# Supplementary material for: The proteogenomic landscape of multiple myeloma reveals insights into disease biology and therapeutic opportunities
Source: Nat Cancer. 2024 Jun 28;5(8):1267–84. doi: 10.1038/s43018-024-00784-3 (PMC11358022; doi:10.1038/s43018-024-00784-3)
Supplement: Supplementary file 3 — Statistical source data. [file 43018_2024_784_MOESM3_ESM.xlsx]

## Sheet: 1B
	Status	multiple.myeloma	multiple.myeloma	multiple.myeloma	multiple.myeloma	multiple.myeloma	multiple.myeloma	multiple.myeloma	multiple.myeloma	multiple.myeloma	multiple.myeloma	multiple.myeloma	multiple.myeloma	multiple.myeloma	multiple.myeloma	multiple.myeloma	multiple.myeloma	multiple.myeloma	multiple.myeloma	multiple.myeloma	multiple.myeloma	multiple.myeloma	multiple.myeloma	multiple.myeloma	multiple.myeloma	multiple.myeloma	multiple.myeloma	multiple.myeloma	multiple.myeloma	multiple.myeloma	multiple.myeloma	multiple.myeloma	multiple.myeloma	multiple.myeloma	multiple.myeloma	multiple.myeloma	multiple.myeloma	multiple.myeloma	multiple.myeloma	multiple.myeloma	multiple.myeloma	multiple.myeloma	multiple.myeloma	multiple.myeloma	multiple.myeloma	multiple.myeloma	multiple.myeloma	multiple.myeloma	multiple.myeloma
	genetic.subgroup	HRD	HRD	HRD	HRD	HRD	HRD	HRD	HRD	HRD	HRD	HRD	HRD	HRD	HRD	HRD	HRD	HRD	HRD	HRD	HRD	HRD	HRD	HRD	HRD	HRD	HRD	HRD	HRD	HRD	HRD	HRD	HRD	HRD	HRD	HRD	HRD	HRD	HRD	HRD	HRD	HRD	HRD	HRD	HRD	HRD	HRD	HRD	HRD
	chr9q status (0 = no gain, 1 = gain)	1	1	1	1	1	1	1	1	1	1	1	1	1	1	1	1	1	0	1	1	1	1	1	1	1	1	1	1	1	1	1	1	0	1	1	1	1	1	1	1	1	1	1	1	0	0	1	1
	chr1q status ( 0 = no gain, 1 = gain of one copy, 2 = gain of two or more copies))	0	0	0	0	0	0	1	0	0	1	1	0	2	0	0	1	2	0	2	0	0	0	1	2	1	1	2	0	1	1	1	1	1	0	0	0	1	0	2	0	0	0	0	0	0	0	1	1
	chr13q status (0 = no deletion, 1 = deletion)	0	0	0	0	0	0	0	0	0	0	0	0	1	1	0	1	0	1	0	0	1	0	0	1	0	1	1	0	1	0	1	1	1	0	0	0	1	1	0	0	0	1	0	0	1	0	0	0
	chr17 status (0 = no deletion, 1 = deletion)	0	0	0	1	1	0	0	0	0	0	0	0	0	1	0	0	0	1	0	0	0	0	0	0	0	0	0	0	0	1	0	0	1	0	0	0	0	0	0	0	1	0	0	0	0	0	0	0
chr.location	TMT_ID	TMT16.plex04	TMT13.plex07	TMT12.plex05	TMT3.plex08	TMT4.plex01	TMT6.plex10	TMT5.plex07	TMT2.plex05	TMT2.plex06	TMT5.plex05	TMT4.plex07	TMT13.plex06	TMT5.plex04	TMT3.plex06	TMT5.plex10	TMT6.plex06	TMT6.plex01	TMT4.plex09	TMT15.plex09	TMT12.plex04	TMT11.plex04	TMT16.plex02	TMT8.plex07	TMT13.plex04	TMT7.plex06	TMT9.plex05	TMT14.plex10	TMT3.plex04	TMT10.plex10	TMT15.plex07	TMT16.plex07	TMT15.plex05	TMT7.plex08	TMT7.plex05	TMT15.plex08	TMT5.plex01	TMT14.plex08	TMT3.plex05	TMT16.plex03	TMT10.plex07	TMT10.plex04	TMT14.plex06	TMT11.plex08	TMT11.plex06	TMT4.plex02	TMT5.plex06	TMT6.plex09	TMT15.plex04
chr1p11.1		NA	2	2	NA	2	2	NA	2	3	1	NA	NA	NA	2	2	NA	NA	2	2	2	NA	2	2	NA	NA	NA	2	2	NA	NA	2	NA	2	2	2	2	NA	2	NA	2	2	NA	2	2	2	2	3	NA
chr1p11.2		NA	2	2	NA	2	2	NA	2	3	1	NA	NA	NA	2	2	NA	NA	2	2	2	NA	2	2	NA	NA	NA	2	2	NA	NA	2	NA	2	2	2	2	NA	2	NA	2	2	NA	2	2	2	2	3	NA
chr1p12		1	2	2	1	2	2	1	2	3	1	1	1	3	2	2	2	2	2	2	2	1	2	2	2	1	1	2	2	2	2	2	2	2	2	2	2	2	2	2	2	2	1	2	2	2	2	3	2
chr1p13.1		1	2	2	1	2	2	1	2	1	1	1	1	3	1	2	2	2	2	2	2	1	2	2	2	1	1	2	2	2	2	2	2	2	2	2	2	2	1	2	2	2	1	2	2	2	2	2	2
chr1p13.2		1	2	2	1	2	2	1	2	1	1	1	1	3	1	2	2	2	2	2	2	1	2	2	2	1	1	2	2	2	2	2	2	2	2	2	2	2	1	2	2	2	1	2	2	2	2	2	2
chr1p13.3		1	2	2	1	2	2	2	2	1	1	1	1	3	1	2	2	2	2	2	2	1	2	2	2	1	1	2	2	2	2	2	2	2	2	2	2	2	1	2	2	2	1	2	2	2	2	2	2
chr1p21.1		1	2	2	1	2	2	2	2	1	1	1	1	3	1	2	2	2	2	2	2	1	2	2	2	1	1	2	2	2	2	2	2	2	2	2	2	2	1	2	2	2	1	2	2	2	2	2	2
chr1p21.2		1	2	2	1	2	2	2	2	1	1	1	1	3	1	2	2	2	2	2	2	1	2	2	2	1	1	2	2	2	2	2	2	2	2	2	2	2	1	2	2	2	1	2	2	2	2	2	2
chr1p21.3		1	2	2	1	2	2	2	2	1	1	1	1	3	1	2	2	2	2	2	2	1	2	2	2	1	1	2	2	2	2	2	2	2	2	2	2	2	1	2	2	2	1	2	2	2	2	2	2
chr1p22.1		2	2	2	1	2	2	2	2	1	1	1	1	3	1	2	2	2	2	2	2	1	2	2	2	1	1	2	2	2	2	2	2	2	2	2	2	2	1	2	2	2	1	2	2	2	2	2	1
chr1p22.2		2	2	2	1	2	2	2	2	1	1	1	1	3	1	2	2	2	2	2	2	1	2	2	2	1	1	2	2	2	2	2	2	2	2	2	2	2	1	2	2	2	1	2	2	2	2	2	1
chr1p22.3		2	2	2	1	2	2	2	2	1	1	1	1	3	1	2	2	2	2	2	2	1	2	2	2	1	1	2	2	2	2	2	2	2	2	2	2	2	1	2	2	2	1	2	2	2	2	2	1
chr1p31.1		2	2	2	1	2	2	3	2	1	1	1	1	3	1	2	2	2	2	2	2	1	2	2	2	2	2	2	2	2	2	2	2	2	2	2	2	2	1	2	2	2	1	2	2	2	2	2	2
chr1p31.2		2	2	2	1	2	2	3	2	1	1	1	1	3	1	2	2	2	2	2	2	1	2	2	2	2	2	2	2	2	2	2	2	2	2	2	2	2	1	2	2	2	2	2	2	2	2	2	2
chr1p31.3		2	2	2	1	2	2	3	2	1	1	1	1	3	1	2	2	2	2	2	2	1	2	2	2	2	2	2	2	2	2	2	2	2	2	2	2	2	1	2	2	2	2	2	2	2	2	2	2
chr1p32.1		2	2	2	2	2	2	3	2	1	1	1	1	3	1	2	2	2	2	2	2	1	2	2	2	2	2	2	2	2	2	2	2	2	2	2	2	2	1	2	2	2	2	2	2	2	2	2	2
chr1p32.2		2	2	2	2	2	2	3	2	1	1	1	1	3	1	2	2	2	2	2	2	1	2	2	2	2	2	2	2	2	2	2	2	2	2	2	2	2	1	2	2	2	2	2	2	2	2	2	1
chr1p32.3		2	2	2	2	2	2	3	2	1	1	1	1	3	1	2	2	2	2	2	2	1	2	2	2	2	2	2	2	2	2	2	2	2	2	2	2	2	1	2	2	2	2	2	2	2	2	2	1
chr1p33		2	2	2	2	2	2	3	2	1	1	1	1	3	1	2	2	2	2	2	2	1	2	2	2	2	2	2	2	2	2	2	2	2	2	2	2	2	1	2	2	2	2	2	2	2	2	2	1
chr1p34.1		2	2	2	2	2	2	3	2	1	1	2	1	3	2	2	2	2	2	2	2	1	2	2	2	2	2	2	2	2	2	2	2	2	2	2	2	2	2	2	2	2	2	2	2	2	2	2	1
chr1p34.2		2	2	2	2	2	2	3	2	2	1	2	1	3	2	2	2	2	2	2	2	1	2	2	2	2	2	2	2	2	2	2	2	2	2	2	2	2	2	2	2	2	2	2	2	2	2	2	1
chr1p34.3		2	2	2	2	2	2	3	2	2	1	2	1	3	2	2	2	2	2	2	2	1	2	2	2	2	2	2	2	2	2	2	2	2	2	2	2	2	2	2	2	2	2	2	2	2	2	2	1
chr1p35.1		2	2	2	2	2	2	3	2	2	1	2	1	3	2	2	2	2	2	2	2	1	2	2	2	2	2	2	2	2	2	2	2	2	2	2	2	2	2	2	2	2	2	2	2	2	2	2	2
chr1p35.2		2	2	2	2	2	2	3	2	2	1	2	NA	3	2	2	2	2	2	2	2	NA	2	2	2	2	2	2	2	2	2	2	2	2	2	2	2	2	2	2	2	2	2	2	2	2	2	2	2
chr1p35.3		2	2	2	2	2	2	3	2	2	1	2	2	3	2	2	2	2	2	2	2	2	2	2	2	2	2	2	2	2	2	2	2	2	2	2	2	2	2	2	2	2	2	2	2	2	2	2	2
chr1p36.11		2	2	2	2	2	2	3	2	2	1	2	2	3	2	2	2	2	2	2	2	2	2	2	2	2	2	2	2	2	2	2	2	2	2	2	2	2	2	2	2	2	2	2	2	2	2	2	2
chr1p36.12		2	2	2	2	2	2	3	2	2	1	2	2	3	2	2	2	2	2	2	2	2	2	2	2	2	2	2	2	2	2	2	2	2	2	2	2	2	2	2	2	2	2	2	2	2	2	2	2
chr1p36.13		2	2	2	2	2	2	3	2	2	1	2	2	3	2	2	2	2	2	2	2	2	2	2	2	2	2	2	2	2	2	2	2	2	2	2	2	2	2	2	2	2	2	2	2	2	2	2	2
chr1p36.21		2	2	2	2	2	2	3	2	2	1	2	2	3	2	2	2	2	2	2	2	2	2	2	2	2	2	2	2	2	2	2	2	2	2	2	2	2	2	2	2	2	2	2	2	2	2	2	2
chr1p36.22		2	2	2	2	2	2	3	2	2	1	2	2	3	2	2	2	2	2	2	2	2	2	2	2	2	2	2	2	2	2	2	2	2	2	2	2	2	2	2	2	2	2	2	2	2	2	2	2
chr1p36.23		2	2	2	2	2	2	3	2	2	1	2	2	3	2	2	2	2	2	2	2	2	2	2	2	2	2	2	2	2	2	2	2	2	2	2	2	2	2	2	2	2	2	2	2	2	2	2	2
chr1p36.31		2	2	2	2	2	2	3	2	2	1	2	2	3	2	2	2	2	2	2	2	2	2	2	2	2	2	2	2	2	2	2	2	2	2	2	2	2	2	2	2	2	2	2	2	2	2	2	2
chr1p36.32		NA	NA	NA	NA	NA	NA	NA	NA	NA	NA	NA	NA	NA	NA	NA	NA	NA	NA	NA	NA	NA	NA	NA	NA	NA	NA	NA	NA	NA	NA	NA	NA	NA	NA	NA	NA	NA	NA	NA	NA	NA	NA	NA	NA	NA	NA	NA	NA
chr1p36.33		NA	NA	NA	NA	NA	NA	NA	NA	NA	NA	NA	NA	NA	NA	NA	NA	NA	NA	NA	NA	NA	NA	NA	NA	NA	NA	NA	NA	NA	NA	NA	NA	NA	NA	NA	NA	NA	NA	NA	NA	NA	NA	NA	NA	NA	NA	NA	NA
chr1q11		NA	2	2	NA	2	2	NA	2	3	1	NA	NA	NA	2	2	NA	NA	2	2	2	NA	2	2	NA	NA	NA	2	2	NA	NA	2	NA	2	2	2	2	NA	2	NA	2	2	NA	2	2	2	2	3	NA
chr1q12		NA	2	2	NA	2	2	NA	2	3	1	NA	NA	NA	2	2	NA	NA	2	2	2	NA	2	2	NA	NA	NA	2	2	NA	NA	2	NA	2	2	2	2	NA	2	NA	2	2	NA	2	2	2	2	3	NA
chr1q21.1		2	2	2	2	2	2	3	2	3	1	3	2	8	2	2	3	5	2	2	2	2	2	2	4	3	3	2	2	3	3	2	3	2	2	2	2	3	2	4	2	2	2	2	2	2	2	3	3
chr1q21.2		2	2	2	2	2	2	3	2	3	NA	3	2	8	2	2	3	5	2	2	2	2	2	2	4	3	3	2	2	3	3	NA	3	2	2	2	2	3	2	4	2	2	2	2	2	2	2	3	3
chr1q21.3		2	2	2	2	2	2	3	2	3	3	3	2	8	2	2	3	5	2	2	2	2	2	2	4	3	3	2	2	3	3	3	3	2	2	2	2	3	2	4	2	2	2	2	2	2	2	3	3
chr1q22		2	2	2	2	2	2	3	2	3	3	3	2	8	2	2	3	5	2	2	2	2	2	2	4	3	3	2	2	3	3	3	3	2	2	2	2	3	2	4	2	2	2	2	2	2	2	3	3
chr1q23.1		2	2	2	2	2	2	3	2	3	3	3	2	8	2	2	3	5	2	2	2	2	2	2	4	3	3	2	2	3	3	3	3	2	2	2	2	3	2	4	2	2	2	2	2	2	2	3	3
chr1q23.2		2	2	2	2	2	2	3	2	3	3	3	2	8	2	2	3	5	2	2	2	2	2	2	4	3	3	2	2	3	3	3	3	2	2	2	2	3	2	4	2	2	2	2	2	2	2	3	3
chr1q23.3		2	2	2	2	2	2	3	2	3	3	3	2	8	2	2	3	5	2	2	2	2	2	2	4	3	3	2	2	3	3	3	3	2	2	2	2	3	2	4	2	2	2	2	2	2	2	3	3
chr1q24.1		2	2	2	2	2	2	3	2	3	3	3	2	8	2	2	3	5	2	2	2	2	2	2	4	3	3	2	2	3	3	3	3	2	2	2	2	3	2	4	2	2	2	2	2	2	2	3	3
chr1q24.2		2	2	2	2	2	2	3	2	3	3	3	2	8	2	2	3	5	2	2	2	2	2	2	4	3	3	2	2	3	3	3	3	2	2	2	2	3	2	4	2	2	2	2	2	2	2	3	3
chr1q24.3		2	2	2	2	2	2	3	2	3	3	3	2	8	2	2	3	5	2	2	2	2	2	2	4	3	3	2	2	3	3	3	3	2	2	2	2	3	2	4	2	2	2	2	2	2	2	3	3
chr1q25.1		2	2	2	2	2	2	3	2	3	3	3	2	8	2	2	3	5	2	2	2	2	2	2	4	3	3	2	2	3	3	3	3	2	2	2	2	3	2	4	2	2	2	2	2	2	2	3	3
chr1q25.2		2	2	2	2	2	2	3	2	3	3	3	2	8	2	2	3	5	2	2	2	2	2	2	4	3	3	2	2	3	3	3	3	2	2	2	2	3	2	4	2	2	2	2	2	2	2	3	3
chr1q25.3		2	2	2	2	2	2	3	2	3	3	3	2	8	2	2	3	5	2	2	2	2	2	2	4	3	3	2	2	3	3	3	3	2	2	2	2	3	2	4	2	2	2	2	2	2	2	3	3
chr1q31.1		2	2	2	2	2	2	3	2	3	3	3	2	8	2	2	3	5	2	2	2	2	2	2	4	3	3	2	2	3	3	3	3	2	2	2	2	3	2	4	2	2	2	2	2	2	2	3	3
chr1q31.2		2	2	2	2	2	2	3	2	3	3	3	2	8	2	2	3	5	2	2	2	2	2	2	4	3	3	2	2	3	3	3	3	2	2	2	2	3	2	4	2	2	2	2	2	2	2	3	3
chr1q31.3		2	2	2	2	2	2	3	2	3	3	3	2	8	2	2	3	5	2	2	2	2	2	2	4	3	3	2	2	3	3	3	3	2	2	2	2	3	2	4	2	2	2	2	2	2	2	3	3
chr1q32.1		2	2	2	2	2	2	3	2	3	3	3	2	8	2	2	3	5	2	3	2	2	2	2	4	3	3	2	2	3	3	3	3	2	2	2	2	3	2	4	2	2	2	2	2	2	2	3	3
chr1q32.2		2	2	2	2	2	2	3	2	3	3	3	2	8	2	2	3	5	2	3	2	2	2	2	4	3	3	2	2	3	3	3	3	2	2	2	2	3	2	4	2	2	2	2	2	2	2	3	3
chr1q32.3		2	2	2	2	2	2	3	2	3	3	3	2	8	2	2	3	5	2	3	2	2	2	2	4	3	3	2	2	3	3	3	3	2	2	2	2	3	2	4	2	2	2	2	2	2	2	3	3
chr1q41		2	2	2	2	2	2	3	2	3	3	3	2	8	2	2	3	5	2	3	2	2	2	2	4	3	3	2	2	3	3	3	3	2	2	2	2	3	2	4	2	2	2	2	2	2	2	3	3
chr1q42.11		2	2	2	2	2	2	3	2	3	3	3	2	8	2	2	3	5	2	3	2	2	2	2	4	3	3	2	2	3	3	3	3	2	2	2	2	3	2	4	2	2	2	2	2	2	2	3	3
chr1q42.12		2	2	2	2	2	2	3	2	3	3	3	2	8	2	2	3	5	2	3	2	2	2	2	4	3	3	2	2	3	3	3	3	2	2	2	2	3	2	4	2	2	2	2	2	2	2	3	3
chr1q42.13		2	2	2	2	2	2	3	2	3	3	3	2	8	2	2	3	5	2	3	2	2	2	2	4	3	3	2	2	3	3	3	3	2	2	2	2	3	2	4	2	2	2	2	2	2	2	3	3
chr1q42.2		2	2	2	2	2	2	3	2	3	3	3	2	8	2	2	3	5	2	3	2	2	2	2	4	3	3	2	2	3	3	3	3	2	2	2	2	3	2	4	2	2	2	2	2	2	2	3	3
chr1q42.3		2	2	2	2	2	2	3	2	3	3	3	2	8	2	2	3	5	2	3	2	2	2	2	4	3	3	2	2	3	3	3	3	2	2	2	2	3	2	4	2	2	2	2	2	2	2	3	3
chr1q43		2	2	2	2	2	2	3	2	3	3	3	2	8	2	2	3	5	2	3	2	2	2	2	4	3	3	2	2	3	3	3	3	2	2	2	2	3	2	4	2	2	2	2	2	2	2	3	3
chr1q44		2	2	2	2	2	2	3	2	3	3	3	2	8	2	2	3	5	2	3	2	2	2	2	4	3	3	2	2	3	3	3	3	2	2	2	2	4	2	4	2	2	2	2	2	2	2	3	3
chr2p11.1		2	2	2	2	3	2	4	3	2	2	2	2	3	2	2	2	3	2	2	2	2	2	2	3	2	2	3	2	2	2	2	2	2	2	NA	2	2	2	2	2	2	2	2	2	2	2	2	2
chr2p11.2		2	2	2	2	3	2	4	3	2	2	2	2	3	2	2	2	3	2	2	2	2	2	2	3	2	2	3	2	2	2	2	2	2	2	2	2	2	2	2	2	2	2	2	2	2	2	2	2
chr2p12		2	2	2	2	3	2	4	3	2	2	2	2	3	2	2	2	3	2	2	2	2	2	2	3	2	2	3	2	2	2	2	2	2	2	2	2	2	2	2	2	2	2	2	2	2	2	2	2
chr2p13.1		2	2	2	2	3	2	4	3	2	2	2	2	3	3	2	2	3	2	2	2	2	2	2	3	2	2	3	2	2	2	2	2	2	2	2	2	2	2	2	2	2	2	2	2	2	2	2	2
chr2p13.2		2	2	2	2	3	2	4	3	2	2	2	2	3	3	2	2	3	2	2	2	2	2	2	3	2	2	3	2	2	2	2	2	2	2	2	2	2	2	2	2	2	2	2	2	2	2	2	2
chr2p13.3		2	2	2	2	3	2	4	3	2	2	2	2	3	3	2	2	3	2	2	2	2	2	2	3	2	2	3	2	2	2	2	2	2	2	2	2	2	2	2	2	2	2	2	2	2	2	2	2
chr2p14		2	2	2	2	3	2	4	3	2	2	2	2	3	3	2	2	3	2	2	2	2	2	2	3	2	2	3	2	2	2	2	2	2	2	2	2	2	2	2	2	2	2	2	2	2	2	2	2
chr2p15		2	2	2	2	3	2	4	3	2	2	2	2	3	3	2	2	3	2	2	2	2	2	2	3	2	2	3	2	2	2	2	2	2	2	2	2	2	2	2	2	2	2	2	2	2	2	2	2
chr2p16.1		2	2	2	2	3	2	4	3	2	2	2	2	3	3	2	2	3	2	2	2	2	2	2	3	2	2	3	2	2	2	2	2	2	2	2	2	2	2	2	2	2	2	2	2	2	2	2	2
chr2p16.2		2	2	2	2	3	2	4	3	2	2	2	2	3	3	2	2	3	2	2	2	2	2	2	3	2	2	3	2	2	2	2	2	2	2	2	2	2	2	2	2	2	2	2	2	2	2	2	2
chr2p16.3		2	2	2	2	3	2	4	3	2	2	2	2	3	3	2	2	3	2	2	2	2	2	2	3	2	2	3	2	2	2	2	2	2	2	2	2	2	2	2	2	2	2	2	2	2	2	2	2
chr2p21		2	2	2	2	3	2	4	3	2	2	2	2	3	3	2	2	3	2	2	2	2	2	2	3	2	2	3	2	2	2	2	2	2	2	2	2	2	2	2	2	2	2	2	2	2	2	2	2
chr2p22.1		2	2	2	2	3	2	4	3	2	2	2	2	2	3	2	2	3	2	2	2	2	2	2	3	2	2	3	2	2	2	2	2	2	2	2	2	2	2	2	2	2	2	2	2	2	2	2	2
chr2p22.2		2	2	2	2	3	2	4	3	2	2	2	2	2	3	2	2	3	2	2	2	2	2	2	3	2	2	3	2	2	2	2	2	2	2	2	2	2	2	2	2	2	2	2	2	2	2	2	2
chr2p22.3		2	2	2	2	3	2	4	3	2	2	2	2	2	3	2	2	3	2	2	2	2	2	2	3	2	2	3	2	2	2	2	2	2	2	2	2	2	2	2	2	2	2	2	2	2	2	2	2
chr2p23.1		2	2	2	2	3	2	4	3	2	2	2	2	2	3	2	2	3	2	2	2	2	2	2	3	2	2	3	2	2	2	2	2	2	2	2	2	2	2	2	2	2	2	2	2	2	2	2	2
chr2p23.2		2	2	2	2	3	2	4	3	2	2	2	2	2	3	2	2	3	2	2	2	2	2	2	3	2	2	3	2	2	2	2	2	2	2	2	2	2	2	2	2	2	2	2	2	2	2	2	2
chr2p23.3		2	2	2	2	3	2	4	3	2	2	2	2	2	3	2	2	3	2	2	2	2	2	2	3	2	2	3	2	2	2	2	2	2	2	2	2	2	2	2	2	2	2	2	2	2	2	2	2
chr2p24.1		2	2	2	2	3	2	4	3	2	2	2	2	2	3	2	2	3	2	2	2	2	2	2	3	2	2	3	2	2	2	2	2	2	2	2	2	2	2	2	2	2	2	2	2	2	2	2	2
chr2p24.2		2	2	2	2	3	2	4	3	2	2	2	2	3	3	2	2	3	2	2	2	2	2	2	3	2	2	3	2	2	2	2	2	2	2	2	2	2	2	2	2	2	2	2	2	2	2	2	2
chr2p24.3		2	2	2	2	3	2	4	3	2	2	2	2	3	3	2	2	3	2	2	2	2	2	2	3	2	2	3	2	2	2	2	2	2	2	2	2	2	2	2	2	2	2	2	2	2	2	2	2
chr2p25.1		2	2	2	2	3	2	4	3	2	2	2	2	3	3	2	2	3	2	2	2	2	2	2	3	2	2	3	2	2	2	2	2	2	2	2	2	2	2	2	2	2	2	2	2	2	2	2	2
chr2p25.2		2	2	2	2	3	2	4	3	2	2	2	2	3	3	2	2	3	2	2	2	2	2	2	3	2	2	3	2	2	2	2	2	2	2	2	2	2	2	2	2	2	2	2	2	2	2	2	2
chr2p25.3		2	2	2	2	3	2	4	3	2	2	2	2	3	3	2	2	3	2	2	2	2	2	2	3	2	2	3	2	2	2	2	2	2	2	2	2	2	2	2	2	2	2	2	2	2	2	2	2
chr2q11.1		2	2	2	2	3	2	4	3	2	2	2	2	3	2	2	2	3	2	2	2	2	2	2	3	2	2	3	2	2	2	2	2	2	2	NA	2	2	2	2	2	2	2	2	2	2	2	2	2
chr2q11.2		2	2	2	2	3	2	4	3	2	2	2	2	3	2	2	2	3	2	2	2	2	2	2	3	2	2	3	2	2	2	2	2	2	2	0	2	2	2	2	2	2	2	2	2	2	2	2	2
chr2q12.1		2	2	2	2	3	2	4	3	2	2	2	2	3	2	2	2	3	2	2	2	2	2	2	3	2	2	3	2	2	2	2	2	2	2	0	2	2	2	2	2	2	2	2	2	2	2	2	2
chr2q12.2		2	2	2	2	3	2	4	3	2	2	2	2	3	2	2	2	3	2	2	2	2	2	2	3	2	2	3	2	2	2	2	2	2	2	0	2	2	2	2	2	2	2	2	2	2	2	2	2
chr2q12.3		2	2	2	2	3	2	4	2	2	2	2	2	3	2	2	2	3	2	2	2	2	2	2	3	2	2	3	2	2	2	2	2	2	2	0	2	2	2	2	2	2	2	2	2	2	2	2	2
chr2q13		2	2	2	2	3	2	4	2	2	2	2	2	3	2	2	2	3	2	2	2	2	2	2	3	2	2	3	2	2	2	2	2	2	2	0	2	2	2	2	2	2	2	2	2	2	2	2	2
chr2q14.1		2	2	2	2	3	2	4	2	2	2	2	2	3	2	2	2	3	2	2	2	2	2	2	3	2	2	3	2	2	2	2	2	2	2	0	2	2	2	2	2	2	2	2	2	2	2	2	2
chr2q14.2		2	2	2	2	3	2	4	2	2	2	2	2	3	2	2	2	3	2	2	2	2	2	2	3	2	2	3	2	2	2	2	2	2	2	0	2	2	2	2	2	2	2	2	2	2	2	2	2
chr2q14.3		2	2	2	2	3	2	4	2	2	2	2	2	3	2	2	2	3	2	2	2	2	2	2	3	2	2	3	2	2	2	2	2	2	2	0	2	2	2	2	2	2	2	2	2	2	2	2	2
chr2q21.1		2	2	2	2	3	2	4	2	2	2	2	2	3	2	2	2	3	2	2	2	2	2	2	3	2	2	3	2	2	2	2	2	2	2	0	2	2	2	2	2	2	2	2	2	2	2	2	2
chr2q21.2		2	2	2	2	3	2	4	2	2	2	2	2	3	2	2	2	3	2	2	2	2	2	2	3	2	2	3	2	2	2	2	2	2	2	2	2	2	2	2	2	2	2	2	2	2	2	2	2
chr2q21.3		2	2	2	2	3	2	4	2	2	2	2	2	3	2	2	2	3	2	2	2	2	2	2	3	2	2	3	2	2	2	2	2	2	2	2	2	2	2	2	2	2	2	2	2	2	2	2	2
chr2q22.1		2	2	2	2	3	2	4	2	2	2	2	2	3	2	2	2	3	2	2	2	2	2	2	3	2	2	3	2	2	2	2	2	2	2	2	2	2	2	2	2	2	2	2	2	2	2	2	2
chr2q22.2		2	2	2	2	3	2	4	2	2	2	2	2	3	2	2	2	3	2	2	2	2	2	2	3	2	2	3	2	2	2	2	2	2	2	2	2	2	2	2	2	2	2	2	2	2	2	2	2
chr2q22.3		2	2	2	2	3	2	4	2	2	2	2	2	3	2	2	2	3	2	2	2	2	2	2	3	2	2	3	2	2	2	2	2	2	2	2	2	2	2	2	2	2	2	2	2	2	2	2	2
chr2q23.1		2	2	2	2	3	2	4	2	2	2	2	2	3	2	2	2	3	2	2	2	2	2	2	3	2	2	3	2	2	2	2	2	2	2	2	2	2	2	2	2	2	2	2	2	2	2	2	2
chr2q23.2		2	2	2	2	3	2	4	2	2	2	2	2	3	2	2	2	3	2	2	2	2	2	2	3	2	2	3	2	2	2	2	2	2	2	2	2	2	2	2	2	2	2	2	2	2	2	2	2
chr2q23.3		2	2	2	2	3	2	4	2	2	2	2	2	3	2	2	2	3	2	2	2	2	2	2	3	2	2	3	2	2	2	2	2	2	2	2	2	2	2	2	2	2	2	2	2	2	2	2	2
chr2q24.1		2	2	2	2	3	2	4	2	2	2	2	2	3	2	2	2	3	2	2	2	2	2	2	3	2	2	3	2	2	2	2	2	2	2	2	2	2	2	2	2	2	2	2	2	2	2	2	2
chr2q24.2		2	2	2	2	3	2	4	2	2	2	2	2	3	2	2	2	3	2	2	2	2	2	2	3	2	2	3	2	2	2	2	2	2	2	2	2	2	2	2	2	2	2	2	2	2	2	2	2
chr2q24.3		2	2	2	2	3	2	4	2	2	2	2	2	3	2	2	2	3	2	2	2	2	2	2	3	2	2	3	2	2	2	2	2	2	2	2	2	2	2	2	2	2	2	2	2	2	2	2	2
chr2q31.1		2	2	2	2	3	2	4	2	2	2	2	2	3	2	2	2	3	2	2	2	2	2	2	3	2	2	3	2	2	2	2	2	2	2	2	2	2	2	2	2	2	2	2	2	2	2	2	2
chr2q31.2		2	2	2	2	3	2	4	2	2	2	2	2	3	2	2	2	3	2	2	2	2	2	2	3	2	2	3	2	2	2	2	2	2	2	2	2	2	2	2	2	2	2	2	2	2	2	2	2
chr2q31.3		2	2	2	2	3	2	4	2	2	2	2	2	3	2	2	2	3	2	2	2	2	2	2	3	2	2	3	2	2	2	2	2	2	2	2	2	2	2	2	2	2	2	2	2	2	2	2	2
chr2q32.1		2	2	2	2	3	2	4	2	2	2	2	2	3	2	2	2	3	2	2	2	2	2	2	3	2	2	3	2	2	2	2	2	2	2	2	2	2	2	2	2	2	2	2	2	2	2	2	2
chr2q32.2		2	2	2	2	3	2	4	2	2	2	2	2	3	2	2	2	3	2	2	2	2	2	2	2	2	2	3	2	2	2	2	2	2	2	2	2	2	2	2	2	2	2	2	2	2	2	2	2
chr2q32.3		2	2	2	2	3	2	4	2	2	2	2	2	3	2	2	2	3	2	2	2	2	2	2	2	2	2	3	2	2	2	2	2	2	2	2	2	2	2	2	2	2	2	2	2	2	2	2	2
chr2q33.1		2	2	2	2	3	2	4	2	2	2	2	2	3	2	2	2	3	2	2	2	2	2	2	2	2	2	3	2	2	2	2	2	2	2	2	2	2	2	2	2	2	2	2	2	2	2	2	2
chr2q33.2		2	2	2	2	3	2	4	2	2	2	2	2	3	2	2	2	3	2	2	2	2	2	2	2	2	2	3	2	2	2	2	2	2	2	2	2	2	2	2	2	2	2	2	2	2	2	2	2
chr2q33.3		2	2	2	2	3	2	4	2	2	2	2	2	3	2	2	2	3	2	2	2	2	2	2	2	2	2	3	2	2	2	2	2	2	2	2	2	2	2	2	2	2	2	2	2	2	2	2	2
chr2q34		2	2	2	2	3	2	4	2	2	2	2	2	3	2	2	2	3	2	2	2	2	2	2	2	2	2	3	2	2	2	2	2	2	2	2	2	2	2	2	2	2	2	2	2	2	2	2	2
chr2q35		2	2	2	2	3	2	4	2	2	2	2	2	3	2	2	2	3	2	2	2	2	2	2	2	2	2	3	2	2	2	2	2	2	2	2	2	2	2	2	2	2	2	2	2	2	2	2	2
chr2q36.1		2	2	2	2	3	2	4	2	2	2	2	2	3	2	2	2	3	2	2	2	2	2	2	2	2	2	3	2	2	2	2	2	2	2	2	2	2	2	2	2	2	2	2	2	2	2	2	2
chr2q36.2		2	2	2	2	3	2	4	2	1	2	2	2	3	2	2	2	3	2	2	2	2	2	2	2	2	2	3	2	2	2	2	2	2	2	2	2	2	2	2	2	2	2	2	2	2	2	2	2
chr2q36.3		2	2	2	2	3	2	4	2	1	2	2	2	3	2	2	2	3	2	2	2	2	2	2	2	2	2	3	2	2	2	2	2	2	2	2	2	2	2	2	2	2	2	2	2	2	2	2	2
chr2q37.1		2	2	2	2	3	2	4	2	1	2	2	2	3	2	2	2	3	2	2	2	2	2	2	2	2	2	3	2	2	2	2	2	2	2	2	2	2	2	2	2	2	2	2	2	2	2	2	2
chr2q37.2		2	2	2	2	3	2	4	2	1	2	2	2	3	2	2	2	3	2	2	2	2	2	2	2	2	2	3	2	2	2	2	2	2	2	2	2	2	2	2	2	2	2	2	2	2	2	2	2
chr2q37.3		2	2	2	2	3	2	4	2	1	2	2	2	3	2	2	2	3	2	2	2	2	2	2	2	2	2	3	2	2	2	2	2	2	2	2	2	2	2	2	2	2	2	2	2	2	2	2	2
chr3p11.1		3	2	2	2	3	2	4	3	3	3	3	3	4	4	3	3	3	3	3	3	2	3	3	3	3	2	3	3	3	3	3	3	3	2	2	2	2	3	3	3	3	2	3	3	3	2	3	3
chr3p11.2		3	2	2	2	3	2	4	3	3	3	3	3	4	4	3	3	3	3	3	3	2	3	3	3	3	2	3	3	3	3	3	3	3	2	2	2	2	3	3	3	3	2	3	3	3	2	3	3
chr3p12.1		3	2	2	2	3	2	4	3	3	3	3	3	4	4	3	3	3	3	3	3	2	3	3	3	3	2	3	3	3	3	3	3	3	2	2	2	2	3	3	3	3	2	3	3	3	2	3	3
chr3p12.2		3	2	2	2	3	2	4	3	3	3	3	3	4	4	3	2	3	3	3	3	2	3	3	3	3	2	3	3	3	3	3	3	3	2	2	2	2	3	3	3	3	2	3	3	3	2	3	3
chr3p12.3		3	2	2	2	3	2	4	3	3	3	3	3	4	4	3	2	3	3	3	3	2	3	3	3	3	2	3	3	3	3	3	3	3	2	2	2	2	3	3	3	3	2	3	3	3	2	3	3
chr3p13		3	2	2	2	3	2	4	3	3	3	3	3	4	4	3	2	3	3	3	3	2	3	3	3	3	2	3	3	3	3	3	3	3	2	2	2	2	3	3	3	2	2	3	3	3	2	3	3
chr3p14.1		3	2	2	2	3	2	4	3	3	3	3	3	4	4	3	2	3	3	3	3	2	3	3	3	3	2	3	3	3	3	3	3	3	2	2	2	2	3	3	3	2	2	3	3	3	2	3	3
chr3p14.2		3	2	2	2	3	2	4	3	3	3	3	3	4	4	3	2	3	3	3	3	2	3	3	3	3	2	3	3	3	3	3	3	3	2	2	2	2	3	3	3	2	2	3	3	3	2	2	3
chr3p14.3		3	2	2	2	3	2	4	3	3	3	3	3	4	4	3	2	3	3	3	3	2	3	3	3	3	2	3	3	3	3	3	3	3	2	2	2	2	3	3	3	2	2	3	3	3	2	2	3
chr3p21.1		3	2	2	2	3	2	4	3	3	3	3	3	4	4	3	2	3	3	3	3	2	3	3	3	3	2	3	3	3	3	3	3	3	2	2	2	2	3	3	3	2	2	3	3	3	2	2	3
chr3p21.2		3	2	2	2	3	2	4	3	3	3	3	3	4	4	3	2	3	3	3	3	2	3	3	3	3	2	3	3	3	3	3	3	3	2	2	2	2	3	3	3	2	2	3	3	3	2	2	3
chr3p21.31		3	2	2	2	3	2	4	3	3	3	3	3	4	4	3	2	3	3	3	3	2	3	3	3	3	2	3	3	3	3	3	3	3	2	2	2	2	3	3	3	2	2	3	3	3	2	2	3
chr3p21.32		3	2	2	2	3	2	4	3	3	3	3	3	4	4	3	2	3	3	3	3	2	3	3	3	3	2	3	3	3	3	3	3	3	2	2	2	2	3	3	3	2	2	3	3	3	2	2	3
chr3p21.33		3	2	2	2	3	2	4	3	3	3	3	3	4	4	3	2	3	3	3	3	2	3	3	3	3	2	3	3	3	3	3	3	3	2	2	2	2	3	3	3	2	2	3	3	3	2	2	3
chr3p22.1		3	2	2	2	3	2	4	3	3	3	3	3	4	4	3	2	3	3	3	3	2	3	3	3	3	2	3	3	3	3	3	3	3	2	2	2	2	3	3	3	2	2	3	3	3	2	2	3
chr3p22.2		3	2	2	2	3	2	4	3	3	3	3	3	4	4	3	2	3	3	3	3	2	3	3	3	3	2	3	3	3	3	3	3	3	2	2	2	2	3	3	3	2	2	3	3	3	2	2	3
chr3p22.3		3	2	2	2	3	2	4	3	3	3	3	3	4	4	3	2	3	3	3	3	2	3	3	3	3	2	3	3	3	3	3	3	3	2	2	2	2	3	3	3	2	2	3	3	3	2	2	3
chr3p23		3	2	2	2	3	2	4	3	3	3	3	3	4	4	3	2	3	3	3	3	2	3	3	3	3	2	3	3	3	3	3	3	3	2	2	2	2	3	3	3	2	2	3	3	3	2	2	3
chr3p24.1		3	2	2	2	3	2	4	3	3	3	3	3	4	4	3	2	3	3	3	3	2	3	3	3	3	2	3	3	3	3	3	3	3	2	2	2	2	3	3	3	2	2	3	3	3	2	2	3
chr3p24.2		3	2	2	2	3	2	4	3	3	3	3	3	4	4	3	2	3	3	3	3	2	3	3	3	3	2	3	3	3	3	3	3	3	2	2	2	2	3	3	3	2	2	3	3	3	2	2	3
chr3p24.3		3	2	2	2	3	2	4	3	3	3	3	3	4	4	3	2	3	3	3	3	2	3	3	3	3	2	3	3	3	3	3	3	3	2	2	2	2	3	3	3	2	2	3	3	3	2	3	3
chr3p25.1		3	2	2	2	3	2	4	3	3	3	3	3	4	4	3	2	3	3	3	3	2	3	3	3	3	2	3	3	3	3	3	3	3	2	2	2	2	3	3	3	2	2	3	3	3	2	3	3
chr3p25.2		3	2	2	2	3	2	4	3	3	2	3	3	4	4	3	2	3	3	3	3	2	3	3	3	3	2	3	3	3	3	3	3	3	2	2	2	2	3	3	3	2	2	3	3	3	2	3	3
chr3p25.3		3	2	2	2	3	2	4	3	3	2	3	3	4	4	3	2	3	3	3	3	2	3	3	3	3	2	3	3	3	3	3	3	3	2	2	2	2	3	3	3	2	2	3	3	3	2	3	3
chr3p26.1		3	2	2	2	3	2	4	3	3	2	3	3	4	4	3	2	3	3	3	3	2	3	3	3	3	2	3	3	3	3	3	3	3	2	2	2	2	3	3	3	2	2	3	3	3	2	3	3
chr3p26.2		3	2	2	2	3	2	4	3	3	2	3	3	4	4	3	2	3	3	3	3	2	3	3	3	3	2	3	3	3	3	3	3	3	2	2	2	2	3	3	3	2	2	3	3	3	2	3	3
chr3p26.3		3	2	2	2	3	2	4	3	3	2	3	3	4	4	3	2	3	3	3	3	2	3	3	3	3	2	3	3	3	3	3	3	3	2	2	2	2	3	3	3	2	2	3	3	3	2	3	3
chr3q11.1		3	2	2	2	3	2	4	3	3	3	3	3	4	4	3	3	3	3	3	3	2	3	3	3	3	2	3	3	3	3	3	3	3	2	2	2	2	3	3	3	3	2	3	3	3	2	3	3
chr3q11.2		3	2	2	2	3	2	4	3	3	3	3	3	4	4	3	3	3	3	3	3	2	3	3	3	3	2	3	3	3	3	3	3	3	2	2	2	2	3	3	3	3	2	3	3	3	2	3	3
chr3q12.1		3	2	2	2	3	2	4	3	3	3	3	3	4	4	3	3	3	3	3	3	2	3	3	3	3	2	3	3	3	3	3	3	3	2	2	2	2	3	3	3	3	2	3	3	3	2	3	3
chr3q12.2		3	2	2	2	3	2	4	3	3	3	3	3	4	4	3	3	3	3	3	3	2	3	3	3	3	2	3	3	3	3	3	3	3	2	2	2	2	3	3	3	3	2	3	3	3	2	3	3
chr3q12.3		3	2	2	2	3	2	4	3	3	3	3	3	4	4	3	3	3	3	3	3	2	3	3	3	3	2	3	3	3	3	3	3	3	2	2	2	2	3	3	3	3	2	3	3	3	2	3	3
chr3q13.11		3	2	2	2	3	2	4	3	3	3	3	3	4	4	3	3	3	3	3	3	2	3	3	3	3	2	3	3	3	3	3	3	3	2	2	2	2	3	3	3	3	2	3	3	3	2	3	3
chr3q13.12		3	2	2	2	3	2	4	3	3	3	3	3	4	4	3	3	3	3	3	3	2	3	3	3	3	2	3	3	3	3	3	3	3	2	2	2	2	3	3	3	3	2	3	3	3	2	3	3
chr3q13.13		3	2	2	2	3	2	4	3	3	3	3	3	4	4	3	3	3	3	3	3	2	3	3	3	3	2	3	3	3	3	3	3	3	2	2	2	2	3	3	3	3	2	3	3	3	2	3	3
chr3q13.2		3	2	2	2	3	2	4	3	3	3	3	3	4	4	3	3	3	3	3	3	2	3	3	3	3	2	3	3	3	3	3	3	3	2	2	2	2	3	3	3	3	2	3	3	3	2	3	3
chr3q13.31		3	2	2	2	3	2	4	3	3	3	3	3	4	4	3	3	3	3	3	3	2	3	3	3	3	2	3	3	3	3	3	3	3	2	2	2	2	3	3	3	3	2	3	3	3	2	3	3
chr3q13.32		3	2	2	2	3	2	4	3	3	3	3	3	4	4	3	3	3	3	2	3	2	3	3	3	3	2	3	3	3	3	3	3	3	2	2	2	2	3	3	3	3	2	3	3	3	2	3	3
chr3q13.33		3	2	2	2	3	2	4	3	3	3	3	3	4	4	3	3	3	3	2	3	2	3	3	3	3	2	3	3	3	3	3	3	3	2	2	2	2	3	3	3	3	2	3	3	3	2	3	3
chr3q21.1		3	2	2	2	3	2	4	3	3	3	3	3	4	4	3	3	3	3	2	3	2	3	3	3	3	2	3	3	3	3	3	3	3	2	2	2	2	3	3	3	3	2	3	3	3	2	3	3
chr3q21.2		3	2	2	2	3	2	4	3	3	3	3	3	4	4	3	3	3	3	2	3	2	3	3	3	3	2	3	3	3	3	3	3	3	2	2	2	2	3	3	3	3	2	3	3	3	2	3	3
chr3q21.3		3	2	2	2	3	2	4	3	3	3	3	3	4	4	3	3	3	3	2	3	2	3	3	3	3	2	3	3	3	3	3	3	3	2	2	2	2	3	3	3	3	2	3	3	3	2	3	3
chr3q22.1		3	2	2	2	3	2	4	3	3	3	3	3	4	4	3	3	3	3	2	3	2	3	3	3	3	2	3	3	3	3	3	3	3	2	2	2	2	3	3	3	3	2	3	3	3	2	4	3
chr3q22.2		3	2	2	2	3	2	4	3	3	3	3	3	4	4	3	3	3	3	2	3	2	3	3	3	3	2	3	3	3	3	3	3	3	2	2	2	2	3	3	3	3	2	3	3	3	2	4	3
chr3q22.3		3	2	2	2	3	2	4	3	3	3	3	3	4	4	3	3	3	3	2	3	2	3	3	3	3	2	3	3	3	3	3	3	3	2	2	2	2	3	3	3	3	2	3	3	3	2	4	3
chr3q23		3	2	2	2	3	2	4	3	3	3	3	3	4	4	3	3	3	3	2	3	2	3	3	3	3	2	3	3	3	3	3	3	3	2	2	2	2	3	3	3	3	2	3	3	3	2	4	3
chr3q24		3	2	2	2	3	2	4	3	3	3	3	3	4	4	3	3	3	3	2	3	2	3	3	3	3	2	3	3	3	3	3	3	3	2	2	2	2	3	3	3	3	2	3	3	3	2	4	3
chr3q25.1		3	2	2	2	3	2	4	3	3	3	3	3	4	4	3	3	3	3	2	3	2	3	3	3	3	2	3	3	3	3	3	3	3	3	2	2	2	3	3	3	3	2	3	3	3	2	4	3
chr3q25.2		3	2	2	2	3	2	4	3	3	3	3	3	4	4	3	3	3	3	2	3	2	3	3	3	3	2	3	3	3	3	3	3	3	3	2	2	2	3	3	3	3	2	3	3	3	2	4	3
chr3q25.31		3	2	2	2	3	2	4	3	3	3	3	3	4	4	3	3	3	3	2	3	2	3	3	3	3	2	3	3	3	3	3	3	3	3	2	2	2	3	3	3	3	2	3	3	3	2	4	3
chr3q25.32		3	2	2	2	3	2	4	3	3	3	3	3	4	4	3	3	3	3	2	3	2	3	3	3	3	2	3	3	3	3	3	3	3	3	2	2	2	3	3	3	3	2	3	3	3	2	4	3
chr3q25.33		3	2	2	2	3	2	4	3	3	3	3	3	4	4	3	3	3	3	2	3	2	3	3	3	3	2	3	3	3	3	3	3	3	3	2	2	2	3	3	3	3	2	3	3	3	2	4	3
chr3q26.1		3	2	2	2	3	2	4	3	3	3	3	3	4	4	3	3	3	3	2	3	2	3	3	3	3	2	3	3	3	3	3	3	3	3	2	2	2	3	3	3	3	2	3	3	3	2	4	3
chr3q26.2		3	2	2	2	3	2	4	3	3	3	3	3	4	4	3	3	3	3	3	3	2	3	3	3	3	2	3	3	3	3	3	3	3	3	2	2	2	3	3	3	3	2	3	3	3	2	4	3
chr3q26.31		3	2	2	2	3	2	4	3	3	3	3	3	4	4	3	3	3	3	3	3	2	3	3	3	3	2	3	3	3	3	3	3	3	3	2	2	2	3	3	3	3	2	3	3	3	2	4	3
chr3q26.32		3	2	2	2	3	2	4	3	3	3	3	3	4	4	3	3	3	3	3	3	2	3	3	3	3	2	3	3	3	3	3	3	3	3	2	2	2	3	3	3	3	2	3	3	3	2	4	3
chr3q26.33		3	2	2	2	3	2	4	3	3	3	3	3	4	4	3	3	3	3	3	3	2	3	3	3	3	2	3	3	3	3	3	3	3	3	2	2	2	3	3	3	3	2	3	3	3	2	4	3
chr3q27.1		3	2	2	2	3	2	4	3	3	3	3	3	4	4	3	3	3	3	3	3	2	3	3	3	3	2	3	3	3	3	3	3	3	3	2	2	2	3	3	3	3	2	3	3	3	2	4	3
chr3q27.2		3	2	2	2	3	2	4	3	3	3	3	3	4	4	3	3	3	3	3	3	2	3	3	3	3	2	3	3	3	3	3	3	3	3	2	2	2	3	3	3	3	2	3	3	3	2	4	3
chr3q27.3		3	2	2	2	3	2	4	3	3	3	3	3	4	4	3	3	3	3	3	3	2	3	3	3	3	2	3	3	3	3	3	3	3	3	2	2	2	3	3	3	3	2	3	3	3	2	4	3
chr3q28		3	2	2	2	3	2	4	3	3	3	3	3	4	4	3	3	3	3	3	3	2	3	3	3	3	2	3	3	3	3	3	3	3	3	2	2	2	3	3	3	3	2	3	3	3	2	4	3
chr3q29		3	2	2	2	3	2	4	3	3	3	3	3	4	4	3	3	3	3	3	3	2	3	3	3	3	2	3	3	3	3	3	3	3	3	2	2	2	3	3	3	3	2	3	3	3	2	4	3
chr4p11		2	2	2	2	2	2	2	3	2	2	2	2	3	1	2	2	2	3	2	2	2	2	2	2	2	2	3	2	2	2	2	3	3	2	2	2	2	2	3	2	2	2	2	2	2	2	2	2
chr4p12		2	2	2	2	2	2	2	3	2	2	2	2	3	1	2	2	2	3	2	2	2	2	2	2	2	2	3	2	2	2	2	3	3	2	2	2	2	2	3	2	2	2	2	2	2	2	2	2
chr4p13		2	2	2	2	2	2	2	3	2	2	2	2	3	1	2	2	2	3	2	2	2	2	2	2	2	2	3	2	2	2	2	3	3	2	2	2	2	2	3	2	2	2	2	2	2	2	2	2
chr4p14		2	2	2	2	2	2	2	2	2	2	2	2	3	1	2	2	2	3	2	2	2	2	2	2	2	2	3	2	2	2	2	3	3	2	2	2	2	2	3	2	2	2	2	2	2	2	2	2
chr4p15.1		2	2	2	2	2	2	2	2	2	2	2	2	3	1	2	2	2	3	2	2	2	2	2	2	2	2	3	2	2	2	2	3	3	2	2	2	2	2	3	2	2	2	2	2	2	2	2	2
chr4p15.2		2	2	2	2	2	2	2	2	2	2	2	2	3	1	2	2	2	3	2	2	2	2	2	2	2	2	3	2	2	2	2	3	3	2	2	2	2	2	3	2	2	2	2	2	2	2	2	2
chr4p15.31		2	2	2	2	2	2	2	2	2	2	2	2	3	1	2	2	2	3	2	2	2	2	2	2	2	2	3	2	2	2	2	3	3	2	2	2	2	2	3	2	2	2	2	2	2	2	2	2
chr4p15.32		2	2	2	2	2	2	2	2	2	2	2	2	3	1	2	2	2	3	2	2	2	2	2	2	2	2	3	2	2	2	2	3	3	2	2	2	2	2	3	2	2	2	2	2	2	2	2	2
chr4p15.33		2	2	2	2	2	2	2	2	2	2	2	2	3	1	2	2	2	3	2	2	2	2	2	2	2	2	3	2	2	2	2	3	3	2	2	2	2	2	3	2	2	2	2	2	2	2	2	2
chr4p16.1		2	2	2	2	2	2	2	2	2	2	2	2	3	1	2	2	2	3	2	2	2	2	2	2	2	2	3	2	2	2	2	3	3	2	2	2	2	2	3	2	2	2	2	2	2	2	2	2
chr4p16.2		2	2	2	2	2	2	2	2	2	2	2	2	3	1	2	2	2	3	2	2	2	2	2	2	2	2	3	2	2	2	2	3	3	2	2	2	2	2	3	2	2	2	2	2	2	2	2	2
chr4p16.3		2	2	2	2	2	2	2	2	2	2	2	2	3	1	2	2	2	3	2	2	2	2	2	2	2	2	3	2	2	2	2	3	3	2	2	2	2	2	3	2	2	2	2	2	2	2	2	2
chr4q11		2	2	2	2	2	2	2	3	2	2	2	2	3	1	2	2	2	3	2	2	2	2	2	2	2	2	3	2	2	2	2	3	3	2	2	2	2	2	3	2	2	2	2	2	2	2	2	2
chr4q12		2	2	2	2	2	2	2	3	2	2	2	2	3	1	2	2	2	3	2	2	2	2	2	2	2	2	3	2	2	2	2	3	2	2	2	2	2	2	3	2	2	2	2	2	2	2	2	2
chr4q13.1		2	2	2	2	2	2	2	3	2	2	2	2	3	1	2	2	2	3	2	2	2	2	2	2	2	2	3	2	2	2	2	3	2	2	2	2	2	2	3	2	2	2	2	2	2	2	2	2
chr4q13.2		2	2	2	2	2	2	2	3	2	2	2	2	3	1	2	2	2	3	2	2	2	2	2	2	2	2	3	2	2	2	2	3	2	2	2	2	2	2	3	2	2	2	2	2	2	2	2	2
chr4q13.3		2	2	2	2	2	2	2	3	2	2	2	2	3	1	2	2	2	3	2	2	2	2	2	2	2	2	3	2	2	2	2	3	2	2	2	2	2	2	3	2	2	2	2	2	2	2	2	2
chr4q21.1		2	2	2	2	2	2	2	3	2	2	2	2	3	1	2	2	2	3	2	2	2	2	2	2	2	2	3	2	2	2	2	3	2	2	2	2	2	2	3	2	2	2	2	2	2	2	2	2
chr4q21.21		2	2	2	2	2	2	2	3	2	2	2	2	3	1	2	2	2	3	2	2	2	2	2	2	2	2	3	2	2	2	2	3	2	2	2	2	2	2	3	2	2	2	2	2	2	2	2	2
chr4q21.22		2	2	2	2	2	2	2	3	2	2	2	2	3	1	2	2	2	3	2	2	2	2	2	2	2	2	3	2	2	2	2	3	2	2	2	2	2	2	3	2	2	2	2	2	2	2	2	2
chr4q21.23		2	2	2	2	2	2	2	3	2	2	2	2	3	1	2	2	2	3	2	2	2	2	2	2	2	2	3	2	2	2	2	3	2	2	2	2	2	2	3	2	2	2	2	2	2	2	2	2
chr4q21.3		2	2	2	2	2	2	2	3	2	2	2	2	3	1	2	2	2	3	2	2	2	2	2	2	2	2	3	2	2	2	2	3	2	2	2	2	2	2	3	2	2	2	2	2	2	2	2	2
chr4q22.1		2	2	2	2	2	2	2	3	2	2	2	2	3	1	2	2	2	3	2	2	2	2	2	2	2	2	3	2	2	2	2	3	2	2	2	2	2	2	3	2	2	2	2	2	2	2	2	2
chr4q22.2		2	2	2	2	2	2	2	3	2	2	2	2	3	1	2	2	2	3	2	2	2	2	2	2	2	2	3	2	2	2	2	3	2	2	2	2	2	2	3	2	2	2	2	2	2	2	2	2
chr4q22.3		2	2	2	2	2	2	2	3	2	2	2	2	3	1	2	2	2	3	2	2	2	2	2	2	2	2	3	2	2	2	2	3	2	2	2	2	2	2	3	2	2	2	2	2	2	2	2	2
chr4q23		2	2	2	2	2	2	2	3	2	2	2	2	5	1	2	2	2	3	2	2	2	2	2	2	2	2	3	2	2	2	2	3	2	2	2	2	2	2	3	2	2	2	2	2	2	2	2	2
chr4q24		2	2	2	2	2	2	2	3	2	2	2	2	5	2	2	2	2	3	2	2	2	2	2	2	2	2	3	2	2	2	2	3	2	2	2	2	2	2	3	2	2	2	2	2	2	2	2	2
chr4q25		2	2	2	2	2	2	2	3	2	2	2	2	5	2	2	2	2	3	2	2	2	2	2	2	2	2	3	2	2	2	2	3	2	2	2	2	2	2	3	2	2	2	2	2	2	2	2	2
chr4q26		2	2	2	2	2	2	2	3	2	2	2	2	5	2	2	2	2	3	2	2	2	2	2	2	2	2	3	2	2	2	2	3	2	2	2	2	2	2	3	2	2	2	2	2	2	2	2	2
chr4q27		2	2	2	2	2	2	2	3	2	2	2	2	5	2	2	2	2	3	2	2	2	2	2	2	2	2	3	2	2	2	2	3	2	2	2	2	2	2	3	2	2	2	2	2	2	2	2	2
chr4q28.1		2	2	2	2	2	2	2	3	2	2	2	2	5	2	2	2	2	3	3	2	2	2	2	2	2	2	3	2	2	2	2	3	2	2	2	2	2	2	3	2	2	2	2	2	2	2	2	2
chr4q28.2		2	2	2	2	2	2	2	3	2	2	2	2	5	2	2	2	2	3	3	2	2	2	2	2	2	2	3	2	2	2	2	3	2	2	2	2	2	2	3	2	2	2	2	2	2	2	2	2
chr4q28.3		2	2	2	2	2	2	2	3	2	2	2	2	5	2	2	2	2	3	3	2	2	2	2	2	2	2	3	2	2	2	2	3	2	2	2	2	2	2	3	2	2	2	2	2	2	2	2	2
chr4q31.1		2	2	2	2	2	2	2	3	2	2	2	2	5	2	2	2	2	3	3	2	2	2	2	2	2	2	3	2	2	2	2	3	3	2	2	2	2	2	3	2	2	2	2	2	2	2	2	2
chr4q31.21		2	2	2	2	2	2	2	3	2	2	2	2	5	2	2	2	2	3	3	2	2	2	2	2	2	2	3	2	2	2	2	3	3	2	2	2	2	2	3	2	2	2	2	2	2	2	2	2
chr4q31.22		2	2	2	2	2	2	2	3	2	2	2	2	5	2	2	2	2	3	3	2	2	2	2	2	2	2	3	2	2	2	2	3	3	2	2	2	2	2	3	2	2	2	2	2	2	2	2	2
chr4q31.23		2	2	2	2	2	2	2	3	2	2	2	2	5	2	2	2	2	3	3	2	2	2	2	2	2	2	3	2	2	2	2	3	3	2	2	2	2	2	3	2	2	2	2	2	2	2	2	2
chr4q31.3		2	2	2	2	2	2	2	3	2	2	2	2	5	2	2	2	2	3	3	2	2	2	2	2	2	2	3	2	2	2	2	3	3	2	2	2	2	2	3	2	2	2	2	2	2	2	2	2
chr4q32.1		2	2	2	2	2	2	2	3	2	2	2	2	5	2	2	2	2	3	3	2	2	2	2	2	2	2	3	2	2	2	2	3	3	2	2	2	2	2	3	2	2	2	2	2	2	2	2	2
chr4q32.2		2	2	2	2	2	2	2	3	2	2	2	2	5	2	2	2	2	3	3	2	2	2	2	2	2	2	3	2	2	2	2	3	3	2	2	2	2	2	3	2	2	2	2	2	2	2	2	2
chr4q32.3		2	2	2	2	2	2	2	3	2	2	2	2	5	2	2	2	2	3	3	2	2	2	2	2	2	2	3	2	2	2	2	3	3	2	2	2	2	2	3	2	2	2	2	2	2	2	2	2
chr4q33		2	2	2	2	2	2	2	3	2	2	2	2	5	2	2	2	2	3	3	2	2	2	2	2	2	2	3	2	2	2	2	3	3	2	2	2	2	2	3	2	2	2	2	2	2	2	2	2
chr4q34.1		2	2	2	2	2	2	2	3	2	2	2	2	5	2	2	2	2	3	3	2	2	2	2	2	2	2	3	2	2	2	2	3	3	2	2	2	2	2	3	2	2	2	2	2	2	2	2	2
chr4q34.2		2	2	2	2	2	2	2	3	2	2	2	2	5	2	2	2	2	3	3	2	2	2	2	2	2	2	3	2	2	2	2	3	3	2	2	2	2	2	3	2	2	2	2	2	2	2	2	2
chr4q34.3		2	2	2	2	2	2	2	3	2	2	2	2	5	2	2	2	2	3	3	2	2	2	2	2	2	2	3	2	2	2	2	3	3	2	2	2	2	2	3	2	2	2	2	2	2	2	2	2
chr4q35.1		2	2	2	2	2	2	2	3	2	2	2	2	5	2	2	2	2	3	3	2	2	2	2	2	2	2	3	2	2	2	2	3	3	2	2	2	2	2	3	2	2	2	2	2	2	2	2	2
chr4q35.2		2	2	2	2	2	2	2	3	2	2	2	2	5	2	2	2	2	3	3	2	2	2	2	2	2	2	3	2	2	2	2	3	3	2	2	2	2	2	3	2	2	2	2	2	2	2	2	2
chr5p11		2	3	3	3	3	2	4	3	4	3	4	3	4	4	3	3	3	3	NA	3	3	3	3	4	2	3	3	3	3	2	3	3	2	3	2	2	3	3	3	4	3	2	3	3	2	3	3	4
chr5p12		2	3	3	3	3	2	4	3	4	3	4	3	4	4	3	3	3	3	3	3	3	3	3	4	2	3	3	3	3	2	3	3	2	3	2	2	3	3	3	4	3	2	3	3	2	3	3	4
chr5p13.1		2	3	3	3	3	2	4	3	4	3	4	3	4	4	3	3	3	3	3	3	3	3	3	4	2	3	3	3	3	2	3	3	2	3	2	2	3	3	3	4	3	2	3	3	2	3	3	4
chr5p13.2		2	3	3	3	3	2	4	3	4	3	4	3	4	4	3	3	3	3	3	3	3	3	3	4	2	3	3	3	3	2	3	3	2	3	2	2	3	3	3	4	3	2	3	3	2	3	3	4
chr5p13.3		2	3	3	3	3	2	4	3	4	3	4	3	4	4	3	3	3	3	3	3	3	3	3	4	2	3	3	3	3	2	3	3	2	3	2	2	3	3	3	4	3	2	3	3	2	3	3	4
chr5p14.1		2	3	3	3	3	2	4	3	4	3	4	3	4	4	3	3	3	3	3	3	3	3	3	4	2	3	3	3	3	2	3	3	2	3	2	2	3	3	3	4	3	2	3	3	2	3	3	4
chr5p14.2		2	3	3	3	3	2	4	3	4	3	4	3	4	4	3	3	3	3	3	3	3	3	3	4	2	3	3	3	3	2	3	3	2	3	2	2	3	3	3	4	3	2	3	3	2	3	3	4
chr5p14.3		2	3	3	3	3	2	4	3	4	3	4	3	4	4	3	3	3	3	3	3	3	3	3	4	2	3	3	3	3	2	3	3	2	3	2	2	3	3	3	4	3	2	3	3	2	3	3	4
chr5p15.1		2	3	3	3	3	2	4	3	4	4	4	3	4	4	3	3	3	3	3	3	3	3	3	4	2	3	3	3	3	2	3	3	2	3	2	2	3	3	3	4	3	2	3	3	2	3	3	4
chr5p15.2		2	3	3	3	3	2	4	3	4	4	4	3	4	4	3	3	3	3	3	3	3	3	3	4	2	3	3	3	3	2	3	3	2	3	2	2	3	3	3	4	3	2	3	3	2	3	3	4
chr5p15.31		2	3	3	3	3	2	4	3	4	4	4	3	4	4	3	3	3	3	3	3	3	3	3	4	2	3	3	3	3	2	3	3	2	3	2	2	3	3	3	4	3	2	3	3	2	3	3	4
chr5p15.32		2	3	3	3	3	2	4	3	4	4	4	3	4	4	3	3	3	3	3	3	3	3	3	4	2	3	3	3	3	2	3	3	2	3	2	2	3	3	3	4	3	2	3	3	2	3	3	4
chr5p15.33		2	3	3	3	3	2	4	3	4	4	4	3	4	4	3	3	3	3	3	3	3	3	3	4	2	3	3	3	3	2	3	3	2	3	2	2	3	3	3	4	3	2	3	3	2	3	3	4
chr5q11.1		2	3	3	3	3	2	4	3	4	3	4	3	4	4	3	3	3	3	2	3	3	3	3	4	2	3	3	3	3	2	3	3	2	3	2	2	3	3	3	4	3	2	3	3	2	3	3	4
chr5q11.2		2	3	3	3	3	2	4	3	4	3	4	3	4	4	3	3	3	1	2	3	3	3	3	4	2	3	3	3	3	2	3	3	2	3	2	2	3	3	3	4	3	2	3	3	2	3	3	4
chr5q12.1		2	3	3	3	3	2	4	3	4	3	4	3	4	4	3	3	3	1	2	3	3	3	3	4	2	3	3	3	3	2	3	3	2	3	2	2	3	2	3	4	3	2	3	3	2	3	3	4
chr5q12.2		2	3	3	3	3	2	4	3	4	3	4	3	4	4	3	3	3	1	2	3	3	3	3	4	2	3	3	3	3	2	3	3	2	3	2	2	3	2	3	4	3	2	3	3	2	3	3	4
chr5q12.3		2	3	3	3	3	2	4	3	4	3	4	3	4	4	3	3	3	1	2	3	3	3	3	4	2	3	3	3	3	2	3	3	2	3	2	2	3	2	3	4	3	2	3	3	2	3	3	4
chr5q13.1		2	3	3	3	3	2	4	3	4	3	4	3	4	4	3	3	3	1	2	3	3	3	3	4	2	3	3	3	3	2	3	3	2	3	2	2	3	2	3	4	3	2	3	3	2	3	3	4
chr5q13.2		2	3	3	3	3	2	4	3	4	3	4	3	4	4	3	3	3	1	2	3	3	3	3	4	2	3	3	3	3	2	3	3	2	3	2	2	3	2	3	4	3	2	3	3	2	3	3	4
chr5q13.3		2	3	3	3	3	2	4	3	4	3	4	3	4	4	3	3	3	1	2	3	3	3	3	4	2	3	3	3	3	2	3	3	2	3	2	2	3	2	3	4	3	2	3	3	2	3	3	4
chr5q14.1		2	3	3	3	3	2	4	3	4	3	4	3	4	4	3	3	3	1	2	3	3	3	3	4	2	3	3	3	3	2	3	3	2	3	2	2	3	2	3	4	3	2	3	3	2	3	3	4
chr5q14.2		2	3	3	3	3	2	4	3	4	3	4	3	4	4	3	3	3	1	2	3	3	3	3	4	2	3	3	3	3	2	3	3	2	3	2	2	3	2	3	4	3	2	3	3	2	3	3	4
chr5q14.3		2	3	3	3	3	2	4	3	4	3	4	3	4	4	3	3	3	1	2	3	3	3	3	4	2	3	3	3	3	2	3	3	2	3	2	2	3	2	3	4	3	2	3	3	2	3	3	4
chr5q15		2	3	3	3	3	2	4	3	4	3	4	3	4	4	3	3	3	1	2	3	3	3	3	4	2	3	3	3	3	2	3	3	2	3	2	2	3	2	3	4	3	2	3	3	2	3	3	4
chr5q21.1		2	3	3	3	3	2	4	3	4	3	4	3	4	4	3	3	3	1	2	3	3	3	3	4	2	3	3	3	3	3	3	3	2	3	2	2	3	2	3	4	3	2	3	3	2	3	3	4
chr5q21.2		2	3	3	3	3	2	4	3	4	3	4	3	4	4	3	3	3	1	2	3	3	3	3	4	2	3	3	3	3	3	3	3	2	3	2	2	3	2	3	4	3	2	3	3	2	3	3	4
chr5q21.3		2	3	3	3	3	2	4	3	4	3	4	3	4	4	3	3	3	1	2	3	3	3	3	4	2	3	3	3	3	3	3	3	2	3	2	2	3	2	3	4	3	2	3	3	2	3	3	4
chr5q22.1		2	3	3	3	3	2	4	3	4	3	4	3	4	4	3	3	3	1	2	3	3	3	3	4	2	3	3	3	3	3	3	3	2	3	2	2	3	2	3	4	3	2	3	3	2	3	3	4
chr5q22.2		2	3	3	3	3	2	4	3	4	3	4	3	4	4	3	3	3	1	2	3	3	3	3	4	2	3	3	3	3	3	3	3	2	3	2	2	3	2	3	4	3	2	3	3	2	3	3	4
chr5q22.3		2	3	3	3	3	2	4	3	4	3	4	3	4	4	3	3	3	1	2	3	3	3	3	4	2	3	3	3	3	3	3	3	2	3	2	2	3	2	3	4	3	2	3	3	2	3	3	4
chr5q23.1		2	3	3	3	3	2	4	3	4	3	4	3	4	4	3	3	3	1	2	3	3	3	3	4	2	3	3	3	3	3	3	3	2	3	2	2	3	2	3	4	3	2	3	3	2	3	3	4
chr5q23.2		2	3	3	3	3	2	4	3	4	3	4	3	4	4	3	3	3	1	2	3	3	3	3	4	2	3	3	3	3	3	3	3	2	3	2	2	3	2	3	4	3	2	3	3	2	3	2	4
chr5q23.3		2	3	3	3	3	2	4	3	4	3	4	3	4	4	3	3	3	2	2	3	3	3	3	4	2	3	3	3	3	3	3	3	2	3	2	2	3	2	3	4	3	2	3	3	2	3	2	4
chr5q31.1		2	3	3	3	3	2	4	3	4	3	4	3	4	4	3	3	3	2	2	3	3	3	3	4	2	3	3	3	3	3	3	3	2	3	2	2	3	2	3	4	3	2	3	3	2	3	2	4
chr5q31.2		2	3	3	3	3	2	4	3	4	3	4	3	4	4	3	3	3	2	2	3	3	3	3	4	2	3	3	3	3	3	3	3	2	3	2	2	3	2	3	4	3	2	3	3	2	3	2	4
chr5q31.3		2	3	3	3	3	2	4	3	4	3	4	3	4	4	3	3	3	2	2	3	3	3	3	4	2	3	3	3	3	3	3	3	2	3	2	2	3	3	3	4	3	2	3	3	2	3	2	4
chr5q32		2	3	3	3	3	2	4	3	4	3	4	3	4	4	3	3	3	2	2	3	3	3	3	4	2	3	3	3	3	3	3	3	2	3	2	2	3	3	3	4	3	2	3	3	2	3	2	4
chr5q33.1		2	3	3	3	3	2	4	3	4	3	4	3	4	4	3	3	3	2	2	3	3	3	3	4	2	3	3	3	3	3	3	3	2	3	2	2	3	3	3	4	3	2	3	3	2	3	2	4
chr5q33.2		2	3	3	3	3	2	4	3	4	3	4	3	4	4	3	3	3	2	2	3	3	3	3	4	2	3	3	3	3	3	3	3	2	3	2	2	3	3	3	4	3	2	3	3	2	3	2	4
chr5q33.3		2	3	3	3	3	2	4	3	4	3	4	3	4	4	3	3	3	2	2	3	3	3	3	4	2	3	3	3	3	3	3	3	2	3	2	2	3	3	3	4	3	2	3	3	2	3	2	4
chr5q34		2	3	3	3	3	2	4	3	4	3	4	3	4	4	3	3	3	2	2	3	3	3	3	4	2	3	3	3	3	3	3	3	2	3	2	2	3	3	3	4	3	2	3	3	2	3	2	4
chr5q35.1		2	3	3	3	3	2	4	3	4	3	4	3	4	4	3	3	3	2	2	3	3	3	3	4	2	3	3	3	3	3	3	3	2	3	2	2	3	3	3	4	3	2	3	3	2	3	2	4
chr5q35.2		2	3	3	3	3	2	4	3	4	3	4	3	4	4	3	3	3	2	3	3	3	3	3	4	2	3	3	3	3	3	3	3	2	3	2	2	3	3	3	4	3	2	3	3	2	3	2	4
chr5q35.3		2	3	3	3	3	2	4	3	4	3	4	3	4	4	3	3	3	2	3	3	3	3	3	4	2	3	3	3	3	3	3	3	2	3	2	2	3	3	3	4	3	2	3	3	2	3	2	4
chr6p11.1		2	2	2	2	2	2	3	3	2	2	3	2	6	2	2	2	3	3	2	2	2	2	2	2	2	2	3	2	3	2	3	2	2	2	2	2	2	2	2	2	NA	2	2	2	2	2	3	2
chr6p11.2		2	2	2	2	2	2	3	3	2	2	3	2	6	2	2	2	3	3	2	2	2	2	2	2	2	2	3	2	3	2	3	2	2	2	2	2	2	2	2	2	NA	2	2	2	2	2	3	2
chr6p12.1		2	2	2	2	2	2	3	3	2	2	3	2	6	2	2	2	3	3	2	2	2	2	2	3	2	2	3	2	3	2	3	2	2	2	2	2	2	2	2	2	3	2	2	2	2	2	3	2
chr6p12.2		2	2	2	2	2	2	3	3	2	2	3	2	6	2	2	2	3	3	2	2	2	2	2	3	2	2	3	2	3	2	3	2	2	2	2	2	2	2	2	2	3	2	2	2	2	2	3	2
chr6p12.3		2	2	2	2	2	2	3	3	2	2	3	2	6	2	2	2	3	3	2	2	2	2	2	3	2	2	3	2	3	2	3	2	2	2	2	2	2	2	2	2	3	2	2	2	2	2	3	2
chr6p21.1		2	2	2	2	2	2	3	3	2	2	3	2	6	3	2	2	3	3	2	2	2	2	2	3	2	2	3	2	3	2	3	2	2	2	2	2	2	2	2	2	3	2	2	2	2	2	3	2
chr6p21.2		2	2	2	2	2	2	3	3	2	2	3	2	6	3	2	3	3	3	2	2	2	2	2	3	2	2	3	2	3	2	3	2	2	2	2	2	2	2	2	2	3	2	2	2	2	2	3	2
chr6p21.31		2	2	2	2	2	2	3	3	2	2	3	2	6	3	2	3	3	3	2	2	2	2	2	3	2	2	3	2	3	2	3	2	2	2	2	2	2	2	2	2	3	2	2	2	2	2	3	2
chr6p21.32		2	2	2	2	2	2	3	3	2	2	3	2	6	3	2	3	3	3	2	2	2	2	2	3	2	2	3	2	3	2	3	2	2	2	2	2	2	2	2	2	3	2	2	2	2	2	3	2
chr6p21.33		2	2	2	2	2	2	3	3	2	2	3	2	6	3	2	3	3	3	2	2	2	2	2	3	2	2	3	2	3	2	3	2	3	2	2	2	3	5	2	2	3	2	2	2	2	2	3	2
chr6p22.1		2	2	2	2	2	2	3	3	2	2	3	2	6	3	2	3	3	3	2	2	2	2	2	3	2	2	3	2	3	2	3	3	3	2	2	2	3	5	2	2	3	2	2	2	2	2	3	2
chr6p22.2		2	2	2	2	2	2	3	3	2	2	3	2	6	3	2	3	3	3	2	2	2	2	2	3	2	2	3	2	3	2	3	3	3	2	2	2	3	5	2	2	3	2	2	2	2	2	3	2
chr6p22.3		2	2	2	2	2	2	3	3	2	2	3	2	6	3	2	3	3	3	2	2	2	2	2	3	2	2	3	2	3	2	3	3	3	2	2	2	3	5	2	2	3	2	2	2	2	2	3	2
chr6p23		2	2	2	2	2	2	3	3	2	2	3	2	6	3	2	3	3	3	2	2	2	2	2	3	2	2	3	2	3	2	3	3	3	2	2	2	3	5	2	2	3	2	2	2	2	2	3	2
chr6p24.1		2	2	2	2	2	2	3	3	2	2	3	2	6	3	2	3	3	3	2	2	2	2	2	3	2	2	3	2	3	2	3	3	3	2	2	2	3	5	2	2	3	2	2	2	2	2	3	2
chr6p24.2		2	2	2	2	2	2	3	3	2	2	3	2	6	3	2	3	3	3	2	2	2	2	2	3	2	2	3	2	3	2	3	3	3	2	2	2	3	5	2	2	3	2	2	2	2	2	3	2
chr6p24.3		2	2	2	2	2	2	3	3	2	2	3	2	6	3	2	3	3	3	2	2	2	2	2	3	2	2	3	2	3	2	3	3	3	2	2	2	3	5	2	2	3	2	2	2	2	2	3	2
chr6p25.1		2	2	2	2	2	2	3	3	2	2	3	2	6	3	2	3	3	3	2	2	2	2	2	3	2	2	3	2	3	2	3	3	3	2	2	2	3	1	2	2	3	2	2	2	2	2	3	2
chr6p25.2		2	2	2	2	2	2	3	3	2	2	3	2	6	3	2	3	3	3	2	2	2	2	2	3	2	2	3	2	3	2	3	3	3	2	2	2	3	1	2	2	3	2	2	2	2	2	3	2
chr6p25.3		2	2	2	2	2	2	3	3	2	2	3	2	6	3	2	3	3	3	2	2	2	2	2	3	2	2	3	2	3	2	3	3	3	2	2	2	3	1	2	2	3	2	2	2	2	2	3	2
chr6q11.1		2	2	2	2	2	2	3	3	2	2	3	2	6	2	2	2	3	3	2	2	2	2	2	2	2	2	3	2	3	2	3	2	2	2	2	2	2	2	2	2	2	2	2	2	2	2	3	2
chr6q11.2		2	2	2	2	2	2	3	3	2	2	3	2	6	2	2	2	3	3	2	2	2	2	2	2	2	2	3	2	3	2	3	2	2	2	2	2	2	2	2	2	2	2	2	2	2	2	3	2
chr6q12		2	2	2	2	2	2	3	2	2	2	3	2	6	2	2	2	3	3	2	2	2	2	2	2	2	2	3	2	3	2	3	2	2	2	2	2	2	2	2	2	2	2	2	2	2	2	3	2
chr6q13		2	2	2	2	2	2	3	2	2	2	2	2	6	2	2	2	3	3	2	2	2	2	2	2	2	2	3	2	3	2	3	2	2	2	2	2	2	2	2	2	2	2	2	2	2	2	3	2
chr6q14.1		2	2	2	2	2	2	3	2	2	2	2	2	6	2	2	2	3	3	2	2	2	2	2	2	2	2	3	2	3	2	3	2	2	2	2	2	2	2	2	2	2	2	2	2	2	2	3	2
chr6q14.2		2	2	2	2	2	2	3	2	2	2	2	2	2	2	2	2	3	3	2	2	2	2	2	2	2	2	3	2	3	2	3	2	2	2	2	2	2	2	2	2	2	2	2	2	2	2	3	2
chr6q14.3		2	2	2	2	2	2	3	2	2	2	2	2	2	2	2	2	3	3	2	2	2	2	2	2	2	2	3	2	3	2	3	2	2	2	2	2	2	2	2	2	2	2	2	2	2	2	3	2
chr6q15		2	2	2	2	2	2	3	2	2	2	2	2	2	2	2	2	3	3	2	2	2	2	2	2	2	2	3	2	3	2	3	2	2	2	2	2	2	2	2	2	2	2	2	2	2	2	3	2
chr6q16.1		2	2	2	2	2	2	3	2	2	2	2	2	2	2	2	2	3	3	2	2	2	2	2	2	2	2	3	2	3	2	3	2	2	2	2	2	2	2	2	2	2	2	2	2	2	2	3	2
chr6q16.2		2	2	2	2	2	2	3	2	2	2	2	2	2	2	2	2	3	3	2	2	2	2	2	2	2	2	3	2	3	2	3	2	2	2	2	2	2	2	2	2	2	2	2	2	2	2	3	2
chr6q16.3		2	2	2	2	2	2	3	2	2	2	2	2	2	2	2	2	3	3	2	2	2	2	2	2	2	2	3	2	3	2	3	2	2	2	2	2	2	2	2	2	2	2	2	2	2	2	3	2
chr6q21		2	2	2	2	2	2	3	2	2	2	2	2	2	2	2	2	3	3	2	2	2	2	2	2	2	2	3	2	3	2	3	2	2	2	2	2	2	2	2	2	2	2	2	2	2	2	3	2
chr6q22.1		2	2	2	2	2	2	3	2	2	2	2	2	2	2	2	2	3	3	2	2	2	2	2	2	2	2	3	2	3	2	3	2	1	2	2	2	2	2	2	2	2	2	2	2	2	2	3	2
chr6q22.2		2	2	2	2	2	2	3	2	2	2	2	2	2	2	2	2	3	3	2	2	2	2	2	2	2	2	3	2	3	2	3	2	1	2	2	2	2	2	2	2	2	2	2	2	2	2	3	2
chr6q22.31		2	2	2	2	2	2	3	2	2	2	2	2	2	2	2	2	3	1	2	2	2	2	2	2	2	2	3	2	3	2	3	2	1	2	2	2	2	2	2	2	2	2	2	2	2	2	3	2
chr6q22.32		2	2	2	2	2	2	2	2	2	2	2	2	2	2	2	2	3	1	2	2	2	2	2	2	2	2	3	2	3	2	3	2	1	2	2	2	2	2	2	2	2	2	2	2	2	2	3	2
chr6q22.33		2	2	2	2	2	2	2	2	2	2	2	2	2	2	2	2	3	1	2	2	2	2	2	2	2	2	3	2	3	2	3	2	1	2	2	2	2	2	2	2	2	2	2	2	2	2	3	2
chr6q23.1		2	2	2	2	2	2	2	2	2	2	2	2	2	2	2	2	3	1	2	2	2	2	2	2	2	2	3	2	3	2	3	2	1	2	2	2	2	2	2	2	2	2	2	2	2	2	3	2
chr6q23.2		2	2	2	2	2	2	2	2	2	2	2	2	2	2	2	2	3	1	2	2	2	2	2	2	2	2	3	2	3	2	3	2	1	2	2	2	2	2	2	2	2	2	2	2	2	2	3	2
chr6q23.3		2	2	2	2	2	2	2	2	2	2	2	2	2	0	2	2	3	1	2	2	2	2	2	2	2	2	3	2	3	2	3	2	1	2	2	2	2	2	2	2	2	2	2	2	2	2	3	2
chr6q24.1		2	2	2	2	2	2	2	2	2	2	2	2	2	0	2	1	3	1	2	2	2	2	2	2	2	2	3	2	3	2	3	2	1	2	2	2	2	2	2	2	2	2	2	2	2	2	3	2
chr6q24.2		2	2	2	2	2	2	2	2	2	2	2	2	2	0	2	1	3	1	2	2	2	2	2	2	2	2	3	2	3	2	3	2	1	2	2	2	2	2	2	2	1	2	2	2	2	2	3	2
chr6q24.3		2	2	2	2	2	2	2	2	2	2	2	2	2	0	2	1	3	1	2	2	2	2	2	2	2	2	3	2	3	2	3	2	2	2	2	2	2	2	2	2	1	2	2	2	2	2	3	2
chr6q25.1		2	2	2	2	2	2	2	2	2	2	2	2	2	0	2	1	3	1	2	2	2	2	2	2	2	2	3	2	3	2	3	2	2	2	2	2	2	2	2	2	1	2	2	2	2	2	3	2
chr6q25.2		2	1	2	2	2	2	2	2	2	2	2	2	2	0	2	1	3	1	2	2	2	2	2	2	2	2	3	2	3	2	3	2	2	2	2	2	2	2	2	2	1	2	2	2	2	2	3	2
chr6q25.3		2	1	2	2	2	2	2	2	2	2	2	2	2	0	2	1	3	1	2	2	2	2	2	2	2	2	3	2	3	2	3	2	2	2	2	2	2	2	2	2	1	2	2	2	2	2	3	2
chr6q26		2	2	2	2	2	2	2	2	2	2	2	2	2	0	2	1	3	1	2	2	2	2	2	2	2	2	3	2	3	2	3	2	2	2	2	2	2	2	2	2	1	2	2	2	2	2	3	2
chr6q27		2	2	2	2	2	2	2	2	2	2	2	2	2	0	2	1	3	1	2	2	2	2	2	2	2	2	3	2	3	2	3	2	2	2	2	2	2	2	2	2	1	2	2	2	2	2	3	2
chr7p11.1		3	2	3	2	2	2	3	2	3	3	3	3	4	2	3	3	3	2	2	2	2	3	2	3	3	NA	3	2	3	3	3	3	2	3	2	2	3	3	3	3	2	2	3	2	2	3	2	3
chr7p11.2		3	2	3	2	2	2	3	2	3	3	3	3	4	2	3	3	3	2	2	2	2	3	2	3	3	2	3	2	3	3	3	3	2	3	2	2	3	3	3	3	2	2	3	2	2	3	2	3
chr7p12.1		3	2	3	2	2	2	3	2	3	3	3	3	4	2	3	3	3	2	2	2	2	3	2	3	3	2	3	2	3	3	3	3	2	3	2	2	3	3	3	3	2	2	3	2	2	3	2	3
chr7p12.2		3	2	3	2	2	2	3	2	3	3	3	3	4	2	3	3	3	2	2	2	2	3	2	3	3	2	3	2	3	3	3	3	2	3	2	2	3	3	3	3	2	2	3	2	2	3	2	3
chr7p12.3		3	2	3	2	2	2	3	2	3	3	3	3	4	2	3	3	3	2	2	2	2	3	2	3	3	2	3	2	3	3	3	3	2	3	2	2	3	3	3	3	2	2	3	2	2	3	2	3
chr7p13		3	2	3	2	2	2	3	2	3	3	3	3	4	2	3	3	3	2	2	2	2	3	2	3	3	2	3	2	3	3	3	3	2	3	2	2	3	3	3	3	2	2	3	2	2	3	2	3
chr7p14.1		3	2	3	2	2	2	3	2	3	3	3	3	4	2	3	3	3	2	2	2	2	3	2	3	3	2	3	2	3	3	3	3	2	3	2	2	3	3	3	3	2	2	3	2	2	3	2	3
chr7p14.2		3	2	3	2	2	2	3	2	3	3	3	3	4	2	3	3	3	2	2	2	2	3	2	3	3	2	3	2	3	3	3	3	2	3	2	2	3	3	3	3	2	2	3	2	2	3	2	3
chr7p14.3		3	2	3	2	2	2	3	2	3	3	3	3	4	2	3	3	3	2	2	2	2	3	2	3	3	2	3	2	3	3	3	3	2	3	2	2	3	3	3	3	2	2	3	2	2	3	2	3
chr7p15.1		3	3	3	2	2	2	3	2	3	3	4	3	4	2	3	3	3	2	2	2	2	3	2	3	3	2	3	2	3	3	3	3	2	3	2	2	3	3	3	3	2	2	3	2	2	3	2	3
chr7p15.2		3	3	3	2	2	2	3	2	3	3	4	3	4	2	3	3	3	2	2	2	2	3	2	3	3	2	3	2	3	3	3	3	2	3	2	2	3	3	3	3	2	2	3	2	2	3	2	3
chr7p15.3		3	3	3	2	2	2	3	2	3	3	4	3	4	2	3	3	3	2	2	2	2	3	2	3	3	2	3	2	3	3	3	3	2	3	2	2	3	3	3	3	2	2	3	2	2	3	2	3
chr7p21.1		3	2	3	2	2	2	3	2	3	3	4	3	4	2	3	3	3	2	2	2	2	3	2	3	3	2	3	2	3	3	3	3	2	3	2	2	3	3	3	3	2	2	3	2	2	3	2	3
chr7p21.2		3	2	3	2	2	2	3	2	3	3	4	3	4	1	3	3	3	2	2	2	2	3	2	3	3	2	3	2	3	3	3	3	2	3	2	2	3	3	3	3	2	2	3	2	2	3	2	3
chr7p21.3		3	2	3	2	2	2	3	2	3	3	4	3	4	1	3	3	3	2	1	2	2	3	1	3	3	2	3	2	3	3	3	3	2	3	2	2	3	3	3	3	2	2	3	2	2	2	2	3
chr7p22.1		3	2	3	2	2	2	3	2	3	3	4	3	4	1	3	3	3	2	1	2	2	3	1	3	3	2	3	2	3	3	3	3	2	3	2	2	3	3	3	3	2	2	3	2	2	2	2	3
chr7p22.2		3	2	3	2	2	2	3	2	3	3	4	3	4	1	3	3	3	2	1	2	2	3	1	3	3	2	3	2	3	3	3	3	2	3	2	2	3	3	3	3	2	2	3	2	2	2	2	3
chr7p22.3		3	2	3	2	2	2	3	2	3	3	4	3	4	1	3	3	3	2	1	2	2	3	1	3	3	2	3	2	3	3	3	3	2	3	2	2	3	3	3	3	2	2	3	2	2	2	2	3
chr7q11.1		3	2	3	2	2	2	3	2	3	3	3	3	4	2	3	3	3	2	2	2	2	3	2	3	3	NA	3	2	3	3	3	3	2	3	2	2	3	3	3	3	2	2	3	2	2	3	2	3
chr7q11.21		3	2	3	2	2	2	3	2	3	3	3	3	4	2	3	3	3	2	2	2	2	3	2	3	3	NA	3	2	3	3	3	3	2	3	2	2	3	3	3	3	2	2	3	2	2	3	2	3
chr7q11.22		3	2	3	2	2	2	3	2	3	3	3	3	4	2	3	3	3	2	2	2	2	3	2	3	3	3	3	2	3	3	3	3	2	3	2	2	3	3	3	3	2	2	3	2	2	3	2	3
chr7q11.23		3	2	3	2	2	2	3	2	3	3	3	3	4	2	3	3	3	2	2	2	2	3	2	3	3	3	3	2	3	3	3	3	2	3	2	2	3	3	3	3	2	1	3	2	2	3	2	3
chr7q21.11		3	2	3	2	2	2	3	2	3	3	3	3	4	2	3	3	3	2	2	2	2	3	2	3	3	3	3	2	3	3	3	3	2	3	2	2	3	3	3	3	2	1	3	2	2	3	2	3
chr7q21.12		3	2	3	2	2	2	3	2	3	3	3	3	4	2	3	3	3	2	2	2	2	3	2	3	3	3	3	2	3	3	3	3	2	3	2	2	3	3	3	3	3	1	3	2	2	3	2	3
chr7q21.13		3	2	3	2	2	2	3	2	3	3	3	3	4	2	3	3	3	2	2	2	2	3	2	3	3	3	3	2	3	3	3	3	2	3	2	2	3	3	3	3	3	1	3	2	2	3	2	3
chr7q21.2		3	2	3	2	2	2	3	2	3	3	3	3	4	2	3	3	3	2	2	2	2	3	2	3	3	3	3	2	3	3	3	3	2	3	2	2	3	3	3	3	3	1	3	2	2	3	2	3
chr7q21.3		3	2	3	2	2	2	3	2	3	3	3	3	4	2	3	3	3	2	2	2	2	3	2	3	3	3	3	2	3	3	3	3	2	3	2	2	3	3	3	3	3	1	3	2	2	3	2	3
chr7q22.1		3	2	3	2	2	2	3	2	3	3	3	3	4	2	3	3	3	2	2	2	2	3	2	3	3	3	3	2	3	3	3	3	2	3	2	2	3	3	3	3	3	2	3	2	2	3	2	3
chr7q22.2		3	2	3	2	2	2	3	2	3	3	3	3	4	2	3	3	3	2	2	2	2	3	2	3	3	3	3	2	3	3	3	3	2	3	2	2	3	3	3	3	3	2	3	2	2	3	2	3
chr7q22.3		3	2	3	2	2	2	3	2	3	3	3	3	4	3	3	3	3	2	2	2	2	3	2	3	3	3	3	2	3	3	3	3	2	3	2	2	3	3	3	3	3	2	3	2	2	3	2	3
chr7q31.1		3	2	3	2	2	2	3	2	3	3	3	3	4	3	3	3	3	2	2	2	2	3	2	3	3	3	3	2	3	3	3	3	2	3	2	2	3	3	3	3	3	2	3	2	2	3	2	3
chr7q31.2		3	2	3	2	2	2	3	2	3	3	3	3	4	3	3	3	3	2	2	2	2	3	2	3	3	3	3	2	3	3	3	3	2	3	2	2	3	3	3	3	3	2	3	2	2	3	2	3
chr7q31.31		3	2	3	2	2	2	3	2	3	3	3	3	4	3	3	3	3	2	2	2	2	3	2	3	3	2	3	2	3	3	3	3	2	3	2	2	3	3	3	3	3	2	3	2	2	3	2	3
chr7q31.32		3	2	3	2	2	2	3	2	3	3	3	3	4	3	3	3	3	2	2	2	2	3	2	3	3	2	3	2	3	3	3	3	2	3	2	2	3	3	3	3	3	2	3	2	2	3	2	3
chr7q31.33		3	2	3	2	2	2	3	2	3	3	3	3	4	3	3	3	3	2	2	2	2	3	2	3	3	2	3	2	3	3	3	3	2	3	2	2	3	3	3	3	3	2	3	2	2	3	2	3
chr7q32.1		3	2	3	2	2	2	3	2	3	3	3	3	4	3	3	3	3	2	2	2	2	3	2	3	3	2	3	2	3	3	3	3	2	3	2	2	3	3	3	3	3	2	3	2	2	3	2	3
chr7q32.2		3	2	3	2	2	2	3	2	3	3	3	3	4	3	3	3	3	2	2	2	2	3	2	3	3	2	3	2	3	3	3	3	2	3	2	2	3	3	3	3	3	2	3	2	2	3	2	3
chr7q32.3		3	2	3	2	2	2	3	2	3	3	3	3	4	3	3	3	3	2	2	2	2	3	2	3	3	2	3	2	3	3	3	3	2	3	2	2	3	3	3	3	3	2	3	2	2	3	2	3
chr7q33		3	2	3	2	2	2	3	2	3	3	3	3	4	3	3	3	3	2	2	2	2	3	2	3	3	2	3	2	3	3	3	3	2	3	2	2	3	3	3	3	3	2	3	2	2	3	2	3
chr7q34		3	2	3	2	2	2	3	2	3	3	3	3	4	3	3	3	3	2	2	2	2	3	2	3	3	2	3	2	3	3	3	3	2	3	2	2	3	3	3	3	3	2	3	2	2	3	2	3
chr7q35		3	2	3	2	2	2	3	2	3	3	3	3	4	3	3	3	3	2	2	2	2	3	2	3	3	2	3	2	3	3	3	3	2	3	2	2	3	3	3	3	3	2	3	2	2	3	2	3
chr7q36.1		3	2	3	2	2	2	3	2	3	3	3	3	4	3	3	3	3	2	2	2	2	3	2	3	3	2	3	2	3	3	3	3	2	3	2	2	3	3	3	3	3	2	3	2	2	3	2	3
chr7q36.2		3	2	3	2	2	2	3	2	3	3	3	3	4	3	3	3	3	2	2	2	2	3	2	3	3	2	3	2	3	3	3	3	2	3	2	2	3	3	3	3	3	2	3	2	2	3	2	3
chr7q36.3		3	2	3	2	2	2	3	2	3	3	3	3	4	3	3	3	3	2	2	2	2	3	2	3	3	2	3	2	3	3	3	3	2	3	2	2	3	3	3	3	3	2	3	2	2	3	2	3
chr8p11.1		2	2	NA	2	2	2	2	3	2	2	2	2	4	2	2	3	2	2	2	2	2	2	2	2	2	2	2	2	2	2	2	2	2	2	2	2	2	2	2	2	NA	2	2	2	2	2	2	2
chr8p11.21		2	2	1	2	2	2	2	3	2	2	2	2	4	2	2	3	2	2	2	2	1	2	2	2	2	2	2	2	2	2	2	2	2	2	2	2	2	2	2	2	1	2	2	2	2	2	2	2
chr8p11.22		2	2	1	2	2	2	2	3	1	1	2	2	4	2	2	3	2	2	2	2	1	1	2	2	1	1	2	2	2	2	2	2	2	2	2	2	2	2	2	2	1	2	2	2	2	2	2	2
chr8p11.23		2	2	1	2	2	2	2	3	1	1	2	2	4	2	2	3	2	2	2	2	1	1	2	2	1	1	2	2	2	2	2	2	2	2	2	2	2	2	2	2	1	2	2	2	2	2	1	2
chr8p12		2	2	1	2	2	2	2	3	1	1	2	2	4	2	2	3	2	2	2	2	1	1	2	2	1	1	2	2	2	2	2	2	2	2	2	2	2	2	2	2	1	2	2	2	2	2	1	2
chr8p21.1		1	2	1	2	2	2	2	3	2	1	2	2	4	2	2	3	2	2	2	2	1	1	1	2	1	1	2	2	2	2	2	2	2	2	2	2	2	2	2	2	1	2	2	2	2	2	1	2
chr8p21.2		1	2	1	2	2	2	1	3	2	1	2	2	4	2	2	3	2	2	2	2	1	1	1	2	1	1	2	2	2	2	2	2	2	2	2	2	2	2	1	2	1	2	2	2	2	2	1	2
chr8p21.3		1	2	1	2	2	2	1	3	2	1	2	2	4	2	2	3	2	2	2	2	1	1	1	2	1	1	2	2	2	2	2	2	2	2	2	2	2	2	1	2	1	2	2	2	2	2	1	2
chr8p22		1	2	1	2	2	2	1	3	2	1	2	2	4	2	2	3	2	2	2	2	1	1	1	2	1	1	2	2	2	2	2	2	2	2	2	2	2	2	1	2	1	2	2	2	2	2	1	2
chr8p23.1		1	2	1	2	2	2	1	3	2	1	2	2	4	2	2	3	2	2	2	2	1	1	1	2	1	1	2	2	2	2	2	2	2	2	2	2	2	2	1	2	1	2	2	2	2	2	1	2
chr8p23.2		1	2	1	2	2	2	1	3	2	1	2	2	4	2	2	3	2	2	2	2	1	1	1	2	1	1	2	2	2	2	2	2	2	2	2	2	2	2	1	2	1	2	2	2	2	2	1	2
chr8p23.3		1	2	1	2	2	2	1	3	2	1	2	2	4	2	2	3	2	2	2	2	1	1	1	2	1	1	2	2	2	2	2	2	2	2	2	2	2	2	1	2	1	2	2	2	2	2	1	2
chr8q11.1		2	2	NA	2	2	2	2	3	2	2	2	2	4	2	2	3	2	2	2	2	2	2	2	2	2	2	2	2	2	2	2	2	2	2	2	2	2	2	2	2	NA	2	2	2	2	2	2	2
chr8q11.21		2	2	2	2	2	2	2	3	2	2	2	2	4	2	2	3	2	2	2	2	2	2	2	2	2	2	2	2	2	2	2	2	2	2	2	2	2	2	2	2	2	2	2	2	2	2	2	2
chr8q11.22		2	2	2	2	2	2	2	3	2	2	2	2	4	2	2	3	2	2	2	2	2	2	2	2	2	2	2	2	2	2	2	2	2	2	2	2	2	2	2	2	2	2	2	2	2	2	2	2
chr8q11.23		2	2	2	2	2	2	2	3	2	2	2	2	4	2	2	3	3	2	2	2	2	2	2	2	2	2	2	2	2	2	2	2	2	2	2	2	2	2	2	2	2	2	2	2	2	2	2	2
chr8q12.1		2	2	2	2	2	2	2	3	2	2	2	2	4	2	2	3	3	2	2	2	2	2	2	2	2	2	2	2	2	2	2	2	2	2	2	2	2	2	2	2	2	2	2	2	2	2	2	2
chr8q12.2		2	2	2	2	2	2	2	3	2	2	2	2	4	2	2	3	3	2	2	2	2	2	2	2	2	2	2	2	2	2	2	2	2	2	2	2	2	2	2	2	2	2	2	2	2	2	2	2
chr8q12.3		2	2	2	2	2	2	3	3	2	2	2	2	4	2	2	3	3	2	2	2	2	2	2	2	2	2	2	2	2	2	2	2	2	2	2	2	2	2	2	2	2	2	2	2	2	2	2	2
chr8q13.1		2	2	2	2	2	2	3	3	2	2	2	2	4	2	2	3	3	2	2	2	2	2	2	2	2	2	2	2	2	2	2	2	2	2	2	2	2	2	2	2	2	2	2	2	2	2	2	2
chr8q13.2		2	2	2	2	2	2	3	3	2	2	2	2	4	2	2	3	3	2	2	2	2	2	2	2	2	2	2	2	2	2	2	2	2	2	2	2	2	2	2	2	2	2	2	2	2	2	2	2
chr8q13.3		2	2	2	2	2	2	3	3	2	2	2	2	4	2	2	3	3	2	2	2	2	2	2	2	2	2	2	2	2	2	2	2	2	2	2	2	2	2	2	2	2	2	2	2	2	2	2	2
chr8q21.11		2	2	2	2	2	2	3	3	2	2	2	2	4	2	2	3	3	2	2	2	2	2	2	2	2	2	2	2	2	2	2	2	2	2	2	2	2	2	2	2	2	2	2	2	2	2	2	2
chr8q21.12		2	2	2	2	2	2	3	3	2	2	2	2	4	2	2	3	3	2	2	2	2	2	2	2	2	2	2	2	2	2	2	2	2	2	2	2	2	2	2	2	2	2	2	2	2	2	2	2
chr8q21.13		2	2	2	2	2	2	3	3	2	2	2	2	4	2	2	3	3	2	2	2	2	2	2	2	2	2	2	2	2	2	2	2	2	2	2	2	2	2	2	2	2	2	2	2	2	2	2	2
chr8q21.2		2	2	2	2	2	2	3	3	2	2	2	2	4	2	2	3	3	2	2	2	2	2	2	2	2	2	2	2	2	2	2	2	2	2	2	2	2	2	2	2	2	2	2	2	2	2	2	2
chr8q21.3		2	2	2	2	2	2	3	3	2	2	2	2	4	2	2	3	3	2	2	2	2	2	2	2	2	2	2	2	2	3	2	2	2	2	2	2	2	2	2	2	2	2	2	2	2	2	2	2
chr8q22.1		2	2	2	2	2	2	3	3	2	2	2	2	4	2	2	3	3	2	2	2	2	2	2	2	2	2	2	2	2	3	2	2	2	2	2	2	2	2	2	2	2	2	2	2	2	2	2	2
chr8q22.2		2	2	2	2	2	2	3	3	2	2	2	2	4	2	2	3	3	2	2	2	2	2	2	2	2	2	2	2	2	3	2	2	2	2	2	2	2	2	2	2	2	2	2	2	2	2	2	2
chr8q22.3		2	2	2	2	2	2	3	3	2	2	2	2	4	2	2	3	3	2	1	2	2	2	2	2	2	2	2	2	2	3	2	2	2	2	2	2	2	2	2	2	2	2	2	2	2	2	2	2
chr8q23.1		2	2	2	2	2	2	3	3	2	2	2	2	4	2	2	3	3	2	1	2	2	2	2	2	2	2	2	2	2	3	2	2	2	2	2	2	2	2	2	2	2	2	2	2	2	2	2	2
chr8q23.2		2	2	2	2	2	2	3	3	2	2	2	2	4	2	2	3	3	2	1	2	2	2	2	2	2	2	2	2	2	3	2	2	2	2	2	2	2	2	2	2	2	2	2	2	2	2	2	2
chr8q23.3		2	2	2	2	2	2	3	3	2	2	2	2	4	2	2	3	3	2	1	2	2	2	2	2	2	2	2	2	2	3	2	2	2	2	2	2	2	2	2	2	2	2	2	2	2	2	2	2
chr8q24.11		2	2	2	2	2	2	3	3	2	2	2	2	4	2	2	3	3	2	1	2	2	2	2	2	2	2	2	2	2	3	2	2	2	2	2	2	2	2	2	2	2	2	2	2	2	2	2	2
chr8q24.12		2	2	2	2	2	2	3	3	2	2	2	2	4	2	2	3	3	2	1	2	2	2	2	2	2	2	2	2	2	3	2	2	2	2	2	2	2	2	2	2	2	2	2	2	2	2	2	2
chr8q24.13		2	2	2	2	2	2	3	3	2	2	2	2	4	2	2	3	3	2	1	2	2	2	2	2	2	2	2	2	2	3	2	2	2	2	2	2	2	2	2	2	2	2	2	2	2	2	2	2
chr8q24.21		2	2	2	2	2	2	3	3	2	2	2	2	5	2	2	3	3	2	2	2	2	2	2	2	2	2	2	2	2	3	2	2	2	2	2	2	2	2	2	2	2	2	2	2	2	2	2	2
chr8q24.22		2	2	2	2	2	2	3	3	2	2	2	2	5	2	2	3	3	2	2	2	2	2	2	2	2	2	2	2	2	3	2	2	2	2	2	2	2	2	2	2	2	2	2	2	2	2	2	2
chr8q24.23		2	2	2	2	2	2	3	3	2	2	2	2	5	2	2	3	3	2	2	2	2	2	2	2	2	2	2	2	2	3	2	2	2	2	2	2	2	2	2	2	2	2	2	2	2	2	2	2
chr8q24.3		2	2	2	2	2	2	3	3	2	2	2	2	5	2	2	3	3	2	2	2	2	2	2	2	2	2	2	2	2	3	2	2	2	2	2	2	2	2	2	2	2	2	2	2	2	2	2	2
chr9p11.1		NA	3	3	3	3	2	4	4	2	3	3	3	4	4	3	3	3	2	3	4	3	4	4	3	3	3	3	3	4	NA	NA	3	2	3	2	2	3	3	3	4	3	NA	3	3	2	2	3	3
chr9p11.2		NA	3	3	3	3	2	4	4	2	3	3	3	4	4	3	3	3	2	3	4	3	4	4	3	3	3	3	3	4	NA	NA	3	2	3	2	2	3	3	3	4	3	NA	3	3	2	2	3	3
chr9p12		NA	3	3	3	3	2	4	4	2	3	3	3	4	4	3	3	3	2	3	4	3	4	4	3	3	3	3	3	4	NA	NA	3	2	3	2	2	3	3	3	4	3	NA	3	3	2	2	3	3
chr9p13.1		2	3	3	3	3	2	4	4	2	3	3	3	4	4	3	3	3	2	3	4	3	4	4	3	3	3	3	3	4	3	2	3	2	3	2	2	3	3	3	4	3	2	3	3	2	2	3	3
chr9p13.2		2	3	3	3	3	2	4	4	2	3	4	3	4	4	3	3	3	2	3	4	3	4	4	3	3	2	3	3	4	3	2	3	2	3	2	2	3	3	3	4	3	2	3	3	2	2	3	3
chr9p13.3		2	3	3	3	3	2	4	4	2	3	4	3	4	4	3	3	3	2	3	4	3	5	4	3	3	2	3	3	4	3	2	3	2	3	2	2	3	3	3	4	3	2	3	3	2	2	3	3
chr9p21.1		2	3	3	3	3	2	4	4	2	3	4	3	4	4	3	3	3	2	3	4	3	5	4	3	3	2	3	3	4	3	2	3	2	3	2	2	3	3	3	4	3	2	3	3	2	2	3	3
chr9p21.2		2	3	3	3	3	2	4	4	2	3	4	3	4	4	3	3	3	2	3	4	3	5	4	3	3	2	3	3	4	3	2	3	2	3	2	2	3	3	3	4	3	2	3	3	2	2	3	3
chr9p21.3		2	3	3	3	3	2	4	4	2	3	4	3	4	4	3	3	3	2	3	4	3	5	4	3	3	2	3	3	4	3	2	2	2	3	2	2	3	3	3	4	3	2	3	3	2	2	3	3
chr9p22.1		2	3	3	3	3	2	4	4	2	3	4	3	4	4	3	3	3	2	3	4	3	5	4	3	3	2	3	3	4	3	2	2	2	3	2	2	3	3	3	4	3	2	3	3	2	2	3	3
chr9p22.2		2	3	3	3	3	2	4	4	2	3	4	3	4	4	3	3	3	2	3	4	3	5	4	3	3	2	3	3	4	3	2	2	2	3	2	2	3	3	3	4	3	2	3	3	2	2	3	3
chr9p22.3		2	3	3	3	3	2	4	4	2	3	4	3	4	4	3	3	3	2	3	4	3	5	4	3	3	2	3	3	4	3	2	2	2	3	2	2	3	3	3	4	3	2	3	3	2	2	3	3
chr9p23		2	3	3	3	3	2	4	4	2	3	4	3	4	4	3	3	3	2	3	4	3	5	4	3	3	2	3	3	4	3	2	2	2	3	2	2	3	3	3	4	3	2	3	3	2	2	3	3
chr9p24.1		2	3	3	3	3	2	4	4	2	3	4	3	4	4	3	3	3	2	3	4	3	5	4	3	3	2	3	3	4	3	2	2	2	3	2	2	3	3	3	4	3	2	3	3	2	2	3	3
chr9p24.2		2	3	3	3	3	2	4	4	2	3	4	3	4	4	3	3	3	2	3	4	3	5	4	3	3	2	3	3	4	3	2	2	2	3	2	2	3	3	3	4	3	2	3	3	2	2	3	3
chr9p24.3		2	3	3	3	3	2	4	4	2	3	4	3	4	4	3	3	3	2	3	4	3	5	4	3	3	2	3	3	4	3	2	2	2	3	2	2	3	3	3	4	3	2	3	3	2	2	3	3
chr9q11		NA	3	3	3	3	2	4	4	2	3	3	3	4	4	3	3	3	2	3	4	3	4	4	3	3	3	3	3	4	NA	NA	3	2	3	2	2	3	3	3	4	3	NA	3	3	2	2	3	3
chr9q12		NA	3	3	3	3	2	4	4	2	3	3	3	4	4	3	3	3	2	3	4	3	4	4	3	3	3	3	3	4	NA	NA	3	2	3	2	2	3	3	3	4	3	NA	3	3	2	2	3	3
chr9q13		NA	3	3	3	3	2	4	4	2	3	3	3	4	4	3	3	3	2	3	4	3	4	4	3	3	3	3	3	4	NA	NA	3	2	3	2	2	3	3	3	4	3	NA	3	3	2	2	3	3
chr9q21.11		3	3	3	3	3	2	4	4	2	3	3	3	4	4	3	3	3	2	3	4	3	4	4	3	3	3	3	3	4	4	3	3	2	3	2	2	3	3	3	4	3	3	3	3	2	2	3	3
chr9q21.12		3	3	3	3	3	2	4	4	4	3	3	3	4	4	3	3	3	2	3	4	3	4	4	3	3	3	3	3	4	4	3	3	2	3	4	2	3	3	3	4	3	3	3	3	2	2	3	3
chr9q21.13		3	3	3	3	3	2	4	4	4	3	3	3	4	4	3	3	3	2	3	4	3	4	4	3	3	3	3	3	4	4	3	3	2	3	4	2	3	3	3	4	3	3	3	3	2	2	3	3
chr9q21.2		3	3	3	3	3	2	4	4	4	3	3	3	4	4	3	3	3	2	3	4	3	4	4	3	3	3	3	3	4	4	3	3	2	3	4	2	3	3	3	4	3	3	3	3	2	2	3	3
chr9q21.31		3	3	3	3	3	2	4	4	4	3	3	3	4	4	3	3	3	2	3	4	3	4	4	3	3	3	3	3	4	4	3	3	2	3	4	2	3	3	3	4	3	3	3	3	2	2	3	3
chr9q21.32		3	3	3	3	3	2	4	4	4	3	3	3	4	4	3	3	3	2	3	4	3	4	4	3	3	3	3	3	4	4	3	3	2	3	4	2	3	3	3	4	3	3	3	3	2	2	3	3
chr9q21.33		3	3	3	3	3	2	4	4	4	3	3	3	4	4	3	3	3	2	3	4	3	4	4	3	3	3	3	3	4	4	3	3	2	3	4	2	3	3	3	4	3	3	3	3	2	2	3	3
chr9q22.1		3	3	3	3	3	2	4	4	4	3	3	3	4	4	3	3	3	2	3	4	3	4	4	3	3	3	3	3	4	4	3	3	2	3	4	2	3	3	3	4	3	3	3	3	2	2	3	3
chr9q22.2		3	3	3	3	3	2	4	4	4	3	3	3	4	4	3	3	3	2	3	4	3	4	4	3	3	3	3	3	4	4	3	3	2	3	4	2	3	3	3	4	3	3	3	3	2	2	3	3
chr9q22.31		3	3	3	3	3	2	4	4	4	3	3	3	4	4	3	3	3	2	3	4	3	4	4	3	3	3	3	3	4	4	3	3	2	3	4	2	3	3	3	4	3	3	3	3	2	2	3	3
chr9q22.32		3	3	3	3	3	2	4	4	4	3	3	3	4	4	3	3	3	2	3	4	3	4	4	3	3	3	3	3	4	4	3	3	2	3	4	2	3	3	3	4	3	3	3	3	2	2	3	3
chr9q22.33		3	3	3	3	3	2	4	4	4	3	3	3	4	4	3	3	3	2	2	4	3	4	4	3	3	3	3	3	4	4	3	3	2	3	4	2	3	3	3	4	3	3	3	3	2	2	3	3
chr9q31.1		3	3	3	3	3	2	4	4	4	3	3	3	4	4	3	3	3	2	2	4	3	4	4	3	3	3	3	3	4	4	3	3	2	3	4	2	3	3	3	4	3	3	3	3	2	2	3	3
chr9q31.2		3	3	3	3	3	2	4	4	4	3	3	3	4	4	3	3	3	2	2	4	3	4	4	3	3	3	3	3	4	4	3	3	2	3	4	2	3	3	3	4	3	3	3	3	2	2	3	3
chr9q31.3		3	3	3	3	3	2	4	4	4	3	3	3	4	4	3	3	3	2	2	4	3	4	4	3	3	3	3	3	4	4	3	3	2	3	4	2	3	3	3	4	3	3	3	3	2	2	3	3
chr9q32		3	3	3	3	3	2	4	4	4	3	3	3	4	4	3	3	3	2	2	4	3	4	4	3	3	3	3	3	4	4	3	3	2	3	4	2	3	3	3	4	3	3	3	3	2	2	3	3
chr9q33.1		3	3	3	3	3	2	4	4	4	3	3	3	4	4	3	3	3	2	2	4	3	4	4	3	3	3	3	3	4	4	3	3	2	3	4	2	3	3	3	4	3	3	3	3	2	2	3	3
chr9q33.2		3	3	3	3	3	2	4	4	4	3	3	3	4	4	3	3	3	2	3	4	3	4	4	3	3	3	3	3	4	4	3	3	2	3	4	2	3	3	3	4	3	3	3	3	2	2	3	3
chr9q33.3		3	3	3	3	3	2	4	4	4	3	3	3	4	4	3	3	3	2	3	4	3	4	4	3	3	3	3	3	4	4	3	3	2	3	4	2	3	3	3	4	3	3	3	3	2	2	3	3
chr9q34.11		3	3	3	3	3	2	4	4	4	3	3	3	4	4	3	3	3	2	3	4	3	4	4	3	3	3	3	3	4	4	3	3	2	3	4	2	3	3	3	4	3	3	3	3	2	2	3	3
chr9q34.12		3	3	3	3	3	2	4	4	4	3	3	3	4	4	3	3	3	2	3	4	3	4	4	3	3	3	3	3	4	4	3	3	2	3	4	2	3	3	3	4	3	3	3	3	2	2	3	3
chr9q34.13		3	3	3	3	3	2	4	4	4	3	3	3	4	4	3	3	3	2	3	4	3	4	4	3	3	3	3	3	4	4	3	3	2	3	4	2	3	3	3	4	3	3	3	3	2	2	3	3
chr9q34.2		3	3	3	3	3	2	4	4	4	3	3	3	4	4	3	3	3	2	3	4	3	4	4	3	3	3	3	3	4	4	3	3	2	3	4	2	3	3	3	4	3	3	3	3	2	2	3	3
chr9q34.3		3	3	3	3	3	2	4	4	4	3	3	3	4	4	3	3	3	2	3	4	3	4	4	3	3	3	3	3	4	4	3	3	2	3	4	2	3	3	3	4	3	3	3	3	2	2	3	3
chr10p11.1		2	2	2	2	2	2	2	2	2	2	2	2	4	2	2	2	2	2	2	2	2	2	2	2	2	2	3	2	2	NA	2	2	2	2	2	2	2	2	2	3	2	2	2	2	2	2	2	2
chr10p11.21		2	2	2	2	2	2	2	2	2	2	2	2	4	2	2	2	2	2	2	2	2	2	2	2	2	2	3	2	2	1	2	2	2	2	2	2	2	2	2	3	2	2	2	2	2	2	2	2
chr10p11.22		2	2	2	2	2	2	2	2	2	2	2	2	4	2	2	2	2	2	2	2	2	2	2	2	2	2	3	2	2	1	2	2	2	2	2	2	2	2	2	3	2	2	2	2	2	2	2	2
chr10p11.23		2	2	2	2	2	2	2	2	2	2	2	2	4	2	2	2	2	2	2	2	2	2	2	2	2	2	3	2	2	1	2	2	2	2	2	2	2	2	2	3	2	2	2	2	2	2	2	2
chr10p12.1		2	2	2	2	2	2	2	2	2	2	2	2	4	2	2	2	2	2	2	2	2	2	2	2	2	2	3	2	2	1	2	2	2	2	2	2	2	2	2	3	2	2	2	2	2	2	2	2
chr10p12.2		2	2	2	2	2	2	2	2	2	2	2	2	4	2	2	2	2	2	2	2	2	2	2	2	2	2	3	2	2	1	2	2	2	2	2	2	1	2	2	3	2	2	2	2	2	2	2	2
chr10p12.31		2	2	2	2	2	2	2	2	2	2	2	2	4	2	2	2	2	2	2	2	2	2	2	2	2	2	3	2	2	1	2	2	2	2	2	2	1	2	2	3	2	2	2	2	2	2	2	2
chr10p12.32		2	2	2	2	2	2	2	2	2	2	2	2	4	2	2	2	2	2	2	2	2	2	2	2	2	2	3	2	2	1	2	2	2	2	2	2	1	2	2	3	2	2	2	2	2	2	2	2
chr10p12.33		2	2	2	2	2	2	2	2	2	2	2	2	4	2	2	2	2	2	2	2	2	2	2	2	2	2	3	2	2	1	2	2	2	2	2	2	1	2	2	3	2	2	2	2	2	2	2	2
chr10p13		2	2	2	2	2	2	2	2	2	2	2	2	4	2	2	2	2	2	2	2	2	2	2	2	2	2	3	2	2	1	2	2	2	2	2	2	1	2	2	3	2	2	2	2	2	2	2	2
chr10p14		2	2	2	2	2	2	2	2	2	2	2	2	4	2	2	2	2	2	2	2	2	2	2	2	2	2	3	2	2	1	2	2	2	2	2	2	1	1	2	3	2	2	2	2	2	2	2	2
chr10p15.1		2	2	2	2	2	2	2	2	2	2	2	2	4	2	2	2	2	2	2	2	2	2	2	2	2	2	3	2	2	1	2	2	2	2	2	2	1	1	2	3	2	2	2	2	2	2	2	2
chr10p15.2		2	2	2	2	2	2	2	2	2	2	2	2	4	2	2	2	2	2	2	2	2	2	2	2	2	2	3	2	2	1	2	2	2	2	2	2	1	1	2	3	2	2	2	2	2	2	2	2
chr10p15.3		2	2	2	2	2	2	2	2	2	2	2	2	4	2	2	2	2	2	2	2	2	2	2	2	2	2	3	2	2	1	2	2	2	2	2	2	1	1	2	3	2	2	2	2	2	2	2	2
chr10q11.1		2	2	2	2	2	2	2	2	2	2	2	2	4	2	2	2	2	2	2	2	2	2	2	2	2	2	3	2	2	NA	2	2	2	2	2	2	2	2	2	3	2	2	2	2	2	2	2	2
chr10q11.21		2	2	2	2	2	2	2	2	2	2	2	2	4	2	2	2	2	2	2	2	2	2	2	2	2	2	3	2	2	2	2	2	2	2	2	2	2	2	2	3	2	2	2	2	2	2	2	2
chr10q11.22		2	2	2	2	2	2	2	2	2	2	2	2	4	2	2	2	2	2	2	2	2	2	2	2	2	2	3	2	2	2	2	2	2	2	2	2	2	2	2	3	2	2	2	2	2	2	2	2
chr10q11.23		2	2	2	2	2	2	2	2	2	2	2	2	4	2	2	2	2	2	2	2	2	2	2	2	2	2	3	2	2	2	2	2	2	2	2	2	2	2	2	3	2	2	2	2	2	2	2	2
chr10q21.1		2	2	2	2	2	2	2	2	2	2	2	2	4	2	2	2	2	2	2	2	2	2	2	2	2	2	3	2	2	2	2	2	2	2	2	2	2	2	2	3	2	2	2	2	2	2	2	2
chr10q21.2		2	2	2	2	2	2	2	2	2	2	2	2	4	2	2	2	2	2	2	2	2	2	2	2	2	2	3	2	2	2	2	2	2	2	2	2	2	2	2	3	2	2	2	2	2	2	2	2
chr10q21.3		2	2	2	2	2	2	2	2	2	2	2	2	4	2	2	2	2	2	2	2	2	2	2	2	2	2	3	2	2	2	2	2	2	2	2	2	2	2	2	3	2	2	2	2	2	2	2	2
chr10q22.1		2	2	2	2	2	2	2	2	2	2	2	2	4	2	2	2	2	2	2	2	2	2	2	2	2	2	3	2	2	2	2	2	2	2	2	2	2	2	2	3	2	2	2	2	2	2	2	2
chr10q22.2		2	2	2	2	2	2	2	2	2	2	2	2	4	2	2	2	2	2	2	2	2	2	2	2	2	2	3	2	2	2	2	2	2	2	2	2	2	2	2	3	2	2	2	2	2	2	2	2
chr10q22.3		2	2	2	2	2	2	2	2	2	2	2	2	4	2	2	2	2	2	2	2	2	2	2	2	2	2	3	2	2	2	2	2	2	2	2	2	2	2	2	3	2	2	2	2	2	2	2	2
chr10q23.1		2	2	2	2	2	2	2	2	2	2	2	2	4	2	2	2	2	2	2	2	2	2	2	2	2	2	3	2	2	2	2	2	2	2	2	2	2	2	2	3	2	2	2	2	2	2	2	2
chr10q23.2		2	2	2	2	2	2	2	2	2	2	2	2	4	2	2	2	2	2	2	2	2	2	2	2	2	2	3	2	2	2	2	2	2	2	2	2	2	2	2	3	2	2	2	2	2	2	2	2
chr10q23.31		2	2	2	2	2	2	2	2	2	2	2	2	4	2	2	2	2	2	2	2	2	2	2	2	2	2	3	2	2	2	2	3	2	2	2	2	2	2	2	3	2	2	2	2	2	2	2	2
chr10q23.32		2	2	2	2	2	2	2	2	2	2	2	2	4	2	2	2	2	2	2	2	2	2	2	2	2	2	3	2	2	2	2	3	2	2	2	2	2	2	2	3	2	2	2	2	2	2	2	2
chr10q23.33		2	2	2	2	2	2	2	2	2	2	2	2	4	2	2	2	2	2	2	2	2	2	2	2	2	2	3	2	2	2	2	3	2	2	2	2	2	2	2	3	2	2	2	2	2	2	2	2
chr10q24.1		2	2	2	2	2	2	2	2	2	2	2	2	4	2	2	2	2	2	2	2	2	2	2	2	2	2	3	2	2	2	2	3	2	2	2	2	2	2	2	3	2	2	2	2	2	2	2	2
chr10q24.2		2	2	2	2	2	2	2	2	2	2	2	2	4	2	2	2	2	2	2	2	2	2	2	2	2	2	3	2	2	2	2	3	2	2	2	2	2	2	2	3	2	2	2	2	2	2	2	2
chr10q24.31		2	2	2	2	2	2	2	2	2	2	2	2	4	2	2	2	2	2	2	2	2	2	2	2	2	2	3	2	2	2	2	3	2	2	2	2	2	2	2	3	2	2	2	2	2	2	2	2
chr10q24.32		2	2	2	2	2	2	2	2	2	2	2	2	4	2	2	2	2	2	2	2	2	2	2	2	2	2	3	2	2	2	2	3	2	2	2	2	2	2	2	3	2	2	2	2	2	2	2	2
chr10q24.33		2	2	2	2	2	2	2	2	2	2	2	2	4	2	2	2	2	2	2	2	2	2	2	2	2	2	3	2	2	2	2	3	2	2	2	2	2	2	2	3	2	2	2	2	2	2	2	2
chr10q25.1		2	2	2	2	2	2	2	2	2	2	2	2	4	2	2	2	2	2	2	2	2	2	2	2	2	2	3	2	2	2	2	3	2	2	2	2	2	2	2	3	2	2	2	2	2	2	2	2
chr10q25.2		2	2	2	2	2	2	2	2	2	2	2	2	4	2	2	2	2	2	2	2	2	2	2	2	2	2	3	2	2	2	2	3	2	2	2	2	2	2	2	3	2	2	2	2	2	2	2	2
chr10q25.3		2	2	2	2	2	2	2	2	2	2	2	2	4	2	2	2	2	2	2	2	2	2	2	2	2	2	3	2	2	2	2	3	2	2	2	2	2	2	2	3	2	2	2	2	2	2	2	2
chr10q26.11		2	2	2	2	2	2	2	2	2	2	2	2	4	2	2	2	2	2	2	2	2	2	2	2	2	2	3	2	2	2	2	3	2	2	2	2	2	2	2	3	2	2	2	2	2	2	2	2
chr10q26.12		2	2	2	2	2	2	2	2	2	2	2	2	4	2	2	2	2	2	2	2	2	2	2	2	2	2	3	2	2	2	2	3	2	2	2	2	2	2	2	3	2	2	2	2	2	2	2	2
chr10q26.13		2	2	2	2	2	2	2	2	2	2	2	2	4	2	2	2	2	2	2	2	2	2	2	2	2	2	3	2	2	2	2	3	2	2	2	2	2	2	2	3	2	2	2	2	2	2	2	2
chr10q26.2		2	2	2	2	2	2	2	2	2	2	2	2	4	2	2	2	2	2	2	2	2	2	2	2	2	2	3	2	2	2	2	3	2	2	2	2	2	2	2	3	2	2	2	2	2	2	2	2
chr10q26.3		2	2	2	2	2	2	2	2	2	2	2	2	4	2	2	2	2	2	2	2	2	2	2	2	2	2	3	2	2	2	2	3	2	2	2	2	2	2	2	3	2	2	2	2	2	2	2	2
chr11p11.11		3	3	3	3	3	2	3	3	3	3	3	3	4	4	3	2	3	3	3	3	3	3	3	2	3	2	3	3	3	3	2	3	3	2	2	2	2	3	3	3	3	2	3	3	3	3	4	3
chr11p11.12		3	3	3	3	3	2	3	3	3	3	3	3	4	4	3	2	3	3	3	3	3	3	3	2	3	2	3	3	3	3	2	3	3	2	2	2	2	3	3	3	3	2	3	3	3	3	4	3
chr11p11.2		3	3	3	3	3	2	3	3	3	2	3	3	4	4	3	2	3	3	3	3	3	3	3	2	3	2	3	3	3	3	2	3	3	2	2	2	2	3	3	3	3	2	3	3	3	3	4	3
chr11p12		3	3	3	3	3	2	3	3	3	2	3	3	4	4	3	2	3	3	3	3	3	3	3	2	3	2	3	3	3	3	2	2	3	2	2	2	2	3	3	3	3	2	3	3	3	3	3	3
chr11p13		3	3	3	3	3	2	3	3	3	2	3	3	4	4	3	2	3	3	3	3	3	3	3	2	3	2	3	2	3	3	2	2	4	2	2	2	2	3	3	3	3	2	3	3	3	3	3	3
chr11p14.1		3	3	3	3	3	2	3	3	3	2	3	3	4	4	3	2	3	3	3	3	3	3	3	2	3	2	3	2	3	3	2	2	4	2	2	2	2	3	3	3	3	2	3	3	3	3	3	3
chr11p14.2		3	3	3	3	3	2	3	3	3	2	3	3	4	4	3	2	3	3	3	3	3	3	3	2	3	2	3	2	3	3	2	2	4	2	2	2	2	3	3	3	3	2	3	3	3	3	3	3
chr11p14.3		3	3	3	3	3	2	3	3	3	2	3	3	4	4	3	2	3	3	3	3	3	3	3	2	3	2	3	2	3	3	2	2	4	2	2	2	2	3	3	3	3	2	3	3	3	3	3	3
chr11p15.1		3	3	3	3	3	2	3	3	3	2	3	3	4	4	3	2	3	3	3	3	3	3	3	2	3	2	3	2	3	3	2	2	4	2	2	2	2	3	3	3	3	2	3	3	3	3	3	3
chr11p15.2		3	3	3	3	3	2	3	3	3	2	3	3	4	4	3	2	3	3	3	3	3	3	3	2	3	2	3	2	3	3	2	2	4	2	2	2	2	3	3	3	3	2	3	3	3	3	3	3
chr11p15.3		3	3	3	3	3	2	3	3	3	2	3	3	4	4	3	2	3	3	3	3	3	3	3	2	3	2	3	2	3	3	2	2	4	2	2	2	2	3	3	3	3	2	3	3	3	3	3	3
chr11p15.4		3	3	3	3	3	2	3	3	3	2	3	3	4	4	3	2	3	3	3	3	3	3	3	2	3	2	3	2	3	3	2	2	4	2	2	2	2	3	3	3	3	2	3	3	3	3	3	3
chr11p15.5		3	3	3	3	3	2	3	3	3	2	3	3	4	4	3	2	3	3	3	3	3	3	3	2	3	2	3	2	3	3	2	2	4	2	2	2	2	3	3	3	3	2	3	3	3	3	3	3
chr11q11		3	3	3	3	3	2	3	3	3	3	3	3	4	4	3	2	3	3	3	3	3	3	3	2	3	2	3	3	3	3	2	3	3	2	2	2	2	3	3	3	3	2	3	3	3	3	4	3
chr11q12.1		3	3	3	3	3	2	3	3	3	3	3	3	4	4	3	2	3	3	3	3	3	3	3	2	3	2	3	3	3	3	2	3	3	2	2	2	2	3	3	3	3	2	3	3	3	3	4	3
chr11q12.2		3	3	3	3	3	2	3	3	3	3	3	3	4	4	3	2	3	3	3	3	3	3	3	2	3	2	3	3	3	3	2	3	3	2	2	2	2	3	3	3	3	2	3	3	3	3	4	3
chr11q12.3		3	3	3	3	3	2	3	3	3	3	3	3	4	4	3	2	3	3	3	3	3	3	3	2	3	2	3	3	3	3	2	3	3	3	2	2	2	3	3	3	3	2	3	3	3	3	4	3
chr11q13.1		3	3	3	3	3	2	3	3	3	3	3	3	4	4	3	2	3	3	3	3	3	3	3	2	3	2	3	3	3	3	2	3	3	3	2	2	2	3	3	3	3	2	3	3	3	3	4	3
chr11q13.2		3	3	3	3	3	2	3	3	3	3	3	3	4	4	3	2	3	3	3	3	3	3	3	2	3	2	3	3	3	3	2	3	3	3	2	2	2	3	3	3	3	2	3	3	3	3	4	3
chr11q13.3		3	3	3	3	3	2	3	3	3	3	3	3	4	4	3	2	3	3	3	3	3	3	3	2	3	2	3	3	3	3	2	3	3	3	2	2	2	3	3	3	3	2	3	3	3	3	4	3
chr11q13.4		3	3	3	3	3	2	3	3	3	3	3	3	4	4	3	2	3	3	3	4	3	3	3	2	3	2	3	3	3	3	2	3	3	3	2	2	2	3	3	3	3	2	3	3	3	3	4	3
chr11q13.5		3	3	3	3	3	2	3	3	3	3	3	3	4	4	3	2	3	3	3	4	3	3	3	2	3	2	3	3	3	3	2	3	3	3	2	2	2	3	3	3	3	2	3	3	3	3	4	3
chr11q14.1		3	3	3	3	3	2	3	3	3	3	3	3	4	4	3	2	3	3	3	4	3	3	3	2	3	2	3	3	4	3	2	3	3	3	2	2	2	3	3	3	3	2	3	3	3	3	4	3
chr11q14.2		3	3	3	3	3	2	3	3	3	3	3	3	4	4	3	2	3	3	3	4	3	3	3	2	3	2	3	3	4	3	2	3	3	3	2	2	2	3	3	3	3	2	3	3	3	3	4	3
chr11q14.3		3	3	3	3	3	2	3	3	3	3	3	3	4	4	3	2	3	3	3	4	3	3	3	2	3	2	3	3	4	3	2	3	3	3	2	2	2	3	3	3	3	2	3	3	3	3	4	3
chr11q21		3	3	3	3	3	2	3	3	3	3	3	3	4	4	3	2	3	3	1	4	3	3	3	2	3	2	3	3	4	3	2	3	3	3	2	2	2	3	3	3	3	2	3	3	3	3	4	3
chr11q22.1		3	3	3	3	3	2	3	3	3	3	3	3	4	4	3	2	3	3	1	4	3	3	3	2	3	2	3	3	4	3	2	3	3	3	2	2	2	3	3	3	3	2	3	3	3	3	4	3
chr11q22.2		3	3	3	3	3	2	3	3	3	3	3	3	4	4	3	2	3	5	1	4	3	3	3	2	3	2	3	3	4	3	2	3	3	3	2	2	2	3	3	3	3	2	3	3	3	3	4	3
chr11q22.3		3	3	3	3	3	2	3	3	3	3	3	3	4	4	3	2	3	5	1	4	3	3	3	2	3	2	3	3	4	3	2	3	3	3	2	2	2	3	3	3	3	2	3	3	3	3	4	3
chr11q23.1		3	3	3	3	3	2	3	3	3	3	3	3	4	4	3	2	3	5	3	4	3	3	3	2	3	2	3	3	4	3	2	3	3	3	2	2	2	3	3	3	3	2	3	3	3	3	4	3
chr11q23.2		3	3	3	3	3	2	3	3	3	3	3	3	4	4	3	2	3	5	3	4	3	3	3	2	3	2	3	3	4	3	2	3	3	3	2	2	2	3	3	3	3	2	3	3	3	3	4	3
chr11q23.3		3	3	3	3	3	2	3	3	3	3	3	3	4	4	3	2	3	5	3	4	3	3	3	2	3	2	3	3	4	3	2	3	3	3	2	2	2	3	3	3	3	2	3	3	3	3	4	3
chr11q24.1		3	3	3	3	3	2	3	3	3	3	3	3	4	4	3	2	3	5	3	4	3	3	3	2	3	2	3	3	4	3	2	3	3	3	2	2	2	3	3	3	3	2	3	3	3	3	4	3
chr11q24.2		3	3	3	3	3	2	3	3	3	3	3	3	4	4	3	2	3	5	3	4	3	3	3	2	3	2	3	3	4	3	2	3	3	3	2	2	2	3	3	3	3	2	3	3	3	3	4	3
chr11q24.3		3	3	3	3	3	2	3	3	3	3	3	3	4	4	3	2	3	5	3	4	3	3	3	2	3	2	3	3	4	3	2	3	3	3	2	2	2	3	3	3	3	2	3	3	3	3	4	3
chr11q25		3	3	3	3	3	2	3	3	3	3	3	3	4	4	3	2	3	5	3	4	3	3	3	2	3	2	3	3	4	3	2	3	3	3	2	2	2	3	3	3	3	2	3	3	3	3	4	3
chr12p11.1		2	2	2	1	2	2	3	2	2	2	2	2	4	2	2	2	2	2	2	2	2	2	2	2	2	2	2	2	1	2	2	2	2	2	2	2	2	2	2	2	2	2	2	2	2	2	2	2
chr12p11.21		2	2	2	1	2	2	3	2	2	2	2	2	4	2	2	2	2	2	2	2	2	2	2	2	2	2	2	2	1	2	2	2	2	2	2	2	2	2	2	2	2	2	2	2	2	2	2	2
chr12p11.22		2	2	2	1	2	2	3	2	2	2	2	2	4	2	2	2	2	2	2	2	2	2	2	2	2	2	2	2	1	2	2	2	2	2	2	2	2	2	2	2	2	2	2	2	2	2	2	2
chr12p11.23		2	2	2	1	2	2	3	2	2	2	2	2	4	2	2	2	2	2	2	2	2	2	2	2	2	2	2	2	1	2	2	2	2	2	2	2	2	2	2	2	2	2	2	2	2	2	2	2
chr12p12.1		2	2	2	1	2	2	3	2	2	2	2	2	4	2	2	2	2	2	2	2	2	2	2	2	2	2	2	2	1	2	2	2	2	2	2	2	2	2	2	2	2	2	2	2	2	2	2	2
chr12p12.2		2	2	2	1	2	2	3	2	2	2	2	2	4	2	2	2	2	2	2	2	2	2	2	2	2	2	2	2	1	2	2	2	2	2	2	2	2	2	2	2	2	2	2	2	2	2	2	2
chr12p12.3		2	2	2	1	2	2	2	2	2	2	2	2	4	2	2	2	2	2	2	2	2	2	2	2	2	2	2	2	1	2	2	2	2	2	2	2	2	2	2	2	2	2	2	2	2	2	2	2
chr12p13.1		2	2	2	1	2	2	2	2	2	2	2	2	4	2	2	2	2	2	2	2	2	2	2	2	2	2	2	2	1	2	2	2	2	2	2	2	2	2	2	2	2	2	2	2	2	2	2	2
chr12p13.2		2	2	2	1	2	2	2	2	2	2	2	2	4	2	2	2	2	2	2	2	2	2	2	2	2	2	2	2	1	2	2	2	2	2	2	2	2	2	2	2	2	2	2	2	2	2	2	2
chr12p13.31		2	2	2	1	2	2	2	2	2	2	2	2	4	2	2	2	2	2	2	2	2	2	2	2	2	2	2	2	1	2	2	2	2	2	2	2	2	2	2	2	2	2	2	2	2	2	2	2
chr12p13.32		2	2	2	1	2	2	2	2	2	2	2	2	4	2	2	2	2	2	2	2	2	2	2	2	2	2	2	2	1	2	2	2	2	2	2	2	2	2	2	2	2	2	2	2	2	2	2	2
chr12p13.33		2	2	2	1	2	2	2	2	2	2	2	2	4	2	2	2	2	2	2	2	2	2	2	2	2	2	2	2	1	2	2	2	2	2	2	2	2	2	2	2	2	2	2	2	2	2	2	2
chr12q11		2	2	2	NA	2	2	3	2	2	2	2	2	4	2	2	2	2	2	2	2	2	2	2	2	2	2	2	2	NA	2	2	2	2	2	2	2	2	2	2	2	2	2	2	2	2	2	2	2
chr12q12		2	2	2	2	2	2	3	2	2	2	2	2	4	2	2	2	2	2	2	2	2	2	2	2	2	2	2	2	2	2	2	2	2	2	2	2	2	2	2	2	2	2	2	2	2	2	2	2
chr12q13.11		2	2	2	2	2	2	3	2	2	2	2	2	4	2	2	2	2	2	1	2	2	2	2	2	2	2	2	2	2	2	2	2	2	2	2	2	2	2	2	2	2	2	2	2	2	2	2	2
chr12q13.12		2	2	2	2	2	2	3	2	2	2	2	2	4	2	2	2	2	2	1	2	2	2	2	2	2	2	2	2	2	2	2	2	2	2	2	2	2	2	2	2	2	2	2	2	2	2	2	2
chr12q13.13		2	2	2	2	2	2	3	2	2	2	2	2	4	2	2	2	2	2	1	2	2	2	2	2	2	2	2	2	2	2	2	2	2	2	2	2	2	2	2	2	2	2	2	2	2	2	2	2
chr12q13.2		2	2	2	2	2	2	3	2	2	2	2	2	4	2	2	2	2	2	1	2	2	2	2	2	2	2	2	2	2	2	2	2	2	2	2	2	2	2	2	2	2	2	2	2	2	2	2	2
chr12q13.3		2	2	2	2	2	2	3	2	2	2	2	2	4	2	2	2	2	2	1	2	2	2	2	2	2	2	2	2	2	2	2	2	2	2	2	2	2	2	2	2	2	2	2	2	2	2	2	2
chr12q14.1		2	2	2	2	2	2	3	2	2	2	2	2	4	2	2	2	2	2	1	2	2	2	2	2	2	2	2	2	2	2	2	2	2	2	2	2	2	2	2	2	2	2	2	2	2	2	2	2
chr12q14.2		2	2	2	2	2	2	3	2	2	2	2	2	4	2	2	2	2	2	1	2	2	2	2	2	2	2	2	2	2	2	2	2	2	2	2	2	2	2	2	2	2	2	2	2	2	2	2	2
chr12q14.3		2	2	2	2	2	2	3	2	2	2	2	2	4	2	2	2	2	2	1	2	2	2	2	2	2	2	2	2	2	2	2	2	2	2	2	2	2	2	2	2	2	2	2	2	2	2	2	2
chr12q15		2	2	2	2	2	2	3	2	2	2	2	2	4	2	2	2	2	2	1	2	2	2	2	2	2	2	2	2	2	2	2	2	2	2	2	2	2	2	2	2	2	2	2	2	2	2	2	2
chr12q21.1		2	2	2	2	2	2	3	2	2	2	2	2	4	2	2	2	2	2	1	2	2	2	2	2	2	2	2	2	2	2	2	2	2	2	2	2	2	2	2	2	2	2	2	2	2	2	2	2
chr12q21.2		2	2	2	2	2	2	3	2	2	2	2	2	4	2	2	2	2	2	1	2	2	2	2	2	2	2	2	2	2	2	2	2	2	2	2	2	2	2	2	2	2	2	2	2	2	2	2	2
chr12q21.31		2	2	2	2	2	2	3	2	2	2	2	2	4	2	2	2	2	2	1	2	2	2	2	2	2	2	2	2	2	2	2	2	2	2	2	2	2	2	2	2	2	2	2	2	2	2	2	2
chr12q21.32		2	2	2	2	2	2	3	2	2	2	2	2	4	2	2	2	2	2	1	2	2	2	2	2	2	2	2	2	2	2	2	2	2	2	2	2	2	2	2	2	2	2	2	2	2	2	2	2
chr12q21.33		2	2	2	2	2	2	3	2	2	2	2	2	4	2	2	2	2	2	2	2	2	2	2	2	2	2	2	2	2	2	2	2	2	2	2	2	2	2	2	2	2	2	2	2	2	2	2	2
chr12q22		2	2	2	2	2	2	3	2	2	2	2	2	4	2	2	2	2	2	2	2	2	2	2	2	2	2	2	2	2	2	2	2	2	2	2	2	2	2	2	2	2	2	2	2	2	2	2	2
chr12q23.1		2	2	2	2	2	2	3	2	2	2	2	2	4	2	2	2	2	2	2	2	2	2	2	2	2	2	2	2	2	2	2	2	2	2	2	2	2	2	2	2	2	2	2	2	2	2	2	2
chr12q23.2		2	2	2	2	2	2	3	2	2	2	2	2	4	2	2	2	2	2	2	2	2	2	2	2	2	2	2	2	2	2	2	2	2	2	2	2	2	2	2	2	2	2	2	2	2	2	2	2
chr12q23.3		2	2	2	2	2	2	3	2	2	2	2	2	4	2	2	2	2	2	2	2	2	2	2	2	2	2	2	2	2	2	2	2	2	2	2	2	2	2	2	2	2	2	2	2	2	2	2	2
chr12q24.11		2	2	2	2	2	2	3	2	2	2	2	2	4	2	2	2	2	2	2	2	2	2	2	2	2	2	2	2	2	2	2	2	2	2	2	2	2	2	2	2	2	2	2	2	2	2	2	2
chr12q24.12		2	2	2	2	2	2	3	2	2	2	2	2	4	2	2	2	2	2	2	2	2	2	2	2	2	2	2	2	2	2	2	2	2	2	2	2	2	2	2	2	2	2	2	2	2	2	2	2
chr12q24.13		2	2	2	2	2	2	3	2	2	2	2	2	4	2	2	2	2	2	2	2	2	2	2	2	2	2	2	2	2	2	2	2	2	2	2	2	2	2	2	2	2	2	2	2	2	2	2	2
chr12q24.21		2	2	2	2	2	2	3	2	2	2	2	2	4	2	2	2	2	2	2	2	2	2	2	2	2	2	2	2	2	2	2	2	2	2	2	2	2	2	2	2	2	2	2	2	2	2	2	2
chr12q24.22		2	2	2	2	2	2	3	2	2	2	2	2	4	2	2	2	2	2	2	2	2	2	2	2	2	2	2	2	2	2	2	2	2	2	2	2	2	2	2	2	2	2	2	2	2	2	2	2
chr12q24.23		2	2	2	2	2	2	3	2	2	2	2	2	4	2	2	2	2	2	2	2	2	2	2	2	2	2	2	2	2	2	2	2	2	2	2	2	2	2	2	2	2	2	2	2	2	2	2	2
chr12q24.31		2	2	2	2	2	2	3	2	2	2	2	2	4	2	2	2	2	2	2	2	2	2	2	2	2	2	2	2	2	2	2	2	2	2	2	2	2	2	2	2	2	2	2	2	2	2	2	2
chr12q24.32		2	2	2	2	2	2	3	2	2	2	2	2	4	2	2	2	2	2	2	2	2	2	2	2	2	2	2	2	2	2	2	2	2	2	2	2	2	2	2	2	2	2	2	2	2	2	2	2
chr12q24.33		2	2	2	2	2	2	3	2	2	2	2	2	4	2	2	2	2	2	2	2	2	2	2	2	2	2	2	2	2	2	2	2	2	2	2	2	2	2	2	2	2	2	2	2	2	2	2	2
chr13p11.1		NA	NA	NA	NA	NA	NA	NA	NA	NA	NA	NA	NA	NA	NA	NA	NA	NA	NA	NA	NA	NA	NA	NA	NA	NA	NA	NA	NA	NA	NA	NA	NA	NA	NA	NA	NA	NA	NA	NA	NA	NA	NA	NA	NA	NA	NA	NA	NA
chr13p11.2		NA	NA	NA	NA	NA	NA	NA	NA	NA	NA	NA	NA	NA	NA	NA	NA	NA	NA	NA	NA	NA	NA	NA	NA	NA	NA	NA	NA	NA	NA	NA	NA	NA	NA	NA	NA	NA	NA	NA	NA	NA	NA	NA	NA	NA	NA	NA	NA
chr13p12		NA	NA	NA	NA	NA	NA	NA	NA	NA	NA	NA	NA	NA	NA	NA	NA	NA	NA	NA	NA	NA	NA	NA	NA	NA	NA	NA	NA	NA	NA	NA	NA	NA	NA	NA	NA	NA	NA	NA	NA	NA	NA	NA	NA	NA	NA	NA	NA
chr13p13		NA	NA	NA	NA	NA	NA	NA	NA	NA	NA	NA	NA	NA	NA	NA	NA	NA	NA	NA	NA	NA	NA	NA	NA	NA	NA	NA	NA	NA	NA	NA	NA	NA	NA	NA	NA	NA	NA	NA	NA	NA	NA	NA	NA	NA	NA	NA	NA
chr13q11		NA	NA	NA	NA	NA	NA	NA	NA	NA	NA	NA	NA	NA	NA	NA	NA	NA	NA	NA	NA	NA	NA	NA	NA	NA	NA	NA	NA	NA	NA	NA	NA	NA	NA	NA	NA	NA	NA	NA	NA	NA	NA	NA	NA	NA	NA	NA	NA
chr13q12.11		2	2	2	2	2	2	2	2	2	2	2	2	2	1	2	1	2	2	2	2	2	2	2	1	2	1	1	2	1	2	1	1	1	2	2	2	1	1	2	2	2	1	2	2	1	2	2	2
chr13q12.12		2	2	2	2	2	2	2	2	2	2	2	2	2	1	2	1	2	2	2	2	2	2	2	1	2	1	1	2	1	2	1	1	1	2	2	2	1	1	2	2	2	1	2	2	1	2	2	2
chr13q12.13		2	2	2	2	2	2	2	2	2	2	2	2	2	1	2	1	2	2	2	2	2	2	2	1	2	1	1	2	1	2	1	1	1	2	2	2	1	1	2	2	2	1	2	2	1	2	2	2
chr13q12.2		2	2	2	2	2	2	2	2	2	2	2	2	2	1	2	1	2	2	2	2	2	2	2	1	2	1	1	2	1	2	1	1	1	2	2	2	1	1	2	2	2	1	2	2	1	2	2	2
chr13q12.3		2	2	2	2	2	2	2	2	2	2	2	2	2	1	2	1	2	2	2	2	2	2	2	1	2	1	1	2	1	2	1	1	1	2	2	2	1	1	2	2	2	1	2	2	1	2	2	2
chr13q13.1		2	2	2	2	2	2	2	2	2	2	2	2	2	1	2	1	2	2	2	2	2	2	2	1	2	1	1	2	1	2	1	1	1	2	2	2	1	1	2	2	2	1	2	2	1	2	2	2
chr13q13.2		2	2	2	2	2	2	2	2	2	2	2	2	2	1	2	1	2	2	2	2	2	2	2	1	2	1	1	2	1	2	1	1	1	2	2	2	1	1	2	2	2	1	2	2	1	2	2	2
chr13q13.3		2	2	2	2	2	2	2	2	2	2	2	2	2	1	2	1	2	0	2	2	2	2	2	1	2	1	1	2	1	2	1	1	1	2	2	2	1	1	2	2	2	1	2	2	1	2	2	2
chr13q14.11		2	2	2	2	2	2	2	2	2	2	2	2	2	1	2	1	2	0	2	2	2	2	2	1	2	1	1	2	1	2	1	1	1	2	2	2	1	1	2	2	2	1	2	2	1	2	2	2
chr13q14.12		2	2	2	2	2	2	2	2	2	2	2	2	2	1	2	1	2	0	2	2	2	2	2	1	2	1	1	2	1	2	1	1	1	2	2	2	1	1	2	2	2	1	2	2	1	2	2	2
chr13q14.13		2	2	2	2	2	2	2	2	2	2	2	2	2	1	2	1	2	0	2	2	1	2	2	1	2	1	1	2	1	2	1	1	1	2	2	2	1	1	2	2	2	1	2	2	1	2	2	2
chr13q14.2		2	2	2	2	2	2	2	2	2	2	2	2	2	1	2	1	2	0	2	2	1	2	2	1	2	1	1	2	1	2	1	1	1	2	2	2	1	1	2	2	2	1	2	2	1	2	2	2
chr13q14.3		2	2	2	2	2	2	2	2	2	2	2	2	2	1	2	1	2	0	2	2	1	2	2	1	2	1	1	2	1	2	1	1	1	2	2	2	1	1	2	2	2	1	2	2	1	2	2	2
chr13q21.1		2	2	2	2	2	2	2	2	2	2	2	2	2	1	2	1	2	0	2	2	1	2	2	1	2	1	1	2	1	2	1	1	1	2	2	2	1	1	2	2	2	1	2	2	1	2	2	2
chr13q21.2		2	2	2	2	2	2	2	2	2	2	2	2	2	1	2	1	2	0	2	2	1	2	2	1	2	1	1	2	1	2	1	1	1	2	2	2	1	1	2	2	2	1	2	2	1	2	2	2
chr13q21.31		2	2	2	2	2	2	2	2	2	2	2	2	2	1	2	1	2	0	2	2	1	2	2	1	2	1	1	2	1	2	1	1	1	2	2	2	1	1	2	2	2	1	2	2	1	2	2	2
chr13q21.32		2	2	2	2	2	2	2	2	2	2	2	2	2	1	2	1	2	0	2	2	1	2	2	1	2	1	1	2	1	2	1	1	1	2	2	2	1	1	2	2	2	1	2	2	1	2	2	2
chr13q21.33		2	2	2	2	2	2	2	2	2	2	2	2	2	1	2	1	2	0	2	2	1	2	2	1	2	1	1	2	1	2	1	1	1	2	2	2	1	1	2	2	2	1	2	2	1	2	2	2
chr13q22.1		2	2	2	2	2	2	2	2	2	2	2	2	2	1	2	1	2	0	2	2	1	2	2	1	2	1	1	2	1	2	1	1	1	2	2	2	1	1	2	2	2	1	2	2	1	2	2	2
chr13q22.2		2	2	2	2	2	2	2	2	2	2	2	2	2	1	2	1	2	0	2	2	1	2	2	1	2	1	1	2	1	2	1	1	1	2	2	2	1	1	2	2	2	1	2	2	1	2	2	2
chr13q22.3		2	2	2	2	2	2	2	2	2	2	2	2	2	1	2	1	2	0	2	2	1	2	2	1	2	1	3	2	1	2	1	1	1	2	2	2	1	1	2	2	2	1	2	2	1	2	2	2
chr13q31.1		2	2	2	2	2	2	2	2	2	2	2	2	2	1	2	1	2	0	2	2	1	2	2	1	2	1	3	2	1	2	1	1	1	2	2	2	1	1	2	2	2	1	2	2	1	2	2	2
chr13q31.2		2	2	2	2	2	2	2	2	2	2	2	2	2	1	2	1	2	0	2	2	1	2	2	1	2	1	3	2	1	2	1	1	1	2	2	2	1	1	2	2	2	1	2	2	1	2	2	2
chr13q31.3		2	2	2	2	2	2	2	2	2	2	2	2	2	1	2	1	2	0	2	2	1	2	2	1	2	1	3	2	1	2	1	1	1	2	2	2	1	1	2	2	2	1	2	2	1	2	2	2
chr13q32.1		2	2	2	2	2	2	2	2	2	2	2	2	2	1	2	1	2	2	2	2	1	2	2	1	2	1	3	2	1	2	1	1	1	2	2	2	1	1	2	2	2	1	2	2	1	2	2	2
chr13q32.2		2	2	2	2	2	2	2	2	2	2	2	2	2	1	2	1	2	2	2	2	2	2	2	1	2	1	3	2	1	2	1	1	1	2	2	2	1	1	2	2	2	1	2	2	1	2	2	2
chr13q32.3		2	2	2	2	2	2	2	2	2	2	2	2	2	1	2	1	2	2	2	2	2	2	2	1	2	1	3	2	1	2	1	1	1	2	2	2	1	1	2	2	2	1	2	2	1	2	2	2
chr13q33.1		2	2	2	2	2	2	2	2	2	2	2	2	2	1	2	1	2	2	2	2	2	2	2	1	2	1	3	2	1	2	1	1	1	2	2	2	1	1	2	2	2	1	2	2	1	2	2	2
chr13q33.2		2	2	2	2	2	2	2	2	2	2	2	2	2	1	2	1	2	2	2	2	2	2	2	1	2	1	3	2	1	2	1	1	1	2	2	2	1	1	2	2	2	1	2	2	1	2	2	2
chr13q33.3		2	2	2	2	2	2	2	2	2	2	2	2	2	1	2	1	2	2	2	2	2	2	2	1	2	1	3	2	1	2	1	1	1	2	2	2	1	1	2	2	2	1	2	2	1	2	2	2
chr13q34		2	2	2	2	2	2	2	2	2	2	2	2	2	1	2	1	2	2	2	2	2	2	2	1	2	1	3	2	1	2	1	1	1	2	2	2	1	1	2	2	2	1	2	2	1	2	2	2
chr14p11.1		NA	NA	NA	NA	NA	NA	NA	NA	NA	NA	NA	NA	NA	NA	NA	NA	NA	NA	NA	NA	NA	NA	NA	NA	NA	NA	NA	NA	NA	NA	NA	NA	NA	NA	NA	NA	NA	NA	NA	NA	NA	NA	NA	NA	NA	NA	NA	NA
chr14p11.2		NA	NA	NA	NA	NA	NA	NA	NA	NA	NA	NA	NA	NA	NA	NA	NA	NA	NA	NA	NA	NA	NA	NA	NA	NA	NA	NA	NA	NA	NA	NA	NA	NA	NA	NA	NA	NA	NA	NA	NA	NA	NA	NA	NA	NA	NA	NA	NA
chr14p12		NA	NA	NA	NA	NA	NA	NA	NA	NA	NA	NA	NA	NA	NA	NA	NA	NA	NA	NA	NA	NA	NA	NA	NA	NA	NA	NA	NA	NA	NA	NA	NA	NA	NA	NA	NA	NA	NA	NA	NA	NA	NA	NA	NA	NA	NA	NA	NA
chr14p13		NA	NA	NA	NA	NA	NA	NA	NA	NA	NA	NA	NA	NA	NA	NA	NA	NA	NA	NA	NA	NA	NA	NA	NA	NA	NA	NA	NA	NA	NA	NA	NA	NA	NA	NA	NA	NA	NA	NA	NA	NA	NA	NA	NA	NA	NA	NA	NA
chr14q11.1		NA	NA	NA	NA	NA	NA	NA	NA	NA	NA	NA	NA	NA	NA	NA	NA	NA	NA	NA	NA	NA	NA	NA	NA	NA	NA	NA	NA	NA	NA	NA	NA	NA	NA	NA	NA	NA	NA	NA	NA	NA	NA	NA	NA	NA	NA	NA	NA
chr14q11.2		2	2	2	2	2	2	2	2	2	2	2	2	4	2	2	2	2	2	2	2	2	2	2	2	2	2	2	2	2	2	2	2	2	2	1	2	2	2	2	2	2	1	2	3	2	2	2	2
chr14q12		2	2	2	2	2	2	2	2	2	2	2	2	4	2	2	2	2	2	2	2	2	2	2	2	2	2	2	2	2	2	2	2	2	2	1	2	2	2	2	2	2	1	2	3	2	2	2	2
chr14q13.1		2	2	2	2	2	2	2	2	2	2	2	2	4	2	2	2	2	2	2	2	2	2	2	2	2	2	2	2	2	2	2	2	2	2	1	2	2	2	2	2	2	1	2	3	2	2	2	2
chr14q13.2		2	2	2	2	2	2	2	2	2	2	2	2	4	2	2	2	2	2	2	2	2	2	2	2	2	2	2	2	2	2	2	2	2	2	1	2	2	2	2	2	2	1	2	3	2	2	2	2
chr14q13.3		2	2	2	2	2	2	2	2	2	2	2	2	4	2	2	2	2	2	2	2	2	2	2	2	2	2	2	2	2	2	2	2	2	2	1	2	2	2	2	2	2	1	2	3	2	2	2	2
chr14q21.1		2	2	2	2	2	2	2	2	2	2	2	2	4	2	2	2	2	2	2	2	2	2	2	2	2	2	2	2	2	2	2	2	2	2	1	2	2	2	2	2	2	1	2	3	2	2	2	2
chr14q21.2		2	2	2	2	2	2	2	2	2	2	2	2	4	2	2	2	2	2	2	2	2	2	2	2	2	2	2	2	2	2	2	2	2	2	1	2	2	2	2	2	2	1	2	3	2	2	2	2
chr14q21.3		2	2	2	2	2	2	2	2	2	2	2	2	4	2	2	2	2	2	2	2	2	2	2	2	2	2	2	2	2	2	2	2	2	2	1	2	2	2	2	2	2	1	2	3	2	2	2	2
chr14q22.1		2	2	2	2	2	2	2	2	2	2	2	2	4	2	2	2	2	2	2	2	2	2	2	2	2	2	2	2	2	2	2	2	2	2	1	2	2	2	2	2	2	1	2	3	2	2	2	2
chr14q22.2		2	2	2	2	2	2	2	2	2	2	2	2	4	2	2	2	2	2	2	2	2	2	2	2	2	2	2	2	2	2	2	2	2	2	1	2	2	2	2	2	2	1	2	3	2	2	2	2
chr14q22.3		2	2	2	2	2	2	2	2	2	2	2	2	4	0	2	2	2	2	2	2	2	2	2	2	2	2	2	2	2	2	2	2	2	2	1	2	2	2	2	2	2	1	2	3	2	2	2	2
chr14q23.1		2	2	2	2	2	2	2	2	2	2	2	2	4	0	2	2	2	2	2	2	2	2	2	2	2	2	2	2	2	2	2	2	2	2	1	2	2	2	2	2	2	1	2	3	2	2	2	2
chr14q23.2		2	2	2	2	2	2	2	2	2	2	2	2	4	0	2	2	2	2	2	2	2	2	2	2	2	1	2	2	2	2	2	2	2	2	1	2	2	2	2	2	2	1	2	3	2	2	2	2
chr14q23.3		2	2	2	2	2	2	2	2	2	2	2	2	4	0	2	2	2	2	2	2	2	2	2	2	2	1	2	2	2	2	2	2	2	2	1	2	2	2	2	2	2	1	2	3	2	2	2	2
chr14q24.1		2	2	2	2	2	2	2	2	2	2	2	2	4	0	2	2	2	2	2	2	2	2	2	2	2	1	2	2	2	2	2	2	2	2	1	2	1	2	2	2	2	1	2	3	2	2	2	2
chr14q24.2		2	2	2	2	2	2	2	2	2	2	2	2	4	0	2	2	2	2	2	2	2	2	2	2	2	1	2	2	2	2	2	2	2	2	1	2	1	2	2	2	2	1	2	3	2	2	2	2
chr14q24.3		2	2	2	2	2	2	2	2	2	2	2	2	4	0	2	2	2	2	2	2	2	2	2	2	2	1	2	2	2	2	2	2	2	2	1	2	1	2	2	2	2	1	2	3	2	2	2	2
chr14q31.1		2	2	2	2	2	2	2	2	2	2	2	2	4	0	2	2	2	2	2	2	2	2	2	2	2	1	2	2	2	2	2	2	2	2	1	2	1	2	2	2	2	1	2	3	2	2	2	2
chr14q31.2		2	2	2	2	2	2	2	2	2	2	2	2	4	0	2	2	2	2	2	2	2	2	2	2	2	1	2	2	2	2	2	2	2	2	1	2	1	2	2	2	2	1	2	3	2	2	2	2
chr14q31.3		2	2	2	2	2	2	2	2	2	2	2	2	4	0	2	2	2	2	2	2	2	2	2	2	2	1	2	2	2	2	2	2	2	2	1	2	1	2	2	2	2	1	2	3	2	2	2	2
chr14q32.11		2	2	2	2	2	2	2	2	2	2	2	2	4	0	2	2	2	2	2	2	2	2	2	2	2	1	2	2	2	2	2	2	2	2	1	2	1	2	2	2	2	1	2	3	2	2	2	2
chr14q32.12		2	2	2	2	2	2	2	2	2	2	2	2	4	0	2	2	2	2	2	2	2	2	2	2	2	1	2	2	2	2	2	2	2	2	1	2	1	2	2	2	2	1	2	3	2	2	2	2
chr14q32.13		2	2	2	2	2	2	2	2	2	2	2	2	4	0	2	2	2	2	2	2	2	2	2	2	2	1	2	2	2	2	2	2	2	2	1	2	1	2	2	2	2	1	2	3	2	2	2	2
chr14q32.2		2	2	2	2	2	2	2	2	2	2	2	2	4	0	2	2	2	2	2	2	2	2	2	2	2	1	2	2	2	2	2	2	2	2	1	2	1	2	2	2	2	1	2	3	2	2	2	2
chr14q32.31		2	2	2	2	2	2	2	2	2	2	2	2	4	2	2	2	2	2	2	2	2	2	2	2	2	1	2	2	2	2	2	2	2	2	1	2	1	2	2	2	2	1	2	3	2	2	2	2
chr14q32.32		2	2	2	2	2	2	2	2	2	2	2	2	4	2	2	2	2	2	2	2	2	2	2	2	2	1	2	2	2	2	2	2	2	2	1	2	1	2	2	2	2	1	2	3	2	2	2	2
chr14q32.33		NA	NA	NA	NA	NA	NA	NA	NA	NA	NA	NA	NA	NA	NA	NA	NA	NA	NA	NA	NA	NA	NA	NA	NA	NA	NA	NA	NA	NA	NA	NA	NA	NA	NA	NA	NA	NA	NA	NA	NA	NA	NA	NA	NA	NA	NA	NA	NA
chr15p11.1		NA	NA	NA	NA	NA	NA	NA	NA	NA	NA	NA	NA	NA	NA	NA	NA	NA	NA	NA	NA	NA	NA	NA	NA	NA	NA	NA	NA	NA	NA	NA	NA	NA	NA	NA	NA	NA	NA	NA	NA	NA	NA	NA	NA	NA	NA	NA	NA
chr15p11.2		NA	NA	NA	NA	NA	NA	NA	NA	NA	NA	NA	NA	NA	NA	NA	NA	NA	NA	NA	NA	NA	NA	NA	NA	NA	NA	NA	NA	NA	NA	NA	NA	NA	NA	NA	NA	NA	NA	NA	NA	NA	NA	NA	NA	NA	NA	NA	NA
chr15p12		NA	NA	NA	NA	NA	NA	NA	NA	NA	NA	NA	NA	NA	NA	NA	NA	NA	NA	NA	NA	NA	NA	NA	NA	NA	NA	NA	NA	NA	NA	NA	NA	NA	NA	NA	NA	NA	NA	NA	NA	NA	NA	NA	NA	NA	NA	NA	NA
chr15p13		NA	NA	NA	NA	NA	NA	NA	NA	NA	NA	NA	NA	NA	NA	NA	NA	NA	NA	NA	NA	NA	NA	NA	NA	NA	NA	NA	NA	NA	NA	NA	NA	NA	NA	NA	NA	NA	NA	NA	NA	NA	NA	NA	NA	NA	NA	NA	NA
chr15q11.1		NA	NA	NA	NA	NA	NA	NA	NA	NA	NA	NA	NA	NA	NA	NA	NA	NA	NA	NA	NA	NA	NA	NA	NA	NA	NA	NA	NA	NA	NA	NA	NA	NA	NA	NA	NA	NA	NA	NA	NA	NA	NA	NA	NA	NA	NA	NA	NA
chr15q11.2		3	3	3	3	3	3	4	4	4	4	3	3	4	2	4	3	3	4	2	4	3	3	4	4	3	2	6	3	3	3	2	4	3	3	2	3	2	4	3	3	5	2	2	4	3	3	3	3
chr15q12		3	3	3	3	3	3	4	4	4	4	3	3	4	2	4	3	3	4	2	4	3	3	4	4	3	2	6	3	3	3	2	4	3	3	2	3	2	4	3	3	5	2	2	4	3	3	3	3
chr15q13.1		3	3	3	3	3	3	4	4	4	4	3	3	4	2	4	3	3	4	2	4	3	3	4	4	3	2	6	3	3	3	2	4	3	3	2	3	2	4	3	3	5	2	2	4	3	3	3	3
chr15q13.2		3	3	3	3	3	3	4	4	4	4	3	3	4	2	4	3	3	4	2	4	3	3	4	4	3	2	6	3	3	3	2	4	3	3	2	3	2	4	3	3	5	2	2	4	3	3	3	3
chr15q13.3		3	3	3	3	3	3	4	4	4	4	3	3	4	2	4	3	3	4	2	4	3	3	4	4	3	2	6	3	3	3	2	4	3	3	2	3	2	4	3	3	5	2	2	4	3	3	3	3
chr15q14		3	3	3	3	3	3	4	4	4	4	3	3	4	2	4	3	3	4	2	4	3	3	4	4	3	2	6	3	3	3	2	4	3	3	2	3	2	4	3	3	5	2	2	4	3	3	3	3
chr15q15.1		3	3	3	3	3	3	4	4	4	4	3	3	4	6	4	3	3	4	2	4	3	3	4	4	3	2	6	3	3	3	2	4	3	3	2	3	2	4	3	3	5	2	2	4	3	3	3	3
chr15q15.2		3	3	3	3	3	3	4	4	4	4	3	3	4	6	4	3	3	4	2	4	3	3	4	4	3	2	6	3	3	3	2	4	3	3	2	3	2	4	3	3	5	2	2	4	3	3	3	3
chr15q15.3		3	3	3	3	3	3	4	4	4	4	3	3	4	6	4	3	3	4	2	4	3	3	4	4	3	2	6	3	3	3	2	4	3	3	2	3	2	4	3	3	5	2	2	4	3	3	3	3
chr15q21.1		3	3	3	3	3	3	4	4	4	4	3	3	4	6	4	3	3	4	2	4	3	3	4	4	3	2	6	3	3	3	2	4	3	3	2	3	2	4	3	3	5	2	2	4	3	3	3	3
chr15q21.2		3	3	3	3	3	3	4	4	4	4	3	3	4	6	4	3	3	4	2	4	3	3	4	4	3	2	6	3	3	3	2	4	3	3	2	3	2	4	3	3	5	2	2	4	3	3	3	3
chr15q21.3		3	3	3	3	3	3	4	4	4	4	3	3	4	6	4	3	3	4	2	4	3	3	4	4	3	2	6	3	3	3	2	4	3	3	2	3	2	4	3	3	5	2	2	4	3	3	3	3
chr15q22.1		3	3	3	3	3	3	4	4	4	4	3	3	4	6	4	3	3	4	2	4	3	3	4	4	3	2	6	3	3	3	2	4	3	3	2	3	2	4	3	3	5	2	2	4	3	3	3	3
chr15q22.2		3	3	3	3	3	3	4	4	4	4	3	3	4	6	4	3	3	4	2	4	3	3	4	4	3	2	6	3	3	3	2	4	3	3	2	3	2	4	3	3	5	2	2	4	3	3	3	3
chr15q22.31		3	3	3	3	3	3	4	4	4	4	3	3	4	6	4	3	3	4	2	4	3	3	4	4	3	2	6	3	3	3	2	4	3	3	2	3	2	4	3	3	5	2	2	4	3	3	3	3
chr15q22.32		3	3	3	3	3	3	4	4	4	4	3	3	4	6	4	3	3	4	2	4	3	3	4	4	3	2	6	3	3	3	2	4	3	3	2	3	2	4	3	3	5	2	2	4	3	3	3	3
chr15q22.33		3	3	3	3	3	3	4	4	4	4	3	3	4	6	4	3	3	4	2	4	3	3	4	4	3	2	6	3	3	3	2	4	3	3	2	3	2	4	3	3	5	2	2	4	3	3	3	3
chr15q23		3	3	3	3	3	3	4	4	4	4	3	3	4	6	4	3	3	4	2	4	3	3	4	4	3	2	6	3	3	3	2	4	3	3	2	3	2	4	3	3	5	2	2	4	3	3	3	3
chr15q24.1		3	3	3	3	3	3	4	3	4	4	3	3	4	6	4	3	3	4	2	4	3	3	4	4	3	2	6	3	3	3	2	4	3	3	2	3	2	4	3	3	5	2	2	4	3	3	3	3
chr15q24.2		3	3	3	3	3	3	4	3	4	4	3	3	4	6	4	3	3	4	2	4	3	3	4	4	3	2	6	3	3	3	2	4	3	3	2	3	2	4	3	3	5	2	2	4	3	3	3	3
chr15q24.3		3	3	3	3	3	3	4	3	4	4	3	3	4	6	4	3	3	4	2	4	3	3	4	4	3	2	6	3	3	3	2	4	3	3	2	3	2	4	3	3	5	2	2	4	3	3	3	3
chr15q25.1		3	3	3	3	3	3	4	4	4	4	3	3	4	6	4	3	3	4	2	4	3	3	4	4	3	1	6	3	3	3	2	4	3	3	2	3	2	4	3	3	5	2	2	4	3	3	3	3
chr15q25.2		3	3	3	3	3	3	4	4	4	4	3	3	4	6	4	3	3	4	2	4	3	3	4	4	3	1	6	3	3	3	2	4	3	3	2	3	2	4	3	3	5	2	2	4	3	3	3	3
chr15q25.3		3	3	3	3	3	3	4	4	4	4	3	3	4	6	4	3	3	4	2	4	3	3	4	4	3	1	6	3	3	3	2	4	3	3	2	3	2	4	3	3	5	2	2	4	3	3	3	3
chr15q26.1		3	3	3	3	3	3	4	4	2	4	3	3	4	6	4	3	3	4	2	4	3	3	4	4	3	1	6	3	3	3	2	4	3	3	2	3	2	4	3	3	5	2	2	4	3	3	3	3
chr15q26.2		3	3	3	3	3	3	4	4	2	4	3	3	4	6	4	3	3	4	2	4	3	3	4	4	3	1	6	3	3	3	2	4	3	3	2	3	2	4	3	3	5	2	2	4	3	3	3	3
chr15q26.3		3	3	3	3	3	3	4	4	2	4	3	3	4	6	4	3	3	4	2	4	3	3	4	4	3	1	6	3	3	3	2	4	3	3	2	3	2	4	3	3	5	2	2	4	3	3	3	3
chr16p11.1		2	NA	1	NA	2	2	3	2	2	2	2	NA	NA	2	1	2	3	2	2	2	1	2	2	2	2	NA	2	2	NA	2	2	2	2	2	2	2	NA	1	2	2	2	NA	2	2	2	2	2	2
chr16p11.2		2	2	1	2	2	2	3	2	2	2	2	2	3	2	1	2	3	2	2	2	1	2	2	2	2	2	2	2	2	2	2	2	2	2	2	2	2	1	2	2	2	2	2	2	2	2	2	2
chr16p12.1		2	2	1	2	2	2	3	2	2	2	2	2	3	2	1	2	3	2	2	2	2	2	2	2	2	2	2	2	2	2	2	2	2	2	2	2	2	1	2	2	2	2	2	2	2	11	2	2
chr16p12.2		2	2	1	2	2	2	3	2	2	2	2	2	3	2	1	2	3	2	2	2	2	2	2	2	2	2	2	2	2	2	2	2	2	2	2	2	2	1	2	2	2	2	2	2	2	11	2	2
chr16p12.3		2	2	1	2	2	2	3	2	2	2	2	2	3	2	1	2	3	2	2	2	2	2	2	2	2	2	2	2	2	2	2	2	2	2	2	2	2	1	2	2	2	2	2	2	2	11	2	2
chr16p13.11		2	2	1	2	2	2	3	2	2	2	2	2	3	2	1	2	3	2	2	2	2	2	2	2	2	2	2	2	2	2	2	2	2	2	2	2	2	1	2	2	2	2	2	2	2	11	2	2
chr16p13.12		2	2	1	2	2	2	3	2	2	2	2	2	3	2	1	2	3	2	2	2	2	2	2	2	2	2	2	2	2	2	2	2	2	2	2	2	2	1	2	2	2	2	2	2	2	2	2	2
chr16p13.13		2	2	1	2	2	2	3	2	2	2	2	2	3	2	1	2	3	2	1	2	2	2	2	2	2	2	2	2	2	2	2	2	2	2	2	2	2	1	2	2	2	2	2	2	2	2	2	2
chr16p13.2		2	2	1	2	2	2	3	2	2	2	2	2	3	2	1	2	3	2	1	2	2	2	2	2	2	2	2	2	2	2	2	2	2	2	2	2	2	1	2	2	2	2	2	2	2	2	2	2
chr16p13.3		2	2	1	2	2	2	3	2	2	2	2	2	3	2	1	2	3	2	1	2	2	2	2	2	2	2	2	2	2	2	2	2	2	2	2	2	2	1	2	2	2	2	2	2	2	2	2	2
chr16q11.1		2	NA	1	NA	2	2	3	2	2	2	2	NA	NA	2	1	2	3	2	2	2	1	2	2	2	2	NA	2	2	NA	2	2	2	2	2	2	2	NA	1	2	2	2	NA	2	2	2	2	2	2
chr16q11.2		2	NA	1	NA	2	2	3	2	2	2	2	NA	NA	2	1	2	3	2	2	2	1	2	2	2	2	NA	2	2	NA	2	2	2	2	2	2	2	NA	1	2	2	2	NA	2	2	2	2	2	2
chr16q12.1		2	1	1	1	2	2	3	2	2	2	2	1	2	2	1	2	2	2	2	2	1	2	2	2	2	1	2	2	1	2	2	2	2	2	2	2	1	1	2	2	2	1	2	2	2	2	2	2
chr16q12.2		1	1	1	1	2	2	3	2	2	2	2	1	2	2	1	2	2	2	2	2	1	2	2	2	2	1	2	2	1	2	2	2	2	2	2	2	1	1	2	2	2	1	2	2	2	2	2	2
chr16q13		1	1	1	1	2	2	3	2	2	2	2	1	2	2	1	2	2	2	2	2	1	2	2	2	2	1	2	2	1	2	2	2	2	2	2	2	1	1	2	2	2	1	2	2	2	2	2	2
chr16q21		1	1	1	1	2	2	3	2	2	2	2	1	2	2	1	2	2	2	2	2	1	2	2	2	2	1	2	2	1	2	2	2	2	2	2	2	1	1	2	2	2	1	2	2	2	2	2	2
chr16q22.1		1	1	1	1	2	2	3	2	2	2	2	1	2	2	1	2	2	2	2	2	1	2	2	2	2	1	2	2	1	2	2	2	2	2	2	2	1	1	2	2	2	1	2	2	2	1	2	2
chr16q22.2		1	1	1	1	2	2	3	2	2	2	2	1	2	2	1	2	2	2	2	2	1	2	2	2	2	1	2	2	1	2	2	2	2	2	2	2	1	1	2	2	2	1	2	2	2	1	2	2
chr16q22.3		1	1	1	1	2	2	3	2	2	2	2	1	2	2	1	2	2	2	2	2	1	2	2	2	2	1	2	2	1	2	2	2	2	2	2	2	1	1	2	2	2	1	2	2	2	1	2	2
chr16q23.1		1	1	1	1	2	2	3	2	2	2	2	1	2	2	1	2	2	2	2	2	1	2	2	2	2	1	2	2	1	2	2	2	2	2	2	2	1	1	2	2	2	1	2	2	2	1	2	2
chr16q23.2		1	1	1	1	2	2	3	2	2	2	2	1	2	2	1	2	2	2	2	2	1	2	2	2	2	1	2	2	1	2	2	2	2	2	2	2	1	1	2	2	2	1	2	2	2	1	2	2
chr16q23.3		1	1	1	1	2	2	3	2	2	2	2	1	2	2	1	2	2	2	2	2	1	2	2	2	2	1	2	1	1	2	2	2	2	2	2	2	1	1	2	2	2	1	2	2	2	1	2	2
chr16q24.1		1	1	1	1	2	2	3	2	2	2	2	1	2	2	1	2	2	2	2	2	1	2	2	2	2	1	2	1	1	2	2	2	2	2	2	2	1	1	2	2	2	1	2	2	2	1	2	2
chr16q24.2		1	1	1	1	2	2	3	2	2	2	2	1	2	2	1	2	2	2	2	2	1	2	2	2	2	1	2	1	1	2	2	2	2	2	2	2	1	1	2	2	2	1	2	2	2	1	2	2
chr16q24.3		1	1	1	1	2	2	3	2	2	2	2	1	2	2	1	2	2	2	2	2	1	2	2	2	2	1	2	1	1	2	2	2	2	2	2	2	1	1	2	2	2	1	2	2	2	1	2	2
chr17p11.1		2	2	2	2	2	2	3	2	2	2	2	2	4	2	2	2	3	2	2	2	2	2	2	2	2	2	2	2	2	2	2	2	2	2	2	2	2	2	2	2	NA	2	2	2	2	2	3	2
chr17p11.2		2	2	2	2	2	2	3	2	2	2	2	2	4	2	2	2	3	2	2	2	2	2	2	2	2	2	2	2	2	2	2	2	2	2	2	2	2	2	2	2	1	2	2	2	2	2	3	2
chr17p12		2	2	2	2	2	2	3	2	2	2	2	2	4	2	2	2	3	2	2	2	2	2	2	2	2	2	2	2	2	2	2	2	2	2	2	2	2	2	2	2	1	2	2	2	2	2	3	2
chr17p13.1		2	2	2	2	2	2	3	2	2	2	2	2	4	2	2	2	3	2	2	2	2	2	2	2	2	2	2	2	2	2	2	2	2	2	2	2	2	2	2	2	1	2	2	2	2	2	3	2
chr17p13.2		2	2	2	2	2	2	3	2	2	2	2	2	4	2	2	2	3	2	2	2	2	2	2	2	2	2	2	2	2	2	2	2	2	2	2	2	2	2	2	2	1	2	2	2	2	2	3	2
chr17p13.3		2	2	2	2	2	2	3	2	2	2	2	2	4	2	2	2	3	2	2	2	2	2	2	2	2	2	2	2	2	2	2	2	2	2	2	2	2	2	2	2	1	2	2	2	2	2	3	2
chr17q11.1		2	2	2	2	2	2	3	2	2	2	2	2	4	2	2	2	3	2	2	2	2	2	2	2	2	2	2	2	2	2	2	2	2	2	2	2	2	2	2	2	NA	2	2	2	2	2	3	2
chr17q11.2		2	2	2	2	2	2	3	2	2	2	2	2	4	2	2	2	3	2	2	2	2	2	2	2	2	2	2	2	2	2	2	2	2	2	2	2	2	2	2	2	2	2	2	2	2	2	3	2
chr17q12		2	2	2	2	2	2	3	2	2	2	2	2	4	2	2	2	3	2	2	2	2	2	2	2	2	2	2	2	2	2	2	2	2	2	2	2	2	2	2	2	2	2	2	2	2	2	3	2
chr17q21.1		2	2	2	2	2	2	3	2	2	2	2	2	4	2	2	2	3	2	2	2	2	2	2	2	2	2	2	2	2	2	2	2	2	2	2	2	2	2	2	2	2	2	2	2	2	2	3	2
chr17q21.2		2	2	2	2	2	2	3	2	2	2	2	2	4	2	2	2	3	2	2	2	2	2	2	2	2	2	2	2	2	2	2	2	2	2	2	2	2	2	2	2	2	2	2	2	2	2	3	2
chr17q21.31		2	2	2	2	2	2	3	2	2	2	2	2	4	2	2	2	3	2	2	2	2	2	2	2	2	2	2	2	2	2	2	2	2	2	2	2	2	2	2	2	2	2	2	2	2	2	3	2
chr17q21.32		2	2	2	2	2	2	3	2	2	2	2	2	4	2	2	2	3	2	2	2	2	2	2	2	2	2	2	2	2	2	2	2	2	2	2	2	2	2	2	2	2	2	2	2	2	2	3	2
chr17q21.33		2	2	2	2	2	2	3	2	2	2	2	2	4	2	2	2	3	2	2	2	2	2	2	2	2	2	2	2	2	2	2	2	2	2	2	2	2	2	2	2	2	2	2	2	2	2	3	2
chr17q22		2	2	2	2	2	2	3	2	2	2	2	2	4	2	2	2	3	2	2	2	2	2	2	2	2	2	2	2	2	2	2	2	2	2	2	2	2	2	2	2	2	2	2	2	2	2	3	2
chr17q23.1		2	2	2	2	2	2	3	2	2	2	2	2	4	2	2	2	3	2	2	2	2	2	2	2	2	2	2	2	2	2	2	2	2	2	2	2	2	2	2	2	2	2	2	2	2	2	3	2
chr17q23.2		2	2	2	2	2	2	3	2	2	2	2	2	4	2	2	2	3	2	2	2	2	2	2	2	2	2	2	2	2	2	2	2	2	2	2	2	2	2	2	2	2	2	2	2	2	2	3	2
chr17q23.3		2	2	2	2	2	2	3	2	2	2	2	2	4	2	2	2	3	2	2	2	2	2	2	2	2	2	2	2	2	2	2	2	2	2	2	2	2	2	2	2	2	2	2	2	2	2	3	2
chr17q24.1		2	2	2	2	2	2	3	2	2	2	2	2	4	2	2	2	3	2	2	2	2	2	2	2	2	2	2	2	2	2	2	2	2	2	2	2	2	2	2	2	2	2	2	2	2	2	3	2
chr17q24.2		2	2	2	2	2	2	3	2	2	2	2	2	4	2	2	2	3	2	2	2	2	2	2	2	2	2	2	2	2	2	2	2	2	2	2	2	2	2	2	2	2	2	2	2	2	2	3	2
chr17q24.3		2	2	2	2	2	2	3	2	2	2	2	2	4	2	2	2	3	2	2	2	2	2	2	2	2	2	2	2	2	2	2	2	2	2	2	2	2	2	2	2	2	2	2	2	2	2	3	2
chr17q25.1		2	2	2	2	2	2	3	2	2	2	2	2	4	2	2	2	3	2	2	2	2	2	2	2	2	2	2	2	2	2	2	2	2	2	2	2	2	2	2	2	2	2	2	2	2	2	3	2
chr17q25.2		2	2	2	2	2	2	3	2	2	2	2	2	4	2	2	2	3	2	2	2	2	2	2	2	2	2	2	2	2	2	2	2	2	2	2	2	2	2	2	2	2	2	2	2	2	2	3	2
chr17q25.3		2	2	2	2	2	2	3	2	2	2	2	2	4	2	2	2	3	2	2	2	2	2	2	2	2	2	2	2	2	2	2	2	2	2	2	2	2	2	2	2	2	2	2	2	2	2	3	2
chr18p11.1		2	2	2	3	2	2	4	3	2	2	3	2	4	2	2	3	2	4	2	2	2	3	3	3	3	2	1	2	3	2	3	3	2	2	1	2	2	2	2	2	2	2	3	2	3	2	2	2
chr18p11.21		2	2	2	3	2	2	4	3	2	2	3	2	4	2	2	3	2	4	2	2	2	3	3	3	3	2	1	2	3	2	3	3	2	2	1	2	2	2	2	2	2	2	3	2	3	2	2	2
chr18p11.22		2	2	2	3	2	2	4	3	2	2	3	2	4	2	2	3	2	4	2	2	2	3	3	3	3	2	1	2	3	2	3	3	2	2	1	2	2	2	2	2	2	2	3	2	3	2	2	2
chr18p11.23		2	2	2	3	2	2	4	3	2	2	3	2	4	2	2	3	2	4	2	2	2	3	3	3	3	2	1	2	3	2	3	3	2	2	1	2	2	2	2	2	2	2	3	2	3	2	2	2
chr18p11.31		2	2	2	3	2	2	4	3	2	2	3	2	4	2	2	3	2	4	2	2	2	3	3	3	3	2	1	2	3	2	3	3	2	2	1	2	2	2	2	2	2	2	3	2	3	2	2	2
chr18p11.32		2	2	2	3	2	2	4	3	2	2	3	2	4	2	2	3	2	4	2	2	2	3	3	3	3	2	1	2	3	2	3	3	2	2	1	2	2	2	2	2	2	2	3	2	3	2	2	2
chr18q11.1		2	2	2	3	2	2	4	3	2	2	3	2	4	2	2	3	2	4	2	2	2	3	3	3	3	2	1	2	3	2	3	3	2	2	1	2	2	2	2	2	2	2	3	2	3	2	2	2
chr18q11.2		2	2	2	3	2	2	4	3	2	2	3	2	4	2	2	3	2	4	2	2	2	3	3	3	3	2	1	2	3	2	3	3	2	2	1	2	2	2	2	2	2	2	3	2	3	2	2	2
chr18q12.1		2	2	2	3	2	2	4	3	2	2	3	2	4	2	2	3	2	4	2	2	2	3	3	3	3	2	1	2	3	2	3	3	2	2	1	2	2	2	2	2	2	2	3	2	3	2	2	2
chr18q12.2		2	2	2	3	2	2	4	3	2	2	3	2	4	2	2	3	2	4	2	2	2	3	3	3	3	2	1	2	3	2	3	3	2	2	1	2	2	2	2	2	2	2	3	2	3	2	2	2
chr18q12.3		2	2	2	3	2	2	4	3	2	2	3	2	4	2	2	3	2	4	2	2	2	3	3	3	3	2	1	2	3	2	3	3	2	2	1	2	2	2	2	2	2	2	3	2	3	2	2	2
chr18q21.1		2	2	2	3	2	2	4	3	2	2	3	2	4	2	2	3	2	4	2	2	2	3	3	3	3	2	1	2	3	2	3	3	2	2	1	2	2	2	2	2	2	2	3	2	3	2	2	2
chr18q21.2		2	2	2	3	2	2	4	3	2	2	3	2	4	2	2	3	2	4	2	2	2	3	3	3	3	2	1	2	3	2	3	3	2	2	1	2	2	2	2	2	2	2	3	2	3	2	2	2
chr18q21.31		2	2	2	3	2	2	4	3	2	2	3	2	4	2	2	3	2	4	2	2	2	3	3	3	3	2	1	2	3	2	3	3	2	2	1	2	2	2	2	2	2	2	3	2	3	2	2	2
chr18q21.32		2	2	2	3	2	2	4	3	2	2	3	2	4	2	2	3	2	4	2	2	2	3	3	3	3	2	1	2	3	2	3	3	2	2	1	2	2	2	2	2	2	2	3	2	3	2	2	2
chr18q21.33		2	2	2	3	2	2	4	3	2	2	3	2	4	2	2	3	2	4	2	2	2	3	3	3	3	2	1	2	3	2	3	3	2	2	1	2	2	2	2	2	2	2	3	2	3	2	2	2
chr18q22.1		2	2	2	3	2	2	4	3	2	2	3	2	4	2	2	3	2	4	2	2	2	3	3	3	3	2	1	2	3	2	2	3	2	2	1	2	2	2	2	2	2	2	3	2	3	2	2	2
chr18q22.2		2	2	2	3	2	2	4	3	2	2	3	2	4	2	2	3	2	4	2	2	2	3	3	3	3	2	1	2	3	2	2	3	2	2	1	2	2	2	2	2	2	2	3	2	3	2	2	2
chr18q22.3		2	2	2	3	2	2	4	3	2	2	3	2	4	2	2	3	2	4	2	2	2	3	3	3	3	2	1	2	3	2	2	3	2	2	1	2	2	2	2	2	2	2	3	2	3	2	2	2
chr18q23		2	2	2	3	2	2	4	3	2	2	3	2	4	2	2	3	2	4	2	2	2	3	3	3	3	2	1	2	3	2	2	3	2	2	1	2	2	2	2	2	2	2	3	2	3	2	2	2
chr19p11		3	3	3	3	3	3	3	3	3	3	3	3	4	4	3	3	3	2	3	4	3	3	4	3	3	3	4	3	3	3	3	3	2	3	1	NA	3	3	3	3	3	2	3	3	3	3	3	3
chr19p12		3	3	3	3	3	3	3	3	3	3	3	3	4	4	3	3	3	2	3	4	3	3	4	3	3	3	4	3	3	3	3	3	2	3	1	NA	3	3	3	3	3	2	3	3	3	3	3	3
chr19p13.11		3	3	3	3	3	3	3	3	3	3	3	3	4	4	3	3	3	2	3	4	3	3	4	3	3	3	4	3	3	3	3	3	2	3	6	3	3	3	3	3	3	2	3	3	3	3	3	3
chr19p13.12		3	3	3	3	3	3	3	3	3	3	3	3	4	4	3	3	3	2	3	4	3	3	4	3	3	3	4	3	3	3	3	3	4	3	6	3	3	3	3	3	3	2	3	3	3	3	3	3
chr19p13.13		3	3	3	3	3	3	3	3	3	3	3	3	4	4	3	3	3	2	3	4	3	3	4	3	3	3	4	3	3	3	3	3	4	3	6	3	3	3	3	3	3	2	3	3	3	3	3	3
chr19p13.2		3	3	3	3	3	3	3	3	3	3	3	3	4	4	3	3	3	2	3	4	3	3	4	3	3	3	4	3	3	3	3	3	4	3	6	3	3	3	3	3	3	2	3	3	3	3	3	3
chr19p13.3		3	3	3	3	3	3	3	3	3	3	3	3	4	4	3	3	3	2	3	4	3	3	4	3	3	3	4	3	3	3	3	3	4	3	6	3	3	3	3	3	3	2	3	3	3	3	3	3
chr19q11		3	3	3	3	3	3	3	3	3	3	3	3	4	4	3	3	3	2	3	4	3	3	4	3	3	3	4	3	3	3	3	3	2	3	1	NA	3	3	3	3	3	2	3	3	3	3	3	3
chr19q12		3	3	3	3	3	3	3	3	3	3	3	3	4	4	3	3	3	2	3	4	3	3	4	3	3	3	4	3	3	3	3	3	2	3	1	2	3	3	3	3	3	2	3	3	3	3	3	3
chr19q13.11		3	3	3	3	3	3	3	3	3	3	3	3	4	4	3	3	3	2	3	4	3	3	4	3	3	3	4	3	3	3	3	3	2	3	1	2	3	3	3	3	3	2	3	3	3	3	3	3
chr19q13.12		3	3	3	3	3	3	3	3	3	3	3	3	4	4	3	3	3	2	3	4	3	3	4	3	3	3	4	3	3	3	3	3	2	3	1	2	2	3	3	3	3	2	3	3	3	3	3	3
chr19q13.13		3	3	3	3	3	3	3	3	3	3	3	3	3	4	3	3	3	2	3	4	3	3	4	3	3	3	4	3	3	3	3	3	2	3	1	2	2	3	3	3	3	2	3	3	3	3	3	3
chr19q13.2		3	3	3	3	3	3	3	3	3	3	3	3	3	4	3	3	3	2	3	4	3	3	4	3	2	3	4	3	3	3	3	3	2	3	1	2	2	3	3	3	3	2	3	3	3	3	3	3
chr19q13.31		3	3	3	3	3	3	3	3	3	3	3	3	3	4	3	3	3	2	3	4	3	3	4	3	2	3	4	3	3	3	3	3	2	3	1	2	2	3	3	3	3	2	3	3	3	3	3	3
chr19q13.32		3	3	3	3	3	3	3	3	3	3	3	3	3	4	3	3	3	2	3	4	3	3	4	3	2	3	4	3	3	3	3	3	2	3	1	2	2	3	3	3	3	2	3	3	3	3	3	3
chr19q13.33		3	3	3	3	3	3	3	3	3	3	3	3	3	4	3	3	3	2	3	4	3	3	4	3	2	3	4	3	3	3	3	3	2	3	1	2	2	3	3	3	3	2	3	3	3	3	3	3
chr19q13.41		3	3	3	3	3	3	3	3	3	3	3	3	3	4	3	3	3	2	3	4	3	3	4	3	2	3	4	3	3	3	3	3	2	3	1	2	2	3	3	3	3	2	3	3	3	3	3	3
chr19q13.42		3	3	3	3	3	3	3	3	3	3	3	3	3	4	3	3	3	2	3	4	3	3	4	3	2	3	4	3	3	3	3	3	2	3	1	2	2	3	3	3	3	2	3	3	3	3	3	3
chr19q13.43		3	3	3	3	3	3	3	3	3	3	3	3	3	4	3	3	3	2	3	4	3	3	4	3	2	3	4	3	3	3	3	3	2	3	1	2	2	3	3	3	3	2	3	3	3	3	3	3
chr20p11.1		2	2	2	2	2	2	3	2	2	2	2	2	5	2	2	2	3	1	2	2	2	2	2	2	2	2	2	2	2	2	2	2	2	2	2	2	3	2	2	2	2	2	2	2	2	2	NA	2
chr20p11.21		2	2	2	2	2	2	3	2	2	2	2	2	5	2	2	2	3	1	2	2	2	2	2	2	2	2	2	2	2	2	2	2	2	2	2	2	3	2	2	2	2	2	2	2	2	2	2	2
chr20p11.22		2	2	2	2	2	2	3	2	2	2	2	2	5	2	2	2	3	1	2	2	2	2	2	2	2	2	2	2	2	2	2	2	2	2	2	2	3	2	2	2	2	2	2	2	2	2	2	2
chr20p11.23		2	2	2	2	2	2	3	2	2	2	2	2	5	2	2	2	3	1	2	2	1	2	2	2	2	2	2	2	2	2	2	2	2	2	2	2	3	2	2	2	2	2	2	2	2	2	2	2
chr20p12.1		2	2	2	2	2	2	3	2	2	2	2	2	3	2	2	2	3	1	2	2	1	2	2	2	2	2	2	2	2	2	2	2	2	2	2	2	3	2	2	2	2	2	2	2	2	2	2	2
chr20p12.2		2	2	2	2	2	2	3	2	2	2	2	2	3	2	2	2	3	1	2	2	1	2	2	2	2	2	2	2	2	2	2	2	2	2	2	2	3	2	2	2	2	2	2	2	2	2	2	2
chr20p12.3		2	2	2	2	2	2	3	2	2	2	2	2	3	2	2	2	3	1	2	2	1	2	2	2	2	2	2	2	2	2	2	2	2	2	2	2	3	2	2	2	2	2	2	2	2	2	2	2
chr20p13		2	2	2	2	2	2	3	2	2	2	2	2	3	2	2	2	3	1	2	2	1	2	2	2	2	2	2	2	2	2	2	2	2	2	2	2	3	2	2	2	2	2	2	2	2	2	2	2
chr20q11.1		2	2	2	2	2	2	3	2	2	2	2	2	5	2	2	2	3	1	2	2	2	2	2	2	2	2	2	2	2	2	2	2	2	2	2	2	3	2	2	2	2	2	2	2	2	2	NA	2
chr20q11.21		2	2	2	2	2	2	3	2	2	2	2	2	5	2	2	2	3	1	2	2	2	2	2	2	2	2	2	2	2	2	2	2	2	2	2	2	3	2	2	2	2	2	2	2	2	2	3	2
chr20q11.22		2	2	2	2	2	2	3	2	2	2	2	2	5	2	2	2	3	1	2	2	2	2	2	2	2	2	2	2	2	2	2	2	2	2	2	2	3	2	2	2	2	2	2	2	2	2	3	2
chr20q11.23		2	2	2	2	2	2	3	2	2	2	2	2	5	2	2	2	3	1	2	2	2	2	2	2	2	2	2	2	2	2	2	2	2	2	2	2	3	2	2	2	2	2	2	2	2	2	3	2
chr20q12		2	2	2	2	2	2	3	2	2	2	2	2	5	2	2	2	3	1	2	2	2	2	2	2	2	2	2	2	2	2	2	2	2	2	2	2	3	2	2	2	2	2	2	2	2	2	3	2
chr20q13.11		2	2	2	2	2	2	3	2	2	2	2	2	5	2	2	2	3	1	2	2	2	2	2	2	2	2	2	2	2	2	2	2	2	2	2	2	3	2	2	2	2	2	2	2	2	2	3	2
chr20q13.12		2	2	2	2	2	2	3	2	2	2	2	2	5	2	2	2	3	1	2	2	2	2	2	2	2	2	2	2	2	2	2	2	2	2	2	2	3	2	2	2	2	2	2	2	2	2	3	2
chr20q13.13		2	2	2	2	2	2	3	2	2	2	2	2	5	2	2	2	3	1	2	2	2	2	2	2	2	2	2	2	2	2	2	2	2	2	2	2	3	2	2	2	2	2	2	2	2	2	3	2
chr20q13.2		2	2	2	2	2	2	3	2	2	2	2	2	5	2	2	2	3	1	2	2	2	2	2	2	2	2	2	2	2	2	2	2	2	2	2	2	3	2	2	2	2	2	2	2	2	2	3	2
chr20q13.31		2	2	2	2	2	2	3	2	2	2	2	2	5	2	2	2	3	1	2	2	2	2	2	2	2	2	2	2	2	2	2	2	2	2	2	2	3	2	2	2	2	2	2	2	2	2	3	2
chr20q13.32		2	2	2	2	2	2	3	2	2	2	2	2	5	2	2	2	3	1	2	2	2	2	2	2	2	2	2	2	2	2	2	2	2	2	2	2	3	2	2	2	2	2	2	2	2	2	3	2
chr20q13.33		2	2	2	2	2	2	3	2	2	2	2	2	5	2	2	2	3	1	2	2	2	2	2	2	2	2	2	2	2	2	2	2	2	2	2	2	3	2	2	2	2	2	2	2	2	2	3	2
chr21p11.1		NA	NA	NA	NA	NA	NA	NA	NA	NA	NA	NA	NA	NA	NA	NA	NA	NA	NA	NA	NA	NA	NA	NA	NA	NA	NA	NA	NA	NA	NA	NA	NA	NA	NA	NA	NA	NA	NA	NA	NA	NA	NA	NA	NA	NA	NA	NA	NA
chr21p11.2		NA	NA	NA	NA	NA	NA	NA	NA	NA	NA	NA	NA	NA	NA	NA	NA	NA	NA	NA	NA	NA	NA	NA	NA	NA	NA	NA	NA	NA	NA	NA	NA	NA	NA	NA	NA	NA	NA	NA	NA	NA	NA	NA	NA	NA	NA	NA	NA
chr21p12		NA	NA	NA	NA	NA	NA	NA	NA	NA	NA	NA	NA	NA	NA	NA	NA	NA	NA	NA	NA	NA	NA	NA	NA	NA	NA	NA	NA	NA	NA	NA	NA	NA	NA	NA	NA	NA	NA	NA	NA	NA	NA	NA	NA	NA	NA	NA	NA
chr21p13		NA	NA	NA	NA	NA	NA	NA	NA	NA	NA	NA	NA	NA	NA	NA	NA	NA	NA	NA	NA	NA	NA	NA	NA	NA	NA	NA	NA	NA	NA	NA	NA	NA	NA	NA	NA	NA	NA	NA	NA	NA	NA	NA	NA	NA	NA	NA	NA
chr21q11.1		NA	NA	NA	NA	NA	NA	NA	NA	NA	NA	NA	NA	NA	NA	NA	NA	NA	NA	NA	NA	NA	NA	NA	NA	NA	NA	NA	NA	NA	NA	NA	NA	NA	NA	NA	NA	NA	NA	NA	NA	NA	NA	NA	NA	NA	NA	NA	NA
chr21q11.2		4	2	4	4	3	2	3	2	2	2	3	3	4	2	5	2	2	4	2	3	3	2	3	2	3	2	5	3	3	2	2	3	2	3	2	3	2	3	3	3	3	2	2	2	2	3	2	2
chr21q21.1		4	2	4	4	3	2	3	2	2	2	3	3	4	2	5	2	2	4	2	3	3	2	3	2	3	2	5	3	3	2	2	3	2	3	2	3	2	3	3	3	3	2	2	2	2	3	2	2
chr21q21.2		4	2	4	4	3	2	3	2	2	2	3	3	4	2	5	2	2	4	2	3	3	2	3	2	3	2	5	3	3	2	2	3	2	3	2	3	2	3	3	3	3	2	2	2	2	3	2	2
chr21q21.3		4	2	4	4	3	2	3	2	2	2	3	3	4	2	5	2	2	4	2	3	3	2	3	2	3	3	5	3	3	2	2	3	2	3	2	3	2	3	3	3	3	2	2	2	2	3	2	2
chr21q22.11		4	2	4	4	3	2	3	2	2	2	3	3	4	2	5	2	2	4	2	3	3	2	3	2	3	3	5	3	3	2	2	3	2	3	2	3	2	3	3	3	3	2	2	2	2	3	2	2
chr21q22.12		4	2	4	4	3	2	3	2	2	2	3	3	4	2	5	2	2	4	2	3	3	2	3	2	3	3	5	3	3	2	2	3	2	3	2	3	2	3	3	3	3	2	2	2	2	3	2	2
chr21q22.13		4	2	4	4	3	2	3	2	2	2	3	3	4	2	5	2	2	4	2	3	3	2	3	2	3	3	5	3	3	2	2	3	2	3	2	3	2	3	3	3	3	2	2	2	2	3	2	2
chr21q22.2		4	2	4	4	3	2	3	2	2	2	3	3	4	2	5	2	2	4	2	3	3	2	3	2	3	3	5	3	3	2	2	3	2	3	2	3	2	3	3	3	3	2	2	2	2	3	2	2
chr21q22.3		4	2	4	4	3	2	3	2	2	2	3	3	4	2	5	2	2	4	2	3	3	2	3	2	3	3	5	3	3	2	2	3	2	3	2	3	2	3	3	3	3	2	2	2	2	3	2	2
chr22p11.1		NA	NA	NA	NA	NA	NA	NA	NA	NA	NA	NA	NA	NA	NA	NA	NA	NA	NA	NA	NA	NA	NA	NA	NA	NA	NA	NA	NA	NA	NA	NA	NA	NA	NA	NA	NA	NA	NA	NA	NA	NA	NA	NA	NA	NA	NA	NA	NA
chr22p11.2		NA	NA	NA	NA	NA	NA	NA	NA	NA	NA	NA	NA	NA	NA	NA	NA	NA	NA	NA	NA	NA	NA	NA	NA	NA	NA	NA	NA	NA	NA	NA	NA	NA	NA	NA	NA	NA	NA	NA	NA	NA	NA	NA	NA	NA	NA	NA	NA
chr22p12		NA	NA	NA	NA	NA	NA	NA	NA	NA	NA	NA	NA	NA	NA	NA	NA	NA	NA	NA	NA	NA	NA	NA	NA	NA	NA	NA	NA	NA	NA	NA	NA	NA	NA	NA	NA	NA	NA	NA	NA	NA	NA	NA	NA	NA	NA	NA	NA
chr22p13		NA	NA	NA	NA	NA	NA	NA	NA	NA	NA	NA	NA	NA	NA	NA	NA	NA	NA	NA	NA	NA	NA	NA	NA	NA	NA	NA	NA	NA	NA	NA	NA	NA	NA	NA	NA	NA	NA	NA	NA	NA	NA	NA	NA	NA	NA	NA	NA
chr22q11.1		NA	NA	NA	NA	NA	NA	NA	NA	NA	NA	NA	NA	NA	NA	NA	NA	NA	NA	NA	NA	NA	NA	NA	NA	NA	NA	NA	NA	NA	NA	NA	NA	NA	NA	NA	NA	NA	NA	NA	NA	NA	NA	NA	NA	NA	NA	NA	NA
chr22q11.21		2	2	2	2	2	2	2	2	2	2	2	2	4	2	2	2	2	2	2	2	2	2	2	2	2	1	1	2	2	2	1	2	2	2	2	2	2	2	1	3	2	2	2	2	1	2	2	2
chr22q11.22		2	2	2	2	2	2	2	2	2	2	2	2	4	2	2	2	2	2	2	2	2	2	2	2	2	1	1	2	2	2	1	2	2	2	2	2	2	2	1	3	2	2	2	2	1	2	2	2
chr22q11.23		2	2	2	2	2	2	2	2	2	2	2	2	4	2	2	2	2	2	2	2	2	2	2	2	2	1	1	2	2	2	1	2	2	2	2	2	2	2	1	3	2	2	2	2	1	2	2	2
chr22q12.1		2	2	2	2	2	2	2	2	2	2	2	2	4	2	2	2	2	2	2	2	2	2	2	2	2	1	1	2	2	2	1	2	2	2	2	2	2	2	1	3	2	2	2	2	1	2	2	2
chr22q12.2		2	2	2	2	2	2	2	2	2	2	2	2	4	2	2	2	2	2	2	2	2	2	2	2	2	1	1	2	2	2	1	2	2	2	2	2	2	2	1	3	2	2	2	2	1	2	2	2
chr22q12.3		2	2	2	2	2	2	2	2	2	2	2	2	4	2	2	2	2	2	2	2	2	2	2	2	2	1	1	2	2	2	1	2	2	2	2	2	2	2	1	3	2	2	2	2	1	2	2	2
chr22q13.1		2	2	2	2	2	2	2	2	2	2	2	2	4	2	2	2	2	2	2	2	2	2	2	2	2	1	1	2	2	2	1	2	2	2	2	2	2	2	1	3	2	2	2	2	1	2	2	2
chr22q13.2		2	2	2	2	2	2	2	2	2	2	2	2	4	2	2	2	2	2	2	2	2	2	2	2	2	1	1	2	2	2	1	2	2	2	2	2	2	2	1	3	2	2	2	2	1	2	2	2
chr22q13.31		2	2	2	2	2	2	2	2	2	2	2	2	4	2	2	2	2	2	2	2	2	2	2	2	2	1	1	2	2	2	1	2	2	2	2	2	2	2	1	3	2	2	2	2	1	2	2	2
chr22q13.32		2	2	2	2	2	2	2	2	2	2	2	2	4	2	2	2	2	2	2	2	2	2	2	2	2	1	1	2	2	2	1	2	2	2	2	2	2	2	1	3	2	2	2	2	1	2	2	2
chr22q13.33		2	2	2	2	2	2	2	2	2	2	2	2	4	2	2	2	2	2	2	2	2	2	2	2	2	1	1	2	2	2	1	2	2	2	2	2	2	2	1	3	2	2	2	2	1	2	2	2
[truncated: 61 more columns]

## Sheet: 1C
global proteome data									phosphoproteome data
Intensity rank	quantitation completeness	Gene.name	Protein.IDs						Intensity rank	quantitation completeness	Gene.position.aminoacid
1	100	MYH9	P35579;P35579-2;Q5BKV1;B1AH99						1	100	S100A9.113.T
2	100	HSP90B1	P14625;Q96GW1;A0A1W2PRR1;H0YIV0;F8VPC7						2	100	HSP90AA1.353.S
3	100	ACTG1	P63261;I3L3I0;I3L1U9;I3L3R2;J3KT65						3	100	MYH9.1943.S
4	100	AHNAK	Q09666;E9PKR9;E9PLK4;E9PJZ0;E9PJC6;E9PQE3						4	100	MTDH.426.S
5	100	TLN1	Q9Y490						5	100	HSP90AB1.255.S
6	100	HSPA5	P11021						6	89.4737	SF3A1.329.S
7	100	GAPDH	P04406;P04406-2;E7EUT5						7	100	HSP90AA1.385.S
8	100	TXNDC5	Q8NBS9;Q8NBS9-2						8	89.4737	DNAJC1.479.S
9	100	HSPD1	P10809;E7EXB4;E7ESH4;P10809-2;C9JL25;C9JL19;C9JCQ4;C9J0S9						9	89.4737	DNAJC1.480.S
10	100	VIM;KRT81;KRT86;GFAP;PRPH;KRT83;KRT85	P08670;B0YJC4;B0YJC5;A0A1B0GTT5;A0A1B0GVG8;CON__Q61726;CON__P78386;CON__Q14533;CON__P78385;CON__Q6NT21;CON__O43790;A0A087X106;U3KPR1;K7EJU1;K7EKH9;F8W835;K7ELP4;B4DIR1;O43790;P78385;Q14533;P78386						10	100	HDGF.165.S
11	100	PDIA4	P13667						11	100	HSP90AB1.226.S
12	100	SPTAN1	Q13813;Q13813-3						12	100	EIF2S2.2.S
13	100	DYNC1H1	Q14204;A0A2R8Y706;A0A2R8YFZ7;A0A2R8Y5T0;A0A2R8Y6H2;A0A2R8Y542;A0A2R8Y6I5;A0A2R8YGC7;H0YJ21						13	100	PGM1.117.S
14	100	RRBP1	Q9P2E9;A2A2S5;V9GY78						14	100	LCP1.5.S
15	100	ENO1	P06733;A0A2R8Y6G6;K7EM90						15	100	SRRM2.1179.S
16	100	PRKDC	P78527;P78527-2;F5GX40;H0YG84						16	100	PSMA3.243.S
17	100	FLNA	P21333-2;P21333;Q60FE5;A0A087WWY3;H7C2E7;A0A669KBC6						17	100	SSB.366.S
18	100	PLEC	Q15149-4						18	100	NUCKS1.79.S
19	100	HBB	P68871;A0A2R8Y7R2;F8W6P5;A0A0J9YWK4						19	89.4737	NUCKS1.19.S
20	100	EEF2	P13639;M0R0I6						20	78.9474	RPLP2.105.S
21	100	SPTBN1	Q01082;A0A087WUZ3;F8W6C1						21	78.9474	RPLP2.102.S
22	100	HSPA9	P38646;A0A3B3ITI4;D6RJI2;H0YBG6;H0Y8S0;D6RA73;A0A3B3ITN1						22	78.9474	RPLP1.104.S
23	100	LTF	P02788;E7ER44;E7EQB2;P02788-2;C9JCF5						23	78.9474	RPLP1.101.S
24	100	HSPA8	P11142;E9PKE3;E9PNE6;P11142-2;E9PS65;E9PLF4;E9PM13;E9PI65						24	100	NUCKS1.75.S
25	100	PARP1;PARP3	P09874;Q5VX84;Q5VX85;C9J9C7;Q9Y6F1;Q9Y6F1-2						25	89.4737	SF1.207.S
26	100	EEF1A1;EEF1A1P5;EEF1A2	P68104;Q5VTE0;A0A087WVQ9;A0A087WV01;A6PW80;A0A6Q8PFK6						26	89.4737	SF1.205.S
27	100	EPRS1	P07814;V9GYZ6;V9GZ76						27	100	NOP56.520.S
28	100	TUBB4B	P68371						28	100	SMAP.17.S
29	100	VCP	P55072;C9IZA5;C9JUP7						29	89.4737	HDAC2.394.S
30	100	RANBP2;RGPD4;RGPD8;RGPD5;RGPD6	P49792;Q7Z3J3-2;C9J6W1;C9J1W9;C9JF75;H0YBN8;F8WBP7						30	100	SEPTIN2.218.S
31	100	PGK1	P00558						31	100	HNRNPA1.6.S
32	100	PKM	P14618;B4DNK4;H3BT25;H3BU13;H3BQZ3						32	89.4737	OSBP.190.S
33	100	ATP5F1A	P25705;P25705-3;K7ENJ4;K7ERX7;K7ESA0						33	100	SRRM1.874.S
34	100	PDIA3	P30101						34	89.4737	HDAC1.423.S
35	100	PPIB	P23284						35	89.4737	HDAC1.421.S
36	100	P4HB	P07237;H7BZ94;H0Y3Z3;I3L398;I3L312;I3L3U6;I3L0S0;I3NI03;I3L4M2;I3L3P5;I3L514;I3L1Y5						36	89.4737	CBX3.93.S
37	100	CLTC	Q00610-2;A0A087WVQ6;Q00610;J3KS13;K7EJJ5;J3KRF5;J3KSQ2;J3QL20						37	100	HDGF.133.S
38	100	HSP90AB1;HSP90AB3P	P08238;Q58FF7						38	100	HDGF.132.S
39	100	CALR	P27797;K7EL50						39	89.4737	HMGA1.103.S
40	100	VCL	P18206;P18206-2;A0A096LPE1						40	100	PGRMC2.211.T
41	100	GOLGB1	Q14789-3						41	89.4737	HMGA1.102.S
42	100	MSN	P26038;REV__E5RJE3;REV__E5RGS5;REV__E5RGQ3;REV__Q9H446-2;REV__Q9H446						42	100	H1-4.36.S
43	100	ANXA6	P08133;P08133-2;E7EMC6;E5RK63;E5RJF5;E5RI05;E5RFF0;E5RJR0;E5RIU8;H0YC77						43	100	ACIN1.176.S
44	100	HDLBP	A0A024R4E5;Q00341;H0Y394;H7C0A4;H7C2D1;H7BZC3;C9JIZ1;C9J5E5;C9JZI8;C9JES8;C9JHZ8;C9JHS7;C9JK79;C9JT62;H7C3D0;C9JEJ8;C9JBS3;C9JQ82;C9JMQ6;C9J739;C9JHS9						44	100	ACIN1.216.S
45	100	H2AX	P16104						45	78.9474	RPLP2.105.S
46	100	TPR	P12270;P12270-2;Q5SWX9						46	78.9474	RPLP1.104.S
47	100	HBA1;HBA2	P69905;A0A2R8Y7C0						47	89.4737	BCLAF1.383.S
48	100	NUMA1	Q14980;Q14980-3;Q14980-4;Q14980-5;F5H4J1;F5H6Y5;F5H763;F5H0Z7;F5H3L6;F5H2F3;F5GZW1;F5H1L0;F8W6T3;F5H073;F5GWK2;F5H4Y4;F5GWA2;F5H7R5						48	100	UBE2J1.184.S
49	100	HYOU1	A0A494C039;E9PJ21;A0A087WWI4;K7EQK2;Q9Y4L1-2;J3KTF1;Q9BST8;J3QQH7;J3QLE9;A0A087WW13;A0A087X214						49	89.4737	OSBP.193.S
50	100	GSTP1	P09211;A8MX94;A0A087X2E9;A0A2R8Y5E5						50	100	LSP1.252.S
51	100	SND1	Q7KZF4;H7C597						51	100	EIF5B.164.S
52	100	HSPA4	P34932;A0A087WYC1;A0A087WTS8;P34932-2						52	100	HNRNPC.220.S
53	100	GCN1	Q92616						53	100	PGRMC1.181.S
54	100	S100A9	P06702						54	100	PABPN1.150.S
55	100	ACTN4;ACTN3	O43707;O43707-2;F5GXS2;O43707-3;H7C144;K7EP19;D6RH00						55	100	NUCKS1.214.S
56	100	CANX	P27824;P27824-2;H0Y9Q7;D6RDP7;D6RB85;D6RGY2;D6RAU8;H0Y9H1;D6RAQ8;D6RHJ3;D6RD16						56	100	NUCKS1.61.S
57	100	ATP5F1B	P06576;H0YH81						57	100	COPB2.859.S
58	100	TUBA1B;TUBA1A;TUBA1C	P68363;P68363-2;F8VVB9;F8VRZ4;F8VS66;F8VWV9;F8VX09;F8VRK0						58	100	RANBP3.126.S
59	100	IQGAP1	P46940;A0A0J9YXZ5;H0YLE8;A0A087X225;H0YKA5;A0A087WWP1						59	100	CAP1.308.S
60	100	HNRNPU	Q00839;A0A1X7SBS1;A0A1W2PPL4;A0A1W2PPH7;A0A1W2PQ74;A0A1W2PRZ7;A0A1W2PQD4;A0A1W2PRI6;A0A1W2PPE9;A0A1W2PNG3;A0A1W2PP22;A0A087WZF3						60	89.4737	SRRM1.465.S
61	100	SUB1	P53999;D6R970						61	89.4737	SRRM1.463.S
62	100	IDH2	P48735;H0YL11						62	100	ILF3.482.S
63	100	LMNB1	P20700;E9PBF6;A0A0D9SFE5						63	100	NOLC1.573.S
64	100	MACF1	H3BQK9;H3BPE1;A0A5F9ZGX0;A0A669KBB0;H0Y4F5;A0A669KB06;A0A669KB84;E9PS75;B4DQX9						64	89.4737	HDAC1.393.S
65	100	ALDOA	P04075;J3KPS3;P04075-2;H3BQN4;H3BPS8;H3BUH7;H3BR04;H3BMQ8;H3BU78;H3BR68						65	100	HNRNPM.618.S
66	100	PFN1	P07737;K7EJ44;CON__P02584						66	100	NOP58.502.S
67	100	NCL	P19338;REV__H7BY16;REV__P19338						67	89.4737	BCLAF1.395.S
68	100	UGGT1	Q9NYU2-2;Q9NYU2;H7BZG0;F8WCI2;F8WCE6						68	100	SET.7.S
69	100	ACO2	A2A274;Q99798						69	100	NUCKS1.58.S
70	100	GANAB	Q14697-2;E9PKU7;E9PNH1						70	100	PRKAR2A.99.S
71	100	HADHA	H0YFD6;P40939;A0A2R8Y4F5;A0A2R8YG21;A0A2R8Y688;P40939-2						71	100	TCEA1.100.S
72	100	PPIA;PPIAL4F;PPIAL4C;PPIAL4H;PPIAL4E;PPIAL4A;PPIAL4D	P62937;F8WE65;C9J5S7;P0DN26;A0A0H2UH34;A0A0B4J2A2;A0A075B767;A0A075B759;Q9Y536;F5H284;E5RIZ5						72	89.4737	PDAP1.63.S
73	100	YWHAE	P62258;P62258-2;B4DJF2;I3L3T1;K7EIT4;I3L0W5						73	100	MARCKS.170.S
74	100	YWHAZ	P63104;E7EX29;E7ESK7;B0AZS6;P63104-2;E5RIR4;E9PD24;B7Z2E6;H0YB80;E5RGE1						74	89.4737	PDAP1.60.S
75	100	TPI1	P60174-3;P60174;P60174-4;U3KPZ0;U3KQF3;U3KPS5						75	100	PGM2.165.S
76	100	HNRNPM	P52272;P52272-2;A0A087X0X3;M0R2T0;M0R0N3;M0QYQ7;M0R2I7;M0R0Y6;M0QY96;M0QYL3						76	89.4737	PPP1R7.27.S
77	100	ALDH1L2	A0A494C1M4;Q3SY69;Q3SY69-3;Q3SY69-2;H0YHN9;REV__Q14005-4;REV__H0YLH9;REV__Q14005-3;REV__Q14005-2;REV__Q14005						77	89.4737	PPP1R7.24.S
78	100	COPA	P53621;A0A3B3IT15;P53621-2;A0A3B3IS84;A0A3B3IU89;A0A3B3ITV3;A0A3B3ISK1;A0A3B3ITX2;A0A3B3IS23;A0A3B3IU84						78	100	SEC31A.799.S
79	100	TKT;TKTL2	P29401;P29401-2;E9PFF2;F8W888;F8WAX4;Q9H0I9						79	89.4737	THUMPD1.88.S
80	100	TUFM	P49411;H3BNU3						80	89.4737	THUMPD1.86.S
81	100	SNRNP200	O75643;A0A494C1A5;O75643-2						81	89.4737	PSIP1.275.S
82	100	MDH2	P40926;P40926-2;G3XAL0						82	100	RBM25.583.S
83	100	LCP1	P13796;Q5TBN3;P13796-2;Q5TBN5						83	100	NPM1.70.S
84	100	RNF213	A0A0A0MTR7;A0A0A0MTC1;Q63HN8-5;Q63HN8-6;I3L3H9						84	100	NAP1L4.125.S
85	100	KTN1	Q86UP2;Q86UP2-4;Q86UP2-2;Q86UP2-3;G3V4Y7;B7Z6P3;G3V5P0;H0YJZ8;H0YJP2;G3V5G2;H0YJV5						85	89.4737	XPC.94.S
86	100	COPB2	P35606;P35606-2;H0YAC7;D6R997;D6RBT6;D6RBZ7;D6RCL6;D6RBG7;H0Y938						86	100	THRAP3.939.S
87	100	LMNA	A0A6Q8PFJ0;P02545;P02545-3;P02545-6;A0A6Q8PHQ9;P02545-5;P02545-4;A0A6Q8PF80;A0A6Q8PGH0;A0A0C4DGC5;A0A6Q8PFM1;A0A6Q8PF59;A0A6Q8PFF5;REV__Q5VX52						87	100	NOLC1.548.S
88	100	GDI2	P50395;Q5SX87;Q5SX86;V9GYF8;Q5SX90;Q5SX91;V9GYJ7						88	100	TPI1.58.S
89	100	USO1	O60763;REV__R4GMN2;REV__Q5VZ89-5;REV__Q5VZ89-3;REV__Q5VZ89;REV__Q5VZ89-7						89	100	HNRNPC.219.S
90	100	RPN1	P04843;B7Z4L4;F8WF32						90	100	HID1.592.S
91	100	EIF3A	Q14152;Q14152-2						91	100	EVI2B.268.S
92	100	HSP90AA1	P07900-2;P07900;G3V2J8						92	100	PRKAR1A.83.S
93	100	NPM1	P06748;P06748-3;E5RGW4						93	89.4737	HNRNPC.247.S
94	100	STIP1	P31948;P31948-2;P31948-3;F5H783;H0YGI8;F5GXD8						94	89.4737	EEF1D.528.S
95	100	HNRNPC	P07910-2;B2R5W2;P07910;G3V4W0;P07910-3;P07910-4						95	100	PDHA1.232.S
96	100	COPB1	P53618;E9PP73;E9PP63;E9PKQ1						96	100	RBM39.136.S
97	100	ACAT1	P24752;A0A5F9ZHL1;A0A5F9ZHJ7;A0A5F9ZHH9;H0YEL7;P24752-2;A0A5F9ZHL7;E9PRQ6						97	81.5789	THRAP3.928.S
98	100	SMC1A	Q14683;G8JLG1;A0A6Q8PHC3;V9GYN9						98	100	BAD.118.S
99	100	EIF4G1	E7EUU4;Q04637-8;E9PGM1;Q04637-7;C9K073;C9J2Z7;H7C044;A0A6Q8PFB2;H7C0V6;C9JHW9;C9JIH5;C9JSU8;C9JWW9;C9JWH9;C9J556;C9JWH7;REV__C9JQZ6;REV__F5H7J8;REV__Q8NEG2-2						99	100	ABI1.178.S
100	100	AARS1	P49588;A0A6Q8PFY2;H3BPK7;A0A6Q8PGN5;A0A6Q8PF33;P49588-2;A0A6Q8PGE8;A0A6Q8PGR9;A0A6Q8PGB5;A0A6Q8PFK3;A0A6Q8PHJ2;A0A6Q8PH44;A0A6Q8PHP7;A0A6Q8PHP3;A0A6Q8PF77;A0A6Q8PG28;A0A6Q8PG62;A0A6Q8PGI8;A0A6Q8PHN5						100	100	PGM3.64.S
101	100	XRCC6	P12956;P12956-2;B1AHC9						101	100	RBMX.352.S
102	100	ILF3	Q12906-7;Q12906-4;Q12906-6						102	100	SUMO1.2.S
103	100	CCT5	P48643;E7ENZ3;B7ZAR1;E9PCA1;P48643-2;H0Y914;D6RIZ7						103	100	SRRT.74.S
104	100	IGKC	P01834;A0A5H1ZRQ3						104	100	SRRT.67.S
105	100	LTA4H	P09960;P09960-4;P09960-2;P09960-3;B4DEH5						105	100	H1-5.18.S
106	100	UBA1	P22314;Q5JRR9;Q5JRS0;Q5JRR6;Q5JRS2;Q5JRS1						106	100	EIF5B.214.S
107	100	CFL1	P23528;G3V1A4;E9PK25						107	100	EEF1D.499.S
108	100	S100A8	P05109						108	100	RBM33.205.S
109	100	CKAP4	Q07065						109	100	TMX1.247.S
110	100	MZB1	Q8WU39;Q8WU39-3						110	100	NUMA1.1757.S
111	100	VARS1	P26640;A0A140T936;A0A140T954;P26640-2;H0Y426;A2ABF4;A0A0G2JJT9;A0A140T904						111	100	NPM1.4.S
112	100	LRPPRC	P42704;A0A0C4DG06;B8ZZ38;C9JCA9;H7C3W8						112	100	ABCF1.109.S
113	100	NONO	Q15233;Q15233-2;H7C367;C9JYS8;C9IZL7;C9J4X2;C9JJ13						113	100	PRPSAP1.244.S
114	100	NME1-NME2;NME2;NME1	Q32Q12;P22392-2;J3KPD9;E7ERL0						114	100	VPS4B.102.S
115	100	NANS	Q9NR45;Q5TBR1;Q5TBR0						115	81.5789	THRAP3.939.S
116	100	VPS13C;PALMD	Q709C8-3;Q709C8;Q709C8-4;Q709C8-2;A0A3B3IU50;A0A3B3IT88;S4R313;Q9NP74						116	100	SRSF11.433.S
117	100	PRPF8	Q6P2Q9;I3L0J9;I3L3Z8;I3L1T8						117	100	TCOF1.1219.S
118	100	SPTA1	P02549;P02549-2						118	100	RPL34.12.S
119	100	HNRNPK	P61978-3;P61978-2;P61978;Q5T6W2;S4R457;S4R359						119	100	THRAP3.575.S
120	100	EIF4A1	P60842;J3KT12;P60842-2;J3KTB5;J3KSZ0;J3QL43;J3QR64;J3KS25;J3QL52						120	100	FNBP4.501.S
121	100	CAST	P20810-10;P20810-6;P20810-9;P20810-7;H0YA91;E9PSG1						121	100	RCSD1.298.S
122	100	IGHG1	A0A0A0MS08						122	100	MATR3.598.S
123	100	MAP4	E7EVA0;P27816-4;B5MEG9;A0A0J9YW37;A0A0J9YVV8						123	100	NCL.67.S
124	100	RAD50	Q92878;Q92878-2;A0A1W2PQ90;Q92878-3;A0A494C1B7;E7EN38;A0A494BZX5;A0A494C122;E7ESD9;A0A494BZX8;E9PM98;H7C0V2;H7C0P8;A0A494BZW0;REV__Q5TEA6						124	89.4737	HDAC2.424.S
125	100	CAP1	Q01518;Q5T0R1;Q5T0R4;Q5T0R3;Q5T0R2;Q5T0R7;Q5T0R6;Q5T0R5;Q5T0S3;Q5T0R8						125	89.4737	HDAC2.422.S
126	100	COPG1	Q9Y678;H0Y8X7;D6RG17;H0Y8G2						126	100	TMPO.184.S
127	100	LMNB2	Q03252						127	100	NUCKS1.79.S
128	100	GOLGA4	Q13439;Q13439-3;Q13439-4;H0Y6I0;C9JHJ5;A0A087WTW2;Q86W71;C9J0Y3						128	89.4737	HMGA1.103.S
129	100	DHX9	Q08211;REV__H0YA90;REV__Q7Z6J0-3						129	89.4737	HMGA1.102.S
130	100	IMMT	Q16891-2						130	89.4737	HMGA1.99.S
131	100	IQGAP2	Q13576;F5H7S7;E7EWC2;Q13576-3;Q13576-2;D6R939;E9PDT6;D6RDK8;H0YA28;D6RGC6;D6R999						131	100	NAP1L4.125.S
132	100	XRCC5	P13010;H7C0H9						132	100	HNRNPU.59.S
133	100	AKAP9	A0A0A0MRF6;Q99996-5;Q99996;Q99996-1;A0A087WX84;Q99996-4;A0A6I8PUD8;A0A2R8Y590;Q6PJH3;H7BZV6						133	89.4737	EIF5B.113.S
134	100	CCT3	P49368;P49368-2;B4DUR8;E9PRC8;Q5SZX6;Q5SZW8;E9PQ35;Q5SZX9						134	89.4737	EIF5B.107.S
135	100	HNRNPA2B1	P22626;P22626-2;A0A087WUI2						135	89.4737	MCM2.139.S
136	100	GPI	P06744;A0A2U3TZU2;P06744-2;K7EQ48;A0A2R8Y6C7;A0A0J9YXP8;A0A0J9YYH3;A0A0J9YX90;K7ERC6;K7EPY4;K7EP41;K7ENA0;A0A0J9YXM3;K7ELR7;A0A2R8YF08;K7ERK8;A0A0J9YXH9;K7EIL4;A0A0J9YYI8						136	89.4737	PSIP1.273.S
137	100	PDIA6	Q15084-3;Q15084;Q15084-4;Q15084-5;Q15084-2						137	100	BCLAF1.175.S
138	100	PRDX1	Q06830;A0A0A0MSI0;A0A0A0MRQ5						138	100	IWS1.377.S
139	100	RPL3	P39023;G5E9G0;B5MCW2						139	100	NPM1.10.S
140	100	NDUFS1	P28331;P28331-2;P28331-4;P28331-5;B4DJ81;P28331-3;C9JPQ5;F8WDL5						140	100	TALDO1.237.S
141	100	IARS1	P41252;A0A0A0MSX9;J3KR24;A0A0D9SFC1;Q5TCC9						141	89.4737	USO1.942.S
142	100	TALDO1	P37837;F2Z393;E9PM01;E9PKI8						142	100	IFI16.153.S
143	100	TOP2B	Q02880-2;Q02880;E9PCY5;H7BZ82						143	100	RBMX.208.S
144	100	PLCG2	P16885;A0A0A0MRF9;H3BQV5;H3BPZ3						144	89.4737	RANBP2.2668.S
145	100	SEC31A;SEC31B	D6REX3;O94979;O94979-3;O94979-8;O94979-2;O94979-9;O94979-4;O94979-6;O94979-10;D6RHZ5;H7BXG7;O94979-7;O94979-5;H0Y8V7;H0Y9T9;H0Y8W8;H0YAF5;H0Y9V3;D6RCQ9;D6RE64;E9PKR7;Q9NQW1-2;D6RHE8;D6RBT0						145	100	NUCKS1.79.S
146	100	DDX1	Q92499;F1T0B3;A0A087X2G1;Q92499-3;Q92499-2						146	100	NUCKS1.75.S
147	100	NNT	Q13423;A0A590UK15;A0A590UJM2;A0A590UK29;D6RAI5;D6RHU2;A0A590UJA4;A0A590UKC7						147	100	NUCKS1.73.S
148	100	LAP3	P28838-2						148	100	NSFL1C.114.S
149	100	CKAP5	Q14008;Q14008-2;Q14008-3;H0YDX5;E9PQH5;H0YCF6;H0YEK7						149	100	BCLAF1.494.S
150	100	CCT8	P50990;P50990-2;P50990-3;H7C2U0						150	100	SRRM1.220.T
151	100	HSD17B10	Q99714;Q99714-2;Q5H928						151	100	CBX3.97.S
152	100	DDB1	Q16531;F5GY55;Q16531-2;F5H2L3;F5GZY8;F5GWI0;F5GYG8;F5H198						152	100	HMGN1.7.S
153	100	SMC3	Q9UQE7						153	100	BCLAF1.646.S
154	100	HMGB1;HMGB1P1	P09429;Q5T7C4;B2RPK0						154	100	ACLY.455.S
155	100	ANXA1	P04083;Q5T3N1;Q5T3N0						155	100	THRAP3.682.S
156	100	PDCD6IP	Q8WUM4;Q8WUM4-2;A0A3B3IT07;Q8WUM4-3;C9IZF9;F8WEQ7;F8WBR8						156	100	PNN.347.S
157	100	H2BC4	P62807						157	100	EIF3C.39.S
158	100	TCOF1	Q13428;Q13428-3;Q13428-4;Q13428-2;Q13428-8;A0A6I8PRA0;H0Y8Y7;Q13428-5;A0A2R8Y857;H0YA99;A0A2R8Y4M7;H0YAB7						158	89.4737	SEC62.375.T
159	100	MTDH	Q86UE4						159	89.4737	EIF5B.113.S
160	100	UBR4	Q5T4S7-3;Q5T4S7;Q5T4S7-2;Q5T4S7-4;Q5T4S7-5;A0A0A0MSW0;X6R960;X6RE05;Q5T4S7-6;Q5TBN9						160	100	ABCF1.228.S
161	100	HSPA1B;HSPA1A	A0A0G2JIW1;P0DMV9;P0DMV8;P0DMV8-2;V9GZ37						161	89.4737	RIC8A.435.S
162	100	DST	F6QMI7;E9PHM6;Q03001-14;Q03001-8;E7ETB9;Q6P0N6;Q5T0V7;Q03001-10;H0YC82;H0YBX0;E7ERX3;H0YAT7;Q03001-11;Q03001-12						162	100	ATF7IP.567.S
163	100	HUWE1;CARNS1	Q7Z6Z7-3;Q7Z6Z7;H0Y659;A0A087X146;A0A087X1S3;A0A1B0GXC7;A5YM72-2;A5YM72						163	89.4737	DKC1.494.S
164	100	HNRNPL	P14866						164	100	NUMB.183.S
165	100	ARCN1	P48444;B0YIW6;P48444-2;Q6P1Q5;E9PK34						165	89.4737	ZRANB2.153.S
166	100	RPL5	P46777;A0A2R8Y6J3;A0A2R8Y4A2;Q5T7N0						166	89.4737	PRKAR2A.80.S
167	100	MTHFD1	V9GYY3;A0A384N5Y3;F5H2F4;V9GZ78;A0A494C1T2;V9GY75						167	89.4737	PRKAR2A.78.S
168	100	ARHGDIB	P52566;F5H3P3;F5H6Q0;F5H2R5						168	100	HNRNPK.260.S
169	100	ACADVL	P49748;P49748-3;P49748-2;G3V1M7;J3QRJ8;K7EQP4;J3KSR4;K7EJW8;J3KS89;J3QKU9;K7EMF8						169	89.4737	HTATSF1.642.S
170	100	ECH1	Q13011;M0QZW4;M0R1A2;M0QZX8;M0QZF6						170	100	CFL1.3.S
171	100	SFPQ	P23246;P23246-2;H0Y9U2						171	89.4737	SFSWAP.604.S
172	100	NSF	P46459;I3L0N3;I3L2G1;K7EQD6;I3L0L3;I3L4Q9;I3L338						172	100	IFI16.153.S
173	100	SF3B2	Q13435;E9PPJ0						173	89.4737	CLNS1A.102.S
174	100	GOLGA3	Q08378;Q08378-2;Q08378-4;A0A087WV43;A0A494C129						174	100	SLC4A1AP.312.S
175	100	ACLY	P53396;K7EIE7;K7ESG8						175	100	THRAP3.248.S
176	100	EEF1D	E9PRY8;P29692-2;A0A087X1X7;H0YE72;H0YCK7;E9PIZ1;E9PJV8;E9PN56;E9PN71;E9PRL0;E9PQR8;A0A0J9YXU2;E9PKH7;E9PNC8;E9PPY1						176	100	PRKACA.339.S
177	100	DOCK2	Q92608;E5RFJ0;A0A3B3ISB1;H0YB76;A0A3B3IRS9						177	100	SSR1.268.S
178	100	GLUD1;GLUD2	P00367;P00367-3;P00367-2;P49448						178	100	MTDH.298.S
179	100	PA2G4	Q9UQ80;Q9UQ80-2;F8VR77;F8W0A3;F8VZ69						179	89.4737	RALY.272.S
180	100	EEF1G	P26641;P26641-2						180	89.4737	PPP1R2.121.S
181	100	ATP2A2	P16615;P16615-5;P16615-2;P16615-3;P16615-4;H7C5W9;J3QSY6;A0A0C4DH86						181	100	MAP4.280.S
182	100	TOP1;TOP1MT	P11387;H0YBR3;H0YAR3;H0YC03;E5RGE7;E5RGR4;E5RFE3;E5RGR2						182	100	ACIN1.490.S
183	100	LARS1	A0A6I8PIV1;Q9P2J5;B4DER1;A0A6I8PIT3;A0A6I8PRS0;Q9P2J5-2;A0A6I8PLB8;A0A6I8PL42;A0A6I8PS05;A0A6I8PLB3;A0A6I8PIP7;A0A6I8PTV8;Q9P2J5-3;A0A6I8PRU9;A0A6I8PRP1						183	100	DMTN.226.S
184	100	CCT2	P78371;P78371-2;F5GWF6;F8VQ14						184	100	TRIM28.50.S
185	100	CAND1	Q86VP6;H0YH27;Q86VP6-3						185	100	PSMF1.153.S
186	100	SUCLG2	Q96I99;Q96I99-2;H0Y852						186	100	TRRAP.2077.S
187	100	GSN	P06396						187	100	PRPF3.619.S
188	100	IFI16	Q16666-2;Q16666;Q16666-3;Q16666-6;A0A0A0MRB1;X6RHM1;H3BM18;H3BVE6						188	100	USP16.415.S
189	100	EIF2S2	P20042						189	100	ACIN1.246.S
190	100	KPNB1	Q14974;Q14974-2;J3KTM9;J3QR48;J3QKQ5;J3QRG4;J3KS06						190	100	RTN4.15.S
191	100	HNRNPD	Q14103-3;Q14103;H0YA96;H0Y8G5;D6RAF8;D6RD83						191	100	HCLS1.275.S
192	100	TPP2	Q5VZU9;P29144;A0A494C1B8;A0A494C0U1;A0A494C1S4;A0A494C0A3;A0A494C1S6;A0A494C159;A0A494C1L2;A0A494C0X4						192	100	SMARCC2.347.S
193	100	TPM3	P06753-2;A0A087WWU8;D6R904;A0A494C0G0;Q5VU61						193	100	PRKRA.18.S
194	100	ANXA2;ANXA2P2	P07355;P07355-2;H0YM50;A6NMY6						194	100	VSIR.235.S
195	100	SF3B1	O75533;B4DGZ4;A0A494C1M2;H7C341;O75533-2;F8WC19						195	100	PRKCD.664.S
196	100	HNRNPA1	P09651;P09651-2;F8W6I7;P09651-3;F8VZ49;H0YH80;F8VTQ5;F8W646						196	100	U2AF2.79.S
197	100	MIA3	Q5JRA6;Q5JRA6-2;Q5JRA6-4;A0A0A0MRH6;Q5JRA6-3						197	89.4737	SUPT6H.125.S
198	100	ALDH9A1	P49189;P49189-2						198	100	BCLAF1.656.S
199	100	ADAR	P55265;P55265-4;P55265-5;P55265-2;A0A3B3IRQ9;P55265-3;A0A3B3ISX1;A0A3B3ITG9;A0A3B3ISU1						199	100	CETN2.20.S
200	100	LONP1	K7EKE6;K7EJE8;P36776-2;P36776;P36776-3;K7ER27;K7ERR6;K7EQF8;K7ER56						200	100	HNRNPC.286.S
201	100	ATM	Q13315;A0A6Q8PH76;E9PIN0;A0A087X0E9;M0QXY8;Q6P7P1;E9PRG7;H0YDU7;H0YEC6						201	100	PPIG.687.S
202	100	TCP1	P17987;E7EQR6;E7ERF2;F5H282;F5GZ03;F5GZI8;F5GYL4						202	100	RBM17.222.S
203	100	CA1	P00915;E5RHP7;E5RH81;E5RFE7;H0YBE2;E5RGU8;E5RFL2;E5RJI8;E5RJF6;E5RII2;E5RG81;E5RHS7						203	89.4737	NOP56.570.S
204	100	EEA1	Q15075						204	89.4737	NOP56.569.S
205	100	GCC2	Q8IWJ2;B8ZZW2;H7BYJ9;B8ZZA5;U3KPU4;U3KQE0;H7C010;Q8IWJ2-3						205	100	SRRM1.260.S
206	100	DECR1	Q16698-2;Q16698;E5RFV2;E5RJG7;E5RID6;H0YAW3						206	100	H1-2.36.S
207	100	RPS12	P25398						207	100	HMGN3.6.S
208	100	RARS1	P54136;P54136-2;E5RJM9;E5RH09;E5RI24						208	100	NCBP1.22.S
209	100	CORO1A	P31146;H3BRY3;H3BRJ0						209	100	GORASP2.433.T
210	100	PRDX6	P30041						210	100	TCOF1.1340.S
211	100	CCT7	Q99832;Q99832-3;Q99832-4;Q99832-2;F8WAM2;F8WBP8;A0A0D9SG95						211	100	GORASP2.222.T
212	100	PRKCSH	P14314-2;A0A0C4DGP4						212	100	MCM3.674.T
213	100	TARS1	P26639;P26639-2;D6R9F8;D6RCA5;D6RDJ6;D6RJ97;D6RHV7;D6RCS6;D6RBR8						213	100	THRAP3.672.S
214	100	HNRNPUL2;HNRNPUL2-BSCL2	Q1KMD3;H3BQZ7						214	100	LMNA.407.S
215	100	YARS1	P54577;A0A6Q8PFX2;A0A0C4DGZ5;A0A6Q8PFX4;A0A6Q8PF15;A0A6Q8PFC1;A0A6Q8PGW2						215	89.4737	HNRNPC.247.S
216	100	PSMD1	Q99460;A0A087WW66;Q99460-2;H7C378;H7BZR6;C9J9M4;F8WCE3						216	100	HTATSF1.498.S
217	100	TRIP11	Q15643;Q15643-2;H0YJ97;H0YJI2;G3V4R7						217	100	BCLAF1.529.S
218	100	SDHA	P31040;D6RFM5;P31040-2;A0A087X1I3;P31040-3;A0A494C1T6						218	89.4737	RIC8A.440.T
219	100	SSB	P05455						219	100	NELFE.51.S
220	100	ACTR3	P61158;B4DXW1;F8WDR7;F8WEW2;F8WE84						220	100	SRRM2.1188.S
221	100	MKI67	P46013						221	89.4737	SRRM2.1320.S
222	100	RACK1	P63244;J3KPE3;D6RHH4;H0Y8W2;D6RAC2;H0YAM7;H0YAF8;D6R9Z1;D6REE5;D6R9L0;D6RFX4;D6RAU2;E9PD14;D6RFZ9;D6RBD0;H0Y8R5;D6RGK8;D6R909;D6RHJ5;D6RDI0						222	100	NPM1.227.S
223	100	DDX5	P17844;P17844-2;J3KTA4;J3QRQ7;J3QR02;J3QSF1;J3KRZ1;J3KTQ4;X6RLV5;J3QKN9;J3QS79;J3QRN5;J3QLG9;J3QR62						223	89.4737	SF3A1.359.S
224	100	SPTB	P11277-2						224	100	LCP1.7.S
225	100	H1-5	P16401						225	89.4737	SIN3A.832.S
226	100	TRIM28	Q13263;Q13263-2;M0R0K9;M0R3C0;M0R2I3						226	100	SNW1.224.S
227	100	ACAA2	P42765						227	100	NPM1.198.S
228	100	RPS3	P23396;P23396-2;E9PL09;E9PPU1;F2Z2S8;H0YCJ7;E9PQ96;E9PJH4;H0YF32;E9PK82;H0YEU2;E9PQX2;E9PSF4;H0YES8						228	100	SRSF11.434.S
229	100	SMARCA5	O60264						229	100	GPALPP1.105.S
230	100	AP1B1	Q10567-2;Q10567;C9J1E7;H7C034						230	78.9474	BYSL.98.S
231	100	GARS1	P41250;A0A6Q8PGZ8;A0A6Q8PGA8;A0A6Q8PGI6;A0A6Q8PHH9;A0A6Q8PGW4;A0A6Q8PHI7;H7C443;A0A6Q8PFZ6;A0A6Q8PF45;A0A6Q8PH49;A0A6Q8PGN7;F8WCK4;A0A6Q8PGZ9;A0A6Q8PFV5;A0A6Q8PFU7;A0A6Q8PGT3;A0A6Q8PFN0						231	100	ARHGEF7.340.S
232	100	RPS2	P15880;H0YEN5;E9PMM9;E9PQD7;I3L404;E9PPT0;E9PM36;H3BNG3;H0YE27						232	100	SNW1.232.S
233	100	DDX46	Q7L014						233	89.4737	PLCL2.584.T
234	100	THBS1;THBS2	P07996;P07996-2;A0A3B3ITK0;P35442						234	100	MATR3.598.S
235	100	EIF5B	O60841;A0A087WUT6						235	100	LSM14A.216.S
236	100	CCT4	P50991;P50991-2						236	100	SF3B2.309.S
237	100	ACTN1	P12814-3;P12814;P12814-2;P12814-4;G3V2N5;G3V5M4;G3V380						237	100	H1-10.31.S
238	100	CNDP2	Q96KP4;Q96KP4-2;J3QKT2;A0A087WYZ1;J3KSV5;J3QKQ0;J3QRA8;J3QRD0;J3QLU1;J3QR27;J3QL02;J3QQN6;A0A087WVS2;J3QRH4;J3KSS4;J3QRP4;J3KRJ8						238	100	ADD1.726.S
239	100	DARS1	P14868;H7BZ35;H7C278						239	100	RSL1D1.361.S
240	100	OGDH	Q02218;A0A0D9SFS3;Q02218-3;C9J4G7						240	100	TCOF1.381.S
241	100	MATR3	A8MXP9						241	100	MEF2C.240.S
242	100	KIF5B	P33176						242	100	CANX.583.S
243	100	SMCHD1	A6NHR9;A6NHR9-2;J3KTL8;A6NHR9-3;A0A2R8YCU7;J3QSH1;A0A2R8YE92;J3KTK7;J3KRK8						243	100	PRPSAP2.227.S
244	100	PCBP1	Q15365						244	100	.488.S
245	100	NUP93	Q8N1F7;H3BVG0;Q8N1F7-2;H3BPA9;H3BRI8;H3BM93;H3BNN5;H3BV11;H3BP95;H3BVE2;H3BMX0;H3BRD9;H3BV15;H3BNG7						245	89.4737	OSBP.193.S
246	100	HCFC1	A6NEM2;P51610-4;P51610-3						246	100	MCM3.672.S
247	100	NOMO2	Q5JPE7;Q5JPE7-2;Q5JPE7-3						247	100	ATXN2L.594.S
248	100	ANXA5	P08758;D6RBL5;E9PHT9;D6RBE9;D6RCN3						248	89.4737	PNKP.118.T
249	100	GTF2I	P78347-2;P78347-4;P78347-3;P78347;A0A494C1K3;P78347-5;A0A494C0Q7;C9J6M0						249	100	RCSD1.179.S
250	100	OPA1	O60313-2;O60313-10;O60313;O60313-11;O60313-9;E5KLJ9;A0A2R8YDM2;A0A2R8Y3X5;O60313-13;C9JMB8;A0A2R8YE78;A0A2R8YFD1;A0A2R8YGE5;A0A2R8YD53;A0A2R8Y4Q3;A0A2R8Y4G4;A0A2R8YE54;H7C141;A0A2R8Y5G3;A0A2R8Y5E2;C9JY58;H7C321;H7C3G2						250	100	RAD23B.160.S
251	100	XPO1	O14980;C9J673;C9IZS4;C9JQ02;C9JV99;F8WF71;H7BZC5;C9IYM2;C9JF49						251	100	H1-4.18.T
252	100	FKBP5	Q13451;Q13451-2						252	100	CBX3.93.S
253	100	LDHA;LDHAL6A;LDHC	P00338;P00338-4;P00338-2;P00338-5;F5GXY2;F5GYU2;F5GXH2;F5H5J4;F5H6W8;F5GZQ4;F5GXC7;F5GWW2;F5H8H6;F5GXU1;Q6ZMR3;A0A087WUM2;P07864;F5H5G7;F5H155;G3XAP5;F5H245						253	100	NRDC.94.S
254	100	LDHB	P07195;A0A5F9ZHM4;A0A3B3IS95;A8MW50						254	100	PRKCB.641.T
255	100	HNRNPH1	G8JLB6;P31943;E9PCY7;D6RBM0;D6RIU0;D6RFM3;D6RIH9;D6RJ04;D6RDU3;D6R9T0;D6RIT2;E7EN40;E5RGV0;H0YB39;H0YBD7;D6RDL0;H0YAQ2;E5RGH4;D6RF17;H0YBG7;D6R9D3;H0YBK1						255	78.9474	OXSR1.339.S
256	100	ERAP1	Q9NZ08-2;Q9NZ08;H0Y9X5;D6RAL9						256	100	MYEF2.17.S
257	100	TXN	P10599;P10599-2						257	100	CDV3.107.S
258	100	UTRN	P46939;P46939-2;P46939-4;Q5T097;P46939-3;A0A0D9SG57;Q5SYY2;Q5T098;Q5JT45						258	89.4737	IWS1.400.S
259	100	KHSRP	Q92945;A0A087WTP3;M0R0I5;M0QYH3;M0QXW7;M0R3J3;M0R0C6;M0QYG1;M0R251;M0R263						259	89.4737	IWS1.398.S
260	100	NOP56	O00567;A0A494C128;Q5JXT2;H0YDU4;H0Y653						260	100	CSTF3.691.S
261	100	RPA1	P27694;I3L4R8;I3L2M5;I3L524						261	100	LASP1.146.S
262	100	WDR1	O75083;D6RD66;O75083-3						262	100	CANX.564.S
263	100	NUCB2	P80303-2;P80303;Q2L696;E9PKG6;H0YEG8;A0A2R8Y6G7;E9PLR0;E9PLE9;H0YD18;E9PM22;E9PJP3						263	100	GLYR1.130.S
264	100	HNRNPR	O43390;O43390-2;O43390-3;O43390-4;B4DT28;A0A6Q8PH35;A0A6Q8PH31;A0A6Q8PEX7;A0A6Q8PHG0;A0A286YEZ8						264	100	DDX21.121.S
265	100	ATIC	P31939;P31939-2;H7C1S2;C9JLK0;F8WEF0						265	100	RPS6.236.S
266	100	RPLP0	P05388;F8VWS0;P05388-2;F8VU65;F8VW21;F8VPE8;G3V210;F8VQY6;F8VRK7;F8VS58;F8VWV4;F8W1K8						266	100	THRAP3.698.S
267	100	NOP58	Q9Y2X3;H7BZ72;F8WED0						267	89.4737	PPP1R2.122.S
268	100	SUPT16H	Q9Y5B9;G3V5A4;G3V401;G3V2X0						268	100	MATR3.766.S
269	100	IARS2	Q9NSE4						269	89.4737	CAAP1.203.S
270	100	HNRNPA3	P51991;H7C1J8						270	89.4737	RALY.272.S
271	100	SARS1	P49591;Q5T5C7						271	100	JPT1.87.S
272	100	FUBP1	Q96AE4-2;C9JSZ1						272	100	PRPF38B.527.S
273	100	PABPC1;PABPC1L;PABPC5	P11940;P11940-2;E7EQV3;A0A087WTT1;E7ERJ7;H0YBN4;H0YAP2;E5RGH3;E5RJB9;H0YB86;A0A6Q8JFT6;Q4VXU2;E5RH24;H0YB75;H0YAS6;Q4VXU2-2;E5RHG7;H0YAS7;H0YAW6;H0YC10;A0A6Q8JFV4;Q96DU9;E5RGC4;Q96DU9-2;E5RFD8;E5RJM8						273	100	JPT1.87.S
274	100	MYL12A;MYL12B	J3QRS3;P19105;O14950						274	100	BAZ1B.1464.S
275	100	NUP153	P49790;P49790-3;P49790-2						275	89.4737	KRI1.171.S
276	100	ATP5PF	P18859-2;P18859;A8MUH2						276	100	ILF3.382.S
277	100	IPO5	O00410;O00410-3;H0Y8C6;O00410-2;E7ETV3;E7EQT5;E7EV12;E7EWK4;E7EX05;H0Y3V4;E7ESZ1;E7ETV8;C9JZD8;C9JQT6;C9J875;C9JXE0;C9JZ53;F8WF30;C9J583						277	100	U2AF2.2.S
278	100	CAT	P04040;A0A3B3ITJ0						278	100	PEA15.116.S
279	100	PSME1	Q06323;Q06323-3;Q06323-2;H0YLU2;H0YKK6						279	100	RPS6.236.S
280	100	HSD17B4	P51659;A0A2R8YD50;P51659-3;P51659-2;E7ET17;E7ER27;E7EPL9;A0A2R8YDT8;A0A2R8YF45;A0A2R8Y7W2;A0A2R8YEG2;A0A2R8YF39						280	89.4737	LARP1.627.S
281	100	SERBP1	Q8NC51-2;Q8NC51						281	100	BCLAF1.510.S
282	100	UBA6	A0AVT1;A0AVT1-2;A0AVT1-3;A0AVT1-4;H0Y8S8;H0Y9U5						282	100	AP3B1.276.S
283	100	ALDH6A1	Q02252;Q02252-2;G3V4Z4						283	100	HMGN1.89.S
284	100	RTCB	Q9Y3I0						284	100	CBL.483.S
285	100	USP7	Q93009;A0A669KBL1;Q93009-3;H3BND8;F5H2X1;H3BRA2;H3BUV0;H3BTM1;H3BQD1;H3BMF6;REV__J3QKR9;REV__Q86YS3						285	100	RAVER1.617.S
286	100	SEC23B	Q15437;A0A2R8YFH5;Q5QPE2;Q5QPE1;A0A2R8Y633;A0A2R8YF30						286	100	RPRD2.1073.S
287	100	ECPAS	Q5VYK3;J3KN16;R4GMY1;F6XAQ5;R4GMY3						287	100	IKZF1.63.S
288	100	UFL1	O94874;O94874-2;O94874-3						288	100	NEXN.16.S
289	100	USP9X;USP9Y	Q93008;Q93008-3;O00507;O00507-2;H7C2M9						289	100	GORASP2.225.T
290	100	RPN2	P04844;Q5JYR7;H0Y5M1						290	89.4737	VAMP4.30.S
291	100	SRP72	O76094;O76094-2;D6RDY6;R4GNC1						291	100	SRRM2.2449.S
292	100	RECQL	P46063;F8WA66;F8WD97;F5H2L2;F5H4P4;F5H3W0;F5GYB7						292	100	HMGN1.86.S
293	100	GART	P22102;P22102-2;F8WD69;C9JBJ1;C9JTV6;A0A140TA71;C9JKQ7;H7C366						293	100	TNS3.776.S
294	100	SRP54	P61011;G3V4F7;G3V480;G3V346;A0A0D9SFN7;G3V3L9						294	89.4737	EIF2S2.2.S
295	100	PSMD2	Q13200;Q13200-2;C9JPC0;H7C1H2;H7C2Q3;F8WBS8						295	100	SEC62.158.T
296	100	DCTN1	Q14203-3;E7EX90;Q14203-4;Q14203;Q14203-6;Q14203-5;Q14203-2;Q6AWB1;E7EWF7;C9JJD0;E9PCY0;C9JKG6;C9JJN7;C9JZA4;C9JTE5;C9J1B7;C9JUI8						296	100	PPP1R12A.445.S
297	100	SCFD1	Q8WVM8;Q8WVM8-2;Q8WVM8-3;J3KNG4;G3V4I1;G3V5F3;G3V3K9;G3V2M8;H0YJS6;G3V363;H0YJY1;G3V5E2;H0YIZ7						297	79.8246	EIF5B.137.S
298	100	EZR;RDX	P15311;E7EQR4;E9PNP4						298	79.8246	EIF5B.135.S
299	100	STAT1	P42224;A0A669KB68;A0A669KB56;A0A669KBA4;A0A669KB53;A0A669KBI6;A0A669KB52;A0A669KB75;E7EPD2;A0A669KB17;D2KFR9;E7ENM1;E9PH66;Q67C41						299	100	ILF3.62.S
300	100	DIAPH1	A0A0G2JH68;O60610;A0A140T8Z0;O60610-2;O60610-3;A0A2R8Y5N1;H9KV28;B4E2I7;A0A2R8YEF8						300	100	EIF4G1.1093.S
301	100	CHD4;CHD5	Q14839-2;F5GWX5;A0A2R8Y425;A0A2R8Y5J0;A0A2U3TZM0;A0A2R8YFK9;A0A2R8Y212;A0A2R8Y521;A0A0C4DGG9;Q14839;A0A2R8YFD8;A0A2R8YDJ9;A0A2R8YD40;A0A2R8Y8C1;A0A2R8Y445;A0A2R8YER1;A0A2R8YDW2;A0A2R8Y4X2;A0A2R8Y5Z7;A0A2R8Y685;A0A2R8Y8B3;A0A2R8Y7I0;A0A2R8Y5M9;A0A2R8Y7M9;A0A2R8YE38;F5H6N4;F2Z2R5;A0A2R8Y7X1;A0A2R8Y6G9;A0A2R8Y795;F6T542;A0A2R8Y512						301	100	BAZ1B.701.S
302	100	CARMIL1	Q5VZK9;Q5VZK9-2;A0A0U1RQQ1;Q5VZK9-3;Q5VZK9-4;REV__Q9NP31-3;REV__Q9NP31-4;REV__Q9NP31;REV__Q9NP31-2						302	100	NUCKS1.229.S
303	100	FASN	A0A0U1RQF0;P49327;A0A0U1RRG3;A0A1B0GTR5;J3KTF0						303	100	PARP1.368.T
304	100	DNM2	P50570-4						304	100	NUCKS1.240.S
305	100	MVP	Q14764;H3BQK6;H3BRL2;H3BUK7;H3BNF6;H3BP76;I3L155;H3BNF2;H3BUP3;H3BQE7;H3BPZ2						305	100	CTNNBL1.545.S
306	100	MYO18A	Q92614;A0A0D9SFK2;Q92614-4;Q92614-3;Q92614-5						306	89.4737	ZRANB2.120.S
307	100	MDH1	P40925-3;P40925;A0A5K1VW95;P40925-2;B9A041;B8ZZ51;C9JF79;C9JRL4;C9JLV6;F8WFC2						307	89.4737	TUBA1B.287.S
308	100	PSAP	P07602;C9JIZ6;P07602-2;P07602-3;Q5BJH1;A0A0J9YXB8						308	100	PNN.100.S
309	100	ERP29	P30040;F8VY02;F8W1G0;P30040-2						309	9.64912	EEF1D.513.T
310	100	PGM1	P36871;A0A3B3ITK7;P36871-2;P36871-3						310	100	FLNA.2144.S
311	100	HADHB	P55084;P55084-2;F5GZQ3;B5MD38;C9JEY0;C9JE81;C9K0M0						311	100	TRIM28.473.S
312	100	HCLS1	P14317;E7EVW7;P14317-2;F8WDD5;F8WEZ6						312	100	SUGP2.315.S
313	100	G6PD	P11413-2;P11413;E7EM57						313	100	DOK3.330.S
314	100	PYGL	P06737;P06737-2;E9PK47						314	100	SLTM.289.S
315	100	VWA8	A3KMH1-3;A3KMH1						315	89.4737	PTGES3.113.S
316	100	EFTUD2	Q15029;Q15029-2;Q15029-3;K7EJ74;K7EIT3;K7EIV5						316	89.4737	RALY.282.T
317	100	SAFB	Q15424;Q15424-3;Q15424-2;K7EII0;K7ES42						317	100	TP53BP1.1114.S
318	100	RPSA	C9J9K3;P08865;A0A0C4DG17						318	89.4737	PDCD5.119.S
319	100	MPO;LPO	P05164;P05164-3;P22079-2						319	89.4737	ABCF1.109.S
320	100	AHCY	P23526;P23526-2						320	89.4737	CAP1.310.S
321	100	EIF4G2	P78344;D3DQV9;H0YCH5;H0YD77;H0YEC5;H0YCF8;H0YEN8;H0YDC0;H0YD99;H0YE22;H0YEI7;H0YEW3;H0YE44						321	100	SPN.355.S
322	100	H1-4	P10412						322	100	SPN.351.S
323	100	MANF	P55145;H7C2D6						323	89.4737	PPP1R7.11.S
324	100	UGP2	Q16851;A0A087WYS1;E7EUC7;C9J6Q0						324	89.4737	PPP1R7.8.S
325	100	PYGB;PYGM	P11216;P11217;H0Y4Z6;P11217-2						325	100	PPP1R10.313.S
326	100	CAD	F8VPD4;P27708;H7C2E4;H7C3Z5						326	100	SRSF11.483.S
327	100	FLNB	O75369-8						327	100	PPP1R7.27.S
328	100	SQOR	Q9Y6N5;H3BNX3;H3BMS6;H3BNP9;A0A1B0GXB4;H3BV36						328	89.4737	TFIP11.210.S
329	100	AP3B1;AP3B2	O00203;O00203-3;A0A590UJE5;H0YBD0;A0A590UK64;A0A590UK30;F5GWU4;F5GYB0;A0A590UJ44;A0A590UK69						329	100	NCL.563.S
330	100	RPL17;RPL17-C18orf32	A0A087WXM6;J3QQT2;J3KRX5;A0A0A6YYL6;P18621;P18621-3;J3QLC8;J3KRB3;A0A087WWH0;J3QS96;A0A0A0MRF8;P18621-2;A0A087WY81;J3KSJ0						330	100	SKIV2L.256.S
331	100	SEC16A	O15027-5;F1T0I1;Q8N9G1						331	100	GORASP2.214.S
332	100	USP14	P54578;P54578-2;A6NJA2;P54578-3;J3QQT6;J3KS55						332	100	LMNA.404.S
333	100	RPL4	P36578;H3BM89;H3BTP7;H3BU31						333	100	PLXNC1.978.S
334	100	PGD	P52209-2;P52209;K7EPF6;K7EM49;K7EMN2;K7ELN9						334	100	HMGN1.89.S
335	100	GFPT1;GFPT2	Q06210-2;Q06210;A0A6I8PRN4;A0A6I8PTT9;A0A6I8PRT6;E5RJP4						335	100	HNRNPUL2.161.S
336	100	ACADM	Q5T4U5;P11310;P11310-2;B7Z9I1;E9PJM9;E9PRX4						336	100	EPS15.796.S
337	100	IDH1	O75874;C9J4N6;C9JLU6;C9JJE5						337	89.4737	ABCF1.108.T
338	100	EIF3C;EIF3CL	Q99613-2;Q99613;B5ME19;H3BPE4;H3BPE3;H3BTY8						338	100	STK4.320.S
339	100	PARK7	Q99497;K7ELW0;K7EN27						339	100	DNM1L.616.S
340	100	PRDX5	P30044;P30044-3;P30044-4						340	100	INPP5D.242.S
341	100	ACTC1;ACTG2;ACTA1;ACTA2	P68032;P63267;P68133;P62736;A6NL76;P63267-2;C9JFL5;F6UVQ4;F6QUT6;F8WB63;B8ZZJ2						341	89.4737	TOR1AIP1.157.S
342	100	PTPN6	P29350;P29350-3;P29350-4;P29350-2;F5H0N8;F5H5H9;F5H1Z8;F5GY79;F5H1V7;F5GXD4;U3KQS1;F5H4Z1						342	78.9474	MPHOSPH8.51.S
343	100	MNDA	P41218;H0Y6P3						343	100	SMARCA2.1377.S
344	100	CLIC1	O00299						344	100	SH3KBP1.230.S
345	100	UPF1	Q92900;Q92900-2						345	89.4737	MCM3.711.S
346	100	NUP214	P35658-3						346	89.4737	TMPO.66.S
347	100	RPS4X	P62701						347	100	LARP1.548.S
348	100	PPA1	Q15181;Q5SQT6						348	100	PTK2B.375.S
349	100	ANXA3	P12429;D6RA82;D6RFG5						349	89.4737	TOR1AIP1.156.S
350	100	SRPRA	P08240;P08240-2						350	89.4737	MBD2.407.S
351	100	RPS3A	P61247;D6RAT0;D6RG13;E9PFI5;H0Y8L7;D6RB09;H0Y9Y4;D6RAS7;D6RI02;D6RGE0						351	89.4737	PSIP1.122.T
352	100	VDAC1	P21796;C9JI87						352	89.4737	TMPO.67.S
353	100	GSPT1	P15170-2;P15170-3;P15170;H3BR35;H3BSV8						353	100	STMN1.38.S
354	100	C1QBP	Q07021;I3L3Q7;I3L3B0						354	100	SRRM2.351.S
355	100	FH	P07954-2;P07954						355	100	MATR3.604.S
356	100	CALM3;CALM2;CALM1	P0DP25;P0DP24;P0DP23;E7EMB3;Q96HY3;G3V361;A0A590UJI2;A0A590UJC0;G3V226;M0QZ52;F8WBR5;G3V479						356	100	TCOF1.1312.S
357	100	LMAN1	P49257						357	89.4737	STK39.385.S
358	100	MACROH2A1	O75367-3;O75367;O75367-2;D6RCF2						358	100	BRD4.601.S
359	100	BCAP31	P51572;P51572-2;A0A2R8Y5M6;C9JQ75;C9J0M4;C9JSP1;C9JMD7;C9JM14						359	100	GFPT1.243.S
360	100	DNAJC13	O75165;A0A3B3IRM0;H0Y8Q2;H0YA63						360	89.4737	TMEM230.24.S
361	100	KARS1	Q15046;Q15046-2;H3BVA8;J3KRL2;H3BPV7;H3BRC9						361	89.4737	SLTM.551.S
362	100	DDX3X	O00571;A0A0D9SF53;A0A0D9SG12;A0A2R8YF78;A0A0D9SFB3;A0A2R8Y645;A0A2U3TZJ9;O00571-2;F6S8Q4;A0A2R8YDH3;A0A2R8Y7T2;A0A2R8Y650;A0A2R8YCU0;A0A087WVZ1;A0A2R8YF89;A0A087WX09;A0A2R8Y770						362	100	EEF2.57.T
363	100	SF3B3	Q15393;Q15393-3;Q15393-2;J3QL37;I3L4G7;J3QRB2;H3BMB0						363	100	PDS5B.1358.S
364	100	CTSD	A0A1B0GWE8;P07339;A0A1B0GW44;A0A1B0GV23;A0A1B0GVD5;A0A1B0GVP3;A0A1B0GU92;A0A1B0GU03;C9JH19;H7C469;H7C1V0;F8WD96;F8W787;A0A1B0GV01;A0A1B0GVF1						364	100	HCFC1.666.S
365	100	PGM2	Q96G03;Q96G03-2;E7ENQ8;E9PD70;H0Y921						365	100	AMPD2.168.S
366	100	AIFM1	O95831;A0A6Q8PFM5;O95831-3;A0A6Q8PG15;A0A6Q8PFE1;A0A6Q8PHJ9;A0A6Q8PHC0;A0A6Q8PFQ8;A0A6Q8PFS4;A0A6Q8PFA7;A0A6Q8PFW2;O95831-4;O95831-2;E9PMA0;O95831-5;A0A6Q8PHJ4;A0A6Q8PF87;A0A6Q8PFN1						366	89.4737	XRN2.501.S
367	100	PTK2B	Q14289;C9JHV9;E5RJ77;H0YB74;E5RK84;E5RHL2						367	89.4737	XRN2.499.S
368	100	MECP2	P51608-2;P51608;B5MCB4;A0A0D9SFX7;A0A0D9SEX1;C9JH89						368	22.807	LARP1.624.T
369	100	CCT6A	P40227;P40227-2						369	89.4737	PRCC.157.S
370	100	CARS1	P49589-3;E9PLP0						370	100	SAFB.383.S
371	100	PDS5B	Q9NTI5;Q9NTI5-2;Q9NTI5-3;Q9NTI5-5;Q9NTI5-4						371	89.4737	PRPF40A.888.S
372	100	TAGLN2	P37802;X6RJP6;P37802-2						372	89.4737	PRPF40A.885.S
373	100	MARS1	P56192;P56192-2;H0YIP0;H0YHV5;F5H2V6;H0YI94;H0YIC2;F8VS26;F8W0M7;F8W0S4;F8VZZ9;H0YHL6;H0YI27;F8VPL7						373	89.4737	PRPF40A.883.S
374	100	USP5	P45974;P45974-2;F5H571						374	100	HNRNPAB.255.S
375	100	PCK2;PCK1	Q16822;Q16822-3;H0YML5;H0YM31;Q16822-2;H0YMA5;H0YNG4;H0YMU6;H0YMY3;P35558;P35558-2						375	100	EPS15.777.T
376	100	LGALS1	P09382;F8WEI7						376	78.9474	PAK1.174.S
377	100	NUP98	P52948-5;P52948;P52948-2;P52948-6;A0A3B3ITD8;H7C3P6;P52948-4;P52948-3;H0YDF4;H0YEN4;H0YCR0;H0YCT1;H0YDA1						377	100	MATR3.596.S
378	100	HNRNPUL1	Q9BUJ2-2;Q9BUJ2;A0A0A0MRA5;B7Z4B8;Q9BUJ2-4;Q9BUJ2-3;M0R3F1;M0QYZ0;M0QYI8;M0R0K8;M0QZV6;Q9BUJ2-5;M0R203;M0QYM5;A0A087X1I2;M0QYG9						378	100	PCBP1.189.S
379	100	MAN2A1;MAN2A2	Q16706;H0YLL4						379	89.4737	PRCC.267.S
380	100	NBAS	A2RRP1;A2RRP1-2;H0Y5G7;H7BZR3;H7C007;C9JCM7;H7BZU5;H7C1U4						380	100	PRKCB.660.S
381	100	POLR2A	P24928;A0A6Q8PGB0;P24928-2;A0A6Q8PHB0						381	100	SRRM2.323.S
382	100	PPP2R1A	P30153;B3KQV6;C9J9C1;E9PH38;M0QXG4;M0R0K6						382	100	SAFB.384.S
383	100	NPEPPS;NPEPPSL1	E9PLK3;P55786;P55786-2;A6NEC2;H0YDG0;A6NEC2-2;H0YCQ5;E9PJY4;E9PJ74;E9PPD4;A6NEC2-3;E9PRQ5;E9PI82;E9PJF9;E9PPZ2						383	100	SLTM.553.S
384	100	DDX17	A0A5H1ZRQ2;A0A1X7SBZ2;Q92841;Q92841-3;Q92841-1;Q92841-2;A0A0U1RQJ0						384	100	ACIN1.67.S
385	100	IDH3A	P50213;H0YL72;P50213-2;H0YMU3;H0YLI6;H0YKD0;H0YNF5;H0YM64;H0YM46;Q68D72;H0YLF8;H0YNF8;H0YL05						385	100	SRRM1.653.S
386	100	AP3D1	O14617-5;O14617;O14617-4;A0A2R8Y4J3;A0A087WYN6						386	100	SEC61B.17.S
387	100	PSMC3	P17980;E9PM69						387	78.9474	LARP1.631.S
388	100	PITRM1	Q5JRX3;Q5JRX3-2;Q5JRX3-3;A0A0A0MRX9;H0Y4F7;H0Y7L7;B1APQ0						388	100	TCOF1.1190.S
389	100	ATP13A1	Q9HD20;Q9HD20-2;H7C3H2						389	100	HNRNPA3.358.S
390	100	TF	P02787;H7C5E8;F8WCI6;F8WEK9;C9JVG0;C9JB55;F8WC57;CON__Q2HJF0						390	89.4737	IWS1.365.S
391	100	SART3	A0A499FI31;Q15020;Q15020-4;Q15020-2;H0YHU8;F8W667;A0A494C0L2;F8VZM2;Q15020-3;F8VVK9						391	100	SUB1.55.S
392	100	MYCBP2	A0A499FJI4;O75592;A0A0C4DGY7;A0A087WY34						392	100	RPS6.235.S
393	100	ACO1;PDE2A	P21399;F5H2R8;F5H143;F5H3Z7						393	100	BCLAF1.657.S
394	100	SAMHD1	Q9Y3Z3;Q9Y3Z3-4;Q9Y3Z3-3;A0A2R8YDI8						394	100	NUCKS1.234.S
395	100	MYO5A;MYO5C	G3V394;Q9Y4I1-3;O95317;Q9UES5;G3V3C9;H0YM96						395	100	NOP56.570.S
396	100	SF3A1	Q15459;Q15459-2;H7C1L2;F8WB66;F8WC79						396	100	MPRIP.993.S
397	100	TES	Q9UGI8;F8W7T0;H7BYK1;F8WDI4						397	89.4737	LSP1.189.S
398	100	RPL6	Q02878;F8VZ45;U3KQR5;F8VZA3;F8VWR1;F8VU16						398	100	SRSF11.449.S
399	100	LRBA	A0A494C1L5;P50851-2;P50851;E9PEM5;A0A494BZW2;A0A494C0R9;H0YAC6;A0A3B3IS13;A0A3B3IU76;H0Y9N9;A0A3B3ISK3;H0YA17						399	89.4737	BCLAF1.395.S
400	100	IGHA1	P01876						400	100	SPN.351.S
401	100	BAZ1B	Q9UIG0-2;Q9UIG0						401	89.4737	EIF2S2.13.S
402	100	EIF2S3;EIF2S3B	P41091;Q2VIR3;Q2VIR3-2;H7BZU1						402	100	DAP.51.S
403	100	SDHB	P21912						403	100	ZC3HC1.395.S
404	100	MX1	P20591;F8W8T1;P20591-2;H9KVC7;H9KVC9;H9KVD0;H9KVC4;H9KVD3;H9KVC3						404	100	TRIM28.19.S
405	100	FKBP4	Q02790;F5H1U3;H0YFG2;F5H120						405	89.4737	SP100.157.S
406	100	ANP32A;ANP32D;ANP32C	P39687;H0YN26;H7BZ09;O95626;O43423						406	89.4737	UTP14A.31.S
407	100	WARS1	P23381;P23381-2;G3V3H8;G3V3Y5;H0YJP3						407	89.4737	RSF1.1345.S
408	100	ALDH2	P05091;S4R3S4						408	89.4737	PRCC.159.S
409	100	ANK1	P16157-14;P16157-5;P16157-12;P16157;P16157-3;P16157-16;P16157-8;P16157-10;P16157-4;P16157-13;P16157-7;P16157-6;P16157-9;P16157-15;P16157-11;P16157-21;P16157-2;H0YBS0;A0A2R8Y4B0;H0YAY8						409	100	HMGN1.8.S
410	100	SRP68	Q9UHB9;Q9UHB9-4;Q9UHB9-2;Q9UHB9-3;K7EN53;K7EQC2						410	89.4737	UTP14A.29.S
411	100	TOMM70	O94826						411	100	ZFR.1054.S
412	100	IMPDH2	P12268						412	100	IVNS1ABP.338.S
413	100	DLAT	P10515;E9PEJ4;H0YDD4						413	89.4737	CCDC25.204.S
414	100	FLII	Q13045;Q13045-3;J3QQQ2;K7EQZ7;J3QLR6;K7EP37;K7EP27;J3KS39;J3KT47						414	100	PGM2L1.175.S
415	100	SEC13	P55735;P55735-2;P55735-4;P55735-3;A8MXL6;E7ERC8						415	100	HNRNPU.271.S
416	100	PRDX2	P32119;A6NIW5;P32119-2						416	100	SAFB.604.S
417	100	SRRT	Q9BXP5-2;Q9BXP5;H7C3A1;A0A087X0F4;H7C1K0;H7C0U8;A0A286YEP7;REV__A0A087X0F4;REV__C9JUL9;A0A0A0MSP6;REV__Q9BXP5-5;REV__Q9BXP5-4;REV__Q9BXP5-2;REV__Q9BXP5-3;REV__Q9BXP5						417	100	MTFR1L.226.S
418	100	TRAP1	Q12931;Q12931-2						418	100	PTMA.2.S
419	100	NUDC	Q9Y266;A0A0A0MSU9;A0A0A0MSS4						419	89.4737	RANBP3.40.S
420	100	ETFB	P38117;P38117-2;M0QY67						420	100	PWP1.50.S
421	100	TTC37	Q6PGP7;D6RCE2;H0Y964;H0Y915;D6RDA0						421	100	IKZF1.445.S
422	100	IGF2R	P11717;S4R328						422	100	LARP1.521.S
423	100	PPA2	Q9H2U2;Q9H2U2-3;Q9H2U2-2;Q9H2U2-6;H0Y9D8;Q9H2U2-4;D6R967;D6RGV9;D6RAD3;D6RGI1;H0YAK2;H0Y8X2;F8W7R6						423	100	SSR3.105.S
424	100	RAB1B;RAB1C	Q9H0U4;E9PLD0;Q92928						424	100	SRRM2.1124.S
425	100	ALDH18A1	P54886						425	100	ACIN1.710.S
426	100	PFKL	P17858;P17858-2;F8WEU2						426	100	STMN1.63.S
427	100	ECHS1	P30084						427	100	HSPH1.809.S
428	100	FBL	P22087;M0QXL5;M0R299;M0R2Q4;M0R0P1;M0R2U2;M0R1H0;M0R2B0;M0QXC9;REV__M0R2U2;REV__M0R1H0;REV__M0R2B0;REV__M0R0P1;REV__M0R2Q4;REV__P22087						428	100	MECP2.435.S
429	100	ATP2A3	Q93084;Q93084-7						429	100	SLTM.213.S
430	100	OSBP	P22059;H0YCV6						430	100	CCNL1.352.S
431	100	SEPTIN7;SEPTIN14	Q16181;E7ES33;E7EPK1;G3V1Q4;A0A0U1RRM2;Q5JXL7;A0A5F9ZGZ7;A0A0U1RRD1;Q6ZU15						431	89.4737	IWS1.363.S
432	100	PAICS	P22234;P22234-2;E9PBS1;D6RF62						432	81.5789	ARMCX3.61.S
433	100	EEF1B2	P24534;C9JZW3;F2Z2G2;F8WF65						433	78.9474	AHNAK.5752.S
434	100	RPLP2;RPLP1	P05387;H0YDD8;P05386-2						434	100	VIM.430.S
435	100	ROCK1	Q13464;A0A0U1RQV4;J3KRH6						435	78.9474	NACA.871.T
436	100	DLD	P09622;E9PEX6;P09622-2;P09622-3;F8WDM5;A0A1W2PR83;F2Z2E3						436	100	ITGA4.1021.S
437	100	GLG1	Q92896-2;Q92896-3;Q92896						437	100	TMCC2.438.S
438	100	SYNCRIP	O60506;O60506-2;F6UXX1						438	89.4737	TOR1AIP1.163.S
439	100	EIF3D	O15371-2;O15371-3;O15371;B0QYA5;B0QYA6;B0QYA4;B0QYA8;A0A0D9SGB5						439	78.9474	MCM3.711.S
440	100	YWHAQ	P27348						440	100	MARCKSL1.104.S
441	100	CCAR2	Q8N163;Q8N163-2;H0YB24;A0A087X2B6;E5RHJ4;E5RFJ3;H0YC69;H0YC58;E5RGU7;E5RHH8						441	100	LILRB1.376.S
442	100	HP1BP3	Q5SSJ5;Q5SSJ5-2;Q5SWC8;B0QZK4;B0QZK8;B0QZK7;B0QZK6						442	89.4737	EIF5B.107.S
443	100	RNH1	P13489;H0YCR7;E9PIM9;E9PLZ3;E9PIK5;E9PMN0;E9PMA9;E9PMI1						443	100	IFI16.168.S
444	100	H2AZ2;H2AZ1	Q71UI9;P0C0S5;A0A494C189;C9J0D1;Q71UI9-4;Q71UI9-3;Q71UI9-5						444	100	TPD52L2.166.S
445	100	TPD52	P55327-2;P55327-3;P55327-4;P55327;P55327-6;E5RFR7						445	89.4737	LSP1.193.S
446	100	ARHGDIA	P52565;J3KTF8;J3QQX2;J3KRY1;P52565-2;J3KRE2;J3KS60						446	89.4737	SRRM1.769.S
447	100	LARP1	Q6PKG0;Q6PKG0-3;A0A0B4J210;E5RH50;H0YBW1;H0YC33;E5RHK4;H0YBM7;H0YAN4;H0YC73;H0YBR8;H0YAX9;H0YBJ5						447	78.9474	MCM3.722.T
448	100	UBE2O	Q9C0C9;K7EQ12						448	89.4737	NUCKS1.223.S
449	100	ABCE1	P61221;D6R9I9;D6RGF4						449	89.4737	NUCKS1.202.T
450	100	EPB41	P11171;A0A2R8Y5G2;A0A2R8Y5Z6;P11171-7;A0A2R8YCW8;A0A2R8YD30;P11171-3;A0A2R8Y420;A0A3B3ITC5;A0A2R8Y5C8;A0A2R8Y6T6;A0A2R8YFU8						450	100	MARCKS.150.T
451	100	PHB2	Q99623;J3KPX7;F5GY37;Q99623-2;F5GWA7;F5H3X6;F5H0C5;F5H2D2;U3KPZ5						451	100	STK10.514.S
452	100	RUVBL2	Q9Y230;Q9Y230-2;M0R0Y3;X6R2L4;M0R0Z0;M0QXI6;M0QXZ7;A0A1W2PS48;A0A1W2PS22						452	100	FOXK1.213.S
453	100	GSTO1	P78417;P78417-3;P78417-2;Q5TA01						453	100	DDB2.26.S
454	100	PRPF6	O94906;O94906-2						454	100	WDR44.344.S
455	100	PSMC1	P62191						455	100	LPIN1.162.S
456	100	CAPN1	P07384;E9PRM1;E9PJJ3;E9PMC6;E9PJA6;E9PSA6;E9PQB3;E9PL37;E9PIA9						456	100	CCNK.340.S
457	100	LETM1	O95202;O95202-2;O95202-3						457	89.4737	SASH3.25.S
458	100	FERMT3	Q86UX7-2;Q86UX7;F5H1C6;H0YFT5;F5H3I6						458	100	ACAP2.521.S
459	100	CSDE1	O75534;O75534-4;O75534-2;O75534-3;E9PLT0;E9PNG3;E9PLD4;E9PKN4;E9PJK7						459	89.4737	PHIP.1283.S
460	100	RPL8	P62917;E9PKZ0;E9PKU4;G3V1A1;E9PP36						460	89.4737	PHIP.1281.S
461	100	ITGB3	P05106;H3BM21;P05106-2;P05106-3;I3L4X8						461	30.7018	HSP90AB1.261.S
462	100	CNOT1	A5YKK6;A5YKK6-2;A5YKK6-3;A5YKK6-4;H3BMZ2;H3BNB1;H3BTH2;H3BMH0;H3BT18;H3BU44;H3BR89						462	100	GORASP2.451.S
463	100	GBF1	A0A669KB10;A0A669KBG8;Q92538-3;Q92538-2;Q92538						463	100	PDHA1.300.S
464	100	EIF4B	P23588;E7EX17;P23588-2;F8VX11;F8VP89;F8VSC7;F8W0K0;F8VYE9;F8VRU1						464	89.4737	UTP18.210.S
465	100	PUF60	Q9UHX1;A0A0J9YXX5;A0A0J9YXJ8;Q9UHX1-3;A0A0J9YWM1;H0YEM1;E9PL19;H0YCP8						465	100	TOP2B.1545.S
466	100	FMNL1	O95466-2;K7EK60						466	81.5789	EVI2B.268.S
467	100	DNM1L	O00429;O00429-3;O00429-6;O00429-5;O00429-7;F8VZ52;F8VUJ9;B4DDQ3;B4DPZ9;F8W1W3;F8VR28;F8VYL3;H0YI79;H0YHY4						467	100	TOP2B.1547.S
468	100	HDGF	P51858;P51858-2;P51858-3						468	100	RCSD1.216.S
469	100	HSPH1	Q92598;Q92598-2;Q92598-4;Q92598-3;A0A0A0MSM0;Q5TBM3;R4GN69						469	100	LAS1L.543.S
470	100	GSTK1	Q9Y2Q3;Q9Y2Q3-3;Q9Y2Q3-2;E9PFN5;Q9Y2Q3-4;C9JNT3						470	100	SH3BP1.552.S
471	100	ACTR2	P61160;P61160-2;A0A1B0GWD0;A0A1B0GWH0						471	89.4737	ST13.79.S
472	100	SRRM2	Q9UQ35;Q9UQ35-2;I3L4D8;I3L182;I3L1I8;Q9UQ35-3;A0A087X1W1;I3L4U6;I3L0N7;I3L3Q8;I3L1C0						472	100	PGK1.203.S
473	100	EPS15	P42566;B1AUU8;P42566-2;S4R3U1						473	100	EAF2.154.S
474	100	PTPRC	P08575-4;P08575-9;P08575-10;P08575-8;P08575-7;P08575-5;P08575-6;P08575;M3ZCP1;A0A075B788;E9PKH0;A0A140TA77;A0A140TA68;A0A0G2JNW2;A0A140TA57;M9MMK9						474	100	SMARCC1.328.S
475	100	FGG	P02679-2;P02679;C9JEU5;C9JC84;C9JPQ9;C9JU00						475	100	CTPS1.575.S
476	100	CLIP1	P30622-1;P30622;F5H0N7;F5H6A0;A0A3B3ITA2;F5H1T5;F5H270;F5H367;A0A3B3IS27						476	100	AMPD3.94.S
477	100	ITGB2	A0A494C0X7;P05107;D3DSM0;J3KNI6;E7EVZ9;E5RK25;E5RIG7;E5RHT0;E5RFI0;E5RIE4;A8MVG7;E5RHE6;E5RK54						477	100	RBM14.627.S
478	100	RBMX	P38159;H3BT71;H0Y6E7;H3BR27;P38159-3;H3BNC1						478	100	PHIP.1315.S
479	100	QARS1	P47897;P47897-2;A0A0U1RQT0;C9J165;A0A0U1RQE9;A0A0U1RQL2;A0A0U1RQM8;A0A0U1RRI9;A0A0U1RQU2;F2Z2V6;A0A0U1RQC3						479	100	GRK2.670.S
480	100	ABCF1	Q8NE71;Q8NE71-2;H0YGW7;A0A0G2JIC2;F5GYK6						480	100	FMNL1.184.S
481	100	PRKCD	Q05655;Q05655-2;A0A494BZX2;C9J9P1;C9JZU8;A0A494C125						481	100	TOP2A.1106.S
482	100	TMF1	P82094;P82094-2;A0A2R8Y7M0						482	100	LSM14A.178.S
483	100	ARHGEF2	Q92974-2;Q92974;V9GYM8;A0A5F9ZI21;Q92974-3;Q5VY93;V9GZ14;V9GYG5;V9GYF5;V9GZ58						483	100	MEPCE.152.S
484	100	KIF13B;STARD9	Q9NQT8;E7ERX9;H0YBA8;Q9NQT8-2;F2Z2F9;Q9P2P6-3						484	89.4737	ARHGAP9.456.S
485	100	THRAP3	Q9Y2W1;A0A3B3ITZ9;REV__Q07666-3						485	89.4737	DKC1.485.S
486	100	DDX21	Q9NR30;Q9NR30-2						486	89.4737	CAP1.308.S
487	100	TCERG1;TCERG1L	O14776-2;O14776;G3V220;Q5VWI1						487	89.4737	DEK.32.S
488	100	ETFA	P13804;P13804-2;H0YLU7;H0YK49;H0YNX6;H0YKF0;H0YL83;H0YM12;J3KN60						488	89.4737	ATRX.1061.S
489	100	MTREX	P42285;H0Y8U3;H0YAC4;D6REC7						489	89.4737	CBX3.102.S
490	100	PSMC2	P35998;P35998-2;C9JLS9						490	89.4737	LEO1.658.S
491	100	VDAC2	P45880;A0A0A0MR02;P45880-1;Q5JSD2;Q5JSD1;A2A3S1						491	100	HMGN3.78.S
492	100	RUVBL1	Q9Y265;Q9Y265-2;E7ETR0;H7C4G5;H7C4I3;J3QLR1						492	100	CTR9.970.S
493	100	CPT2	P23786;A0A1B0GVF3;A0A1B0GV75						493	89.4737	PABIR1.143.S
494	100	IDE	A0A3B3ISG5;P14735;P14735-2;Q5T5N3						494	78.9474	MEF2D.98.S
495	100	NSUN2	Q08J23;Q08J23-2;Q08J23-3;A0A140T9Y7;A0A140T9Z1						495	89.4737	IWS1.513.S
496	100	PDHA1;PDHA2	P08559;P08559-4;P08559-3;P08559-2;Q5JPU0;Q5JPT9;Q5JPU1;Q5JPU3;Q5JPU2;P29803						496	89.4737	IWS1.511.S
497	100	DHX15	O43143						497	100	NOP58.502.S
498	100	NUP210	Q8TEM1;Q8TEM1-2						498	100	TMPO.74.T
499	100	RAD23B	P54727;P54727-2;Q5W0S5;Q5W0S4;H0Y579						499	100	DOCK2.1685.S
500	100	PHGDH	A0A286YF22;O43175;A0A2C9F2M7;A0A286YFA2;A0A286YFL2;A0A286YF78;A0A286YFC8;A0A286YFB2;A0A286YER3;A0A286YF34;A0A286YFF3;A0A286YFK5						500	100	CLINT1.234.S
501	100	RPS9	P46781;B5MCT8;C9JM19;F2Z3C0;A8MXK4						501	100	CLINT1.232.S
502	100	AK3	Q9UIJ7;Q9UIJ7-3;Q9UIJ7-2						502	100	CLINT1.227.S
503	100	CDV3	Q9UKY7;H0Y8K3						503	100	TOP2B.1461.S
504	100	ATP1A1;ATP1A3;ATP1A2;ATP1A4	P05023-4;P05023;P05023-3;P05023-2;M0R116;A0A2R8YEY8;P13637;P13637-2;H0Y7C1;Q13733;Q5TC01;Q5TC02;E9PRA5;A0A669K9X0;M0QXF2;Q5TC05						504	89.4737	CAST.555.S
505	100	ZC3HAV1	C9J6P4;Q7Z2W4-4;H7C5K1;Q7Z2W4-5						505	100	PML.505.S
506	100	PSMD11	O00231;O00231-2;J3QRY4;J3QS13;J3KSW3						506	100	SMARCC1.330.S
507	100	ACIN1	S4R3H4						507	100	EIF4G1.1029.S
508	100	HARS1	P12081;A0A6Q8PHA5;P12081-4;P12081-2;E7ETE2;B4DDD8;P12081-3;A0A6Q8PFF2;A0A6Q8PHE3;A0A6Q8PF07;A0A6Q8PF47;B4E1C5;A0A6Q8PFN6;A0A6Q8PFG9;A0A6Q8PHQ0;D6RF05;A0A2R8YCI2;A0A2R8YFR1						508	100	PABIR1.189.S
509	100	PSME2	A0A087X1Z3;Q9UL46;H0YM70;H0YKU2;H0YLG1;H0YLD2						509	89.4737	CALU.44.S
510	100	NUP205	Q92621;U3KPX2;U3KQ97;U3KQ47						510	100	RCC1.11.S
511	100	SYNE2	Q8WXH0;Q8WXH0-2;A0A0C4DGK3;Q8WXH0-7;G3V4T3;Q8WXH0-13;Q8WXH0-3;Q8WXH0-4;Q8WXH0-10;G3V3D4;A0A669KBH2;Q8WXH0-6;Q8WXH0-11;Q8WXH0-12;Q8WXH0-5;G3V2Q0						511	89.4737	FN1.2384.S
512	100	SMARCC2	F8VXC8;Q8TAQ2-2;Q8TAQ2-3;F8VZW6						512	89.4737	TFIP11.98.S
513	100	CBR1	P16152;E9PQ63;A8MTM1;P16152-2						513	89.4737	BCLAF1.400.T
514	100	SLC9A3R1	O14745;O14745-2;J3QRP6;J3QRA3						514	78.9474	PLCL1.556.T
515	100	EIF3B	P55884-2;P55884;C9JZG1						515	100	DHX16.160.S
516	100	PNPT1	Q8TCS8;H7C3C5;H7BXF6;F8WBI3						516	100	PRPF4B.277.S
517	100	PRPF40A	O75400						517	89.4737	SRRM1.775.S
518	100	SRSF1	J3KTL2;Q07955;Q07955-3;Q07955-2;J3KSR8;J3QQV5;J3KSW7						518	100	PDHA1.293.S
519	100	AK2	F8W1A4;P54819-2;P54819;P54819-3;P54819-5;F8VY04;A0A5K1VW67;P54819-6;P54819-4						519	100	CEP135.356.S
520	100	PGAM1	P18669						520	100	ARHGAP45.23.S
521	100	SYNE1	Q8NF91;A0A0C4DG40;Q8NF91-4;Q8NF91-7;Q8NF91-10;Q8NF91-6;F5GXQ8;Q8NF91-5;F5H422;F5H4Q0;F5GYQ7;E9PEL9;H0YFT4						521	67.5439	EVL.369.S
522	100	AKR1A1	P14550;Q5T621;V9GYP9;V9GYG2						522	89.4737	MYH9.1916.S
523	100	HK1	P19367-4;P19367-2;P19367;P19367-3;B1AR62						523	89.4737	RPRD2.706.T
524	100	PDS5A	Q29RF7;Q29RF7-3;H0Y9L9;H0Y9L6;H0Y9X6						524	100	CAVIN2.293.S
525	100	EIF5	P55010;H0YN40;H0YLZ1;H0YMJ8;H0YM54;H0YK11;H0YK29						525	100	PAXX.152.S
526	100	PDHB	P11177-2;P11177;P11177-3;C9J634;F8WF02						526	100	PAXBP1.262.S
527	100	DNAJB11	Q9UBS4;H7C2Y5						527	89.4737	SRRM2.778.S
528	100	TMPO	P42166						528	42.1053	EEF1B2.106.S
529	100	RPS8	P62241;Q5JR95						529	89.4737	ATRX.1352.S
530	100	SUCLA2	A0A2R8YDQ9;Q9P2R7-2;Q9P2R7;A0A2R8Y6Y7;Q5T9Q5;Q5T9Q8;A0A2R8Y5P6;A0A2R8Y6E6;A0A0U1RQF8;A0A0U1RQL1;A0A0U1RRI1;A0A0U1RQU7;A0A2R8Y5P4						530	100	SP100.18.S
531	100	CDC37	Q16543;K7EQA9;K7EKQ2;K7EIU0						531	100	PRPF4B.328.S
532	100	UQCRC2	P22695;H3BRG4;H3BSJ9;H3BUE4;H3BUI9;A0A087WVZ4						532	89.4737	ST13.76.S
533	100	RANGAP1	P46060;H0Y4Q3;B0QYT5;B0QYT4;B0QYT6						533	100	CASC3.148.S
534	100	GDI1	P31150;G5E9U5						534	100	ARFGEF2.614.S
535	100	TP53BP1	Q12888;Q12888-2;Q12888-3;A6NNK5;C9JXV0;H7BZY0;H7C3N7;M0R142;H7C151;H7C495						535	100	RRP8.106.S
536	100	IL16	Q14005-2;Q14005;Q14005-3;H0YLH9;Q14005-4;H0YLL1;H0YKB7;H3BT15						536	100	RRP8.104.S
537	100	APEX1	P27695;G3V3M6;G3V5Q1;G3V3C7;A0A0C4DGK8;G3V5D9;H7C4A8;G3V359;G3V5M0;G3V3Y6;G3V2D9						537	100	ARFGEF2.227.S
538	100	CDC5L	Q99459						538	100	AHNAK.135.S
539	100	CAPN2	P17655;P17655-2;C9JWY7						539	100	API5.464.S
540	100	TKFC	Q3LXA3;H0YCY6;Q3LXA3-2;I3L252;E9PJG8;E9PQR1						540	89.4737	DKC1.494.S
541	100	CACYBP	Q9HB71;Q9HB71-3;Q9HB71-2;B2ZWH1						541	100	INPP5D.970.S
542	100	GMPS	P49915;P49915-2						542	100	HBA1.4.S
543	100	ADH5	P11766;H0YAG8;D6RFE4;D6RAY0;D6R9G2						543	100	ZBTB7A.337.S
544	100	EIF2S1	P05198;G3V4T5						544	100	TAF12.21.S
545	100	RPL10A	P62906						545	100	SYMPK.494.S
546	100	H4C1	P62805						546	89.4737	SF3B2.436.S
547	100	PHB	P35232;C9JW96;C9JZ20;E7ESE2;E9PCW0;P35232-2						547	89.4737	SF3B2.435.S
548	100	OLA1	J3KQ32;Q9NTK5;Q9NTK5-3;C9JTK6						548	89.4737	SF3B2.431.S
549	100	PEBP1	P30086						549	100	CTR9.943.S
550	100	PRMT1	Q99873-3;Q99873-2;Q99873;E9PKG1;Q99873-5;E9PIX6;E9PQ98;H0YDE4;E9PNR9;E9PMW9;E9PMZ2						550	100	CTR9.941.S
551	100	ZNF638	Q14966;Q14966-3;Q14966-4;Q14966-5;Q14966-2;A0A096LPI0;A0A096LPB4;A0A096LPK8;A0A096LNQ0;A0A096LNX0;A0A096LNR2;A0A096LNS4;C9JWN0;REV__Q9NS62-2;REV__Q9NS62						551	89.4737	KDM1A.166.S
552	100	CALU	O43852;O43852-3;O43852-6;O43852-5;O43852-10;O43852-15;H0Y875;O43852-9;O43852-11;O43852-13;O43852-14;O43852-12						552	100	H4C1.48.S
553	100	GLOD4	Q9HC38-2;F6TLX2;Q9HC38;I3L3Q4;Q9HC38-3;I3L1F4;I3L1I0;I3NI27;I3NI24;I3L2C2;I3L277						553	89.4737	SLTM.553.S
554	100	PSMC5	P62195;P62195-2;J3QQM1;J3QSA9;J3KRP2;J3QLH6;J3QSE0;J3QRW1;J3QRR3;J3KTQ9						554	100	PRPF38B.534.S
555	100	C3	P01024;M0QYC8;M0QXZ3;M0R1Q1						555	89.4737	NUCKS1.61.S
556	100	F13A1	P00488;Q9NQP5;A6PVK5;H0Y796;H0Y4W5						556	100	SRRM2.353.S
557	100	EPS15L1	Q9UBC2-2;Q9UBC2;Q9UBC2-3;M0R165;Q9UBC2-4;M0R2S2;M0R3I1;M0R1V5;K7EJR2;M0QX30						557	89.4737	ST13P4.75.S
558	100	TNPO1	Q92973-2;Q92973;Q92973-3;S4R398;E7EW37						558	89.4737	SRRM2.2123.S
559	100	TRIM25	Q14258;A0A3B3IUA7						559	67.5439	HTATSF1.521.S
560	100	NCF1;NCF1B	P14598;A6NI72;P14598-2;H7C1S1;C9J155						560	100	OSBP.240.S
561	100	STK10	O94804;H0YB71						561	100	PLIN3.130.S
562	100	FAM120A;C9orf129	Q9NZB2;Q9NZB2-6;Q9NZB2-4;A0A0C4DG79;Q9NZB2-5;Q9NZB2-2;A0A0C4DH52;Q5T035						562	89.4737	NAF1.315.S
563	100	MYDGF	Q969H8;M0QXF7;M0QYN0						563	100	CSTF2.524.S
564	100	ME2	A0A1W2PPH1;P23368;A0A1W2PQH3;A0A1W2PQT3;A0A1W2PQY8;A0A1W2PR68;A0A1W2PQF8;P23368-2;A0A1W2PQ37;A0A1W2PRS2;A0A1W2PRY9;A0A1W2PQH4;A0A1W2PRH1;A0A1W2PPY2						564	89.4737	SRRM2.1329.S
565	100	AHCTF1	Q8WYP5;Q8WYP5-3;Q8WYP5-2;H7C4S1						565	100	LIG3.155.S
566	100	LIG3	P49916-3;P49916;P49916-4;P49916-2;K7ERZ5;K7ENR9;K7EJR4;K7ELY6						566	100	H1-4.2.S
567	100	ARPC1A	A0A1W2PNV4;E9PF58						567	100	SRRM2.2123.S
568	100	SON	P18583-5;P18583-7;P18583;P18583-9;P18583-2;P18583-10;P18583-4;H7C1M2;J3QSZ5;H7C2G8;P18583-8;H7C1S4;H7C257						568	100	PPP1R7.11.S
569	100	RPL7A	P62424;Q5T8U2						569	100	DYNC1I2.81.S
570	100	HMGB2	P26583;D6R9A6						570	100	PPFIBP2.387.S
571	100	DPYD	Q12882;Q12882-2						571	100	NCF1.324.S
572	100	BASP1	P80723;P80723-2;U3KQP0						572	89.4737	NUCKS1.54.S
573	100	PBRM1	Q86U86-8;Q86U86;Q86U86-5;Q86U86-7;Q86U86-2;Q86U86-4;Q86U86-9;Q86U86-3;E7EVG2;H0Y5B5;Q86U86-6;C9JPI5;C9JQF1;C9J053;C9JCJ2						573	89.4737	HNRNPUL1.194.S
574	100	FGA	P02671;P02671-2;A0A087WUA0						574	100	RBBP6.1328.S
575	100	FNDC3A	Q9Y2H6-2;Q9Y2H6;G5E9X3;A0A087X1M6;H7C507						575	100	AKAP13.2498.S
576	100	MMP9	P14780						576	89.4737	HTATSF1.676.S
577	100	EIF3L	B0QY89;Q9Y262;Q9Y262-2;B0QY90;C9JHP4;C9K0Q7;H7C3A0;H0Y7E6						577	100	NME1-NME2.79.T
578	100	CD2AP	Q9Y5K6						578	100	THRAP3.928.S
579	100	GPD2	P43304;P43304-2;F5GYK7						579	100	PDS5B.1283.S
580	100	UQCRC1	P31930						580	100	H1-4.4.T
581	100	CORO7;CORO7-PAM16;PAM16	P57737-3;A0A0A6YYL4;I3L167;E7EP81;Q9Y3D7;I3L0X9;I3L3T0;I3L359;I3L2Y6;I3L0X8;I3L1G9;I3NI06;I3L1M1;I3L1U7;I3L442;I3L212;I3L351;I3L426;I3L482;I3L0Z7;I3L258						581	100	SRRM1.450.S
582	100	RALY	Q9UKM9-2;Q9UKM9;Q5QPL9;Q5QPM1;Q5QPM0						582	100	AP2M1.154.T
583	100	PSMA5	P28066						583	100	MAP4.507.S
584	100	CAPZB	P47756-2;B1AK88						584	89.4737	XRCC6.27.S
585	100	CTSG	P08311						585	100	TPR.379.S
586	100	CYCS	C9JFR7;P99999;CON__P62894						586	89.4737	ABCF1.140.S
587	100	ITPR2	Q14571;Q14571-2;H7C2X9						587	100	PSIP1.129.S
588	100	LMAN2	Q12907;D6RBV2;D6RIU4;D6RDX1;D6RBH1						588	89.4737	H1-5.18.S
589	100	DYNC1LI1	Q9Y6G9;E9PHI6;C9JLW1						589	89.4737	BRD2.668.S
590	100	PAK2	Q13177;H7C1X3						590	89.4737	NUCKS1.58.S
591	100	ITGAM	P11215-2;P11215;H3BMV4						591	89.4737	STRIP1.59.S
592	100	RPS27A;UBC;UBB;UBA52;RPS27AP5	P62979;J3QTR3;P0CG48;F5H388;Q96C32;Q5PY61;J3QKN0;F5GXK7;F5H747;B4DV12;F5H265;F5H2Z3;F5GYU3;F5H6Q2;J3QS39;P0CG47;M0R1V7;A0A2R8Y422;J3QSA3						592	100	RPRD1B.134.S
593	100	GLS	O94925;H7BZD1;B7Z509;O94925-2						593	100	ACIN1.729.S
594	100	ATL3	Q6DD88;F5GWF8						594	100	PUM2.136.S
595	100	DOCK8	Q8NF50;Q8NF50-3;Q8NF50-2;Q8NF50-4;A2A369;E9PDJ4;A2A370;C9J7A3;C9J613;F8WC95;E9PHZ4						595	100	ZC3H11A.290.S
596	100	OXCT1;OXCT2	P55809;E9PDW2;Q9BYC2						596	78.9474	MPHOSPH8.85.S
597	100	AP2A1;AP2A2	O95782-2;O95782;E9PPY8;M0R2D9;E9PPZ3;E9PS94						597	100	HNRNPUL2.228.S
598	100	PSIP1	O75475;O75475-2						598	89.4737	STT3B.499.S
599	100	ERC1	Q8IUD2;X6RLX0;G8JLD3;Q8IUD2-3;Q8IUD2-2;X6RM00;Q8IUD2-4;Q8IUD2-5;K7EPP6;K7EPD6;K7EIZ7;K7EKH8;K7EP25;REV__A0AVF1-2;REV__A0AVF1;REV__A0AVF1-3;REV__Q96CU4						599	89.4737	STT3B.498.S
600	100	SLK	Q9H2G2-2;Q9H2G2;A0A5F9ZH68						600	100	DDX24.82.S
601	100	RPL10;RPL10L	P27635;X1WI28;Q96L21;B8A6G2;A6QRI9						601	89.4737	SASH3.27.S
602	100	UBTF	P17480						602	100	G3BP1.232.S
603	100	ARHGEF1	M0QZR4;Q92888;Q92888-2;M0QYC1;M0QYS3;M0QZH8;M0QXV6;M0R3H5;REV__Q9BZR6;REV__H7C0V4;REV__H7C215						603	100	MYBBP1A.1267.S
604	100	RBM25	P49756;P49756-2;P49756-3;E9PQU5;H0YE46;E9PSE8						604	100	SND1.426.S
605	100	HSPE1-MOB4;MOB4	S4R3N1;Q9Y3A3-2;B4DM50						605	78.9474	LARP1.627.S
606	100	MMUT	P22033						606	100	IQGAP2.16.S
607	100	RPS6	P62753;A2A3R7						607	100	STX4.15.S
608	100	PECAM1	P16284-3;P16284;P16284-2;P16284-6;P16284-4;P16284-5;A0A075B727;A0A075B728;A0A075B737						608	100	STX4.14.S
609	100	DDX23	Q9BUQ8;F8VVA2;H0YIL9;F8W1J5;H0YI52;Q9BUQ8-2						609	100	FLI1.241.S
610	100	TFRC;TFR2	P02786;G3V0E5;H7C3V5;F8WBE5;Q9UP52-2						610	100	HNRNPC.227.S
611	100	SEC23IP	Q9Y6Y8;Q9Y6Y8-2;A0A0C4DH82;H7C0V8;H7C4C4;REV__H7BYP9;REV__O15068-5;REV__O15068-4;REV__O15068-3;REV__O15068-2;REV__O15068-6;REV__O15068-8;REV__O15068-10;REV__O15068-9;REV__O15068						611	100	HNRNPC.228.S
612	100	ASCC3	Q8N3C0;Q8N3C0-4;E5RFZ0;J3KNJ4						612	89.4737	UTP18.206.S
613	100	RPL18	Q07020;G3V203;J3QQ67;F8VYV2;H0YHA7;Q07020-2;A0A075B7A0;F8VUA6;F8VXR6						613	78.9474	EXOC1.501.S
614	100	ATP5F1C	P36542						614	89.4737	ST13P4.72.S
615	100	NAA15	Q9BXJ9						615	100	PHC3.263.S
616	100	YWHAB	P31946-2						616	100	SRRM1.638.S
617	100	FARSB	Q9NSD9;Q9NSD9-2						617	100	SRRM1.636.S
618	100	CAPZA1	P52907						618	89.4737	RANBP3.40.S
619	100	CLASP2	E7ERI8;E7EW49;O75122-3						619	89.4737	RANBP3.33.S
620	100	SMC2	O95347;O95347-2;A0A0C4DGE5;Q5T821						620	89.4737	RANBP3.32.S
621	100	SEC24D	O94855;O94855-2;E9PDM8;D6RGJ5;D6RBM1;E9PG84						621	100	RBM14.582.S
622	100	SNX2	O60749;D6RC15						622	100	SRRM2.1132.S
623	100	NAMPT	P43490;A0A0C4DFS8;C9JG65						623	100	PPIG.397.S
624	100	RPL9	P32969;D6RAN4;A0A2R8Y5Y7;H0Y9V9;H0Y9R4						624	100	EEF1B2.141.S
625	100	PRRC2C	Q9Y520-5;Q9Y520;Q9Y520-7;E7EPN9;Q9Y520-4;Q9Y520-6;Q9Y520-3;Q9Y520-2;H7C5N8;A0A2R8YET2;A0A0A0MS30;A0A2R8Y424						625	100	CDS2.33.S
626	100	ARID1A	O14497;O14497-2;H0Y488;A0A1B0GTU5;O14497-3;A0A087WUV6;H0YEW5;H0YCU6						626	100	CCNK.324.S
627	100	SPCS2	A0A087WUC6;Q15005;E9PL01;E9PI68;E9PRB9;H0YE04						627	100	SRRM1.463.S
628	100	SMARCA4	A0A2R8Y7S2;A0A2R8Y4P4;P51532-5;P51532-2;P51532-3;P51532-4;Q9HBD4;P51532;A0A2R8YGG3;A0A2R8Y440;A0A2R8YG32;A0A2R8Y7F3;A0A2R8Y4C5;A0A2R8Y6N0;A0A2R8YDA1;A0A2R8YGP5						628	100	SRRM1.696.S
629	100	NES	P48681						629	100	TLE3.203.S
630	100	PSMC4	P43686;P43686-2						630	89.4737	RCOR1.260.S
631	100	DLST	P36957;P36957-2;Q86SW4;H0YJF9;G3V3F0;G3V5M3						631	89.4737	RANBP3.33.S
632	100	PNN	Q9H307;G3V5F0;G3V579						632	100	SCAF1.500.S
633	100	SH3KBP1	Q96B97;Q5JPT2;Q96B97-3;Q5VSN0;Q5JPT1						633	100	SCAF1.498.S
634	100	EHD1	Q9H4M9;A0A024R571;C9JC03;C9JIJ3;C9IZH1						634	100	MAP4.521.T
635	100	GFM1	Q96RP9;C9IZ01;F8WAU4;C9JA25						635	100	PNN.100.S
636	100	GALNT2;GALNT14;GALNT16	Q10471;Q10471-2;J3KQQ5;Q96FL9-2;Q96FL9-4;Q8N428-2;Q96FL9;Q96FL9-3;Q8N428						636	100	PNN.96.S
637	100	AIMP1	Q12904;Q12904-2;A0A5F9ZHC5						637	100	SRRM2.1043.T
638	100	PSMD3	O43242;H0YGV8;F5H8K4						638	100	CD2BP2.49.S
639	100	OXR1	Q8N573;Q8N573-3;H0YC07;Q8N573-4;Q8N573-6;E5RII8;Q8N573-7						639	89.4737	IKZF1.442.S
640	100	SLC25A6	P12236						640	89.4737	ATRX.1348.S
641	100	PPP1R12A	O14974;O14974-2;O14974-5;H0YHI8;A0A3B3ISH4;H0YIM2;H0YIS3;A0A0U1RQZ1;H0YHL8;F8VW28;H0YIL7						641	100	HMGN3.93.S
642	100	CS	O75390;B4DJV2;A0A0C4DGI3;H0YH82;H0YIC4;F8VTT8;F8W4S1;F8VPA1;F8VRI6;F8W1S4;F8VPF9;F8VR34;F8VZK9;F8VX68;F8VRP1;F8VX07;F8W642;F8VU34						642	89.4737	LUC7L3.431.S
643	100	EIF3G	O75821;K7EL20;K7ENA8;K7EP16;K7ENH0;K7ERL8						643	89.4737	LUC7L3.425.S
644	100	STOML2	Q9UJZ1;A0A087WYB4;Q9UJZ1-2						644	100	ARHGAP25.362.S
645	100	DNAJC3	Q13217;X6R9L0						645	100	SRRM1.406.T
646	100	ARFGEF2	Q9Y6D5						646	100	SRRM1.402.S
647	100	CCAR1	Q8IX12-2;Q8IX12;A0A0C4DGG8;F5H2E6;F5H1H2;F5H3E1;H0YFJ7;F5H7M9;F5H1L3;F5H3I8						647	100	SRRM2.876.S
648	100	MTAP	Q13126;B4DUC8;Q13126-4;Q13126-3;Q13126-2;J3QSB7;Q13126-7;Q13126-6;Q13126-5;F2Z2F3;F8WES2;A0A2R8Y4K0;J3KRN1						648	100	SRRM1.392.S
649	100	VPS35	Q96QK1;I3L4S0;A0A1W2PP10;A0A3B3ITD4						649	100	ZC3HAV1.284.S
650	100	CA2	P00918;E5RID5;E5RK37						650	100	TMPO.184.S
651	100	ELMO1	Q92556;Q92556-3;Q92556-2;C9JIW2;C9IZR8;C9J5X3;C9JB20						651	89.4737	ARID3A.119.S
652	100	SAE1	Q9UBE0;B3KNJ4;Q9UBE0-2;Q9UBE0-3;M0QX65;A0A590UK93;A0A590UKC5;M0QZS6;A0A590UKA0;M0R375;M0QYP2						652	89.4737	NUCKS1.214.S
653	100	FGB	P02675;D6REL8						653	100	STT3B.498.S
654	100	NOLC1	Q14978-2;A0A0A0MRM9;Q14978;S4R349;S4R3C2;S4R402						654	78.9474	ARMC10.45.S
655	100	ATP5PO	P48047;A0A494C0K9;H7C0C1;H7C086;H7C068						655	81.5789	ACIN1.216.S
656	100	DKC1	O60832;O60832-2;C9IYT0;H7C2Q2;H7C0M1;H7C2Q9;H7BZF2						656	100	TMPO.184.S
657	100	CDK5RAP3	Q96JB5;Q96JB5-4;Q96JB5-2;J3QQY1;Q96JB5-3;J3QL86;J3QS62;J3QRM1;J3KRK4;J3KS63;J3KRI2;J3QL95;J3KTA5						657	100	MIEF1.94.S
658	100	RPL24	P83731;C9JNW5						658	100	EIF2A.506.S
659	100	DPP3	Q9NY33;G3V1D3;G3V180;Q9NY33-4;Q9NY33-2;E9PPK9;E9PKK8;E9PNX5;E9PQF2						659	100	ZMYND8.757.S
660	100	YWHAG	P61981						660	100	ACLY.481.S
661	100	ATXN2L	Q8WWM7;Q8WWM7-6;Q8WWM7-8;Q8WWM7-5;Q8WWM7-4;Q8WWM7-9;Q8WWM7-2;Q8WWM7-3;H3BRB0;A0A0C4DGL7						661	100	BAZ1B.704.S
662	100	EML4	Q9HC35;Q9HC35-2						662	100	VDAC1.104.S
663	100	USP15	Q9Y4E8;H0YI31;F8W0H4;F8VZG8;F8VVY7;H0YHM4;H0YI26;H0YH96						663	89.4737	SRRM2.2121.S
664	100	ETF1	P62495;B7Z7P8;P62495-2;I3L492;D6RJE8;D6RCB3						664	100	RPS6KA3.227.S
665	100	ROCK2	O75116;E9PF63;Q14DU5;D6REE7;C9JFJ0						665	100	TRIP12.1049.S
666	100	HSDL2	Q6YN16;Q6YN16-2						666	89.4737	H1-5.4.T
667	100	MRE11	P49959						667	100	H1-5.104.S
668	100	IVD	P26440;A0A0A0MT83;P26440-2;A0A0S2Z4K7;H0YLC3;H7C4G6;H0YKV0;H0YN10;A0A087WVD3						668	100	RAD21.545.S
669	100	STK4	Q13043;F5H5B4;Q13043-2						669	100	ARHGEF6.640.S
670	100	MCCC2	Q9HCC0;Q9HCC0-2;D6RD67;D6RDF7;D6R9R1;A0A0G2JM88;REV__P0CAP1-5;REV__P0CAP1-10;REV__P0CAP1-7;REV__P0CAP1-8;REV__P0CAP1-9;REV__P0CAP1-3;REV__P0CAP1-4;REV__P0CAP1-2;REV__P0CAP1;REV__P0CAP1-11;REV__P0CAP1-6						670	100	BIN2.444.S
671	100	BOD1L1	Q8NFC6;F8WDD0						671	100	ENSA.109.S
672	100	ST13;ST13P5	P50502;Q3KNR6;F6VDH7;Q8NFI4;H7C3I1;F8WAQ7						672	100	NDRG1.2.S
673	100	PABPC4;PABPC4L	Q13310-3;Q13310-2;Q13310;B1ANR0;H0Y5F5;H0YCC8;H0YEU6;H0Y6X6;H0YEQ8;B1ANR1;H0YER0;P0CB38						673	100	ADAR.825.S
674	100	NDUFV1	G3V0I5;P49821-2;P49821;E9PQP1;E9PPR0;E9PPS5						674	100	ATRX.677.S
675	100	LRRFIP1	Q32MZ4-2;Q32MZ4;Q32MZ4-4;C9JTC6						675	100	EIF3G.42.S
676	100	CSE1L	P55060-3;P55060;P55060-4;P55060-2						676	100	GP1BB.191.S
677	100	HEXB	P07686;Q5URX0;H0YA83;H0Y9B6;H0Y9M3						677	100	AHNAK.5752.S
678	100	RPL7	P18124;A8MUD9;C9JIJ5;C9JZ88						678	89.4737	IKZF1.445.S
679	100	NUP133	Q8WUM0						679	100	ZC3H4.1275.S
680	100	NARS1	O43776;K7EIU7;O43776-2;K7EJ19;K7EPK2;K7EQ35;K7EMQ6						680	100	FUBP1.98.S
681	100	PTMA	B8ZZQ6;P06454-2;P06454;B8ZZA1;B8ZZW7;H7C2N1						681	100	FUBP1.99.S
682	100	GRIPAP1	Q4V328;A0A087WT45;Q4V328-2;Q4V328-3;A0A087WXA6;A0A087WZF5;A0A087WW92;A0A087WV84;A0A087WWF2						682	89.4737	PSIP1.129.S
683	100	RPL23A	P62750;H7BY10;K7ERT8;A8MUS3;K7EJV9;K7EMA7;REV__Q969S3						683	100	EIF4G1.1232.S
684	100	FAM114A2	Q9NRY5;E7ESJ7;E5RGF9;E5RFK2;E5RHI8;E5RHP2;E5RK42;E5RH43						684	100	H1-5.4.T
685	100	PML	P29590;P29590-5;P29590-4;P29590-10;H3BT29;H3BVD2;H3BRN3						685	100	ATF2.94.S
686	100	CBX3	Q13185;S4R2Y4;C9JMM0;B8ZZ43						686	100	CBX8.191.S
687	100	STRBP	Q96SI9;Q96SI9-2;Q5JPA5;H0YC91;E9PKQ0						687	100	BRD4.470.S
688	100	LSP1	P33241;P33241-3;C9JU59;C9JDV1						688	100	VDAC2.115.S
689	100	EIF2A	Q9BY44;Q9BY44-3;F8WAE5;Q9BY44-4;Q9BY44-2;C9IZE1;H7C5R5;H7C5Q3;F8WF18;F8WAT3						689	89.4737	TFAP4.139.S
690	100	NIPBL	Q6KC79						690	89.4737	LARP7.337.S
691	100	ERO1A	Q96HE7;G3V3E6;G3V5B3;G3V503;G3V2H0						691	100	PML.493.S
692	100	PAFAH1B1	P43034;A0A6Q8PFU3;A0A6Q8PG63;A0A6Q8PFT2;I3L495;I3L3N5;A0A6Q8PH33						692	100	NOP58.514.S
693	100	SUPT5H	O00267;O00267-2;M0QYL9;M0R2M5						693	100	CAD.1859.S
694	100	UNC45A	Q9H3U1;A0A1W2PNX8;Q9H3U1-3						694	69.2982	EIF3J.11.S
695	100	PSMD6	Q15008;Q15008-4;Q15008-3;Q15008-2;C9J0E9;C9J7B7;H7C531						695	100	ZC3H4.1269.S
696	100	MCM4	P33991;A0A3B3IT92;A0A3B3IS57;A0A3B3IU45;A0A3B3ITP6;E5RG31;E5RFR3;A0A3B3IRR8;E5RG53;A0A3B3IS88						696	89.4737	RRP1B.245.S
697	100	GOLGA2	A0A6Q8KRG2;Q08379;A0A1W2PQY5;R4GND7;REV__A0A6Q8PG76;REV__Q5SY18;REV__O94827-4;REV__O94827-5;REV__O94827-3;REV__O94827;REV__O94827-7;REV__O94827-2;REV__O94827-6;REV__A0A5F9ZHW8						697	100	NCOA2.565.S
698	100	DDX6	P26196;Q8IV96						698	100	LYN.13.S
699	100	PRKAR2A	P13861;P13861-2;H7C330;H7C1L0;C9J830;H7C4A9						699	100	COBLL1.326.S
700	100	MESD	Q14696;H0YLI4;Q14696-2						700	81.5789	ACIN1.176.S
701	100	SEC63	Q9UGP8;A6PVC9						701	100	PELP1.745.T
702	100	MCM5	P33992;B1AHB1;B1AHB2;B1AHA9;F8WFD7						702	100	LEO1.630.S
703	100	STRAP	Q9Y3F4-2;Q9Y3F4;H0YH33						703	100	IWS1.440.S
704	100	RPL12	P30050;P30050-2						704	100	LSM14A.183.S
705	100	PTBP1	A0A0U1RRM4;A0A0D9SF20;K7EKJ7;K7EK45;K7ELW5;K7EKX4						705	100	TP53BP1.1094.S
706	100	SEPTIN2	Q15019;Q15019-2;Q15019-3;C9JB25;C9J938;C9IZU3;C9JZI2;A0A1B0GXJ2;C9JFT1;F8WB65;C9JT15;C9JSE7						706	100	DR1.105.S
707	100	SSRP1	Q08945;A0A0U1RRK2;E9PMD4;E9PPZ7						707	100	TRA2B.201.T
708	100	PLAA	Q9Y263;E5RIM3;H0YBW4;H0YC16						708	89.4737	EIF4G3.1409.S
709	100	LYZ	P61626;F8VV32;A0A0B4J259						709	78.9474	CAST.351.S
710	100	ILF2	Q12905;B4DY09;X6R6Z1;A0A0A0MRL0						710	100	HNRNPUL2.185.S
711	100	DDX19A	Q9NUU7;I3L0H8;H3BTB3;J3QRH0;H3BSL8;H3BP36;H3BP50						711	10.5263	GID8.3.Y
712	100	RNPEP	Q9H4A4;A6NKB8;A0A087WU27;A0A087WUS4;C9JMZ3;H7C2T3						712	100	CANX.564.S
713	100	NASP	P49321;P49321-3;P49321-4;E9PPR5;H0YF33;H0YDS9;E9PNB5;E9PQG5;E9PAU3;E9PKR5;E9PJQ2						713	100	TP53BP1.265.S
714	100	PDCD4	Q53EL6;Q53EL6-2;Q5VZS7						714	100	HNRNPD.83.S
715	100	NAPA	P54920;M0R0Y2;M0R2M1;M0R058;M0R0I4;M0R027;M0QZM9;M0QZN5;M0R031						715	100	SAFB.383.S
716	100	CLIC4	Q9Y696						716	100	SAFB.246.S
717	100	TNS3	Q68CZ2;Q68CZ2-2;E9PCX8;C9JHU5;Q68CZ2-3;Q68CZ2-4;C9JWN9;C9JTD0						717	100	CDC42.124.S
718	100	PAPSS1	O43252						718	100	ADD3.681.S
719	100	YWHAH	Q04917;A2IDB2;F8WEB6;A2IDB1						719	100	ALKBH5.64.S
720	100	ARF1;ARF3;ARF4	P84077;P61204;F5H423;P61204-2;F5H0C7;F5H1V1;F5H6T5;F8WDB3						720	100	HTT.1874.S
721	100	SCP2	P22307;P22307-7;P22307-8;P22307-4;P22307-2;P22307-6;H0YF61;E9PLD1;P22307-3;H0YCB0;H0YD06;P22307-5						721	100	NCOR1.2184.S
722	100	SNRPD2	P62316;P62316-2;K7ERG4						722	100	BTK.191.T
723	100	MAN2B1	O00754;O00754-2;M0QZ24;M0R174;M0R2P5;M0QYZ1;M0QZG6						723	100	ENSA.108.S
724	100	YLPM1;N4BP2L1	P49750;P49750-1;P49750-3;H0YIQ2;F8VU51;H0YI23;U3KQT9;U3KQ14						724	100	RBM39.97.S
725	100	SEC23A	F5H365;Q15436;Q15436-2;G3V4V1;G3V1W4;G3V3G5;G3V2R6;G3V5X8;G3V4Q2;G3V5K1						725	89.4737	PSIP1.177.S
726	100	UBA2	Q9UBT2;K7EPL2;U3KQ55;K7ES38						726	100	SRRM1.607.S
727	100	ECI2	A0A0C4DGA2;O75521-2;O75521;F1LLU7;F8WAW4;C9JB63;F8W6J1						727	100	SRRM1.605.S
728	100	RAB7A	P51149;C9J8S3;C9J4V0;C9J4S4						728	100	RALY.119.S
729	100	PCNA	P12004						729	100	CHAMP1.204.S
730	100	SF1	Q15637-5						730	89.4737	VIRMA.138.S
731	100	ANXA11	P50995;P50995-2;H0Y6E1						731	100	SRSF1.199.S
732	100	DBNL	Q9UJU6;H0Y5J4;Q9UJU6-5;F8WBG8;F8WC20;F8WBB2;F8WFE1;F2Z2V3;F8WB73;F8WCK3;F2Z3E3;H7C111						732	89.4737	PRKAR1A.83.S
733	100	COPS4	Q9BT78;D6RFN0;D6RAX7;Q9BT78-2;D6RD63						733	100	CCDC86.18.S
734	100	CORO1C	Q9ULV4;Q9ULV4-2;Q9ULV4-3;F8W1H8;F8VSA4;F8VRE9;F8VTT6;F8VVB7						734	78.9474	PCNP.119.S
735	100	RPS11	P62280;M0QZC5;M0R1H6;M0R1H5						735	89.4737	CTR9.925.T
736	100	PCCA	P05165-2;P05165;P05165-3;A0A1B0GU58;A0A1B0GWI4;A0A1B0GUX9;A0A1B0GWA1;A0A1B0GTR1;H0Y5U0;Q5JTW6;Q5JVH2;H0Y4B9;H0Y798						736	100	ADD1.586.S
737	100	INPP5D	Q92835-2;Q92835;Q92835-3;H0Y5Q9;H7C403;R4GMN8						737	100	DIDO1.1714.S
738	100	PSAT1	Q9Y617;Q9Y617-2						738	100	STT3B.29.S
739	100	SLC25A24	Q6NUK1;Q6NUK1-2;A0A3B3IU96;J3KN42;H3BMI3						739	100	IRF2BP1.384.S
740	100	PRPF19	Q9UMS4;F5GY56;H0YGF3;H0YGZ5						740	100	TMPO.180.S
741	100	SF3A3	Q12874						741	100	CANX.554.S
742	100	SLTM	Q9NWH9;H7C3F4;H7BXE3;H0YMM0;H0YKH2						742	100	LARP1.517.S
743	100	MAT2A;MAT1A	P31153;P31153-2;Q00266						743	100	MYL12A.19.S
744	100	WDR44	Q5JSH3-2;Q5JSH3;Q5JSH3-4;H7BY83;Q5JSH3-3						744	100	HIRIP3.227.S
745	100	NUP155	O75694;E9PF10;D6RA13						745	100	ZC3H18.534.S
746	100	CD38	P28907;H0Y950;P28907-2						746	100	RAPGEF2.1080.S
747	100	MCM6	Q14566						747	100	G3BP2.227.T
748	100	OAS2	A0A087X0V5;P29728;F8W1C5;P29728-3;F8VPI5						748	100	SH3KBP1.183.S
749	100	MCCC1	Q96RQ3;E9PHF7;F5GYT8;E9PG35;G5E9X5;F8WDI3						749	100	PRKAB1.108.S
750	100	PDIA5	Q14554;Q14554-2;C9JY10;H7C4F9						750	100	BIN2.436.S
751	100	XRN2	Q9H0D6;Q9H0D6-2						751	100	AFTPH.382.S
752	100	AP2M1	A0A087WY71;Q96CW1-2;Q96CW1;E9PFW3;C9JGT8;C9JJD3;C9JTK4;C9JPV8;H7C4C3						752	100	PRKCA.497.T
753	100	IRF4	Q15306;Q15306-2;F2Z3D5						753	100	SPTBN1.2165.S
754	100	SART1	O43290;E9PQI8						754	100	IRF2BPL.547.S
755	100	HNRNPA0	Q13151						755	81.5789	EVI2B.271.S
756	100	DNAJC1	Q96KC8;Q5T1X2						756	100	MECP2.92.S
757	100	PSMD12	O00232;O00232-2;J3KTJ5;J3KSK1						757	100	SRSF2.26.S
758	100	TRNT1	Q96Q11-2;Q96Q11;A0A494C181;A0A494C1D4;F8W8C3;A0A494C0A0;A0A494C0Y2;A0A494C1L4;C9JRS7;A0A494C0N8;A0A494C1P4;A0A494BZV5;Q96Q11-3						758	78.9474	SQSTM1.366.S
759	100	RBM14;RBM14-RBM4	Q96PK6;Q96PK6-2;A0A0A6YYI9;F8WDX3;A0A0A0MSL8;B8ZZ74;Q96PK6-3;Q96PK6-4						759	89.4737	SMARCC2.844.S
760	100	SPAG9	A0A087X2D8;O60271-4;O60271-2;O60271-9;O60271-5;H0YBS5;H0Y981						760	100	TCEAL3.121.S
761	100	SNX6;SNX32	Q9UNH7;A0A0A0MRI2;Q9UNH7-2;G3V5X9;H0YJF8;G3V4Z5;G3V2U1;Q86XE0-2;Q86XE0;G3V5U2						761	78.9474	LRBA.2053.S
762	100	RPS19	P39019;A0A075B6E2;M0R2L9;M0QYF7;M0R140						762	100	PDPK1.241.S
763	100	GNAI2;GNAT2;GNAT1;GNAT3;GNAS;GNAO1	P04899;P04899-4;P04899-6;P04899-3;P04899-5;P04899-2;P19087;P11488;A8MTJ3;A2A2R6;A0A087WZE5;F8WE78;H3BTM2;A0A1W2PP38						763	100	UTP18.124.S
764	100	API5	Q9BZZ5-2;G3V1C3;Q9BZZ5;Q9BZZ5-6;Q9BZZ5-5;Q9BZZ5-1;Q9BZZ5-3;H0YER7;E9PQK6						764	100	UTP18.121.S
765	100	LRRC59	Q96AG4;I3L223						765	89.4737	PHACTR4.358.T
766	100	RCN1	Q15293;Q15293-2;E9PP27;E9PLM2						766	100	THRAP3.243.S
767	100	MYO6	A0A0A0MRM8;Q9UM54-5;Q9UM54-2;Q9UM54-6;Q9UM54-4;Q9UM54-1;Q9UM54;A0A0D9SGC1;A0A590UJ75;A0A590UKB0;A0A590UK22;A0A590UK86;A0A5F9ZI03;A0A590UJY4;A0A590UK71;A0A590UJW9						767	89.4737	PRPF4B.87.S
768	100	DDX58	O95786;O95786-2;A2A376						768	89.4737	PRPF4B.93.S
769	100	PSPC1	Q8WXF1;Q8WXF1-2;X6RDA4;A0A0U1RQF9						769	100	PRKACB.198.T
770	100	CUL3	Q13618;Q13618-2;Q13618-3;A0A087WTG3;H7C399;A0A087X1R9						770	100	HNRNPH1.104.S
771	100	NDUFA9	Q16795;A0A3B3ISG8;F5H0J3;H3BRM9;F5GY40						771	100	FKBP5.13.S
772	100	SEC24C	P53992;G5EA31;P53992-2						772	100	SP2.71.S
773	100	DEFA3	P59666						773	100	BRD9.103.T
774	100	BCLAF1	Q9NYF8;Q9NYF8-2;H0YF14						774	89.4737	LARP7.338.T
775	100	GRHPR	Q9UBQ7;U3KQ56;Q9UBQ7-2						775	89.4737	PWP1.50.S
776	100	ARHGAP45	Q92619;K7EM85;K7ES98;Q92619-2;F5H1R4;K7ES92;K7EQA4;A0A087X1A3;K7EM55;REV__Q6ZUB0;REV__P0C874						776	100	RRBP1.185.S
777	100	PNP	P00491;G3V5M2;G3V2H3;G3V393						777	100	RRBP1.615.S
778	100	RPS13	P62277;J3KMX5;E9PS50						778	100	MED13L.923.S
779	100	BLVRB	P30043;A0A2R8YEP4;M0R192;A0A2R8Y7Y9;M0QZL1						779	100	EVI2B.267.T
780	100	IDH3B	A0A087WZN1;O43837;A0A087X2E5;O43837-2;O43837-3;A0A0D9SG66						780	100	KMT2A.3489.S
781	100	CLPP	Q16740;M0R208;A0A2R8YEF5;M0QYV5						781	100	NCBP1.7.S
782	100	PARP14	Q460N5;Q460N5-1;Q460N5-4;H7C5R8;Q460N5-3;Q460N5-5;A0A3B3ITD5;H7C4Y3						782	100	RBM17.155.S
783	100	ARFGAP3	Q9NP61;Q9NP61-2;B0QYV8;B0QYV9						783	100	ENSA.43.S
784	100	NUP88	Q99567;J3KMX1;I3L4K7;I3L245;I3L2W3						784	100	LRWD1.212.S
785	100	SEPTIN6	B1AMS2;Q14141-2;Q14141-4;Q14141;Q14141-3						785	100	THRAP3.408.S
786	100	PSMC6	A0A087X2I1;P62333;H0YJC0;H0YJS8;H0YJX2;H0YJT1;H0YJE9;H0YJD2;H0YJY8						786	100	CHAMP1.603.S
787	100	PSMA1	P25786-2;P25786;B4DEV8						787	100	LRRFIP1.120.S
788	100	PPBP	P02775						788	100	SPN.355.S
789	100	RUFY1	Q96T51;Q96T51-3;H0YAC8;J3KPP6;H0Y9Y8						789	100	XPO1.1055.S
790	100	KLC1	Q07866-6;Q07866-4;Q07866-7;H0YJK1						790	100	RCOR1.460.S
791	100	CSK;MATK	P41240;H3BUM9;H3BN15;K7ENL8;K7ES68						791	100	MAP2K2.394.T
792	100	SFXN1	Q9H9B4;D6RFI0;S4R2X2;D6RDG7;D6RAE9;H0Y9J5						792	89.4737	CCAR2.678.S
793	100	SNX5	Q9Y5X3;Q5QPE5;Q5QPE4;A0A087WUY5;U3KQL0;U3KQP5;Q9Y5X3-2						793	100	FIP1L1.486.S
794	100	ARPC5	O15511;B1ALC0;O15511-2						794	100	NCL.69.T
795	100	CUL4B	K4DI93						795	92.9825	MED15.492.T
796	100	DIDO1	Q9BTC0;Q9BTC0-1;Q9BTC0-2;Q9BTC0-3						796	89.4737	HIRIP3.160.S
797	100	DDX39A;DDX39B	O00148;O00148-2;O00148-3;K7EQN7;A0A0D9SEM9;K7EPJ3;K7EN69;K7ENP6;K7EL56;K7EIL8;F6SXL5						797	89.4737	HIRIP3.159.S
798	100	PDCD11	Q14690;A0A3B3IUD7;S4R3Q4						798	100	LARP4.583.S
799	100	HLA-B	Q5SS57;A0A140T951						799	89.4737	NIPBL.318.S
800	100	EIF4A3	P38919;I3L3H2						800	100	MPHOSPH8.164.S
801	100	MYL6	P60660-2;G8JLA2						801	89.4737	BCLAF1.400.T
802	100	PREP	P48147;A0A499FJL1;H0Y5Y0						802	100	SRRM1.390.S
803	100	NDUFS3	O75489;E9PS48;O75489-2;G3V194;E9PKL8						803	100	PCM1.93.S
804	100	ALDH5A1	P51649;P51649-2;C9J8Q5;A0A5F9ZI23;A0A5F9ZH98;A0A5F9ZH05						804	89.4737	SYTL1.392.S
805	100	EML2;EML5	O95834-2;O95834-3;C9JRL6;K7EKG3;K7EKU5;K7ERY9;K7EII6;K7EQR0;K7EIM1;K7ERR9;K7ELI8;K7ELB2;Q05BV3-4						805	100	METTL14.399.S
806	100	PDPR	Q8NCN5;A8MT40;H3BQG3;B7ZAR9;Q8NCN5-2;H3BUH3;H3BV59;H3BU60						806	100	NELFA.277.T
807	100	SET;SETSIP	Q01105;A0A0C4DFV9;Q01105-3;Q01105-4;A0A087X027;B2REB7						807	100	NUCKS1.54.S
808	100	C4B;C4B_2	P0C0L5;F5GXS0;A0A0G2JL54;A0A3B3ISA6						808	100	IRF2BP2.360.S
809	100	TUBB;TUBB8B;TUBB3	Q5JP53;P07437;Q5ST81;A6NNZ2;G3V5W4;G3V2R8;G3V3R4;G3V2N6						809	100	UBE2O.839.S
810	100	HBD	P02042;E9PFT6						810	100	THRAP3.408.S
811	100	TRRAP	H0Y4W2;Q9Y4A5;F2Z2U4;Q9Y4A5-2;A0A2R8YFJ4;C9K0N1						811	100	ZMYND8.688.S
812	100	RHOA;RHOC	P61586;C9JNR4;C9JX21;Q5JR07;Q5JR05;C9JRM1;Q5JR06;E9PN11;U3KQA9;U3KQV3;E9PLA2						812	100	PPP1R2.122.S
813	100	EIF3J	O75822;O75822-2;O75822-3;H0YLP3;H0YGJ7						813	100	C9orf78.15.S
814	100	RDX	A0A2R8Y5S7;P35241;P35241-5;A0A2R8Y7M3;P35241-4;P35241-2;A0A2R8Y5P0;P35241-3;A0A2R8Y4H6;E9PKN5						814	92.1053	TBC1D2B.957.S
815	100	CPNE3;CPNE6;CPNE7	O75131;A0A087WYQ3;E5RHZ0;H0YB26;A0A087WXR6;A0A087WUS8;E5RFT7;A0A0G2JMP5;O95741;Q9UBL6-2;O95741-2;Q9UBL6						815	100	HTATSF1.453.S
816	100	ESYT1	Q9BSJ8;F8VZB1						816	100	ARHGEF6.684.S
817	100	SUCLG1	P53597;A0A494C0D1;H7C233						817	100	CTDSPL2.104.S
818	100	ITGA2B	P08514;P08514-2;P08514-3;A0A3B3IU79;K7EP83						818	100	THRAP3.243.S
819	100	TXNRD1	Q16881;Q16881-3;A0A087WSW9;A0A087WSY9;Q16881-4;Q16881-5;Q16881-6;A0A182DWI3;Q16881-2;F8W809;E9PIR7;E9PKD3;A0A0B4J225;E9PIZ5;E9PKI4;E9PLT3;E9PQI3;E9PJU2						819	100	SPTBN1.2102.S
820	100	VWF	P04275;P04275-2						820	100	SRRM1.547.S
821	100	RAB3GAP2	Q9H2M9;Q9H2M9-2;F8WDJ2;H7C4Y9						821	10.5263	SEC62.315.S
822	100	FABP5	Q01469						822	89.4737	SAFB.233.S
823	100	ERLEC1	Q96DZ1;Q96DZ1-3;Q96DZ1-2						823	89.4737	CDK11B.395.T
824	100	ACAD9	Q9H845;H0Y8Z9;D6RCD8						824	100	RCSD1.83.S
825	100	ZYX	Q15942;H0Y2Y8;Q15942-2;C9IZ41;H7C3D3;H7C3R3						825	89.4737	TCOF1.171.S
826	100	MCM3	P25205;P25205-2;J3KQ69;A0A499FHX9;Q7Z6P5						826	100	SUB1.58.S
827	100	SP100	P23497-4;H0Y4R8						827	100	TPD52.136.S
828	100	POLR2B	C9J2Y9;P30876;C9J4M6;C9JMN3;C9JZW8						828	89.4737	OSBP.198.S
829	100	GSTM2	P28161;E9PHN7;E9PHN6;F6XZQ7;P28161-2;E9PLF1;E9PGV1						829	100	SF3B2.780.T
830	100	DDX18	Q9NVP1;H7C452						830	89.4737	LEO1.154.S
831	100	ARHGAP25	P42331-4;P42331-6;P42331-5;H7C4P1;C9JB56;P42331-2;B7Z8K7;F8WDF6						831	100	RNPS1.266.S
832	100	WDR11	Q9BZH6;S4R3Z0;S4R3P9;S4R451						832	89.4737	MDC1.168.S
833	100	DYSF	O75923-2;O75923-8;O75923;O75923-14;O75923-5;O75923-11;O75923-4;O75923-10;O75923-7;O75923-13;O75923-3;O75923-9;O75923-6;O75923-12;O75923-15						833	89.4737	LEO1.151.S
834	100	SRM	P19623;K7EKM4;K7EQ47;K7ESL0						834	89.4737	EIF4G2.395.S
835	100	PRKCB	P05771-2						835	100	HNRNPH1.104.S
836	100	H1-10	Q92522						836	100	HDAC7.321.S
837	100	EIF3E	P60228;H0YBR5;E5RHS5;E5RII3;E5RIP5;E5RJ25;H0YBP5						837	100	NUCKS1.223.S
838	100	COPE	O14579;M0QXB4;O14579-3;O14579-2;M0R061						838	100	SYMPK.1243.S
839	100	AKAP2;PALM2AKAP2	Q9Y2D5;Q9Y2D5-5;Q9Y2D5-6;Q9Y2D5-7;Q9Y2D5-4;C9JVY5						839	89.4737	PRPF40A.888.S
840	100	CDC42	P60953;A0A590UJK8;Q5JYX0;A0A494C1M1;A0A494BZX6;A0A3B3IRV0						840	89.4737	SF3B2.307.S
841	100	XRN1	Q8IZH2-2;Q8IZH2;H7C5E4;Q8IZH2-3;H7C583;F8WDA0;C9JCZ8						841	100	ANAPC1.688.S
842	100	EXOSC10	Q01780;Q01780-2;K7EJ37						842	100	PML.403.S
843	100	RPS17	H3BNC9;P08708;H0YN88;A0A075B716;H0YN73;A0A0J9YYC4						843	100	EPS15.814.S
844	100	MTA2;MTA1	O94776;O94776-2;H0YIT0						844	100	TRIM28.541.T
845	100	DARS2	Q6PI48;A0A3B3ISK7;A0A3B3IT01;A0A3B3ITS3;A0A3B3IS54;A0A3B3IS01;A0A3B3ITK9;A0A3B3IT89						845	100	NUMA1.1945.S
846	100	GPX1	A0A087WUQ6;P07203;A0A2R8Y6B6;P07203-2						846	92.1053	MAP2K4.90.S
847	100	ATRX	P46100;P46100-3;P46100-2;A0A6Q8PHA4;A0A096LNN3;A0A087WWG0;A0A096LNL6;H0Y3T0;A0A096LNR8						847	100	DHX8.460.S
848	100	FLOT2	E7EMK3;Q14254;J3QLD9;K7EKW9						848	100	MYO18A.728.S
849	100	MMRN1	Q13201;E7EPG1;Q13201-2						849	89.4737	PHACTR4.344.S
850	100	CUL1;NFKBID	Q13616;A0A590UJ50;A0A590UJ21;A0A590UJR3;A0A0C4DGX4;A0A590UK34;A0A590UJ56;A0A590UJC4;A0A590UJA0;A0A590UJM8;A0A590UJ97;A0A590UJ59;K7EKM2;A0A286YF31;Q8NI38-2						850	100	PHRF1.1359.S
851	100	TBL2	Q9Y4P3;E9PF19;Q96E41;F8WDI9;F8WCR3						851	100	NCF1.321.S
852	100	TMED10	P49755;G3V2K7						852	100	HMGN4.80.S
853	100	SEPTIN9	Q9UHD8-5						853	100	EVL.331.S
854	100	UBR5	E7EMW7;E7ET84;E5RFK7;H0YAV7;H0YBB4						854	100	EIF4B.406.S
855	100	ATP6V1A	P38606-2;P38606;C9JVW8;C9JA17						855	100	H1-6.108.S
856	100	DBI	P07108;B8ZWD1;A0A0A0MTI5;P07108-3;P07108-2;P07108-4;P07108-5						856	100	BIN2.395.S
857	100	RPL35A	P18077;C9K025;F8WBS5;F8WB72						857	100	ZC3H14.375.S
858	100	ETFDH	Q16134;Q16134-3						858	100	TRIM22.87.S
859	100	FBP1	P09467;A0A3B3IUC7;Q5VZC3						859	89.4737	HSP90B1.306.S
860	100	FKBP15	Q5T1M5;Q5T1M5-3						860	100	WDR77.5.T
861	100	PSMD13	Q9UNM6;Q9UNM6-2;A0A087WUL9;J3KNQ3;E9PL38;H0YD73;E9PQG3;E9PPD2;F8W8J6						861	100	SART1.448.S
862	100	NUP107	P57740;P57740-2;G3V1T4;H0YG15						862	100	RGS14.218.S
863	100	RO60	P10155;P10155-3;P10155-4;P10155-2;H0Y9N5;G5E9R9;D6RE09;D6RDN1						863	100	CHD4.1559.S
864	100	UQCRB	P14927;B7Z2R2;P14927-2						864	89.4737	KIAA0100.2167.T
865	100	FECH	P22830;P22830-2;K7ELX4;K7EJM8						865	89.4737	KIAA0100.2169.S
866	100	TXNL1	O43396;K7ER96;K7EML9;K7EPB7;K7EME7;K7EKG2						866	100	MAP4.431.S
867	100	RSF1	Q96T23;Q96T23-2;Q96T23-3;H0YCN2;H0YER1;H7C306;H0YEX0;H0YDG9						867	100	TRA2B.264.S
868	100	TCEA1	A0A1W2PPZ5;P23193;A0A1W2PRL9;P23193-2;E5RIS7;E5RJ93;B7Z4S1;E5RK46;A0A1W2PS15;E5RFI1;A0A1W2PPV7						868	89.4737	PPIG.745.S
869	100	U2SURP	O15042-2;O15042;E7ET15;O15042-3;H0Y8D9;E7EW00;C9J5L1;C9JDJ7;U3KPT1						869	100	MBD1.248.S
870	100	DNAJC8	O75937;S4R3J5						870	100	RAP1GAP2.45.S
871	100	MCM2	P49736;H0Y8E6;F8WDM3;H7C4N9						871	100	SEC16A.1069.S
872	100	TIMM44	O43615;M0QXU7;M0R301;M0QXM9;M0R124						872	100	SRRM2.333.S
873	100	TFG	A0A6Q8PFY7;Q92734-2;Q92734;A0A6Q8PFC4;A0A6Q8PH89;A0A6Q8PH27;A0A6Q8PG00;A0A6Q8PG04;A0A6Q8PGS4;A0A6Q8PF40;Q92734-4;Q92734-3;C9JJP5;C9JUE0;C9JTY3;A0A6Q8PF51						873	100	DNAJC2.47.S
874	100	NDUFS2	O75306;O75306-2						874	100	ACIN1.365.S
875	100	SRSF7	Q16629;C9JAB2;Q16629-4;A0A0B4J1Z1;Q16629-3;Q16629-2;H7BZZ6;F8WEA1;H7C1N1						875	100	DENND4A.1151.S
876	100	RPL13A;RPL13AP3	P40429;M0QYS1;Q8J015;Q6NVV1;M0QZU1;A0A096LPE0						876	100	HEMGN.201.S
877	100	PCMT1	A0A0A0MRJ6;P22061;P22061-2;F6S8N6;A0A3F2YNX8;C9J0F2;F8WDT3;F8WAV5;F8WAX2						877	100	SRRM2.908.S
878	100	CNP	P09543;P09543-2;K7ERC4;C9K0L8;K7ERZ0;K7EN66						878	100	SCAF8.617.S
879	100	ABCF2	Q9UG63;Q9UG63-2;C9JHK9;C9JZV3						879	89.4737	GORASP2.225.T
880	100	PLIN3	O60664;O60664-4;K7ERZ3;O60664-2;K7EL96;K7EJD0						880	100	EIF4B.445.S
881	100	RBM26	Q5T8P6-3;A0A087X0H9;Q5T8P6-5;Q5T8P6-4						881	100	ING5.118.S
882	100	DPP7	Q9UHL4;R4GMR2;R4GNE8;R4GMV4;R4GN05;R4GMU5						882	89.4737	GORASP2.222.T
883	100	APPL1	Q9UKG1;C9K0C4;C9JAB0						883	100	FIP1L1.486.S
884	100	CNN2	B4DDF4;B4DUT8;Q99439;Q99439-2;H3BVI6;A0A087X271;A0A087X1X5;H3BQH0;U3KPS3;A0A087WV51						884	89.4737	PPIG.748.T
885	100	PAK1	Q13153;B3KNX7;H0YCG5;H0YCM0;E9PRP6;E9PMP2;E9PQW5;E9PKH9;E9PJF8						885	89.4737	NOLC1.708.S
886	100	AFG3L2	Q9Y4W6;K7EP56						886	89.4737	PPIG.744.S
887	100	NUP50	Q9UKX7;Q9UKX7-2;B0QY21;X6RKQ2;B1AHA5						887	100	FMNL1.1031.S
888	100	RAP1B	P61224;P61224-3;F5H7Y6;E7ESV4;F5GX62;A6NIZ1;P61224-4;P61224-2;F5H004;F5H6R7;F5GYB5;F5H0B7;F5H500;F5H491;F5GWU8;F5H4H0;F5GYH7;F8WBC0						888	100	CCAR2.678.S
889	100	PFAS	O15067;H0YGH1;J3KT98;J3QSG0;J3QSH6;J3KTQ5;J3KTL4						889	100	NES.768.S
890	100	PDXDC1;PDXDC2P	Q6P996;Q6P996-5;Q6P996-4;H3BND4;Q6P996-3;Q86XE2;Q6P996-2;J3KNK7;Q6P474;Q6XYB5;H3BNL6;H3BPV5;A0A0J9YXH6;H3BM88;H3BQ54;H3BU11;H3BQS3						890	100	H1-10.2.S
891	100	SHMT2	P34897;P34897-3;P34897-2;H0YIZ0;G3V2Y4;G3V4W5;G3V5L0;G3V540;G3V2E4;G3V2W0;G3V4X0;G3V4T0;G3V3Y8;G3V241;G3V2D2;G3V2Y1;G3V3C6						891	89.4737	PCYT1A.319.S
892	100	PPP1R7	Q15435;Q15435-3;H7C003;Q15435-2;B5MBZ8;C9JRC4;C9J177;H7C3Q5						892	9.64912	RPRD2.791.S
893	100	ATAD3A	Q9NVI7-2;Q9NVI7;Q9NVI7-3;Q5SV16;H0Y2W2						893	100	EBAG9.36.S
894	100	PRKD2;STK36;CDKL3;CDKL2	Q9BZL6;Q9BZL6-3;Q9BZL6-2;M0QZ82;M0R2Z8;M0QZC2;M0QXC6;C9JDA4;E7ET86;Q8IVW4-2;Q92772;Q8IVW4						894	100	BCLAF1.648.S
895	100	ARPC2	O15144;C9JTV5;G5E9J0;G5E9S7						895	100	PRKCD.645.S
896	100	CAPRIN1	Q14444;Q14444-2;G3V153						896	100	PRKCD.507.T
897	100	NSFL1C	Q9UNZ2;Q9UNZ2-5;Q9UNZ2-4;F2Z2K0;Q9UNZ2-6;R4GNE6;G3V4V8;R4GMY2						897	89.4737	BCLAF1.196.S
898	100	FARSA	Q9Y285;K7ER00;Q9Y285-2;K7ER16;K7EK06;K7EPH2;K7ERS0						898	89.4737	SRRM2.1318.S
899	100	TOR1AIP1	Q5JTV8;A0A0A0MSK5;H0YDU3						899	100	PSMD2.16.S
900	100	GORASP2	Q9H8Y8;Q9H8Y8-3;Q9H8Y8-2;F8WEG2						900	100	THRAP3.379.S
901	100	MSH2	P43246;A0A2R8YFH0;E9PHA6;A0A2R8Y6P0;A0A2R8YG02;P43246-2;A0A2R8Y7S8;A0A2R8Y713						901	100	POGZ.330.S
902	100	DDOST	A0A0C4DGS1;P39656;P39656-3;P39656-2;U3KQ84						902	100	.190.S
903	100	TYMP	P19971;P19971-2;C9JGI3;A0A494C0L6;A0A494C1N7;A0A494BZZ4;A0A494C0A4;A0A494C1L9						903	100	PTPN12.509.T
904	100	HSD17B12	Q53GQ0;A0A1B0GV93;A0A1B0GVY6;E9PI21;Q53GQ0-2						904	100	ZC3HAV1.249.S
905	100	HP;HPR	P00738;J3QR68;H0Y300;A0A0C4DGL8;P00738-2;A0A087WU08;J3KTC3						905	100	FLNA.1459.S
906	100	ARHGEF7	Q14155-1;Q14155-5						906	100	NADK.64.S
907	100	HMGCL;HMGCLL1	P35914;P35914-3;P35914-2;H0Y2L7;G5E9S9;B7Z4D4;B7Z212;Q8TB92-5;Q8TB92-2;Q8TB92						907	100	STK3.344.S
908	100	MYO1D	O94832;K7EIG7;J3QRN6;J3KRL0;J3QRR2						908	100	UCHL3.130.S
909	100	SYMPK	Q92797;A0A087WUE9;M0R3C7;Q92797-2;M0R1C2;M0R180;M0QXP5;M0R033;M0R039						909	100	KDM2A.28.S
910	100	EIF3F	O00303;H0YDT6;E9PQV8;A0A1W2PP79						910	100	CD44.706.S
911	100	MYBBP1A	Q9BQG0;Q9BQG0-2;I3L1L3;I3L2H8;I3L311						911	100	SF3B1.129.S
912	100	RPS16	P62249;M0R210;M0R3H0;Q6IPX4;M0R1M5;M0QX76						912	89.4737	PNN.381.S
913	100	THOP1	P52888;K7EP46;K7EKB6;K7EL02;P52888-2;K7EIK4;K7EMU4;K7EL32						913	100	STIM1.660.S
914	100	RAB6A	P20340-2;P20340-4						914	100	PRKCD.299.S
915	100	EHBP1L1	Q8N3D4;E9PIH6;A0A0U1RQH4;H0YDZ9						915	100	TMSB4X.2.S
916	100	LUC7L2	Q9Y383;V9GZ75;F8WEU3						916	89.4737	PPP1R2.127.S
917	100	SKP1	P63208;E5RJR5;E7ERH2;F8W8N3;P63208-2;E5RGM3;E5RHM3;E5RGM4						917	100	PXN.288.S
918	100	RNF20	Q5VTR2;C9JXC9;C9J0A5;C9JWJ4						918	100	STRIP1.335.S
919	100	RRP12	Q5JTH9;Q5JTH9-3;A0A087X1U8;H7C1M8;A0A087X0G0;A0A087WYW2						919	100	KDM3B.278.S
920	100	VAPA	Q9P0L0-2						920	100	USP39.82.S
921	100	AP2B1	P63010;P63010-2;A0A087X253;A0A087WU93;A0A087WZQ6;A0A087WYD1;K7ERB2;K7EN71;K7EJX1;K7EJ01;A0A087WXS3;K7EKZ5						921	89.4737	SNX1.188.S
922	100	SUGP2	M0R2Z9;Q8IX01;Q8IX01-4;Q8IX01-3;M0R3F6;M0R216;M0R065;M0R2Y3;M0R1Y3						922	89.4737	TOP2B.1576.S
923	100	DBT	P11182;Q5VVL7						923	100	SPN.368.S
924	100	ATP6V1B2;ATP6V1B1	P21281;H0YC04;C9JL73;P15313;C9JNS9;E5RGH6;H0YAT8;H0YC45						924	89.4737	PABIR1.147.S
925	100	MAPRE1	Q15691						925	89.4737	FNBP4.501.S
926	100	RPL11	P62913;Q5VVC8						926	89.4737	FNBP4.510.S
927	100	PSMA6	G3V5Z7;P60900;G3V295;P60900-2;G3V3I1;G3V3U4;G3V4S5;G3V2S7;H0YJC4						927	100	PDCD4.94.S
928	100	RAN	P62826;B5MDF5;J3KQE5;F5H018;H0YFC6;A0A087X0W0						928	100	FBXO4.12.S
929	100	NIT2	Q9NQR4;H7C579;F8WF70						929	100	PSIP1.106.S
930	100	SMARCC1	Q92922;F8WE13						930	81.5789	REPS1.162.S
931	100	SEC24A	O95486;O95486-2;H0Y9J6						931	89.4737	SRRM1.872.T
932	100	SRRM1	A9Z1X7;M0R1E7;M0QXG5;REV__X6R7H2;REV__E7EVG6;REV__Q5VV67-2;REV__Q5VV67						932	89.4737	SRRM1.874.S
933	100	MDN1	Q9NU22;Q5T795;M0QXR3						933	100	GTF2I.103.S
934	100	STXBP2	Q15833;Q15833-2;Q15833-3;M0R0M7;M0R1A1;M0QZ54;R4GMY7;M0R118;M0R0D4;M0R376;A0A087WUN8						934	100	THRAP3.406.S
935	100	CCDC88B	A6NC98;A6NC98-4;A6NC98-2;A6NC98-3;A6NC98-6						935	89.4737	GCFC2.97.T
936	100	NOP2	P46087;P46087-4;F5GYR3;F5GWB7;F5H709;F5H359;F5H8G6						936	10.5263	RALY.159.T
937	100	PMPCB	O75439;G3V0E4;F8WEA6;F8WBE1						937	100	CDV3.106.S
938	100	ANKFY1	Q9P2R3;Q9P2R3-2;Q9P2R3-4;I3L3P8;K7EPT2						938	10.5263	GOLGB1.2221.S
939	100	COG2	Q14746;Q14746-2;B7Z2Y2;V9GY21						939	100	FIP1L1.494.S
940	100	SKIV2L	Q15477;H7C5N0;B4E0B4;H7C4L3;F8WDE8						940	78.9474	G3BP1.149.S
941	100	SCRN1	Q12765;Q12765-2;Q12765-3;C9K052;C9J7U9;B8ZZP4						941	89.4737	.230.S
942	100	APEH	C9JIF9;P13798;H7C393;H7C1U0;C9JLK2;F8WEH5;H0YFE5						942	100	LIMD1.316.S
943	100	LRRC47	Q8N1G4;J3KRP5						943	100	SRRM1.616.S
944	100	ERAP2	Q6P179;Q6P179-3;D6RGW0;Q6P179-2;Q6P179-4;H0Y9X9;H0YAL8						944	100	PAXX.148.S
945	100	FUBP3	Q96I24;A0A494C1K6						945	100	WDR43.77.S
946	100	DTX3L	Q8TDB6;Q8TDB6-2						946	89.4737	ILF2.388.T
947	100	NEK9	Q8TD19;G3V459;G3V2Z5;G3V5V0;REV__Q5SQT3;REV__Q9P0M6						947	100	GOLGB1.3010.S
948	100	PCYOX1	Q9UHG3;Q9UHG3-2;F8W8W4;C9K055;C9JM55;C9JGT6						948	100	LSP1.204.S
949	100	TRMT10C	Q7L0Y3						949	100	CHD4.1563.S
950	100	MYO1F	O00160;M0QY89;M0QXU5;M0QXU2						950	100	RPS3.221.T
951	100	THOC2	Q8NI27;A0A0C4DG98;Q8NI27-2;H0Y7U4;H0Y815;H7C477;B7ZBA0;H0Y594;B7ZB98;F2Z2V2						951	89.4737	CIR1.202.S
952	100	RPL13	P26373;P26373-2;J3QSB4;H3BTH3;H3BUK8						952	78.9474	EIF2S2.111.T
953	100	NAT10	Q9H0A0;Q9H0A0-2;A0A087WV29;E9PMU0;E9PJN6						953	100	AKAP8L.283.S
954	100	RPS10-NUDT3;RPS10	A0A1W2PQS6;F6U211;A0A2R8Y7H1;A0A2R8YFH6;S4R435;A0A2R8Y6L3						954	100	SUB1.118.S
955	100	PDK1	Q15118;Q15118-2;C9IYB4;F8WEJ6						955	89.4737	ZC3H13.263.T
956	100	ABHD10	Q9NUJ1;Q9NUJ1-3						956	89.4737	ZC3H13.265.S
957	100	MOGS	Q13724;Q13724-2;A0A3B3IRK6;A0A3B3IRW2;A0A3B3IS52;A0A3B3ITC1;A0A3B3ITU6;B8ZZE2;A0A3B3IRI7;A0A3B3IRI1;B4E3B8						957	100	OXR1.91.S
958	100	PCNT	O95613;O95613-2						958	100	BUD13.325.S
959	100	BZW2	Q9Y6E2;E7ETZ4;B5MCH7;Q75MG1;B5MCE7;E9PFD4;E7EMS9;C9JF98;Q9Y6E2-2;E9PFE3;F8WDX8						959	100	NUMA1.1969.S
960	100	DHX29	Q7Z478;A0A087WYN9;H0Y8L1						960	78.9474	MFAP1.267.T
961	100	CHMP4B;CHMP4BP1	Q9H444;P59074						961	81.5789	NOP2.185.T
962	100	RANBP1;PKIB	F6WQW2;P43487-2;P43487;C9JXG8;C9JGV6;C9JJ34;C9JDM3;C9JIC6;Q5T0Z6;Q9C010;Q9C010-2						962	81.5789	NOP2.181.S
963	100	SYK;MATK;ANKK1	P43405;K7ERY4;Q8NFD2						963	21.0526	GPRASP1.939.S
964	100	ANP32B	Q92688;Q92688-2						964	89.4737	ARHGAP25.395.S
965	100	DDX24	Q9GZR7;G3V529;Q9GZR7-2						965	100	SRRM2.848.T
966	100	ANXA7	P20073-2;P20073						966	100	LARP1.90.S
967	100	HIBCH	Q6NVY1;Q6NVY1-2;B8ZZZ0;F8W8A6;H7BYI7;H7C400						967	100	ARHGAP4.906.S
968	100	DOCK10	Q96BY6-3						968	100	KLC2.582.S
969	100	DCTN2	Q13561;Q13561-3;Q13561-2;F8W1I6;H0YI98;F8VW18;F8VX93;F8VRV7;H0YHL1;F8W0U6						969	100	TOP1.112.S
970	100	PADI4;PADI3	Q9UM07;B1AQ67;Q9ULW8						970	100	CDK17.146.S
971	100	CPT1A	P50416;P50416-2;H3BMD2;H3BP22;H3BUV7;H3BUJ0						971	100	PSIP1.122.T
972	100	RPS5	P46782;M0R0F0;M0R0R2;M0QZN2						972	100	KNG1.332.S
973	100	LZTFL1	Q9NQ48;Q9NQ48-2;H7C488;Q9NQ48-3;C9J0R9						973	100	EEF1B2.140.S
974	100	SMC4	Q9NTJ3;E9PD53;Q9NTJ3-2;C9JR83;C9JWF0;C9IYK2;C9JJ64;C9J9E4;C9JVD8;C9J578;F8WCB7						974	10.5263	UBE2J1.191.S
975	100	MPI	P34949;H3BPB8;F5GX71;P34949-2;H3BMZ9;H3BPP3;H3BUZ9;H3BQX0;H3BNY8;H3BU66;H3BUG1;H3BN01;B4DYB8						975	89.4737	NBAS.473.S
976	100	SUPV3L1	Q8IYB8;B1AR60						976	100	UIMC1.653.S
977	100	MCM7	P33993;P33993-3;P33993-2;C9J8M6						977	89.4737	IFI16.168.S
978	100	BZW1	Q7L1Q6;Q7L1Q6-2;Q7L1Q6-4;Q7L1Q6-3;C9IZ80;C9JFN4;C9J188;C9JWF5;H0Y503;C9JV57						978	66.6667	ZNF639.60.S
979	100	RTRAF	Q9Y224;G3V4C6;H0YJB9;G3V4E7						979	100	U2SURP.918.T
980	100	TOP2A	P11388;P11388-2;P11388-3;P11388-4;J3KTB7;J3QR57						980	100	PTPRC.814.S
981	100	PSMA7	O14818;O14818-4						981	89.4737	IFI16.153.S
982	100	PTPN23	Q9H3S7;C9JD91;R4GMM7						982	100	ZC3H18.893.S
983	100	UBAP2L	Q14157-5;Q14157;Q14157-3;F8W726;H0Y5H6;H7C2T8						983	100	ACIN1.825.S
984	100	CD48	A0A087X1S7;P09326;P09326-2						984	89.4737	LEO1.220.S
985	100	UBE2L3	P68036-3;P68036;P68036-2						985	89.4737	LEO1.212.S
986	100	HIBADH	P31937;H7BZL2						986	89.4737	MDC1.299.S
987	100	HNRNPAB	Q99729-3;Q99729-4						987	100	LARP4B.498.S
988	100	CAMK2D	D6R938;Q13557;E9PF82;Q13557-6;Q13557-11;Q13557-8;Q13557-3;Q13557-4;E9PBG7;Q13557-10;Q13557-9;Q13557-5;H0Y9J2						988	89.4737	LAT2.135.S
989	100	VPS4B	O75351;K7EKZ3;K7EL71						989	89.4737	VPS50.559.S
990	100	CDKN2AIP	Q9NXV6;J3KNE1;D6RGD2						990	71.0526	SRRM1.781.S
991	100	DCPS	Q96C86;A0A3B3ITF0						991	100	TLE3.286.S
992	100	STT3A	P46977;P46977-2;A0A0C4DH80;E9PN73;E9PI32;H0YET6						992	100	STIM1.575.S
993	100	FEN1	P39748;I3L3E9;F5H1Y3						993	100	NIPBL.713.T
994	100	PRKAR1A	P10644;P10644-2;K7EPB2;K7EIE5;K7EID3;K7EJ40;K7EK41;K7EMZ6;K7EMU2;K7EM13;K7EQK3;X6RAV4;K7EPR5;K7EKR1						994	89.4737	MYCBP2.2871.S
995	100	ERP44	Q9BS26						995	100	MTA2.548.S
996	100	NEMF	O60524-4;O60524-3;O60524;G3V5V3;O60524-5;G3V4D9;O60524-2;G3V547						996	100	H1-3.18.T
997	100	IK	Q13123;E7EQZ7;D6REL4;D6RCQ4;D6RAY9						997	100	IWS1.438.S
998	100	ELAVL1	Q15717;Q15717-2;M0QZR9;M0R055						998	100	NUP107.86.S
999	100	VAT1	Q99536;Q99536-3;K7ERT7;Q99536-2;K7ESA3;K7ENX2;K7EM19;K7EJM4;K7ER81						999	100	RYBP.99.S
1000	100	HADH	A0A0D9SFP2;Q16836;E9PF18;Q16836-3;Q16836-2;A0A0A0MSE2;A0A1W2PNM1;A0A1W2PQ78;A0A1W2PQV5;A0A1W2PRT2;A0A1W2PQ55;A0A1W2PP40						1000	100	EAF1.165.S
1001	100	AGL	P35573;P35573-2;P35573-3;A0A1C7CYW1						1001	89.4737	SLC39A7.276.S
1002	100	HTATSF1	O43719;Q5H918;Q5H919						1002	89.4737	SLC39A7.275.S
1003	100	ANXA4	P09525;Q6P452;P09525-2;B4E1S2						1003	100	RAB11FIP1.8.S
1004	100	ACBD3	Q9H3P7						1004	100	H1-2.2.S
1005	100	TPM4	A0A2R8Y5V9;A0A2R8YGX3;A0A2R8YH90;A0A590UJB9;A0A590UK79;A0A5F9UKJ4						1005	100	ZRANB2.305.S
1006	100	SUPT6H	Q7KZ85;Q7KZ85-3;J3QS64;K7EK85						1006	81.5789	ZNF652.100.S
1007	100	ARHGAP4	P98171;P98171-2;E7EQN5;E9PCM6;A0A0B4J1X7;S4R314;S4R352;C9JLA8;C9J5M2;H7C2Z8;F8WAR0;H7C3K8;H7C3G3;H7C120;A0A2R8YE00;A0A2R8Y4P6						1007	100	DOCK8.904.S
1008	100	USP47	Q96K76-4;Q96K76;Q96K76-2;Q96K76-3						1008	89.4737	CTNNA1.641.S
1009	100	ACAP2	Q15057;A0A087X1H5;A0A0U1RQT1;H7C3Q8;H7C3K3;C9J8L1;F8WAU0						1009	100	ILKAP.13.S
1010	100	EIF5A;EIF5AL1	P63241;I3L397;I3L504;P63241-2;Q6IS14						1010	89.4737	CAST.418.S
1011	100	ALDH1B1	P30837						1011	100	STAT1.727.S
1012	100	UBE3A	Q05086-3;Q05086;A0A6Q8PHE5;Q05086-2;A0A1B0GVL3;A0A0D9SG77;A0A0D9SF91;A0A0D9SES7;A0A0D9SG63;S4R306;A0A0D9SG54;A0A0D9SEJ2;A0A0D9SFU3;A0A1B0GTB3						1012	89.4737	RANBP3.108.S
1013	100	EIF3H	B3KS98;O15372;E5RFW7;E5RFH0						1013	100	HMGA1.36.S
1014	100	TPD52L2	O43399;O43399-2;O43399-6;A0A087WYR3;A0A087WZ51						1014	100	DDX51.83.S
1015	100	PTGES3	Q15185-4;Q15185;Q15185-3;B4DDC6;Q15185-2						1015	100	TP53BP1.1462.S
1016	100	RTF1	Q92541;H0YKX1						1016	89.4737	LIG1.141.S
1017	100	HNRNPDL	A0A087WUK2;O14979;REV__Q8N0S2-3;REV__Q8N0S2-2;REV__A0A0B4J1R9;REV__Q8N0S2						1017	100	SRRM2.2132.S
1018	100	VAV1	P15498;A0A0A0MR07;P15498-2;F5H5P4;Q96D37						1018	100	IQSEC1.498.S
1019	100	LYN	P07948;E5RJ37						1019	89.4737	SMARCA2.1572.S
1020	100	AASS	Q9UDR5;F8WAH1;F8WE53						1020	89.4737	SMARCA2.1568.S
1021	100	UQCRFS1;UQCRFS1P1	P47985;P0C7P4						1021	100	COIL.122.T
1022	100	EIF3M	Q7L2H7;J3KNJ2;Q7L2H7-2;H0YCQ8;E9PN86;E9PRY0;E7ESM3;E9PRI2						1022	89.4737	DIDO1.809.S
1023	100	SPTBN2	O15020;O15020-2;A4QPE4;E9PJZ2						1023	89.4737	DIDO1.805.S
1024	100	RASA2	A0A0A0MSJ9;Q15283-2;Q15283;D6RBA9						1024	100	SPEN.1619.T
1025	100	NIBAN1	Q9BZQ8;H0Y7M9;REV__Q9UHV5;REV__A0A087WVW6						1025	100	H1-5.2.S
1026	100	GOT1	P17174;P17174-2						1026	100	CHAMP1.427.S
1027	100	DNAJC7	Q99615;A0A6I8PU73;A0A6I8PS32;A0A6I8PUD4;A0A6I8PIK4;Q99615-2;A0A6I8PR89;A0A6I8PRZ0;K7ER44;A0A6I8PU89;A0A6I8PLE7;A0A6I8PUC2;K7EK03;K7EIH8;K7EPP7;K7ESP1;K7ELJ8;K7EJV7;K7EN19;K7EJL5;K7EJE9;A0A6I8PR93;K7EQ73;K7ENB7						1027	100	PML.403.S
1028	100	ADSS2;ADSS1	P30520;G3V5D8;G3V232;G3V2N1						1028	100	CBX3.95.S
1029	100	PTPN11	Q06124-1						1029	89.4737	MDC1.376.S
1030	100	PSMD5	Q16401;Q16401-2;F2Z3J2;Q4VXH0						1030	10.5263	ARFGEF2.279.S
1031	100	THUMPD1	Q9NXG2;H3BNW0						1031	100	SAE1.185.S
1032	100	HLA-A	Q53Z42;A0A140T9I0;A0A140T9X5;A0A140T913;A0A140T955;A0A140T933;A0A1W2PPQ2						1032	100	SAFB.384.S
1033	100	RAE1	P78406;E9PQ57;E9PPG9;B0QZ36;B0QZ37						1033	100	AP3D1.738.S
1034	100	SRI	C9J0K6;P30626-2;P30626;P30626-3;B4DHQ6;E9PG82						1034	100	HMGA1.8.S
1035	100	WASHC2C	A0A0A0MR88;A0A096LPC5;Q9Y4E1-1;Q9Y4E1;Q9Y4E1-2;Q9Y4E1-6;J3KP36;Q9Y4E1-3;Q9Y4E1-5;A0A0A0MT65						1035	100	SRRM2.1003.T
1036	100	HNRNPF	P52597;A0A1B0GW42						1036	100	BET1L.9.S
1037	100	SCYL1	E9PS17;Q96KG9-2;Q96KG9;E9PK59;Q96KG9-3;Q96KG9-4;Q96KG9-5;Q96KG9-6;E9PPN3;A0A0A0MQX4;H0YCI6;H0YDH0						1037	100	RBM23.149.S
1038	100	SRP14	P37108;H0YLA2;H0YLW0						1038	89.4737	PRKAR1A.77.S
1039	100	FHL1	Q13642-5;Q13642-4;Q13642-1;Q5JXI8;A0A494C0D6;Q5JXI3;Q5JXH7;Q5JXH8;A0A0D9SFZ9;A0A0D9SFB0;Q5JXH9;A0A0D9SFI6;Q5JXI0;A0A0D9SGB2;A0A0D9SGD1;A0A494C0J3;A0A494C1G1;A0A0D9SGC5						1039	89.4737	HIRIP3.291.S
1040	100	TBL1XR1	Q9BZK7;A0A0D9SF63;A0A1B0GVH3;A0A0D9SFI2;C9IYU9;A0A1B0GUU2;A0A0D9SEW5;A0A0D9SF25;C9J7E1;C9JCW4;C9JLJ1;C9J3H2;C9JEC9;C9JBN1;C9JCK0;C9JTW8;C9J903						1040	89.4737	HIRIP3.289.S
1041	100	COG3	Q96JB2;Q96JB2-2;A0A087WTH9;A0A087WYY9						1041	100	KDM2A.692.S
1042	100	RPL23	P62829;J3KT29;C9JD32;J3KTJ3;B9ZVP7;J3QQT9						1042	89.4737	RIC8A.435.S
1043	100	UGDH	O60701;O60701-3;O60701-2;E7ER83;E7ER95;D6RHF4;E9PBD2						1043	89.4737	PRRC2A.1092.S
1044	100	BLMH	Q13867;K7ES02;K7ESE8;J3KSD8;J3KS79;K7ENH5						1044	89.4737	INPP5D.962.T
1045	100	CCDC47	Q96A33;A0A087WYW6;J3QR89						1045	100	RBM33.765.S
1046	100	PPID	Q08752;H0Y8J0						1046	7.89474	MATR3.618.T
1047	100	RAB1A	P62820;E7END7;P62820-2;P62820-3						1047	100	ZNF793.230.S
1048	100	IGHG3	P01860;A0A4W9A917						1048	100	RANBP2.2805.S
1049	100	DEF6;CFAP94	Q9H4E7;G3V2J3;G3V333						1049	89.4737	MDC1.301.T
1050	100	BIRC6	Q9NR09						1050	100	SMARCC2.302.S
1051	100	DDX42	Q86XP3;J3QRI2;J3KTK9;J3KRE3						1051	100	TOP2B.1547.S
1052	100	UCHL1	P09936;D6RE83;D6R956;D6R974;D6RF53						1052	81.5789	ACIN1.208.S
1053	100	COPG2	Q9UBF2;Q9UBF2-2						1053	100	CCNL2.369.S
1054	100	SLC25A3	Q00325-2;Q00325;F8VVM2;F8VZL5;F8VWR4;F8VWQ0						1054	100	H1-2.4.T
1055	100	PGM3	H0Y987;O95394;O95394-3;O95394-4;A0A494C0G1;J3KN95;A0A494C1E2;A0A494C1Q4;A0A087WT27;A0A494C099;A0A494C163;D6RIS6;H0Y8I3;A0A494C076						1055	100	RUFY1.618.S
1056	100	RAB11B;RAB11A	Q15907;H3BMH2;H3BSC1;P62491-2;P62491;B4DQU5;M0R377;H3BN38						1056	81.5789	ZNF652.103.T
1057	100	RAB14	P61106;X6RFL8						1057	89.4737	HNRNPC.224.S
1058	100	RANBP3	B7Z7F3;K7EIJ4;K7EID7;K7ENB9;K7ESQ0;K7ENJ2;K7EMH9						1058	89.4737	HNRNPC.225.S
1059	100	UAP1	Q16222;Q16222-3;Q16222-2						1059	100	TRA2A.202.T
1060	100	GMPPB	Q9Y5P6;Q9Y5P6-2						1060	100	TBC1D5.554.S
1061	100	RAB3GAP1	Q15042;Q15042-3;Q15042-4;C9J1R5						1061	100	USP8.718.S
1062	100	GYG1	P46976-2;P46976;C9JQ42;G5E9W8;P46976-3;C9J8R8;C9J7C7						1062	81.5789	REPS1.174.S
1063	100	SRPRB	Q9Y5M8;H7C4H2;C9J5Z8						1063	81.5789	MEF2C.98.S
1064	100	ATP5PD	O75947;O75947-2;F5H608						1064	100	ZC3H18.868.S
1065	100	TPT1;TPT1P8	P13693;Q5W0H4;A0A0B4J2C3;J3KPG2;P13693-2;E9PJF7;H0YCX0;Q56UQ5;Q9HAU6						1065	100	IRAG2.459.S
1066	100	MTOR	P42345;B1AKP8;B1AKQ2						1066	81.5789	MEF2C.110.S
1067	100	ILK	A0A0A0MTH3;Q13418;Q13418-3;Q13418-2;E9PQ52;A0A087WW45;A0A087WWY6						1067	89.4737	ATRX.850.S
1068	100	GLYR1	Q49A26;Q49A26-3;Q49A26-4;K7EPU6;K7EK70						1068	89.4737	ATRX.849.S
1069	100	UBE2I	P63279;H3BQQ9;B0QYN7;H3BPC4						1069	100	ZYX.344.S
1070	100	OGT	O15294;O15294-2;O15294-4;C9JZL3						1070	89.4737	LUC7L2.18.S
1071	100	CHID1	Q9BWS9;Q9BWS9-3;Q9BWS9-2;E9PPA0;E9PI70;E9PIP0;E9PRL3;E9PPH0;H0YC89;H0YDL6;H0YEA3;H0YCC4						1071	100	CARMIL1.880.S
1072	100	EIF2AK2	P19525;P19525-2;C9JZT2;F8WBH4						1072	100	SPAG9.719.S
1073	100	GEMIN5	Q8TEQ6						1073	100	FNBP4.18.S
1074	100	UCHL5	Q9Y5K5-2;Q9Y5K5-4;Q9Y5K5-3;Q5LJA5;Q5LJB0;H0Y636;H0Y4K0						1074	81.5789	ACIN1.168.S
1075	100	SACM1L	A0A5F9ZHN7;Q9NTJ5;E9PGZ4;Q9NTJ5-2;C9JV50;F8WDN7;F8WCQ2						1075	100	MARCKS.27.S
1076	100	PPP1CB	P62140;E7ETD8;C9JP48;C9J9S3						1076	100	HDAC4.467.S
1077	100	MIA2;CTAGE1;CTAGE3P	G3V599;Q96PC5;Q96PC5-9;Q96PC5-14;Q96PC5-7;Q96PC5-10;Q96PC5-12;Q96PC5-5;Q96PC5-8;Q96PC5-6;Q96RT6;G3V5K6;Q8IX95;G3V3C4;G3V4M1;Q96PC5-2						1077	100	BIN2.444.S
1078	100	CAPNS1;CAPNS2	A0A0C4DGQ5;P04632;K7ELJ7;K7EKD8;A0A075B7C0;K7EIV0;K7EM73;U3KPR7;K7EMQ1;Q96L46						1078	100	AFF4.549.S
1079	100	GATD3A;GATD3B	A0A096LPI6;P0DPI2;A0A0B4J2D5;H7C2G3;P0DPI2-2;A0A0B4J2D5-2;H7C1F6						1079	89.4737	PRKACB.339.S
1080	100	AHSA1	O95433;O95433-2;G3V438;H0YJG7;H0YJU2;G3V3W9;H0YJ63						1080	89.4737	LEO1.171.S
1081	100	PRMT5	O14744;O14744-2;O14744-5;O14744-3;O14744-4;G3V580;H0YJX6;G3V2L6;C9JSX3;G3V2X6;H0YJD3;H0YJ77;G3V2F5;G3V507;H7BZ44;H0YJY6;G3V5T6						1081	89.4737	AAK1.620.T
1082	100	BUB3	O43684;O43684-2;J3QT28;J3QSX4						1082	100	AHNAK.93.S
1083	100	EIF4A2	Q14240-2;F8WE11						1083	100	REPS1.709.S
1084	100	HK3	P52790;H0Y8U9;H0Y9N6						1084	89.4737	VAPB.160.S
1085	100	PHF3	Q92576-2;Q92576;E7EVH3;E9PE34;A0A1B0GX99;E7ER40;D6R9X2;D6RBF0;H0Y8L0						1085	89.4737	HIRIP3.530.S
1086	100	FN1	P02751-1;P02751-3;P02751-17;P02751;P02751-7;P02751-6;P02751-8;P02751-14;P02751-9;P02751-5;P02751-10;P02751-11;P02751-13;P02751-12;P02751-4;H0Y7Z1;P02751-16;P02751-2						1086	100	PNISR.211.S
1087	100	FAM3C	Q92520;C9JP35;C9JMN4						1087	89.4737	HBB.45.S
1088	100	SLC3A2	P08195-2;F5H0E2;F5H867;F5GZR9						1088	100	DUT.11.S
1089	100	NAXE	Q8NCW5;Q8NCW5-2;Q5T3I4;Q5T3I3						1089	100	SEC31A.527.S
1090	100	DEK	H0Y993;P35659;A0A494C028;H0Y8X0;A0A494C198;D6R9L5						1090	100	BAZ2A.1370.S
1091	100	ASNS	P08243;P08243-2;P08243-3;F8WEJ5;C9J057;C9JT45;C9JM09;C9JLN6;C9JLA3						1091	89.4737	IFI16.166.S
1092	100	USP24	Q9UPU5;A0A0U1RQI9						1092	78.9474	LSP1.175.T
1093	100	ZC3H11A;ZC3H11B	O75152;E9PQ61;E9PBY7;A0A1B0GTU1;A0A494C0C4;A0A1W2PPR9;C9J0L0						1093	78.9474	RPLP0.307.S
1094	100	VASP	P50552;K7EM16;K7ENL7;K7ENR7;K7EQD0;K7EIG8						1094	78.9474	RPLP0.304.S
1095	100	CALD1	Q05682-4;Q05682-5;E9PGZ1;C9J813						1095	89.4737	C2orf49.189.S
1096	100	ZFR;ZFR2	Q96KR1;H0Y8W1;REV__H0Y9K7;REV__P23246-2;REV__P23246;Q9UPR6						1096	100	VCP.770.S
1097	100	TMOD3	Q9NYL9;H0YNU8						1097	100	TASOR.1103.S
1098	100	GCDH	Q92947;Q92947-2;K7ES74;K7EKT3;K7ESA6;K7ER63;K7EQ99;K7EKH1;K7ERX1						1098	100	LARP7.338.T
1099	100	RABEP1	Q15276;Q15276-2;K7ENJ9;I3L456;A0A087WZZ3;I3L2B8						1099	100	ARFGAP2.433.S
1100	100	PITPNB	P48739;P48739-3;A0A0A0MSW4;P48739-2;B3KYB7						1100	89.4737	KDM2A.869.S
1101	100	SNX1	Q13596;Q13596-2;Q13596-3;H0YK42;H0YKT3;J3KPH4;H0YKD5;H0YK43;H0YKL5;H0YK58						1101	100	HDGF.133.S
1102	100	RNASET2	D6RHI9;A0A087WZM2;O00584;H0YAE9;A0A087WWI1;O00584-2;J3QQ64						1102	100	CTTN.401.T
1103	100	MDC1	Q14676;Q14676-3;Q14676-2;Q14676-4;H0Y6Z8;A2AB07;A2AB06;A0A087X0R2						1103	100	ZMYND8.510.S
1104	100	IMPA1	P29218;P29218-3;H0YBL1;E5RG13;E5RIP7;P29218-2;E5RI82;E5RGY4;E5RG94;E5RHE9;E5RIF4						1104	100	GTPBP1.25.S
1105	100	FLOT1	O75955;O75955-2;A0A140T9R1;A2AB09;A0A140T9X0;A2AB10;A0A140T9W4;A2AB12;A0A0G2JJQ6;A0A140T959;A2AB11;A2AB13;A0A140T9C3;A0A140T910;A0A140T957;A0A140T9B1;A0A140T974;A0A140T905;A2ABJ5;A0A140T907;A0A140T9L9						1105	100	TOR1AIP1.143.S
1106	100	G3BP1	Q13283;E5RIZ6;E5RI46;E5RIF8;E5RH42;E5RJU8;E5RH00						1106	100	ARRB1.404.S
1107	100	GOLPH3	Q9H4A6;D6REM1						1107	100	XRN2.475.S
1108	100	PSMA3	P25788-2;P25788;G3V4X5;G3V3W4;G3V5N4						1108	100	VIM.10.S
1109	100	HEATR1	Q9H583;Q5T3Q7;Q6P664						1109	100	UFL1.458.S
1110	100	XPO5	Q9HAV4;H0Y3W3;E2QRM3;H0Y9I3;H0Y3Q8;H0YA57						1110	100	UBR5.636.S
1111	100	NUP160	Q12769;G3V198;E9PR16;Q12769-3;Q12769-2;E9PSI3						1111	92.1053	SF3B1.350.T
1112	100	PRPS1	P60891;A0A2R8Y7H4;P60891-2;A0A6Q8PHK9;B1ALA7						1112	100	DGCR8.377.S
1113	100	YTHDC2	Q9H6S0;D6RA70;D6R9T8;D6RF50						1113	100	HMGN1.86.S
1114	100	RCC2	Q9P258						1114	100	RSF1.748.S
1115	100	HNRNPH2	P55795						1115	89.4737	HLA-C.357.S
1116	100	PMM2	O15305;H3BV55;H3BPH4;H3BRM0;O15305-2;H3BR08;H3BM92;H3BV34;H3BT06;H3BNY9						1116	89.4737	ILF3.592.T
1117	100	AKAP13	Q12802;Q12802-4;Q12802-2;A0A087WTD7;A8MYJ1;H0YMW2;A0A087WY36;H0YLH1;A0A087X047;A0A087WX73;Q12802-5;H0YK84						1117	100	ARHGAP15.43.S
1118	100	RPS15A	P62244;I3L3P7;I3L246;H3BV27;H3BT37;I3L303;H3BVC7						1118	89.4737	EDC4.879.S
1119	100	STT3B	Q8TCJ2						1119	100	CHD4.1563.S
1120	100	AKR1B1	P15121;E9PCX2;E9PEF9						1120	89.4737	INPP5D.970.S
1121	100	PARP9	Q8IXQ6-2;Q8IXQ6;Q8IXQ6-3;G5E9U8;C9K0E5						1121	100	NOLC1.653.S
1122	100	TBC1D5	Q92609;Q92609-2;C9J3F6;C9JDR8;C9J397;C9JWX0;C9JW04;C9K0P2;F2Z3C3;C9JNM0;C9JED7;C9JMP7;C9JIU4;F2Z3I5						1122	100	NUMB.427.S
1123	100	COG1	Q8WTW3;A0A087WVI0;E9PBL8;J3KRP4;J3QKY9;J3QLT5						1123	100	N4BP1.300.S
1124	100	RPS18	P62269;J3JS69;A0A0G2JQH2;Q5GGW2						1124	100	MRPS36.61.S
1125	100	PCBP2	Q15366-3;Q15366-6						1125	100	NSUN2.456.S
1126	100	RAB2A	P61019;P61019-2;E9PKL7;H7C125;H0YD31;H0YDL5;A0A1D5RMT4						1126	78.9474	LSP1.189.S
1127	100	ACAD8	Q9UKU7;Q9UKU7-3;Q9UKU7-2;E9PLS3						1127	100	HID1.639.S
1128	100	MARCKS	P29966						1128	100	ARGLU1.77.S
1129	100	BIN2	Q9UBW5;Q9UBW5-3;Q9UBW5-2;S4R418						1129	92.1053	KIAA0100.2167.T
1130	100	NAE1	Q13564-2;Q13564;Q13564-3;Q13564-4;H3BMR3;J3QRA5;J3KTE3;J3QLH4;J3KRK3						1130	92.1053	KIAA0100.2169.S
1131	100	SPATA5	Q8NB90;A0A6Q8PGU6;Q8NB90-2;Q8NB90-3						1131	100	PEA15.104.S
1132	100	ASAP1	A0A0A0MRE5;Q9ULH1;Q9ULH1-2;H0YBF7;H0YBM4;E5RHD7;E5RFD9						1132	100	PCNP.87.S
1133	100	ZZEF1	O43149;I3L141;O43149-2;I3L1Q8;I3L3Q3						1133	100	EPN1.435.S
1134	100	EIF2B3	Q9NR50;Q9NR50-3;Q9NR50-2;H0Y580;A0A0D9SEN0						1134	100	LARP1.1040.S
1135	100	NBN	O60934;A0A0C4DG07;E5RGU1;E5RGR7;A0A087X1V5;E2QRP0;E5RGN7						1135	89.4737	MDN1.4898.T
1136	100	NFKB1	P19838;P19838-2;P19838-3;A0A494C1E9;A0A494C157;D6RF93;D6RH30;D6RC45						1136	100	PPP1R12A.299.S
1137	100	XPNPEP1	Q9NQW7-3;Q9NQW7;Q9NQW7-4;Q5T6H7;Q9NQW7-2;Q5T6H2;Q5T6H3						1137	100	SLC4A1.356.S
1138	100	GMDS	O60547;O60547-2						1138	100	IKZF1.277.S
1139	100	CUL5	Q93034;H0YCA0;E9PP19						1139	100	VCPIP1.1198.S
1140	100	SERPINB10	P48595						1140	100	NUP88.35.S
1141	100	TNRC6B	Q9UPQ9;Q9UPQ9-1;H0Y720						1141	100	PI4KB.511.S
1142	100	STOM	P27105;F8VSL7;P27105-2						1142	100	ARID1A.1184.S
1143	100	GOT2	P00505;P00505-2						1143	100	ESF1.153.S
1144	100	STAT3	P40763;P40763-3;G8JLH9;K7EP08						1144	100	SYNRG.752.S
1145	100	SAMD9	Q5K651;C9JKF1						1145	100	CASC3.363.S
1146	100	PDLIM1	O00151						1146	89.4737	PDAP1.63.S
1147	100	SAMD9L	Q8IVG5;Q8IVG5-2;A0A0B4J1Y6						1147	100	RBM26.616.S
1148	100	WNK1;WNK4	F5GWT4;Q9H4A3-2;Q9H4A3;Q9H4A3-5;Q9H4A3-6;Q9H4A3-7;Q9H4A3-4;A0A6Q8PFM0;F6UYG0;H0YH68;Q96J92-3;Q96J92;K7ENT7;Q96J92-2						1148	89.4737	SLC2A3.485.S
1149	100	CCDC90B	Q9GZT6-2;Q9GZT6;Q9GZT6-3;H0YF06						1149	100	ARFGEF2.277.S
1150	100	RSL1D1	O76021;J3QSV6;O76021-2;I3L3U9;I3L3C4;I3L234;J3KPU7;I3L2F2;I3L4T8;I3L1Y4;I3L1A3						1150	100	NELFE.115.S
1151	100	PMPCA	Q10713;Q10713-2;Q5SXN9						1151	100	RFC1.29.S
1152	100	PRPF31	Q8WWY3;E7EVX8;Q8WWY3-4;Q8WWY3-2;E7EU94;E7ESX0;E7EN72						1152	89.4737	HNRNPA1.4.S
1153	100	CPNE1	Q99829;B0QZ18;F2Z2V0;A6PVH9;E7ENH5;Q5JX44;Q5JX58;Q5JX59;Q5JX60;Q5JX45;Q5JX56;Q5JX52;Q5JX61;Q5JX55;Q5JX54;E7EV27;Q5JX57;H0Y524;Q5JX53						1153	100	BCLAF1.758.S
1154	100	ATP6V1C1	P21283						1154	100	SRRM1.725.S
1155	100	BTK;EPHA5;EPHA6;EPHA3;EPHB1;EPHB3	Q06187;Q06187-2;U3NG26;Q5JY90;F8W9W0;B7ZKW7;F8VP57;J3KR66;C9JXA2;B7ZKJ3;P54762-5;P54756-3;P29320;P54753;P54756-2;Q9UF33-3;P54756;Q9UF33-2						1155	100	DMAP1.445.T
1156	100	SMU1	Q2TAY7						1156	100	SLC9A3R1.290.S
1157	100	SYNRG	Q9UMZ2;Q9UMZ2-5;Q9UMZ2-8;Q9UMZ2-3;Q9UMZ2-7;Q9UMZ2-4;Q9UMZ2-6;Q9UMZ2-9;A0A087WZS7;A0A087WW94;A0A087WZF6						1157	100	ERCC5.341.S
1158	100	SLC4A1	P02730;P02730-2;A0A0A0MS98						1158	100	SRRM2.1497.S
1159	100	GAPVD1	Q14C86-5;Q14C86-2;Q14C86;Q14C86-6;Q14C86-3;C9IZ08;H0Y7I9;B4DGD8;B0QZ65;A0A0A0MQV8;C9IZX9						1159	71.9298	HID1.592.S
1160	100	DGLUCY	Q7Z3D6-2;Q7Z3D6-3;Q7Z3D6;Q7Z3D6-4;H0YB09;Q7Z3D6-5;H0YB62;A0A0C4DGD4;H0YB11;E5RJ62;E5RIU5;A0A0C4DGD8;E5RIL4;E5RJ87;E5RGN8;E5RFZ6;E5RGP9;E5RK56;E5RFT5;Q7Z3D6-6;E5RHG2						1160	89.4737	AMPD2.190.S
1161	100	MSH6	P52701;P52701-3;A0A494C0M1;P52701-2;A0A087WWJ1;A0A087WYT6;F8WAX8;F8W7G9;C9J7Y7;C9JH55;C9J8Y8						1161	100	SGTA.81.T
1162	100	EFHD2;EFHD1	Q96C19;H0Y4Y4;A0A087X1Z2;Q9BUP0-2;C9JTV4;Q8WYH2						1162	89.4737	PCYT1A.315.S
1163	100	APOA1	P02647;F8W696						1163	100	EIF4B.498.S
1164	100	PCM1	A0A5H1ZRS1;Q15154-5						1164	100	SRRM2.903.T
1165	100	FAM98B	Q52LJ0;Q52LJ0-1;H0YNA1						1165	81.5789	HSP90AB1.261.S
1166	100	PTPN1	P18031;B4DSN5						1166	81.5789	HSP90AB1.255.S
1167	100	WAPL	Q7Z5K2-2;Q7Z5K2;Q7Z5K2-3;F6QZY1;Q8WVX6;REV__A0A6E1ZAN8;REV__Q7RTS6						1167	100	USP24.2047.S
1168	100	NDUFA10	A0A087WXC5;O95299;E7ESZ7;O95299-2;C9J6X0;Q8N1B9;H7C2W5;H7C1Y7;H7C2X4						1168	89.4737	HNRNPC.228.S
1169	100	DHX30	Q7L2E3-2						1169	100	TMPO.160.T
1170	100	XPO7	E7ESC6;E5RIW1;H0YBE1						1170	100	GTF2F1.446.T
1171	100	PPP6R3	H7BXH2;E9PKF6;Q5H9R7-6;Q5H9R7-2;Q5H9R7;Q5H9R7-5;Q5H9R7-4;Q5H9R7-3;H0YEN2;E9PNN8;H0YDW1;H0YEV0;E9PKG4;E9PJD8;H0YDK9						1171	100	TRIM28.594.S
1172	100	EIF2AK4	Q9P2K8;Q9P2K8-2;H0YME5;Q9P2K8-3;H0YND8;H0YNY9						1172	100	CLINT1.227.S
1173	100	NCF2	P19878;P19878-3;P19878-4;P19878-2;B1ALB7						1173	100	KHNYN.10.S
1174	100	PSMB3	P49720;A0A087WXQ8;A0A087WY10						1174	81.5789	REPS1.170.S
1175	100	CUX1;CUX2	P39880-3;P39880;P39880-4;P39880-2;A0A2R8Y852;P39880-5;A0A2R8YDI1;P39880-6;A0A2R8Y8D0;O14529						1175	81.5789	LEO1.238.S
1176	100	AP1M1;AP1M2	Q9BXS5;Q9BXS5-2;E7ENJ6;K7EJL1;K7EQX3;K7ENA7;K7EPJ8;K7ER75;A0A087WZX7;K7EJJ1;K7EQ90;K7EPR4;K7EK69;K7EMG5						1176	81.5789	LEO1.229.S
1177	100	TBC1D15	Q8TC07-2;Q8TC07-3;Q8TC07;C9JA93;F8VV61;F8WCB5;F8WDJ1;F8WF35;F8WAX5						1177	89.4737	RAPGEF2.1120.S
1178	100	ACAA1	P09110;C9JDE9;H7C131;H0Y4D4;P09110-2;B4DVF4;F2Z2Q6;F2Z3P7						1178	100	SRRM1.414.S
1179	100	PRPF3	O43395;O43395-3						1179	100	SP140.291.S
1180	100	ATP5IF1	Q9UII2;A0A0B4J230;Q9UII2-3;Q9UII2-2						1180	100	CLASP2.430.S
1181	100	PTGES2	Q9H7Z7;X6RJ95						1181	100	ZRSR2.349.S
1182	100	DDX39B	Q13838-2;Q13838;Q5STU3;A0A0G2JJZ9;A0A140T9X3;F6WLT2;A0A140T996;F6TRA5;A0A0A0MT12;F6S4E6;A0A140T973;A0A140T9K1;A0A140T9L4;F6R6M7;A0A0G2JJL7;F6QYI9;H0Y400;A0A140T9N3;A0A140T9K2;A0A0G2JHN7;F6S2B7;F6U6E2						1182	89.4737	SUB1.17.S
1183	100	NUCB1	Q02818;H7BZI1;C9JKZ2;C9JBD3;C9J3C1						1183	10.5263	PGM1.19.T
1184	100	CASP1	P29466-2;P29466;A0A1W2PRX7;Q5FBZ0						1184	100	ITSN2.862.S
1185	100	CDK11B;CDK11A	P21127-2;P21127-8;P21127;P21127-3;A0A0D9SEI3;A0A0D9SER5;A0A0D9SEN2;P21127-10;Q9UQ88-9;A0A087WYI9;A0A087X1I0;E9PFJ2;Q5QPQ9						1185	100	RBMX.88.S
1186	100	SPEN	Q96T58;A0A669KB49;H0Y5U7						1186	100	IL16.795.S
1187	100	AP2A2	O94973;A0A0G2JS82;O94973-2;O94973-3;A0A0G2JQM1;E9PR62;A0A0G2JRF9;A0A0G2JQA4;A0A0G2JRS3;A0A0G2JQT9;H0YEG0;E9PNC4;A0A0G2JS17;H0YDE9;E9PQP4						1187	89.4737	SF3B2.309.S
1188	100	U2AF2	P26368;P26368-2;K7ELP8						1188	100	TRIP12.77.S
1189	100	ARHGEF6	Q15052						1189	100	CBX3.95.S
1190	100	CAPG	P40121;P40121-2;E7ENU9;H7C0X8						1190	89.4737	HMGXB4.102.S
1191	100	UMPS	P11172;P11172-3;P11172-2;E9PFD2;P11172-4;F2Z3P2;F2Z303;F8WDG4						1191	100	DDX54.782.S
1192	100	ACSL1	P33121;E7EPM6;P33121-2;P33121-3;B7Z3Z9;D6RER0;H0Y9U7;H0Y9Z9;D6RG07						1192	100	SP110.380.S
1193	100	POLR1A	O95602;B9ZVN9						1193	100	ZMYM4.122.S
1194	100	F5	A0A0A0MRJ7;P12259						1194	100	SCRIB.504.S
1195	100	RPS21	P63220;Q8WVC2;Q9BYK1;Q9BYK2						1195	89.4737	LSP1.175.T
1196	100	OAS3	Q9Y6K5;F8VS35;F8VWK9;H0YHL3						1196	89.4737	ZMYND8.510.S
1197	100	EIF3I	Q13347						1197	100	LDB1.302.S
1198	100	RPAP3	Q9H6T3;Q9H6T3-2;Q9H6T3-3						1198	100	PML.504.S
1199	100	RPS6KA3	P51812;B1AXG1;B7ZB17;B4DG22;A0A2R8Y603;A0A2R8Y7S9;A0A2R8YGB7;B1AXG2						1199	89.4737	LEO1.197.S
1200	100	EIF2B1	Q14232;F5H0D0;Q14232-2						1200	100	ARHGEF1.410.S
1201	100	PSMA4	P25789;H0YN18;P25789-2;H0YL69;H0YMZ1;H0YMA1;H0YKT8;H0YMI6;H0YKS0;H0YLC2;H0YMV3;H0YLS6						1201	100	SERBP1.237.S
1202	100	DDX27	B7Z6D5;Q96GQ7;A0A087X059;A0A087WYH5						1202	100	IQGAP2.1461.S
1203	100	TTC1	Q99614;H0YB37						1203	100	PML.505.S
1204	100	NDUFV2	P19404;E7EPT4;J3QS34;J3KRB4						1204	100	CCDC88B.436.S
1205	100	NPLOC4	Q8TAT6;Q8TAT6-2;I3L4U9;A0A0D9SFI9;I3L283;I3L3I1;I3L281;I3L4S2						1205	100	NUMB.305.S
1206	100	RTCA	O00442-2;O00442;A6NIC1						1206	100	RERE.656.S
1207	100	GOLGA5	Q8TBA6;Q8TBA6-2;H0YK03						1207	82.4561	KMT2D.1671.S
1208	100	SEC22B	O75396						1208	100	SPAG9.719.S
1209	100	PFKM	P08237;A0A2R8Y891;P08237-3;P08237-2;F8VZI0;F8VX13;F8VP00;F8VW30;F8VSF7;F8VUB8;F8VYK8;H0YHB8;F8VVE3;F8VZ53;F8VSF5						1209	100	PHRF1.914.S
1210	100	RIPK1	Q13546;Q13546-2						1210	89.4737	DPF2.142.S
1211	100	ANKHD1;ANKHD1-EIF4EBP3	Q8IWZ3-6;Q8IWZ3;Q8IWZ3-4;H0Y4P6;H0Y785;H0Y472;H7C0V5;H7C2E1						1211	100	SEC16A.2083.S
1212	100	CASP10	Q92851-4;Q92851-6;Q92851;Q92851-3						1212	100	ZNF592.1089.S
1213	100	ANKRD44	A0A2R8Y7Y4;Q8N8A2-2;H7C209;Q8N8A2-3;Q8N8A2-5;H7C4A0;F8WBW3						1213	100	SENP7.11.S
1214	100	CMAS	Q8NFW8;Q8NFW8-2;F5GYM0;F5H296						1214	100	ZC3H11A.758.S
1215	100	HEATR5B	Q9P2D3;Q9P2D3-3;Q9P2D3-2;H7C2X3;REV__A8MXE2						1215	100	RPS8.130.T
1216	100	SRSF3	P84103;A0A087X2D0						1216	100	LARP7.261.S
1217	100	ENO2	P09104;P09104-2;F5H0C8;U3KQP4;F5H1C3;U3KQQ1						1217	100	PNN.66.S
1218	100	SSBP1	Q04837;A0A0G2JLD8;E7EUY5;C9K0U8						1218	100	CLINT1.234.S
1219	100	TXLNA	P40222						1219	78.9474	RNF113A.253.S
1220	100	CEBPZ	Q03701;C9J9W7						1220	100	RBM10.154.S
1221	100	LCN2	P80188;P80188-2;X6R8F3						1221	100	UFL1.431.S
1222	100	RMDN3	Q96TC7;Q96TC7-2;H0YLG5;H0YNE5;H0YLV7						1222	100	BIN2.259.S
1223	100	MLEC	Q14165;F5H1S8;F5GX14;H0YG07						1223	81.5789	LEO1.205.S
1224	100	ELP1	O95163;A0A6Q8PHC9;A0A6Q8PHF4;A0A6Q8PG86;A0A6Q8PEX6;A0A6Q8PFB7;A0A6Q8PGW3;A0A6Q8PF66;A0A6Q8PFH9;A0A6Q8PHI5;A0A6Q8PH48;F5H2T0;A0A6Q8PFN8;A0A6Q8PHA0;A0A6Q8PGR0;A0A6Q8PF69;A0A6Q8PGA6;A0A6Q8PFC8;A0A6Q8PGC4;A0A6Q8PH36;H0YDF3;A0A6Q8PFX1						1224	100	SPAG9.716.S
1225	100	A2M;PZP	P01023;F8W7L3;P20742-2;P20742;H0YFH1						1225	100	CUL4A.10.S
1226	100	CBX5	P45973;F8VNY3						1226	100	GSK3B.279.Y
1227	100	ITSN2	Q9NZM3-2;Q9NZM3;A0A087WVF7;Q9NZM3-3;E7EPJ2;F8W719;H7C0L8						1227	89.4737	AIF1.39.S
1228	100	RAPGEF2	A0A2R8YGD3;Q9Y4G8						1228	100	SRRM2.1502.S
1229	100	DNAJB1	P25685;P25685-2;M0R080;M0QYT3;M0QXK0;M0R1D6;M0R128;A0A1B0GX60						1229	89.4737	SF3B1.142.T
1230	100	ENSA	O43768;O43768-3;A0A1W2PRU0;A6NMQ3;Q5T5H1;O43768-2;O43768-9;O43768-4;O43768-5;O43768-7;O43768-6;O43768-8						1230	89.4737	PWP1.57.S
1231	100	RPL15	P61313;E7EQV9;A0A2R8YEM3;E7ENU7;E7EX53;A0A2R8Y738;P61313-2						1231	100	PPIG.415.S
1232	100	SAFB2	Q14151;Q14151-2;K7ERX3;K7EQU4						1232	100	MSH6.309.S
1233	100	KDM3B	Q7LBC6;Q7LBC6-2;Q7LBC6-3;H0Y9V5						1233	100	NUCKS1.73.S
1234	100	AHCYL1	O43865;O43865-2						1234	100	CHD4.1630.S
1235	100	UBQLN1	Q9UMX0;Q9UMX0-3;Q9UMX0-4;H0YDS0;H0YEZ9						1235	100	ALG3.11.S
1236	100	HOOK3	Q86VS8;H0YE69;H0YDK4						1236	100	ACIN1.885.S
1237	100	MTHFD1L	B7ZM99;A0A087WVM4;H0Y327;Q5JYA8;Q4VXM0;Q4VXV2;Q4VXM1						1237	100	SRRM2.484.S
1238	100	EDC4	Q6P2E9;Q6P2E9-2;I3L2F4;I3L0V0;I3L3M2						1238	89.4737	LSP1.177.S
1239	100	RBM17	Q96I25;Q5W011;Q5W010;Q5W012;H0Y6J6						1239	100	BASP1.36.T
1240	100	ARFGEF1	Q9Y6D6;E5RIF2;E5RHL7;E5RHZ1;E5RJN9						1240	100	HNRNPM.637.S
1241	100	PRDX3	P30048-2;P30048						1241	100	THRAP3.253.S
1242	100	RPL26	P61254;J3QRI7;J3QQQ9;J3QQV1;J3QRC4;J3KSS0;J3KS10						1242	100	SRRM1.738.S
1243	100	ITGB1	P05556;P05556-2;P05556-5;P05556-4;P05556-3;E7EQW5;C9JPK5;Q5T3E6;E9PLR6;E7EUI6;E7ERX5;C9JJP8;Q5T3E5;E9PQJ2;H7C4N8;C9JNE0						1243	89.4737	TP53BP1.727.S
1244	100	GAA	P10253;I3L3L3;I3L0S5;I3L2V9						1244	100	SLTM.344.S
1245	100	H2AC20	Q16777						1245	100	RRBP1.1277.S
1246	100	ALOX5	P09917;P09917-3;P09917-2;P09917-5;P09917-4;A0A087X109						1246	100	EIF4B.504.S
1247	100	RBBP7	Q16576;E9PC52;Q5JP01;Q5JP02;Q5JNZ6;C9J7L0						1247	37.7193	SRSF2.221.S
1248	100	ZC3H15	Q8WU90;Q8WU90-2;F8WB26;H7C466;F8WF67						1248	89.4737	TP53BP1.294.S
1249	100	TBXAS1	Q53F23;A0A0C4DH47;P24557;P24557-3;A0A0A0MSK3;P24557-4;P24557-2;C9JS68;A0A498U6I9;F8WD37;F8WC80						1249	100	WTAP.306.S
1250	100	MYH10	P35580;P35580-5;P35580-2;P35580-3;P35580-4;E7ERA5						1250	100	TTC7A.647.S
1251	100	OS9	Q13438;Q13438-4;F8W1V2;F8W1N0;F8VZI7;F8W0R2						1251	89.4737	CCAR2.681.S
1252	100	PPIF	P30405;R4GN99;P30405-2;H0Y548						1252	21.9298	SRPK3.8.S
1253	100	UBA5	Q9GZZ9;E7EQ61;E7EWE1;Q9GZZ9-2;C9J5W5;C9JRV9;C9J0F6;D6RJC9						1253	100	NCOA7.441.S
1254	100	GNL3	Q9BVP2-2;Q9BVP2;C9JZT7;B4DMU5;C9JYH9						1254	100	SRRM2.486.S
1255	100	BPI	A0A2R8YDF1;P17213;H0Y738;A0A0D9SFX6						1255	100	PRKCB.642.T
1256	100	GPD1L	Q8N335;C9JFA7;C9JM46;C9K0P5						1256	100	BAP18.62.S
1257	100	ALDOC	P09972;A8MVZ9;J3KSV6;J3QKP5;C9J8F3;K7EKH5;J3QKK1						1257	100	SP140.277.S
1258	100	COX6B1	P14854;A0A494C160;K7EQD3						1258	100	PAK1.223.S
1259	100	LACTB	P83111;P83111-2;H0YNN5						1259	100	SRRM2.2581.S
1260	100	CUL2	A0A0A0MTN0;Q13617;Q13617-2;Q5T2B5;Q5T2B7						1260	100	AKAP2.631.S
1261	100	PRPF4B	Q13523;H0YDJ3						1261	67.5439	RAB11FIP1.54.S
1262	100	HBS1L	Q9Y450;Q9Y450-4;J3QT46;H0YDX7;B7Z524;H0YES5;E9PHZ9;E9PN23;G5E991;E9PMN1;E9PLR4;E9PJ90;E9PS53;H0YD85						1262	89.4737	HNRNPC.227.S
1263	100	DDT;DDTL	P30046;B5MC82;P30046-2;A6NHG4;J3KQ18;H7C342						1263	100	EIF4B.498.S
1264	100	COG4	Q9H9E3;A0A6I8PIQ6;J3KNI1;A0A0A0MS45;Q9H9E3-3;Q9H9E3-2;H3BMV9;H3BSD2;E9PRT5;J3KRB5;H3BQB2;J3QLW1						1264	100	PRPF38B.527.S
1265	100	GIGYF2	Q6Y7W6;Q6Y7W6-3;I1E4Y6;C9IYH5;C9JH78;C9JRZ2;C9JHT0;C9J0V6;F8WCD5;C9JPV7;C9JXQ0;B8ZZD2;C9J7G1;C9JZC0;C9JW88;C9J1A6;A0A1U8QZH8;REV__H3BRR8;REV__O60476;REV__Q86UU1-2;REV__Q86UU1;F8WBF1						1265	100	ZNF22.49.S
1266	100	ACADS	P16219;E9PE82						1266	100	XRCC1.266.S
1267	100	FKBP2	P26885;A0A494C1N0;F5H0N4						1267	100	ATP2A2.663.S
1268	100	SELENOH	A0A087WYP2;Q8IZQ5;H0YE28;H3BV83						1268	100	BIN1.265.S
1269	100	DIS3	Q9Y2L1;Q9Y2L1-2;G3V1J5;F2Z2C0						1269	89.4737	SLTM.550.S
1270	100	TMX1	Q9H3N1;G3V448						1270	100	RSRC2.32.S
1271	100	LASP1	Q14847;Q14847-2;C9J9W2;Q14847-3;F6S2S5;J3KSN1;K7ESD6						1271	89.4737	UNC93B1.550.S
1272	100	PSMD4	P55036;P55036-2;A6PVX3						1272	89.4737	UNC93B1.547.S
1273	100	DRG1	Q9Y295;H0YI06;F8WEE0						1273	100	ZC3H4.1275.S
1274	100	NAP1L4	Q99733;Q99733-2;C9JZI7;C9J6D1;E9PNJ7;A8MXH2;E9PKT8;E9PNW0;E9PJJ2;E9PP22;H0YCI4;E9PKI2;C9J1B1						1274	100	GATAD2A.49.T
1275	100	COPS2	P61201;P61201-2;B4DIH5;H0YKU5;H0YM03;H0YMC2						1275	100	PCBP1.264.S
1276	100	ARFGAP2	Q8N6H7;G5E9L0;Q8N6H7-2;A0A0D9SF70;E9PQP3;E9PIY6;Q8N6H7-3;H0YDN9;E9PMU9;E9PK28;E9PJT7;H0YDX1;H0YF45;E9PMR9;E9PM63;E9PNY8;E9PM18						1276	100	MIDEAS.461.S
1277	100	EIF4G3	A0A0U1RQK7						1277	92.1053	GTF3C1.1865.S
1278	100	SNRPA	P09012;M0QZG7;M0QXK2;M0R221;M0R2B8;M0R0G9						1278	100	PIK3AP1.642.S
1279	100	AQR	O60306;H0YLN9						1279	81.5789	BNIP3L.22.S
1280	100	KIF2A	O00139;O00139-4;A0A6Q8PG37;O00139-1;O00139-5;A0A6Q8PGH7;D6R9M0;A0A6Q8PGG1						1280	100	EPS15L1.672.S
1281	100	ALDH7A1	P49419-2;P49419;A0A1B0GW77;A0A1B0GTG2;A0A1B0GTY9;A0A1B0GW82;A0A1B0GUA1;A0A1B0GTJ4;P49419-4;A0A1B0GV49;A0A0J9YWF7;A0A1B0GUY0;H0YHM6;F8WDY6;F8VVF2;A0A1B0GVU0;A0A1B0GW65;F8WD33;A0A0J9YWM6						1281	89.4737	HLA-C.360.S
1282	100	METAP2	P50579;P50579-3;G3V1U3;F8VSC4						1282	100	HNRNPA2B1.212.S
1283	100	HEBP2	Q9Y5Z4;Q9Y5Z4-2;Q5THN1;C9IZA0						1283	81.5789	NSF.207.S
1284	100	LUC7L3	O95232;J3KPP4;D6RDI2;H0YA81;H0YBV7;H0YAR4;C9JL41;O95232-2;E7EN55;D6RHH0;U3KQT3;H0YAY6;H7C5U7						1284	10.5263	KATNA1.175.T
1285	100	LTBP1	Q14766;Q14766-4;E7EV71;Q14766-2;Q14766-5;H7C4L5;C9JDW2;H7C0I7;H7C2H7;H7BZ76						1285	89.4737	NCAPG.674.S
1286	100	PAPOLA	P51003;G3XAH6;P51003-2;A0A0C4DGK1;G3V3I9;H0YJL4;H0YJ00;G3V457						1286	100	ENAH.471.S
1287	100	DPYSL2	A0A1C7CYX9;Q16555-2;E5RFU4						1287	100	TP53BP1.500.S
1288	100	ACTL6A;ACTL6B	O96019;O96019-2;H7C5S0;C9JQT2;O94805						1288	99.1228	EIF4G1.1148.S
1289	100	CYFIP1	Q7L576;A0A0G2JR96;A0A0G2JQT1;Q7L576-2;Q7L576-3;A0A0G2JRX2;A0A087WU52;A0A0G2JRV9;A0A087WWL1;H0YL50;A0A0G2JQH3;A0A087WVZ5						1289	100	MLLT3.483.S
1290	100	EXOC4	Q96A65;Q96A65-2						1290	100	WDR44.262.S
1291	100	ACADSB	P45954;P45954-2						1291	100	NIFK.247.S
1292	100	ZRANB2	O95218-2;O95218						1292	100	SP100.362.S
1293	100	ZMYND8	Q9ULU4-7;Q9ULU4-10;Q9ULU4-19;Q9ULU4-5;Q9ULU4-11;Q9ULU4-20;Q9ULU4;Q9ULU4-18;A0A087WYS3						1293	100	THRAP3.320.S
1294	100	NCLN	Q969V3-2;Q969V3;K7ELZ9						1294	89.4737	CBX3.95.S
1295	100	ABCF3	Q9NUQ8;Q9NUQ8-2;F8WCU6						1295	100	PCIF1.116.S
1296	100	EXOC2	Q96KP1;Q2MDF5						1296	89.4737	MAP2K6.207.S
1297	100	SERPINB1	P30740;P30740-2						1297	89.4737	MAP2K3.218.S
1298	100	PIK3C3	A0A1W2PS05;Q8NEB9;A8MYT4;M0R308;K7EKH3;K7EIV6;K7ENH3;M0R386;A0A0B4J2B1						1298	100	TCOF1.583.S
1299	100	AUH	Q13825;Q13825-2						1299	100	CDK17.137.S
1300	100	CLYBL	Q8N0X4;Q8N0X4-2;Q5JVC0;Q5JVC2;Q5JVB9;Q5JVC1;REV__J3QL73						1300	100	HMGN3.78.S
1301	100	RPL28	P46779;H0YKD8;P46779-2;P46779-3;H0YMF4;P46779-4;P46779-5;H0YLP6						1301	100	RIF1.1616.S
1302	100	EPB41L2	O43491;E9PHY5;O43491-4;E9PK52;O43491-3;O43491-2;E9PII3;A0A2R8Y5B3;Q6R5J7;E9PQD2;H0Y5B0;E9PRG1;E9PIG0;E9PQN0;E9PJP4;E9PMV8;Q6ZSX4;E9PMG5;E9PN54;E9PPC9						1302	100	GOLGB1.2216.S
1303	100	PPP3CA	Q08209-2;Q08209-3;Q08209;Q08209-4;Q08209-5;E7ETC2;E9PPC8;E9PK68						1303	89.4737	LYSMD3.55.S
1304	100	SMARCE1	A0A2R8Y855;B4DGM3;Q969G3-2;Q969G3;J3QKS7;J3QR61;J3QKX6;A0A2R8YEB8;A0A2R8YDQ4;J3QL66						1304	100	PFKFB2.483.S
1305	100	RAP1GDS1	P52306;P52306-2;H0Y8M2;D6RHH8;D6RBC6;D6RHZ7;D6RC12						1305	100	LARP4.722.S
1306	100	NOL11	Q9H8H0;J3QR28;J3QLQ6;Q9H8H0-2						1306	100	ARHGEF2.959.S
1307	100	PHIP	Q8WWQ0						1307	100	NIFK.142.S
1308	100	TMED9	Q9BVK6						1308	100	PHF14.835.S
1309	100	ARPC3	O15145;F8VR50;C9JZD1						1309	78.9474	UTP3.365.S
1310	100	CTSB	P07858;E9PKQ7;E9PNL5;E9PHZ5;E9PLY3;E9PSG5;E9PQM1;R4GMQ5;E9PR54;E9PJ67;E9PCB3;E9PS78						1310	100	CTDSPL2.28.S
1311	100	FXR1	P51114;B4DXZ6;P51114-3;C9JAJ4;H7C4S4;C9JYQ6;C9J5B4;C9IZ22;C9JZE0;C9JY20						1311	100	TOP1.111.S
1312	100	SNRNP70	P08621;P08621-2;P08621-3;P08621-4;M0QYR1;M0QX04						1312	100	SCAF11.608.S
1313	100	UFD1	Q92890;Q92890-1;Q92890-3;C9JNP9;C9IZG3						1313	100	MARCKS.145.S
1314	100	TTLL12	Q14166;V9GY16						1314	100	PDCD4.457.S
1315	100	LNPEP	Q9UIQ6						1315	100	PTPN12.435.S
1316	100	RBBP6	Q7Z6E9;Q7Z6E9-2;A0A2R8Y880;H3BSK8;Q7Z6E9-4;H3BUN0;A0A087WY32;I3L3Y2;Q7Z6E9-3						1316	100	HNRNPH1.63.S
1317	100	INPP4A	Q96PE3-2;Q96PE3-3;Q96PE3;Q96PE3-4;B8ZZB2						1317	100	CDK9.464.S
1318	100	ALDH16A1	Q8IZ83;Q8IZ83-3;F5H4B6;Q8IZ83-2						1318	100	STMN1.25.S
1319	100	NADK2	Q4G0N4;Q4G0N4-2;Q4G0N4-3;B7Z8V7;A0A0C4DGV3;D6RHI4;H0Y9H7						1319	100	NPM1.195.S
1320	100	PPP4R3A;PPP4R3B	Q6IN85;Q6IN85-2;G3V5Z3;Q6IN85-4;Q6IN85-5;H0YIY8;G3V5A2;G3V231;G3V4R3;H0YJN6;Q5MIZ7-4						1320	100	SMARCA4.1349.S
1321	100	NCAM1	P13591;A0A087WX77;A0A087WWD4;A0A087WV75;P13591-1;A0A087WTF6;P13591-4;A0A087WTE4;P13591-3;P13591-5;P13591-6;A0A087WWJ5						1321	100	THRAP3.248.S
1322	100	MAP2K2	P36507;G5E9C7;M0R1B6						1322	100	SRRM2.2272.S
1323	100	DNAJC10	Q8IXB1;Q8IXB1-2;Q8IXB1-3;A0A494C1G5;E7EP04;Q71S60;A0A087WXH7;H7C1G0						1323	100	HNRNPD.83.S
1324	100	CHAMP1	Q96JM3;A0A2R8Y735;S4R3K0;A0A2R8Y4S6						1324	100	MCM3.672.S
1325	100	ATP6V1E1	P36543;P36543-3;P36543-2;C9J8H1						1325	32.4561	MORC2.785.S
1326	100	DNPEP	Q9ULA0;E5RIA4;E7ETB3;E7EMB6;B9ZVU2;E7EPX3;C9JBE1;F8WAN0;E3W974;C9J1E2;E5RJ35;C9JRG3;E3W979						1326	100	YBX1.165.S
1327	100	HPRT1	P00492						1327	100	SRRM1.431.S
1328	100	NCK1	P16333;P16333-2;C9JAB9;C9JVV5;C9J869;C9K098;H7C5C7;C9J0K5						1328	100	SRRM1.429.S
1329	100	TGOLN2	O43493;A0A5F9UY30;A0A5H1ZRP2;O43493-5;O43493-3;O43493-7						1329	100	UFD1.299.S
1330	100	RAD21	O60216;E5RFZ5;E5RI01;E5RFV8;E5RIN7;E5RJW1;E5RJK5						1330	100	NUMA1.169.S
1331	100	WASHC5	Q12768						1331	100	HUWE1.1898.S
1332	100	CLPX	O76031;H0YM48;H0YK07						1332	100	DNAJC9.109.S
1333	100	MYO1C	O00159-3;F5H6E2;O00159;O00159-2;I3L3Y6;I3L501;I3L3F5						1333	100	PSMA5.56.S
1334	100	ARHGAP1	Q07960;H0YE29;E9PNR6						1334	71.9298	LSP1.177.S
1335	100	WDR61	Q9GZS3;H0YN81;H0YMF9;H0YL19;H3BQA8;H0YM76;H0YLA1						1335	100	UBXN1.200.S
1336	100	DNMT1	P26358;P26358-3;K7ENW7;K7EJL0;K7EIZ6;K7EP77						1336	100	TPD52L2.21.S
1337	100	COG7	P83436						1337	100	BIN2.444.S
1338	100	PCCB	E7EX59;P05166;P05166-2;E7ETT1;E9PDR0;C9JQS9;E7ETT4;E7EUY3;E9PEC3;F8WBI9;E7ENC1;C9JVY9;H7C5C9;C9JVW9;C9JAW3						1338	100	WDR44.403.S
1339	100	GSR	P00390-2;P00390;P00390-3;P00390-4;P00390-5;A0A2R8YF59;H0YC68						1339	100	PRPF4B.93.S
1340	100	ETHE1	O95571;M0QXB5;M0QY80;M0QX80						1340	89.4737	SIN3A.1112.S
1341	100	PDHX	O00330-3;O00330;E9PLU0;O00330-2;H0YD97;E9PRI6						1341	100	PDS5B.1166.S
1342	100	UBA3	Q8TBC4						1342	100	DMTN.333.S
1343	100	SCYL2	Q6P3W7;A0A0U1RQQ9;F8VSC5;H0YIK6;H0YI32;F8VPW3						1343	100	CDK11B.396.S
1344	100	GAK	O14976;O14976-2;A0A087X1U9;H0Y8H5;D6RAW3;D6RC24;D6RE78;D6RF16;H0Y9M4;D6RAQ7;H0YA39						1344	100	ZNF638.383.S
1345	100	ALDH1A1	P00352;Q5SYQ9;Q5SYQ8;Q5SYQ7						1345	100	URI1.442.S
1346	100	RABGAP1	Q9Y3P9;Q9Y3P9-2;Q9Y3P9-3;Q9Y3P9-4;B5MCD9;C9JGR5						1346	89.4737	TFIP11.59.S
1347	100	GALK1	P51570;K7EII7;K7ERJ9;K7ERN9						1347	100	BCL11A.86.S
1348	100	PSMB8	X5D2R7;P28062;P28062-2;Q5JNW7;A0A140T998						1348	100	CARMIL1.1094.S
1349	100	ARHGAP30;IFITM10;ARHGAP32	Q7Z6I6;A0A0A0MRJ8;Q7Z6I6-3;A0A0A0MRJ9;Q7Z6I6-2;Q7Z6I6-4;E9PLT5;H0Y3H0;A7KAX9-3						1349	100	WIZ.201.S
1350	100	RBM12	Q9NTZ6;A6PVI1;A6PVI0;Q5JX62						1350	92.9825	ABI2.183.S
1351	100	COPS5	Q92905;E5RHH5;E5RFS1;E5RG35;E5RK55;E5RHF2						1351	100	FKBP5.445.S
1352	100	ACSS1	Q9NUB1-2;Q9NUB1;Q9NUB1-4;Q9NUB1-3;Q5TF43						1352	100	TLE5.196.S
1353	100	XPOT	O43592;F8WDU6;F5GYW6;F5GZM3						1353	100	SRP72.624.T
1354	100	PRDX4	Q13162;H7C3T4;A6NJJ0;A6NG45						1354	100	AFF4.694.S
1355	100	NDUFV3	P56181-2						1355	100	SEC22B.12.S
1356	100	WIPF1	O43516;O43516-3;O43516-2;O43516-4;E9PB87;B8ZZ90;C9JTB9;C9JB04						1356	100	EIF2AK4.667.T
1357	100	IPO7	O95373						1357	89.4737	WDR70.638.S
1358	100	MAGOH;MAGOHB	P61326;F5H6P7;P61326-2						1358	100	RBBP6.861.S
1359	100	RNF40	O75150;H3BP71;O75150-4;O75150-3;A0A087WTK2;H3BQ99;H3BUL6;I3L332;H3BS50						1359	100	ZMYND8.426.S
1360	100	CPOX	P36551;P36551-2;H0YA22;D6RER6						1360	89.4737	PNN.413.S
1361	100	NMT1	P30419;B7Z8J4;K7EN42						1361	100	RBM15.697.S
1362	100	LIMD1	Q9UGP4;C9JRJ5						1362	100	MLLT1.292.S
1363	100	PANK4	Q9NVE7;E9PHT6;H0YA26;H0Y9E4;H0YA31;D6RJF3;H0YA02						1363	100	SHC1.139.S
1364	100	DOCK11	Q5JSL3;A6NIW2;A0A0J9YW64						1364	100	INPP5D.1038.S
1365	100	AP3M1;AP3M2	Q9Y2T2;H0YBM0						1365	100	ANP32B.244.T
1366	100	ARAP1	Q96P48;Q96P48-3;Q96P48-4;E7EU13;Q96P48-1;Q96P48-2;Q96P48-7;A0A0A0MSJ2;Q96P48-5;F8WBT0;F5GWN4;H0YGD1;F5GWQ2						1366	89.4737	TOE1.5.S
1367	100	CCDC6	Q16204						1367	100	PLEKHA2.401.S
1368	100	TFAM	Q00059;Q00059-2;H7BYN3						1368	100	CHD9.550.S
1369	100	CRNKL1	Q9BZJ0-2;Q5JY65;Q9BZJ0-3;Q9BZJ0						1369	100	FOXO3.253.S
1370	100	RASAL3;SYNGAP1	Q86YV0;Q86YV0-2;M0QX12;A0A1B0GW70						1370	100	PPP2R5D.573.S
1371	100	CHERP	J3QK89;Q8IWX8						1371	100	NONO.428.T
1372	100	BPNT1	O95861;O95861-4;O95861-2;A6NF51;F8VVW8;F8W1J0;F8VZG4						1372	89.4737	EIF5.390.S
1373	100	TAP2	X5CMH5;A0A087WYD6;Q03519;A0A0G2JLV0						1373	89.4737	EIF5.389.S
1374	100	MBNL1	C9JP00;A0A0A0MQX8;Q9NR56;Q9NR56-7;Q86VM6;C9JCX1;H7C4Y1;C9J4T8						1374	100	TP53BP1.1113.S
1375	100	SNAP23	O00161;O00161-2;H3BM38;H3BV99;H3BP15;H3BQY9;H3BNE1;H3BR18;H3BPJ0;H3BR99;H3BNG6;H3BU94						1375	100	GAPDH.83.S
1376	100	SH3BGRL	O75368						1376	89.4737	TUBA1B.439.S
1377	100	ACSL4	O60488-2;O60488;D6RF95;H0Y9A0;D6RDA8						1377	100	SPTBN1.2169.S
1378	100	OGA	O60502;O60502-4;O60502-2;O60502-3;H7C3X0						1378	100	FHOD1.523.S
1379	100	GYS1;GYS2	P13807-2;P13807;M0QYU1;P54840						1379	100	GTF2I.633.S
1380	100	ZMPSTE24	O75844;A0A6Q8PHG9;A0A6Q8PF67;A0A6Q8PH40						1380	100	EHBP1L1.1257.S
1381	100	CNPY2	F8W031;F8VXJ7;F8W1K5;F8VP03;F8W1U5;H0YIH9						1381	100	SCAF1.965.S
1382	100	ECHDC1	Q9NTX5-2;Q9NTX5;Q9NTX5-6;H0Y5L2;F2Z2D6;E9PJS8;J3KP84;E9PPG7;E9PRU6;E9PLY6;Q9NTX5-5;H0YCS9;H0Y525;E9PIU8						1382	89.4737	SSRP1.444.S
1383	100	GALK2	Q01415;B7ZAX5;Q01415-2;H0YLL8;H0YK30;H0YLL3;H0YK10;H0YN31;H0YNR7;H0YND3;H0YN87;H0YML1						1383	100	SRRM1.653.S
1384	100	STAT5A	K7EK35;P42229;P42229-2;K7EIF9;K7EM17;C9JVV6						1384	100	MARCKS.118.S
1385	100	PDE4DIP	Q5VU43-13;Q5VU43-2;E9PQG4						1385	100	UBA1.13.S
1386	100	PDLIM5	Q96HC4;Q96HC4-4;Q96HC4-7;H0Y8Y3;A0A0A0MSP3;H0YBI4;Q96HC4-2;Q96HC4-3;A0A0D9SFR4;H0Y929						1386	12.2807	BCLAF1.403.T
1387	100	ILVBL	A1L0T0;M0R026;M0QZX5;E9PJS0;M0R1B5						1387	100	ZRANB2.310.S
1388	100	CPSF1	Q10570;A0A087X101;A0A087WTV4;E9PIM1						1388	89.4737	KPNA3.60.S
1389	100	OPTN	Q96CV9;Q96CV9-3;H7C1H4;A0A087WY28;A0A087X2G2;X6RKL2						1389	89.4737	PLEKHO2.390.S
1390	100	AIP	O00170;E9PMH2;V9GYQ3						1390	100	MRPL1.320.S
1391	100	VAC14	Q08AM6;H3BUU8;Q08AM6-2;H3BQD9;A0A087WT26;H3BN23;REV__Q5W0A0-2;REV__Q5W0A0						1391	89.4737	SRRM2.323.S
1392	100	CLIC2	O15247;A6PVS0						1392	100	PPIP5K2.1172.S
1393	100	LARP7	Q4G0J3;Q4G0J3-3;H0YA82;D6RFF0;Q4G0J3-2;D6R9Z6;D6RAF3;D6RF49;D6RF22;D6RBH8						1393	100	EED.62.S
1394	100	DCXR	Q7Z4W1;J3KS22;J3QS36;J3KRZ4;J3QL34;J3KSZ5;J3QS45;J3QRQ2						1394	100	RCSD1.268.S
1395	100	SMARCA2	P51531;P51531-2;F6VDE0;A0A0U1RQZ9;A0A0U1RRG6;B1ALF6;B4DNT1;A0A1W2PS06;A0A0U1RR26;A0A0U1RR83;A0A0U1RQX3;F6T8Q0;A0A0U1RQW7;F6XE55;A0A0U1RRN2;A0A0U1RQU0;A0A0A0MSS5;A0A0U1RQE1;A0A0U1RRJ4;A0A0A0MT03;A0A1B0GWA8;A0A1B0GU54;A0A0U1RRJ8;F6RS74						1395	71.9298	HID1.588.S
1396	100	GRB2	P62993;P62993-2;J3QLF6						1396	89.4737	NEMF.375.S
1397	100	SLC25A5;SLC25A31	P05141;Q9H0C2						1397	100	TMPO.160.T
1398	100	MYO9B	Q13459;M0R300						1398	100	DEF6.597.S
1399	100	RPL18A	Q02543;M0R117;M0R0P7						1399	81.5789	PHF8.844.S
1400	100	GRPEL1	Q9HAV7						1400	100	SRRM1.465.S
1401	100	BLVRA	P53004						1401	100	MAP4.636.S
1402	100	VPS13A	Q96RL7-4;Q96RL7-2;Q96RL7;Q96RL7-3;H0Y7P8;H0YF78						1402	89.4737	WASHC2C.1157.S
1403	100	GLRX	P35754						1403	89.4737	ZBTB7A.549.S
1404	100	ALAD	P13716;P13716-2;B7ZBK6						1404	89.4737	CBX3.97.S
1405	100	THYN1	Q9P016;Q9P016-2						1405	100	TNKS1BP1.836.S
1406	100	EMC1	Q8N766-3;Q8N766;Q8N766-4;Q8N766-2;A0A286YEW0;Q5TG59;H7C4E3						1406	100	KCNQ1.407.S
1407	100	FYCO1	Q9BQS8;Q9BQS8-4;Q9BQS8-3;Q9BQS8-2;C9J2W6;H7BZ74						1407	100	ZMYND8.567.S
1408	100	CCDC124	Q96CT7;M0R2F5						1408	100	PI4KB.428.S
1409	100	SNRPA1	P09661;H0YMA0;H0YLR3;H0YKK0						1409	100	TMEM115.329.T
1410	100	PPM1G	O15355						1410	100	CREB1.142.S
1411	100	TRAF3IP3	Q9Y228;Q9Y228-2;E2QRE5;Q9Y228-3;B1AJU2;C9JBA0;C9J0C0;C9JXB3;H0YF09						1411	100	SRRM2.848.T
1412	100	CTSZ	Q9UBR2						1412	100	KMT2D.2274.S
1413	100	ERLIN2	E5RHW4;O94905;E5RJ09;O94905-2;O94905-3						1413	89.4737	PDS5B.1381.T
1414	100	CRKL	P46109						1414	89.4737	CHAMP1.214.S
1415	100	TMED2	Q15363;F5GX39;E7EQ72						1415	89.4737	CHAMP1.204.S
1416	100	SNU13	P55769						1416	100	CREB1.271.S
1417	100	HMGN2	P05204						1417	100	SCAMP3.76.S
1418	100	ARHGAP18;ARHGAP28	Q8N392;Q8N392-2;E9PL26;J3KT69;Q9P2N2-2;Q9P2N2						1418	100	SRRM2.1499.S
1419	100	LAMP1	P11279;P11279-2						1419	100	PDS5A.1305.S
1420	100	AGPS	O00116;A0A1B0GWA2;A0A2R8YEL0;B8ZZ81						1420	100	HDLBP.31.S
1421	100	PARN	A0A494C0W0;O95453-2;O95453;O95453-3;A0A494C0K5;A0A494C0Q6;A0A494C1K5;A0A494C0Q2;A0A494C1N1;A0A494BZW7;A0A494C0P9;A0A494BZU6;A0A494C156;A0A494C1G3;O95453-4;H3BRK1						1421	78.9474	MFAP1.116.S
1422	100	VPS29	Q9UBQ0;F8VXU5;Q9UBQ0-2;Q05DG7						1422	100	PPP4R3A.741.S
1423	100	RAC2	B1AH77;B1AH80						1423	100	RPL27A.68.S
1424	100	AP1G1	O43747;O43747-2;H3BNR4;H3BR36;H3BUN9;B4DGE1;H3BN71;H3BRM7;H3BN75;H3BS13;H3BV30;B3KNW1;H3BNN2						1424	100	TCOF1.906.S
1425	100	TWF2;TWF1	Q6IBS0;D6RG15;F8W645						1425	100	ING5.148.S
1426	100	HNRNPH3	P31942;P31942-2;P31942-3;P31942-4;P31942-5;P31942-6						1426	100	EIF3C.156.S
1427	100	UPF2	Q9HAU5						1427	100	ACIN1.400.S
1428	100	SEC11C	B4DI03;K7EJQ7;Q9BY50;A0A0A0MR04						1428	100	IL16.922.S
1429	100	PURA;PURG	Q00577;A0A494C0H6;K7ENC1;Q9UJV8-2;Q9UJV8						1429	89.4737	IKZF3.42.S
1430	100	HINT2	Q9BX68						1430	89.4737	PKN1.774.T
1431	100	PDXK	O00764;F2Z2Y4;O00764-3;O00764-2;A8MV33						1431	100	ILF3.476.S
1432	100	SBF1;SBF2	O95248;O95248-5;O95248-4;H0Y5W8;H0YD05						1432	89.4737	RNF20.138.S
1433	100	CCDC88A	Q3V6T2;Q3V6T2-3;A0A2U3TZV9;Q3V6T2-5;A0A2R8YG73;A0A2R8Y4W8;A0A2R8Y4X4;A0A2R8Y820;A0A2R8YGU1;A0A2R8Y885;H7C2C6;A0A2R8Y7D4;A0A2R8YG52;A0A087WXD9;A0A2R8Y6B2;A0A2R8Y7D9;A0A2R8YD81;A0A2R8Y846;A0A2R8YD99;A0A2R8Y7L3;A0A2R8YFV1;A0A2R8YFK8						1433	100	MYO9B.1346.T
1434	100	AGO2	Q9UKV8;Q9UKV8-2						1434	100	MIA2.1255.S
1435	100	GPX4	A0A087X2I2;A0A087WT12;P36969-2;P36969;K7ERP4;K7EJ20;K7EKX7;K7ENB4;R4GNE4;A0A0A0MTT1;A0A087X247						1435	81.5789	GCFC2.96.S
1436	100	XRCC1	P18887;M0QYS5						1436	100	BNIP2.176.S
1437	100	FYB1	O15117-2;O15117-3;O15117;D6RFJ5;D6RER7;D6RAE8;D6RC38;A0A2R8YEE1						1437	89.4737	HTATSF1.702.S
1438	100	VBP1	P61758;P61758-2						1438	100	CD44.216.S
1439	100	TRIP12	A0A6Q8PHK0;A0A6Q8PGG9;Q14669-2;Q14669-4;G5E9G6;C9JLD7;H7C1L9;C9JLJ5;C9JSX9;F8W9P3;H7C2Y1						1439	100	CD44.697.S
1440	100	SRBD1	Q8N5C6;Q8N5C6-2						1440	100	SEC22B.137.S
1441	100	BPTF	Q12830;Q12830-4;Q12830-2;F5GXF5						1441	100	ADD1.358.S
1442	100	RBM10	P98175-5;P98175-2;P98175;P98175-4;P98175-3						1442	79.8246	CHD2.208.S
1443	100	HMGN5	P82970;Q5JSL0;Q5JSK6;Q5JSK8;Q5JSK7						1443	79.8246	CHD2.207.S
1444	100	GIT2	Q14161;Q14161-3;Q14161-4;Q14161-5;Q14161-8;Q14161-6;R4GNG3;Q14161-9;Q14161-7;Q14161-11;Q14161-2;F8W822						1444	100	ACIN1.388.S
1445	100	RBM39	Q14498-2;Q14498;G3XAC6;H0Y4X3;Q5QP23;A0A0U1RQH7;Q5QP22;A0A0U1RQW2;F8WF24;F2Z2Z5;F2Z3E6;F8WF73;A0A087X122;H0Y6I9						1445	100	F11R.284.S
1446	100	METTL7A	Q9H8H3;H0YI09;F8VQX6						1446	92.1053	PDS5B.1259.S
1447	100	HIP1R	O75146;O75146-2;H0YH66						1447	100	SRSF6.303.S
1448	100	FTSJ3	Q8IY81;J3QSE2;J3KS36;J3KS74						1448	89.4737	CDK12.384.S
1449	100	PPP5C;PPP5D1	P53041;H0YDU8;A8MU39;E7EU14						1449	10.5263	ZNF592.459.S
1450	100	QDPR	P09417;P09417-2;B7Z415;D6RGG7;H0Y8F7;D6RHJ7						1450	100	UBE2O.896.S
1451	100	TMSB4X	P62328						1451	100	RBM15.250.S
1452	100	UBA7	P41226						1452	89.4737	CTPS1.574.S
1453	100	NAPG	Q99747;Q99747-2;J3KTJ6;J3QS28;J3QKW4						1453	100	SON.1697.S
1454	100	STK26	B4E0Y9;Q9P289;Q9P289-2;Q9P289-3						1454	100	RBM17.169.S
1455	100	PRPF4	O43172-2;O43172						1455	100	SRRM2.866.T
1456	100	GBP1;GBP3	P32455;H3BNS1						1456	89.4737	SUB1.19.S
1457	100	CWF19L1	Q69YN2;Q69YN2-3;A0A286YF56;Q69YN2-2;A0A0S2Z5Q6;A0A286YEP9						1457	92.1053	MARCKS.81.S
1458	100	NDUFA8	P51970						1458	89.4737	RANBP3.101.S
1459	100	RABGGTA	Q92696;H0YLH3;H0YLG7;H0YMG5;H0YKZ8;H0YKP6						1459	100	SRP72.621.S
1460	100	CLINT1	Q14677-2						1460	100	FNDC3A.147.S
1461	100	CUTA	O60888-3;O60888;O60888-2;C9IZG4;C9IZQ5						1461	46.4912	STRIP1.63.S
1462	100	CRAT	P43155-2;P43155;P43155-3;H0Y4Z7;B7ZBP5;A6PVN3						1462	100	SRRM1.614.T
1463	100	CPSF2	Q9P2I0;H0YJF4;G3V5T3;G3V3T7						1463	100	SRRM1.616.S
1464	100	MIF	P14174						1464	100	NFYA.297.S
1465	100	PITPNA	Q00169;F5GWE5;I3L4H1;I3NI10;I3L471;I3L4U7						1465	78.9474	YTHDC2.1090.S
1466	100	MRPL39	Q9NYK5;Q9NYK5-2;C9JG87						1466	100	BAP18.76.S
1467	100	UBE2V1	Q13404;Q13404-8						1467	78.9474	TOP2B.1519.S
1468	100	STX5	Q13190;Q13190-4;E9PNU4;H7C3X5;E9PP18;E9PRW9;H0YEJ8						1468	78.9474	TOP2B.1517.S
1469	100	RPS7	P62081;B5MCP9						1469	100	MLLT1.475.S
1470	100	CCDC93	Q567U6;F8W9X7;H7C050						1470	100	TCEAL3.65.S
1471	100	PARP4	Q9UKK3						1471	100	CHAMP1.675.S
1472	100	DERA	Q9Y315;E9PPM8;E9PML7;G3V158;E9PMH9;E9PJ44;E9PJB9;E9PPK3						1472	100	AHNAK.490.T
1473	100	PSMB2	P49721						1473	89.4737	PHF2.705.S
1474	100	DNAJA1	P31689;P31689-2						1474	100	TSC22D4.229.T
1475	100	CHD2	O14647;O14647-2;A0A1B0GTU9;A0A0D9SEP7;B7Z3I4;O14647-3;A0A0D9SGK0;A0A1B0GTM9;A0A1B0GU59;A0A0D9SFV8;A0A0D9SFA3;A0A0D9SFI3;A0A0D9SF92						1475	10.5263	RPRD2.458.T
1476	100	ITPR3	Q14573						1476	100	OGFR.378.S
1477	100	RNMT	O43148;O43148-2;K7EP06;K7EPP5;K7ERH6						1477	100	MPLKIP.133.S
1478	100	CYRIB	Q9NUQ9;E5RI16;E5RJL8;E5RJE1;E5RIR8;E5RGI7;A0A1W2PRQ0;A0A087X178;E5RFS4;E5RHU5;E5RK61;E5RK81;E5RH75						1478	89.4737	NCBP1.21.T
1479	100	RPL34	P49207						1479	92.1053	INTS12.128.S
1480	100	FNDC3B	Q53EP0;Q53EP0-2;C9JKH7						1480	89.4737	SEC31A.532.S
1481	100	RPL30	P62888;E5RI99;E5RJH3;A0A0C4DH44;A0A0B4J213						1481	89.4737	SEC31A.527.S
1482	100	CHORDC1	Q9UHD1;Q9UHD1-2;E9PPQ5;E9PHZ2;E9PIZ4;E9PSD5;E9PL00;E9PIF7						1482	100	H1-3.4.T
1483	100	WBP11	Q9Y2W2;F5GXS9						1483	100	TBC1D5.43.S
1484	100	PPIP5K2	O43314;A0A087WZV0;O43314-2;D6RBU4;A0A087WWN8;H0Y9M0;D6RFG4;REV__E5RJ31;REV__B4E3T4						1484	100	RSF1.604.S
1485	100	CTR9	Q6PD62;H0YCE8;A0A2R8Y3S3						1485	89.4737	AAK1.624.S
1486	100	UBE2J1	Q9Y385						1486	89.4737	DNAJC1.480.S
1487	100	VCPIP1	Q96JH7						1487	100	PPIG.413.S
1488	100	CHCHD3	C9JRZ6;Q9NX63;F8WAR4;A0A286YEX5						1488	81.5789	PNISR.321.S
1489	100	BCKDHA	F5H5P2;P12694;P12694-2;F5GXU9;H0YH31						1489	81.5789	PNISR.311.S
1490	100	H3C1;H3-4;H3-5	P68431;Q16695;Q6NXT2						1490	100	IQGAP2.1358.S
1491	100	NIPSNAP2	O75323;O75323-2;F8WBI5;C9K068;H7C333;C9J7B1						1491	100	RBBP6.1179.S
1492	100	SRSF2	Q01130;J3KP15;J3QL05						1492	89.4737	SMARCA5.66.S
1493	100	PYCR2	Q96C36;A0A087WTV6;A0A087WZR9						1493	100	HDLBP.944.S
1494	100	PPWD1	Q96BP3;F5H7P7;Q96BP3-2;D6R9Q1;H0Y8N5;D6RB19;D6RHV0;D6RA12;D6RDA4;D6RD43						1494	100	WASHC2C.333.S
1495	100	OTUB1	J3KR44;Q96FW1;F5H6Q1;F5GYJ8;F5GYN4;F5H3F0;Q96FW1-2						1495	89.4737	SRRM2.876.S
1496	100	USP10	Q14694;Q14694-3;Q14694-2;J3KT19;H3BQP1;H3BNA1;H3BQC6;H3BVF1;H3BNS8;H3BNL0;Q68D90						1496	21.0526	BICD2.319.T
1497	100	NCKAP1L	P55160;P55160-2;F8W050						1497	100	LRRC47.520.S
1498	100	NCOR1	O75376;O75376-2;A0A088AWL3;E7EVK1;O75376-3;E7EVU5;J3QKP0;J3KS29;J3KRE4						1498	100	RPS6KB2.423.S
1499	100	GNPDA1	P46926;D6R9P4;D6RAY7;D6RFF8;P46926-2;D6RB13;D6R917						1499	100	DCP1B.283.S
1500	100	CNPY3	Q9BT09;A0A0C4DFY8;Q9BT09-2						1500	100	VIM.39.S
1501	100	PPP2CA	P67775;P67775-2						1501	100	WDR55.14.S
1502	100	ADD1	P35611;P35611-3;E7EV99;E7ENY0;P35611-5;H0Y9H2;A0A0A0MSR2;D6RAH3;D6RF25;D6RJE2;H0YG19;H0YFD8						1502	100	MKI67.2466.S
1503	100	RBM28	Q9NW13;Q9NW13-2;C9JE21;C9JAA9;H7C5G8						1503	100	SRRT.544.T
1504	100	KHDRBS1	Q07666;Q07666-2;Q07666-3						1504	100	OGFR.315.S
1505	100	RIF1	Q5UIP0-2;Q5UIP0;H7C2B5;H7BZN3						1505	89.4737	LEO1.162.S
1506	100	MON2	A0A286YFF8;Q7Z3U7-6;Q7Z3U7-5;Q7Z3U7;Q7Z3U7-2;F8VZV1;Q7Z3U7-3;F8VQS2;F8VZV6						1506	100	SAP130.709.S
1507	100	EML3	B7WPE2;Q32P44;Q32P44-2;H0Y3M3;G3V1D0;G3V195;H7C355;C9J6V3;E9PJV5;E9PSB4;Q32P44-3						1507	100	CCSAP.80.S
1508	100	SRP9	P49458;Q6P2S0;Q659G3;E9PE20;P49458-2						1508	100	C2orf49.189.S
1509	100	PKN1	Q16512-2						1509	100	NIPBL.735.T
1510	100	KYAT3	Q6YP21-3;Q6YP21;A0A0A0MRN7;Q6YP21-2						1510	100	KLC1.600.S
1511	100	MRPS5	P82675;P82675-2						1511	89.4737	CDK11B.396.S
1512	100	GTF3C1	Q12789-3;Q12789;H3BU37;H3BU55;I3L1Z3;H3BRD0						1512	100	STK24.4.S
1513	100	PRRC1	Q96M27;Q96M27-3;Q96M27-2;Q96M27-5;Q96M27-4						1513	100	NUP214.437.T
1514	100	PACSIN2	Q9UNF0;A0A0U1RR22;B0QYG7;B0QYG8;H0Y923						1514	10.5263	BCOR.1130.T
1515	100	NRDC	O43847;O43847-2;G3V1R5;F5H7V1;H0Y5G9						1515	100	PRKDC.4026.S
1516	100	TUT7	Q5VYS8;Q5VYS8-6;Q5VYS8-4;X6R3Q3;Q5VYS8-3;Q5VYS8-5;A0A0C4DFW3;Q5VYT0						1516	100	TOP2A.1247.S
1517	100		B4DLN1						1517	100	RPS3A.263.S
1518	100	PLBD1	Q6P4A8						1518	100	VIM.214.S
1519	100	PPAT	Q06203;D6RCC8;D6RE15						1519	89.4737	KRI1.639.S
1520	100	STRN	O43815;O43815-2						1520	89.4737	KRI1.628.S
1521	100	CNOT3	O75175;B7Z6J7;H7C148;A0A2R8Y7Z8;A0A0G2JNJ7;H7C3F5;A0A2H2FJL5;H7C5J4;A0A0G2JPP0;H0Y5X7;A0A2R8Y6N5;A0A2R8Y4W0;A0A0G2JN65;A0A087X0F9;A0A2R8Y691						1521	89.4737	TOR1AIP1.154.S
1522	100	NUDT5	Q9UKK9;A6NFX8;A6NJU6;A6NCQ0;H0YEY4						1522	100	NF1.2502.S
1523	100	TLE3;TLE2	H0YL70;H0YKN8;Q04726;Q04726-2;H0YNT2;A0A0D9SES8;H0YNI7;K7EJR7						1523	89.4737	FGD3.128.S
1524	100	SEL1L	Q9UBV2;Q9UBV2-2;G3V3B3						1524	100	CDK16.119.S
1525	100	ATP5PB	P24539;Q5QNZ2						1525	30.7018	GTF3C1.1064.T
1526	100	NPC2	J3KMY5;G3V3E8;E7EMS2;G3V3D1;P61916;H0YIZ1;G3V2V8;P61916-2						1526	100	HTATSF1.579.S
1527	100	EHD4	Q9H223						1527	100	TAF3.183.S
1528	100	EDF1	O60869;O60869-2;O60869-3						1528	100	WDR4.391.S
1529	100	UTP14A;UTP14C	Q9BVJ6;Q9BVJ6-3;Q9BVJ6-2;Q5TAP6;X6RJY0						1529	100	PLEC.4030.T
1530	100	WDR33	Q9C0J8;Q9C0J8-3;C9J8B4;Q9C0J8-2;B9A053						1530	100	VIRMA.1579.S
1531	100	MRPS22	G5E9W7;G5E9V5;P82650;H7C5H3;H7C5F2;P82650-2;H7C5L9;C9J5D8						1531	100	RFC1.368.S
1532	100	GET3	O43681						1532	100	TCOF1.233.S
1533	100	PRAM1	Q96QH2;M0R149						1533	100	ZNF592.78.S
1534	100	SLMAP	A0A590UJK3;Q14BN4;A0A590UJU9;H7BZK0;Q14BN4-4;Q14BN4-5;Q14BN4-6;A0A590UJT5;Q14BN4-7;H7BZW9;Q14BN4-8;H7C5G9;A0A590UJG7;A0A590UJP6;A0A590UK66						1534	100	DYNC1LI2.194.S
1535	100	GLO1	Q04760-2;Q04760						1535	100	DNAJC2.49.S
1536	100	KIAA1217	Q5T5P2;Q5T5P2-3;Q5T5P2-7;Q5T5P2-2;Q5T5P2-9;Q5T5P2-6;Q5T5P2-8;Q5T5P2-4;Q5T5P1;Q5T5P0;A0A0U1RRK8;A0A1B0GU17;A0A0U1RQK8						1536	100	TMCC3.216.S
1537	100	RFC1	P35251-2;P35251;A0A1W2PP02;E0CX09;D6RAD2;H0Y8U4;H0Y9P8						1537	89.4737	HNRNPA1.6.S
1538	100	ADNP	Q9H2P0;A0A669KBJ7;A0A2R8Y6X0;A0A2R8YCL6						1538	78.9474	TRIM28.594.S
1539	100	ALDH4A1	P30038;P30038-2;P30038-3;Q5TF55						1539	100	SLC16A1.467.S
1540	100	CSTF3	Q12996;Q12996-2;E9PJ06;Q12996-3						1540	100	TCOF1.1372.S
1541	100	NFXL1	Q6ZNB6;Q6ZNB6-2						1541	100	GOLGA4.266.S
1542	100	PPM1A	P35813;P35813-3;E9PKB5;E9PL75;E9PJN3;E9PP44						1542	100	NSFL1C.140.S
1543	100	ELAC2	Q9BQ52;G5E9D5;Q9BQ52-4;E7ES68;Q9BQ52-2;H7C2I4;V9GYS7;J3QRS2;V9GYU5;J3QL08;V9GZ72;J3QLK4;J3QQT1						1543	89.4737	CDC26.42.S
1544	100	RPS10;RPS10P5	P46783;Q9NQ39						1544	100	NUP98.606.S
1545	100	TMEM214	Q6NUQ4-2;Q6NUQ4;H7C0H8;H7C008;H7BZI0						1545	100	ARHGEF2.174.S
1546	100	CTPS1	P17812;A0A3B3IRI2;B4E1E0;P17812-2;A0A3B3IRQ8;A0A3B3ITF6;A0A3B3ITB8;A0A3B3ISY3;A0A3B3ITH9						1546	100	PPP1R7.24.S
1547	100	ZC3H4	Q9UPT8;M0QY97;REV__A0A0G2JNS7;REV__A0A0G2JM63						1547	100	TMX1.270.S
1548	100	HEXA	H3BP20;P06865;H3BS10;H3BTD4;H3BU85;P06865-2;A0A087WUJ7;H3BRP6;A0A087WTY2;H3BVH8;H3BT62;H3BQ04						1548	10.5263	FERMT3.14.S
1549	100	HSD17B8	Q92506						1549	89.4737	BCL2L13.426.S
1550	100	BCAT2	O15382;M0QXF9;B3KSI3;M0QZ10;O15382-2;M0QZP4;M0R2K7						1550	89.4737	UTP3.368.S
1551	100	MYEF2	A0A0A0MR39;Q9P2K5;A0A087WUT0						1551	100	CANX.554.S
1552	100	MRPL46	Q9H2W6;A0A087WT90;H0YN64						1552	89.4737	RABGAP1.996.T
1553	100	GRK2	P25098;E9PRV7						1553	89.4737	PGRMC1.57.S
1554	100	ZW10	O43264;O43264-2;F5H3C1						1554	81.5789	SRRM1.775.S
1555	100	PLCB2	Q00722-3						1555	78.9474	CPSF6.444.T
1556	100	VDAC3	Q9Y277;Q9Y277-2;E5RFP6;E5RJN6;E5RHZ6;E5RHE1;E5RK27;E5RFL1						1556	100	RCSD1.284.S
1557	100	COPS3	Q9UNS2;C9JLV5;J3QKR0;J3KTQ1;K7ES36;J3QL22;J3QS85						1557	100	DIS3L2.875.S
1558	100	TSG101	Q99816;F5H442;Q99816-2;J3QRU6;J3QKS4						1558	89.4737	PDS5B.1383.S
1559	100	LAS1L	Q9Y4W2-2;Q9Y4W2;Q9Y4W2-3;Q9Y4W2-4						1559	100	RPS2.281.S
1560	100	PLPBP	O94903;E5RG77;E5RFX7;H0YBG2;E5RFZ4						1560	89.4737	MPHOSPH6.110.S
1561	100	JAK1	P23458;A0A5F9ZHN8;A0A5F9ZI39;A0A5F9ZH07;A0A5F9ZHW0;A0A5F9ZH32;A0A5F9ZI01;A0A5F9ZHK2;A0A5F9ZHI1;A0A5F9ZH73						1561	89.4737	CHAMP1.632.S
1562	100	GNB2	P62879;E7EP32;P62879-2						1562	89.4737	KDM1A.137.S
1563	100	SBDS	Q9Y3A5;A0A087X020;F8WE72						1563	89.4737	RALY.282.T
1564	100	SNRPF	P62306;A0A0B4J254;F8W0W6						1564	89.4737	NUCKS1.54.S
1565	100	HSPA13	P48723						1565	100	DR1.106.S
1566	100	MAPKAPK2	P49137;P49137-2						1566	100	RASAL3.72.S
1567	100	AMPD2	A0A5F9UK94;H0Y360;Q01433;Q01433-2;Q01433-5;Q01433-3;Q01433-4;A0A590UK85;A0A590UJY6;E9PJF6;E9PIJ1;A0A590UJX5;H0YF16;A0A590UK60;H0YE32;A0A590UJD1						1567	100	SRRM1.727.T
1568	100	SPATS2	Q86XZ4;F8VS10;F8VXB3;F8VZS5;F8VXP9;F8VRH4;F8VX46;F8W128;F8W1X1;F8VX66;A0A0G2JL58;A0A0G2JL06;F8VVF0						1568	89.4737	BCL7C.126.S
1569	100	IST1	P53990-2;P53990-4;H3BUI0;P53990-3;P53990-5;H3BMU1;H3BQF7;J3KR23						1569	89.4737	BCL7C.114.S
1570	100	WASHC4	A0A087X256;Q2M389;Q2M389-2;F8VYH7;F8W1W1;F8VNZ5						1570	89.4737	ZC3H13.993.S
1571	100	FAH	P16930;H0YLC7;H3BNP8						1571	100	TPD52.131.S
1572	100	HSD17B11	D6RCD0;Q8NBQ5						1572	89.4737	DCP1A.525.S
1573	100	COTL1	Q14019;H3BT58						1573	89.4737	CHAMP1.627.S
1574	100	RBM27	Q9P2N5;U3KPZ7						1574	100	NUMA1.1991.S
1575	100	PPME1	Q9Y570;Q9Y570-4;Q9Y570-2;Q9Y570-3						1575	100	ZNF638.552.S
1576	100	APOBR	A0A4V7I447;Q0VD83;Q0VD83-3						1576	100	TPR.2073.S
1577	100	SH3GL1;SH3GL2	Q99961;Q99961-3;Q99961-2;M0R0I3;Q99962;M0QYE0;M0R2K6						1577	89.4737	GPATCH8.1014.S
1578	100	WDR43	Q15061;C9IZK7						1578	89.4737	GPATCH8.1009.S
1579	100	CRYBG3	Q68DQ2;Q68DQ2-1;Q68DQ2-2;C9J659						1579	27.193	MIER3.156.S
1580	100	CMPK1	P30085;P30085-3;P30085-2;A0A494BXC7;Q5T0D2;E9PJD2						1580	100	HDGF.107.S
1581	100	FUS	H3BPE7;P35637-2;P35637;H3BNZ4						1581	100	BCL9.687.S
1582	100	GGH	Q92820						1582	100	IFI16.166.S
1583	100	GBE1	Q04446;E9PGM4						1583	78.9474	NEK9.978.S
1584	100	PSMB4	P28070						1584	78.9474	HSP90AB1.521.S
1585	100	PIK3R4	Q99570;D6RJ98;D6RAC3;D6RBB7						1585	100	BICD2.582.S
1586	100	VRK1	Q99986;H0YJ50;H0YJJ9						1586	100	TP53BP1.380.S
1587	100	S100A11	P31949						1587	100	SRRM1.207.S
1588	100	COX4I1	P13073;H3BN72;H3BNV9;H3BPG0;Q86WV2;H3BNI5						1588	100	SRRM1.211.S
1589	100	TM9SF4	A0A0C4DFM1;Q92544;F8WCN2;F2Z2L1						1589	100	SRRM1.209.S
1590	100	RPL21	P46778;M0R181;G3V1B3;M0R3I5						1590	100	GFPT1.244.T
1591	100	SUMF2	J3KQJ1;Q8NBJ7;C9J660;F8WA42;A0A494C1B1;Q8NBJ7-3;A8MXB9;H7C3B2;C9JL30;Q8NBJ7-2;E9PBT8;J3QT17;E9PG02;Q8NBJ7-5;F8WEX5;F8WES7;Q8NBJ7-4;F8WEV7						1591	100	TCF20.574.S
1592	100	ACTR1A	P61163;R4GMT0;A0A1B0GVS3						1592	100	MYCBP2.2319.S
1593	100	TERF2IP	Q9NYB0;A0A590UJT3;H3BMI8						1593	89.4737	HUWE1.1896.T
1594	100	TSNAX;TSNAX-DISC1	Q99598;C4P0D6;C4P0D8;C4P0D4;Q5VVQ1;Q9NRI2						1594	100	SCAF4.656.S
1595	100	RBM4B	Q9BQ04;E9PLB0;E9PM61;U3KQD5						1595	100	ARHGDIB.145.S
1596	100	ADK	P55263;P55263-3;P55263-2;A0A5K1VW54;P55263-4;A0A5F9ZH31;A0A5K1VW94;A0A5F9ZH72;A0A5F9ZGZ8;A0A5F9ZH83;A0A5F9ZH76						1596	21.9298	SRPK3.24.Y
1597	100	CIRBP	Q14011						1597	100	NFIC.314.S
1598	100	PDAP1	Q13442;F8WBW6						1598	89.4737	HUWE1.3653.S
1599	100	SEC62	Q99442;F8WF48;F8WCJ7						1599	100	TASOR.694.S
1600	100	RPS14	P62263;A0A2R8Y811;E5RH77						1600	100	PURB.304.S
1601	100	MX2	P20592;P20592-2;C9JEL4;C9JS04;C9JZQ9						1601	100	GLCCI1.406.S
1602	100	GPS1	Q13098						1602	89.4737	TOR1AIP1.157.S
1603	100	PYCR1	P32322;E2QRB3;P32322-2;P32322-3;J3KQ22;J3QL24;J3QLK9;J3QL32;J3QKT4;J3QL23;J3QRZ0;J3QR88;J3KTA8;J3QKT3;J3KSA9						1603	89.4737	TOR1AIP1.157.S
1604	100	THOC1	Q96FV9;A0A087WWS1;Q96FV9-2;A0A087WY84;R4GMN4;J3KT14;R4GN58;J3KRD7;J3QQZ3						1604	78.9474	FKBP15.1114.S
1605	100	CTSC	P53634;H0YCY8;P53634-2;P53634-3						1605	100	MPST.15.S
1606	100	GNE	Q9Y223;Q9Y223-2;Q9Y223-4;Q9Y223-3;Q9Y223-5						1606	100	SLTM.590.S
1607	100	NDUFS8	O00217;E9PPW7;E9PKH6;E9PN51;F8W9K7;H0YDT4;Q08E91						1607	17.5439	RANBP3.100.S
1608	100	CCDC91	Q7Z6B0-2;Q7Z6B0;Q7Z6B0-3;A0A0A0MTP0;A0A0A0MTK0;H0YGB4;F5GWB1;H0YH48;F5GZH9;F5GWR1;H0YH50;H0YGN9;H0YFR6						1608	41.2281	GATAD2A.186.T
1609	100	DSTN	P60981;P60981-2;F6RFD5						1609	89.4737	PECAM1.647.S
1610	100	VPS35L	Q7Z3J2;E7EWW0;F5H7K1;C9J7I2;Q7Z3J2-2;H3BV68;H3BVG8;H3BRV8;H3BNX2;F6S1J4;H3BTI5;H0YFG6;I3L1U5						1610	100	RNPS1.27.S
1611	100	CAPZA2	P47755;F8W9N7;A0A0D9SET8;C9JUG7;P47755-2;F8WED3						1611	100	KIF1B.1408.S
1612	100	DHRS7	Q9Y394-2;Q9Y394;H0YJ66;H0YJR8;H0YJE4						1612	100	SMG9.32.S
1613	100	DYNC1LI2	O43237;O43237-2;J3KRI4;J3KRZ2;H3BUM4;J3KSD2;J3QKK5;H3BU48						1613	100	PML.480.S
1614	100	ESYT2	H7BXI1;A0A499FIX8;A0FGR8-6;A0A087WXU3;A0FGR8						1614	82.4561	HTATSF1.529.S
1615	100	DNAJC9	Q8WXX5						1615	89.4737	PPM1G.528.T
1616	100	SYAP1	Q96A49						1616	89.4737	PPP1R18.368.S
1617	100	SETX;ZGRF1	Q7Z333;Q7Z333-4;Q7Z333-3;X6RI79;Q86YA3-7						1617	100	PCBP1.173.S
1618	100	TBCA	E5RIW3;E5RJD8;O75347;E5RHG6;O75347-2;E5RIX8;A0A494C144						1618	100	NADK.46.S
1619	100	RPL19	J3QR09;J3KTE4;P84098						1619	21.0526	CEP350.1811.T
1620	100	KPNA4	O00629;H7C4F6						1620	100	ZRANB2.307.S
1621	100	IDUA	P35475;P35475-2;D6R9D5;H0Y9R9						1621	89.4737	DCK.74.S
1622	100	CLTA	P09496-2;P09496-4;P09496-3;P09496;F8WF69;P09496-5;C9J8P9						1622	100	MECP2.286.S
1623	100	DAP	P51397;B4DQ75						1623	100	TNS3.850.S
1624	100	RSU1	Q15404						1624	100	CLASP2.327.S
1625	100	ANP32E	Q9BTT0;Q5TB19;Q9BTT0-2;Q5TB25;E9PLC4;E9PPH5;E9PI45						1625	89.4737	SRRM2.353.S
1626	100	CPSF6	Q16630-2;Q16630;F8WJN3;Q16630-3;F8W084;A0A3B3ISW1						1626	82.4561	PSPC1.409.S
1627	100	FKBP3	Q00688;G3V5F2						1627	100	PRPF38B.529.S
1628	100	TRA2B	P62995;P62995-3;H7BXF3;H7C2L4;P62995-2						1628	89.4737	PDS5B.1166.S
1629	100	NAPRT	Q6XQN6;Q6XQN6-3;Q6XQN6-2;G5E977;C9J8U2;H0YF31;H0YDA6;A0A087WUT5						1629	89.4737	UBXN7.280.S
1630	100	NOL8	Q76FK4-4;Q76FK4;F5H101;Q76FK4-2;F8WE42;F5GWN9;A0A0A0MSJ1;F5H8B8;F5H692;F5H797;F5H532;F5H0I5;F5H7D5;F5GXV1						1630	100	MACROH2A1.177.T
1631	100	MAPK1	P28482;P28482-2						1631	100	SELPLG.393.T
1632	100	MAGED2	Q9UNF1;Q5H909;Q9UNF1-2						1632	81.5789	SNRNP70.320.S
1633	100	TBC1D9B	Q66K14-2;Q66K14;G3V133;H0YB08;H0YB58;E5RIN2						1633	89.4737	REPS1.272.S
1634	100	LTN1	O94822;O94822-3;H7BYG8;O94822-2;S4R3T2						1634	100	MAP1S.733.S
1635	100	CD44	P16070;P16070-16;P16070-8;P16070-7;P16070-3;P16070-4;P16070-6;P16070-17;P16070-18;P16070-5;P16070-10;P16070-11;P16070-13;P16070-14;P16070-12;H0YD13;H0Y2P0;H0YE40;H0Y5E4;P16070-15;H0YCV9;P16070-9;H0YDW7;E9PKC6;H0YDX6;P16070-19;H0YD17;Q86UZ1;H0YEU1;H0YD90;H0YEV3;H0YF08						1635	100	ARHGEF2.781.S
1636	100	REEP5	Q00765;E2QRG8;B7Z510;Q00765-2;B7Z332;H0Y8J8						1636	100	SRRM2.1014.S
1637	100	RPS28	P62857						1637	10.5263	CEP250.2275.S
1638	100	UTP20	O75691						1638	89.4737	RALBP1.62.S
1639	100	PPP2R2A;PPP2R2B;PPP2R2C	P63151;P63151-2;A0A590UJY3;E5RFR9;Q00005-3;Q9Y2T4;Q00005-5;Q00005-4;Q00005-7;Q9Y2T4-2;Q00005;Q00005-2;Q9Y2T4-4;Q00005-6;Q9Y2T4-3;E5RIY1;H0YA16;E5RJV2;E5RHQ2						1639	89.4737	RALBP1.48.S
1640	100	YBX1	P67809;H0Y449;C9J5V9						1640	100	ZC3H18.842.S
1641	100	CRYZ	Q08257;Q08257-3;A6NP24;C9JH92						1641	100	TLE4.267.S
1642	100	CLASP1	Q7Z460-4						1642	100	CHAMP1.214.S
1643	100	GCLC	P48506;B4E2I4;A0A2R8YEL6;E1CEI4;A0A0C4DGB2;D6RGF8						1643	100	PRRC2C.2058.S
1644	100	WAS	P42768;C9J3B7						1644	100	ZC3H13.198.S
1645	100	TIMM13	Q9Y5L4;K7EIT2						1645	100	MYO9B.1290.S
1646	100	PLEK	P08567						1646	100	TMF1.344.S
1647	100	HSPE1	P61604;B8ZZL8;B8ZZ54						1647	100	ELF1.187.S
1648	100	PDCD5	O14737;K7EQA1;O14737-2;K7ESJ4;Q3HM38;X6R2P6						1648	100	AHNAK.5731.S
1649	100	RPRD2	Q5VT52-3;Q5VT52;Q5VT52-2;Q5VT52-4						1649	100	SRRM1.597.S
1650	100	EIF4E;EIF4E1B	P06730;P06730-2;D6RBW1;P06730-3;H0Y8J7;D6RFJ3;D6RHE2;H0Y8X3;A6NMX2						1650	100	INTS6.791.S
1651	100	ZNF622	Q969S3						1651	89.4737	ALDOA.272.S
1652	100	MAP1S	Q66K74-2;Q66K74;M0QXQ9;M0QY41;M0R1M7;M0R1J2;M0QZ50						1652	81.5789	SMARCC2.399.S
1653	100	TACC1;TACC2	O75410-9;O75410;O75410-2;O75410-7;E7EVI4;O75410-3;E7ET87;H0YAY0;R4GMT7;O75410-6;O75410-10;O75410-4;O75410-5;E5RFM9;H0YBT8;B4E3H6;O75410-8;E5RJG6;E5RJU4;A0A0U1RRM9;H0Y9C3;A0A0C4DGD5;A0A0C4DGD3;E5RIP3						1653	100	THRAP3.315.S
1654	100	RBM6	P78332;E9PGM9;F8WCA5;P78332-3;P78332-2;F8WF63;C9JSL1;C9J250;C9JMC8;C9JII0;F8WCT0						1654	100	ARHGAP12.103.S
1655	100	GCC1	Q96CN9						1655	100	PCF11.777.S
1656	100	CYB5R3	P00387-2;P00387;P00387-3;B1AHF3						1656	100	RBM6.891.S
1657	100	EFL1	Q7Z2Z2;Q7Z2Z2-2;A0A3B3ITU1;H0YK75;H0YKY7;H0YNW8;H0YKI9						1657	100	SRRM1.675.S
1658	100	SH3BP1	Q9Y3L3;Q9Y3L3-2;A0A2R8Y5V0;F8WEQ3						1658	100	SRC.17.S
1659	100	PPP3R1;PPP3R2	F6U1T9;D3YTA9;P63098;H7BYZ3;A0A1B0GUC7;Q96LZ3						1659	100	MKI67.1131.S
1660	100	LRPAP1	P30533;A0A3B3IRQ7;D6REW6						1660	100	RBM27.120.S
1661	100	TRAPPC8	Q9Y2L5;J3QQJ5;Q9Y2L5-2;J3KSL8;J3QSA1;J3QR00;J3QQS5						1661	100	LSP1.208.S
1662	100	SERPINA1	P01009;P01009-2;P01009-3						1662	89.4737	AHNAK.216.S
1663	100	PPP1R21	Q6ZMI0;Q6ZMI0-2;Q6ZMI0-5;Q6ZMI0-3;Q6ZMI0-4;F8WE40;H7C1Y1;F8W7E1;F8WBY8						1663	100	KDM3A.264.S
1664	100	CYBB;NOX1	P04839;Q5H9D4;Q9Y5S8-2;Q9Y5S8-3;Q9Y5S8						1664	100	HP1BP3.51.T
1665	100	CDC40	O60508;Q5SRN1						1665	71.9298	RALY.279.S
1666	100	TBL3	Q12788;H3BN88						1666	100	CHAMP1.416.S
1667	100	MICAL1	Q8TDZ2;Q8TDZ2-4;Q8TDZ2-2;Q8TDZ2-3;Q5TED7;H0Y6Z4						1667	89.4737	BCL7C.118.T
1668	100	HMOX2	P30519;A0A087WT44;I3L159;I3L1F5;I3L1Y2;I3L4P8;A0A1B0GXH0;I3L463;I3L276						1668	100	PPM1G.527.S
1669	100	KRT1	P04264						1669	100	EIF2S2.13.S
1670	100	STMN1;STMN4	P16949;P16949-2;A2A2D0;E5RIR6;E7EVN3;Q9H169-3;Q9H169;Q9H169-4;Q9H169-2;REV__P36956-3;REV__P36956-2;REV__P36956;REV__P36956-4						1670	100	HMGA1.9.S
1671	100	SF3A2	Q15428;K7EMT0						1671	100	PPIG.544.S
1672	100	BCKDHB	P21953;P21953-2						1672	78.9474	EVI2B.263.S
1673	100	RAB8A;RAB8B	P61006;P61006-2;H0YMN7;H0YLJ8;H0YL94						1673	89.4737	SF3B1.129.S
1674	100	PICALM;SNAP91	Q13492;Q13492-5;Q13492-2;Q13492-3;Q13492-4;H0YCY1;E9PI56;E9PKP6;E9PK13;E9PLJ8;E9PJT1;E5RK51;E5RHK9;E5RFC6;E5RFU0;E5RIJ5;O60641-3;O60641-4;E5RGY9;E9PDG8;O60641						1674	100	NAGK.76.S
1675	100	TAP1	Q03518;A0A140T9T7;A0A0S2Z4R8						1675	89.4737	CHD4.1598.S
1676	100	CHMP2A	O43633;M0R1L7;M0QXX8						1676	100	CCDC130.332.S
1677	100	INTS1	Q8N201;H7C582						1677	89.4737	AHNAK.5749.S
1678	100	NAA25	Q14CX7;Q14CX7-2;F8VSB9;H0YHR9;F8W0N5						1678	100	HID1.669.S
1679	100	CERT1	Q9Y5P4;Q9Y5P4-3;Q9Y5P4-2;A0A2R8Y7Q9;A0A2R8Y5S9;A0A2R8Y7C5;A0A2R8YE18;A0A2R8YEK8;A0A2R8Y5H3;A0A2U3TZL3;A0A2R8YFI2;A0A2R8YEA4;A0A2R8YE59;A0A2R8YFA1;A0A2R8YCI0;A0A2R8YDX6;H0Y9J1;A0A2R8Y773;A0A0A0MRE4						1679	89.4737	USP9X.1600.S
1680	100	DNAJA2	O60884;A0A087WT48;I3L320						1680	100	SRRM2.2664.S
1681	100	EIF3K	Q9UBQ5;K7ERF1;Q9UBQ5-2;K7ES31;A0A087WVB9;K7EQM4						1681	89.4737	USP15.961.S
1682	100	CUL4A	Q13619;A0A0A0MR50;Q13619-2;A0A087WWN2						1682	100	PLEKHA2.184.S
1683	100	CDC73	Q6P1J9;A0A3B3IRP5;A0A1B0GUB2;A0A2R8YHB3;A0A2R8Y640;A0A3B3ISN2						1683	100	EIF4G1.1210.S
1684	100	CPSF3	Q9UKF6;G5E9W3;C9JZH6						1684	100	KHSRP.274.S
1685	100	RCC1	P18754;P18754-2						1685	100	SENP2.344.S
1686	100	LIG1	P18858;P18858-2;F5GZ28						1686	100	MDC1.1567.T
1687	100	MCM3AP	O60318;O60318-2						1687	10.5263	VAPB.164.T
1688	100	LIMS1	P48059-5;F8WE10						1688	100	RETREG2.385.S
1689	100	SNW1	Q13573;G3V4X8						1689	89.4737	POLR1A.1429.S
1690	100	ARPC4;ARPC4-TTLL3	P59998;F8WCF6;P59998-3;F8WDD7;A0A0A6YYG9;P59998-2;H7C0A3;P59998-4;R4GN08;F8WE39;F8WDW3						1690	100	LYST.2105.S
1691	100	IRAG2	A0A1B0GU45;Q12912;Q12912-2;F8W9L6;G3V513;F8VRE4;H0YJ39;H0YJC6;G3V3C2;G3V2F6						1691	100	SPTBN1.2160.S
1692	100	CAMP	J3KNB4;P49913						1692	100	BAZ1A.731.T
1693	100	PABPN1;PABPN1L	Q86U42;Q86U42-2;H0YJH9;A6NDY0-2;A6NDY0;A6NDY0-4						1693	89.4737	MTDH.527.S
1694	100	DENR	O43583;F8VVL1						1694	100	TMCC1.382.S
1695	100	PGLS	O95336;M0R261;M0R1L2;M0R0U3						1695	100	PHKB.701.S
1696	100	POGZ	Q7Z3K3-5;Q7Z3K3-2;Q7Z3K3-3;Q7Z3K3;Q7Z3K3-7;Q7Z3K3-6;H0YCT3;Q7Z3K3-4;A6PW30;M0R2X2;E9PJY9;E9PIR8;H7C238						1696	89.4737	KDM1A.131.S
1697	100	ARMT1	Q9H993;F5GZY1						1697	100	SRRM2.1404.S
1698	100	NDUFS4	O43181;H0Y9M8						1698	100	IMPDH2.416.S
1699	100	NT5C3A	Q9H0P0-1;Q9H0P0-2;B9A035						1699	81.5789	ARFGAP1.361.S
1700	100	GMFG	O60234;M0R0C1;M0QYJ8;M0QXC2;M0QX47						1700	100	NELFE.251.S
1701	100	RPL32	F8W727;P62910;D3YTB1;D3YTI8						1701	100	MKI67.538.S
1702	100	NT5DC1	Q5TFE4;Q5TFE4-2;Q5QPD0;H0YDA5						1702	100	LMNA.458.S
1703	100	ADA	P00813;F5GWI4;F5GXW0;F5GYD4						1703	100	UBE2J1.266.S
1704	100	DCAF1	Q9Y4B6;Q9Y4B6-2;Q9Y4B6-3						1704	10.5263	SOAT1.38.S
1705	100	EIF1	P41567;K7EM18;K7EQP2						1705	100	NIBAN2.665.S
1706	100	CSRP1	P21291;E9PS42;E9PP21;A0A087X134						1706	89.4737	PA2G4.2.S
1707	100	EXOC1	Q9NV70						1707	100	ARHGEF2.695.S
1708	100	PRRC2A	P48634;P48634-3;P48634-2;P48634-4						1708	100	BAD.99.S
1709	100	PPP1R8	Q12972;Q12972-2;A0A0A0MT09;Q12972-3						1709	100	TPD52L2.161.S
1710	100	SERPINB9;SERPINI2	P50453;C9J7N5;O75830						1710	100	HIRA.549.S
1711	100	ARPC5L	Q9BPX5						1711	89.4737	SUB1.55.S
1712	100	ACOT9	Q9Y305;Q9Y305-2;Q9Y305-4;Q9Y305-3;H7C5Q2;C9J7L8						1712	100	CCAR2.569.S
1713	100	ELOA	A0A024RAC6;Q14241						1713	100	BRD3.263.S
1714	100	GMPR2	Q9P2T1;F8WAN9;A0A087WWM4;Q9P2T1-3;H0YMB3;Q9P2T1-2;H0YNJ6;H0YLV5;H0YK13;H0YK71;H0YNH0;H0YLB8;H0YMR9;H0YN22;H0YMW6;H0YMG3;A0A0B4J281;H0YN74;H0YKK3;H0YKE1						1714	100	RANBP3.348.S
1715	100	ACOT1	Q86TX2;G3V4F2						1715	100	UIMC1.677.S
1716	100	SUGT1	Q9Y2Z0						1716	100	PRRC2A.610.T
1717	100	PC	P11498;A0A494C016;A0A494C101;A0A494C0T2;P11498-2;E9PRE7;A0A494BZT5						1717	100	IQGAP1.1443.S
1718	100	PDCD10	C9J5C3;Q9BUL8;C9J6F3;C9J363;C9JND6;H7C5M9;C9JSA3;C9J932;F8WDF3						1718	100	TRAM1.334.S
1719	100		H0YHG0;H0YHH1;H0YIP3;H0YHR6						1719	89.4737	BRPF1.462.S
1720	100	NDUFAF2	Q8N183;H0YA50;D6RA56						1720	89.4737	BRPF1.460.S
1721	100	ASAH1	Q13510-2;Q13510;A0A1B0GTM3;A0A1B0GUA4;A0A1B0GW68;A0A1B0GUH5;E7EMM4;A0A1B0GTZ5;A0A1B0GTP7;A0A1B0GUE3;A0A1B0GUG1;A0A1B0GUW4;Q13510-3;A0A1B0GV06;A0A1B0GVG2;A0A1B0GU62;A0A1B0GUB3;A0A1B0GVE7;A0A1B0GW48;A0A1B0GUJ3;A0A1B0GV95;A0A1B0GW66;A0A1B0GVC9;A0A1B0GV88						1721	100	ARFGAP2.432.S
1722	100	WTAP	Q15007;A0A087X1R4;Q15007-2						1722	100	PCYT1A.347.S
1723	100	FNBP1	B7ZL14;Q96RU3-4						1723	100	PARG.286.S
1724	100	HECTD3	Q5T447;Q5T447-2						1724	89.4737	CDV3.5.S
1725	100	CZIB	Q9NWV4						1725	89.4737	PRR12.1561.T
1726	100	NCF4	Q15080;A0A0G2JR51;A0A217FLJ2;Q15080-3						1726	89.4737	PRR12.1568.S
1727	100	TBC1D23	Q9NUY8;Q9NUY8-2;E9PGE5;C9IZ32;C9JAM5						1727	100	RBM15.626.S
1728	100	ABHD14B	Q96IU4;F8W9U3;B4DQI4;Q96IU4-2						1728	100	MECP2.372.S
1729	100	CISD2	Q8N5K1;D6RCF4;A0A2R8Y540;I3L1N9						1729	89.4737	SMAP.93.S
1730	100	MTIF2	P46199;H7C213						1730	10.5263	CCDC86.23.T
1731	100	NDUFA12	Q9UI09;F8VRD8;Q9UI09-2;H0YID5;H0YIT1						1731	54.386	TEX2.222.S
1732	100	NIF3L1;CCDC169	Q9GZT8-2;Q9GZT8;Q9GZT8-3;E7EXA3;Q6X734;B8ZZI0;H7C1A8;C9JN42;E9PBZ7;A6NNP5-5;A6NNP5-3;A6NNP5;A6NNP5-4						1732	100	CTDP1.740.S
1733	100	IDH3G	P51553;P51553-2;E7EQB8;E9PF84						1733	100	VPS13D.1138.S
1734	100	HTATIP2	Q9BUP3-3						1734	89.4737	ZC3H13.1017.S
1735	100	NUTF2	P61970;H3BRV9						1735	89.4737	ZC3H13.1014.S
1736	100	SAP18	O00422-2						1736	89.4737	ZC3H13.1010.S
1737	100	LACTB2	Q53H82						1737	100	PPIG.290.S
1738	100	EIF4H	Q15056-2						1738	100	NELFE.49.S
1739	100	MSI2	Q96DH6-2;J3KTC1						1739	22.807	RAB8A.192.T
1740	100	ERH	P84090;G3V279						1740	100	SQSTM1.272.S
1741	100	RUSF1	H3BSM7;Q96GQ5;H3BR29;Q96GQ5-2;I3L2V0;H3BTA0;H3BS97						1741	89.4737	REPS1.274.S
1742	100	PSMB1	P20618						1742	100	AFF1.750.S
1743	100	BAG1	J3QTA2;Q99933;Q99933-3;Q99933-2;A0A0U1RR89						1743	89.4737	RALY.279.S
1744	100	UBLCP1	Q8WVY7						1744	100	HNRNPA1.365.S
1745	100	PSMA2	A0A024RA52;P25787;C9JCK5;H3BT36;H7C402						1745	100	RPS6.240.S
1746	100	MRPS31	Q92665						1746	100	KMT2B.821.S
1747	100	FDPS	P14324;P14324-2;A0A087WVN4;A0A087X1D8;A0A087WTP2						1747	100	IFI16.106.S
1748	100	MRPL1	Q9BYD6;H0Y8N7						1748	92.1053	HNRNPD.82.S
1749	100	HINT1	P49773;D6REP8;D6RE99;H0YC49;D6RD60;A0A6Q8PGQ8;D6RC06						1749	100	SMARCA4.1419.S
1750	100	SLC25A20	O43772;C9JPE1						1750	89.4737	SLTM.93.S
1751	100	SCAF4	O95104;O95104-2;O95104-3						1751	89.4737	SAFB.234.S
1752	100	KDM1A	O60341;R4GMQ1;O60341-2;R4GMP9						1752	100	CALD1.202.S
1753	100	SMARCD2	Q92925-3						1753	100	PRPF38A.209.S
1754	100	HEBP1	Q9NRV9;F5GWX2;A0A3B3IRV5;H0YG71						1754	40.3509	ATF7IP.126.T
1755	100	TIAL1;TIA1	Q01085-2;Q01085;E7ETC0;E7ETJ9;A6NKZ9;A0A087WX93;F8WE16						1755	40.3509	ATF7IP.121.S
1756	100	ST6GAL1	P15907;H7C472;C9J6X5;C9JFM4;C9K0R8;C9JR47;C9JI90;C9JTR0;C9JPG6;C9JKG0;C9IYS8						1756	100	DFFA.315.S
1757	100	MAT2B	Q9NZL9;Q9NZL9-3;H7C0X7;E5RJR3;Q9NZL9-5						1757	100	SPEN.1062.S
1758	100	SRSF9	Q13242;H0YIB4;S4R3G0						1758	100	EPB41.555.S
1759	100	RCSD1	Q6JBY9;F6T4W9						1759	100	DIDO1.1456.S
1760	100	CRELD2	Q6UXH1;Q6UXH1-6;Q6UXH1-5;Q6UXH1-4;A6PWM2;Q6UXH1-3;Q6UXH1-2						1760	92.1053	RAB11FIP1.156.S
1761	100	SH3GLB2	B7ZC38;Q9NR46;Q9NR46-2;B7ZC39;F8WFB9;G5E9J1;H7C1Z6						1761	100	TTC7A.51.S
1762	100	ACTB	P60709;E7EVS6;A0A2R8YFE2						1762	89.4737	GPCPD1.175.S
1763	100	PRKCA;PRKCG	P17252;J3KRN5;J3KN97;P05129-2;M0R0I9						1763	52.6316	CNOT1.1058.T
1764	100	STAU1	O95793;O95793-2;Q5JW30;A0A087X1A5						1764	100	H1-3.2.S
1765	100	GTPBP1	O00178;F5H716;B0QY59;F5H257;F8WAZ4;H0YGA8						1765	89.4737	SRRM1.756.S
1766	100	TPM1	Q6ZN40						1766	100	LARP1B.60.S
1767	100	COPS6	Q7L5N1;E7EM64;H7C3T0						1767	89.4737	MYL6.57.S
1768	100	TM9SF3	Q9HD45						1768	100	SRSF3.5.S
1769	100	SOD2	P04179-4;P04179;F5H3C5;F5H4R2;F5GYZ5;P04179-2;G8JLJ2;P04179-3;G5E9P6;F5GXZ9						1769	62.2807	ABCF1.108.T
1770	100	GNAS	P63092-4;P63092;Q5JWF2;A0A0A0MR13;A0A590UJ58;B0AZR9;A0A590UKB4;A0A590UJR6;A0A590UJI6;A0A590UJQ9;A0A590UJQ2;S4R3E3;A0A590UJ22;Q5JWE9;A0A590UJY8;A0A590UJB7;Q5JWD1;S4R3V9;H0Y7E8;A0A590UJX3						1770	62.2807	ABCF1.109.S
1771	100	NDUFAB1	O14561;I3L505;H3BNK3						1771	62.2807	ABCF1.105.S
1772	100	SNX3	O60493;O60493-4;O60493-2;O60493-3						1772	100	ABLIM1.646.S
1773	100	PFDN5	Q99471;H3BPF6;Q99471-3;H3BMQ1;Q99471-2;F8VNW6;F8VQZ2						1773	100	MATR3.596.S
1774	100	FDXR	P22570;P22570-7;P22570-5;P22570-3;A0A0C4DFN8;A0A0A0MSZ4;P22570-4;P22570-2;A0A0A0MTR6;A0A0A0MT64;A0A0A0MTN9;A0A0C4DGN7						1774	100	LARP7.258.S
1775	100	SEH1L	Q96EE3;Q96EE3-1;K7ELV2;K7EP88;K7ENI5;K7EPZ5						1775	100	SRRM1.628.S
1776	100	NELFB	Q8WX92-2;A0A5H1ZRP4;Q8WX92						1776	100	SRRM1.626.S
1777	100	MRPL11	Q9Y3B7;Q9Y3B7-2;Q9Y3B7-3;E9PQB6;H0YCD5						1777	89.4737	TP53BP1.1094.S
1778	100	PACS1	Q6VY07;Q6VY07-2;B4DF77;E9PSG7;E9PPK2;E9PSE1;E9PNZ9;H0YCU5;E9PNG7;H0YE62;H0YF56						1778	50.8772	MRTFA.334.T
1779	100	HDGFL2	Q7Z4V5-2;Q7Z4V5;A0A087WT54;K7ERA4;M0R0J3;A0A087WZ99;K7EJP7						1779	100	NUP35.259.S
1780	100	PCNP	Q8WW12;Q8WW12-2;Q8WW12-3						1780	100	TUBA4A.5.S
1781	100	AGK	Q53H12;E9PC15;A0A3B3ITD0;A0A3B3ISY9;A0A3B3ISZ0;A0A0G2JLG5;E9PG39;A0A3B3ITX7;A0A3B3ITV0;A0A3B3IS09;A0A3B3IUC9;A0A0G2JLD0;A0A3B3IRM6;Q53H12-2						1781	100	MYBBP1A.11.S
1782	100	RNASEH2A	O75792;A0A2R8Y606;A0A2R8Y658						1782	100	FNBP4.434.S
1783	100	ZPR1	O75312;H7C0E5;H7BZM7;H7C449						1783	10.5263	ELK4.185.T
1784	100	DMXL1	Q9Y485;F5H269;E7EMZ0						1784	64.0351	HNRNPU.4.S
1785	100	RPLP1	P05386						1785	100	THRAP3.253.S
1786	100	PFKP	Q01813;Q01813-2;B1APP6;H0Y757;Q5VSR5;V9GYV7;V9GY25;H0Y3Y3						1786	100	SAMHD1.592.T
1787	100	CYC1	P08574						1787	100	LARP1.376.T
1788	100	VAPB	O95292;E5RK64;O95292-2						1788	100	ZC3H18.162.T
1789	100	CTNNBL1	A0A087WUB9;Q8WYA6;Q8WYA6-4;Q8WYA6-3;Q8WYA6-2;A2A2P1						1789	41.2281	PPP1R14A.136.S
1790	100	PSME3	P61289;P61289-2;K9J957;P61289-3;K7ESG5;A0A087WTV2;K7ENH2;B3KQ25;B7Z8D3;K7EMD0;K7EPX6;K7EKR3						1790	100	AKAP2.152.S
1791	100	UBE2N;UBE2NL	P61088;F8VSD4;F8VV71;Q5JXB2;F8VZ29;F8VQQ8						1791	100	DOCK8.451.S
1792	100	NDUFA4	O00483						1792	89.4737	MFAP1.133.S
1793	100	DIP2B;DIP2C	Q9P265;H0YIU5;H0Y7Q3						1793	89.4737	MFAP1.132.S
1794	100	APOL2	J3KQL8						1794	100	THRAP3.377.S
1795	100	DDI2;DDI1	Q5TDH0;Q5TDH0-3;Q5TDH0-2;H0YII4;H0YI90;Q8WTU0						1795	89.4737	DENND4C.1799.S
1796	100	PF4	P02776						1796	100	SP100.476.S
1797	100	SRSF4	Q08170;A0A0D9SEM4;A0A0D9SGD2						1797	12.2807	HID1.670.T
1798	100	MCTS1;MCTS2P	Q9ULC4;Q9ULC4-3;Q9ULC4-2;A0A3B3IRV3						1798	100	RERE.594.S
1799	100	CYP20A1	E9PHG5;Q6UW02;Q6UW02-2;C9J8K7;Q8WZ13;F8WBE2						1799	89.4737	RABGEF1.390.S
1800	100	METAP1	P53582;H0Y955;H0Y903;D6RF24;H0YAI3;H0Y9L0						1800	100	SMARCA2.329.S
1801	100	ACSL3	O95573;F5GWH2;F5H062;C9JC11						1801	89.4737	SASH3.110.S
1802	100	CELF2	E9PC62;A0A0J9YXJ0;Q5VZZ6;A0A0J9YX66;A0A1B0GU44;A0A1B0GUN8;O95319-5;O95319-2;O95319;O95319-4;O95319-3;V9GYD9;V9GY47;A0A0J9YXK1						1802	100	MCCC2.499.S
1803	100	ADA2	B4E3Q4;Q9NZK5;A0A087X0I3;Q9NZK5-2;A0A3B3IT96;A0A3B3IRR5;C9IZA8;F5H7J3						1803	100	ARHGEF7.71.S
1804	100	GLB1;GLB1L	P16278-3;P16278;E7EQ29;P16278-2;F8WF40;C9JF15;C9J539;C9JWX1;C9J4G9;Q6UWU2-2;Q6UWU2						1804	89.4737	BRD8.460.S
1805	100	SLC25A12	O75746;O75746-2;F8W9J0;H0YFB2;B4DGK6						1805	100	SRRM1.452.S
1806	100	ASH2L	Q9UBL3-3;Q9UBL3-2						1806	100	SRRM1.450.S
1807	100	SRC;MST1R;FRK;SRMS	P12931;P12931-2;H2E272;H7C3Z8;H7C074;P42685-2;Q9H3Y6;P42685;Q04912-7;Q04912-2;Q04912						1807	89.4737	PRRC2B.388.S
1808	100	PUM1	Q14671;H0YEH2;Q14671-4;E9PR38;E9PMX1;H0YDC5;E9PM68;E9PL65						1808	89.4737	CTPS1.575.S
1809	100	BTAF1	O14981;A0A0A0MTH9;O14981-2						1809	89.4737	RPRD2.348.S
1810	100	RAB18	Q9NP72;Q9NP72-2;A0A087X163;H0Y6T8;Q5W0J0;Q9NP72-3						1810	100	PLEKHO2.311.T
1811	100	ADAM10	O14672;O14672-2;H0YK87;C9J9B4;H0YNC5;H3BS53						1811	89.4737	SRRM2.782.S
1812	100	NUP54	Q7Z3B4;Q7Z3B4-3;Q7Z3B4-2						1812	100	BBX.844.S
1813	100	RPL31	P62899;C9JU56;B7Z4E3;B7Z4C8;P62899-3;P62899-2;H7C2W9;B8ZZK4						1813	100	BOD1L1.870.S
1814	100	SRP19	P09132;A0A087WYR0;A0A087WWU9;A0A2U3TZN1;P09132-2;D6RBG4;A0A2R8Y4M3;P09132-3						1814	89.4737	HTATSF1.600.S
1815	100	CNBP	P62633-8;P62633-4						1815	100	IL16.863.S
1816	100	APAF1	O14727-4;O14727;C9JLV4;O14727-3;O14727-2;O14727-5;O14727-6;F8VNZ0						1816	100	HNRNPDL.241.S
1817	100	AKR7A2;AKR7L;AKR7A3	O43488;H3BLU7;H7C5H7;A0A499FJT0;Q8NHP1;Q8NHP1-3;O95154						1817	100	GTF2I.210.S
1818	100	DHRS4;DHRS4L2;DHRS4L1	Q9BTZ2;Q9BTZ2-4;Q9BTZ2-5;F5GWZ1;Q9BTZ2-2;Q9BTZ2-7;Q9BTZ2-3;Q6PKH6-2;Q6PKH6;H0YN69;A0A087WXI8;P0CG22;A0A087WSZ6;H0YKN3;H0YLE1;E9PFL3;F6TD35;H0YNP7						1818	100	NUMB.284.S
1819	100	CLTB	P09497-2;P09497;D6RJD1;H0Y9Q6						1819	10.5263	ADD3.683.S
1820	100	DNTTIP2	Q5QJE6;J3KP30;E9PRB3						1820	89.4737	BRAF.446.S
1821	100	ECI1	P42126;Q96DC0;P42126-2;H3BS70						1821	89.4737	BAZ2A.1024.S
1822	100	HGS	O14964;O14964-2;I3L1P5;I3L1E3;I3L165;I3L2H4						1822	100	C9orf78.24.S
1823	100	FKBP11	Q9NYL4;F8VU90;Q9NYL4-2;E9PAR0						1823	89.4737	NSUN2.751.S
1824	100	COX5B	P10606						1824	89.4737	NSUN2.743.S
1825	100	SLC4A1AP	A0A087X0M4;Q9BWU0;A0A087WWF4;H7C256						1825	100	YTHDC1.146.S
1826	100	EVL	Q9UI08-2;Q9UI08-5;G3V535;A0A087WYI2						1826	100	PML.403.S
1827	100	TARDBP	Q13148;A0A087WYY0;A0A087X260;G3V162;B1AKP7;A0A087WX29;A0A087WXQ5;A0A087WV68;Q13148-4;A0A087WXV3;A0A087WX67;A0A087WW61;A0A087WZC9;A0A1W2PNU8;K7EL26;A0A087WYE7;A0A087WTZ4						1827	88.5965	CLASP2.241.S
1828	100	ERGIC1	Q969X5;Q969X5-2;F2Z2U2;F2Z2P5;A0A1B0GTQ3						1828	81.5789	CHAMP1.286.S
1829	100	NLN	Q9BYT8;E9PCB6;H0YAK4;H0YAF7						1829	71.9298	MORC2.777.S
1830	100	MRPS7	J3QLS3;Q9Y2R9;J3QQS1;J3KSI8;J3QKW2						1830	100	RIPK3.316.S
1831	100	NUP188	Q5SRE5;Q5SRE5-2;H7C4K7						1831	100	RPS6KA1.389.S
1832	100	PPP1R10	Q96QC0						1832	100	CHAMP1.459.S
1833	100	DPP9	Q86TI2;Q86TI2-4;M0R162;M0QXI5;A0A2R8YF65;M0R1L4;M0R334;M0QXA6;M0R3E8						1833	100	CLTC.394.T
1834	100	POLDIP3	Q9BY77;F6VRR5;F8WCX5;Q6R954						1834	100	AP3D1.9.S
1835	100	NCBP1	Q09161;F2Z2T1;X6R941						1835	100	ZFYVE19.144.S
1836	100	FRYL	O94915;A0A286YEZ9;H0Y9X0;F2Z2S2;A0A6E1XQM6;A0A669KB90						1836	100	GPATCH8.1081.S
1837	100	MRPL37	Q9BZE1;S4R369;A6NHR2;H0Y4J2						1837	9.64912	PI4K2A.460.S
1838	100	NXF1	Q9UBU9;E9PIN3;Q9UBU9-2;B4E227;H0YDU0;E9PQA4						1838	60.5263	MARCKS.143.T
1839	100	ACP2	P11117;E9PQY3;A0A5F9ZHR7;E9PHY0;B7Z7D2;A0A5F9ZH82;A0A5F9ZI20;A0A5F9ZH40;B7Z6U3;P11117-2						1839	100	NUCKS1.61.S
1840	100	PSTPIP2	Q9H939;Q9H939-2						1840	78.9474	STRN.245.S
1841	100	APMAP	Q9HDC9;Q9HDC9-2;H0Y512						1841	100	HNRNPD.82.S
1842	100	ALG5	Q9Y673;Q9Y673-2						1842	100	CTTN.418.S
1843	100	COPZ1	F8VVA7;P61923;F8W651;P61923-5;P61923-4;F8VXB1;F8W156;F8VYZ4;F8VUC5;F8VXR1;P61923-3;F8VYK5;P61923-2;F8VYE0						1843	78.9474	MYH9.1915.S
1844	100	NAP1L1	F8VUX1;F8VY35;F8W0J6;F5H4R6;P55209-2;P55209;H0YIV4;F8W020;F8VVB5						1844	100	SLC35B2.378.S
1845	100	HAGH	Q16775;H3BPK3;Q16775-3;H3BV79						1845	89.4737	TSC1.505.S
1846	100	GTF2F1	P35269;M0QXD6;M0R0Z3						1846	100	TRMT1L.612.S
1847	100	IGHM	P01871;P01871-2						1847	100	NUCKS1.58.S
1848	100	NGLY1	Q96IV0;A0A6Q8PF23;Q96IV0-5;Q96IV0-2;A0A0C4DFP4;Q96IV0-3;A0A6Q8PHJ3;A0A6Q8PGC8;A0A6Q8PHH7;H0Y2P2;C9JU75;Q96IV0-4;A0A6Q8PFQ1						1848	100	SMAP2.240.S
1849	100	RPL36	Q9Y3U8;J3QSB5;J3KTD3						1849	100	CNOT1.1061.S
1850	100	MAD1L1	Q9Y6D9;Q9Y6D9-3;C9JJ38;C9JIR0;C9JX80;C9JKI7;C9J9H5						1850	100	TP53BP1.1101.S
1851	100	EXOC7	A0A0A0MSB8;Q9UPT5-6;Q9UPT5;Q9UPT5-1;Q9UPT5-5;Q9UPT5-2;A0A0A0MRE1;B4DJ07;Q9UPT5-4;B5MCY9;K7ERQ5;C9JME6;C9JKC2						1851	100	TRA2B.266.S
1852	100	MCC	P23508;P23508-2;A0A096LNU0						1852	100	TMX2.250.S
1853	100	VPS11	Q9H270						1853	100	FBL.124.S
1854	100	NACA	E9PAV3-2;E9PAV3;F8VZJ2;H0YHX9;Q13765;F8W0W4;F8W1N5;F8VNW4;F8VZ58						1854	100	MAF1.68.S
1855	100	STAG1	Q8WVM7;Q8WVM7-2;Q68DW7;C9JJQ0;H7C595;F8WF82;F8WCB3						1855	100	BRD7.279.S
1856	100	ADD3	Q9UEY8						1856	89.4737	CCT8.537.S
1857	100	EIF2B4	E7ERK9;A0A087WW69;H7C2L8						1857	89.4737	RPL22L1.118.S
1858	100	LY75;CD302	O60449-2;O60449-3;O60449;A0A087WT00;Q8IX05						1858	78.9474	FOXK1.436.T
1859	100	HMGN4	O00479						1859	78.9474	FOXK1.445.S
1860	100	TASOR	Q9UK61;Q9UK61-3;Q9UK61-4;Q9UK61-2;A0A087X0F1						1860	100	MAP4.560.S
1861	100	NDUFA7	O95182;M0R0N0;M0R1K9						1861	100	ALG3.13.S
1862	100	GTPBP4	Q9BZE4;Q9BZE4-2;Q9BZE4-3;Q5T3R7						1862	46.4912	TEX2.801.S
1863	100	ESD	U3KQT1;P10768;X6RA14;H7BZT7						1863	81.5789	DEF6.597.S
1864	100	ISOC1	Q96CN7;D6RGE2						1864	100	PHF3.1045.S
1865	100	ADSL	A0A1B0GWJ0;A0A1B0GTJ7;P30566;A0A0A6YY92;P30566-2;A0A096LNY6;A0A1B0GTG9;A0A096LNY5;A0A096LNY4;B4DEP1;A0A096LP72;V9GY96;A0A096LP76;A0A096LP92;A0A1W2PRX2						1865	100	RANBP2.1399.T
1866	100	MAP2K3;MAP2K6	P46734;P46734-3;J3QR49;J3KRV4;K7ELM6;X6RB39;J3QL77;E9PMA8						1866	89.4737	GORASP2.433.T
1867	100	ATP5F1D	P30049						1867	89.4737	GORASP2.451.S
1868	100	BANF1	O75531;E9PJJ8						1868	100	NIPBL.2658.S
1869	100	NDUFS7	O75251;F5H5N1;F5GXJ1;O75251-2						1869	100	RASGRP2.134.T
1870	100	IPO9	Q96P70						1870	100	R3HDM1.238.S
1871	100	USP8	P40818;P40818-2;A0A075B720;H0YNL5;H0YM47;H0YKV1;H0YLH2;H0YM17;H0YLS3						1871	100	SRRM1.402.S
1872	100	HMGN1	P05114;A6NEL0;F2Z2W6;F2Z2Y5;H7BXJ5;A0A494C035;A6NL93						1872	89.4737	VPS4B.108.S
1873	100	ARF4	P18085;C9JPM4;C9JAK5;U3KQF2						1873	89.4737	VPS4B.102.S
1874	100	FKBP8	Q14318-2;M0R2K9;M0R2Q6						1874	100	DKC1.485.S
1875	100	GLRX3	O76003						1875	10.5263	SNRNP27.61.S
1876	100	BRD4	O60885;O60885-2;O60885-3;M0QZD9;M0QYW0;M0R0H4						1876	89.4737	CEP350.2460.S
1877	100	DYNC1I2	Q13409-3;Q13409-6;Q13409-2;Q13409-7;Q13409;Q13409-5;E7EQL5;E7EV09;E7EQU2;E7ESD3;E7EMU4;E7ET01;E7ETL8;E7EUM4;E9PGG1;E7ERH4;E7ERR6						1877	100	SGK3.129.S
1878	100	ARIH1	Q9Y4X5;A0A087WT96;H3BSK4						1878	100	SGK3.126.S
1879	100	USP39	B9A018;Q53GS9;Q53GS9-3;A0A087X1B2;Q53GS9-2;F8WC91;C9JIU2;C9J0X5;A0A087WW31						1879	100	ENSA.2.S
1880	100	FTO	Q9C0B1;A0A1B0GTC3;A0A1B0GVH5;A0A1B0GV98;A0A1B0GTC5;A0A1B0GU26;A0A1B0GUC3;A0A1B0GTY1;A0A1B0GUY7;A0A1B0GTI3;A0A1B0GTZ8;Q9C0B1-2;F8WCB8;Q9C0B1-3;X6R3I0						1880	100	TCOF1.156.S
1881	100	INTS13	Q9NVM9;Q9NVM9-2;H0YH12;F5H457;F5H5W1;F8VRX9;H0YIA9						1881	7.89474	SH3KBP1.191.T
1882	100	GTF2F2	P13984						1882	100	AKAP13.2467.T
1883	100	UNC13D	Q70J99;Q70J99-3;Q70J99-2;K7EN81;K7EMK8;K7EN29;K7EIH3						1883	100	TRMT10C.73.S
1884	100	BDH1	Q02338;E9PCG9;C9JM78;C9JQ90;A0A0G2JRX6;H7C2W1;C9JEB9						1884	88.5965	MPP1.110.S
1885	100	MAPK14	Q16539;B4E0K5;Q16539-3;Q16539-5;Q16539-4;B5TY33;E7EX54;H7C4E2						1885	89.4737	ZNF106.1370.S
1886	100	SLC25A11	Q02978;I3L1P8;Q02978-2						1886	100	SRRM2.1413.T
1887	100	STX7	O15400-2;O15400						1887	100	STK10.13.S
1888	100	PCF11	O94913;E9PKN0;E9PNY7						1888	100	CHAMP1.108.S
1889	100	CD74	P04233-2;H0YBZ8;E7ESL3;P04233-3;E7EQJ3;E7ER71						1889	100	OXR1.202.S
1890	100	UROD	P06132;A0A1B0GVN9;A0A494C0Q8;A0A1B0GVZ4;A0A494C085;Q5T446;H0Y5R6;A0A494BZY8;A0A494C007;A0A494C0P4						1890	89.4737	RYBP.214.S
1891	100	WDR5	P61964;V9GZ59;V9GYQ5						1891	100	CCNK.329.S
1892	100	CAVIN2	O95810						1892	100	GIGYF2.201.S
1893	100	MFN1	Q8IWA4;Q8IWA4-3;H7C5H5;Q8IWA4-2;C9JXQ1;C9JQT7						1893	100	EIF4EBP1.65.S
1894	100	MAN1A1	P33908;P33908-2						1894	100	CD2BP2.195.S
1895	100	FOCAD	Q5VW36;S4R3N8;S4R450;S4R3S9						1895	81.5789	PNISR.313.S
1896	100	TFIP11	Q9UBB9;Q9UBB9-2;F6XM96;F6SQZ1;H0Y4U8;F6UKU9;F6UQ07						1896	100	LIN37.138.S
1897	100	WDR3	Q9UNX4;Q6PDA5						1897	100	DDX54.75.S
1898	100	DTYMK	P23919;P23919-2;H7C312;G5E9E9;H7BZ20;H7C3A4						1898	100	RBM25.677.S
1899	100	RAVER1	A0A087WZ13;E9PAU2;Q8IY67-2;Q8IY67;K7EKR9;K7EQG2;Q8IY67-3;K7ERR4						1899	100	DKC1.513.S
1900	100	RPS23	P62266;D6RD47;D6RIX0;D6R9I7						1900	100	NONO.450.T
1901	100	NAGK	Q9UJ70;H7C3G9;Q9UJ70-2;C9JEV6;H7C286;H7C1L7;H0YEB7;H0YE82;E9PPU6;H0YF44;H0YC94						1901	100	CEP170.838.S
1902	100	UBE4A	Q14139-2;Q14139;B7Z7P0						1902	100	AKAP2.393.S
1903	100	BAG6	P46379-3;P46379;P46379-2;A0A0G2JK23;A0A024RCR6;P46379-5;A0A0G2JL47;P46379-4;A0A0G2JJM1;X6REW1;F6S6P2;H0Y710;F6VEM6;F6U341;F6X9W3;A0A1B0GX79;F6WML8;A0A0G2JJR8;F6XTU0;F6U1F2;F6UR09;F6TC96;H0Y4L1;A0A0G2JIA9;A0A0G2JIB3;A0A0G2JJ92;H0Y759;H0Y7K4						1903	100	SCAF11.816.S
1904	100	GPKOW	Q92917						1904	100	POLR1F.316.S
1905	100	COQ8A	Q8NI60;Q8NI60-3;Q8NI60-4;Q8NI60-2						1905	100	MTMR3.633.S
1906	100	GNS	H7C3P4;F6S8M0;P15586-2;P15586;H0YFA9;F5H4C6						1906	100	EIF4G1.1239.S
1907	100	AIF1	P55008;Q5STX8;P55008-2;P55008-3						1907	71.0526	REPS1.166.S
1908	100	HMGB3	O15347;E9PES6;E7ES08;E7EQU1						1908	100	SRRM2.1320.S
1909	100	DGKA	P23743;G3V4E1;P23743-3;F8W1H7;C9JM35;F8W1M3;P23743-2;G3V327;F8VNZ9;H0YJH4;G3V4I3;H0YJE7;F8VWX8;G3V312						1909	41.2281	PPP1R14A.134.S
1910	100	OSGEP	Q9NPF4;G3V445;G3V249						1910	89.4737	DNAJC2.49.S
1911	100	SNRNP40	Q96DI7;Q96DI7-2;Q9NSS8						1911	89.4737	DNAJC2.47.S
1912	100	TAOK3	Q9H2K8;G3V1Q8;F5GWV8;F5H5C7;H0YF68;F5H3L7;F5H5E0						1912	100	HPS5.695.S
1913	100	WDR36	A0A0A0MTB8;Q8NI36						1913	29.8246	ILF3.57.S
1914	100	EBNA1BP2	H7C2Q8;Q99848						1914	89.4737	RABL6.640.S
1915	100	AIMP2	Q13155;Q13155-2;A8MU58;F8WCL2						1915	100	EEF1D.2.S
1916	100	HID1	Q8IV36-2;Q8IV36;Q8IV36-3;E9PIM7;J3KSF1;E9PMS4						1916	100	GPSM3.39.S
1917	100	MRPL44	Q9H9J2						1917	100	ARHGEF6.225.S
1918	100	ADRM1	Q16186;A0A087WX59;A0A087WUX6						1918	20.1754	TACC1.156.T
1919	100	RNF214	Q8ND24;E9PRE9						1919	100	BIN2.436.S
1920	100	GLCCI1	Q86VQ1;H7C2L5;H7C0Q2;H7C0B2						1920	100	STK10.516.S
1921	100	MORC3	Q14149;H0YHQ4;H0YIR5						1921	89.4737	SAFB.226.S
1922	100	GCA	H7BXD5;P28676;H7C2Z6;C9JIZ3;C9JWQ8;C9JV47						1922	100	SZRD1.39.S
1923	100	GBA	A0A0G2JNZ5;A0A0G2JLB3;P04062-4;P04062-2;P04062						1923	88.5965	PRKD3.252.S
1924	100	SIN3A	Q96ST3;H3BP90;H3BNZ3;H3BT34;H3BQ76;H3BQ88;H3BNA0;H3BQL7;H3BMA2						1924	89.4737	MORC2.777.S
1925	100	PSMB10	P40306;J3QQN1;J3QL48						1925	89.4737	C2orf49.193.S
1926	100	CAB39	Q9Y376;A0A087X0K1						1926	100	LSM14A.183.S
1927	100	APRT	P07741;P07741-2;H3BQZ9;H3BQB1;H3BQF1;H3BSW3						1927	100	CBX3.99.S
1928	100	GOLM2	Q6P4E1;Q6P4E1-5;A0A3B3IRW9;H0YMR0;Q6P4E1-3;H0YKJ7						1928	100	PTPN2.298.S
1929	100	NUFIP2	Q7Z417;Q7Z417-2						1929	100	STK26.4.S
1930	100	PM20D2	Q8IYS1						1930	100	COPA.402.S
1931	100	FAM136A	Q96C01;E7EQY1;C9JF51;C9J2Y4						1931	100	MKI67.2105.S
1932	100	CBR4	Q8N4T8;Q8N4T8-2;H0Y962;D6RAV8;D6RJF4;D6RGF2						1932	100	UHRF2.667.S
1933	100	NMI	Q13287;C9JW17						1933	89.4737	RAPGEF2.1116.S
1934	100	HCK	H0Y3C5;J3KPD6;P08631-4;P08631;P08631-3;P08631-2;H7BXG4;H7C5P9						1934	100	HNRNPA2B1.201.S
1935	100	ZC3H18	E7ERS3;Q86VM9;H3BRH3;H3BP01						1935	100	CAST.11.S
1936	100	TM9SF2	Q99805						1936	100	CBFB.173.S
1937	100	CD163	Q86VB7;F5GZZ9;Q86VB7-3;Q86VB7-2;C9JHR8;Q86VB7-4;H0YGZ7;H0YFM0						1937	89.4737	BIN2.458.S
1938	100	CASP3	P42574;A8MVM1;C9JXR7						1938	100	SRRT.136.S
1939	100	STIM1	G0XQ39;Q13586;E9PNJ4;Q13586-2;H0YDB2;E9PIQ8;E9PRZ7;E9PR09;E9PN27;E9PRE4;E9PR07;E9PJ19;E9PMB4						1939	100	ZNF316.112.S
1940	100	RFC2	P35250;P35250-2;A0A087WVY3;H7C5P4;F8WC37;H7C5G4;H7C596;H7C5Q7;H7C5S7;F8WDC9;H7C5P1						1940	100	LMNB2.405.S
1941	100	PBXIP1	Q96AQ6;Q96AQ6-2;Q96AQ6-3;Q5T173;F2Z2Z8						1941	100	LMNB1.391.S
1942	100	COG6	Q9Y2V7;Q9Y2V7-2;H0YGX8;F5GX76;F5GX38;REV__H0YGX8;REV__Q9Y2V7-2;Q9Y2V7-4						1942	100	GSDMD.252.S
1943	100	BABAM1	Q9NWV8;J3KQS6;M0R0I0;Q9NWV8-3;Q9NWV8-2;M0QYV1;M0QZ44						1943	100	SIPA1L1.288.S
1944	100	TBC1D1	Q86TI0;H0Y8P0;C9JIE2;A0JNU9;H0YA01;H7C380;B5MCJ2						1944	56.1404	ASXL2.530.S
1945	100	TMX3	Q96JJ7;Q96JJ7-2;B4DIE3;H3BPB3;H3BT89;H3BVI1;H3BRY0						1945	89.4737	SYNE2.4108.S
1946	100	DIAPH2	A6NML8;C9J6U3;O60879-2;K4DI95;O60879-3;O60879						1946	89.4737	SRRM2.351.S
1947	100	ARMCX3	Q9UH62;H3BV87;H3BM63						1947	81.5789	NUMA1.1947.S
1948	100	ATXN10	Q9UBB4;Q9UBB4-2;A0A1W2PQD2;B1AHE4;B1AHE3						1948	100	MBP.96.S
1949	100	ARID2	Q68CP9;Q68CP9-3;F8WCU9;F8W108;F8VWP4;A0A087WY37						1949	69.2982	MECP2.438.S
1950	100	EDEM3	Q9BZQ6;Q9BZQ6-2;H0Y498						1950	69.2982	MECP2.435.S
1951	100	FN3KRP	Q9HA64;I3L139;I3L3W5;I3L407;I3L2G3;I3L378;I3L2K8						1951	100	SRRM2.1483.S
1952	100	EIF2B5	Q13144;A0A3B3IUB1;A0A3B3ISX3;A0A3B3IRP4;A0A3B3ISM8;A0A3B3IUF2;A0A3B3IS56;A0A3B3ITQ2;A0A3B3ITG6;A0A3B3ISS1;A0A3B3ISI2;A0A3B3ISV1;A0A3B3IST9;A0A3B3ITK8;A0A3B3IT53;C9JRD9;H7C2X0;A0A3B3ISA5						1952	100	POGZ.350.S
1953	100	GC	D6RF35;P02774;P02774-3;P02774-2;D6RBJ7;D6RF20						1953	100	SYNE1.2775.T
1954	100	ARMC8	Q8IUR7-7;Q8IUR7;Q8IUR7-8;C9J2I1;C9JBY2;C9JAA7						1954	100	ARFGEF2.227.S
1955	100	STAT2	A0A494C164;P52630-4;P52630;B4DLC8;A0A494C1L3;A0A494C0B5;B4DHE0						1955	100	ARFGEF2.218.S
1956	100	OAT	P04181						1956	10.5263	KDM1A.126.S
1957	100	FAM98A	Q8NCA5;E9PH82;C9J3G8						1957	10.5263	RB1CC1.229.S
1958	100	EHD3	Q9NZN3;Q9NZN3-2						1958	100	GPATCH8.740.S
1959	100	TRIP4	Q15650;H0YL91;H0YLN7;H0YKD9;H3BMU9;H0YK63						1959	100	PSMD1.273.T
1960	100	NAA10	P41227-2;P41227;C9JN83;F8W808;A8MWP7;C9JW55						1960	100	NUP214.678.S
1961	100	PRPSAP2	O60256;O60256-3;E7EPA1;O60256-2;C9K0K7;O60256-4;C9JJS3;C9JDU5;I3L0S1;C9JDH0;E7EW35;I3L164;I3L331;I3L4G9;I3L1T1;I3L2J4;I3L3B8;I3L275						1961	100	ELMO1.344.S
1962	100	TUBB1	Q9H4B7;CON__ENSEMBL:ENSBTAP00000025008						1962	100	PCYT1A.319.S
1963	100	MYOF	Q9NZM1;Q9NZM1-6;Q9NZM1-3;Q9NZM1-2;Q9NZM1-5;H0YD14;Q9NZM1-7;Q9NZM1-8;Q9NZM1-4;REV__P24752;REV__A0A5F9ZHL1;REV__A0A5F9ZHJ0;REV__H0YEL7;REV__A0A5F9ZHJ7;REV__A0A5F9ZHD4;REV__A0A5F9ZI66;REV__A0A5F9ZHH9						1963	100	ARHGAP1.51.S
1964	100	MIOS	Q9NXC5;Q9NXC5-2;C9JAQ1;C9JTV2;C9JUE6						1964	100	SLC9A3R1.280.S
1965	100	LRRC40	Q9H9A6						1965	100	CHRAC1.124.S
1966	100	PSMD7	P51665;H3BNT7;H3BTM8;H3BQV2						1966	21.9298	SYNRG.756.S
1967	100	TRMT1L	Q7Z2T5;Q7Z2T5-2;X6RK96						1967	100	BET1.50.S
1968	100	SDF2L1	Q9HCN8						1968	100	ZC3H13.993.S
1969	100	HMBS	P08397;A0A3F2YNY7;P08397-2;A0A3B3IRR1;P08397-3;F5H226;F5H4X2						1969	100	RSRC2.104.S
1970	100	SCARB2	A0A1W2PS43;A0A1W2PRS1;Q14108;A0A1W2PPX5;A0A1W2PPU6;A0A1W2PQR6;A0A1W2PQB7;Q14108-2;A0A1W2PRF6;A0A1W2PSE4;A0A1W2PS70;A0A1W2PNX7;D6RDG0;A0A1W2PQL5						1970	100	KLF3.92.S
1971	100	KPNA6	O60684;S4R3E5						1971	100	DOCK8.139.S
1972	100	PUS1	Q9Y606-2;G8JLB3;Q9Y606;F5H1S9;F5GXL3;F5GY32;F5H168;F8W9U5;F5H1B2						1972	100	CHMP2B.199.S
1973	100	CLPB	Q9H078-2;Q9H078;Q9H078-3;H0YGM0;Q9H078-4;A0A2U3TZY2;F5H7A5;A0A2R8YDH5;A0A2R8Y6R5;F5H392;A0A2R8Y7E8						1973	12.2807	NKTR.883.S
1974	100	ISG20	Q96AZ6;H0YMM4;H3BLY5;Q96AZ6-2						1974	100	RETREG3.26.S
1975	100	UFSP2	Q9NUQ7;D6RGX2;H0YA18;D6RB53;D6RA67;H0Y9B0;D6R9J7						1975	21.0526	HTATSF1.452.S
1976	100	ATP2C1	P98194-3;P98194-4;H0Y9V7;H0Y9S7;H0Y8X9;D6RGE9;D6R9U9						1976	100	PPP1R18.224.S
1977	100	NDUFB10	O96000;O96000-2;H3BV16;H3BPJ9						1977	100	DNAJC17.112.S
1978	100	LSM2	Q9Y333						1978	78.9474	FOXK1.441.S
1979	100	POR	P16435;H0Y4R2;E7EMD0;E7EWU0						1979	100	ADD2.701.S
1980	100	OSTF1	Q92882						1980	89.4737	TP53BP1.552.S
1981	100	POLR2C	P19387;H3BRR2						1981	100	CFL1.25.T
1982	100	STAM	Q92783;Q92783-2;C9J1E5						1982	100	RBM39.117.S
1983	100	AKAP8L	Q9ULX6;Q9ULX6-2;V9GZ50;M0R1Y5;M0R010;M0QYT7						1983	100	RIC1.1037.S
1984	100	C2CD5	Q86YS7-3;Q86YS7;Q86YS7-2;Q86YS7-4;Q86YS7-5;H0YFC4;H0YFE9;H0YGU7						1984	100	FCHSD2.681.S
1985	100	NFS1	Q9Y697-2;Q9Y697;Q9Y697-3;F2Z2E7;A2A2M1;H7C0I5;H0YGN5;F8WER8;F8WB23;Q8WV90						1985	100	SLC38A1.52.S
1986	100	GNA13	Q14344;Q14344-2						1986	100	CCNK.328.S
1987	100	NDUFAF4	Q9P032						1987	100	BHLHE41.122.S
1988	100	SDF4	A0A5F9UP49;Q9BRK5;Q9BRK5-2;Q9BRK5-5						1988	100	SRFBP1.264.S
1989	100	MYCBP	A0A087WV05;Q99417						1989	100	CIC.904.S
1990	100	ACOX1	Q15067-2;Q15067;Q15067-3;K7ELT1;I3L0T4;I3L4S5;K7ENF1;K7ESC7;I3L2U4						1990	100	SRCAP.2807.S
1991	100	RBBP5	Q15291						1991	100	UBE2O.515.S
1992	100	PPIH	O43447;C9JQD4;O43447-2;H0YEL5;A6NM32;C9JAN8						1992	100	GLCCI1.172.S
1993	100	STRN3	Q13033;G3V340;G3V3G7						1993	100	MINK1.778.S
1994	100	RABGAP1L	Q5R372;Q5R372-4;Q5R372-3;A0A0C4DG54;A0A0U1RRM5;A0A0U1RQY6;A0A0U1RQX4						1994	100	ZNF687.1057.S
1995	100	PELP1	Q8IZL8;C9JFV4;E7EV54;I3L445;I3L4P1;I3L1P4;I3L4M7						1995	100	MAPRE2.223.S
1996	100	HMGA1;C2orf81	P17096;P17096-3;A0A669KAX1;A0A1W2PRV2						1996	100	ATL3.535.S
1997	100	DHX36	Q9H2U1;Q9H2U1-3;Q9H2U1-2;E7EWK3;A0A0G2JQU7;H7C5F5;A0A0G2JRP3;H7C514						1997	69.2982	PPP6R3.588.S
1998	100	PUM3	Q15397;S4R3K8						1998	100	ARFGEF1.1079.S
[truncated: 48,955 more rows]

## Sheet: 1D
Gene	rank	pearson correlation RNA to protein
TTC39B	1	0.936835
GSTT2B	2	0.900561
IGKV1-12	3	0.898663
MYO1F	4	0.895076
CAMK4	5	0.888305
TESC	6	0.881532
RPS4Y1	7	0.880638
APOBR	8	0.879885
ITGB2	9	0.872165
NSD2	10	0.868203
BIN1	11	0.867552
PARVG	12	0.864149
ANKS6	13	0.863587
ISL2	14	0.863407
TRPM2	15	0.862479
HOMER3	16	0.856125
ALOX5	17	0.855759
CCSER1	18	0.855494
C16orf86	19	0.855122
PRKCQ	20	0.854885
PIK3CD	21	0.853496
MAP1B	22	0.852725
C4B	23	0.852326
PSTPIP1	24	0.851218
RSAD2	25	0.851143
CCNB2	26	0.84979
BBOX1	27	0.848836
GSTM1	28	0.848149
ANPEP	29	0.842197
TRIM22	30	0.839857
PLEKHG3	31	0.839786
DDX3Y	32	0.839279
ENTPD1	33	0.839201
SWAP70	34	0.83721
TACC3	35	0.836622
NES	36	0.8362
DDX43	37	0.835977
UCHL1	38	0.835797
PAGE1	39	0.834486
HERC6	40	0.832751
SLC12A7	41	0.831181
RASSF6	42	0.830438
TJP1	43	0.83037
ENAH	44	0.82935
P2RX1	45	0.828544
RASGRP2	46	0.827713
DTL	47	0.827489
NCAM1	48	0.827254
HMBS	49	0.826763
ARRB2	50	0.826741
BASP1	51	0.825859
VWA5A	52	0.824534
FES	53	0.822902
PRKCB	54	0.822833
RAB44	55	0.822169
PLEKHH3	56	0.821731
UHRF1	57	0.821121
TNFRSF10C	58	0.821027
CD44	59	0.820656
IGKC	60	0.820573
PRAM1	61	0.820333
CTHRC1	62	0.819332
MPO	63	0.819238
CAPN2	64	0.818608
GMIP	65	0.816602
EDNRB	66	0.816286
STING1	67	0.815898
PTPRE	68	0.814241
FGR	69	0.813272
OAS3	70	0.811863
TGIF2LX	71	0.810307
KHDRBS2	72	0.810043
CD5	73	0.809619
HK3	74	0.807765
MYL4	75	0.806837
MYO1B	76	0.80672
MKI67	77	0.80645
MAGEC1	78	0.806053
DYSF	79	0.805947
APOL3	80	0.805482
TRBC1	81	0.805158
GSN	82	0.804506
STK39	83	0.802484
SORL1	84	0.801071
TBCEL	85	0.800475
TBXAS1	86	0.800192
ARHGAP9	87	0.799198
DNAJA4	88	0.798704
PDE4D	89	0.798283
HOMER1	90	0.798105
GAS2	91	0.797578
SIPA1	92	0.797559
EFHD2	93	0.797518
ADM	94	0.797249
MX1	95	0.797222
RAP1GAP2	96	0.796973
NIBAN1	97	0.79695
NR4A1	98	0.796629
IDH2	99	0.796489
STXBP1	100	0.795713
NT5DC2	101	0.795541
TRIM10	102	0.795466
GATM	103	0.795022
UCK2	104	0.794961
GBA3	105	0.794762
LCP2	106	0.794319
GRAMD1B	107	0.793631
RFTN1	108	0.793599
TAL1	109	0.793439
IGLV1-47	110	0.792836
OSBPL3	111	0.792221
MICALL2	112	0.792171
PTP4A3	113	0.791499
SVIL	114	0.791238
ATP2B4	115	0.790948
SPTBN2	116	0.790884
SORBS2	117	0.790046
CEBPA	118	0.789994
PTPRC	119	0.78998
GALM	120	0.789633
IFIT1	121	0.789584
MAP7	122	0.789453
GBP2	123	0.788994
OSBPL10	124	0.788957
PLCB2	125	0.788781
CAPN5	126	0.788646
CD247	127	0.788632
COPZ2	128	0.786741
FHL1	129	0.786363
IFI16	130	0.786334
PFKP	131	0.786318
SYK	132	0.78596
SPATA13	133	0.785212
FYB1	134	0.785152
BLNK	135	0.785064
RGS3	136	0.785011
KIF2C	137	0.784387
IFIT3	138	0.784205
MBP	139	0.783471
ZAP70	140	0.783326
CNDP2	141	0.783172
KIAA1217	142	0.782514
FNBP1	143	0.782291
HOMER2	144	0.782291
PAK1	145	0.782119
USP32	146	0.78189
INPP5D	147	0.779937
NLGN4X	148	0.779833
ASS1	149	0.779615
ITGAM	150	0.779564
SIRPA	151	0.778766
BARX2	152	0.778239
ADGRE2	153	0.778033
MS4A1	154	0.77751
RASGRP4	155	0.777235
PRF1	156	0.777048
PYHIN1	157	0.776971
NFE2	158	0.776783
FHL3	159	0.776182
RGS1	160	0.776161
SMPD3	161	0.774932
IQGAP2	162	0.774675
ABR	163	0.774646
SPECC1	164	0.774626
ISG15	165	0.77441
PRSS57	166	0.774256
IGF2BP2	167	0.774102
SLAMF1	168	0.773791
MYH9	169	0.773749
EIF1AY	170	0.773283
RIN3	171	0.773138
LRCH4	172	0.773001
CCND3	173	0.771212
DMRT2	174	0.770314
ARHGAP30	175	0.769069
KLHL14	176	0.769064
YBX3	177	0.768931
FAM169A	178	0.767403
LCK	179	0.767236
GPRIN3	180	0.766887
MAP1A	181	0.766351
ARRB1	182	0.766334
SEPTIN9	183	0.766274
NBEAL2	184	0.766097
KLF1	185	0.766034
CD3E	186	0.765548
SRC	187	0.765529
ENG	188	0.765296
RAI14	189	0.764086
MLKL	190	0.764007
APOL2	191	0.763985
LAMP5	192	0.763842
EPB41L1	193	0.763768
TNS3	194	0.763649
GRAP2	195	0.762629
PXN	196	0.762411
FCGR2B	197	0.762311
CMPK2	198	0.762201
CD93	199	0.761434
GAS7	200	0.760404
TNFAIP2	201	0.7603
SLC9A3R2	202	0.760042
STAT5A	203	0.75933
ERMAP	204	0.759255
MTMR3	205	0.759194
CD81	206	0.75913
ADAP1	207	0.758693
LAIR1	208	0.75865
DCLK1	209	0.758482
ANLN	210	0.758417
LGALS9	211	0.758221
SEMA4A	212	0.757859
UNC13D	213	0.757769
LYSMD2	214	0.756919
CD82	215	0.75664
ST14	216	0.756367
GRAP	217	0.755981
RRM2	218	0.755808
GNA11	219	0.755689
RRBP1	220	0.755663
SPATS2L	221	0.755618
CERS4	222	0.753549
IGHA1	223	0.753247
PDLIM3	224	0.752818
HIP1	225	0.752614
MCM4	226	0.752424
TOM1	227	0.752002
KLHL36	228	0.751888
PKLR	229	0.751876
ITGB1	230	0.751857
RPS6KA1	231	0.751195
CTH	232	0.750963
EIF3J	233	0.750314
GLDC	234	0.750293
CCDC88A	235	0.750228
FGD4	236	0.749508
SEC16B	237	0.74949
TSPAN14	238	0.749359
CFD	239	0.748653
SMAP2	240	0.74861
DMTN	241	0.748583
HBM	242	0.748406
SASH3	243	0.74774
CKB	244	0.747431
SH3BP1	245	0.747337
LSP1	246	0.747303
HSPA4	247	0.746683
ANKRD13D	248	0.746593
SLFN5	249	0.746573
RUNX2	250	0.746548
GZMM	251	0.746042
MTHFD1L	252	0.745888
HEMGN	253	0.745569
STAP1	254	0.745471
NCAPH	255	0.745224
CYP4F3	256	0.745102
CYFIP2	257	0.744881
COTL1	258	0.74482
GBP5	259	0.744762
MMP25	260	0.744282
TBC1D2B	261	0.743593
DAB2	262	0.742316
TBC1D10C	263	0.74221
DOCK5	264	0.741911
BCAS1	265	0.741247
UAP1	266	0.740237
BCL9	267	0.740048
SLC2A5	268	0.73974
KIF21B	269	0.739428
CD4	270	0.739303
AZU1	271	0.739079
ADAM28	272	0.738946
HGF	273	0.738419
PITPNC1	274	0.738258
FCRL2	275	0.738229
STXBP6	276	0.738139
ACTN1	277	0.738035
FAM114A1	278	0.738006
PFKFB2	279	0.737054
ALCAM	280	0.736869
PLA2G4A	281	0.736767
LILRB3	282	0.736557
SMPDL3B	283	0.735734
ZSCAN18	284	0.735662
HMCES	285	0.735599
DIAPH2	286	0.735369
C11orf96	287	0.734884
AKR1C3	288	0.734872
IRAG2	289	0.734533
CNN3	290	0.733848
PACSIN2	291	0.732879
MX2	292	0.732767
SLC36A1	293	0.732693
KIF23	294	0.732639
NUF2	295	0.732315
CD6	296	0.73229
PGM2L1	297	0.732251
AGAP3	298	0.731051
TMOD2	299	0.730942
ADAR	300	0.730879
PAIP2B	301	0.730842
TP53I11	302	0.729853
CCNB1	303	0.729579
TBC1D2	304	0.729415
IGHG1	305	0.729375
PALD1	306	0.728863
MZB1	307	0.728141
TOP2A	308	0.728089
AMPD1	309	0.727674
CARMIL1	310	0.727615
DGKA	311	0.727073
CORO2A	312	0.727041
VAV2	313	0.726979
DACH1	314	0.726448
ACSL1	315	0.726065
PARP9	316	0.725578
DGKZ	317	0.725537
BLVRA	318	0.725268
CD33	319	0.724043
NLRC4	320	0.723488
GTSF1	321	0.723244
CNTN1	322	0.723138
CHD3	323	0.722933
PMVK	324	0.722871
ME1	325	0.72279
MAP9	326	0.72278
SYTL1	327	0.72244
TGM2	328	0.722379
MEFV	329	0.721927
SPC25	330	0.721686
CST7	331	0.721557
LPXN	332	0.721533
PREX1	333	0.720817
CDKN2C	334	0.720739
ADD2	335	0.720499
RAP2A	336	0.72009
SARDH	337	0.720077
CD2	338	0.720044
TUBB6	339	0.719905
PHGDH	340	0.719719
SEMA4B	341	0.718866
WDR3	342	0.718852
STAT1	343	0.718806
TCEA3	344	0.71868
AHSP	345	0.718582
EPRS1	346	0.716803
IGLV2-23	347	0.716441
SYNE1	348	0.71637
NIBAN2	349	0.715858
SPTA1	350	0.71578
PTPN1	351	0.715385
HAAO	352	0.714916
ROGDI	353	0.714861
ZNF711	354	0.71485
PDLIM2	355	0.714716
CD200	356	0.713917
HBQ1	357	0.713868
USP35	358	0.713669
PHAX	359	0.713571
ACY3	360	0.71309
NCF1	361	0.712861
KANK1	362	0.712692
POLA1	363	0.712414
FAF1	364	0.712274
LIMD2	365	0.712239
FAH	366	0.71192
HRC	367	0.711761
SPTB	368	0.711426
MPP1	369	0.711343
CLIC2	370	0.711063
TRAF3IP3	371	0.711022
ALDH7A1	372	0.710876
FLNA	373	0.71031
WNK1	374	0.710134
G6PD	375	0.710081
LDHD	376	0.7095
SLC16A3	377	0.709357
CRELD2	378	0.708792
CDH2	379	0.708709
ARHGAP15	380	0.707982
ITSN1	381	0.707863
DSG2	382	0.707443
PHF2	383	0.707276
HELLS	384	0.707195
SUN2	385	0.706448
MAN2A2	386	0.70631
GCSAM	387	0.705899
TRPV2	388	0.705828
PKMYT1	389	0.705689
ESRP1	390	0.705579
CORO1A	391	0.705377
LRRFIP1	392	0.705221
SMOC1	393	0.705092
CA8	394	0.705028
QPRT	395	0.705006
HCK	396	0.704789
FN3K	397	0.704574
DDX31	398	0.704489
SMIM24	399	0.703967
CARD11	400	0.703745
STK33	401	0.702868
UBE2L6	402	0.702746
MB21D2	403	0.702734
FLNB	404	0.702668
KIF4A	405	0.70252
GALNT3	406	0.702381
PEAK3	407	0.702361
TPPP3	408	0.701987
FCAR	409	0.701326
RGS19	410	0.701224
LIME1	411	0.700995
RIPOR2	412	0.700605
WDFY4	413	0.700056
ETFB	414	0.699783
CAT	415	0.699369
PPP1R2	416	0.699105
RBP1	417	0.699075
TTC28	418	0.698924
ASAP1	419	0.698921
PSTPIP2	420	0.698735
TLE1	421	0.698562
ZNF516	422	0.698559
HSPA4L	423	0.697585
CAMK2D	424	0.697577
MYO9B	425	0.697132
TBC1D30	426	0.697017
PIK3R6	427	0.696848
GIMAP7	428	0.696763
PLCG2	429	0.696702
GNLY	430	0.696586
HDGFL3	431	0.696241
FAM107B	432	0.695544
PAX5	433	0.695481
PARD3	434	0.695392
FGFR3	435	0.695233
PICK1	436	0.69519
SORD	437	0.694911
PPA1	438	0.694757
PRKAR2B	439	0.694456
SNCA	440	0.694281
TRIO	441	0.693959
CD14	442	0.693481
NUGGC	443	0.693438
CLIP2	444	0.6934
EBAG9	445	0.692739
H1-0	446	0.692212
ATP11A	447	0.692124
SESN2	448	0.692032
SLC2A1	449	0.691416
LPCAT4	450	0.691209
TNS1	451	0.691065
NEIL1	452	0.69082
PELI1	453	0.690599
PRXL2A	454	0.690365
TFDP1	455	0.690186
CLIP1	456	0.689924
NOL3	457	0.689872
REL	458	0.689623
NFIA	459	0.689618
GRK2	460	0.689353
RASGRP3	461	0.689324
PTPRG	462	0.689117
DEPTOR	463	0.688737
SEPTIN5	464	0.688557
SERPINB9	465	0.688497
AMPD3	466	0.68816
PUM3	467	0.687963
EVL	468	0.687646
GPSM3	469	0.687481
PPP1R13L	470	0.687473
ASNS	471	0.687397
TFRC	472	0.6873
HYI	473	0.687225
SLPI	474	0.687185
DERL3	475	0.686984
AQP1	476	0.686852
MPP7	477	0.686708
GOLM1	478	0.686488
CBWD1	479	0.686271
PIK3CG	480	0.685802
ARHGEF40	481	0.685684
GSTP1	482	0.685682
HLA-F	483	0.685571
TPX2	484	0.685518
RARRES2	485	0.685436
SCRN1	486	0.685284
PCBP3	487	0.685267
LGALS3BP	488	0.684822
MYOF	489	0.684697
RASAL1	490	0.684106
BIRC3	491	0.684008
TRERF1	492	0.683626
TNFSF10	493	0.683253
SORT1	494	0.683022
PCK2	495	0.682542
AKAP12	496	0.682409
FABP3	497	0.682358
CADPS2	498	0.682238
LPIN3	499	0.6822
TRIM2	500	0.681796
TC2N	501	0.681119
DAPK2	502	0.681032
GSTM3	503	0.680941
EPG5	504	0.680893
ARHGAP25	505	0.680869
SH2D1A	506	0.680295
IRF8	507	0.680151
FMO3	508	0.680048
CRYBG1	509	0.680003
EPB42	510	0.679925
PAGE5	511	0.679631
DIAPH1	512	0.679613
ACOT11	513	0.679421
CD320	514	0.679384
ERGIC1	515	0.679359
ALDH3B1	516	0.679173
ENSA	517	0.679026
NASP	518	0.678891
PYGL	519	0.67874
PUS7	520	0.678609
HOOK1	521	0.678216
ERAP2	522	0.678186
IL16	523	0.678126
ANK1	524	0.678091
CADM1	525	0.678009
COBLL1	526	0.677877
MCM5	527	0.677838
AZGP1	528	0.67765
RRN3	529	0.677515
GSK3B	530	0.677329
RRM1	531	0.677269
DST	532	0.677089
PTPRF	533	0.677005
SIRPB1	534	0.676967
IL6R	535	0.676643
C2	536	0.676615
LILRB1	537	0.675882
LUZP1	538	0.675592
PDCD4	539	0.675379
FAM13A	540	0.675295
ELANE	541	0.675094
UBE2T	542	0.674947
JSRP1	543	0.674822
SLC4A1	544	0.67472
VCAN	545	0.674447
CDK6	546	0.674172
SEPTIN3	547	0.67415
CTBP2	548	0.673433
LCP1	549	0.673397
RPRD2	550	0.673357
PBXIP1	551	0.672989
NEO1	552	0.672654
SLX4	553	0.672468
LILRA2	554	0.672459
NT5C3B	555	0.672322
CNRIP1	556	0.672111
PADI4	557	0.672021
GNAQ	558	0.67196
C5AR1	559	0.671441
ARHGAP26	560	0.671427
PADI2	561	0.671384
PTPN18	562	0.6711
ZNF747	563	0.670871
CYRIA	564	0.670787
RAB30	565	0.670599
ELL2	566	0.670111
PPM1L	567	0.669923
EMILIN2	568	0.66916
CTSG	569	0.668981
MTSS1	570	0.668742
NEK6	571	0.668463
CEP128	572	0.668456
MARCKS	573	0.668292
ADAM8	574	0.668279
MAN1C1	575	0.668065
LRG1	576	0.668024
CAND2	577	0.6679
PRDM11	578	0.667598
KMO	579	0.667273
LLGL2	580	0.66692
GLCCI1	581	0.666534
RAB11FIP5	582	0.666441
NSUN2	583	0.666324
FGD2	584	0.666056
SPI1	585	0.665777
IGHG3	586	0.665734
ACBD4	587	0.665722
XAF1	588	0.665622
CCDC6	589	0.665606
FGD3	590	0.665264
XPO6	591	0.665148
MAP7D3	592	0.664737
EHD1	593	0.664673
NDRG2	594	0.664206
SMAD3	595	0.664188
RFLNB	596	0.663784
PAXX	597	0.663529
BCAT1	598	0.663515
CENPL	599	0.663496
LRP1	600	0.663394
NOS1AP	601	0.66315
ROR2	602	0.663028
HSPD1	603	0.66283
DSCC1	604	0.662823
PTPN7	605	0.66268
DPYSL2	606	0.66248
ARHGEF12	607	0.662134
PLEKHA7	608	0.660975
PTK2	609	0.660916
KDM4C	610	0.660559
MEF2B	611	0.66
AKR1B1	612	0.659462
CD99	613	0.659311
FCN1	614	0.659176
KIF20A	615	0.659139
TLR8	616	0.659045
MRRF	617	0.65894
IMPDH2	618	0.658787
LDLRAP1	619	0.658724
KHDRBS3	620	0.658541
BTLA	621	0.658499
OPLAH	622	0.658424
DOCK10	623	0.658347
RECK	624	0.658304
SIGLEC9	625	0.65788
ELK3	626	0.657875
MAPK13	627	0.657729
PRC1	628	0.657677
TYMP	629	0.657635
LRMDA	630	0.657356
MYO5B	631	0.657149
PPM1F	632	0.657091
CSK	633	0.656937
ITGAX	634	0.656876
CRAT	635	0.656847
PGAM2	636	0.656718
LIMD1	637	0.656693
P2RY13	638	0.656604
PRKCA	639	0.656359
PRDX4	640	0.6556
TPD52	641	0.65543
ATP10B	642	0.655327
GLIPR1	643	0.654672
GTF2F2	644	0.654506
MAPKAPK3	645	0.654418
ARHGAP17	646	0.653806
MVP	647	0.653795
TLN2	648	0.653466
CASP3	649	0.653465
CTTN	650	0.653439
P2RX7	651	0.653184
PAPSS2	652	0.653134
FBP1	653	0.653051
NCF2	654	0.652876
NOL8	655	0.652678
JAK3	656	0.652365
MYH10	657	0.652095
USP18	658	0.651921
CLMN	659	0.651878
TRIM58	660	0.651825
UNC13B	661	0.651116
ZSWIM9	662	0.650967
SAMD9	663	0.650629
MGAT5	664	0.650176
RIPOR1	665	0.650082
PIK3R5	666	0.649937
FCRL5	667	0.649768
SET	668	0.649492
PARP12	669	0.649476
GPD1L	670	0.649372
PACS1	671	0.64923
TEX10	672	0.649186
CPNE2	673	0.649074
LMO2	674	0.648608
CEBPB	675	0.648478
ARHGEF18	676	0.648361
JUNB	677	0.64812
OLR1	678	0.647907
ZEB2	679	0.64772
CPNE8	680	0.647695
TIAM1	681	0.647508
ADSS1	682	0.6475
PACSIN1	683	0.647054
WFS1	684	0.647013
STAB1	685	0.646494
TP53I3	686	0.646132
RAB3B	687	0.645816
SATB1	688	0.645594
SLC1A5	689	0.645564
STX3	690	0.645482
ZNF706	691	0.645199
PLD4	692	0.6451
NR3C1	693	0.644902
PRKCH	694	0.644811
ACSL6	695	0.644706
SPTBN1	696	0.644451
WDHD1	697	0.644267
MRC2	698	0.644151
FOXO3	699	0.643872
SLC2A3	700	0.643803
PRTN3	701	0.643589
WDR44	702	0.643457
PTGES3	703	0.643246
EFEMP1	704	0.643237
MAP2K3	705	0.643233
CHCHD6	706	0.643105
ARHGAP45	707	0.642913
NADK	708	0.642899
TCEAL3	709	0.642676
EIF2AK4	710	0.642464
SERPINB6	711	0.641946
FHL2	712	0.641712
DBN1	713	0.640961
MAST4	714	0.640951
LGALS1	715	0.640821
ATIC	716	0.640476
C12orf45	717	0.640462
WWC3	718	0.640347
MYEF2	719	0.640206
STEAP3	720	0.639825
FAM174A	721	0.639697
BCAR1	722	0.639614
DOP1B	723	0.63928
HK1	724	0.63919
NAPRT	725	0.639094
RPL23	726	0.639045
FAM133A	727	0.638968
HBG2	728	0.638789
ENO2	729	0.638488
MOCS1	730	0.63823
UBAC1	731	0.638221
FRZB	732	0.637614
CENPV	733	0.636576
RRS1	734	0.636542
TK1	735	0.636471
PRCC	736	0.636357
PPAT	737	0.636278
STK10	738	0.635725
RILP	739	0.635626
ALDH1L2	740	0.635441
NFIC	741	0.635361
FKBP5	742	0.635208
BCL11B	743	0.635185
POLR1D	744	0.635155
SYNE2	745	0.634789
POGZ	746	0.634599
ALDH5A1	747	0.634216
MYO1G	748	0.633852
KNOP1	749	0.633712
UGT2B17	750	0.633706
RAB34	751	0.633613
FAS	752	0.633612
FKBP9	753	0.633585
OSBPL5	754	0.633578
ARHGEF6	755	0.633547
SNTB1	756	0.633537
PML	757	0.633213
THEMIS	758	0.632939
DOK3	759	0.632915
GRHPR	760	0.632913
ADA	761	0.632675
PC	762	0.632641
RUFY3	763	0.632541
ABCB1	764	0.632438
ARAP1	765	0.632265
DOK2	766	0.631932
TAP1	767	0.631858
SEPTIN10	768	0.631805
KIAA0930	769	0.631802
BHLHE41	770	0.631747
PDIA4	771	0.631504
PYCR1	772	0.631145
GINS2	773	0.630969
DPP7	774	0.630557
ABCB10	775	0.63042
PTK2B	776	0.629949
FGF2	777	0.62988
SORBS1	778	0.629294
FYN	779	0.629161
DPEP1	780	0.629143
IFRD2	781	0.629073
YLPM1	782	0.62899
PTPRJ	783	0.628832
STAT2	784	0.628754
NCOA7	785	0.628612
VAV1	786	0.628398
PARP1	787	0.628332
CAPG	788	0.628318
ZC2HC1A	789	0.628197
FAM126A	790	0.627518
FABP6	791	0.627479
CCL3	792	0.627346
CDA	793	0.627316
MCC	794	0.626992
POU2AF1	795	0.626627
CBLB	796	0.626582
RAB3IL1	797	0.626576
DUSP28	798	0.626353
ZNF185	799	0.626243
CPM	800	0.626184
PLEKHO2	801	0.626122
EHD3	802	0.626003
AAK1	803	0.625859
SLFN11	804	0.625759
ITGA8	805	0.625664
CELF2	806	0.625541
KIAA0513	807	0.625248
SELENBP1	808	0.624929
GIMAP6	809	0.624537
WDFY3	810	0.624444
NCAPG2	811	0.624213
GALNT6	812	0.624155
SNX20	813	0.624011
FMNL1	814	0.62392
GGT5	815	0.623818
DOCK11	816	0.623698
CYP2J2	817	0.623541
TIFA	818	0.623464
ZNF512B	819	0.623413
ARHGEF3	820	0.623391
TAGLN2	821	0.623143
SSNA1	822	0.623046
PDXK	823	0.622954
SAMHD1	824	0.6226
ARPC5L	825	0.622318
PSME2	826	0.622173
PINX1	827	0.622163
IL2RG	828	0.621961
SEPTIN11	829	0.621865
CD177	830	0.621495
EEF1A2	831	0.621021
DDAH1	832	0.620856
SMAD1	833	0.620648
MCOLN1	834	0.620597
MLLT3	835	0.620197
BANK1	836	0.620069
CRACR2A	837	0.619663
UBAP2	838	0.619578
ACAP1	839	0.619563
PLXNB2	840	0.618881
FOXP2	841	0.618827
STRBP	842	0.618631
SHMT2	843	0.618621
RHOB	844	0.618617
CYB5R2	845	0.618616
SAMSN1	846	0.618583
PXDN	847	0.618546
SULF2	848	0.61853
CD3G	849	0.618046
MTMR10	850	0.618023
SERPINH1	851	0.617687
GMPR	852	0.617224
MGMT	853	0.617029
DDX58	854	0.616438
ASPH	855	0.616427
GZMB	856	0.616102
GAB1	857	0.616067
PLEKHO1	858	0.615993
SCCPDH	859	0.615866
GSE1	860	0.615758
SNX9	861	0.615467
CAMSAP2	862	0.615302
PHKA2	863	0.615122
RILPL2	864	0.614922
FERMT3	865	0.614797
BAK1	866	0.614442
IDH3A	867	0.614279
NEDD4	868	0.614055
SPOUT1	869	0.61393
RALGPS2	870	0.613881
CNBP	871	0.61347
PHACTR2	872	0.613438
HBB	873	0.613292
RUVBL1	874	0.613277
INHBA	875	0.613157
KIF26B	876	0.613111
VCL	877	0.612943
PBK	878	0.6127
PRR15	879	0.612427
HMGN5	880	0.61231
HLA-DRA	881	0.61229
SETD7	882	0.612097
NCF4	883	0.611942
NFIX	884	0.611902
PEA15	885	0.611661
RNF213	886	0.611561
POLR1E	887	0.611509
PRKD2	888	0.611499
PACSIN3	889	0.611461
WARS1	890	0.611236
HARS1	891	0.61105
TSPAN7	892	0.610866
FERMT2	893	0.610843
PAWR	894	0.610531
CYTH4	895	0.610521
GDI1	896	0.610328
NIT2	897	0.610145
TERF2IP	898	0.609683
ZNF212	899	0.609357
GINS4	900	0.609204
ADGRG3	901	0.609007
DDX60	902	0.608966
KCNA3	903	0.608819
CD101	904	0.608657
DENND3	905	0.608408
CTDP1	906	0.608344
SYNJ2	907	0.608245
CAMK1D	908	0.608193
PKP2	909	0.60816
FOS	910	0.608127
USP11	911	0.608028
SARS1	912	0.607784
APOA4	913	0.607672
DNAJC5	914	0.607542
ECI1	915	0.60746
RASSF2	916	0.607325
LPIN2	917	0.606952
DNMBP	918	0.606752
SCIN	919	0.606695
HELZ2	920	0.606692
HINT1	921	0.606578
PTPN22	922	0.606533
DPYSL3	923	0.60583
SLC27A3	924	0.605818
STXBP2	925	0.605772
ALAS2	926	0.605683
SYT1	927	0.605622
KIF16B	928	0.605546
ANKRD44	929	0.605507
CPVL	930	0.605481
MELTF	931	0.605441
SLC43A3	932	0.605289
RAB29	933	0.604875
ECPAS	934	0.604353
LARP1	935	0.604245
INPP4B	936	0.604173
ARFGEF3	937	0.604084
PON2	938	0.603932
MAP2	939	0.603856
CYTH1	940	0.603622
GPI	941	0.603564
SPART	942	0.603445
SCAF8	943	0.603412
NCAPG	944	0.603306
IGHV2-70D	945	0.603273
SSH3	946	0.60316
EML1	947	0.603065
FBXO10	948	0.602995
CR1	949	0.602988
AHCYL1	950	0.602368
CFP	951	0.602254
RGPD1	952	0.602011
CEP170	953	0.60199
LRRK2	954	0.601964
PABPC4	955	0.601438
ASF1B	956	0.601346
KDM1B	957	0.601313
PDZRN4	958	0.601244
IFIH1	959	0.601196
UGT8	960	0.600876
IGFBP7	961	0.599842
NT5E	962	0.599808
DDX10	963	0.599693
NSRP1	964	0.599482
TRIM14	965	0.599478
CD74	966	0.59936
EPB41L2	967	0.59925
BMP8B	968	0.598675
ABLIM1	969	0.598574
CFAP36	970	0.598562
ITGA1	971	0.598396
MYL1	972	0.598334
TMCC2	973	0.598332
MRC1	974	0.598236
SLC7A1	975	0.597978
AFDN	976	0.597966
DLGAP5	977	0.597786
CDC42BPB	978	0.5976
LMAN2	979	0.59741
IRF2BP2	980	0.597256
HECTD4	981	0.59723
SULT1A1	982	0.597168
CES1	983	0.596916
EIF4G3	984	0.596801
SMARCC1	985	0.596518
RNF113A	986	0.596476
ATOX1	987	0.596439
SEMA7A	988	0.596178
USP24	989	0.596115
CFAP298	990	0.595715
S100A9	991	0.595592
NAA50	992	0.595571
BRCA2	993	0.595232
MAPRE2	994	0.59507
SPC24	995	0.59506
CD36	996	0.594624
SLFN14	997	0.59462
EIF1AX	998	0.594337
COIL	999	0.594287
ZMIZ1	1000	0.594279
PEBP1	1001	0.59423
STX4	1002	0.593951
CD7	1003	0.593771
AXIN1	1004	0.593694
GARS1	1005	0.59342
TTF2	1006	0.593134
TAP2	1007	0.593107
DEK	1008	0.592899
GTF2E2	1009	0.592721
P4HTM	1010	0.59264
VAV3	1011	0.592577
RPL36	1012	0.59253
AKR1C1	1013	0.592525
ORC6	1014	0.592513
HNRNPDL	1015	0.592473
SEC11C	1016	0.592229
PDZD8	1017	0.591908
AARS1	1018	0.59187
RHOC	1019	0.591816
SRM	1020	0.591748
EIF2AK2	1021	0.591739
GPATCH4	1022	0.591665
IGF2R	1023	0.591617
CREB3L2	1024	0.591586
ISG20	1025	0.591455
REEP6	1026	0.591454
ANXA11	1027	0.591443
SMYD3	1028	0.591239
ARL3	1029	0.591166
PTPRK	1030	0.591154
ATP13A1	1031	0.591015
NFATC2	1032	0.590986
CASP10	1033	0.590933
NCDN	1034	0.59087
TRIP6	1035	0.59048
SH2B2	1036	0.590399
EZH2	1037	0.590269
LILRB2	1038	0.590175
OLA1	1039	0.58999
CD48	1040	0.589929
DESI1	1041	0.589924
TSC22D4	1042	0.589768
ABI3	1043	0.589084
DEFA1	1044	0.589066
NAV1	1045	0.588875
ANXA3	1046	0.588841
MECP2	1047	0.588708
APAF1	1048	0.588522
RAB24	1049	0.58816
PRKACA	1050	0.588089
UROD	1051	0.587986
SSX1	1052	0.587849
TNIK	1053	0.587823
GNG2	1054	0.587735
PRKD3	1055	0.587655
ICA1	1056	0.587577
PTGS1	1057	0.587372
PLS3	1058	0.587229
LSR	1059	0.587123
HBA1	1060	0.586974
CARHSP1	1061	0.58689
NCKAP1L	1062	0.586637
LHPP	1063	0.586594
BCL2L15	1064	0.586556
TWF2	1065	0.586257
SDC1	1066	0.586159
TRANK1	1067	0.585869
LRCH1	1068	0.58585
ALDH2	1069	0.58583
TMED3	1070	0.585721
UBA5	1071	0.585679
MAP4	1072	0.585608
KIF11	1073	0.585443
DTX3L	1074	0.585387
APRT	1075	0.585316
PARP14	1076	0.584913
CAMK2G	1077	0.584811
WNT5A	1078	0.584642
RNASE6	1079	0.584216
CHAF1B	1080	0.583689
ANKRD46	1081	0.583384
HERC5	1082	0.582614
PAOX	1083	0.582241
ANXA1	1084	0.582111
PSEN2	1085	0.581987
CTSW	1086	0.581883
AP1G2	1087	0.581667
FCRLA	1088	0.581377
VDAC1	1089	0.581051
IFIT5	1090	0.580968
MACROH2A1	1091	0.580881
SIRT2	1092	0.580833
NHP2	1093	0.580819
PDLIM7	1094	0.580805
BTG2	1095	0.580707
ETS1	1096	0.580614
RCN3	1097	0.580587
FBL	1098	0.580319
CMIP	1099	0.580303
UBR7	1100	0.580237
FDPS	1101	0.580029
AGMAT	1102	0.579965
CHDH	1103	0.579711
MSRB3	1104	0.579681
CAV1	1105	0.579426
NUMA1	1106	0.579327
GZMH	1107	0.579127
PIK3AP1	1108	0.579113
EEF1E1	1109	0.578874
PHETA2	1110	0.578874
UBE2Q2	1111	0.578765
FCHSD2	1112	0.578388
UFM1	1113	0.577976
AVEN	1114	0.577391
UBXN1	1115	0.57728
MCM7	1116	0.577151
CBX5	1117	0.577108
AIM2	1118	0.576992
MPEG1	1119	0.576929
PRKAR1B	1120	0.576915
BGN	1121	0.576749
SMTN	1122	0.576484
COPS8	1123	0.576421
JUN	1124	0.576293
PNP	1125	0.576121
HSH2D	1126	0.57611
ARG1	1127	0.576038
AURKB	1128	0.575933
TPCN1	1129	0.575875
RAB11FIP1	1130	0.575501
H2BU1	1131	0.575448
AMACR	1132	0.575247
RBM3	1133	0.575105
RABIF	1134	0.575069
RCC2	1135	0.57505
PDCD5	1136	0.57503
STAT6	1137	0.574907
BCR	1138	0.574747
TXLNA	1139	0.574658
DNPH1	1140	0.574211
CD99L2	1141	0.573946
MGST1	1142	0.573889
RPL38	1143	0.573688
CGREF1	1144	0.573575
PARG	1145	0.573463
FAM120C	1146	0.573277
LMF1	1147	0.573174
EIF4E	1148	0.573074
STAT3	1149	0.572996
BLK	1150	0.572861
ZFP36	1151	0.572614
NTAN1	1152	0.572182
SFXN1	1153	0.571931
CTSA	1154	0.571719
SNX22	1155	0.571713
EXTL2	1156	0.571608
SEPTIN1	1157	0.571258
DENND4B	1158	0.570849
ACSS2	1159	0.570614
MALT1	1160	0.570511
SLC39A10	1161	0.570509
ZFP36L1	1162	0.57006
RIOX2	1163	0.57
NCALD	1164	0.569665
NEK3	1165	0.569499
DSP	1166	0.569406
SYNPO	1167	0.569323
PLAGL2	1168	0.569264
YBX1	1169	0.568997
AACS	1170	0.568881
BPI	1171	0.568521
POLRMT	1172	0.568404
HBA2	1173	0.568279
UBE3B	1174	0.568093
HMGA1	1175	0.568009
UBE2K	1176	0.56757
CDK13	1177	0.567303
GOLIM4	1178	0.567302
GAMT	1179	0.567068
INF2	1180	0.566881
EIF2A	1181	0.566858
LILRA5	1182	0.56684
ATG2B	1183	0.56671
HCFC2	1184	0.566614
NBEA	1185	0.566583
SLC38A5	1186	0.566298
CASP7	1187	0.566295
PLEK	1188	0.566014
PLG	1189	0.565842
GZMA	1190	0.565836
STOML2	1191	0.565814
IGLC3	1192	0.565404
TPM1	1193	0.565376
TCIRG1	1194	0.565305
MAP3K5	1195	0.564917
SCAMP3	1196	0.564515
ACACA	1197	0.564503
UBE2Q1	1198	0.564373
BTF3	1199	0.564226
SEC24A	1200	0.564177
ADGRE3	1201	0.564033
RNF168	1202	0.563586
CAMKK2	1203	0.563543
EOMES	1204	0.563535
RUVBL2	1205	0.563501
ADGRG5	1206	0.563172
STAT5B	1207	0.56267
MMP9	1208	0.562658
FGGY	1209	0.562654
S100A4	1210	0.562449
RNPEP	1211	0.562354
NDUFAF2	1212	0.561982
RPS8	1213	0.561928
CYB5R3	1214	0.561827
FABP4	1215	0.561635
LAT2	1216	0.561453
CRYBB1	1217	0.561113
PAICS	1218	0.560767
MGAM	1219	0.560524
EPX	1220	0.560385
NIPSNAP1	1221	0.559868
IFI30	1222	0.559734
WDFY1	1223	0.559731
CRYL1	1224	0.559697
DEF6	1225	0.559449
C2orf42	1226	0.559267
PLEKHA1	1227	0.559222
PLAA	1228	0.558706
C9orf40	1229	0.558531
MAN1A1	1230	0.558491
OSBPL1A	1231	0.558323
DEFA4	1232	0.558269
NAXE	1233	0.558238
KIF21A	1234	0.558062
PSME1	1235	0.55803
SMIM13	1236	0.557907
SLC25A19	1237	0.557672
TMEM184B	1238	0.557322
ADI1	1239	0.557252
DBI	1240	0.557247
KIFC1	1241	0.557077
PDZD11	1242	0.556924
BZW2	1243	0.556666
SLC25A37	1244	0.556478
PDIA5	1245	0.556365
HNRNPAB	1246	0.556295
RANBP10	1247	0.556212
CDCA5	1248	0.556141
FEZ2	1249	0.556129
DENND1C	1250	0.556038
ISOC1	1251	0.555988
MAST3	1252	0.555968
SSBP2	1253	0.555948
AHNAK	1254	0.55592
POU2F2	1255	0.555648
HNRNPR	1256	0.555345
B4GALT1	1257	0.555264
IRAK1	1258	0.555258
HDGF	1259	0.555246
LIMCH1	1260	0.555139
CA4	1261	0.555048
UBA7	1262	0.555029
PSMC3IP	1263	0.554845
ARHGEF2	1264	0.554766
CXXC5	1265	0.554694
RIC1	1266	0.554342
TSPAN13	1267	0.554097
YBEY	1268	0.55407
NUSAP1	1269	0.554066
UTP14A	1270	0.553955
RASAL3	1271	0.553662
TOMM40L	1272	0.55354
RBM41	1273	0.553425
PHYHD1	1274	0.553319
PDIA2	1275	0.553257
GOLPH3	1276	0.553086
SMARCAD1	1277	0.553037
CERS2	1278	0.552935
NANS	1279	0.552737
PRMT5	1280	0.552569
GLIPR2	1281	0.552464
FER	1282	0.552284
MOCS3	1283	0.552097
EPS8	1284	0.551929
CLC	1285	0.551879
MCEMP1	1286	0.551856
MIA3	1287	0.551711
SRGAP2	1288	0.551632
ARMC6	1289	0.551453
MCTP2	1290	0.551375
CFAP97	1291	0.551267
SH3BGRL2	1292	0.550856
SH3GL1	1293	0.550854
SCAPER	1294	0.550799
TXN	1295	0.550783
CDKN2A	1296	0.550695
NAXD	1297	0.550581
CAPRIN1	1298	0.550558
CD300LF	1299	0.549975
POGLUT1	1300	0.549857
KIF1B	1301	0.549812
MCM2	1302	0.549796
ANXA6	1303	0.549794
CDC34	1304	0.549547
SF3B6	1305	0.549511
BMP2K	1306	0.549375
NLN	1307	0.54929
ZFYVE26	1308	0.549226
ZMAT2	1309	0.549208
ARMCX1	1310	0.549075
ZNF275	1311	0.549021
WBP4	1312	0.548805
CBR1	1313	0.548765
BCAM	1314	0.548703
DPF3	1315	0.548643
CPQ	1316	0.548584
CCR1	1317	0.548223
MAP4K4	1318	0.548101
C9orf78	1319	0.548023
CERT1	1320	0.548021
GET3	1321	0.548008
ADAM9	1322	0.547857
GAPVD1	1323	0.547849
ZC3H11A	1324	0.547549
CTNNA1	1325	0.547542
SSR4	1326	0.547468
MCM3	1327	0.547421
TRAP1	1328	0.547419
EPB41L3	1329	0.547388
AGR2	1330	0.546422
EMD	1331	0.546374
REEP4	1332	0.546363
CA2	1333	0.546259
NOB1	1334	0.546225
TTPAL	1335	0.546088
AASS	1336	0.54582
ANTXR2	1337	0.545732
RAPGEF4	1338	0.545371
GGT1	1339	0.545339
ATAD2B	1340	0.545192
USP47	1341	0.545106
SERPINB8	1342	0.545007
NVL	1343	0.544627
TRMT1L	1344	0.544553
WIPI1	1345	0.544358
FLAD1	1346	0.544343
KPNA3	1347	0.544031
COLGALT1	1348	0.543933
SERPINB10	1349	0.543909
PWWP3A	1350	0.543715
FAM162A	1351	0.543581
LAP3	1352	0.543509
TXLNB	1353	0.543383
PIGQ	1354	0.543362
PDLIM1	1355	0.543361
GFPT1	1356	0.543356
PSIP1	1357	0.54325
NACA	1358	0.543202
CD9	1359	0.542788
ITM2C	1360	0.542618
FMN1	1361	0.542511
C4A	1362	0.541997
HLA-DQB1	1363	0.54182
CRISPLD2	1364	0.541778
PSAT1	1365	0.541717
ALPL	1366	0.541689
MACROD1	1367	0.54165
CARNMT1	1368	0.541302
COA1	1369	0.540793
RPS10	1370	0.540322
TLR2	1371	0.540283
FCGR1A	1372	0.540052
AGPAT2	1373	0.540039
CHMP4C	1374	0.539849
COL1A2	1375	0.539751
TLCD4	1376	0.539559
ACBD6	1377	0.539419
C20orf27	1378	0.539355
TRAK2	1379	0.539353
RASA3	1380	0.539273
CTSH	1381	0.539135
EPHX1	1382	0.539037
SNRNP27	1383	0.538917
TDRD7	1384	0.538893
RPS15	1385	0.53875
SSB	1386	0.538554
HK2	1387	0.53832
STARD10	1388	0.538113
TRIOBP	1389	0.538044
PDXDC1	1390	0.537977
TMEM135	1391	0.537855
IFNGR1	1392	0.537821
CSNK1G2	1393	0.537779
UGDH	1394	0.537685
NDUFS8	1395	0.537115
ELF2	1396	0.537065
GTF2E1	1397	0.536896
RPS25	1398	0.536879
ALDH1A1	1399	0.53654
DNMT1	1400	0.536525
LETM1	1401	0.536522
STRN	1402	0.536491
SLC44A2	1403	0.536077
LMCD1	1404	0.535792
MMS22L	1405	0.535595
CNPY3	1406	0.535563
GRSF1	1407	0.535525
TCP11L1	1408	0.53494
KMT2A	1409	0.534548
ZC3HAV1L	1410	0.534244
YIPF3	1411	0.534209
DHCR24	1412	0.534094
ATP1B1	1413	0.534006
TPM3	1414	0.533939
COMTD1	1415	0.533728
USP28	1416	0.53365
CEBPD	1417	0.533546
OS9	1418	0.533476
SERPINI1	1419	0.53344
GPR155	1420	0.533342
CD40	1421	0.533108
NOSIP	1422	0.533059
TSPO	1423	0.532878
TACC1	1424	0.532757
JCHAIN	1425	0.532728
ZBTB4	1426	0.532647
TMCC3	1427	0.532508
RSL24D1	1428	0.5325
NID1	1429	0.532261
DECR2	1430	0.532221
CDKN2D	1431	0.532179
ARHGAP12	1432	0.532135
SH2D4A	1433	0.532096
RTKN	1434	0.53207
RALYL	1435	0.531928
SEPTIN8	1436	0.531866
PGM3	1437	0.531778
ARFGAP3	1438	0.530815
IGHV3-30	1439	0.530768
MAP3K6	1440	0.530609
YOD1	1441	0.530602
ARHGEF1	1442	0.530538
CIRBP	1443	0.530388
GBP1	1444	0.530362
HTATSF1	1445	0.530295
ZNF791	1446	0.530116
CHEK1	1447	0.529981
MAGED2	1448	0.529833
HSP90B1	1449	0.529662
DDX46	1450	0.529517
ITPR1	1451	0.52943
LRRFIP2	1452	0.529323
ESAM	1453	0.529183
FARSB	1454	0.529071
DHX29	1455	0.528968
CCND1	1456	0.528745
BCL7A	1457	0.528617
RARS1	1458	0.528533
MGRN1	1459	0.528352
GAS6	1460	0.527997
VAMP4	1461	0.527627
MPHOSPH10	1462	0.527616
NRP1	1463	0.527582
FH	1464	0.527498
CD46	1465	0.527396
LRRC25	1466	0.527272
NFKB1	1467	0.527224
SYTL2	1468	0.526905
ESYT1	1469	0.526692
UAP1L1	1470	0.526667
OPTN	1471	0.526434
SHC1	1472	0.526294
RHAG	1473	0.526258
EAF2	1474	0.526102
HMOX1	1475	0.525962
NAPSA	1476	0.525916
MNT	1477	0.52591
CKAP2L	1478	0.525858
SPATS2	1479	0.525797
QPCTL	1480	0.525768
SNX24	1481	0.525761
PLEKHM2	1482	0.525612
NIN	1483	0.525505
MAGT1	1484	0.525502
DUSP23	1485	0.52544
TRIM11	1486	0.5254
HMGN3	1487	0.525295
LRRC57	1488	0.525184
WAS	1489	0.525121
FARP1	1490	0.525072
MCM6	1491	0.524984
CLTB	1492	0.52477
SCAMP5	1493	0.524664
THEMIS2	1494	0.524643
CAST	1495	0.524532
PF4	1496	0.524485
RCBTB2	1497	0.524457
SUPT16H	1498	0.524017
SLC1A4	1499	0.523887
PCNP	1500	0.523881
KBTBD8	1501	0.523846
PLK1	1502	0.523641
RPL22L1	1503	0.523596
AKT1	1504	0.523564
MSI2	1505	0.523354
PPP3CA	1506	0.523109
STK38	1507	0.522919
TMEM184C	1508	0.522778
SLC9A1	1509	0.522672
PDCL3	1510	0.522608
TFG	1511	0.522519
PLAUR	1512	0.522347
CHCHD7	1513	0.522306
CYC1	1514	0.522296
HID1	1515	0.522279
RAB8B	1516	0.522019
HNRNPK	1517	0.521998
PPFIBP1	1518	0.521873
SGTB	1519	0.521828
AKT2	1520	0.5218
MAPK14	1521	0.521557
MNDA	1522	0.521496
KIF13B	1523	0.521452
ENDOV	1524	0.521407
TTYH3	1525	0.521386
PLOD2	1526	0.521222
LRATD2	1527	0.52116
NAP1L5	1528	0.520938
ZNF524	1529	0.52086
NFATC1	1530	0.520737
RNF14	1531	0.520664
RFC5	1532	0.519775
MBNL2	1533	0.51974
CCDC32	1534	0.519596
CDKN1A	1535	0.519588
IARS1	1536	0.519583
NPL	1537	0.519576
RGS18	1538	0.51944
CA1	1539	0.519313
REPIN1	1540	0.519292
FABP5	1541	0.518898
TMEM154	1542	0.518874
ZBTB8OS	1543	0.518858
CEACAM8	1544	0.518744
BCL9L	1545	0.518705
NIFK	1546	0.518688
ANK3	1547	0.518638
PODXL	1548	0.518239
DOCK4	1549	0.518113
THUMPD1	1550	0.518051
VASP	1551	0.517917
AIMP2	1552	0.517871
PTMS	1553	0.51767
C5orf22	1554	0.517608
BIRC5	1555	0.517497
CDK2	1556	0.517489
SUMF2	1557	0.517099
TRAT1	1558	0.517091
UACA	1559	0.517014
UTP6	1560	0.516856
MTUS1	1561	0.516844
UMPS	1562	0.516791
ACSL4	1563	0.516729
RPS6KA5	1564	0.516608
TOR3A	1565	0.516607
ANXA5	1566	0.516316
GHDC	1567	0.515969
OTUD4	1568	0.515955
NDRG3	1569	0.515936
HSPA5	1570	0.515857
KIAA1143	1571	0.515821
THEM4	1572	0.515702
ACOX3	1573	0.515479
SDSL	1574	0.515395
CCT3	1575	0.515321
HLA-DMB	1576	0.515193
COX20	1577	0.515147
SPTLC2	1578	0.514916
POLA2	1579	0.514598
ARID5B	1580	0.514578
EIF1	1581	0.514535
RYBP	1582	0.514522
SEC14L4	1583	0.514416
WDR19	1584	0.514247
HIVEP3	1585	0.51407
ZHX2	1586	0.513993
FAU	1587	0.513924
PPP1R3E	1588	0.513873
PTTG1IP	1589	0.513839
TUBB1	1590	0.513753
SRP14	1591	0.513542
N4BP1	1592	0.513473
MAPKAPK2	1593	0.513212
CSE1L	1594	0.513181
RPL24	1595	0.513029
ANKRD11	1596	0.513013
TRIM47	1597	0.512769
HLA-DRB1	1598	0.51271
RB1	1599	0.512681
ST6GAL1	1600	0.512659
TRMT5	1601	0.5126
RPAP3	1602	0.51257
MAGED1	1603	0.512565
ERN1	1604	0.512528
N4BP2L1	1605	0.512383
TTC7B	1606	0.512093
CYP4F12	1607	0.512062
PPM1G	1608	0.512032
SDHAF3	1609	0.511857
ITPKB	1610	0.511769
UPP1	1611	0.511522
MINDY1	1612	0.511351
TMOD1	1613	0.51117
MMAB	1614	0.511141
RBM26	1615	0.511117
NEDD4L	1616	0.511016
SUB1	1617	0.510934
PLEKHA2	1618	0.510681
F13A1	1619	0.510616
EXD2	1620	0.510571
METTL7A	1621	0.510399
IRF5	1622	0.510303
KLHL6	1623	0.510222
CKAP4	1624	0.509904
CSTF3	1625	0.509894
MCAM	1626	0.50967
CAVIN2	1627	0.509573
SND1	1628	0.509551
FAR1	1629	0.509545
RPS6KA4	1630	0.509406
SLC3A2	1631	0.509259
PPP6R2	1632	0.509211
CLIC5	1633	0.509178
TRABD	1634	0.509105
DNAJC1	1635	0.509044
PREPL	1636	0.508962
WDR43	1637	0.508886
NSA2	1638	0.508869
PDCD6	1639	0.508755
CARD9	1640	0.508687
HLA-DPA1	1641	0.508573
P4HA1	1642	0.508316
CITED2	1643	0.508262
JADE2	1644	0.50794
POLI	1645	0.507865
ZNF507	1646	0.507795
PCYOX1L	1647	0.507632
IRF9	1648	0.507513
RBM45	1649	0.507444
DIMT1	1650	0.507299
NLRC5	1651	0.507267
CASP1	1652	0.50719
ADNP	1653	0.506983
MAP3K20	1654	0.506929
LPCAT1	1655	0.506911
IQCB1	1656	0.506869
TSPYL5	1657	0.506799
FAM53B	1658	0.506635
DUSP1	1659	0.506589
BRD3	1660	0.506396
ZNF319	1661	0.506362
DNAJC12	1662	0.506297
MSH2	1663	0.505925
ANKRD13A	1664	0.505923
SORBS3	1665	0.505705
EMP3	1666	0.505369
DDB2	1667	0.505269
PCYT2	1668	0.505045
STXBP4	1669	0.50502
EHD4	1670	0.504667
RCAN3	1671	0.504447
C2orf76	1672	0.504171
TMA16	1673	0.504136
REEP5	1674	0.504021
SLC25A3	1675	0.503897
AKAP11	1676	0.503554
CNOT4	1677	0.503415
USP13	1678	0.503391
NTMT1	1679	0.503293
RXRA	1680	0.503044
FLYWCH1	1681	0.502989
UGCG	1682	0.502633
ICAM3	1683	0.502259
RAB33A	1684	0.502237
NKAP	1685	0.502141
XPOT	1686	0.501939
YARS1	1687	0.501763
MYO1E	1688	0.501686
PNPLA6	1689	0.501278
ATP8B4	1690	0.501267
RPS27L	1691	0.501255
IRS1	1692	0.501222
BAIAP2L1	1693	0.501094
C11orf98	1694	0.500876
LBH	1695	0.500808
LTB4R	1696	0.500807
PRKCSH	1697	0.500787
FAM160B1	1698	0.500677
AASDHPPT	1699	0.500622
NDUFS7	1700	0.500413
SNX5	1701	0.50041
STK26	1702	0.500362
RSL1D1	1703	0.50017
HNRNPC	1704	0.500155
FASN	1705	0.50015
PSME3	1706	0.500069
ACOT2	1707	0.500028
SIGLEC1	1708	0.49992
NDUFB3	1709	0.499803
GPT2	1710	0.499707
DNAJA2	1711	0.499595
CCDC102A	1712	0.499467
RPS5	1713	0.499366
ACADM	1714	0.4992
RELA	1715	0.499165
THUMPD3	1716	0.499149
RRAS2	1717	0.499128
VAT1	1718	0.499036
AFTPH	1719	0.499018
NR2C1	1720	0.498967
HPX	1721	0.498958
METTL16	1722	0.498882
DKC1	1723	0.498729
SCPEP1	1724	0.498562
UQCRH	1725	0.498545
IVD	1726	0.498359
RPL30	1727	0.498185
HIGD2A	1728	0.498003
OXCT1	1729	0.497889
RGL2	1730	0.497498
RAD17	1731	0.497462
PDK1	1732	0.49735
PTX3	1733	0.497342
MIPEP	1734	0.497141
LYZ	1735	0.49709
ZNF581	1736	0.497026
ITPK1	1737	0.496998
RMDN3	1738	0.496814
NDUFA3	1739	0.496806
MYO1D	1740	0.496667
FHOD1	1741	0.496459
GAA	1742	0.496206
PAG1	1743	0.496181
GPX1	1744	0.496107
GPHN	1745	0.496021
GIMAP4	1746	0.495897
MOXD1	1747	0.495423
DCAKD	1748	0.495233
STK38L	1749	0.495144
FCER2	1750	0.49509
FICD	1751	0.495026
CYB5R1	1752	0.494901
CPEB3	1753	0.494896
PTPRCAP	1754	0.494894
BCL10	1755	0.494819
SLC25A4	1756	0.494546
RPS29	1757	0.494526
ZBTB20	1758	0.494415
VPS37A	1759	0.49438
MARCKSL1	1760	0.494363
NME7	1761	0.494246
CHMP5	1762	0.494169
PPP1R9B	1763	0.494098
ADPGK	1764	0.494051
NUDT8	1765	0.494043
BCL2L11	1766	0.493936
CD109	1767	0.493632
COX5A	1768	0.4936
HDDC3	1769	0.493424
QSOX1	1770	0.493302
SRI	1771	0.493291
GFUS	1772	0.49305
KIF18B	1773	0.493044
ABCB8	1774	0.492888
ZYX	1775	0.492868
CD79A	1776	0.492823
GRAMD4	1777	0.492486
HSPE1	1778	0.492468
ARHGEF11	1779	0.492283
AGK	1780	0.492188
PPP1R14A	1781	0.492157
SLAMF6	1782	0.49209
RPL37A	1783	0.492046
CCDC106	1784	0.491982
GPRASP1	1785	0.491925
BMX	1786	0.491714
KCTD12	1787	0.491549
ANKRD52	1788	0.491496
IGKV1D-33	1789	0.49147
CMBL	1790	0.491357
RFC1	1791	0.491332
EVI2B	1792	0.491145
DDX6	1793	0.491025
GFM1	1794	0.490948
PLA2G6	1795	0.490866
NMD3	1796	0.490443
PXK	1797	0.490129
MTDH	1798	0.489902
PNPT1	1799	0.489851
SP100	1800	0.489834
ACP3	1801	0.489508
KNL1	1802	0.489448
EDEM3	1803	0.489425
NAGPA	1804	0.489287
LDHA	1805	0.489148
FCER1G	1806	0.489089
C15orf40	1807	0.489039
STMN1	1808	0.489022
FCGRT	1809	0.48878
ISG20L2	1810	0.488669
FBXO7	1811	0.488273
EPB41L5	1812	0.488242
GALNT2	1813	0.488166
ALKBH7	1814	0.488081
MRPL54	1815	0.488059
WWP2	1816	0.488052
RBM38	1817	0.488046
TKT	1818	0.487904
RBFOX2	1819	0.487533
S100A13	1820	0.487365
MAN1A2	1821	0.487218
ELF1	1822	0.487207
ALAD	1823	0.487194
SMNDC1	1824	0.487173
LARP1B	1825	0.487095
ECHDC3	1826	0.48703
GNE	1827	0.487014
LDLR	1828	0.486958
TYSND1	1829	0.486926
CRYBG3	1830	0.486805
POLR2K	1831	0.486784
PTPN6	1832	0.486738
RBM15B	1833	0.486446
NUFIP1	1834	0.486341
SMG1	1835	0.486256
YARS2	1836	0.486151
TFB2M	1837	0.486086
TICAM1	1838	0.485883
RBM22	1839	0.485793
AKR7A2	1840	0.485673
TNFAIP8L2	1841	0.485653
DENND4C	1842	0.485628
ABCG2	1843	0.485617
UBR1	1844	0.485587
NUDT12	1845	0.485492
BST1	1846	0.485432
HSPB1	1847	0.485421
ABCA7	1848	0.485353
TBL1X	1849	0.485033
MBNL3	1850	0.484998
BPNT1	1851	0.484946
USP48	1852	0.484936
STK4	1853	0.48472
SHTN1	1854	0.484705
PLCL2	1855	0.484438
REPS2	1856	0.484421
HEATR6	1857	0.484368
TRADD	1858	0.484044
IDE	1859	0.483961
EIF2S2	1860	0.483945
GLG1	1861	0.483928
ULK3	1862	0.483599
CDK14	1863	0.483527
INTS6L	1864	0.483487
ATP8B2	1865	0.483448
ENPEP	1866	0.48322
STRIP2	1867	0.48318
SLC4A1AP	1868	0.483025
EPM2AIP1	1869	0.483007
MCL1	1870	0.482725
MYLK	1871	0.482562
DSTN	1872	0.482388
DNAJC10	1873	0.482279
MGAT3	1874	0.482093
LSM3	1875	0.482011
CHI3L1	1876	0.481834
FOLR2	1877	0.481672
ECT2	1878	0.481608
TDP2	1879	0.481533
P4HB	1880	0.481496
FLYWCH2	1881	0.481424
SLC7A5	1882	0.481411
PCNA	1883	0.481375
RUNX3	1884	0.481344
NDUFA13	1885	0.481333
RPL32	1886	0.481084
CLGN	1887	0.481041
LIMK1	1888	0.480974
ADHFE1	1889	0.480839
RAB4B	1890	0.480745
S100P	1891	0.480629
SEL1L	1892	0.480562
BAZ1B	1893	0.480552
SKI	1894	0.480494
KIF2A	1895	0.480487
DCPS	1896	0.480443
ZNF587	1897	0.480438
EIF2D	1898	0.480288
CD19	1899	0.480066
RHOF	1900	0.480037
HNMT	1901	0.48
DHRS7B	1902	0.479967
CDCA8	1903	0.479964
NUDT5	1904	0.479868
PNPLA7	1905	0.479839
G3BP1	1906	0.479759
TCEAL4	1907	0.479737
GABPB1	1908	0.479687
ZDBF2	1909	0.479545
FUBP3	1910	0.479327
PIN1	1911	0.479162
DOK1	1912	0.47913
CDC40	1913	0.479117
SYNJ1	1914	0.479087
ZZEF1	1915	0.478774
RAN	1916	0.478758
WDR59	1917	0.478487
SSBP1	1918	0.478482
TSEN15	1919	0.478409
RASA1	1920	0.478321
HMGB3	1921	0.478311
TLE4	1922	0.478213
VIM	1923	0.478095
GCAT	1924	0.478027
NPAT	1925	0.47802
CENPQ	1926	0.477994
NSUN5	1927	0.477711
HMOX2	1928	0.477669
IKZF3	1929	0.477664
HSD17B11	1930	0.477547
MSN	1931	0.477545
UBASH3B	1932	0.477472
SRPRA	1933	0.477457
BORCS5	1934	0.477397
CTDSPL2	1935	0.477383
WDR76	1936	0.477381
HLA-DMA	1937	0.477192
FBXO22	1938	0.477017
DCUN1D1	1939	0.476823
CLPB	1940	0.476695
S100A6	1941	0.476647
SLC43A2	1942	0.476394
LANCL2	1943	0.476314
XRCC6	1944	0.476253
SEC22B	1945	0.47625
DHX57	1946	0.47592
MSANTD2	1947	0.475759
DICER1	1948	0.475645
AIF1	1949	0.475273
FNBP1L	1950	0.475263
ARNT	1951	0.475111
SRPRB	1952	0.475015
CACYBP	1953	0.475014
ITGAL	1954	0.474945
CCL5	1955	0.474867
GPX4	1956	0.474843
KIAA1328	1957	0.474658
C12orf57	1958	0.474623
RPL4	1959	0.47461
XIAP	1960	0.474501
DMXL2	1961	0.474491
CCN2	1962	0.474387
ELOA	1963	0.474385
MPI	1964	0.474348
RPS11	1965	0.474099
ALOX15	1966	0.473979
DUSP22	1967	0.473734
TMLHE	1968	0.47372
NLE1	1969	0.473685
GPR108	1970	0.47361
INPP4A	1971	0.473551
ARHGAP27	1972	0.47344
RAB3GAP2	1973	0.473221
MSRA	1974	0.473121
RHBDD2	1975	0.473056
INCENP	1976	0.472973
GMPS	1977	0.472936
RASA2	1978	0.47235
LCN2	1979	0.472166
PDS5B	1980	0.472153
RCN1	1981	0.4721
NENF	1982	0.472039
CCSAP	1983	0.4718
RMDN1	1984	0.471776
YJU2	1985	0.471537
BMP6	1986	0.471432
TNFRSF14	1987	0.47135
ARAP2	1988	0.471263
HYOU1	1989	0.471116
MVB12A	1990	0.471028
MICAL1	1991	0.470958
TLE5	1992	0.470674
TEP1	1993	0.470615
ATAD5	1994	0.470528
ARMCX2	1995	0.470479
SAA2	1996	0.470178
NNMT	1997	0.470085
TKFC	1998	0.470064
SHMT1	1999	0.47003
[truncated: 6,512 more rows]

## Sheet: 1E
id	normalized enrichment score	rank
KEGG_HEMATOPOIETIC_CELL_LINEAGE	8.3904	1
KEGG_CELL_ADHESION_MOLECULES_CAMS	7.6059	2
KEGG_PRIMARY_IMMUNODEFICIENCY	6.2549	3
KEGG_T_CELL_RECEPTOR_SIGNALING_PATHWAY	6.1325	4
KEGG_B_CELL_RECEPTOR_SIGNALING_PATHWAY	6.0149	5
KEGG_LEISHMANIA_INFECTION	5.9962	6
KEGG_CHEMOKINE_SIGNALING_PATHWAY	5.9449	7
KEGG_NATURAL_KILLER_CELL_MEDIATED_CYTOTOXICITY	5.9244	8
KEGG_NEUROACTIVE_LIGAND_RECEPTOR_INTERACTION	5.8895	9
KEGG_PATHWAYS_IN_CANCER	5.7253	10
KEGG_GLUTATHIONE_METABOLISM	5.4799	11
KEGG_METABOLISM_OF_XENOBIOTICS_BY_CYTOCHROME_P450	5.4728	12
KEGG_LEUKOCYTE_TRANSENDOTHELIAL_MIGRATION	5.4377	13
KEGG_CALCIUM_SIGNALING_PATHWAY	5.4313	14
KEGG_FC_EPSILON_RI_SIGNALING_PATHWAY	5.0811	15
KEGG_FC_GAMMA_R_MEDIATED_PHAGOCYTOSIS	4.9937	16
KEGG_GLYCOLYSIS_GLUCONEOGENESIS	4.686	17
KEGG_APOPTOSIS	4.6799	18
KEGG_ALANINE_ASPARTATE_AND_GLUTAMATE_METABOLISM	4.4281	19
KEGG_VEGF_SIGNALING_PATHWAY	4.402	20
KEGG_ARACHIDONIC_ACID_METABOLISM	4.3517	21
KEGG_ERBB_SIGNALING_PATHWAY	4.335	22
KEGG_STARCH_AND_SUCROSE_METABOLISM	4.2951	23
KEGG_P53_SIGNALING_PATHWAY	4.1526	24
KEGG_DRUG_METABOLISM_OTHER_ENZYMES	4.0924	25
KEGG_PYRUVATE_METABOLISM	4.0469	26
KEGG_PPAR_SIGNALING_PATHWAY	4.0111	27
KEGG_AMINO_SUGAR_AND_NUCLEOTIDE_SUGAR_METABOLISM	3.9196	28
KEGG_PHOSPHATIDYLINOSITOL_SIGNALING_SYSTEM	3.7668	29
KEGG_DRUG_METABOLISM_CYTOCHROME_P450	3.7192	30
KEGG_FRUCTOSE_AND_MANNOSE_METABOLISM	3.6292	31
KEGG_CYTOKINE_CYTOKINE_RECEPTOR_INTERACTION	3.5704	32
KEGG_SYSTEMIC_LUPUS_ERYTHEMATOSUS	3.5635	33
KEGG_NICOTINATE_AND_NICOTINAMIDE_METABOLISM	3.5196	34
KEGG_TYPE_I_DIABETES_MELLITUS	3.4469	35
KEGG_TYPE_II_DIABETES_MELLITUS	3.3764	36
KEGG_PORPHYRIN_AND_CHLOROPHYLL_METABOLISM	3.2938	37
KEGG_AUTOIMMUNE_THYROID_DISEASE	3.289	38
KEGG_ACUTE_MYELOID_LEUKEMIA	3.2422	39
KEGG_BLADDER_CANCER	3.1968	40
KEGG_GLYCINE_SERINE_AND_THREONINE_METABOLISM	3.1669	41
KEGG_CHRONIC_MYELOID_LEUKEMIA	3.1197	42
KEGG_PANCREATIC_CANCER	3.0764	43
KEGG_FOCAL_ADHESION	3.0759	44
KEGG_ABC_TRANSPORTERS	3.0621	45
KEGG_TOLL_LIKE_RECEPTOR_SIGNALING_PATHWAY	3.0487	46
KEGG_ARGININE_AND_PROLINE_METABOLISM	3.0374	47
KEGG_DNA_REPLICATION	2.9947	48
KEGG_ALLOGRAFT_REJECTION	2.9801	49
KEGG_ALDOSTERONE_REGULATED_SODIUM_REABSORPTION	2.9718	50
KEGG_MAPK_SIGNALING_PATHWAY	2.9697	51
KEGG_AXON_GUIDANCE	2.9675	52
KEGG_INSULIN_SIGNALING_PATHWAY	2.917	53
KEGG_ASTHMA	2.8717	54
KEGG_GRAFT_VERSUS_HOST_DISEASE	2.8641	55
KEGG_JAK_STAT_SIGNALING_PATHWAY	2.8151	56
KEGG_REGULATION_OF_ACTIN_CYTOSKELETON	2.7633	57
KEGG_MELANOMA	2.7179	58
KEGG_INTESTINAL_IMMUNE_NETWORK_FOR_IGA_PRODUCTION	2.6798	59
KEGG_ALZHEIMERS_DISEASE	2.657	60
KEGG_PYRIMIDINE_METABOLISM	2.6395	61
KEGG_NITROGEN_METABOLISM	2.5836	62
KEGG_COMPLEMENT_AND_COAGULATION_CASCADES	2.5466	63
KEGG_NEUROTROPHIN_SIGNALING_PATHWAY	2.5321	64
KEGG_GNRH_SIGNALING_PATHWAY	2.44	65
KEGG_PURINE_METABOLISM	2.437	66
KEGG_LONG_TERM_DEPRESSION	2.3903	67
KEGG_COLORECTAL_CANCER	2.3896	68
KEGG_GLIOMA	2.3892	69
KEGG_GALACTOSE_METABOLISM	2.3611	70
KEGG_PARKINSONS_DISEASE	2.3546	71
KEGG_NON_SMALL_CELL_LUNG_CANCER	2.3079	72
KEGG_PENTOSE_PHOSPHATE_PATHWAY	2.2323	73
KEGG_ONE_CARBON_POOL_BY_FOLATE	2.2038	74
KEGG_MELANOGENESIS	2.122	75
KEGG_VIRAL_MYOCARDITIS	2.1168	76
KEGG_ADIPOCYTOKINE_SIGNALING_PATHWAY	2.0967	77
KEGG_ETHER_LIPID_METABOLISM	2.0184	78
KEGG_STEROID_HORMONE_BIOSYNTHESIS	1.9341	79
KEGG_O_GLYCAN_BIOSYNTHESIS	1.8338	80
KEGG_PROXIMAL_TUBULE_BICARBONATE_RECLAMATION	1.7888	81
KEGG_CYSTEINE_AND_METHIONINE_METABOLISM	1.7372	82
KEGG_PANTOTHENATE_AND_COA_BIOSYNTHESIS	1.6233	83
KEGG_SMALL_CELL_LUNG_CANCER	1.5762	84
KEGG_RIBOSOME	1.5563	85
KEGG_SELENOAMINO_ACID_METABOLISM	1.5312	86
KEGG_HISTIDINE_METABOLISM	1.5273	87
KEGG_AMYOTROPHIC_LATERAL_SCLEROSIS_ALS	1.4641	88
KEGG_GLYCEROLIPID_METABOLISM	1.4373	89
KEGG_RIG_I_LIKE_RECEPTOR_SIGNALING_PATHWAY	1.3768	90
KEGG_CELL_CYCLE	1.2822	91
KEGG_ADHERENS_JUNCTION	1.2739	92
KEGG_PROSTATE_CANCER	1.2402	93
KEGG_BETA_ALANINE_METABOLISM	1.1812	94
KEGG_FATTY_ACID_METABOLISM	1.1728	95
KEGG_CYTOSOLIC_DNA_SENSING_PATHWAY	1.1117	96
KEGG_NOD_LIKE_RECEPTOR_SIGNALING_PATHWAY	1.096	97
KEGG_PROTEIN_EXPORT	1.0674	98
KEGG_LONG_TERM_POTENTIATION	1.061	99
KEGG_WNT_SIGNALING_PATHWAY	1.0451	100
KEGG_N_GLYCAN_BIOSYNTHESIS	1.0429	101
KEGG_INOSITOL_PHOSPHATE_METABOLISM	0.9471	102
KEGG_BIOSYNTHESIS_OF_UNSATURATED_FATTY_ACIDS	0.9003	103
KEGG_PROPANOATE_METABOLISM	0.8424	104
KEGG_CARDIAC_MUSCLE_CONTRACTION	0.8132	105
KEGG_BUTANOATE_METABOLISM	0.7866	106
KEGG_HEDGEHOG_SIGNALING_PATHWAY	0.7179	107
KEGG_RENAL_CELL_CARCINOMA	0.7026	108
KEGG_MISMATCH_REPAIR	0.6406	109
KEGG_TRYPTOPHAN_METABOLISM	0.6221	110
KEGG_THYROID_CANCER	0.6095	111
KEGG_TIGHT_JUNCTION	0.6059	112
KEGG_ANTIGEN_PROCESSING_AND_PRESENTATION	0.5896	113
KEGG_HUNTINGTONS_DISEASE	0.4265	114
KEGG_TYROSINE_METABOLISM	0.3858	115
KEGG_PRION_DISEASES	0.384	116
KEGG_LIMONENE_AND_PINENE_DEGRADATION	0.3486	117
KEGG_ARRHYTHMOGENIC_RIGHT_VENTRICULAR_CARDIOMYOPATHY_ARVC	0.3233	118
KEGG_GLYOXYLATE_AND_DICARBOXYLATE_METABOLISM	0.2874	119
KEGG_CITRATE_CYCLE_TCA_CYCLE	0.1333	120
KEGG_VASCULAR_SMOOTH_MUSCLE_CONTRACTION	0.1078	121
KEGG_GLYCEROPHOSPHOLIPID_METABOLISM	0.0403	122
KEGG_EPITHELIAL_CELL_SIGNALING_IN_HELICOBACTER_PYLORI_INFECTION	-0.0014	123
KEGG_MTOR_SIGNALING_PATHWAY	-0.005	124
KEGG_ENDOMETRIAL_CANCER	-0.0463	125
KEGG_GAP_JUNCTION	-0.0544	126
KEGG_ECM_RECEPTOR_INTERACTION	-0.1613	127
KEGG_TERPENOID_BACKBONE_BIOSYNTHESIS	-0.2207	128
KEGG_ENDOCYTOSIS	-0.2312	129
KEGG_HOMOLOGOUS_RECOMBINATION	-0.3452	130
KEGG_PROGESTERONE_MEDIATED_OOCYTE_MATURATION	-0.4065	131
KEGG_STEROID_BIOSYNTHESIS	-0.4084	132
KEGG_TGF_BETA_SIGNALING_PATHWAY	-0.4119	133
KEGG_PEROXISOME	-0.6671	134
KEGG_PHENYLALANINE_METABOLISM	-0.712	135
KEGG_VALINE_LEUCINE_AND_ISOLEUCINE_DEGRADATION	-0.8012	136
KEGG_LYSINE_DEGRADATION	-0.818	137
KEGG_RIBOFLAVIN_METABOLISM	-0.9264	138
KEGG_BASE_EXCISION_REPAIR	-0.9862	139
KEGG_NON_HOMOLOGOUS_END_JOINING	-1.2434	140
KEGG_NOTCH_SIGNALING_PATHWAY	-1.4311	141
KEGG_PATHOGENIC_ESCHERICHIA_COLI_INFECTION	-1.4963	142
KEGG_GLYCOSAMINOGLYCAN_BIOSYNTHESIS_CHONDROITIN_SULFATE	-1.5719	143
KEGG_DORSO_VENTRAL_AXIS_FORMATION	-1.8034	144
KEGG_RNA_POLYMERASE	-1.8113	145
KEGG_OXIDATIVE_PHOSPHORYLATION	-1.879	146
KEGG_DILATED_CARDIOMYOPATHY	-2.0343	147
KEGG_NUCLEOTIDE_EXCISION_REPAIR	-2.1766	148
KEGG_OOCYTE_MEIOSIS	-2.3793	149
KEGG_SPHINGOLIPID_METABOLISM	-2.5333	150
KEGG_OTHER_GLYCAN_DEGRADATION	-2.6401	151
KEGG_VIBRIO_CHOLERAE_INFECTION	-2.6618	152
KEGG_GLYCOSAMINOGLYCAN_DEGRADATION	-2.9219	153
KEGG_HYPERTROPHIC_CARDIOMYOPATHY_HCM	-2.9738	154
KEGG_AMINOACYL_TRNA_BIOSYNTHESIS	-2.9774	155
KEGG_REGULATION_OF_AUTOPHAGY	-3.0058	156
KEGG_GLYCOSYLPHOSPHATIDYLINOSITOL_GPI_ANCHOR_BIOSYNTHESIS	-3.0647	157
KEGG_RNA_DEGRADATION	-3.1898	158
KEGG_VASOPRESSIN_REGULATED_WATER_REABSORPTION	-3.3848	159
KEGG_LYSOSOME	-3.6565	160
KEGG_SNARE_INTERACTIONS_IN_VESICULAR_TRANSPORT	-3.7602	161
KEGG_BASAL_TRANSCRIPTION_FACTORS	-4.3113	162
KEGG_UBIQUITIN_MEDIATED_PROTEOLYSIS	-4.5323	163
KEGG_PROTEASOME	-5.4796	164
KEGG_SPLICEOSOME	-9.3705	165

## Sheet: 1F
relative genomic location Hg38 bin	5000001	10000001	15000001	20000001	25000001	30000001	35000001	40000001	45000001	50000001	55000001	60000001	65000001	70000001	75000001	80000001	85000001	90000001	95000001	100000001	105000001	110000001	115000001	120000001	125000001	130000001	135000001	140000001	145000001	150000001	155000001	160000001	165000001	170000001	175000001	180000001	185000001	190000001	195000001	200000001	205000001	210000001	215000001	220000001	225000001	230000001	235000001	240000001	245000001
chromosome	chr1	chr1	chr1	chr1	chr1	chr1	chr1	chr1	chr1	chr1	chr1	chr1	chr1	chr1	chr1	chr1	chr1	chr1	chr1	chr1	chr1	chr1	chr1	chr1	chr1	chr1	chr1	chr1	chr1	chr1	chr1	chr1	chr1	chr1	chr1	chr1	chr1	chr1	chr1	chr1	chr1	chr1	chr1	chr1	chr1	chr1	chr1	chr1	chr1
upregulated proteins
HRD	3	2	NA	1	NA	3	1	1	1	1	2	NA	NA	2	NA	NA	1	NA	1	NA	NA	NA	3	3	NA	NA	NA	NA	NA	NA	3	1	2	1	NA	1	NA	NA	NA	NA	1	3	NA	NA	NA	4	1	NA	NA
t11.14	5	2	1	2	3	5	3	4	4	4	7	1	1	1	1	3	1	10	5	3	4	5	6	1	1	NA	NA	NA	NA	3	2	3	1	1	1	NA	NA	NA	NA	NA	1	NA	1	NA	1	2	3	2	1
t14.16	NA	NA	NA	1	NA	NA	NA	NA	NA	1	NA	NA	NA	NA	NA	NA	NA	NA	NA	NA	NA	NA	NA	NA	NA	NA	NA	NA	NA	NA	3	NA	NA	NA	NA	NA	NA	NA	NA	1	NA	NA	NA	NA	NA	NA	NA	NA	NA
t4.14	1	1	NA	NA	2	NA	NA	1	NA	NA	1	NA	NA	NA	1	NA	NA	NA	NA	NA	NA	1	1	NA	NA	NA	NA	NA	NA	3	10	4	5	3	1	3	2	1	1	NA	6	1	NA	1	3	3	2	1	NA
gain1q	NA	NA	NA	NA	NA	1	NA	1	1	NA	NA	NA	NA	NA	NA	NA	NA	NA	NA	NA	NA	NA	NA	NA	NA	NA	NA	NA	NA	5	29	16	11	8	7	5	4	5	4	1	9	5	4	3	10	5	3	2	5
del13q	NA	NA	NA	NA	NA	NA	NA	1	NA	NA	NA	NA	NA	NA	NA	NA	NA	NA	NA	NA	NA	NA	1	NA	NA	NA	NA	NA	NA	2	18	5	6	4	3	NA	NA	1	2	NA	6	1	1	1	2	2	NA	2	2
del1p	NA	NA	NA	NA	NA	NA	NA	NA	NA	NA	NA	NA	NA	NA	NA	NA	NA	NA	NA	NA	NA	NA	NA	NA	NA	NA	NA	NA	NA	NA	NA	NA	NA	NA	NA	NA	NA	NA	NA	NA	NA	NA	NA	NA	NA	NA	NA	NA	NA
del17p	NA	NA	NA	NA	NA	NA	NA	NA	NA	NA	NA	NA	NA	NA	NA	NA	NA	NA	NA	NA	NA	NA	NA	NA	NA	NA	NA	NA	NA	NA	NA	NA	NA	NA	NA	NA	NA	NA	NA	NA	NA	NA	NA	NA	NA	NA	NA	NA	NA
downregulated proteins
HRD	5	3	3	5	3	3	4	5	2	4	11	3	1	NA	2	1	NA	6	2	1	2	5	2	2	1	NA	NA	NA	NA	3	11	9	7	2	5	2	1	1	2	2	3	1	4	1	4	4	4	3	2
t11.14	1	1	2	1	1	3	1	3	3	1	2	NA	NA	3	NA	NA	NA	NA	NA	NA	NA	NA	2	1	NA	NA	NA	NA	NA	2	9	2	6	2	NA	2	1	NA	NA	NA	6	6	NA	1	NA	3	2	1	1
t14.16	NA	NA	NA	NA	NA	NA	NA	NA	NA	NA	NA	NA	NA	NA	NA	NA	NA	NA	NA	NA	NA	NA	NA	NA	NA	NA	NA	NA	NA	NA	NA	NA	NA	NA	NA	NA	NA	NA	NA	NA	NA	NA	NA	NA	NA	NA	NA	NA	NA
t4.14	1	NA	NA	NA	NA	1	NA	NA	NA	NA	2	NA	NA	NA	NA	1	NA	1	NA	NA	NA	NA	2	NA	NA	NA	NA	NA	NA	NA	1	1	1	NA	NA	NA	NA	NA	NA	NA	NA	NA	NA	NA	NA	2	NA	NA	NA
gain1q	NA	1	NA	NA	1	2	1	NA	NA	NA	1	NA	1	NA	NA	NA	NA	1	NA	NA	NA	NA	NA	NA	NA	NA	NA	NA	NA	NA	NA	NA	NA	NA	NA	NA	NA	NA	NA	NA	NA	NA	NA	NA	NA	NA	NA	NA	NA
del13q	NA	NA	NA	NA	NA	NA	NA	1	NA	NA	NA	NA	NA	NA	1	NA	NA	NA	1	NA	NA	2	1	NA	NA	NA	NA	NA	NA	NA	1	NA	NA	NA	NA	NA	NA	NA	NA	NA	NA	NA	NA	NA	NA	NA	1	NA	NA
del1p	NA	NA	NA	NA	NA	NA	NA	NA	NA	1	2	NA	NA	NA	1	NA	NA	NA	NA	NA	NA	NA	NA	NA	NA	NA	NA	NA	NA	NA	NA	NA	NA	NA	NA	NA	NA	NA	NA	NA	NA	NA	NA	NA	NA	NA	NA	NA	NA
del17p	NA	NA	NA	NA	NA	NA	NA	NA	NA	NA	NA	NA	NA	NA	NA	NA	NA	NA	NA	NA	NA	NA	NA	NA	NA	NA	NA	NA	NA	NA	NA	NA	NA	NA	NA	NA	NA	NA	NA	NA	NA	NA	NA	NA	NA	NA	NA	NA	NA
upregulated phosphopeptides
HRD	1	2	NA	1	4	3	2	2	1	NA	3	NA	1	NA	NA	NA	NA	1	2	NA	1	2	2	1	NA	NA	NA	NA	NA	3	3	1	1	NA	NA	1	1	NA	NA	NA	NA	2	NA	2	NA	1	NA	1	NA
t11.14	1	3	3	3	2	7	2	8	5	4	8	2	1	NA	NA	2	NA	4	1	1	1	NA	3	2	NA	NA	NA	NA	NA	NA	2	5	1	3	1	6	NA	1	NA	NA	NA	3	4	NA	1	9	1	NA	2
t14.16	NA	NA	NA	1	NA	NA	NA	NA	NA	NA	NA	NA	NA	NA	NA	NA	NA	NA	NA	NA	NA	NA	NA	NA	NA	NA	NA	NA	NA	NA	NA	NA	NA	NA	NA	NA	NA	NA	NA	NA	NA	NA	NA	NA	NA	NA	NA	NA	NA
t4.14	NA	NA	2	2	2	4	1	1	NA	NA	1	NA	NA	1	NA	NA	NA	NA	NA	NA	NA	4	2	NA	1	NA	NA	NA	NA	9	13	28	5	3	4	14	6	1	NA	1	7	5	2	1	1	2	1	NA	5
gain1q	NA	NA	NA	NA	NA	NA	NA	1	1	NA	NA	NA	NA	NA	NA	NA	NA	NA	NA	NA	NA	1	NA	NA	NA	NA	NA	NA	NA	12	48	51	9	8	3	19	2	4	NA	1	11	12	4	3	2	2	3	1	4
del13q	NA	NA	NA	1	NA	1	NA	1	1	NA	NA	NA	NA	NA	NA	NA	NA	NA	NA	NA	NA	NA	NA	NA	NA	NA	NA	NA	NA	2	25	14	4	1	2	10	1	NA	NA	1	2	4	1	1	1	NA	NA	1	3
del1p	NA	NA	NA	NA	NA	NA	NA	NA	NA	NA	NA	NA	NA	NA	NA	NA	NA	NA	NA	NA	NA	NA	NA	NA	NA	NA	NA	NA	NA	NA	NA	NA	NA	NA	NA	NA	NA	NA	NA	NA	NA	NA	NA	NA	NA	NA	NA	NA	NA
del17p	NA	NA	NA	NA	NA	NA	NA	NA	NA	NA	NA	NA	NA	NA	NA	NA	NA	NA	NA	NA	NA	NA	NA	NA	NA	NA	NA	NA	NA	NA	NA	NA	NA	NA	NA	NA	NA	NA	NA	NA	NA	NA	NA	NA	NA	NA	NA	NA	NA
downregulated phosphopeptides
HRD	3	3	7	2	6	5	5	11	5	5	6	1	NA	NA	NA	2	NA	NA	NA	1	1	NA	NA	NA	NA	NA	NA	NA	NA	5	7	41	1	1	7	25	NA	NA	NA	1	4	12	3	NA	2	4	5	NA	4
t11.14	NA	1	3	1	1	3	NA	1	5	NA	1	NA	NA	NA	NA	NA	NA	NA	NA	NA	NA	NA	4	NA	NA	NA	NA	NA	NA	1	10	8	5	2	2	5	2	NA	NA	NA	7	2	1	4	1	1	NA	1	3
t14.16	NA	NA	NA	NA	NA	NA	NA	NA	NA	NA	NA	NA	NA	NA	NA	NA	NA	NA	NA	NA	NA	NA	NA	NA	NA	NA	NA	NA	NA	NA	NA	NA	NA	NA	NA	NA	NA	NA	NA	NA	NA	1	NA	NA	NA	NA	NA	NA	NA
t4.14	1	1	NA	NA	2	NA	NA	NA	NA	NA	NA	NA	NA	NA	NA	NA	NA	NA	NA	NA	1	1	NA	NA	NA	NA	NA	NA	NA	NA	1	11	NA	NA	NA	NA	NA	NA	NA	NA	NA	NA	NA	NA	NA	NA	NA	NA	2
gain1q	NA	NA	NA	NA	1	NA	NA	2	2	NA	NA	NA	NA	NA	NA	NA	NA	NA	NA	NA	NA	NA	NA	1	NA	NA	NA	NA	NA	NA	NA	NA	NA	1	NA	NA	NA	NA	NA	NA	NA	NA	NA	NA	NA	NA	NA	NA	NA
del13q	NA	NA	NA	NA	2	NA	NA	NA	NA	NA	NA	NA	1	NA	1	NA	NA	NA	1	NA	NA	1	NA	NA	NA	NA	NA	NA	NA	NA	NA	NA	1	NA	NA	NA	NA	NA	NA	NA	NA	NA	NA	NA	NA	NA	NA	NA	NA
del1p	NA	NA	NA	NA	NA	NA	NA	NA	NA	NA	NA	NA	NA	NA	NA	NA	NA	NA	NA	NA	NA	NA	NA	NA	NA	NA	NA	NA	NA	NA	NA	NA	NA	NA	NA	NA	NA	NA	NA	NA	NA	NA	NA	NA	NA	NA	NA	NA	NA
del17p	NA	NA	NA	NA	NA	NA	NA	NA	NA	NA	NA	NA	NA	NA	NA	NA	NA	NA	NA	NA	NA	NA	NA	NA	NA	NA	NA	NA	NA	NA	NA	NA	NA	NA	NA	NA	NA	NA	NA	NA	NA	NA	NA	NA	NA	NA	NA	NA	NA
[truncated: 584 more columns]

## Sheet: 1G
TMT sample ID		TMT10.plex01	TMT10.plex04	TMT10.plex05	TMT10.plex06	TMT10.plex07	TMT10.plex08	TMT10.plex10	TMT11.plex01	TMT11.plex03	TMT11.plex04	TMT11.plex05	TMT11.plex06	TMT11.plex07	TMT11.plex08	TMT11.plex09	TMT12.plex01	TMT12.plex02	TMT12.plex04	TMT12.plex05	TMT12.plex06	TMT12.plex08	TMT12.plex10	TMT13.plex01	TMT13.plex03	TMT13.plex04	TMT13.plex05	TMT13.plex06	TMT13.plex07	TMT13.plex08	TMT13.plex09	TMT13.plex10	TMT14.plex01	TMT14.plex02	TMT14.plex03	TMT14.plex04	TMT14.plex05	TMT14.plex06	TMT14.plex08	TMT14.plex09	TMT14.plex10	TMT15.plex01	TMT15.plex02	TMT15.plex03	TMT15.plex04	TMT15.plex05	TMT15.plex06	TMT15.plex07	TMT15.plex08
genetic.subgroup		t11.14	HRD	HRD	t11.14	HRD	unclassified	HRD	t11.14	t4.14	HRD	t11.14	HRD	t11.14	HRD	t4.14	t11.14	t11.14	HRD	HRD	t4.14	unclassified	t4.14	t11.14	HRD	HRD	t11.14	HRD	HRD	t11.14	HRD	t4.14	t4.14	t11.14	t4.14	t11.14	t4.14	HRD	HRD	t11.14	HRD	t14.16	t11.14	HRD	HRD	HRD	HRD	HRD	HRD
chr9q status (0 = no gain, 1 = gain)		0	1	1	0	1	0	1	0	1	1	1	1	0	1	0	1	0	1	1	0	0	0	0	1	1	0	1	1	0	1	0	0	0	1	0	0	1	1	1	1	0	0	1	1	1	1	1	1
chr1q status ( 0 = no gain, 1 = gain of one copy, 2 = gain of two or more copies))		0	0	0	1	0	1	1	0	1	1	0	0	0	0	1	0	0	0	0	1	1	1	0	0	1	0	0	0	0	0	0	1	1	1	0	0	1	1	0	1	1	1	1	0	1	1	0	0
chr13q status (0 = no deletion, 1 = deletion)		0	0	0	0	0	0	1	0	2	0	0	0	0	0	2	0	0	0	0	1	1	0	0	0	2	1	0	0	0	1	0	0	1	0	0	0	0	1	0	2	0	0	0	1	1	0	1	0
chr17 status (0 = no deletion, 1 = deletion)	ID	0	1	0	0	0	0	0	0	0	0	0	0	0	0	0	0	0	0	0	0	0	1	0	0	0	0	0	0	0	0	0	0	0	1	0	0	0	0	0	0	0	0	0	0	0	0	1	0
	AGMAT	-0.495632	-5.04379	-4.49893	1.77926	-3.85528	-0.892911	-4.19224	0.907411	-0.811746	-2.2091	-5.52972	-4.98676	-3.05951	-4.18527	-3.39804	1.76658	-2.65483	-5.95879	-4.17021	-4.90962	-3.67281	1.45701	2.37078	-4.42474	-5.77597	-2.8107	-0.837343	-0.721044	-0.826038	-3.48716	-2.54178	-0.457109	3.44825	-1.54378	-1.98238	-4.89792	-1.49317	1.62435	-1.93905	-2.51515	4.03221	0.982796	-3.97245	-5.86663	-4.80562	-5.59688	-2.2221	-2.08941
	CCND1	8.50452	-0.318201	-1.54072	NA	-1.20419	0.0579165	-1.39636	4.31831	-1.92755	-1.61214	-2.33769	NA	5.22395	-0.305503	-2.8599	1.52134	NA	-0.905873	-0.958339	NA	-1.06529	-1.10042	4.09339	-0.0431278	-1.61039	1.16094	NA	-0.0978298	1.07077	-0.184598	-1.35157	-0.114902	NA	-3.3811	1.42236	-0.698422	NA	-1.39616	3.06574	-0.909034	-1.52069	NA	-1.90478	-1.1111	-2.28355	NA	0.100662	0.0585048
	CNN3	-1.5911	-1.23371	-1.05739	1.88221	-0.871914	-1.07258	-0.894278	3.54238	0.413954	-0.986879	0.962449	-0.248281	6.03593	-0.528178	-1.40228	0.0716136	0.00318916	0.0783082	-1.11325	0.466936	0.434629	-1.89264	0.861368	0.324078	-1.37859	2.14095	-0.538687	2.59021	1.98394	0.982019	1.31974	-0.599305	5.17408	-1.968	1.87593	-1.71276	-0.996947	0.279394	3.00965	-0.98334	0.959596	2.81616	0.114765	-1.73451	0.712104	-1.41246	-1.83554	0.248389
	DSN1	-0.248801	-2.48909	-1.05836	1.11215	-0.230044	-0.310409	-0.976133	1.73531	-0.0967307	-1.36095	-0.709513	-1.0982	-0.109721	-1.12993	1.14873	1.55963	0.532045	-1.63915	-1.30214	0.089937	1.03386	-0.197891	-0.200955	-1.29452	-0.747059	0.309166	-0.037142	-0.668523	0.576511	-0.320255	-0.373813	-0.271766	0.154084	-0.895142	0.25335	-0.911957	0.897591	1.44637	0.484937	-0.571925	0.637977	0.162293	-0.974756	-0.554943	-1.41886	0.254308	-1.25432	-1.45942
	GFPT1	1.17273	-0.79059	-2.96345	0.511934	-1.12814	-0.241479	-1.49565	-0.328028	-0.702394	-2.0008	-2.13545	-1.16642	-1.26326	-1.78009	3.10951	0.477764	-0.46512	-1.65316	-0.279404	2.2351	1.2756	-0.482976	-0.701543	0.152491	-0.771399	1.41191	-2.11473	-1.66773	0.898896	-0.58919	-0.457735	2.02382	-1.45883	1.19196	5.36038	1.14985	0.538832	-1.11605	-1.47389	-1.29123	0.322285	-0.856882	-0.082827	-0.508652	-1.39935	-1.41376	-0.482201	-0.14548
	GMPPA	1.30714	-0.457636	-0.733849	0.722839	-0.977317	-0.110904	-0.841431	1.83721	-0.677867	-1.83769	-0.674723	-0.0370206	1.13446	-0.0774223	1.80241	0.316867	1.25073	-1.76031	0.410259	0.37847	0.341637	-0.636658	1.99707	0.744328	-0.810777	1.76357	0.0553526	-0.172364	2.0413	1.08517	-0.188708	1.3541	0.732983	-0.942323	1.89809	1.08625	0.471252	-0.740216	0.292486	-1.08266	0.526393	0.798878	-0.512027	-0.0068599	-1.16617	-0.566503	-0.401763	-0.740471
	LHPP	0.329704	-1.79048	-1.8293	1.86068	-1.76838	0.666292	-1.10789	1.5913	0.281163	-0.503128	-0.183702	-1.19719	0.613893	-0.839259	1.00418	1.93266	2.4874	-2.06034	-1.3804	0.749237	0.986871	1.37645	0.842088	-1.95671	-1.94031	1.14484	-0.45922	0.852941	2.55158	-0.835925	0.540375	1.20631	2.80959	1.51068	0.500699	0.886426	1.42409	0.441667	1.44628	0.728082	0.0850733	2.78635	-2.54738	-2.28997	-0.249326	-1.72248	-1.38936	0.401487
	MTSS1	-1.02761	-2.59033	-0.433358	NA	-1.00204	-0.584671	-1.01661	1.14373	-0.0335143	1.83695	-1.23671	NA	0.958704	-1.89878	0.282617	-1.46805	2.05046	-0.165754	-4.18249	NA	-0.481777	0.17027	-0.171098	-0.700198	-3.22087	-1.55244	NA	-0.491287	-1.85917	3.59894	1.21887	-0.874426	-1.81459	0.501116	-0.774802	-3.83394	NA	-3.03075	2.44218	1.54974	5.96888	-1.73706	-0.352658	-2.29258	1.94414	NA	-1.1412	0.245506
	NSD2	-2.37741	-3.49784	-3.92286	-4.35489	-2.71696	-3.52781	-4.19867	-3.28023	3.78014	-4.48636	-4.30557	-2.45347	-2.27085	-3.2653	3.90515	-2.79508	-2.89048	-3.60146	-3.33777	2.84062	-2.93943	3.26052	-2.56913	-2.58448	-4.05154	-4.06533	-2.50085	-3.18253	-3.05585	-3.12101	3.3318	1.68501	-2.00782	1.35919	-3.71687	2.01164	-3.1212	-2.87876	-5.55027	-1.53364	-1.60996	-1.80329	-1.76325	-3.67606	-4.18133	-2.77129	-3.79691	-2.99793
	NUFIP2	-0.455159	-0.290515	-1.27894	-1.00013	0.304236	0.15092	1.037	-0.788484	0.971363	-0.981952	-0.901332	-0.997336	-0.868664	-0.621968	0.689777	-0.558366	-0.30326	-0.046112	-0.105721	2.32269	0.557362	0.159915	-0.95989	-0.224083	0.178455	-0.476013	-1.46134	-0.431288	-0.504024	-0.0830852	0.261571	0.160227	-0.806645	0.415877	-0.784809	0.737558	-0.26102	-0.228325	0.221931	-0.132104	0.415765	-0.934867	-1.04126	0.169058	0.145754	-0.536966	-1.33144	-0.414229
	PAPSS2	-1.90245	-0.681285	-0.494625	-0.45662	0.997815	0.757935	-2.41801	-0.85538	0.410451	-1.21532	-0.500994	-0.561529	-0.740587	-3.00884	3.01405	-0.717568	0.523687	-0.436652	-1.3404	-0.562404	0.482149	0.0580698	-1.73535	-2.96434	1.02816	-0.520355	-0.44738	-3.31891	0.946011	-1.04987	-0.842211	0.368313	-3.35124	-2.42049	-3.09923	-1.46418	-0.501153	-1.0598	-2.58884	0.767244	5.77052	-3.42327	-2.44389	-1.04592	0.762534	-0.439132	-0.631744	-2.76215
	PKM	-1.30916	1.82126	2.18533	-1.51246	3.72034	-1.425	0.213945	-1.66579	-0.612215	2.61874	1.09384	2.18457	-1.88304	2.25954	-0.0311978	-0.529523	0.950578	2.29642	1.20019	-0.403179	-1.3567	-0.589197	0.785322	0.0287192	1.41712	-0.798199	2.98627	1.00391	-0.912634	1.04971	-0.0249971	-0.932621	-1.1469	-0.253049	-0.880998	-0.68639	-1.37232	-0.493892	-0.768139	0.332759	0.122449	-0.387968	1.63109	2.36713	0.918989	2.8537	0.461147	0.633834
	PLEC	NA	NA	-0.398277	NA	NA	NA	NA	NA	-0.25091	NA	-0.607794	NA	NA	NA	0.487317	NA	NA	NA	-1.83195	NA	NA	NA	NA	-3.68079	NA	-0.890026	NA	NA	NA	-0.868777	NA	NA	NA	-2.00244	NA	-2.61936	NA	NA	-0.890835	NA	NA	NA	-1.78624	NA	-0.174985	NA	NA	NA
	PLXNB2	-0.17236	0.170112	0.324062	2.01914	0.457024	0.322812	-0.292126	2.5685	-0.975661	0.243063	-0.765699	-0.161394	2.16557	0.42053	-1.48977	0.762311	0.911603	-1.02175	-0.862075	-0.0726135	-1.5273	-1.54854	3.41879	-0.825147	-1.44756	1.3107	0.17033	-0.0408285	-0.0211051	0.179446	-0.289143	0.431926	1.79049	-1.58034	1.05677	0.0502265	1.4447	0.0292977	1.94083	-0.364671	-0.38487	1.54057	0.176593	-1.27581	0.345204	-0.771081	0.417518	0.315089
	SYNM	-2.69394	-3.15256	-3.46565	4.68908	-1.0257	-1.35448	-5.33856	-2.61666	-1.01141	-6.09781	-5.19405	-3.47006	-1.82094	-2.58434	-3.13917	-0.482987	-1.69939	1.3119	-2.99284	-2.83094	-2.77924	-4.84195	-2.39885	0.0317408	-5.15387	-2.20729	-0.962589	0.597903	-1.33578	-4.00936	-1.48283	0.0274079	-2.17995	-0.422322	-4.37482	-3.19556	1.08686	1.176	-3.57388	-2.6857	-0.836718	-0.659344	0.211415	-5.09558	-4.58068	-3.68682	-2.74521	-2.57835
	TUBGCP2	1.17494	0.432494	-0.120068	-0.358853	0.129981	-0.376113	-0.944065	1.33486	-0.385585	0.243755	0.239139	0.300502	1.18494	0.158878	0.387578	0.875046	0.247369	0.488581	0.266484	0.127509	0.2494	-1.02592	0.109134	0.787764	-0.681982	1.14276	0.451586	1.0472	0.982313	-0.13901	-0.121024	-0.183058	0.246633	-0.634494	0.835456	0.880706	-0.101539	-0.536263	0.576268	-0.45046	0.215939	0.782104	0.100841	0.0684586	-0.290963	-0.0888169	-0.0736832	0.655431
	UCHL1	0.912602	-5.44872	-3.42659	-6.41822	-4.82056	1.55936	1.11976	-5.93551	0.587377	-2.28578	-4.49212	-0.0030538	-5.1538	-5.62654	2.74319	-4.88763	-6.15467	-5.30694	-0.208615	4.14024	1.73145	0.585942	-5.00978	2.70036	-5.60262	4.25567	-4.7953	-5.12148	-4.43907	0.505588	2.25218	0.117482	-4.91246	0.418548	2.44937	1.74739	2.60748	-2.93638	-8.86018	-0.287856	-2.93772	-4.5578	-1.26855	-5.16332	-3.41868	-5.20296	-1.80435	-4.29351
	USP4	0.198523	0.936779	-0.0640446	-2.49905	0.435654	-2.92925	3.16306	-1.89503	0.996758	-0.21434	-1.3689	-1.26235	-2.88638	-0.444551	NA	-2.14978	-1.53341	0.750907	1.09573	-2.0805	-2.65265	-1.02853	-1.89678	-0.022256	-0.302073	-2.98673	0.553428	-0.67405	-3.13817	NA	-0.619828	-1.52183	-2.49622	-1.2457	-1.1955	-1.03862	-1.41185	0.25253	NA	0.660287	0.0378409	-3.10008	-1.63315	1.65361	0.409181	2.83039	2.78002	0.713446
	VWA5A	-0.773663	-3.11212	-1.40619	-0.382879	-1.94561	-0.21075	-1.26476	-0.347242	-0.897315	-2.59159	-2.58751	-1.24834	0.335916	-3.49194	2.7927	-1.58855	-0.868711	-2.18477	-2.01249	4.06708	-0.883068	-1.75547	1.64186	-1.93566	-2.67337	1.47694	-0.165694	-1.43507	2.33039	1.00235	2.30605	2.98154	1.42597	0.410979	-0.732437	3.83557	-0.005115	-1.58349	-0.746184	-1.31882	-1.51377	0.246816	-1.69346	-1.56576	0.435509	-1.12878	-4.0721	-0.550351
	AGAP1.468.S.1	-1.44722	-2.44308	-1.42377	-2.66836	-1.54174	-0.46144	NA	-1.71128	1.25287	-1.57607	-0.455043	-1.45776	-0.204827	-1.14731	4.79267	-0.282733	0.0846	0.308456	-0.396977	0.619419	-1.03455	NA	-1.46352	0.783017	1.20761	0.363154	-0.903068	-1.28152	-1.471	-0.263443	NA	0.400838	1.49694	2.36587	2.34815	2.94024	-1.82045	-0.870731	-1.9064	NA	-1.06956	-1.23309	-0.950702	-2.09851	1.98941	-2.33754	-1.25687	-1.10474
	AHNAK.5731.S.1	-0.445189	-5.86887	-4.11094	-1.01525	-2.77007	-1.80814	-2.51685	-4.20359	-4.13573	-4.50802	-2.80782	-3.60119	-3.75182	-3.49534	-0.984952	-2.59054	-3.6514	-5.27371	-2.69147	-2.54886	0.284224	-3.44581	-3.81255	-2.25591	-3.15039	-3.94544	-3.6458	-1.71665	-3.23157	-1.55949	-3.58382	-2.24788	-2.82246	0.252106	-1.09176	-2.56892	-3.83096	-2.0432	0.761773	-3.39108	-0.206784	-3.55108	-4.14718	-6.04609	-1.63278	-2.68205	-3.97095	-3.6867
	ARID5A.313.T.1	0.272014	NA	-0.276871	0.216356	NA	-0.0413	NA	-0.223907	-0.650329	NA	-0.223468	0.700852	NA	1.62094	0.250648	0.143406	0.902611	NA	-0.134629	-0.0454	-0.666281	NA	-0.487023	0.678341	NA	-0.21125	-0.434876	NA	-0.267713	0.066	NA	0.527571	0.325112	0.554895	NA	-0.347286	0.262796	-0.520224	-0.975041	NA	2.78636	-0.447827	-0.225769	NA	-0.262128	0.00315	NA	-0.618343
	BACH2.315.S.1	-3.63513	-1.99747	-2.18715	-2.05067	-2.48749	-4.89687	0.237356	-5.12844	-1.26208	-0.472231	-2.02869	0.605507	-1.76357	-3.64863	-0.506911	-2.23535	-1.18795	-1.65196	-1.26936	-1.67935	-0.236387	1.26559	-3.6088	-2.03883	-3.01347	-4.05474	-3.10683	-1.29128	-3.26697	-1.93121	-0.419728	-0.465277	-2.65044	-0.244546	-2.46132	-3.62732	-3.21452	-0.00806	-0.0695	-0.218806	1.2436	-2.34158	-1.75039	-3.73703	-1.49008	-1.77393	-0.576624	-1.8522
	C16orf74.44.T.1	-0.0105	0.245944	0.452376	1.19665	0.323734	1.13693	0.180591	1.04988	-0.713803	0.161014	0.885704	-0.0242	1.82623	0.460637	-0.026	1.04489	1.07316	0.621798	0.656867	0.130849	0.15758	-0.51436	1.97448	0.681186	0.815875	0.492343	0.0117	0.632147	0.578786	0.675018	-0.0502	0.448681	1.25177	-0.335765	1.18576	0.326611	1.17044	1.10385	1.05084	0.1593	0.425615	1.29879	-0.315133	0.876805	0.142051	-0.340915	0.939601	-0.0874
	CCDC102A.12.S.1	NA	0.769037	-1.23686	0.315774	NA	0.835596	-1.44059	NA	-1.83277	-1.98844	-0.0416	0.038	NA	0.761002	-0.398473	NA	1.27031	-0.999251	-0.183002	1.06388	-3.19568	-3.03432	NA	0.0195	-0.953511	1.96101	-0.239784	NA	3.03675	-1.03645	-0.890678	NA	1.51131	-2.41	3.29903	2.93386	0.268958	-1.30192	0.426367	-1.94112	NA	1.02155	-0.81804	-0.411333	-0.22508	-0.447696	NA	0.876339
	CCND2.280.T.1	0.242878	NA	-1.42603	-1.81789	-0.661626	2.82699	NA	0.180898	-0.287823	NA	-1.01004	-1.26519	2.53627	-1.34026	0.964458	-0.17239	NA	NA	-1.27617	0.17616	0.784476	NA	-0.256284	-0.181485	NA	-1.13684	-1.06875	-0.614866	-1.62086	-0.530966	NA	0.598964	NA	-0.256258	NA	-0.0346	-0.768311	2.33636	-1.01112	NA	2.01366	NA	-0.436923	NA	-1.55978	-1.20905	-0.326625	0.559988
	CEP170B.290.S.1	1.95228	-0.773707	-1.43504	2.79598	-2.24632	2.16445	-0.47802	3.60646	-0.876594	-3.84916	-0.0987	0.595671	2.5168	1.31979	-3.62873	-1.37132	1.33181	-3.43219	0.327492	1.01263	-0.924072	-1.27449	1.41656	0.641819	-1.59433	0.957375	-0.647739	0.604793	3.11086	-1.5924	-0.42842	-0.202387	3.18474	-1.24023	1.47879	0.797255	-0.26646	-1.22083	2.2272	-0.532605	0.115478	1.88215	-1.24464	-1.28984	-1.45555	-2.51912	-1.06448	-0.599078
	DTNA.310.S.1	-2.21938	-1.99847	-1.40028	-0.827385	-2.15326	-0.921052	NA	-3.03661	0.958986	-3.21325	-2.15868	1.15572	-1.30787	-0.859126	1.75717	-1.49307	-0.497528	-2.37272	-1.06205	2.43453	-0.00559	NA	-2.27631	-0.443811	0.0598	-0.0436	1.52203	-1.79988	-1.08087	0.153677	NA	-0.299492	0.772485	0.671294	-1.58771	1.57528	-0.45468	-0.391306	-1.97974	NA	-1.32606	0.944303	0.104867	-2.32918	-0.460167	-0.0588	-2.53538	-0.746312
	FGFR3.426.S.1	-0.66821	-3.11563	-1.30483	-0.560087	-1.21567	-0.902119	-0.107484	-1.03216	2.33442	-2.92052	-1.32508	0.219184	-0.863923	0.773186	NA	-0.251774	-0.311537	-3.71067	-1.37309	3.94876	-0.792507	2.83255	-0.694516	-0.411723	-2.65585	-1.09966	-0.434667	-1.56139	-0.796161	NA	0.397145	0.645997	-0.512932	4.51519	-3.85464	2.87998	-0.418193	-0.956988	NA	-0.113165	-0.657225	-0.922205	-1.08248	-3.21564	-1.66678	-0.543383	-0.531401	-0.578739
	IRF2BPL.662.S.2	-0.578862	0.34115	-0.338742	0.13534	-0.149734	-0.00813	NA	-1.2526	0.235578	0.486269	-0.0849	-0.126878	0.183996	0.762345	0.138071	-0.1	NA	0.474292	0.286656	-0.21488	-1.17525	NA	-0.533669	0.927877	0.357704	0.917718	-0.428993	0.0421	-0.721032	0.276144	NA	-0.0482	NA	0.600187	1.3351	0.287802	0.0866	0.721224	0.153575	NA	1.26593	NA	-0.673264	0.105848	0.486971	0.505863	0.469185	-0.838843
	ITCH.180.S.1	-0.369504	-0.917364	-0.174664	-0.724201	-1.24476	0.216813	-0.305696	0.450849	-0.0251	-1.03498	-0.999901	-1.13806	-0.547956	-1.01868	0.272957	-0.686259	0.336517	-1.80506	-0.7345	0.473383	-0.114733	0.0378	-1.27815	0.766721	-0.890027	-0.224867	-1.50975	-0.502047	0.0936	-0.795173	0.17113	0.224718	1.03296	0.700902	-0.841302	0.105934	0.0153	-0.005	0.0617	-0.256204	0.449085	0.0522	-0.774292	-1.98812	-0.996604	-1.54164	-1.742	-0.977239
	KIF13B.1644.S.1	1.48738	-0.680869	-1.36913	-0.923466	-0.304932	1.68627	-0.834305	4.61468	-0.661782	-1.84173	-1.06902	-0.289386	1.73592	0.492148	-0.177157	-0.157242	1.43905	-0.246088	-0.217721	-0.658	-1.71646	-1.09336	0.303707	1.3072	-1.52289	2.91719	-0.611205	-0.309999	1.78651	-0.237909	0.0485	-0.74952	1.58685	-0.734923	2.05842	0.280248	-1.03582	-0.929634	3.29757	-0.892301	-0.724086	1.59707	-1.09166	-2.25843	-0.883214	0.100807	-1.19324	0.382565
	MEF2B.324.S.1	5.28676	-2.50203	-3.9159	2.67973	-3.12321	-0.150579	-0.607589	3.91804	-4.40141	-2.61978	-4.08378	-1.8964	1.67073	1.01008	-0.21056	-0.450747	-3.22627	-3.97457	-0.18152	-1.84119	-3.55505	-1.90323	3.66926	-2.63092	-3.49254	-0.313134	-2.28809	0.368887	3.03129	0.235755	-3.06559	-1.38263	2.50741	-3.32647	2.14744	-0.941344	1.07782	-1.56594	3.05831	-1.99257	-2.05647	3.95678	-3.03728	-3.45192	-2.15257	-0.216859	-0.909584	0.69946
	NSD2.618.S.1	-3.58357	-4.21457	-5.51693	-7.80603	-1.69188	-5.90385	NA	-9.33424	NA	-5.82368	-5.3017	-3.86841	-2.4797	-2.28025	1.38045	-4.51838	-3.63716	-6.09127	-2.77147	3.42723	-2.24024	NA	-6.44041	NA	-4.59127	-4.49871	-2.15797	-1.38302	-2.78449	-0.760538	NA	-4.59408	-1.82733	NA	-5.16407	3.39301	-2.60318	-1.59846	-2.89782	NA	-3.44176	-1.39243	NA	-2.47006	-5.73343	-2.2204	NA	-6.44531
	PJA1.210.S.1	0.567411	-2.59394	-3.23607	1.15828	-3.37273	0.460062	0.20686	2.95725	-0.255493	-1.53571	-3.69198	-3.47447	-0.0998	-2.35578	1.04671	-1.54611	0.17005	-3.24705	-2.40857	1.40276	-1.02155	-3.24693	-0.957396	-0.887544	-1.53904	-2.14471	-1.51712	-1.88877	0.686608	0.20062	-2.55356	2.36502	-0.00735	-1.50948	0.597863	0.867312	0.375159	-1.45446	0.233701	-4.7992	0.166567	0.71568	-0.954419	-1.7072	-3.12291	-3.03359	-1.83788	-1.93419
	PML.505.S.1	-0.32236	1.95625	2.04344	0.246392	0.593042	0.460796	1.08381	-1.17768	-0.897913	1.7385	0.64093	1.93155	-0.705745	0.692512	-0.231074	0.888843	-1.0489	1.38729	0.364896	-0.431525	-0.63828	-0.112634	-0.823469	1.21214	0.934605	0.306652	1.18507	-0.192666	-0.89034	1.66674	-0.0558	0.14384	-1.15251	0.634589	-0.915838	0.132158	0.00366	-0.633543	0.0552	0.183244	0.888871	0.00231	2.75119	0.32358	1.31764	2.37654	1.13287	0.15736
	RASAL2.1005.S.1	-2.3478	-5.00765	-1.95279	-5.23184	-1.95139	-1.20551	-3.47577	-4.11483	1.75218	-3.86988	-2.98326	-1.77672	-3.43206	-1.41749	3.97414	-2.4596	-3.66422	-3.68042	-1.95002	3.1959	5.09634	0.758502	-4.24126	-2.6619	-0.386602	-1.82076	-2.76973	-1.83289	-2.50408	-4.10279	0.624242	0.511918	-3.15591	4.7445	-4.76965	1.96824	-3.30262	0.531719	0.563903	-1.59087	-2.78617	-3.65042	-2.89394	-3.75145	-1.30749	-3.28265	-3.5283	-1.60895
	TCOF1.1340.S.1	-1.057	1.91072	0.605327	-0.016	2.0369	-1.4019	0.370042	-2.3311	-1.67024	1.78232	0.108022	-0.859001	-2.43329	0.416034	-1.42158	-0.20492	-1.18331	-0.190317	0.375312	-0.127633	-0.927269	-1.14549	-1.29061	-0.0622	-0.0304	-1.45394	0.684726	0.813692	-2.11324	-0.456613	-0.949725	-1.36342	0.305545	-0.785424	-2.10499	-0.720944	-0.777862	0.98402	-1.13382	-0.69865	-1.45068	-1.07499	2.21176	1.37563	0.11962	0.918755	-1.28807	-2.6684
	VAV2.771.S.1	-0.894118	-2.26999	-2.11855	-0.107526	-2.2181	-0.335987	-2.88712	-0.148819	-0.427159	-0.517144	-0.171496	-1.62801	0.312549	-1.54512	-0.207889	-0.486674	-1.56108	-1.09689	-1.73999	0.390235	-0.521777	-1.25708	0.786034	-0.804814	-1.40539	-0.169862	-1.57009	-1.05033	-0.765638	-1.10756	-1.12964	-0.352446	1.13036	-0.51561	1.67318	0.401468	-0.295676	-0.463357	2.25972	-1.28223	0.449332	1.53602	-1.87981	-1.11962	-1.09887	-2.77939	-2.91407	-0.100602
[truncated: 66 more columns]
