# Supplementary material for: The proteogenomic landscape of multiple myeloma reveals insights into disease biology and therapeutic opportunities
Source: Nat Cancer. 2024 Jun 28;5(8):1267–84. doi: 10.1038/s43018-024-00784-3 (PMC11358022; doi:10.1038/s43018-024-00784-3)
Supplement: Supplementary file 4 — Statistical source data. [file 43018_2024_784_MOESM4_ESM.xlsx]

## Sheet: 2A
ID	Protein.IDs	logFC	adj.P.Val	P.Value
CDK1	A0A024QZP7;P06493;P06493-2;A0A087WZZ9;E5RIU6	-0.87724	0.0368112	0.00629712
SERPINB6	A0A024QZX5;A0A087X1N8;P35237;A0A2R8YD12;A0A2R8Y6A7;A0A2R8YDD0;A0A2R8Y517	0.0746226	0.938863	0.876805
TADA2A	A0A024R0Y4;O75478;A0A087WTV5;A0A087WWR4;O75478-2
GRAMD1B	A0A024R3M2;J3KNL5;A0A1B0GWG7;A0A1B0GUD6;Q3KR37-2;Q3KR37;Q3KR37-4;E9PRD6;A0A2R8Y5X2;A0A0J9YY71;A0A0J9YXF6;A0A0J9YXZ1;Q3KR37-3
HDLBP	A0A024R4E5;Q00341;H0Y394;H7C0A4;H7C2D1;H7BZC3;C9JIZ1;C9J5E5;C9JZI8;C9JES8;C9JHZ8;C9JHS7;C9JK79;C9JT62;H7C3D0;C9JEJ8;C9JBS3;C9JQ82;C9JMQ6;C9J739;C9JHS9	0.402129	0.256011	0.105236
SLCO2B1	A0A024R5I4;O94956;O94956-3;E9PN87;E9PIU9;E9PI53;A0A0A0MTF1;E9PRW4;O94956-2;O94956-4
SERPINA1;SERPINA2	A0A024R6I7;A0A0G2JRN3;G3V544;G3V5R8;G3V387;A0A0G2JPK4
GFI1B	A0A024R8F3;A0A1B0GTD0;Q5VTD9-2;Q5VTD9
PSMA2	A0A024RA52;P25787;C9JCK5;H3BT36;H7C402	0.144446	0.468982	0.269543
ELOA	A0A024RAC6;Q14241	0.0561888	0.811172	0.666278
NUDT4B;NUDT4;NUDT10	A0A024RBG1;Q9NZJ9-2;Q9NZJ9-3;Q8NFP7
ZSCAN26	A0A024RCN4;Q16670;A0A087X2F1;Q16670-2;B4DMT1;A0A087WXM4;A0A087WXH0	-0.105195	0.834518	0.701132
MISP3	A0A044PY82;Q96FF7
TMCO4	A0A075B6H3;Q5TGY1-2;Q5TGY1	0.199553	0.551025	0.347223
KAT14	A0A075B6H4;Q9H8E8-2;Q9H8E8	0.219154	0.474191	0.274924
IGLV4-69	A0A075B6H9
IGLV8-61	A0A075B6I0
IGKV1-27;IGKV1-8;IGKV1-9	A0A075B6S5;A0A0C4DH67;A0A0C4DH69
AMBRA1	A0A075B6T1;Q9C0C7-4;Q9C0C7-3;Q9C0C7;Q9C0C7-5;Q9C0C7-2;Q9C0C7-6;H0YE34
KBTBD4	A0A075B6T4;Q9NVX7;Q9NVX7-2;E9PL18;E9PQ38;E9PJ66;E9PJY1;E9PM58	-0.559477	0.204502	0.0754862
EPPK1	A0A075B730;P58107	-0.727004	0.210985	0.0791193
MAGEA9B;MAGEA9	A0A075B7A9;P43362;A0A075B798;A0A075B794
IGHV3OR16-12	A0A075B7B8
IGHV1OR15-1	A0A075B7D0
BCL2L12	A0A087WSV0;Q9HB09-3;Q9HB09;I6LJZ7;M0QZM6
ZNF404;ZNF420	A0A087WSV7;Q494X3;Q8TAQ5-2;Q8TAQ5
ZNF628	A0A087WSX5;Q5EBL2	-0.0350362	0.966617	0.926371
DCAF13	A0A087WT20;Q9NV06;B3KME9;E5RHM4;A0A087X1F8;Q9NV06-2	-0.290671	0.170124	0.0573678
UBXN8	A0A087WT23;A0A087WV67;O00124-3;O00124;A0A087WUA4;O00124-2	-0.387766	0.470059	0.270555
TTR	A0A087WT59;P02766	1.13403	0.0654812	0.0141484
JMJD4	A0A087WT84;Q9H9V9-2;Q9H9V9
COL1A2	A0A087WTA8;P08123	-0.0362551	0.979446	0.956388
IL6R	A0A087WTB5;P08887-2;P08887;H0Y9B1;D6R9R8;H0Y949	-1.14621	0.0867739	0.021402
GIMAP1-GIMAP5;GIMAP5	A0A087WTJ2;Q96F15;Q96F15-2	-0.778034	0.0819415	0.0197972
CNTN5	A0A087WTT8;A0A0A0MQX5;O94779-4;O94779-2;O94779
ALMS1	A0A087WTU9;Q8TCU4-2;Q8TCU4;A0A087WV20;Q8TCU4-3;A0A494C1N9;A0A494BZW1;A0A494C0F1;A0A494C003	0.26541	0.539431	0.336044
GBA3	A0A087WTY7;Q9H227;A0A087WWR5;Q9H227-2	-0.841702	0.418686	0.225215
CMIP	A0A087WU05;A0A087WUL1
MICOS10;MICOS10-NBL1	A0A087WU07;Q5TGZ0-2;Q5TGZ0;R4GMM1;R4GNA1	-0.412623	0.43419	0.237274
ELF4	A0A087WU18;Q99607
MAGT1	A0A087WU53;Q9H0U3;Q9H0U3-2	0.0803015	0.904933	0.816133
CTNNBL1	A0A087WUB9;Q8WYA6;Q8WYA6-4;Q8WYA6-3;Q8WYA6-2;A2A2P1	0.168614	0.285466	0.124069
SPCS2	A0A087WUC6;Q15005;E9PL01;E9PI68;E9PRB9;H0YE04	0.249756	0.658963	0.462994
OSTC	A0A087WUD3;Q9NRP0;Q9NRP0-2	1.46087	0.0747756	0.0172676
HNRNPDL	A0A087WUK2;O14979;REV__Q8N0S2-3;REV__Q8N0S2-2;REV__A0A0B4J1R9;REV__Q8N0S2	0.214843	0.411064	0.218478
NR2C1	A0A087WUK4;P13056-2;P13056-3;P13056	0.0347368	0.96636	0.925561
PSMB3	A0A087WUL2	-0.773063	0.20313	0.0742177
GPX1	A0A087WUQ6;P07203;A0A2R8Y6B6;P07203-2	0.339934	0.482456	0.282436
PTBP1	A0A087WUW5	-0.430532	0.291699	0.12845
ARL15	A0A087WUW9;Q9NXU5;A0A0B4J222;R4GN67	-0.452763	0.162765	0.0533243
MYCBP	A0A087WV05;Q99417	0.350965	0.0451337	0.00833263
OSCAR	A0A087WV17;Q8IYS5-4;Q8IYS5-5;Q8IYS5;Q8IYS5-7;A0A0A0MR14;A0A0A0MRF2;A0A087X1R2;A0A0G2JMM7;A0A087X0P3;Q8IYS5-6;Q8IYS5-2;Q8IYS5-3	0.546269	0.3214	0.149063
LAMTOR4	A0A087WV46;C9JXA7;Q0VGL1;A0A087WT92	-0.296988	0.314522	0.144621
BORA	A0A087WV86;Q6PGQ7-2;Q6PGQ7;H3BLY2
DMD	A0A087WV90;A0A5H1ZRP8;A0A087WTU7;A0A075B6G3;P11532-4;P11532-11;P11532;P11532-3;P11532-2;Q4G0X0;Q14174	-0.0325003	0.955194	0.902047
SELENOT	A0A087WVA1;P62341;Q6IAK0;F8WBD0	-0.388083	0.284549	0.123159
TEX2	A0A087WVA8;Q8IWB9;Q8IWB9-2;J3KRZ8	-0.542138	0.0535817	0.0106315
LENG9	A0A087WVD1	-0.19844	0.694163	0.506632
RUSC1	A0A087WVK5;A0A087WW20;Q9BVN2-2;A0A087WX95;Q9BVN2-3;Q9BVN2;A0A087WYU8;Q9BVN2-4;A0A087WYB2
CD177	A0A087WVM2;Q8N6Q3;Q8N6Q3-2;A0A087X113;Q8N6Q3-3	-0.285687	0.763706	0.59889
STK4	A0A087WVN8
UHRF1	A0A087WVR3;A0A087WTW0;Q96T88;Q96T88-2;A0A087WWG9	-0.437146	0.284568	0.123253
MOB2	A0A087WVS8;Q70IA6-2;Q70IA6;Q70IA6-3	-0.126129	0.598738	0.397339
NME4	A0A087WVT9;H0Y6J0;Q4TT34;F2Z2X0;O00746	-0.545342	0.458767	0.258772
PSMB2	A0A087WVV1	-0.474735	0.408388	0.216442
ALOX5AP	A0A087WW23;P20292	1.11103	0.0181364	0.00233884
SELENOI	A0A087WW58;C9JAG1	0.183689	0.787142	0.632376
C11orf96	A0A087WW59;Q7Z7L8	-1.6705	0.0084433	0.00080681
ABCB7	A0A087WW65;A0A5F9ZA98;O75027-3;O75027;O75027-2;A0A590UJS8;B4DGL8;A0A2R8Y473;E9PJR8;A0A2R8YF35;E9PNQ5	-0.678107	0.0374605	0.00642168
KIF1B;KIF1A	A0A087WWA3;Q4R9M9;O60333-2;O60333;O60333-4;A0A0U1RQL3;A0A6Q8PFE9;C9JBH1;A0A6Q8PFR1;A0A6Q8PGE4;A0A3B3ITW4	-0.488546	0.0502862	0.00964582
SELENOM	A0A087WWF1;Q8WWX9	0.451301	0.195432	0.0705907
BICRA	A0A087WWH3;Q9NZM4-2;Q9NZM4	0.0716475	0.831547	0.695962
LRMDA	A0A087WWI0;Q9H2I8;A0A087WZZ7;M0R2H0	-0.731579	0.194896	0.0701313
RSBN1	A0A087WWP8;Q5VWQ0;A0A0C4DGT8;A0A0C4DH79;Q5VWQ0-4	0.488153	0.00517961	0.00041569
ARR3	A0A087WWQ5;P36575-2;P36575
CABIN1	A0A087WWW8;Q9Y6J0-2;Q9Y6J0;B5MEB3;C9JT60;C9J068	-0.241856	0.238407	0.0945793
RIN3	A0A087WWY9;Q8TB24;Q8TB24-4;H0YJ83;G3V2I7	-0.593007	0.260372	0.107652
CDH1	A0A087WX17;A0A087WU43;A0A087WXI5;P12830-2;P12830;H3BNC6;J3QKP1;H3BVI7
IQCE	A0A087WX19;A0A087WX45;Q6IPM2-2;Q6IPM2-3;Q6IPM2-4;Q6IPM2;H7C427;C9J5R6
PDE4DIP	A0A087WX83;A0A075B749;Q5VU43-3;Q5VU43;Q5VU43-4;Q5VU43-6;Q5VU43-7;H0YCH7;H0YEW6;A0A087X229;H0YCY0
ZNF630	A0A087WXA8;Q2M218-2;Q2M218;B2ZWG9;A0A0D9SER6;B2ZWG8
ST3GAL6	A0A087WXB8;Q9Y274;C9J480;C9J0E2;C9IZL6;C9JXM2;C9JWJ3;C9J9Y4;Q9Y274-2;C9JMW7;C9JWI9;F2Z2F4	-0.351235	0.471247	0.272143
NDUFA10	A0A087WXC5;O95299;E7ESZ7;O95299-2;C9J6X0;Q8N1B9;H7C2W5;H7C1Y7;H7C2X4	0.0926328	0.826878	0.689053
SLC9A7	A0A087WXD1;Q96T83
GPR155	A0A087WXK4;Q7Z3F1
VPS11	A0A087WXL6;B7Z879;A0A0G2JS92;A0A087X2J4	0.322974	0.479212	0.279445
RPL17;RPL17-C18orf32	A0A087WXM6;J3QQT2;J3KRX5;A0A0A6YYL6;P18621;P18621-3;J3QLC8;J3KRB3;A0A087WWH0;J3QS96;A0A0A0MRF8;P18621-2;A0A087WY81;J3KSJ0	-0.258648	0.245709	0.099038
MTSS2	A0A087WXN9;Q765P7;Q765P7-2;H3BPV0;I3L2G4
AZU1	A0A087WXP0
HEATR6	A0A087WXZ7;K7EIX2;Q6AI08;K7ELR8;K7EK31;K7EKB1;K7ESP5	-0.121395	0.706874	0.523106
VTA1	A0A087WY55;Q9NP79;Q5TGM0;Q9NP79-2	-0.226846	0.340503	0.163154
NEK3	A0A087WY58;P51956-2;P51956;F8VV00;A0A087X203;A0A087X030;F8VTT4	-0.222188	0.647027	0.449721
AP2M1	A0A087WY71;Q96CW1-2;Q96CW1;E9PFW3;C9JGT8;C9JJD3;C9JTK4;C9JPV8;H7C4C3	0.0178462	0.932591	0.863601
UBE2D3;UBE2D2	A0A087WY85;P61077;P61077-3;D6RAH7;H9KV45;P61077-2;D6RFM0;P62837-2;D6RAW0;D6RA11;D6R9F6;D6R933;D6RGD0;D6R980;D6RIZ3	-0.605326	0.00083628	3.8032e-05
KCNN3	A0A087WYJ0;Q9UGI6;Q9UGI6-3;Q9UGI6-2	0.469864	0.587408	0.38524
WNK3	A0A087WYK2;Q9BYP7-3;Q9BYP7-4;Q9BYP7-2;Q9BYP7;B1AQN8
KIAA0586	A0A087WYM5;A0A494C0M8;A0A494C171;Q9BVV6-2;Q9BVV6-4;Q9BVV6;Q9BVV6-3;A0A494C0Z1;A0A494C075;G3V4J0;G3V2T5;A0A494C058;A0A494C133;A0A494C1C3	0.764917	0.615441	0.414562
SELENOH	A0A087WYP2;Q8IZQ5;H0YE28;H3BV83	0.232411	0.393195	0.203717
ZNF2	A0A087WYR5;Q68CY6;Q9BSG1-3;Q9BSG1-4;Q9BSG1
SYNJ2BP-COX16;COX16	A0A087WYV9;A0A087X1F5;A0A087WX56;A0A087WTA2	0.358917	0.283195	0.122285
FRMPD4	A0A087WYX8;A0A5F9ZHT2;A0A5F9ZH12;A0A1W2PQW0;A0A6Q8PH73;A0A590UJL7;Q14CM0;A0A590UJI1
SETDB2	A0A087WYZ9;Q96T68-2;Q96T68-3;Q96T68;X6R383	0.57768	0.0139368	0.00162674
RAVER1	A0A087WZ13;E9PAU2;Q8IY67-2;Q8IY67;K7EKR9;K7EQG2;Q8IY67-3;K7ERR4	-0.189092	0.270524	0.11433
ALG9;FDXACB1	A0A087WZ62;Q9H6U8;Q9H6U8-3;H0YCW6;Q9H6U8-2;Q9H6U8-4;A0A087WTZ3;A0A087WVC0;A0A087WZY8;A0A087WX16;A0A087WV58;Q9BRP7;F6VJS9;B3KUL3;Q9BRP7-2	-0.0918275	0.857604	0.73744
TMEM120A	A0A087WZA9;A0A024R4K9;A0A087X266;Q9BXJ8-2;Q9BXJ8	0.512941	0.256011	0.105248
HMGN3	A0A087WZE9;Q15651-2	-0.0488179	0.933986	0.867209
PEG10	A0A087WZG9;B4DSP0;Q86TG7-2;A0A087WXK2;A0A087WUL4;A0A087WX23;Q86TG7
IDH3B	A0A087WZN1;O43837;A0A087X2E5;O43837-2;O43837-3;A0A0D9SG66	-0.182419	0.704668	0.520555
LIME1	A0A087WZP9	1.3326	0.127128	0.0371045
PCSK6	A0A087WZR0;A0A087WY68;P29122-2;P29122-8;P29122;P29122-7;H7BXT3;H0Y3Q0;P29122-5;P29122-4;H0YKZ4;P29122-3;P29122-6;H0YMW5;A0A087X025;A0A0J9YW51
FCGR3B;FCGR3A	A0A087WZR4;H0Y4U3;H0Y755;E9PNY5;A0A087WU90	0.0970957	0.902822	0.81031
METTL7B	A0A087WZT2;Q6UX53	-0.852718	0.179803	0.0621417
KIZ	A0A087X032;A0A087WTH3;A0A087X251;A0A087X0T6;Q2M2Z5-5;Q2M2Z5-2;Q2M2Z5-3;Q2M2Z5-4;Q2M2Z5;A0A087WX12
CTSH	A0A087X0D5;P09668;E9PKT6;A0A3B3IRM7	-0.472647	0.314656	0.144796
MARK1;MARK4	A0A087X0I6;Q9P0L2;B4DIB3;Q9P0L2-3;Q9P0L2-2;K7EN95;K7EK17;K7EKG8;Q6IPE9
OXA1L	A0A087X0L7;J3KNA0;Q15070-2;Q15070;E7EVY0;C9JC63;Q15070-3	-0.308366	0.414257	0.221292
SLC4A1AP	A0A087X0M4;Q9BWU0;A0A087WWF4;H7C256	0.233094	0.282318	0.121527
SELENOO	A0A087X0Q9;Q9BVL4	-0.15958	0.577262	0.373877
SNX12	A0A087X0R6;Q9UMY4;Q9UMY4-1;Q9UMY4-3	0.129451	0.516462	0.313209
SLC1A3	A0A087X0U3;P43003-2;P43003;A0A087WT87	0.430856	0.436741	0.239152
OAS2	A0A087X0V5;P29728;F8W1C5;P29728-3;F8VPI5	-0.174193	0.766704	0.603265
ACOT2;ACOT6;ACOT4	A0A087X0W7;A0A087WT95;P49753;P49753-2;A0A2R8Y7H3;Q8N9L9	0.267689	0.532806	0.330256
SEPTIN8	A0A087X142;A6NMH6;A6NFQ9;F8W8I8;Q92599-2;Q92599-4;Q92599;Q92599-3;C9JV02;A0A0A0MRP8;C9J4G8	1.0725	0.00422132	0.00030885
SSBP2;SSBP4	A0A087X159;P81877-4;P81877-5;P81877-3;P81877;P81877-2;D6RAC5;U3KQ46;H0Y9V4	0.937939	0.0778629	0.0183232
SRCIN1	A0A087X165;Q9C0H9;A0A087WU33;A0A087WVV7;A0A590UJ70;Q9C0H9-2	-1.77819	0.00692146	0.00062177
ARFIP2	A0A087X1E4;P53365;P53365-3;P53365-2;E9PRV8;E9PPY7	-0.0761933	0.819549	0.677878
SELENOF	A0A087X1G7;O60613;A0A0J9YX89;A0A3B3IT39;A0A087WXL0;A8MZD0;O60613-2	1.36716	3.2606e-05	5.5543e-07
GPX3	A0A087X1J7;P22352;H0YBE4;E5RG32;H0YC19	-0.609142	0.456695	0.257329
CADPS2;CADPS	A0A087X1P3;F8W8P5;H0Y8B5;H7C4P2;H7C4T6;H0YFP0
CD48	A0A087X1S7;P09326;P09326-2	-0.55876	0.377777	0.192152
CADM1	A0A087X1W8;A0A0A0MTJ8;X5DQS5;Q9BY67-5;Q9BY67;Q9BY67-4;Q9BY67-3;A0A087X0T8;Q9BY67-2;F5H8J9;F5H125;F5H0H5;H0YG94	-0.404655	0.647033	0.449803
PSME2	A0A087X1Z3;Q9UL46;H0YM70;H0YKU2;H0YLG1;H0YLD2	0.113787	0.829872	0.692887
CIP2A	A0A087X211;Q8TCG1;Q8TCG1-2;F8WAX6;F8WF26	-0.767835	0.0236375	0.00332899
C1S;MASP1	A0A087X232;P09871;F8WCZ6;H0Y5D1;F5H7T4;B5MCV4;C9JMA2	-0.0306506	0.973819	0.942627
WASHC4	A0A087X256;Q2M389;Q2M389-2;F8VYH7;F8W1W1;F8VNZ5	0.408839	0.00668535	0.0005942
BSG	A0A087X2B5;P35613-2;P35613;P35613-4;I3L192;A0A087WUV8;P35613-3;R4GMX5;R4GN83;A0A2R8YDZ0	0.257683	0.448582	0.249452
DIPK1A	A0A087X2C2;A0A087WZ97;Q5T7M9;A0A087WZK6;Q5T7M9-2	1.21094	0.00259458	0.00016621
MRPL45	A0A087X2D5;Q9BRJ2;A0A0G2JMS5;A0A087WU62	-0.483359	0.0356841	0.00602725
SPAG9	A0A087X2D8;O60271-4;O60271-2;O60271-9;O60271-5;H0YBS5;H0Y981	0.529878	0.00106541	5.2018e-05
PSMC6	A0A087X2I1;P62333;H0YJC0;H0YJS8;H0YJX2;H0YJT1;H0YJE9;H0YJD2;H0YJY8	0.134345	0.321551	0.149435
GPX4	A0A087X2I2;A0A087WT12;P36969-2;P36969;K7ERP4;K7EJ20;K7EKX7;K7ENB4;R4GNE4;A0A0A0MTT1;A0A087X247	0.089356	0.809943	0.663443
WDR20	A0A088AWN2;Q8TBZ3-6;Q8TBZ3-2;Q8TBZ3-4;Q8TBZ3-5;Q8TBZ3;Q8TBZ3-7;H0YNU0;H0YKE8;Q8TBZ3-8;Q8TBZ3-3	0.391301	0.0447015	0.0082153
NARF	A0A088AWN8;Q9UHQ1-3;Q9UHQ1;Q9UHQ1-2;E7EP87;E9PH27;Q9UHQ1-4;J3KS48;J3KT43;J3KRH7;J3QRB0;J3KTP5;J3KTG5;J3QL28;J3QSD9	-0.930521	0.157426	0.0509345
GATD3B	A0A096LNH5	-0.159521	0.862337	0.746197
DOCK1	A0A096LNH6;Q14185	-0.394565	0.783584	0.626951
ATRX	A0A096LNL9
CDKL5	A0A096LNR9;A0A1B0GUM4;A0A669KBC2;O76039;O76039-1;A0A1B0GTX4
GET1;GET1-SH3BGR	A0A096LNT6;A0A3B3IUG4;B4DLW3;H7BYE5;A0A3B3ISA8;H7C384;B7Z1T1;A0A3B3ISE9;A0A3B3ITX9;O00258-2;O00258;C9JLV3	-1.03115	0.018674	0.00245073
AAK1	A0A096LP25;Q6ZSR9	0.0939599	0.765249	0.601018
CD99	A0A096LP69;A8MQT7;P14209-2	0.0187941	0.985475	0.96656
UTY	A0A096LPD8;F5H3N7;F5GWV3;A0A087X0Y2;F5H8B4;O14607-3;O14607;O14607-4;A0A087X248;A0A087X2I9;O14607-5;O14607-2
SAA2-SAA4;SAA4	A0A096LPE2;P35542	1.83486	0.102587	0.0270373
GATD3A;GATD3B	A0A096LPI6;P0DPI2;A0A0B4J2D5;H7C2G3;P0DPI2-2;A0A0B4J2D5-2;H7C1F6	0.00052879	0.999083	0.998603
GPS1	A0A096LPJ3;J3QLT0	-0.285013	0.242022	0.0968554
RTF2	A0A0A0MQR2;Q9BY42;A2A2L5;A2A2L6	0.449329	0.02338	0.003273
PHF20L1	A0A0A0MQS0;F8W9L8;A8MW92;A8MW92-4;A8MW92-2;A8MUE8;A8MXR8;E9PM57;A0A0D9SG14;E5RK91;H0YC05;H0YDF7	-0.0148744	0.96636	0.92524
WDR83OS	A0A0A0MQS5;Q9Y284	0.0447129	0.964962	0.922131
RHAG	A0A0A0MQS8;A0A2R8YEH1;Q02094;Q9UHG9;A0A087WZZ4	-1.91091	0.0276504	0.00419268
FGF2	A0A0A0MQV6;P09038-2;P09038-3;P09038-1;P09038	-0.740412	0.442765	0.244912
SETD1B	A0A0A0MQV9;Q9UPS6-2;Q9UPS6
MYEF2	A0A0A0MQW0;Q9P2K5-2;A0A0C4DGV1;H0YN19;H0YKS1;A0A087WWC8;Q9P2K5-4	-0.514947	0.195922	0.0708383
PPM1K	A0A0A0MQZ4;Q8N3J5;V9GY69;V9GYZ5;Q8N3J5-2;V9GYI6;V9GYS8;Q8N3J5-3	1.72052	5.1339e-06	4.6191e-08
PTPN9	A0A0A0MR09;H3BQT6	0.147953	0.778704	0.619806
ZNF33A;ZNF33B;ZNF461	A0A0A0MR11;Q06730;Q06730-2;Q06730-3;A0A0A0MRS1;A0A087WXT3;Q06732;A0A087X1D4;A0A087WXF4;Q9H5I4;A0A087WV02;B4DRP8;A0A087WVP9;Q8TAF7-2;Q8TAF7
MYEF2	A0A0A0MR39;Q9P2K5;A0A087WUT0	-1.14336	0.0131816	0.00150538
ZNF274	A0A0A0MR47;Q96GC6-4;Q96GC6-3;Q96GC6-2;Q96GC6
PRSS57	A0A0A0MR61;Q6UWY2
GSTM4	A0A0A0MR85;Q03013-2;A6NNT0	1.3356	0.118254	0.0332378
WASHC2C	A0A0A0MR88;A0A096LPC5;Q9Y4E1-1;Q9Y4E1;Q9Y4E1-2;Q9Y4E1-6;J3KP36;Q9Y4E1-3;Q9Y4E1-5;A0A0A0MT65	0.53096	0.00039159	1.3717e-05
MADD	A0A0A0MRB5;Q8WXG6-3;Q8WXG6-2;Q8WXG6;Q8WXG6-8;Q8WXG6-5;Q8WXG6-4;Q8WXG6-7;Q8WXG6-6;F8W8U2;A0A0U1RR25;C9J6B0;C9JM97;C9JLZ9;C9K0L0	-0.457265	0.0168132	0.00211088
ASAP1	A0A0A0MRE5;Q9ULH1;Q9ULH1-2;H0YBF7;H0YBM4;E5RHD7;E5RFD9	-0.0998476	0.80376	0.655465
WDR47	A0A0A0MRE6;O94967-2;O94967;O94967-3;O94967-4;E9PR96;E9PNF6;E9PKZ6	-0.124375	0.752158	0.584059
AKAP9	A0A0A0MRE9;H0Y6Q0
AKAP9	A0A0A0MRF6;Q99996-5;Q99996;Q99996-1;A0A087WX84;Q99996-4;A0A6I8PUD8;A0A2R8Y590;Q6PJH3;H7BZV6	-0.135997	0.583573	0.380101
PAX2	A0A0A0MRH7;Q5SZP1;G3V5S4;Q02962-3;Q02962-4;Q02962;Q02962-2
GPALPP1	A0A0A0MRI1;Q8IXQ4;Q8IXQ4-2;Q8IXQ4-3;Q8IXQ4-4;A0A087WW86	0.549619	0.0039948	0.00028466
ARV1	A0A0A0MRI7;H7C484;Q9H2C2;H7C0E7
ATF3	A0A0A0MRJ2;Q5VTZ4;P18847-5;P18847;P18847-4;P18847-2;P18847-3
NAV1	A0A0A0MRJ3;Q8NEY1-7;Q8NEY1-4;H7BZD9	-0.367308	0.312678	0.143473
PCMT1	A0A0A0MRJ6;P22061;P22061-2;F6S8N6;A0A3F2YNX8;C9J0F2;F8WDT3;F8WAV5;F8WAX2	0.0284508	0.935377	0.869663
F5	A0A0A0MRJ7;P12259	-0.0600279	0.932591	0.863676
NRAP	A0A0A0MRM2;Q86VF7-4;Q86VF7-3;Q86VF7;Q86VF7-2	0.796578	0.248766	0.100867
MYO6	A0A0A0MRM8;Q9UM54-5;Q9UM54-2;Q9UM54-6;Q9UM54-4;Q9UM54-1;Q9UM54;A0A0D9SGC1;A0A590UJ75;A0A590UKB0;A0A590UK22;A0A590UK86;A0A5F9ZI03;A0A590UJY4;A0A590UK71;A0A590UJW9	-0.705047	0.0705471	0.0158922
SMARCA1	A0A0A0MRP6;B7ZLQ5;P28370-2;P28370
ABI1	A0A0A0MRT6;Q8IZP0-2;Q8IZP0-4;Q8IZP0-3;Q8IZP0-5;Q8IZP0-6;Q8IZP0-9;Q8IZP0;B6VEX4;Q8IZP0-10;Q8IZP0-8;Q8IZP0-7;Q8IZP0-12;Q8IZP0-11	0.144007	0.526614	0.322954
WRAP73	A0A0A0MRV3;Q9P2S5;Q5T0D5;Q5TBW1	0.813929	0.024361	0.00352148
FAM219A	A0A0A0MRW1;A0A0A0MRW2;Q5T593;A0A0A0MRW0;A0A0A0MRW3;Q8IW50-3;Q8IW50-2;Q8IW50-5;Q8IW50-6;Q8IW50-4;Q8IW50;A0A0A0MRV9;Q5T586;Q8IW50-7	-0.297802	0.582637	0.378826
TBC1D22A	A0A0A0MRY0;Q8WUA7-4;Q8WUA7;B0QYI1;Q8WUA7-3;Q8WUA7-2;F8WDP1	0.56748	0.00422132	0.00030931
UNKL	A0A0A0MRZ1;E9PDK2;Q9H9P5;Q9H9P5-3;Q9H9P5-1;Q9H9P5-5	0.57301	0.173928	0.0592349
IGKV3D-11;IGKV3-11	A0A0A0MRZ8;P04433	-0.247484	0.922232	0.84714
IGHG1	A0A0A0MS08	-0.830701	0.485841	0.285933
IGHD	A0A0A0MS09;P01880-2
GSN	A0A0A0MS51;A0A0A0MT01;P06396-4;Q5T0H8
EIF4G3	A0A0A0MSA7;O43432;O43432-3;O43432-4;O43432-2;B1AN91;B1AN92
EXOC7	A0A0A0MSB8;Q9UPT5-6;Q9UPT5;Q9UPT5-1;Q9UPT5-5;Q9UPT5-2;A0A0A0MRE1;B4DJ07;Q9UPT5-4;B5MCY9;K7ERQ5;C9JME6;C9JKC2	0.309484	0.0318651	0.00510698
KCNQ5	A0A0A0MSC0;Q9NR82-2;F8WEA4;A0A0A0MSD9;A0A0A0MRC8;Q9NR82;Q9NR82-7;Q9NR82-3;Q9NR82-6;A0A0A0MT07;Q9NR82-5;H0Y3Z0;Q9NR82-4
PLEKHB2	A0A0A0MSE9;B7WPA5;Q96CS7-5;Q96CS7-3;Q96CS7;Q96CS7-6;Q96CS7-2;A0A0A0MSI4;Q96CS7-4
CLNK	A0A0A0MSJ4;Q7Z7G1-3;Q7Z7G1;Q7Z7G1-2
RASA2	A0A0A0MSJ9;Q15283-2;Q15283;D6RBA9	-0.847581	0.00034391	1.1428e-05
DAZ1;DAZ4;DAZ2;DAZ3	A0A0A0MSR9;A0A0A0MSS9;E9PBY2;E7EU38;A0A140T8Y1;E7ENA5;I3L0B6;A0A087X2D7;E7ENA6;E7ERQ6;E7EU39;E7ETR3;Q9NR90;Q13117-2;Q9NR90-2;Q13117-3;Q13117;Q86SG3;Q86SG3-2;Q9NQZ3-2;Q9NQZ3	-0.103771	0.95971	0.911793
SLAIN1	A0A0A0MSS3;Q8ND83-4;Q8ND83;A0A0C4DFN6;Q8ND83-2;X6RDJ2;X6RGK9;B7Z326;Q8ND83-3;Q5T6P5;Q5T6P2;C9JUW9;Q5T6P1;C9JP03;C9JD09	-0.181158	0.592913	0.391126
AKR1C3;AKR1C4;AKR1C8P;AKR1C2	A0A0A0MSS8;P42330;S4R3Z2;P17516;S4R3D5;A0A3B3IRI8;P52895-2	-0.998895	0.0778555	0.018296
RMI1	A0A0A0MSU3;Q9H9A7	0.126114	0.790291	0.636802
ROBO1	A0A0A0MSX4;Q9Y6N7-4;Q9Y6N7-3;Q9Y6N7;Q9Y6N7-2;A0A087WZ85;A0A087WTM1;Q9Y6N7-5;Q9Y6N7-6
ABCA13	A0A0A0MT16;Q86UQ4;Q86UQ4-4;Q86UQ4-3
LIPA;LIPJ;LIPK	A0A0A0MT32;P38571-2;P38571;Q5T770;Q5W064;Q5VXJ0	-0.55922	0.210372	0.0787484
SCAF8	A0A0A0MT33;Q9UPN6;Q9UPN6-2	0.215742	0.261589	0.108452
VCX3B;VCX;VCX3A;VCX2	A0A0A0MT50;A0A087X1S4;A0A087WUP2;E7ESE9;J3KNW2;E7EUP4;B5MDK9;Q9H322;Q9NNX9;Q9H320;Q9H321-2;Q9H321
TCEA2	A0A0A0MT58;Q15560-2;Q15560;Q5JRI7;Q86VL0;Q5JRI8
WDR36	A0A0A0MTB8;Q8NI36	-0.433444	0.0834946	0.0202727
LAMA4	A0A0A0MTC7;A0A0A0MQS9;Q16363-2;Q16363;H0Y351;H0YAQ5;H0YAP9;E5RFQ2;A0A494C139;A0A494C1K8	-0.885567	0.194723	0.0700056
PTPN22	A0A0A0MTD9;A0A0A0MTE6;F5H2S8;E9PMT0;A0A0B4J1S7;Q9Y2R2-6;Q9Y2R2-3;Q9Y2R2;Q9Y2R2-2;Q9Y2R2-4;E9PM87;Q9Y2R2-5;E9PMK2	-0.292772	0.599487	0.398555
SCAP	A0A0A0MTG6;Q12770-2;Q12770;Q12770-4;Q12770-3;F8WDP3;C9JFY0;F8W921;D6RA39;C9JQ35;F8W9W7	0.196536	0.638039	0.439014
ILK	A0A0A0MTH3;Q13418;Q13418-3;Q13418-2;E9PQ52;A0A087WW45;A0A087WWY6	0.0176044	0.984459	0.96438
DHCR24	A0A0A0MTI1;Q15392-2;Q15392
NCEH1	A0A0A0MTJ9;Q6PIU2;Q6PIU2-2;Q6PIU2-3;H7C046	-0.717243	0.0249221	0.00362351
SKP2	A0A0A0MTL5;Q13309;D6R9R7;Q13309-2;D6RAG5;D6RF40;Q13309-4
RIPOR1	A0A0A0MTL6;Q6ZS17-2;Q6ZS17-3;Q6ZS17-4;Q6ZS17;H3BSV5;H3BMG9;H3BQI5;H3BU12;H3BS40;H3BUP6;H3BP86;H3BSX9;H3BV02	0.247755	0.439188	0.241932
CITED2	A0A0A0MTM3;Q99967-2;Q99967
CUL2	A0A0A0MTN0;Q13617;Q13617-2;Q5T2B5;Q5T2B7	-0.233706	0.109984	0.029871
OGFOD1	A0A0A0MTR2;Q8N543;H3BR79;H3BUA6;Q8N543-2;H3BR02;H3BP48	0.411979	0.0691513	0.0154213
RNF213	A0A0A0MTR7;A0A0A0MTC1;Q63HN8-5;Q63HN8-6;I3L3H9	-0.370223	0.155408	0.049926
CTAG1A;CTAG2	A0A0A0MTT5;P78358-2;P78358;O75638-2;O75638
NCAPH2	A0A0A6YYG7;Q6IBW4;Q6IBW4-4;Q6IBW4-2;E5RJN3;Q6IBW4-5;H0YC55;E5RJL4;F8WAR3	-0.0091412	0.985233	0.965732
C15orf38-AP3S2;ARPIN;ARPIN-AP3S2	A0A0A6YYH1;Q7Z6K5-2;Q7Z6K5;H0YMP5;H0YL85;H0YL03	-0.643156	0.148155	0.0464626
PPAN-P2RY11;PPAN	A0A0A6YYI3;Q9NQ55-2;Q9NQ55;Q9NQ55-3;A0A0B4J1V8;H7C446;C9JHF7	-0.682196	0.00580283	0.00049007
SULT1A4;SULT1A3	A0A0A6YYL2;P0DMN0;P0DMM9;P0DMM9-3;P0DMM9-2;H3BNY7;H3BPL6;H3BRT0	-0.552184	0.354791	0.174799
ACSS3	A0A0B4J1R2;Q9H6R3;Q9H6R3-2;H0YII9	0.697473	0.292862	0.129322
BORCS7-ASMT;BORCS7	A0A0B4J1R7;Q96B45	0.339539	0.104632	0.0277145
BIRC5	A0A0B4J1S3;O15392-5;O15392-4;O15392;H3BLT4;O15392-2;K7EMW2;O15392-7;O15392-6;O15392-3;K7EP76;K7ELG2	-0.644131	0.104401	0.0276031
IGHV3-15;IGHV3-73;IGHV3OR16-8	A0A0B4J1V0;A0A0B4J1V6;S4R3C0;A0A075B7F1
HELLS	A0A0B4J1V9;Q9NRZ9-3;Q9NRZ9-2;Q9NRZ9;Q9NRZ9-6;Q9NRZ9-5;Q9NRZ9-4;F6XU50;A0A087WSW7;Q9NRZ9-8;Q9NRZ9-7;B1ALG6;Q9NRZ9-9;Q9NW36;Q76H82	0.0725065	0.866375	0.754025
NAA15	A0A0B4J1W3;Q9BXJ9-4	-0.325891	0.233677	0.0916936
IGHV3-43	A0A0B4J1X8
IGLL5;IGLC1	A0A0B4J231;B9A064;A0A5H1ZRQ4;P0CG04	-0.660511	0.693402	0.50458
TUBB3	A0A0B4J269;Q13509;Q13509-2;G3V2A3	-0.188033	0.693112	0.503288
CDYL2	A0A0B4J291;Q8N8U2
TRAPPC2L	A0A0B4J294;H3BP13;Q9UL33-2;Q9UL33;H3BPN3;H3BUK6;A0A0B4J286;H3BQQ8;H3BPE0	0.225734	0.21178	0.079657
SHPK	A0A0B4J2A0;Q9UHJ6	0.535592	0.00854267	0.00082086
LOC102724159;PWP2	A0A0B4J2E5;Q15269;C9J544;A0A0J9YX21	-0.368077	0.148346	0.0466072
PIGBOS1	A0A0B4J2F0	-0.871916	0.0401562	0.00704757
LRRC41	A0A0B4J2G4;Q15345;Q15345-3;A0A087X0S7;A0A0C4DH00;A0A087WTU1;A0A087WTI9	0.768714	0.00016365	4.2983e-06
CYP51A1	A0A0C4DFL7;Q16850;Q16850-2;H7C0D0	-0.593174	0.0982631	0.0254926
TM9SF4	A0A0C4DFM1;Q92544;F8WCN2;F2Z2L1	0.27078	0.547065	0.343216
ZNF574	A0A0C4DFM2;Q6ZN55;Q6ZN55-2;M0R133	0.0383096	0.887124	0.786876
TUT4	A0A0C4DFM7;Q5TAX3;E9PKY2;Q5TAX3-2;E9PKX1;E9PRG2;X6R5G7;H0YDJ1;H0YEE8;E9PQS7;E9PJN7	0.732737	3.3583e-05	5.8013e-07
ZSCAN25	A0A0C4DFN0;Q6NSZ9-2;Q6NSZ9;Q6NSZ9-4;Q6NSZ9-3
KMT5A	A0A0C4DFR3;Q9NQR1-2;Q9NQR1;C9JKQ0	0.0867001	0.805389	0.65863
JADE2	A0A0C4DFT8;G3XAA4;Q9NQC1-2;Q9NQC1;Q9NQC1-3;B5MBX1;C9J929;D6R9B8;A0A087X085	-0.200468	0.73639	0.561479
FRY	A0A0C4DFX2;A0A286YFA9;Q5TBA9;A0A2R8YCY2;A0A2R8Y5V8;H0YE00;B1ALA1
NELFA	A0A0C4DFX9;Q9H3P2;H0Y3X6;H7C2C7;C9JHL4;C9JEM7;Q9H3P2-7;H7C0W2;F8W954;F8WF98;H7C3C2;H7C2M8	0.248728	0.129981	0.0382646
SELPLG	A0A0C4DFY0;Q14242;Q14242-2	-1.03069	0.0147435	0.00175067
ARSA	A0A0C4DFZ2;P15289;P15289-2	1.91738	1.1087e-05	1.3566e-07
ZNF780A	A0A0C4DG08;O75290;O75290-3	-0.197976	0.708374	0.525162
ZNF34	A0A0C4DG42;Q8IZ26;E9PNZ6;E9PSD0
HTRA2	A0A0C4DG44;O43464-3;O43464;O43464-2;O43464-4	-0.272785	0.362046	0.180762
KLHL13;KLHL9	A0A0C4DG80;Q9P2N7-2;Q9P2J3;Q9P2N7-3;Q9P2N7-4;Q9P2N7;Q9P2N7-5	-0.12443	0.845491	0.71803
DDX46;KIF19	A0A0C4DG89;D6RJA6;H0Y9U3;F8VW50;Q2TAC6-3;Q2TAC6-2	0.244117	0.525746	0.322113
NME6	A0A0C4DG91;C9JQB1;C9J9V6;O75414;A0A2R8Y7V2;A0A2R8Y547;C9J1J2;O75414-2	0.375776	0.366453	0.183829
ECI2	A0A0C4DGA2;O75521-2;O75521;F1LLU7;F8WAW4;C9JB63;F8W6J1	-0.427558	0.338624	0.161546
HLTF	A0A0C4DGA6;Q14527;Q14527-2;H7C5K0	-0.106076	0.725021	0.546921
ABLIM3;ABLIM2	A0A0C4DGA7;O94929;D6RAL0;F5GYR0;Q6H8Q1-4;Q6H8Q1-6;Q6H8Q1-8;Q6H8Q1-3;Q6H8Q1-7;Q6H8Q1-2;Q6H8Q1-5;Q6H8Q1;Q6H8Q1-9	-1.46009	0.0509481	0.00984002
SCOC	A0A0C4DGB0;Q9UIL1-2;Q9UIL1;Q9UIL1-3;Q9UIL1-4	0.121445	0.72258	0.543408
PPA2	A0A0C4DGB9	-0.358635	0.347719	0.168611
STK35;PDIK1L	A0A0C4DGC9;Q8TDR2;Q8N165	0.287959	0.1465	0.0455879
STX3	A0A0C4DGE4;A0A286YF28;A0A0J9YW33;Q13277-2;Q13277-3;Q13277	0.00665742	0.993097	0.984281
KLHL6	A0A0C4DGF2;Q8WZ60	-0.448454	0.118401	0.0333215
NUMBL	A0A0C4DGH3;Q9Y6R0;M0QYC2;M0QXQ4;M0R0Q4;M0QZV7	0.00404783	0.993138	0.984446
CHURC1;CHURC1-FNTB	A0A0C4DGJ7;Q8WUH1;Q8WUH1-2;H0YIM9	-0.206887	0.577028	0.373587
CAPNS1;CAPNS2	A0A0C4DGQ5;P04632;K7ELJ7;K7EKD8;A0A075B7C0;K7EIV0;K7EM73;U3KPR7;K7EMQ1;Q96L46	-0.583279	0.00879349	0.00085404
DHRS7B	A0A0C4DGQ8;Q6IAN0;J3KRS1;J3QKT1;J3QLJ8	-0.609216	0.108607	0.0293277
DDOST	A0A0C4DGS1;P39656;P39656-3;P39656-2;U3KQ84	0.258896	0.504905	0.302664
BCAS4	A0A0C4DGS6;Q8TDM0-3;Q8TDM0;H7C4Y8;A0A0C4DH49;Q8TDM0-2
ENOX2	A0A0C4DGT9;Q16206-2;Q16206;B1AKF7
SNX16	A0A0C4DGW2;P57768-2;P57768;E5RGQ6;E5RGS8;E5RHF1;E5RH07;E5RJ65;E5RG30	0.39324	0.431837	0.23535
ZC3H8	A0A0C4DGZ1;Q8N5P1	-0.716771	0.0205546	0.00277151
INSIG2	A0A0C4DGZ4;Q9Y5U4
GP1BA	A0A0C4DGZ8;P07359	-0.166733	0.860643	0.742739
C22orf39	A0A0C4DH14;Q6P5X5
EPB41L1	A0A0C4DH22;A0A1B0GTW6;Q9H4G0;X6RC15;Q4VXN0;Q4VXN5;Q4VXN1;Q4VXN6;H0Y482;Q4VXN7;Q4VXN2;Q4VXN8	1.5305	0.00167799	9.2998e-05
IGKV3D-20	A0A0C4DH25	-0.485224	0.859544	0.739888
IGHV1-3;IGHV1-8;IGHV1-46;IGHV7-4-1;IGHV1OR21-1;IGHV1-69D	A0A0C4DH29;P0DP01;P01743;A0A0J9YVY3;A0A087WYE8;A0A0J9YW62;A0A0B4J2H0	0.707682	0.742816	0.571156
IGHV1-18;IGHV1-2	A0A0C4DH31;P23083
IGHV3-20	A0A0C4DH32
IGHV3-35;IGHV3-16	A0A0C4DH35;A0A0C4DH30
IGHV5-51;IGHV5-10-1	A0A0C4DH38;A0A0J9YXX1
IGHV2-70D;IGHV2-70;IGHV2OR16-5	A0A0C4DH43;A0A0J9YVU5;P01814;A0A0B4J2B6	-1.76426	0.546534	0.342699
IGKV2-24;IGKV2D-24	A0A0C4DH68;A0A075B6R9	-0.693157	0.710854	0.528536
IGKV1-12;IGKV1D-12;IGKV1-6;IGKV1D-16;IGKV1D-39;IGKV1-39	A0A0C4DH73;P01611;A0A0C4DH72;P01601;P04432;P01597	1.33582	0.283035	0.12209
IGKV3OR2-268;IGKV3D-7	A0A0C4DH90;A0A0C4DH55
CRY2	A0A0D2X7Z3;Q49AN0;Q49AN0-2
MTRES1	A0A0D9SEI0;Q9P0P8	-1.1185	0.00191145	0.00011029
FAM120B	A0A0D9SEJ5;F5GY05;Q96EK7;Q96EK7-2;Q96EK7-3	-0.0315251	0.894994	0.798258
RUNX2	A0A0D9SEN7;Q13950-3;A0A2R8Y7Z3;I3L354
RANBP10	A0A0D9SEU5;R4GMX8;Q6VN20;Q6VN20-3;Q6VN20-2;R4GNA3;R4GN91;R4GMX7	-0.218984	0.485763	0.285712
ZCCHC17	A0A0D9SEW3;A0A087WXF8;Q9NP64-2;Q9NP64-3;Q9NP64;A0A087WYV3;A0A087WXU5	0.331059	0.181775	0.0631826
MAP4K4	A0A0D9SEY1;G5E948;H7C3Z6;E7ETN6	0.379149	0.356824	0.1767
KMT5C	A0A0D9SF94;Q86Y97	0.368087	0.480528	0.280731
DNM1	A0A0D9SFE4;A0A0U1RQP1;Q05193-3;Q05193;A0A0D9SFB1;Q05193-5;Q05193-2;A0A1B0GU67;A0A1B0GUX5	-0.544455	0.146084	0.0453781
CYTH2	A0A0D9SFG6;Q99418-2;Q99418;G5E9B7;F8W8E2;A0A286YF81;M0QZ92	-0.386001	0.311074	0.14229
EWSR1	A0A0D9SFL3;B0QYK0;C9JGE3;Q01844-2;Q01844-6;Q01844-3;Q01844;Q01844-5	1.13668	0.0222313	0.00305893
SHPRH	A0A0D9SFM0;Q149N8-4;Q149N8;Q149N8-2;K4DI94;H7C2W2;Q149N8-5
HADH	A0A0D9SFP2;Q16836;E9PF18;Q16836-3;Q16836-2;A0A0A0MSE2;A0A1W2PNM1;A0A1W2PQ78;A0A1W2PQV5;A0A1W2PRT2;A0A1W2PQ55;A0A1W2PP40	0.17813	0.734478	0.558612
UBE2A	A0A0D9SG71;A0A0R4J2E5;P49459;P49459-3;P49459-2;A0A0D9SEZ6	0.0685773	0.863452	0.748995
ZMYND11	A0A0D9SGD6;E7EV75;Q15326;E7ENI9;B7Z2J6;J3QKD2;Q15326-2;Q15326-6;Q15326-3;B0QZE2;Q15326-5;Q15326-4;A0A0A0MRY2;E9PE09	0.613898	0.00728032	0.00066463
SPTAN1	A0A0D9SGF6;A0A0D9SFF6;A0A5F9ZHC3;A0A1B0GTB7;A0A1B0GUH3;A0A0D9SFH4;A0A1B0GV13;A0A1B0GW19;A0A1B0GWE2;REV__Q04637-7;REV__E7EX73;REV__E9PGM1;REV__E7EUU4;REV__Q04637-8	-0.875682	0.0130281	0.00148004
TBX22	A0A0D9SGI2;Q9Y458	-0.740305	0.602209	0.401087
SYNJ1	A0A0D9SGJ6;J3KQV8;O43426;J3KPK1;C9JFZ1;O43426-4;O43426-2;C9JW66;O43426-5;H7BZ56;H7BZC2;C9J1Z6	-0.177388	0.456263	0.256962
DIAPH1	A0A0G2JH68;O60610;A0A140T8Z0;O60610-2;O60610-3;A0A2R8Y5N1;H9KV28;B4E2I7;A0A2R8YEF8	-1.00709	0.00216816	0.00013005
EHMT2	A0A0G2JIS2;Q96KQ7-2;A2ABF8;A0A0G2JIR1;Q96KQ7;A2ABF9;A0A0G2JK64;A0A0G2JRR0;A0A0G2JRN8;H0Y4K5;Q96KQ7-3	-0.437098	0.0104427	0.00111617
HSPA1B;HSPA1A	A0A0G2JIW1;P0DMV9;P0DMV8;P0DMV8-2;V9GZ37	0.554098	0.0707446	0.0159634
ABHD16A	A0A0G2JJD3;O95870;O95870-2;A0A0G2JI89;F2Z3G6;F2Z3H2	-0.433787	0.0713819	0.0161928
WDR46	A0A0G2JJL1;A0A140T9L0;H0Y6G3	-0.268171	0.605874	0.404473
TAPBP	A0A0G2JKZ1;A2AB90;A0A0G2JH37;A0A0A0MSV9;O15533;O15533-3;O15533-2;Q6P1N7;A0A0A0MT98;O15533-4;C9JA35;A0A140T9B2;A0A0G2JJI5	-0.984946	0.02338	0.00327193
PCMTD2	A0A0G2JM70;Q9NV79-2;Q9NV79;V9GZ41;Q9NV79-3;V9GYG6;F8W9F3
IGHA2	A0A0G2JMB2;A0A286YEY5;P01877	-0.896742	0.671465	0.477581
CDHR5	A0A0G2JMW3;Q9HBB8-4;Q9HBB8;A0A0G2JP44;Q9HBB8-2
LILRB5	A0A0G2JMX5	-0.527407	0.504416	0.302008
LILRA3	A0A0G2JMY9;Q8N6C8;Q8N6C8-3;A0A0G2JM99;Q8N6C8-2	-0.345194	0.678474	0.485903
OCLN	A0A0G2JMZ8;Q16625-5;Q16625-4;Q16625-2;Q16625-3;Q16625	-0.652371	0.146084	0.0453885
NOMO1;NOMO3;NOMO2	A0A0G2JN29;A0A087X117;Q15155;A0A0G2JP90;A0A087WW46;I3L0Q6;H3BTW1;H3BUC9	-0.756587	0.192424	0.0688352
LILRB3;LILRA6;LILRA4	A0A0G2JN67;F8W6G6;A0A0G2JNB3;A0A0G2JLT7;A0A0G2JQ25;A0A0G2JPR9;A0A0G2JPW1;A0A0G2JN08;A0A0G2JPW2;B5ME96;A0A0G2JQ26;A0A0G2JPY1;A0A0G2JPA2;A0A0G2JQ24;F8WD89;A0A0G2JLX9;P59901-2;C9JWL8;P59901;A0A0G2JNG2;A0A075B7A5	-0.389327	0.702677	0.517904
LAIR1	A0A0G2JNK8;A0A0G2JMI0;A0A0G2JNU6;A0A140T8W3;A0A0G2JQ50;A0A0G2JP18;A0A0G2JLV7;Q6GTX8-3;Q6GTX8-2;Q6GTX8;A8MZ84;D3YTC8;A0A0G2JM94;Q6GTX8-4;F8WC07	-0.559431	0.443549	0.245612
HNRNPCL2	A0A0G2JNQ3;B2RXH8
LILRB2	A0A0G2JNQ7;A0A0G2JNT8;A0A0G2JN35;A0A0G2JPH5;Q8N423-2;Q8N423;Q8N423-4;A0A0G2JM05;A0A0G2JLS7;H7C0C3;A0A0G2JNH0;A0A0G2JNE7;Q8N423-3	-0.397135	0.687464	0.496218
KANSL1	A0A0G2JNT7;Q7Z3B3;A0A3B3IT55;A0A1W2PPV8;Q7Z3B3-4;Q7Z3B3-2;A0A1W2PQT4	0.206249	0.40347	0.211609
BDP1	A0A0G2JNU3;A6H8Y1-7;A6H8Y1-6;A6H8Y1;A6H8Y1-2;A6H8Y1-4;A6H8Y1-3;A6H8Y1-5;A0A0G2JN16;A0A0A0MRX7;H0YCV8;H7C5U4;A6H8Y1-8	-0.622926	0.382374	0.195499
SCRIB	A0A0G2JNZ2;A0A669KB89;A0A0G2JPP5;Q14160;Q14160-3;A0A0G2JMS7;Q14160-2;H0YCG0;A0A669KAX5;H0YDF9	0.100719	0.564174	0.36073
GBA	A0A0G2JNZ5;A0A0G2JLB3;P04062-4;P04062-2;P04062	0.476076	0.255932	0.105154
LILRB1;LILRA1;LILRA3	A0A0G2JP80;Q8NHL6-3;Q8NHL6-4;A0A0G2JLS4;A0A0G2JP64;A0A0G2JNQ6;D9IDM6;A0A0G2JQ15;Q8NHL6-2;Q8NHL6;A0A0G2JNM2;A0A0G2JQ44;A0A0G2JQ46;F6TER3;A0A087WSV6;D9IDM5;A0A0B4J1W1;A8MVE2;A0A087WSX8;Q8NHL6-5;A0A0G2JNR3;A0A0G2JNK9;F6RVM3;O75019-2;A0A0G2JMG0;A0A0G2JLV5;A0A0G2JMJ0	-0.126544	0.742168	0.569799
LILRB4	A0A0G2JP84;A0A0A0MSZ8;A0A0G2JP25;C9JST2;A0A0G2JM43;Q8NHJ6-2;Q8NHJ6;A8MUE1;A0A0G2JPA9;A0A0G2JNA7
LILRB4	A0A0G2JPC7;A0A0G2JQ10;A0A0G2JM57;A0A0G2JML1	-1.16738	0.0330492	0.00537661
C4A;C4B	A0A0G2JPR0;A0A140TA49;A0A3B3ISD7	0.15631	0.902822	0.810152
RAD17	A0A0G2JPT5;O75943-2;O75943;A0A0G2JP78;O75943-4;A0A0G2JNH5;O75943-3;D6RAW6;A0A0G2JP31;H0Y9T7;D6RHU1	0.27176	0.165228	0.0545812
TUBGCP5	A0A0G2JQX1;A0A0G2JPW5;A0A0G2JSA7;A0A087X1Z1;Q96RT8-2;Q96RT8;A0A0G2JR45;A0A0G2JRG1;A0A0G2JQK2;A0A087WVL9;A0A0G2JQK7;A0A0G2JS51;A0A087WVZ8	0.916358	0.00316907	0.00021137
GOLGA6L22;GOLGA6L1;GOLGA6L6	A0A0G2JRP8;A0A0G2JP21;Q8N7Z2;A8MZA4;A0A087X1J6;H0YM25
MGAM;MGAM2	A0A0J9YVZ3;E7ER45;A0A0J9YX77;O43451;Q2M2H8	-0.497126	0.538213	0.334834
CRYBG1	A0A0J9YWL0;Q9Y4K1;A0A494C1M5;Q9Y4K1-2;Q96QW7	-0.89443	0.0258814	0.00384061
PON2	A0A0J9YXF2;Q15165-3;Q15165-1;Q15165;G3XAK4;A0A0J9YXU7;A0A2Q2SAK4;A0A0J9YYF3;A0A0J9YXM1;A0A0J9YYJ1	-0.62872	0.267672	0.112322
WDR81	A0A0J9YXM6;Q562E7;Q562E7-4;Q562E7-3;Q562E7-6;Q562E7-5;E9PDG3;Q562E7-2;I3L1G2;C9JCF9;K7ELV8;C9JD20;I3L3U7	0.365052	0.0134702	0.00155935
PLIN4	A0A0J9YXN7;Q96Q06;Q96Q06-2	-0.682982	0.474029	0.274773
LIME1	A0A0J9YYD9;A0A087WT39;V9GYI1	0.542504	0.407023	0.214473
DAAM2	A0A0J9YYF7;Q86T65-4;Q86T65
R3HCC1	A0A0R4J2E2;Q9Y3T6;A0A0D9SF44;Q9Y3T6-3;E5RIQ4;A0A0D9SG39;E5RHX3;E5RIK1;H0YBU3;A0A0D9SFI4	-0.173581	0.693363	0.504027
FBF1	A0A0R4J2E4;K7ENL6;Q8TES7-5;Q8TES7;Q8TES7-6;Q8TES7-4;Q8TES7-3;Q8TES7-2
IFRD2	A0A0R4J2F6;Q12894;Q12894-2;H7C444;H7C2Z4;F8WEI6	-1.3196	0.00319253	0.00021332
NRXN1	A0A0R4J2G7;A0A1D5RMU6;E7ERL8;Q9ULB1;Q9ULB1-2;Q9ULB1-3;A0A0D9SEM5;P58400-1;P58400;H0Y568;H7BYC7;A0A1B0GTL0;Q08AH0;Q9ULB1-4;A0A0D9SFY6;A0A0U1RRK7	-1.37708	0.0554412	0.01118
FOXP2	A0A0U1RQE0;O15409;A0A0U1RQM2;A0A0U1RQY3;A0A0U1RQR8;O15409-9;A8MUV4;O15409-4;O15409-2;Q0PRL4;O15409-6;Q8N6B5;O15409-7;A0A0U1RQE6;O15409-8;O15409-5;C9JQP8	-0.438025	0.413676	0.220435
SH3D19	A0A0U1RQE4;A0A494C1M0;Q5HYK7-2;Q5HYK7;Q5HYK7-3
FASN	A0A0U1RQF0;P49327;A0A0U1RRG3;A0A1B0GTR5;J3KTF0	-0.871803	0.00015345	3.9209e-06
EIF4G3	A0A0U1RQK7	0.0644321	0.783584	0.627246
ALDH1B1;ALDH1A2	A0A0U1RQK9;Q9UED3	-0.274465	0.867961	0.757244
SHANK3	A0A0U1RQS4;A0A0U1RR93;Q9BYB0-3;Q9BYB0;A0A669KBA8;A0A590UJL3;A0A590UJY5
ERVK3-1	A0A0U1RQV1;A0A0U1RQS5;B3KNS4;A0A0U1RQL9	-0.53841	0.514642	0.311377
SYTL2	A0A0U1RR07;Q9HCH5-13;Q9HCH5;Q9HCH5-15;Q9HCH5-6;Q9HCH5-7;Q9HCH5-8;A0A0U1RQP0;Q9HCH5-11;Q9HCH5-12;A0A0U1RRJ3;E9PS29;Q9HCH5-2;A0A0U1RQH1;E9PK22;E9PS39;E9PQL8;E9PRW5;E9PIB5;E9PPL3;Q9HCH5-9;Q9HCH5-4
SLC12A7	A0A0U1RR18;A0A0G2JNW7;Q9Y666;A0A0G2JQE3;H0YB78
SEC24C	A0A0U1RR49
EXOC6B	A0A0U1RRB6;Q9Y2D4;J3QT38;Q9Y2D4-2;F8W6R7	0.564251	0.00829906	0.00078608
NBDY	A0A0U1RRE5;A0A0U1RR68	0.137986	0.74624	0.575522
PHF14	A0A0U1RRH6;O94880	0.0483402	0.796247	0.646473
MMP24OS	A0A0U1RRL7	-0.336656	0.638039	0.438779
SPATA20	A0A0U1RRL8;Q8TB22;Q8TB22-2;Q8TB22-3;Q8TB22-4;H0Y9M1;H0Y9W3	0.378902	0.291699	0.1286
PTBP1	A0A0U1RRM4;A0A0D9SF20;K7EKJ7;K7EK45;K7ELW5;K7EKX4	0.136773	0.702878	0.518389
ENAH	A0A0U1RRM6;Q8N8S7-3;Q8N8S7-2;Q8N8S7;A0A075B6E5;A0A0U1RQP7	-0.501144	0.538138	0.334593
HLA-DQB1	A0A0U5Q247;A0A140T981;Q29967;A0A0D5XQ77;A0A140T9Y4;A0A140T9R6;A0A140T8Z5;P01920;A0A140T911;A0A140TA15;A0A140T9Z9	-0.404159	0.493503	0.292633
COBLL1	A0A0X1KG75;Q53SF7;Q53SF7-2;A0A0D9SG04;A0A0B4J1Z0;H7C1G2;C9J8C4;C9JAU3;C9J5Y6;C9JK90;C9JWZ0;F8WEK0;REV__O75820-3;REV__O75820-4;REV__O75820-2;REV__O75820	0.900862	0.0217532	0.00297228
HLA-DPB1	A0A140T915;A0A140T9Y2;A0A182DWE9;A0A140T9T6	-0.382652	0.830928	0.69444
HLA-B	A0A140T953;A0A140TA13
HLA-DMA	A0A140T985;A0A140T9N2;A0A140T9X4;A0A140T9V7;A0A140T9K8;A0A140T9T3;A0A140T9N7;A0A140T9N9;A0A140T9H8;A0A140T9T2;Q5SP00;A0A140T9G2;F6S093;A0A140T9N4;A0A140T9E7;A0A140T9D1;A0A140T9C7;A0A140T995;H0Y732;P28067	-0.438903	0.437421	0.240022
MPIG6B	A0A140T9L8;O95866-2;O95866-4;O95866-7;O95866-6;F8WDG3	-0.0123452	0.992492	0.982515
MPIG6B	A0A140T9V1;A0A0G2JJG8;O95866-5;O95866-3;O95866;B7ZLJ5
HLA-DOB	A0A140T9Z3;P13765
VARS2	A0A140TA40;A0A140T8Y0;A0A140TA35
VARS2	A0A140TA45;A0A0G2JIA5;A0A140TA36	-0.166039	0.88332	0.78117
LSM14A	A0A140TA76;K7EMZ9
MICOS13	A0A140TA86;Q5XKP0;K7EIR2;A0A140TA84	-0.706165	0.0183055	0.00238042
TXNRD2	A0A182DWF3;Q9NNW7;A0A182DWF2;Q9NNW7-2;D3YTF8;A0A096LPK7;E7EWK1;A0A096LPD9;Q9NNW7-3;A0A0U1RQX0;Q9NNW7-4;A0A096LPH4;A0A096LPB7;A0A096LP96;A0A096LNY7	-0.211035	0.698431	0.511675
HLA-DRB3	A0A182DWH4
SELENOP	A0A182DWH7;P49908
MAGI2	A0A1B0GTH8;A0A1B0GVS6;A0A0D9SFP3;A0A0D9SGF8;A0A0D9SEY4;E7EWI0;A0A0E3D6M1;A0A0D9SGI1;Q86UL8-2;Q86UL8
RAB11FIP5	A0A1B0GTL5;Q9BXF6	0.668929	0.144095	0.0444419
BEGAIN	A0A1B0GTT1;A0A1B0GVM0;Q9BUH8;G3V536
TNRC6C;TNRC6A	A0A1B0GU24;Q9HCJ0;Q9HCJ0-2;H3BRT3	-0.131192	0.777866	0.618765
IRAG2	A0A1B0GU45;Q12912;Q12912-2;F8W9L6;G3V513;F8VRE4;H0YJ39;H0YJC6;G3V3C2;G3V2F6	0.871389	0.0592936	0.0122627
EHMT1	A0A1B0GU48;A0A0D9SEQ1;A0A1W2PPZ7;A0A0D9SER9;A0A0D9SFS4;A0A0D9SER3;A0A0D9SFG7;A0A0D9SEP2;A0A1B0GW12;A0A1B0GV89;A0A0D9SF38;A0A0D9SFD7;A0A0D9SEY2;A0A0D9SFM6;A0A1B0GTP4	-0.433817	0.2151	0.0818754
ACY1;ABHD14A-ACY1	A0A1B0GU86;Q03154;C9JMV9;Q03154-4;Q03154-3;Q03154-2;A0A1B0GV31;A0A1B0GVA5;C9JYZ0;F8WC59;A0A1B0GTG3	-0.178722	0.687273	0.495668
KIFBP	A0A1B0GUA3;Q96EK5;A0A6Q8PHL8;A0A6Q8PGG2;A0A6Q8PH45;A0A1B0GUH6;A0A6Q8PH08;A0A1B0GTE6;A0A1B0GW21;A0A0D9SFK7;A0A1B0GTX3;A0A1B0GU96;A0A6Q8PHE6;A0A1B0GTE2;A0A1B0GVY9	-0.146642	0.502449	0.300499
RALGAPA1	A0A1B0GUI1;Q6GYQ0;Q6GYQ0-5;Q6GYQ0-2;Q6GYQ0-7;Q6GYQ0-6;Q6GYQ0-4;Q6GYQ0-3;H0YJB5;H0YJ04	1.06657	0.00462278	0.00035628
P06493	A0A1B0GUL7
ESPN	A0A1B0GUN9;A0A1B0GUS9
UBE2L5	A0A1B0GUS4
EFR3A	A0A1B0GUZ7;Q14156;Q14156-2;Q14156-3;E5RJS1	-0.022577	0.955194	0.902255
EHMT1	A0A1B0GV09;A0A0C4DGF8;A0A1B0GWF6	-0.19824	0.291699	0.128592
TEPSIN	A0A1B0GV70;Q96N21-2;Q96N21;I3L4S7;I3L3R3	-0.509203	0.00379392	0.00026625
LIN28B	A0A1B0GVD3;Q6ZN17;A0A1B0GTK2;Q6ZN17-2
FAM193A	A0A1B0GVL4;P78312-6;P78312-2;P78312-5;P78312;E7EUR8;P78312-4;D6RFZ4;P78312-3
TCF4	A0A1B0GVR6;H3BTP3;E9PH57;P15884-3;P15884-4;P15884-13;P15884-2;P15884-11;A0A1B0GWD5;A0A1B0GW91;A0A1B0GVB8;G0LNT4;A0A0D9SGE5;A0A0D9SG78;A0A0D9SG55;H3BTZ0;A0A075B723;A0A0D9SEZ3;A0A0D9SEK1;H3BNI2;H3BT24;A0A1B0GUT3;A0A0D9SG61;H3BTC3;A0A0D9SGH7;H3BT95;K7ESI6;A0A0D9SFU5;H3BP59;H3BUQ3;A0A0D9SEX8;H3BMC8;A0A1B0GTP2;A0A6Q8PGE3	-0.236836	0.615593	0.415023
ZEB2	A0A1B0GVV8;A0JP08;A0A1B0GV02;O60315-2;O60315;U3KQ51;A0A1B0GW50;A0A6Q8PH34;E7EUW9;A0A1X7SC99;E7ESP8;U3KPV5
DPY19L1	A0A1B0GW05;Q2PZI1;Q2PZI1-2;H7C3M5	-0.373747	0.370879	0.187085
ABHD14A-ACY1;ABHD14A	A0A1B0GW23;C9JMW6;C9J7W8;Q9BUJ0
ING5	A0A1B0GW41;Q8WYH8-2;Q8WYH8;E9PEN0	0.0847018	0.822629	0.683733
CLN6	A0A1B0GW73;H3BNF1;A0A1B0GTV3;A0A0S2Z5D0;H3BUV4;A0A1B0GUD2;H3BUT1;A0A1B0GTU6;Q9NWW5;H3BRN7;H3BTY4;A0A1B0GU90;Q9NWW5-2
ZNF654	A0A1B0GWA0;Q8IZM8	-0.385906	0.134533	0.0402985
CTSD	A0A1B0GWE8;P07339;A0A1B0GW44;A0A1B0GV23;A0A1B0GVD5;A0A1B0GVP3;A0A1B0GU92;A0A1B0GU03;C9JH19;H7C469;H7C1V0;F8WD96;F8W787;A0A1B0GV01;A0A1B0GVF1	0.552545	0.0786733	0.0185547
STXBP1	A0A1B0GWF2;A0A1B0GVQ5;A0A2R8Y5D4;A0A0D9SG72;A0A1B0GTP9;P61764;P61764-2;A0A1B0GW76;A0A0D9SEH5;A0A0D9SFQ7;A0A0D9SFW6;A0A1B0GTD8;A0A0D9SEP9;A0A1B0GVV9;A0A096LP33;A0A096LP52	-0.501822	0.465102	0.265582
CLN5	A0A1B0GWI2;O75503;A0A087WZY0;A0A1B0GTR6;A0A1B0GWJ7;A0A1C7CYZ2;A0A1B0GTV7;A0A1B0GUE8;A0A1B0GV94;A0A1B0GVL0	-0.0753603	0.901835	0.808579
ADSL	A0A1B0GWJ0;A0A1B0GTJ7;P30566;A0A0A6YY92;P30566-2;A0A096LNY6;A0A1B0GTG9;A0A096LNY5;A0A096LNY4;B4DEP1;A0A096LP72;V9GY96;A0A096LP76;A0A096LP92;A0A1W2PRX2	-0.0931533	0.80999	0.66385
MYO18A	A0A1B0GWJ6
EXOC3L2	A0A1C7CYX0;Q2M3D2
MIDEAS	A0A1C7CYX1;Q6PJG2;A0A0A0MSU2;H7C1L3;C9JYU7	0.49375	0.00346069	0.00023747
DPYSL2	A0A1C7CYX9;Q16555-2;E5RFU4	-0.518223	0.308194	0.139891
MYL4	A0A1C7CYY4;P12829;I3L1K6;I3L532;I3L3U1;I3L4B1;I3L1R3	-1.19744	0.0778555	0.0182888
IER3IP1	A0A1W2PNR9;Q9Y5U9	-0.0878862	0.840462	0.710979
ARPC1A	A0A1W2PNV4;E9PF58	-0.158088	0.509537	0.306358
JMJD1C	A0A1W2PNZ9;Q15652-3;Q15652;Q15652-2;H7BXU7	0.250162	0.273058	0.11586
HLA-B	A0A1W2PP29;A0A1W2PQZ3;A0A1W2PQE2
DPAGT1	A0A1W2PPC6;Q9H3H5-2;Q9H3H5;A0A1W2PQH0;Q9H3H5-3;F8W681;A0A1W2PQD1;F8WE55;A0A1W2PRR6	-0.263885	0.753121	0.585982
ME2	A0A1W2PPH1;P23368;A0A1W2PQH3;A0A1W2PQT3;A0A1W2PQY8;A0A1W2PR68;A0A1W2PQF8;P23368-2;A0A1W2PQ37;A0A1W2PRS2;A0A1W2PRY9;A0A1W2PQH4;A0A1W2PRH1;A0A1W2PPY2	-0.119165	0.86487	0.751055
CRBN	A0A1W2PPJ5;Q96SW2;J3QT87;J3QT51	-0.874455	0.00038671	1.3361e-05
TCEA1	A0A1W2PPZ5;P23193;A0A1W2PRL9;P23193-2;E5RIS7;E5RJ93;B7Z4S1;E5RK46;A0A1W2PS15;E5RFI1;A0A1W2PPV7	0.932366	3.503e-06	2.9416e-08
KCNMA1	A0A1W2PQ93;A0A1W2PNQ3;A0A1W2PQK5;Q5SVJ7;A0A1W2PNW6;A0A1W2PPY5;A0A1W2PSD3;H0Y379;Q12791-5;Q12791-2;A0A1W2PQA0;A0A1W2PRB0;A0A1W2PQU4;S4R2X4;A0A1W2PNY8;D5MRH1;A0A1W2PRA7;A0A1W2PQ61;H0Y382;B7ZMF5;A0A1W2PRG5;A0A1W2PP26;A0A1W2PRX6;A0A1W2PP76;Q5SVK5;A0A1W2PR56;A0A0A0MRR0;A0A1W2PNY9;Q5SVJ9;A0A1W2PR62;A0A1W2PPZ1;A0A1W2PRN5;A0A1W2PPX7;A0A1W2PRV4;A0A1W2PP94;A0A1W2PNH9;Q5SVK0;A0A1W2PQJ9;A0A1W2PRE5;A0A1W2PS54…
HADH	A0A1W2PQC2
NHSL2	A0A1W2PQQ1;Q5HYW2;A0A0J9YY72;A0A0J9YW69;Q5HYW2-2	-0.396035	0.530816	0.327748
GOSR2	A0A1W2PQS3;A0A1W2PP28	0.22647	0.782466	0.625428
RPS10-NUDT3;RPS10	A0A1W2PQS6;F6U211;A0A2R8Y7H1;A0A2R8YFH6;S4R435;A0A2R8Y6L3	-0.246734	0.133946	0.0400587
GCSH	A0A1W2PQV2;P23434;H3BUH9;H3BNV1;A0A1W2PRH4;A0A1W2PPE4;A0A1W2PNX3;A0A1W2PPQ1;A0A1W2PS29	1.00875	0.012757	0.00144618
MED17	A0A1W2PRB8;A0A1W2PPP8;A0A1W2PNF3;A0A1W2PPC8	0.567519	0.00066719	2.7773e-05
ZDHHC23	A0A1W2PRJ8;B3KXV3;E9PAP7;Q8IYP9
SLC35A3	A0A1W2PRN3;A0A1W2PR66;A0A1W2PQH2;A0A1W2PQ13;A0A1W2PQ60;A0A1W2PNY6;A0A1W2PPH4;A0A1W2PPG9;A0A1W2PPE6;A0A1W2PQD6;A0A1W2PRT7;A0A1W2PNF0;A0A1W2PSD1;A0A1W2PS45;A0A1W2PS77;A0A1W2PQL8;A0A1W2PSA9;Q9Y2D2;Q9Y2D2-2;Q9Y2D2-3	1.12518	0.031222	0.00496271
HLA-A	A0A1W2PRT9
PIK3C3	A0A1W2PS05;Q8NEB9;A8MYT4;M0R308;K7EKH3;K7EIV6;K7ENH3;M0R386;A0A0B4J2B1	0.0250129	0.904228	0.814738
SCARB2	A0A1W2PS43;A0A1W2PRS1;Q14108;A0A1W2PPX5;A0A1W2PPU6;A0A1W2PQR6;A0A1W2PQB7;Q14108-2;A0A1W2PRF6;A0A1W2PSE4;A0A1W2PS70;A0A1W2PNX7;D6RDG0;A0A1W2PQL5	-0.160336	0.736462	0.562076
PIGX	A0A1X7SBT4;H0Y2P9;Q8TBF5;Q8TBF5-2;H7C0F2;H7C081
GTF3A	A0A1X7SBT5;Q92664;Q92664-2;H7BZH7;H7C326;H7BZ51	-0.345709	0.284582	0.123361
STIM2	A0A1X7SBY3;H0Y860;Q9P246;Q9P246-2;H7C5C6;H7C5A5;Q9P246-3;H7C5K2;R4GN82;R4GMP0;R4GNC5	0.183518	0.541639	0.338394
MYO6	A0A1Y0BRN3;A0A590UJ40;Q5JVM0
IGHA1	A0A286YEY1
IGHG2	A0A286YEY4	-1.5694	0.300407	0.134491
PHGDH	A0A286YF22;O43175;A0A2C9F2M7;A0A286YFA2;A0A286YFL2;A0A286YF78;A0A286YFC8;A0A286YFB2;A0A286YER3;A0A286YF34;A0A286YFF3;A0A286YFK5	0.867124	0.130179	0.0384125
PHGDH	A0A286YFE1;A0A286YEZ0
MON2	A0A286YFF8;Q7Z3U7-6;Q7Z3U7-5;Q7Z3U7;Q7Z3U7-2;F8VZV1;Q7Z3U7-3;F8VQS2;F8VZV6	0.187994	0.316804	0.146203
IGHG4	A0A286YFJ8	-0.819361	0.678603	0.486077
PHGDH	A0A286YFM8
PPT1	A0A2C9F2P4;A0A286YFF7;P50897;Q5T0S4;A0A286YFE3;A0A286YFL8;P50897-2;E9PIA8;E9PK48;A0A286YFL6;E9PSE5	0.500404	0.176844	0.0605885
FRYL	A0A2C9F2R7;O94915-2
PRXL2B	A0A2P0CTB1;A0A0A0MT35;A0A2P0CU24;A0A0A0MRV4;J3KPF5;Q8TBF2-3;Q8TBF2;J3KPF6;Q8TBF2-6;A0A2P0CTH9;Q8TBF2-4;J3KRV9;A0A0G2JSF1;A0A0G2JRR6;Q8TBF2-2;Q8TBF2-7;J3QKK8	0.522594	0.122543	0.0351782
IGKV1D-33;IGKV1-33	A0A2Q2TTZ9;P01594;P01593	0.603796	0.762362	0.597287
CAMK2G;CAMK2B	A0A2Q3DQE3;Q13555-8;Q13555-2;Q13555;Q13555-4;H0Y6G2;Q8WU40;H7BXS4;E9PBE8;E7EQE4;E7ETC9	0.226205	0.455006	0.255373
CFI;PLA2G12A	A0A2R8Y3M9;G3XAM2;E7ETH0;P05156;A0A087X0I2;D6R9Z8;A0A0C4DGC6;Q9BZM1	0.0565372	0.939613	0.878624
SEPTIN3	A0A2R8Y4H2;B1AHR1;Q9UH03-2;Q9UH03;B1AHR2	-0.155197	0.758968	0.592898
CLIC5	A0A2R8Y4M1;A0A5F9ZHK1;A0A2R8YGW2;A0A2R8Y615;Q9NZA1-3;Q9NZA1-2;Q9NZA1	-0.979856	0.0611923	0.012905
EPS8	A0A2R8Y4W2;A0A2R8YE63;Q12929;Q12929-2;F5H0R8;F5GYM8;F5H3Q6	0.579376	0.329686	0.155105
CCDC9	A0A2R8Y4Z8;M0QYB4;M0QZR0;M0R2W0	0.475105	0.0147435	0.00174917
PATJ	A0A2R8Y549;Q8NI35;Q8NI35-4;Q8NI35-3;Q8NI35-2;A0A0X1KG69;A0A087WUZ6;Q8NI35-5;A0A0U1RR46;A0A0U1RQT2;A0A2R8Y5I3;B4DE90;A0A0U1RRD7;A0A0U1RQR3;A0A0U1RQW4
RELCH	A0A2R8Y566;Q9P260;Q9P260-2;A0A075B785;A0A075B768	0.82644	1.9124e-05	2.7301e-07
HARS2	A0A2R8Y5P7;P49590;A0A2R8Y3N3;P49590-2;A0A2R8Y6I1;D6RB22;D6RJE6;A0A2R8Y5E8;B4DQ67;A0A2R8Y4X6	0.808038	0.00632927	0.00055047
SHROOM3	A0A2R8Y5P9;Q8TF72
RDX	A0A2R8Y5S7;P35241;P35241-5;A0A2R8Y7M3;P35241-4;P35241-2;A0A2R8Y5P0;P35241-3;A0A2R8Y4H6;E9PKN5	-0.0121706	0.983637	0.962834
C9orf72	A0A2R8Y5U5;A0A5F9ZHW7;A0A2R8Y5K2;Q96LT7;Q96LT7-2
TPM4	A0A2R8Y5V9;A0A2R8YGX3;A0A2R8YH90;A0A590UJB9;A0A590UK79;A0A5F9UKJ4	-0.278559	0.531112	0.328123
RPS7	A0A2R8Y623	-0.0127022	0.99208	0.980893
ATP13A3	A0A2R8Y635;Q9H7F0;A0A2R8YDN7;Q9H7F0-2;H7C1U7	-0.575032	0.0318002	0.00508895
GCLC	A0A2R8Y648
RAPGEF2	A0A2R8Y661;H0Y8H7;H0Y8T6;H0Y8N8;D6REY8;D6RC78;D6RAK0	0.5951	0.173239	0.0588547
EPB41	A0A2R8Y6D0
DYRK1A;DYRK1B;DYRK2	A0A2R8Y6I6;Q13627-2;Q13627;A0A2R8Y6L5;Q13627-5;A0A2R8Y443;A0A2R8YDF3;Q13627-4;Q13627-3;E7EMI5;M0R131;A0A2R8YEY4;M0R2X3;Q92630-2	-0.308104	0.0531338	0.010498
ENO1	A0A2R8Y6I8
ACTB;ACTG2	A0A2R8Y793;G5E9R0;A0A6Q8PH58;C9JUM1;C9JTX5;A0A6Q8PGD7;F8WCH0	-0.0667286	0.935377	0.869767
PRRC2C	A0A2R8Y7F4
ATXN2	A0A2R8Y7P6;V9GY86;A0A5F9ZHW5;Q99700-4;Q99700;F8VQP2;Q99700-5;A0A5F9ZHG6	0.234617	0.121178	0.0345196
BPTF	A0A2R8Y7Q1;E9PE19;E7ETD6;A0A0A0MR81;J3QQQ8;J3KSK9;J3QQK4;J3KSY0;J3QLW4
PPFIA1;PPFIA2	A0A2R8Y7R9;Q13136;Q13136-2;E9PJZ7;H0YEF9;H0YDW2;H0YD72;A0A1B0GVT3;E9PPF6;O75334-8;H0YF15;E9PID5;A0A3B3ITS2;H0YHJ4;F8VWR9;H0YIJ4	0.290988	0.0882318	0.0218886
SMARCA4	A0A2R8Y7S2;A0A2R8Y4P4;P51532-5;P51532-2;P51532-3;P51532-4;Q9HBD4;P51532;A0A2R8YGG3;A0A2R8Y440;A0A2R8YG32;A0A2R8Y7F3;A0A2R8Y4C5;A0A2R8Y6N0;A0A2R8YDA1;A0A2R8YGP5	0.251721	0.0996184	0.0259443
SEC23B	A0A2R8Y7S7
CEP78	A0A2R8Y7U5;A8MST6;A0A2R8Y5W6;Q5JTW2;Q5JTW2-5;A0A2R8Y4C1;A0A2U3TZI9;A0A2R8Y432;A0A2R8YCP0;A0A2R8Y7A4;Q5JTW2-3;Q5JTW2-2;A0A2R8Y589;A0A2R8YFB0;A0A2R8Y7M8	-0.0678094	0.84932	0.723907
MEA1	A0A2R8Y7W8;A0A2R8Y6W5;Q16626	-0.172209	0.625901	0.425154
ANKRD44	A0A2R8Y7Y4;Q8N8A2-2;H7C209;Q8N8A2-3;Q8N8A2-5;H7C4A0;F8WBW3	0.138318	0.638755	0.43976
IL2RG	A0A2R8Y833;P31785;D6RDW9;A0A2R8Y437;A0A2R8Y4F3;A0A2R8YE73;P31785-2;H0Y8J6;Q5FC10	-0.576924	0.188577	0.0666443
SMARCE1	A0A2R8Y855;B4DGM3;Q969G3-2;Q969G3;J3QKS7;J3QR61;J3QKX6;A0A2R8YEB8;A0A2R8YDQ4;J3QL66	0.297796	0.0629056	0.0133493
PROSER3	A0A2R8Y8D9
GRB10	A0A2R8YCL1;Q13322-3;Q13322-2;Q13322-4;Q13322	-0.938499	0.335736	0.159511
SLC11A2	A0A2R8YD71;P49281-2;P49281;F8W1D8;F8VRL7;A0A2R8Y5L1;F8VWB0;F8VR36;A0A2R8YDL2;A0A2R8Y4F9;A0A2R8Y5Q7;F8W1P7;P49281-5;P49281-3;P49281-4	0.0931465	0.904066	0.813074
BPI	A0A2R8YDF1;P17213;H0Y738;A0A0D9SFX6	-0.107195	0.932591	0.863133
ATP10B;ATP10D	A0A2R8YDI5;O94823;Q2YDW8;O94823-3;O94823-2;Q6PEW3;H0Y8M7	-0.388697	0.757112	0.59054
ZNF746;ZNF212	A0A2R8YDQ5;Q6NUN9;Q6NUN9-2;C9JNZ9;Q6NUN9-3;H7C5A9	-0.198564	0.623582	0.422878
SUCLA2	A0A2R8YDQ9;Q9P2R7-2;Q9P2R7;A0A2R8Y6Y7;Q5T9Q5;Q5T9Q8;A0A2R8Y5P6;A0A2R8Y6E6;A0A0U1RQF8;A0A0U1RQL1;A0A0U1RRI1;A0A0U1RQU7;A0A2R8Y5P4	0.385234	0.283251	0.122393
GLUL	A0A2R8YDT1;P15104	-1.262	0.00185178	0.00010463
CCDC82	A0A2R8YE98;A0A2R8Y7C3;Q8N4S0;A0A2R8Y4L3;Q8N4S0-2;F5H777;E9PMD6	-0.0256596	0.933568	0.865155
ACTB	A0A2R8YEA7	-0.334463	0.644677	0.447147
HGF	A0A2R8YEI1;P14210-6;P14210-5;P14210-2;P14210-4;P14210-3;P14210;C9WSJ4;C9WSJ3;C9JS80;C9JDP4	-2.07633	0.0237681	0.00336781
CCNH	A0A2R8YEM2;P51946;D6RHI7;D6RG18;A0A2R8Y4K6	-0.244928	0.190222	0.0675774
TRANK1	A0A2R8YEM9;O15050;A0A2R8Y8A3;A0A2R8Y7N6;A0A2R8Y890;A0A096LPF5	-0.153236	0.736079	0.560978
CDIN1	A0A2R8YEZ2;A0A2R8YD89;H3BS01;Q9Y2V0;H3BTL3;H3BNF9;A0A2R8YEF3;A0A2R8Y7J6;Q9Y2V0-2
ARHGEF5	A0A2R8YF49;A0A2R8YFR7;H0Y895;Q12774-2;A0A5F9ZGZ6;C9J591	0.111108	0.832969	0.698202
NMNAT3	A0A2R8YFG2;Q96T66-2;Q96T66;Q96T66-3;A0A2R8YE08;A0A2R8Y594;A0A2R8YGL3;A0A2R8YEU0;D6REC8;D6R975;D6RGH7;D6RHV4	-0.660983	0.0805785	0.0192456
SERAC1	A0A2R8YFH3;Q96JX3;A0A2R8YCL0;A0A2R8YD19;A0A2R8Y511;A0A2R8Y3S0;U3KQE4;Q96JX3-2;Q5JVM6;Q96JX3-3
CTCF;CTCFL	A0A2R8YFL0;P49711;A0A2R8Y595;P49711-2;V9GY73;Q8NI51-11;Q8NI51-6;Q8NI51-5;Q8NI51-10;Q8NI51-2;Q8NI51-3;A0A2R8Y6Z6;A0A2R8Y6C1;F5H2V8	0.412302	0.00717114	0.00065036
IFNGR1	A0A2R8YFL3;A0A2R8Y7R1;A0A2R8Y4U4;P15260;Q5TFD1;Q5TFC9;P15260-2	-0.770901	0.0940306	0.0239137
RAPGEF2	A0A2R8YGD3;Q9Y4G8	0.452826	0.112829	0.0310746
ACTB	A0A2R8YGF8
AP1S1	A0A2R8YGH5;P61966;H7C1E4;P61966-2	0.631532	0.0110321	0.0011977
TASOR2	A0A2R8YH03;Q5VWN6;Q5VWN6-2;J3KPH3	0.430875	0.0122912	0.00137274
EPB41	A0A2U3TZH6;A0A2R8Y783	0.473273	0.288638	0.126212
TRIM8	A0A2U3TZI0;Q9BZR9;A0A2R8YCF6;A0A2R8YD00;R4GN03;A0A2R8Y500;A0A2R8Y580;A0A2R8Y5K0;A0A2R8YFP1
BCL11A	A0A2U3TZJ5;Q9H165-6;Q9H165;Q9H165-2;A0A2R8YDW6	0.725066	0.184721	0.064772
CASK	A0A2U3TZM1;A0A2R8YE77;O14936-6;O14936-2;O14936;A0A2R8YEK3;A0A2R8YEJ7;A0A2R8YGH2;A0A2R8Y4K4;A0A2R8Y472
CASK	A0A2U3TZM4;O14936-3;O14936-4	1.08931	0.00171411	9.5411e-05
ESRP1;ESRP2	A0A2U3TZN9;Q6NXG1-5;Q6NXG1-3;Q9H6T0-2;Q9H6T0	-0.744508	0.503555	0.301311
SPAST	A0A2U3TZR0;Q9UBP0-3;Q9UBP0;A0A2R8YGN6;A0A2R8Y4I8;Q9UBP0-4;Q9UBP0-2;A0A2R8Y481;A0A2R8YCL5;A0A2R8Y7K2;A0A2R8YFW8;A0A2R8Y5N9;A0A2R8YFC9;A0A2R8YEA0;A0A2R8Y5I6;A0A2R8Y7W6	0.00894634	0.972689	0.939168
KCTD1	A0A2U3U043;J3KSG1;J3QRK1;Q719H9;J3QLL6	0.677676	0.0990835	0.0257837
R3HCC1L	A0A384DVK4;Q7Z5L2-2;Q7Z5L2;Q7Z5L2-3	-0.323809	0.328409	0.153998
PNPLA6	A0A384DVU0;Q8IY17-3;Q8IY17;Q8IY17-2;Q8IY17-5;M0QYT1;M0R2C2;M0R2K2;M0R2H4;M0QYF5;M0QZK5;M0QXH7;A0A2R8Y7E1	-0.603772	0.00450001	0.00033739
CREG1	A0A3B3IRL2;O75629	-0.817202	0.0564931	0.0114464
IMPDH1	A0A3B3IRL5;C9J381;P20839-2;P20839-4;P20839;H7C5T1;H7C511
FBRSL1	A0A3B3IRR3;Q9HCM7
C8orf33	A0A3B3IRR6;A0A3B3IT54;A0A3B3ITA3;Q9H7E9;Q9H7E9-2	-0.220652	0.485828	0.285867
SLF2	A0A3B3IRS8;B1AL16;Q8IX21;Q8IX21-2
SNU13	A0A3B3IRU2;A0A3B3ISH1	-0.840539	0.220819	0.0849168
QSER1	A0A3B3IRW6;Q2KHR3;Q2KHR3-2;H0YCQ7	0.166746	0.772091	0.610859
COX15	A0A3B3IRX1;Q7KZN9-2;Q7KZN9	-0.0077455	0.992633	0.983498
MED13L	A0A3B3IRX3;Q71F56;A0A3B3IS46;H0YHC1;A0A3B3IRS4;A0A3B3IS48	-0.314015	0.338597	0.161297
SNPH	A0A3B3IRY9;O15079;O15079-2
IQSEC1	A0A3B3IRZ4;Q6DN90-3;A0A2R8Y7T6;Q6DN90;Q6DN90-2;A0A2R8Y695	0.669519	0.031544	0.00502903
KAT6A	A0A3B3IS53;A0A3F2YNX6;Q92794;A5PLL3;A0A3B3ITI3;A0A3B3ISU5;A0A3B3ISZ3;C9JJY6	-0.0184203	0.936761	0.872954
ABLIM1	A0A3B3IS55;O14639-2;O14639;F8W8M4;A0A0A0MRL6;O14639-6;O14639-4;O14639-3;O14639-5;J3QSX6;A0A494C1G0;A0A494C1P1;H0Y7N6;F6XFR5	-0.808647	0.0598004	0.0124106
POLG	A0A3B3IS91
COPA	A0A3B3ISC6;A0A3B3ITI7;A0A3B3IU78	-0.493475	0.625574	0.424679
LARP1B	A0A3B3ISF0;H0Y9K3;A0A3B3IT29;A0A3B3ISF8;Q659C4-4;Q659C4-6;Q659C4-5;Q659C4-7	0.420592	0.151473	0.048026
ZDBF2	A0A3B3ISF7;A0A3B3ISJ7;A0A3B3IRN6;A0A3B3ITZ5;N0DVX5;Q9HCK1	-0.223938	0.4191	0.225666
ECE1	A0A3B3ISF9;P42892-3;P42892-2;P42892-4;P42892;B4DKB2;E9PJG1;E9PHZ1	-0.32454	0.1503	0.0473653
IDE	A0A3B3ISG5;P14735;P14735-2;Q5T5N3	0.476606	0.00583946	0.00049456
PROS1	A0A3B3ISJ1;A0A0S2Z4L3;P07225;G5E9F8;A0A3B3IRK9;C9K0R0;A0A3B3IUA6	-0.511335	0.393195	0.203782
PPP1R13B	A0A3B3ISJ2;Q96KQ4;G3V5J1;H0YJL1;G3V3S2;G3V2L3
C1R	A0A3B3ISR2;B4DPQ0;P00736;F5H2D0;A0A3B3ITU4;F5H1V0;F5H6Y3;F5H3N3	0.179716	0.818924	0.676855
GPNMB	A0A3B3ISS6;Q14956-2;Q14956	1.29263	0.0606529	0.0126987
TSPAN9	A0A3B3IST1;B5MD23;O75954
VKORC1L1	A0A3B3ISV4	-0.0182361	0.981174	0.959398
LMBRD1	A0A3B3IT31;Q9NUN5;Q9NUN5-3;Q9NUN5-2;A0A3B3ITP2;A0A3F2YP66;A0A3B3IRS7;Q9NUN5-4;A0A3B3IU68;A0A3B3IRL1;A0A3B3IS99;A0A3B3IU91;A0A3B3IRN0;A0A494C126;A0A3B3ITR7;A0A3B3IU99;A0A3B3IT65;A0A3B3ITM4	0.411414	0.144673	0.0449151
WDR37	A0A3B3IT47;Q9Y2I8;Q9Y2I8-2;E7EQ49;A0A087WTQ2;Q9Y2I8-3;C9JGR9	0.0127986	0.973419	0.941073
BLM	A0A3B3IT82;P54132;H0YNU5;H0YLV8	-0.0528734	0.862337	0.746373
KDM5B	A0A3B3ITA8;A0A3B3ITE7;A0A3B3IT25;A0A3B3IS40;Q9UGL1;Q9UGL1-2;B3KV94;A0A3B3ISE6;A0A3B3ITJ7;A0A3B3IT85;A0A3B3IS31;A0A3B3ITR3;A0A3B3ITJ3;A0A3B3ISK2;A0A3B3ITR1
DAB2IP	A0A3B3ITG3;Q5VWQ8-2;Q5VWQ8;H0Y3A3;Q5VWQ8-3;Q5VWQ8-4;Q5VWQ8-5
IMPACT	A0A3B3ITH3;Q9P2X3;Q9P2X3-2;J3KT25;J3QQU0;J3QRS6	0.703474	0.001152	5.8023e-05
HNRNPL	A0A3B3ITJ4;M0QXS5;P14866-2;M0R1W6;B4DVF8	0.201974	0.713195	0.531742
MMAA	A0A3B3ITP4;Q495G5;Q8IVH4;D6RIS5;A0A3B3IRG3	-0.736159	0.0282315	0.00430787
KRIT1	A0A3B3ITR4;C9J718;C9JF32;A0A0C4DG23;C9JEW7;C9JIY2;C9JBN7;C9JXI9;C9JSG7;C9JJM9;C9JD81;C9J3W7;C9JI47	0.258059	0.184596	0.0645794
RAB12	A0A3B3ITT1;Q6IQ22	0.0230277	0.965008	0.922291
RPL29	A0A3B3ITT5;P47914;F8WF43;C9IYI4	-0.216173	0.646703	0.449108
ABCD3	A0A3B3ITW3;P28288;P28288-2;P28288-3	0.167416	0.591195	0.389496
PRDM1	A0A3B3IU23;O75626-2;O75626;O75626-3;B2REA4	0.0685938	0.859612	0.740301
GEMIN2	A0A3B3IU42;H0YEL0;H0YDP6	0.043776	0.916525	0.83501
HTT	A0A3B3IU44
STON2	A0A3B3IU55;Q8WXE9;Q8WXE9-3	0.146507	0.830963	0.694695
HM13	A0A3B3IUB5;Q8TCT9-5;Q8TCT9;A0A075B6F6;A0A0S2Z6F0;A0A3B3IT72;A0A0C4DGU3	0.283109	0.61416	0.413455
MSTO1	A0A3B3IUD2;Q9BUK6-3;Q9BUK6-2;Q9BUK6;Q9BUK6-7;Q9BUK6-4;Q9BUK6-5;Q9BUK6-6	-0.716398	0.158263	0.0513556
KIF1A	A0A3F2YNW9;A0A3B3IUA1;A0A3B3IU40;A0A3B3IT28;A0A3B3ITE5;A0A3B3ITF7;A0A3B3ITW6;Q12756;Q12756-3;Q12756-2;A0A3B3ITK3;H7C0K6;H7C3Y8	0.364514	0.542078	0.338869
KIF18B	A0A494BYR6;Q86Y91-6;Q86Y91
MPRIP	A0A494BZV2;H0Y2S9;H7C3G6;J3QRL2;A0A1W2PPU9;K7EL39;J3KSK7;J3QL44;A8MZF8;K7EJ14	-0.347288	0.143025	0.0438889
MRTFA	A0A494BZX7;W0Z7M9;A0A499FIJ6;E7ER32;A0A087X287;B0QY83;Q969V6;A0A087WU73;B0QY84;B0QY74;A0A669KBG1	-0.287651	0.384239	0.197054
EEF1AKMT2	A0A494BZY7;Q5JPI9;G3V238;H3BQF6;M0QZ67	0.296321	0.308194	0.139958
TMEM87B	A0A494BZZ8;Q96K49;Q96K49-2;A0A3B3IU29;H7C1G1;H7C0B3	0.0660867	0.875953	0.76877
PARN	A0A494C002;F5H1Z4;H3BT23
HYOU1	A0A494C039;E9PJ21;A0A087WWI4;K7EQK2;Q9Y4L1-2;J3KTF1;Q9BST8;J3QQH7;J3QLE9;A0A087WW13;A0A087X214	0.717262	0.138965	0.0421605
KYAT1	A0A494C066;B7Z4W5;Q16773-2;Q16773;Q5T278;Q16773-3;Q5T277;Q5T276	-0.342796	0.302653	0.135932
ANKLE1	A0A494C092;M0QX15;A0A499FJM0;Q8NAG6-1;Q8NAG6;A0A0A0MSC6;M0R002
TAZ	A0A494C0D2;Q16635-8;A0A499FJ53;A0A494C141;A0A494C004;A0A494C0C5;Q16635-3;Q16635-2;Q16635;Q16635-4;Q16635-7;F6Y2X3;A0A494C0V5;Q16635-9;Q16635-5;A6XNE1;Q16635-6;C9J699	0.417089	0.564864	0.361443
DIMT1	A0A494C0G7;Q9UNQ2;A0A0C4DGB1;D6RCL3	-0.721421	0.00142531	7.6055e-05
ZNF827	A0A494C0H4;H0Y9M2;Q17R98-2;Q17R98;A0A590UJE4;H0Y9K9;G5E9Z1;Q17R98-3;A0A5F9ZGT0;A0A5F9ZHK5	-0.212619	0.723414	0.544991
TTC21B;TTC21A	A0A494C0N4;Q7Z4L5;A0A0B4J1Y2;Q8NDW8-3;Q7Z4L5-2;Q8NDW8-6;Q8NDW8-5;Q8NDW8;Q8NDW8-7	-0.28947	0.459782	0.259625
CLUH	A0A494C0R8;K7EIG1;I3L2B0;I3L318;I3L4B5;I3L3A3;I3L350	-0.262499	0.173824	0.0591633
RIT1	A0A494C0S1;Q92963;Q92963-3;Q92963-2;V9GYC3;V9GY29;A0A494C0U3
STAT6	A0A494C0T4;A0A1W2PNW1;H0YJH6;P42226;P42226-3;P42226-2;G3V5I8;G3V370;G3V5K5;G3V568;H0YIY2;Q5FBW6;G3V2L2;G3V2M3;G3V2H4	-0.194071	0.570735	0.367185
PARN	A0A494C0W0;O95453-2;O95453;O95453-3;A0A494C0K5;A0A494C0Q6;A0A494C1K5;A0A494C0Q2;A0A494C1N1;A0A494BZW7;A0A494C0P9;A0A494BZU6;A0A494C156;A0A494C1G3;O95453-4;H3BRK1	0.484338	0.0209235	0.00284133
STING1	A0A494C0W5;Q86WV6;A0A494C0T1;J3QTB1;A0A494C1N5	-0.775573	0.0997028	0.0260141
TBCB	A0A494C0X0;Q99426;Q99426-2;K7EP07;K7EK42;K7EL99;K7EQH0;K7ER04	-0.581847	0.0207491	0.00281296
ITGB2	A0A494C0X7;P05107;D3DSM0;J3KNI6;E7EVZ9;E5RK25;E5RIG7;E5RHT0;E5RFI0;E5RIE4;A8MVG7;E5RHE6;E5RK54	-0.262264	0.746834	0.576162
FAM120A	A0A494C0Y9	0.475579	0.391643	0.202493
RAB33B	A0A494C0Z5;Q9H082	-0.0546377	0.880417	0.776068
MCM8;CRLS1	A0A494C100;Q9UJA3-3;Q9UJA3;Q9UJA3-2;Q9UJA3-4;Q9UJA2-2;Q9UJA2
KRI1	A0A494C108;Q8N9T8;H0YFD2;F8WFC1;H0YH26;REV__I3L4M5;REV__I3L2X7;REV__Q9UPN4-3;REV__I3L2J8;REV__Q9UPN4-2;REV__Q9UPN4	-0.383405	0.203572	0.0747388
AQP1	A0A494C115;K7N7A8;P29972-4;P29972-2;P29972-3;P29972;A0A494C1U4	-1.79855	0.0584955	0.0120135
ZMAT3	A0A494C120;Q9HA38-2;Q9HA38;C9J8H5
DIP2A	A0A494C143;Q14689-6;Q14689;Q14689-3;Q14689-2;Q14689-4;Q14689-5	-0.157862	0.639173	0.440682
STAT2	A0A494C164;P52630-4;P52630;B4DLC8;A0A494C1L3;A0A494C0B5;B4DHE0	0.351175	0.253528	0.103589
PRKAG2	A0A494C1K7;Q9UGJ0-3;Q9UGJ0;A0A494C0H7;A0A494C094;F8WDA1;A0A494C188;A0A494C155;E9PGP6;A0A494C068;Q9UGJ0-2;A0A494C1R6
LRBA	A0A494C1L5;P50851-2;P50851;E9PEM5;A0A494BZW2;A0A494C0R9;H0YAC6;A0A3B3IS13;A0A3B3IU76;H0Y9N9;A0A3B3ISK3;H0YA17	0.124111	0.606917	0.40546
ALDH1L2	A0A494C1M4;Q3SY69;Q3SY69-3;Q3SY69-2;H0YHN9;REV__Q14005-4;REV__H0YLH9;REV__Q14005-3;REV__Q14005-2;REV__Q14005	0.879805	0.135351	0.0406362
NBEAL2	A0A494C1V1;H0Y764;H7C3Y7;H7C408;H7C354
SART3	A0A499FI31;Q15020;Q15020-4;Q15020-2;H0YHU8;F8W667;A0A494C0L2;F8VZM2;Q15020-3;F8VVK9	0.475022	0.00898383	0.00088373
PDIA4	A0A499FI48;C9JMN9	0.201058	0.711216	0.529146
WDR26	A0A499FIZ0;Q9H7D7;Q9H7D7-2;H0Y9R3;C9JCS7;H0Y917;Q9H7D7-3;Q9H7D7-4	-0.0441949	0.847601	0.721394
WDR24	A0A499FJD3;A0A3B3ISA1;Q96S15	0.627226	0.00907817	0.00090287
RIPOR3	A0A499FJE4;Q96MK2;Q96MK2-2
MYCBP2	A0A499FJI4;O75592;A0A0C4DGY7;A0A087WY34	0.388382	0.0484615	0.00918537
TGFB1;TGFB2	A0A499FJK2;P01137;M0R2S0;P61812;P61812-2	-0.188905	0.665837	0.471654
FECH	A0A499FJN5;K7EJX5	-0.40232	0.326071	0.152357
RBM15	A0A499FJY3;A0A087WWP4;Q96T37-4;Q96T37-2;Q96T37-3;Q96T37;A0A494C001	0.00214315	0.992633	0.983422
APOBR	A0A4V7I447;Q0VD83;Q0VD83-3	-0.331988	0.599128	0.397885
CGREF1	A0A4W8VYG7;A0A4W8W4R1;Q99674;Q99674-3	-2.02709	0.107644	0.0289125
IGHV3-72	A0A4W8ZXM2;A0A0B4J1Y9	-0.201888	0.929517	0.85828
COBLL1	A0A590PXD8;Q53SF7-3
ACD	A0A590TQL1;R4GNJ5;Q96AP0-2;Q96AP0;R4GMR6	0.51999	0.0023211	0.00014373
ERCC6L2	A0A590UJ07;Q5T890;H0Y3T7;A0A590UJV1	-0.867441	0.0545398	0.0109328
DLG1	A0A590UJ08;A0A590UJC5;Q12959-4;Q12959-2;A0A590UJ25;A0A590UJL2
SCN9A	A0A590UJB2;A0A0C4DG82;A0A2R8YDP4;Q15858-4;Q15858-3;Q15858-2;Q15858
PPP2R2A	A0A590UJJ1;E5RJV1
SLMAP	A0A590UJK3;Q14BN4;A0A590UJU9;H7BZK0;Q14BN4-4;Q14BN4-5;Q14BN4-6;A0A590UJT5;Q14BN4-7;H7BZW9;Q14BN4-8;H7C5G9;A0A590UJG7;A0A590UJP6;A0A590UK66	-0.165592	0.491064	0.29029
STS	A0A590UJL0;P08842;A0A590UJY9;A0A590UJT4	-0.652946	0.397478	0.206875
GNAS	A0A590UK28
L3MBTL1	A0A590UK80;A0A3B3ITG5;A0A3B3IT75;B0QYN4;A0A3B3ISV7;A0A0A0MRR4;A0A3B3ISS0;A0A3F2YNZ1;Q9Y468-2;Q9Y468-4;Q9Y468-1;Q9Y468;A0A3B3ISK5;A0A3B3IUA3;H0Y7I2;A0A3B3ISP5
GAS2L1	A0A5E8;Q99501;Q99501-4;Q99501-2;Q99501-3;C9JFI0;C9JRR6	0.145986	0.841913	0.712738
AMPD2	A0A5F9UK94;H0Y360;Q01433;Q01433-2;Q01433-5;Q01433-3;Q01433-4;A0A590UK85;A0A590UJY6;E9PJF6;E9PIJ1;A0A590UJX5;H0YF16;A0A590UK60;H0YE32;A0A590UJD1	0.322714	0.312799	0.143566
SDF4	A0A5F9UP49;Q9BRK5;Q9BRK5-2;Q9BRK5-5	0.696738	0.268707	0.113143
FBXW4	A0A5F9UQ55	0.589454	0.0448139	0.00825745
SPCS1	A0A5F9YFS9;C9JBL1	0.551287	0.330956	0.155989
MUTYH	A0A5F9ZGZ0;Q5T413;A0A5F9ZI14;E9PMH1;A0A5F9ZI60;A0A5F9ZHI2;Q5T418;F6XXJ4	-1.23236	0.202544	0.0739374
MFSD4B	A0A5F9ZH84;A0A5F9ZH60;A0A5F9ZH20;Q5TF39	-0.142517	0.791017	0.638168
PRIM1	A0A5F9ZHB6;P49642;A0A3B3ITS8;F8VNY2;H0YIP2;F8VSB2	0.280956	0.354493	0.17444
BTD	A0A5F9ZHF5;A0A5F9ZH97;A0A5F9ZHE9;A0A5F9ZHR1;A0A2R8Y5J9	-0.557321	0.579196	0.375446
ACAT1	A0A5F9ZHJ0;A0A5F9ZHD4;A0A5F9ZI66	-0.690411	0.470267	0.2709
SACM1L	A0A5F9ZHN7;Q9NTJ5;E9PGZ4;Q9NTJ5-2;C9JV50;F8WDN7;F8WCQ2	-0.289569	0.314255	0.144423
ASCC1;PRODH	A0A5F9ZHP1;Q8N9N2-2;A0A5F9ZH79;Q8N9N2;H0YCB3;A0A5F9ZI37;A0A5K1VW55;A0A5F9ZI10;H0YE76;E9PQZ6;H0YER2;E9PM82;E9PKM6;E9PL92;E9PR40;A0A5F9ZGP6;H0YE79;E7EQL6;A0A087WWM6;E9PQ44;E9PJM2;C9JIW4;O43272-2;O43272-1;O43272	-0.151149	0.419184	0.225834
PRIM2	A0A5F9ZHU7;P49643;A0A5F9ZHR0;P49643-2;A0A096LP51	0.266672	0.438081	0.24106
AP1S2;AP1S3	A0A5F9ZI43;A0A5F9ZHX2;H0Y673;B8ZZZ1;Q96PC3-3;Q96PC3;Q96PC3-2
EED	A0A5F9ZI63;H0YEL4;E9PMU3	-0.0087069	0.975061	0.946493
TET3	A0A5H1ZRP3;O43151;O43151-2;O43151-3	0.670416	0.180235	0.0623125
DDX17	A0A5H1ZRQ2;A0A1X7SBZ2;Q92841;Q92841-3;Q92841-1;Q92841-2;A0A0U1RQJ0	0.331369	0.0606624	0.0127205
IGLC7	A0A5H1ZRQ7;A0M8Q6	-0.459052	0.866844	0.755149
PCM1	A0A5H1ZRS1;Q15154-5	0.58098	0.00979211	0.0010114
IGKV2D-28;IGKV2-28;IGKV2-40;IGKV2D-40;IGKV2D-30	A0A5H1ZRS2;A0A075B6P5;P01615;A0A087X0Q4;A0A087WW87;P01614;A0A075B6S6	0.970253	0.580429	0.376694
TRBC1;TRBC2;TRB	A0A5H1ZRT1;A0A5H1ZRR3;A0A0G2JMB4;P0DTU4;P01850;A0A5B9
ETNK1	A0A5K1VW28;Q9HBU6;H0YH69;Q86U68;Q9HBU6-2;H0YFP7	0.214982	0.61383	0.4127
VDR	A0A5K1VW50;P11473;P11473-2;F8VRJ4;F8VVY8;F8VXQ9;F8VPF8
DMAC2L	A0A5K1VW60;Q99766;A0A2R8YDJ1;A0A5F9ZGZ2;A0A5K1VW82;G3V467;Q99766-3;Q99766-2	0.350082	0.484392	0.284557
ATP8B2	A0A5K1VW70;P98198;P98198-3;P98198-2;P98198-4	-0.669079	0.0307156	0.00485643
AKT3	A0A5K1VW74;Q9Y243-2;Q9Y243;A0A5F9ZHU3;A0A5F9ZGY0;F8VS91;A0A5F9ZHA9;A0A5F9ZGZ4
PRIMPOL	A0A5S6SZ32;Q96LW4-2;Q96LW4;H0Y9N8	-0.294544	0.732129	0.555948
PCSK5	A0A669KA35;Q5JSG7;Q92824-2;Q92824;B1AMG5;B1AMG8
GBF1	A0A669KB10;A0A669KBG8;Q92538-3;Q92538-2;Q92538	0.130852	0.492003	0.29133
MAP2	A0A669KB77;P11137-3;P11137;P11137-2;E7EV03;A8MZ31	-0.156508	0.853368	0.731034
PCSK9	A0A669KBG0;Q8NBP7;Q8NBP7-2
WIZ	A0A669KBG4;B9EGQ5;O95785-4;A0A2R8YFV2;O95785;O95785-2	-0.401134	0.00847311	0.00081113
CUL7	A0A669KBH4;Q14999;Q14999-2;A0A669KB95;A0A669KAU7	-0.0714412	0.867961	0.757373
STAT1	A0A669KBK4
SFMBT2	A0A669KBL2;Q5VUG0;Q5T980;Q5T981
RFX7	A0A669KBM4;H0YLX2;Q2KHR2-2;Q2KHR2
ZBTB3	A0A6E1W9L1;Q9H5J0
LDB1	A0A6E1WJ75;Q86U70;Q86U70-2;Q86U70-3	0.433352	0.282885	0.121896
EFCAB14	A0A6I8PIP2;A0A6I8PU78;A0A6I8PIF8;A0A5F9ZHQ6;O75071;A0A6I8PS42
LARS1	A0A6I8PIV1;Q9P2J5;B4DER1;A0A6I8PIT3;A0A6I8PRS0;Q9P2J5-2;A0A6I8PLB8;A0A6I8PL42;A0A6I8PS05;A0A6I8PLB3;A0A6I8PIP7;A0A6I8PTV8;Q9P2J5-3;A0A6I8PRU9;A0A6I8PRP1	-0.505078	0.0264761	0.00395544
GPATCH11	A0A6I8PRS5;Q8N954;Q8N954-2;A0A6Q8JGY2	0.161798	0.631358	0.431256
CELSR1	A0A6I8PRU0;Q9NYQ6;A0A6I8PL36;A0A6I8PRD4	0.181814	0.740854	0.567994
AGO1	A0A6I8PTZ8;Q9UL18;Q5TA58;A0A0U1RQZ8	-0.0249657	0.92205	0.846372
GOLGA2	A0A6Q8KRG2;Q08379;A0A1W2PQY5;R4GND7;REV__A0A6Q8PG76;REV__Q5SY18;REV__O94827-4;REV__O94827-5;REV__O94827-3;REV__O94827;REV__O94827-7;REV__O94827-2;REV__O94827-6;REV__A0A5F9ZHW8	-0.0957377	0.752614	0.585363
ARID1B	A0A6Q8NVI4;A0A3F2YNW7;Q8NFD5-4;A0A1B0GVK1;A0A1B0GTJ8;A0A1B0GWJ2;A0A1B0GV63;H0Y2R3;A0A1B0GTI6;A0A6I8PTU7;A0A1B0GU09;A0A1B0GUG2;A0A1B0GUC6;A0A1B0GV92;A0A1B0GU65;A0A1B0GTE8;A0A1B0GVH0	0.749148	4.19e-06	3.5688e-08
DYM	A0A6Q8PF81;Q7RTS9;Q7RTS9-2;J3QR81;J3QRD8	0.310258	0.466551	0.267024
MID1	A0A6Q8PF94;O15344;A0A6Q8PGA5;C9J453;O15344-2;A0A087X0X0;A0A087X255
KIF2A	A0A6Q8PFA6;A0A6Q8PH57;O00139-2;H0Y8H2;A0A669KBE9;D6RD93;A0A6Q8PGD0	-0.309975	0.347687	0.168546
ACTB	A0A6Q8PFE4	-0.835357	0.468787	0.269326
PTBP2	A0A6Q8PFE6;Q9UKA9;Q9UKA9-2;A0A6Q8PFC0;Q9UKA9-4;Q9UKA9-3;A0A6Q8PEZ3;Q9UKA9-5;B4DI28;Q9UKA9-6;A0A6Q8PH43;A0A6Q8PH82
LMNA	A0A6Q8PFJ0;P02545;P02545-3;P02545-6;A0A6Q8PHQ9;P02545-5;P02545-4;A0A6Q8PF80;A0A6Q8PGH0;A0A0C4DGC5;A0A6Q8PFM1;A0A6Q8PF59;A0A6Q8PFF5;REV__Q5VX52	0.814586	0.0392258	0.00679957
MFN2	A0A6Q8PFJ4;O95140;A0A6Q8PGA3;A0A6Q8PGV8;A0A6Q8PGS9;O95140-2;A0A6Q8PGR2;Q5JXC5;A0A6Q8PH07;A0A6Q8PFT5	0.15486	0.402556	0.210936
FANCD2	A0A6Q8PFY3;Q9BXW9;Q9BXW9-1;Q9BXW9-3;H7BZJ7;Q9BXW9-4;F8WE37	-0.440573	0.278008	0.118794
TFG	A0A6Q8PFY7;Q92734-2;Q92734;A0A6Q8PFC4;A0A6Q8PH89;A0A6Q8PH27;A0A6Q8PG00;A0A6Q8PG04;A0A6Q8PGS4;A0A6Q8PF40;Q92734-4;Q92734-3;C9JJP5;C9JUE0;C9JTY3;A0A6Q8PF51	0.10048	0.767783	0.605495
CRPPA	A0A6Q8PG39;A4D126-2;A4D126;A0A6Q8PHI3;A0A6Q8PF75
FANCI	A0A6Q8PGF4;A0A6Q8PH09;Q9NVI1;Q9NVI1-1;Q9NVI1-2;F8W7R3;H3BP78;H3BT54;H3BMG4;Q9NVI1-4;H3BQE2;H3BS60;H3BN35	-0.373866	0.294688	0.130694
CAST	A0A6Q8PGN6;H0Y9H6	0.226351	0.633491	0.433554
LSP1	A0A6Q8PGR6
CCND2	A0A6Q8PGZ3;P30279
SLC12A6;SLC12A5;SLC12A4	A0A6Q8PH21;Q9UHW9-4;Q9UHW9;Q9UHW9-3;Q9UHW9-5;H0YMQ9;B3KXX3;H0YKQ8;H0YKE6;H0YKJ2;Q9H2X9-2;H0YKL8;J3QSF2	0.11225	0.719247	0.539349
SIPA1L2	A0A6Q8PH54;A0A6Q8PFQ0;Q9P2F8;Q9P2F8-2
INF2	A0A6Q8PHA2;Q27J81;A0A6Q8PGN3;A0A6Q8PH71;A0A6Q8PHG2;A0A6Q8PF44;A0A6Q8PH25;A0A6Q8PF29;A0A6Q8PFW4;A0A087X118;A0A6Q8PGC7;A0A0A0MQU1;A0A6Q8PH63;A0A6Q8PFN5;A0A6Q8PGU8;A0A6Q8PHS8;A0A6Q8PFB9;A0A6Q8PH59;A0A6Q8PGY8;A0A6Q8PH52;A0A6Q8PGK9;A0A6Q8PFY4;A0A6Q8PG64;A0A6Q8PFJ1;Q27J81-3;A0A6Q8PGX4;A0A6Q8PF91;A0A6Q8PEY5;A0A6Q8PEY8	0.623174	0.123825	0.0358272
TRIM2;MND1	A0A6Q8PHG4;A0A6Q8PF18;A0A6Q8PFL9;Q9C040;A0A6Q8PFM2;A0A6Q8PHP4;A0A0J9YX34;A0A6Q8PFI4;A0A6Q8PH06;A0A6Q8PG16;A0A6Q8PFB0;Q9C040-2;A0A6Q8PF63;A0A6Q8PGG4;A0A6Q8PF74;A0A6Q8PEY7;A0A6Q8PFX3;A0A6Q8PHE9;A0A6Q8PHR6;A0A6Q8PFS5;C9J084;A0A6Q8PGL5;A0A6Q8PFV0;A0A6Q8PG79;A0A6Q8PGE9;A0A6Q8PF82;A0A6Q8PGR7;A0A6Q8PFE3;A0A6Q8PHG3;D6R9E3;A0A087WTC6;Q9BWT6;A0A6Q8PEY9;A0A6Q8PH39;A0A6Q8PGS7;D6RIA0;D6RCT6;A0A6Q8PHB2;A0A6Q8P…	0.0678675	0.878127	0.771942
TRIP12	A0A6Q8PHK0;A0A6Q8PGG9;Q14669-2;Q14669-4;G5E9G6;C9JLD7;H7C1L9;C9JLJ5;C9JSX9;F8W9P3;H7C2Y1	0.167995	0.298005	0.132772
SBF2	A0A6Q8PHP8;A0A6Q8PH13;Q86WG5;A0A6Q8PH87;Q86WG5-3;H0Y767;H0YDZ1
SLC12A8	A0AV02-4;A0AV02-5;A0AV02-3;A0AV02;A0AV02-2
RBM47	A0AV96;A0AV96-2;D6R9D6;B7Z8Z7;D6REZ6;D6RBS9;D6R9M7;D6RBP6;D6RA49;D6RFL5;D6RCT1	0.604266	0.0181893	0.00235004
E2F8	A0AVK6;E9PMT9
UBA6	A0AVT1;A0AVT1-2;A0AVT1-3;A0AVT1-4;H0Y8S8;H0Y9U5	0.689578	0.00016552	4.3684e-06
UHRF1BP1L	A0JNW5;A0A0C4DGH6;A0JNW5-2;H0YHT7;F8W665;F8VW65;F8W1I2	0.182894	0.320224	0.148319
SHTN1	A0MZ66;A0MZ66-3;A0MZ66-4;A0MZ66-6;A0MZ66-5;A0MZ66-8;A0MZ66-2;A0MZ66-7	-0.636501	0.119556	0.0337902
TMEM223	A0PJW6	-0.0622837	0.913887	0.830238
TMEM120B	A0PK00	-0.175945	0.664782	0.470355
ARHGAP10	A1A4S6;H0Y8W5	0.856293	0.255427	0.104794
ARHGEF37	A1IGU5;D6RJH4
ILVBL	A1L0T0;M0R026;M0QZX5;E9PJS0;M0R1B5	-0.552232	0.0160155	0.00195164
NDUFAF8	A1L188	-0.541034	0.186107	0.0653695
PLEKHG3	A1L390-3;A1L390;A1L390-2;G3V311;A0A0U1RR71;G3V3I3;G3V278
SH3PXD2B	A1X283;G3V144;A0A1B0GUF2
ACO2	A2A274;Q99798	0.598847	0.0814346	0.0195869
ZC3H12D	A2A288;A2A288-4;B7ZBA4;A2A288-3
FRMD3	A2A2Y4-3;A2A2Y4-5;A2A2Y4-2;A2A2Y4;Q5JV61;A2A2Y4-4	-0.570844	0.398076	0.207395
TRPM3	A2A3F7;Q9HCF6-11;H7BYP1;G5E9G1;A2A3F3;A2A3F4;E9PBI7;Q9HCF6-8;Q9HCF6-4;Q9HCF6-2;Q9HCF6-5;Q9HCF6-6;Q9HCF6-3;Q9HCF6-7;Q9HCF6;Q9HCF6-10	-2.52374	0.00457247	0.00034812
RPS6	A2A3R5	0.220502	0.589389	0.387317
CEP350	A2A4F6
HLA-DQB1	A2AAZ0;Q5Y7D6;Q5SU54;A0A140T9H9
HLA-C	A2AEA2;P10321;P10321-2;A0A140T9E1;A0A1W2PRU9
HLA-DRB1	A2BFX2;A0A5S8K7D1	0.4884	0.717446	0.53697
NBAS	A2RRP1;A2RRP1-2;H0Y5G7;H7BZR3;H7C007;C9JCM7;H7BZU5;H7C1U4	0.0214689	0.933568	0.865407
TARS3	A2RTX5;A2RTX5-2;B7ZLP8;H0YKB9	0.0297478	0.947453	0.890379
CCDC66	A2RUB6-3;A2RUB6;F8WCY0;F8WDJ0;C9JYB8;A2RUB6-4;A2RUB6-2
TYW5	A2RUC4-2
TYW5	A2RUC4;A8KAJ9	0.101728	0.687464	0.496107
MAP9	A2VCS9;E7ETZ8;Q49MG5;A0A0C4DG83;Q49MG5-2;A8MSM7
FUOM	A2VDF0;X6R6T9;X6RK00;A2VDF0-2	1.17565	0.0172698	0.0021898
VWA8	A3KMH1-2
VWA8	A3KMH1-3;A3KMH1	0.308816	0.479029	0.27928
SBNO1	A3KN83-2;A3KN83;A3KN83-3;A3KN83-4	-0.175318	0.181639	0.0630596
FAM221A	A4D161;B8ZZQ8;A4D161-2;F8WCP2;F8WCP3;A4D161-3
GSAP	A4D1B5;A4D1B5-3;A4D1B5-2;H7C0Q7;A4D1B5-4
ZNF804B	A4D1E1;A0A087WUA7
GTPBP10	A4D1E9;A4D1E9-2;C9J8R7;C9JNI1;C9JEQ8;F8WBB5;A4D1E9-3;F8WBY0;F8WCN4	-0.0556539	0.874016	0.765288
WDR91	A4D1P6;A4D1P6-3	0.307097	0.104589	0.0276906
RAB19	A4D1S5;A4D1S5-2
DENND11	A4D1U4;C9J7X6
MBLAC1	A4D2B0;C9JAV3
PEDS1	A5PLL7;A5PLL7-2;Q5TGE2
TRAPPC13	A5PLN9-2;A5PLN9;A5PLN9-7;D6RB83	0.0487415	0.881814	0.779309
CNOT1	A5YKK6;A5YKK6-2;A5YKK6-3;A5YKK6-4;H3BMZ2;H3BNB1;H3BTH2;H3BMH0;H3BT18;H3BU44;H3BR89	0.140743	0.167321	0.0556397
BST1	A6NC48;Q10588;H0Y984;Q10588-2;H0Y8G4;H0Y9Q9	-0.372949	0.590238	0.388512
ZMYM3	A6NC58
CCDC88B	A6NC98;A6NC98-4;A6NC98-2;A6NC98-3;A6NC98-6	-0.335007	0.165795	0.0548936
ANKRD33B	A6NCL7;D6R912
FAM83G	A6ND36;A6ND36-2;K7EKG0	-1.40929	0.0104082	0.00110669
HAUS7	A6NDA1
PGP	A6NDG6;H3BV17	0.247041	0.348247	0.169185
C5orf51	A6NDU8;A0A0C4DGW6	-0.390271	0.0161071	0.00197281
RCCD1	A6NED2;G3V2I3;G3V3Q4	0.750401	0.00906709	0.00090062
HCFC1	A6NEM2;P51610-4;P51610-3	0.278486	0.080399	0.0191835
TSPAN14	A6NEP9;Q8NG11-2;Q8NG11;H7BXY6;Q8NG11-3	-0.0314237	0.964944	0.921925
ZNF316	A6NFI3	0.00524416	0.987541	0.972257
TCAF2;TCAF2C	A6NFQ2;A6NFQ2-3;A6NFQ2-2;Q8N1I1;A0A1B0GVM2	0.00805745	0.987269	0.970737
DYNLT3	A6NGJ0;P51808;F2Z328	0.829464	0.00513811	0.00041112
TRAF3	A6NHG8;Q13114;Q13114-2;H0YL26;H0YL25;H0YMI8	0.141499	0.804602	0.657021
TUBAL3	A6NHL2-2;A6NHL2	0.394411	0.357372	0.177089
FBLL1	A6NHQ2	-0.0853894	0.959116	0.910101
SMCHD1	A6NHR9;A6NHR9-2;J3KTL8;A6NHR9-3;A0A2R8YCU7;J3QSH1;A0A2R8YE92;J3KTK7;J3KRK8	0.491721	0.0102811	0.00108164
CASTOR2;CASTOR1	A6NHX0;F2Z3I9;F2Z2C1;F8WD52;B7WPJ3;Q8WTX7	-0.157631	0.786001	0.630539
ARHGAP42	A6NI28;E9PJK4;H0YEJ7;H0YDU1	0.525777	0.151224	0.0478851
LILRA5	A6NI73-4;A6NI73-3;A6NI73-2;A6NI73	-0.291998	0.54602	0.342245
CCDC69	A6NI79;H0YBY5;H0YB32	-0.614873	0.0529175	0.0104235
UNC119B	A6NIH7	0.438365	0.0143601	0.00169165
METTL15;METTL15P1	A6NJ78;A0A0U1RR76;A6NJ78-2;A6NJ78-4;P0C7V9;A0A0U1RRF2;B5MC64;A0A0U1RR64;A0A0U1RRD2;F8WD83;A6NJ78-3	0.108658	0.775285	0.615783
SOWAHD	A6NJG2
LIPT2	A6NK58;H0YD50	-0.0224231	0.972689	0.938879
RENBP	A6NKZ2;P51606;P51606-2;H7C1A7;H7C2G7;H7C317	-0.0740676	0.877414	0.770895
PTBP1	A6NLN1;K7ES59;A0A087WU68	-0.56992	0.0114452	0.00125765
ZFP92	A6NM28
P35237	A6NM71	0.722091	0.148302	0.0465666
DIAPH2	A6NML8;C9J6U3;O60879-2;K4DI95;O60879-3;O60879	-0.459716	0.309796	0.141296
PHKA1	A6NMN0;P46020-2;P46020;A6NIT2;P46020-3	-0.171558	0.678803	0.486627
POLA1	A6NMQ1;P09884;A0A087WU64;A0A5F9ZHW2	-0.123574	0.705268	0.521167
SHROOM1	A6NN40;Q2M3G4-2;Q2M3G4;C9JXU1
CD9	A6NNI4;A0A2R8Y478;G8JLH6;P21926;A0A087WU13	0.573116	0.557144	0.353428
RIMBP3B;RIMBP3C;RIMBP3	A6NNM3;A6NJZ7;Q9UFD9;J3KP16
BTBD11;ABTB2	A6QL63-5;A6QL63-2;A6QL63-3;A6QL63;H0YHR1;C9JV03;Q8N961-2
ARHGAP32	A7KAX9;A7KAX9-2;G3V174
MDM2	A7UKX8;F5GWH7;J3KN53;E7EPE2;Q00987-8;Q00987-9;Q00987;Q00987-11;F5H4Q8;A0A0A8KB88;Q8TE47
POM121C;POM121B;POMZP3	A8CG34;A8CG34-2;A6NF01;C9JER0;C9J370;A0A0J9YWR1;Q6PJE2-5;Q6PJE2;C9JFL1;A8MY32	-0.0609804	0.830314	0.693357
ZNF839	A8K0R7;A8K0R7-2;A8K0R7-5;H0YM94;H0YM06;H0YKI3;H0YNU6;H0YLB6;H0YKY1;H0YMU1
PLEKHA2	A8K727;A0A087WZ32;Q9HB19;A0A087X038;E5RHB5;E5RGP3	0.658159	0.0139346	0.00162314
HSPA8	A8K7Q2	-0.937057	0.270574	0.114416
EFCAB7	A8K855-2;A8K855
ZNF561;ZNF562	A8KAD9;K7EIE6;Q6V9R5-2;Q6V9R5;Q8N587;C9IZJ4;Q8N587-2;K7ELE4;K7ENE4
YDJC	A8MPS7;A8MPS7-3;A8MPS7-2
AFDN	A8MQ02;P55196;P55196-5;J3KN01;Q5TIG5;P55196-6;H0Y8L4;H0Y9I0;H0Y948;F8W9I4;E9PFY5;H0Y8U8;H0YA98	-0.691077	0.0413352	0.00736854
RAPGEF5	A8MQ07;A0A590UJR0;Q92565;Q92565-2;C9JBS6;C9JHM4;E9PGY3	0.0143651	0.988391	0.973739
CENPX	A8MT69;A8MT69-2;J3QR35;J3QR01;A8MT69-3	-0.294771	0.493788	0.292861
RAB37	A8MTC6;Q96AX2;Q96AX2-4;B7Z3L0;Q96AX2-3;A8MSP2;A8MZI4;Q96AX2-2	-0.158879	0.860644	0.742668
SUMO3	A8MUA9;A8MU27;P55854;P55854-2	-0.288333	0.437092	0.239625
EIPR1	A8MUM1;Q53HC9;C9J0U9;D3YTH5;F8WDS8;C9JVR6;F8WDX0;F8WB12	0.237436	0.112654	0.0309746
RARA	A8MUP8;P10276-3;P10276-2;P10276;J3KSJ4
HIDE1	A8MVS5
BICD1	A8MVZ6;Q96G01-4;Q96G01-3;Q96G01;F8VZX7;F8W056;A0A087WYJ7;Q96G01-2;U3KQF7	0.0839294	0.917649	0.838009
SNX24	A8MXB7;Q9Y343-2;Q9Y343;H0YA25	0.63724	0.218157	0.0833674
MATR3	A8MXP9	0.137829	0.557814	0.354255
NUDT19	A8MXV4	-0.407407	0.142618	0.0437468
LILRA2	A8MZH0;A0A0G2JMW8;Q8N149-2;Q8N149;A0A0G2JMC9;Q8N149-3;Q8N149-4;A0A0D9SFC7;E9PDF4;A0A0G2JMR2	0.173596	0.86508	0.751341
PDS5B	A9IYQ1
RNF185	A9X3U0;Q96GF1	-0.214361	0.649251	0.452279
SRRM1	A9Z1X7;M0R1E7;M0QXG5;REV__X6R7H2;REV__E7EVG6;REV__Q5VV67-2;REV__Q5VV67	0.156783	0.378993	0.193134
FER1L4	A9Z1Z3-3;A9Z1Z3
MYO1G	B0I1T2;A0A3B3IU30;B0I1T2-4;B0I1T2-3;F8WEW9;B0I1T2-2	0.390588	0.447015	0.248389
CBX6	B0QXZ6;O95503	-0.341201	0.570597	0.367027
EIF3L	B0QY89;Q9Y262;Q9Y262-2;B0QY90;C9JHP4;C9K0Q7;H7C3A0;H0Y7E6	0.165126	0.255637	0.104941
MIEF1	B0QY95;Q9NQG6;Q9NQG6-2;B0QY94	-0.125938	0.693363	0.504174
TFEB	B0QYS6;B0QYS7;P19484;P19484-2;B1AKB5;A0A1B0GXL9;B1AKB4;B1AKB2;B1AKB1;Q709A8;B1AKA9;Q709A9	0.737851	0.0339073	0.00558139
HP1BP3	B0QZK9
HLA-A	B0UXQ0;A0A1W2PQS8;A0A140T941;A0A140T9Z6
APOC3	B0YIW2;P02656	0.988836	0.237862	0.0940418
RAC2	B1AH77;B1AH80	-0.480175	0.168577	0.0563932
TSPO	B1AH87;P30536	-0.133623	0.880737	0.776561
CENPM	B1AHQ6;Q9NSP4;B1AHQ7;Q9NSP4-4;Q9NSP4-2;B1AHQ8;Q9NSP4-3
CFHR1;CFHR2	B1AKG0;Q03591;A0A3B3IRW0;A0A3B3IS00;V9GYE7;A0A3B3IQ51;P36980-2;P36980	-0.480444	0.633958	0.434173
MBNL3	B1AKI6;Q9NUK0-2;Q9NUK0;Q9NUK0-4;Q9NUK0-3;B1AKI5;B1AKI4;Q9NUK0-5;B1AKI2	-0.236859	0.631642	0.43168
CDC37L1	B1AL69;Q7L3B6	-0.645277	0.00879349	0.00085551
TMEM9	B1ALM5;Q9P0T7;F2Z389;B1ALM7;B1ALM8;B1ALM4
GNAQ	B1AM21
UNC13B	B1AM27;O14795;O14795-2;A0A0U1RRL2	0.115303	0.795099	0.645064
UBE2J2	B1AMF0;Q8N2K1;Q8N2K1-3;D6RD90;A6NGS0;Q8N2K1-2;D6REN4;D6R9H0;D6RB84;D6RA15;B1AMF1;D6RC43	0.0829691	0.848412	0.722819
SEPTIN6	B1AMS2;Q14141-2;Q14141-4;Q14141;Q14141-3	0.277175	0.377332	0.191654
CD58	B1AMW1;P19256-2;P19256-3;P19256;H0YDI1	-0.210909	0.713195	0.531599
PRSS3	B1AN99;P35030-5;P35030-3;P35030-2;P35030-4;P35030
GUK1	B1ANH0;Q16774-2;B1ANG9;Q16774-3;B1ANH2;B1ANH3	-0.375084	0.0980665	0.0254072
CD55	B1AP13;P08174-2;P08174-4;P08174;P08174-3;P08174-5;H3BLV0;H7BY55;P08174-6;P08174-7;B1AP15;A0A2R8YDY3;A0A2R8YEC5;A0A2R8Y4B4	-0.521225	0.152485	0.048676
PSEN2	B1AP22;P49810-3;P49810;E5RHT1;P49810-2
USF1	B1AQP1;P22415;P22415-2;E9PME6;H0YD59	-0.230258	0.0860491	0.021151
MYO9A	B2RTY4-4;B2RTY4-2;B2RTY4;H3BRD5;B2RTY4-5;H3BV44;H3BMM1;H3BU05;H3BP49;B2RTY4-3;H3BSU8;H3BMS3	0.0528811	0.883244	0.780749
LIN52	B3KN83;Q52LA3;G3V5T8	0.701397	8.3415e-05	1.8534e-06
PHC2	B3KPJ4;A0A0A0MSI2;Q8IXK0-2;Q8IXK0-4;Q8IXK0;Q8IXK0-5;Q8IXK0-3	0.443319	0.0161634	0.00198165
MAPK3	B3KR49;H0YEX6;E9PRH7
EIF3H	B3KS98;O15372;E5RFW7;E5RFH0	0.118862	0.471916	0.272925
RALYL	B3KT61;Q86SE5;Q86SE5-3;E5RG71;E5RJ39;Q86SE5-2;E5RIX9	-2.71189	0.0257242	0.00380185
CENPH	B3KVZ3;Q9H3R5;H0Y9E6;D6RBJ6	-0.458511	0.141126	0.0430352
PES1	B3KXD6;H7C267;H7BYY8
PITPNB	B3KYB6
CNN2	B4DDF4;B4DUT8;Q99439;Q99439-2;H3BVI6;A0A087X271;A0A087X1X5;H3BQH0;U3KPS3;A0A087WV51	0.169663	0.638039	0.439035
METTL6	B4DDX3;Q8TCB7;M0R0W0;Q8TCB7-2
MGMT	B4DEE8;P16455	0.93744	0.016769	0.00210015
CTNNB1	B4DGU4;A0A2R8YCH5;A0A2R8Y5A3;P35222;A0A2R8Y804;A0A2R8Y543;A0A2R8Y5C3;A0A2R8Y750;A0A2R8Y5Z1;A0A2R8Y7Z0;A0A2R8Y6G0;A0A2R8Y815;A0A2R8YG06	-0.946718	0.0699057	0.0156734
GIMAP6	B4DH95;Q6P9H5;Q6P9H5-2
SEC11C	B4DI03;K7EJQ7;Q9BY50;A0A0A0MR04	0.754439	0.165831	0.0549256
hCG_2002594;SEPTIN5	B4DJ62;C9JM82;E7EPG2;F8W9E5;H7C299	-0.846915	0.467402	0.268184
INTS14	B4DJL6;Q96SY0;B4DVT3;Q96SY0-4;Q96SY0-3;H3BRY6;H3BMK7;H3BP17	0.0304586	0.923643	0.849363
TMEM104	B4DKL7;Q8NE00-2;Q8NE00;J3QQK2
CHURC1-FNTB;FNTB;CHURC1	B4DL54;P49356-2;H0YHA3;H0YID9;H0YHB4;H0YIM3;Q8WUH1-3;H0YJ25	-0.111144	0.656579	0.460099
O75478	B4DLN1	-0.569805	0.0593015	0.0122715
NQO1	B4DLR8;P15559-3;P15559-2;P15559;H3BNV2;H3BRK3
TMEM143	B4DMT0;Q96AN5-2;Q96AN5;M0R325;M0R153;M0QZ02;M0R1H7;Q96AN5-3	0.52415	0.456177	0.256764
MTERF1	B4DPR9;Q99551;C9JNM8;C9JE25
SEC61A1;SEC61A2	B4DR61;P61619;P61619-3;F8W776;Q8TC24;Q9H9S3-2;Q9H9S3-3;Q9H9S3;H7C1Q9;C9JXC6;H7C069;A6NK38;F2Z2C7;A6NIF9;C9JJV4;H7C1S8	0.0462172	0.942618	0.882687
STK24	B4DR80;Q9Y6E0-2;H0Y630;Q5JV98;Q5JV99	0.36941	0.177647	0.0610228
ZDHHC20	B4DRN8;Q5W0Z9
FAM222B	B4DRX9;Q8WU58
SIVA1	B4DTY2;G3V439;G3V3U1;O15304;H0YJN1;O15304-2	0.256178	0.440205	0.242798
MED29	B4DUA7;Q9NX70;M0R3F3;Q9NX70-2;M0R0U2;M0R0A0	0.0215579	0.921079	0.844073
CCDC28A	B4DUJ5;Q8IWP9	-0.0147393	0.971845	0.93722
IKZF2	B4DWF2;Q9UKS7;A0A0A0MSL2;Q9UKS7-4;Q9UKS7-2;Q9UKS7-6;A0A0A0MT14;Q9UKS7-7;Q9UKS7-3;Q9UKS7-8;E7EPU0;E7EUI1
HNRNPC	B4DY08
TGFBR1	B4DY26;P36897;P36897-3;P36897-2;F8VVC4;H0YHS4;F8VXZ5;F8VRH6;F8W0K6;F8W1R9
COG8	B4DYU2;Q96MW5;H3BQV3;H3BSH5;A0A087X1T3;H3BMQ9;H3BUN2;J3QRV3	0.780888	0.00036422	1.2277e-05
PKMYT1	B4DZM6;Q99640-3;Q99640;I3L3P0;I3L136;A6NHV6;Q99640-4;Q99640-2;I3L4K3;I3L4Y0;I3L1H7
DFFB	B4DZS0;O76075;O76075-2;J3KT26;Q96P72;G3XAD0;Q96P73;O76075-4;O76075-3	0.586378	0.0742627	0.0171047
PEX5	B4E0T2;P50542;P50542-4;P50542-2;P50542-3;J3KPV0;F5H3X7;F5H5C0;F5H432;F5GXX3;F5H205;F5H637;F5GZ41;F5H0L9;F5GYB4	0.064101	0.818601	0.676112
STK26	B4E0Y9;Q9P289;Q9P289-2;Q9P289-3	-0.0784603	0.7816	0.623986
TSPAN7	B4E171;B4DDG0;P41732
DERL1	B4E1G1;Q9BUN8-2;Q9BUN8;E5RGY0	0.0247701	0.972198	0.93791
RIOK3	B4E1Q4;O14730;O14730-2;J3QQL5;J3QLP4	-0.448212	0.0611853	0.0128846
CFB;C2	B4E1Z4;E7ETN3;P00751;H7C5H1;A0A0G2JH38;P00751-2;H7C526;C9JRT3;F8WCJ9;A0A0G2JJM0;Q5ST52;F2Z3N2;Q8N6L6	-0.15047	0.773026	0.612782
GNLY	B4E3H9;H0YDW8;P22749-2;P22749	-0.326591	0.650869	0.454265
ADA2	B4E3Q4;Q9NZK5;A0A087X0I3;Q9NZK5-2;A0A3B3IT96;A0A3B3IRR5;C9IZA8;F5H7J3	0.0126898	0.987541	0.972259
CORO1C	B4E3S0;H0YHL7;F8VV53
LBH	B5MBX5;B5MCP4;Q53QV2	0.062628	0.922232	0.846988
LIMK2	B5MC51;P53671-3	-0.489328	0.0382032	0.0065719
MPV17	B5MC53;B5MCF8;P39210;E7EX18;G5E9F5;C9J473;H0Y6M5;A8MPV4;F8WEL3;B5MC10;A8MTD3	-0.0505337	0.944291	0.884921
CFAP36	B5MCA1;Q96G28;Q96G28-2;B5MC35;B5MD16	0.426724	0.338418	0.161171
PES1	B5MCF9;O00541	-0.429456	0.0780965	0.0183905
CLIP4	B5MCH3;Q8N3C7;Q8N3C7-3;Q8N3C7-2;G3XAK3;Q8N3C7-4
R3HDM2	B5MCU0;B5MCG9;Q9Y2K5;A0A0U1RRA6;H7C0E9;H0YIX9;Q9Y2K5-2;Q9Y2K5-3
SEPTIN2	B5MCX3;C9IY94;H7C2Y0;H7C310;C9JQJ4;B5MD47;H7C1T1	-0.562044	0.342678	0.165008
MAPK12	B5MDL5;P53778-2;P53778
LDAH	B5MDU6;Q9H6V9;Q9H6V9-2;A0A0A0MSH6;Q9H6V9-3;B5MCU4;Q9H6V9-4;C9JUM0;C9JHU6;B5MCE2;B4DRG3;D3YTH1	-0.2041	0.405425	0.213364
GATA1;GATA2	B7WNQ9;P15976-3;P15976-2;P15976;P23769-2;P23769
TCF7	B7WNT5;P36402-7;P36402-11;P36402-3;P36402-8;P36402-12;P36402-4
ABHD18	B7WP89;A0A2R8YEZ0;Q0P651-3;Q0P651-2;Q0P651;Q0P651-4
EML3	B7WPE2;Q32P44;Q32P44-2;H0Y3M3;G3V1D0;G3V195;H7C355;C9J6V3;E9PJV5;E9PSB4;Q32P44-3	-0.504326	0.0103707	0.00109383
RIC8B	B7WPL0;Q9NVN3-3;Q9NVN3-1;Q9NVN3;F8VY51;Q9NVN3-4;H0YHS3
PPM1M	B7XGB9;H7C3S3;Q96MI6-4;Q96MI6;Q96MI6-3;Q96MI6-2;H7C3K4
FBXO44	B7Z1P2;Q9H4M3-2;R4GNH4;R4GMZ8;A0A0A0MSI6;Q9H4M3	0.287663	0.516806	0.313766
BCAP29;DUS4L-BCAP29	B7Z2L0;A0A669KBH7;A0A669KB27;Q9UHQ4;H0Y7N8;C9JTE9;H7C5E2;A0A669KAY5;Q9UHQ4-2;C9IYK6;F8WB99	0.197854	0.682917	0.490724
ACBD5	B7Z2R7;Q5T8D3-2;Q5T8D3-3;Q5T8D3-4;A0A087X0B8	-0.24274	0.586481	0.38421
TPCN1	B7Z3R2;Q9ULQ1;Q9ULQ1-3;H0YIK4;Q9ULQ1-2	0.147927	0.732529	0.556576
FGD4	B7Z493;E9PJX4;F8VWL3;Q96M96;F8W1R0;E9PNX0;E9PQT1;Q96M96-2;Q96M96-3;H0YDQ0;J3KSS3;F8VVF1	1.6041	7.6573e-06	8.2673e-08
BTBD10	B7Z503;Q9BSF8;Q9BSF8-2;E9PKU9
ZNF747	B7Z5R0
SLC9B2	B7Z676;E9PE63;D6RGJ7;Q86UD5-2;Q86UD5
DDX27	B7Z6D5;Q96GQ7;A0A087X059;A0A087WYH5	-0.14201	0.635001	0.435573
ZNF814;ZNF552;ZNF587B	B7Z6K7;A0A087WWD1;Q9H707;A0A494C1I7;M0QY62
NPRL3	B7Z6Q0;Q12980;B1B1F5;F8WDA5;A0A087WTD0;F8WCB2;A0A087WTE2;A0A087WTP7;F8WEK7	0.722542	0.033245	0.00542784
TMEM106A	B7Z779;K7ERE2;Q96A25
RANBP3	B7Z7F3;K7EIJ4;K7EID7;K7ENB9;K7ESQ0;K7ENJ2;K7EMH9	-0.340994	0.0891975	0.0221924
GPR89A;GPR89B	B7ZAQ6-2;B7ZAQ6-3;P0CG08;B7ZAQ6;A0A087WW78;A0A087WW82;U3KPV2;E9PKY3	-0.164901	0.734646	0.559022
PPP1R3G	B7ZBB8
FOXP4	B7ZBM3;Q8IVH2-2;Q8IVH2;Q8IVH2-3;A2A312;A0A590UJX7
SH3GLB2	B7ZC38;Q9NR46;Q9NR46-2;B7ZC39;F8WFB9;G5E9J1;H7C1Z6	-0.154564	0.620991	0.419929
FNBP1	B7ZL14;Q96RU3-4	-0.54009	0.347683	0.168419
VARS2	B7ZL25;B4E0K6;A0A0G2JL52	-0.368918	0.275413	0.117321
COX18	B7ZL88;Q8N8Q8	-0.973923	0.0751953	0.0174097
NAIP	B7ZLE8;A0A0G2JS53;E7EQW0;Q13075;A0A0G2JNC7;Q13075-2;A0A0G2JQE0;H0YAX2;E5RJA3;REV__B4E1N1;REV__Q6NXE6-2;REV__Q6NXE6	-1.24961	0.130086	0.0383111
LOC402624	B7ZLF3;A0A286YF50	-0.0770142	0.86016	0.741577
CPEB4	B7ZLQ8;Q17RY0-2;Q17RY0;E5RJM0;A0A590UJI5;H0YBG1;A0A590UJN2	-0.266107	0.222675	0.0859966
SRGAP2;SRGAP2B;SRGAP2C	B7ZM87;O75044;A0A075B7B5;A0A286YEY3;P0DMP2;Q5VZB4;P0DJJ0;E9PDX4;A0A087WW56;A0A075B7E9;A0A087X0L1;A0A075B7C8;A0A075B7E6;A0A075B743;A0A087X1G6	-0.275752	0.403802	0.211831
MTHFD1L	B7ZM99;A0A087WVM4;H0Y327;Q5JYA8;Q4VXM0;Q4VXV2;Q4VXM1	0.0837752	0.884363	0.783366
GTDC1	B8ZZ45;Q4AE62-6;Q4AE62-2;Q4AE62-5;Q4AE62;C9JIH3;Q4AE62-3;Q4AE62-4
MZT2B;MZT2A	B8ZZ87;Q6NZ67;H7C173;A0A494C0V9;H7BZ50;H7C202	0.940071	0.00231391	0.00014285
GLS	B8ZZA8	0.682726	0.213924	0.0812642
SAMD12	B8ZZB7;H0YEJ0;Q8N8I0;F8VYB8
METTL5	B8ZZE3;B8ZZC8;Q9NRN9;B8ZZY8;H7C0M7;E7EMN2;F5H4E8	-0.757946	0.00598764	0.0005107
STK16	B8ZZI5;B8ZZN3;O75716;B4DPS1
MITD1	B8ZZL5;Q8WV92;H7C3Q6;F8WED5;A0A1W2PP14	-0.244792	0.818924	0.67687
CAPG	B8ZZL6
SUMO1	B8ZZN6;P63165;B8ZZJ0;B9A032;B8ZZ67;P63165-2	-0.194369	0.309442	0.140821
PTMA	B8ZZQ6;P06454-2;P06454;B8ZZA1;B8ZZW7;H7C2N1	-0.0437374	0.919336	0.841037
ANKZF1	B8ZZS4
ATF2;CREB5	B8ZZU6;P15336-5;P15336;E9PBF9;P15336-4;H7C2N6;P15336-7;E9PEK8;P15336-3;F5H629;P15336-2;C9JCI8;P15336-6;P15336-8;H9KVC5	0.953808	7.672e-05	1.6396e-06
CD8A	B8ZZZ4;P01732-2;P01732;P01732-3	-0.494385	0.339107	0.162109
TSGA10	B8ZZZ9;F8WA32;A0A669KBL0;Q9BZW7
USP39	B9A018;Q53GS9;Q53GS9-3;A0A087X1B2;Q53GS9-2;F8WC91;C9JIU2;C9J0X5;A0A087WW31	0.183938	0.269153	0.113525
HIBCH	B9A058;H7C1A5;H7C126	-0.83139	0.19095	0.0681244
PLCH2	B9DI82;O75038-3;O75038;O75038-2;O75038-4;O75038-5
ZNF507	B9EGE7;Q8TCN5;Q8TCN5-2
OAS1	C6EMZ7	-1.65902	0.365275	0.183049
NDUFA5	C9IZN5
SSR1	C9IZQ1
AJM1	C9J069
ZC3HC1	C9J0I9;Q86WB0;Q86WB0-2;Q86WB0-3;F8WAU5;F8WBD7;F8WDK5;F8WF13	-0.022097	0.922142	0.846699
CCDC126	C9J0J0;Q96EE4
PFN2	C9J0J7;G5E9Q6;P35080-2	-0.0316248	0.972689	0.939201
SRI	C9J0K6;P30626-2;P30626;P30626-3;B4DHQ6;E9PG82	-0.28882	0.434046	0.237026
NCOR2	C9J0Q5;Q9Y618;Q9Y618-4;C9JE98;Q9Y618-5;A0A384DVL6;C9J7T7;C9JQE8;Q9Y618-2;C9J330;H0YGK8;H7C1Y3;H7C184;H7C2R5;C9JNV9;H7BZU2;H7C0P3	0.253303	0.158263	0.0513026
RNF181	C9J1C6;Q9P0P0;F8WBU5;C9J391;H7C426	0.274595	0.349531	0.170321
BLVRA	C9J1E1	-0.0987262	0.901937	0.808822
UBE2E1;UBE2E2	C9J2P0;P51965;P51965-3;B7Z306;P51965-2;A0A087X283;H7C061	-0.308174	0.353404	0.173183
CCNE1	C9J2U0;P24864-2;P24864-3;P24864;I3L413;I3L1Q9
IKBKG	C9J2V2	0.30796	0.3498	0.170536
POLR2B	C9J2Y9;P30876;C9J4M6;C9JMN3;C9JZW8	0.235684	0.00875663	0.00084877
EHD1	C9J2Z4;C9JDQ8
B4GALT4	C9J3R8;O60513;E7ETS9;C9J4S5;C9J5S0;C9JE00;C9JA31	-0.471933	0.614764	0.414022
MKRN2	C9J494;Q9H000;Q9H000-2	-0.325163	0.0954479	0.0243772
MEF2B	C9J4J4;Q02080-2;B8ZZJ5;B3KQ23	3.1562	1.3063e-08	1.2536e-11
PDCD10	C9J5C3;Q9BUL8;C9J6F3;C9J363;C9JND6;H7C5M9;C9JSA3;C9J932;F8WDF3	-0.0664814	0.838423	0.70757
IGF1R	C9J5X1;P08069
SMPD4	C9J647;F8WF03;F2Z2I0;F2Z2W5
SPP2	C9J6K0;Q13103
ZC3HAV1	C9J6P4;Q7Z2W4-4;H7C5K1;Q7Z2W4-5	-0.552548	0.00018593	5.0632e-06
PFN2	C9J712;P35080;C9J2N0;C9JQ45	-0.633182	0.432813	0.235981
UMAD1	C9J7I0;A0A1B0GUC2;A0A1W2PP33	0.527223	0.144672	0.0448975
KDM4C	C9J879;Q9H3R0-3;Q9H3R0-4;Q9H3R0-2;Q9H3R0
HDAC10	C9J8B8;Q969S8-2;Q969S8;Q969S8-4;Q969S8-5;Q08AP5	0.12445	0.835547	0.702537
RPSA	C9J9K3;P08865;A0A0C4DG17	0.0784478	0.774664	0.614732
NMD3	C9JA08;Q96D46;C9J0B9;C9IZW9;C9K0C2;C9IY70	-0.84586	0.00021178	6.021e-06
SSR3	C9JA28;Q9UNL2;Q9UNL2-2;C9J365	0.590388	0.327064	0.153056
DALRD3	C9JA38;Q5D0E6-2;Q5D0E6;A0A096LNZ3;C9JJG6;Q5D0E6-4;Q5D0E6-3	0.156567	0.735854	0.560365
CMTM5	C9JAI6;Q96DZ9-4;Q96DZ9-5;Q96DZ9-3;Q96DZ9-6;Q96DZ9-2;Q96DZ9	0.139458	0.899614	0.805302
HIGD1A	C9JAW5;C9JNU6;Q9Y241;Q9Y241-2	-1.16917	0.00053816	2.1434e-05
FXN	C9JAX1;Q16595;A0A2R8Y5A1;Q16595-2;Q16595-3;A0A2R8Y4G3;A0A2R8Y577	-0.380053	0.287453	0.125278
AP4M1	C9JC87;O00189;C9JWL4;C9IZL5;C9JMG3;H7C0A0;H7BZV3;F8WCR6;H0Y6K1;F8WDR3;F8WCC5	-0.200481	0.448582	0.249475
DRAP1	C9JCC6;Q14919;Q14919-2;E9PNC7;E9PMW2	0.321448	0.172526	0.0585504
VIPR2	C9JCP7;P41587;P41587-2
PPP1R7	C9JD73;Q15435-5;Q15435-4;H7C118
MOGS	C9JDQ1	-0.566502	0.48978	0.289282
TMUB1	C9JE12;C9JCW7;Q9BVT8;A0A590UJA9	0.258678	0.325376	0.151705
CDC42EP3	C9JEZ4;Q9UKI2
APOD	C9JF17;P05090;C9JX71;F8WBT9	-0.827206	0.139911	0.0425642
TRAT1	C9JF66;Q6PIZ9
GPS1	C9JFE4;Q13098-5;Q13098-7;Q13098-6
CYCS	C9JFR7;P99999;CON__P62894	-1.38206	0.00046351	1.7348e-05
SPRED2	C9JG63;Q7Z698-2;Q7Z698;H7C2T4;H7C3Y6;C9J623
AAMP	C9JG97;C9JEH3;Q13685;C9JTS3;H7C0R2	0.374923	0.103712	0.0273588
TMEM238	C9JI98	0.445239	0.348247	0.169174
APEH	C9JIF9;P13798;H7C393;H7C1U0;C9JLK2;F8WEH5;H0YFE5	-0.404639	0.210388	0.0788107
MRPS34	C9JJ19;P82930	-0.0720032	0.881814	0.778844
VPS8	C9JJN9;Q8N3P4-3;Q8N3P4;Q8N3P4-2;C9JP71;C9JG07;C9JKL0;C9JIA0;C9JPI1;F8WB24;H7C058;H7C322	-0.0753921	0.705509	0.521599
SLC38A5	C9JJU1;C9JMY2;C9JHH7;C9JWG4;C9JNK4;Q8WUX1;Q8WUX1-2	-0.609004	0.101223	0.0265686
ARVCF	C9JJX6;E9PDC3;O00192-2;O00192
STARD3NL	C9JKL2;O95772-2;O95772;C9JJ39;C9J3F5;C9JPX5
PDK1	C9JKT3;F8WC75	0.846126	0.142317	0.043555
OXNAD1	C9JLB7;Q96HP4;U3KQU8;F8WBF3	-0.640683	0.0704988	0.0158487
DARS1	C9JLC1;C9J7S3;C9JQM9	-1.1922	0.148634	0.0467155
PIGX	C9JLT7;C9JF71;C9JFU3;F8WEJ3	-0.009787	0.987541	0.971746
POLR2H	C9JLU1;P52434;P52434-4;P52434-2;P52434-3;P52434-5	-0.427968	0.00676381	0.000603
MCRIP1	C9JLW8;I3L2L5;I3L317;I3L4Q0;I3L3A7	0.197449	0.416871	0.223803
FARP1	C9JME2;Q9Y4F1;Q9Y4F1-2;M0QXT1;H0Y783	-0.660876	0.151805	0.0482221
CDH2	C9JMH2;A0A6Q8PF58;C9J126;P19022-2;P19022;A0A6Q8PHJ8
OARD1	C9JNE2;Q9Y530;C9JXC3;C9J5P1;H7C5Q1;C9JA90;C9IZY1	0.463623	0.0294133	0.00456517
PARL	C9JNP8;Q9H300-2;Q9H300;F8WCQ4;A0A1W2PS40;A0A1W2PP11;H7C0U0;H7C045;H7C122;A0A1W2PP66	-0.676584	0.123282	0.0354496
USP4	C9JNU9;Q13107-3	-1.94718	7.8535e-06	8.6675e-08
MBNL1	C9JP00;A0A0A0MQX8;Q9NR56;Q9NR56-7;Q86VM6;C9JCX1;H7C4Y1;C9J4T8	0.0983774	0.670106	0.475972
EIF3B	C9JQN7	-0.0892541	0.86967	0.759814
C7orf50	C9JQV0;Q9BRJ6;H7C0T1;H7C2R9	0.231712	0.476376	0.277219
SATB2	C9JR56;Q9UPW6-2;Q9UPW6
KLHDC10	C9JRT7;Q6PID8
SEC22A	C9JRY4;C9JNZ0;Q96IW7;C9JDJ8;F8WAU7;C9JR77;C9J463;C9JZ27	-0.492376	0.135844	0.040857
CHCHD3	C9JRZ6;Q9NX63;F8WAR4;A0A286YEX5	-0.476253	0.0774544	0.0181278
STEAP4	C9JS50;Q687X5;Q687X5-2	-0.0174212	0.985576	0.966777
ZNF780B	C9JTJ1;Q9Y6R6
ST7;ST7L	C9JU30;Q9NRC1;B7Z4L1;Q9NRC1-5;E7EPD9;Q9NRC1-4;G3XAH9;B7Z4U3;Q9NRC1-2;Q9NRC1-3;H7BXS2;E7EPW5;Q9NRC1-6;E9PCV1;E7ENZ9;Q9NRC1-7;Q8TDW4;Q8TDW4-3;Q8TDW4-7;Q8TDW4-6;Q8TDW4-5;C9JRW1;Q8TDW4-2;Q8TDW4-4;C9JRQ0;C9JZV9;Q8TDW4-8;H0Y7M0;C9JX79;C9JCI7;C9JWK8;Q5TEH7	0.373232	0.457242	0.257802
DCUN1D1;DCUN1D2	C9JVE2;C9J8R4;C9JRU6;C9J0B2;C9JRE2;C9JAV2;H7C216;Q6PH85-2;Q6PH85	-0.401803	0.0235703	0.00331657
HJURP	C9JWC4;Q8NCD3-3;Q8NCD3-2;Q8NCD3;H7C3V8
UGP2	C9JWG0;C9JTZ5;F2Z3H1;C9J3M0;F2Z3P4;F8WC70	-0.146982	0.701001	0.515071
TMEM243	C9JY04;Q9BU79
FILIP1L	C9JYJ6;Q4L180-5;Q4L180-3;Q4L180-7;Q4L180-2;Q4L180;Q4L180-6
POP7	C9JYM0;O75817	-0.409966	0.353956	0.173646
SYPL1	C9JYN0;Q16563-2;Q16563;A0A0U1RQT9;H7C4J8	1.29119	0.00614697	0.00053167
RPL22L1	C9JYQ9;H0Y8C2;Q6P5R6	-0.6439	0.370879	0.187013
TVP23C;TVP23B;TVP23C-CDRT4	C9JYS5;Q9NYZ1;J3QL63;J3QL47;A0A0A6YYB9;J3KS67;Q96ET8-2;Q96ET8-3;Q96ET8;C9JPH1;K7ENL4;E5RIS5;I3L376;E5RGC5;K7EK95	0.226538	0.487906	0.287616
XRCC5	C9JZ81	-0.0016915	0.99809	0.996058
GART	C9JZG2	-1.0709	0.119556	0.0337667
UBE2H	C9JZG9
DHRS2	C9JZP6;Q13268;Q13268-2;H0YJG9;H0YJP4
BDH1	C9K0G7
HLA-F	D0EV57;P30511;A0A140T9C2;A0A140T9W3;A0A140T9B7;A0A0G2JH66;A0A0G2JPA3;A0A140T8X0;A0A140T9V0;A0A140T9W7;A0A140T9D9;A0A140T939;P30511-3;A0A140T9X6;P30511-2;A0A140T9J8;A0A0G2JNV5;A0A0D9SFW8;A0A140T9M4;A0A140T908;A0A140T925;A0A140T9A3;A0A140T9K3;A0A140T9P9	-0.285652	0.592962	0.391328
CLDN5	D3DX19;O00501
GPBP1	D4PHA4;Q86WP2;Q86WP2-2;Q86WP2-3;Q86WP2-4	0.678681	0.166111	0.0550781
HLA-B	D5H3J5;Q2L6G2;A0A140T9A9;A0A140T9H3	-0.819134	0.43593	0.238517
C1QB	D6R934;P02746;A0A0A0MSV6;D6RGJ1	-0.12097	0.900557	0.806879
AIMP1	D6R937
CAMK2D	D6R938;Q13557;E9PF82;Q13557-6;Q13557-11;Q13557-8;Q13557-3;Q13557-4;E9PBG7;Q13557-10;Q13557-9;Q13557-5;H0Y9J2	2.7414	1.9866e-07	4.7662e-10
RPS3A	D6R9B6	-1.17994	0.0175428	0.00224125
FRYL	D6R9B9	-0.518796	0.307272	0.138969
CDV3	D6R9V8;D6RFH2;Q9UKY7-3;D6RDN0;D6R973	-0.796792	0.409164	0.216988
SLC38A9	D6R9X0;E7ESU6;D6R9Q7;Q8NBW4-2;Q8NBW4;D6RHW0;D6RER8;D6RG31;D6RHF5;Q8NBW4-4;Q8NBW4-3	0.406396	0.639418	0.441134
COX7C	D6R9Z7;P15954	-0.555594	0.235593	0.0926661
ETFDH	D6RAD5	-0.677824	0.525618	0.321891
TENT2	D6RAF2;Q6PIY7-2;Q6PIY7	-0.280625	0.430213	0.233919
FBXO4	D6RAJ6;Q9UKT5-2;Q9UKT5;D6REP2	-0.0670099	0.804495	0.656516
HNRNPH1	D6RAM1	-0.434899	0.491716	0.290983
DOK3	D6RAM3;Q7L591;D6RC22;D6R951;D6R977;D6RAZ9;D6RF29	-0.457894	0.0649584	0.013972
LYRM9	D6RAR2;D6RFL2;J3KTA2;A8MSI8;J3QLB4	0.198996	0.766387	0.602507
CDV3	D6RAV0
FAM169A	D6RB01;Q9Y6X4;D6RC41;D6R953;Q9Y6X4-2	0.191973	0.844713	0.716932
AMACR	D6RB81;Q9UHK6;Q9UHK6-5;V9GZ45;V9GYU9;V9GYP4;Q9UHK6-4;Q9UHK6-2	-1.22831	0.0926224	0.0234667
PEX10	D6RBB0;O60683;O60683-2;A0A3B3ITN6;D6RA89;D6RIF5
PHB	D6RBK0
ELMOD2	D6RBS5;Q8IZ81;D6RHX2;V9GY58	0.0544046	0.911551	0.82676
CAGE1	D6RCC6;E7EUJ7;Q8TC20-2;Q8TC20-4;Q8TC20;Q8TC20-3;Q8TC20-5;D6R9A7
HSD17B11	D6RCD0;Q8NBQ5	0.0948036	0.867875	0.756757
TMEM175	D6RCD9;D6RHV8;D6RAU7;D6RIZ2;D6RDY8;Q9BSA9
CLDND1	D6RD48;D6RAZ7;D6RCR8;D6RDI6;D6RFX6;D6RCE6;D6R9S8;D6RC11;A0A0R4J2F2;D6RA76;D6RDY1;D6RHU6;H0Y8T9;D6RDP6;D6RIU2;Q9NY35;Q9NY35-2	-0.224652	0.43336	0.236487
DEK	D6RDA2
RPS3A	D6RED7
ABRAXAS1	D6REL5;Q6UWZ7-2;Q6UWZ7;A0A087WZ78;A0A087WWJ9	-0.346255	0.178624	0.061627
RNASET2	D6REQ6
SEC31A;SEC31B	D6REX3;O94979;O94979-3;O94979-8;O94979-2;O94979-9;O94979-4;O94979-6;O94979-10;D6RHZ5;H7BXG7;O94979-7;O94979-5;H0Y8V7;H0Y9T9;H0Y8W8;H0YAF5;H0Y9V3;D6RCQ9;D6RE64;E9PKR7;Q9NQW1-2;D6RHE8;D6RBT0	0.459237	0.0573325	0.0116852
MCC	D6REY2;A0A096LPB3
RACK1	D6RF23;H0Y9P0	-0.926727	0.0925068	0.0234263
GC	D6RF35;P02774;P02774-3;P02774-2;D6RBJ7;D6RF20	0.00019219	0.999775	0.999583
HNRNPD	D6RF44	-1.12694	0.226057	0.0877546
DCK	D6RFG8;P27707;D6RCP9;D6RG38	-0.150012	0.713326	0.532093
CYB5B	D6RFH4;H3BUX2;O43169;J3QR91	0.155598	0.64899	0.45202
ASTE1	D6RG30;Q2TB18;Q2TB18-2;REV__Q96PB7-6;REV__Q96PB7-4;REV__Q96PB7-2
SEPTIN11	D6RGI3;D6RER5;Q9NVA2;Q9NVA2-2;D6RDU5;H0Y961;H0Y9G8;D6RDP1;D6R9Y6	-0.0538009	0.899517	0.804701
CENPK	D6RHD3;Q9BS16;D6RJF0;D6RC76;D6RAX0;D6R984;D6RBN6	-0.226677	0.608433	0.407057
RNASET2	D6RHI9;A0A087WZM2;O00584;H0YAE9;A0A087WWI1;O00584-2;J3QQ64	0.181855	0.70858	0.525485
ZBED3	D6RIC4;Q96IU2
COX7A2	D6RIE3;D6RGV5;H0UI06;P14406;D6R9C3	-0.071468	0.921544	0.844933
SLAIN2	D6RIF6;H0Y9L2;D6REM5	-0.129163	0.862911	0.74749
C4orf33	D6RIS3;D6RD26;D6RIT3;Q8N1A6	-0.877713	0.019903	0.00267172
CIRBP	D6W5Y5;K7EQR7;Q14011-2;K7EMY9;Q14011-3;K7EJV1;K7EJV5;K7ER40;K7ENX8;K7ELV6;K7ELT6;K7EQX4;K7ENN6;K7EIF7;K7EQL0
HLA-DRB1	D7RIG5;A0A140T958	0.660382	0.555102	0.351267
HLA-B	D9J307;A0A140T9G0	-0.256249	0.820855	0.679254
MMS22L	E2QRD4;Q6ZRQ5;H0Y8J1;H0YAJ2	0.0494632	0.901937	0.808886
USP45	E2QRF0;Q70EL2;H0YA21;D6RC01;Q70EL2-3;H0Y986;H0Y8Q0;D6RBV3;Q70EL2-2	0.560041	0.344032	0.165949
GMNN	E2QRF9;O75496;C9K0U5;H7C608
HELQ	E3W980;Q8TDG4;E3W982;Q8TDG4-2;Q8TDG4-5;Q8TDG4-4
CLASP2	E3W994;J3KR49;O75122;A0A0U1RQI6;B3KR06;E7ENG2;O75122-2;D6RBU8;H7C4M5;C9J668;H7C5M8;H7C4I5;H7C4X8	0.502853	0.100661	0.0263487
SPIDR	E5RFY2;E5RIB8;B3KP42;Q14159-2;Q14159;Q14159-3
TATDN1	E5RG17;Q6P1N9;G5EA19;U3KQS5;A0A0D9SGD3;Q6P1N9-2;E5RGF2;H0YBX2;E5RG62;E5RK70;E5RID7;E5RI69;E5RJY6	0.0475558	0.885706	0.785087
CA1	E5RG43	-1.17455	0.348996	0.169821
TRIM35	E5RGB3;Q9UPQ4-2;Q9UPQ4
LYPLA1	E5RGR0;O75608-2;O75608;A0A087X1K9;B4DP64;E5RJ48	-0.149199	0.694163	0.50645
STMN2	E5RGX5;Q93045;Q93045-2	-0.533754	0.331019	0.156098
ZFAT	E5RH37;E9PBN4;F8W7M8;Q9P243-4;Q9P243-2;Q9P243;Q9P243-3;E5RGN2
ELOC	E5RHG8;Q15369;Q15369-2;R4GMY8	-0.125644	0.45302	0.253358
UQCRB	E5RHG9	-1.92675	0.0250467	0.00365556
RRNAD1	E5RHI7;Q96FB5;E5RIL6;H0YBL9;Q96FB5-2
HAVCR2	E5RHN3;Q8TDQ0;Q8TDQ0-2
ERLIN2	E5RHW4;O94905;E5RJ09;O94905-2;O94905-3	0.453299	0.310647	0.141871
NPM1	E5RI98	-1.97624	0.0227794	0.00315621
TBCA	E5RIW3;E5RJD8;O75347;E5RHG6;O75347-2;E5RIX8;A0A494C144	-0.272613	0.16472	0.054281
PIP4P2	E5RIY0;Q8N4L2;E5RFT4;E5RJC2;E5RIP9	0.219601	0.574166	0.370563
AP3M2	E5RJ52;P53677;E7ER80;P53677-2;H0YBA0;H0YAY4	-0.036821	0.907268	0.819944
DECR1	E5RJD2
ANXA6	E5RK69	-0.557403	0.147832	0.046233
CETN3	E5RK82;E5RJF8;O15182;H0YBL5;E5RH67;E5RFM2	0.771882	0.0010954	5.4008e-05
SGMS1	E6ZCI6;C0MHM2;Q86VZ5	0.042011	0.944435	0.885634
PIGG	E7EM50;Q5H8A4-4;Q5H8A4-2;Q5H8A4;D6RFE8;E7EWV1;Q5H8A4-5;Q5H8A4-6;Q5H8A4-3;D6R9J9;D6RD39	0.078873	0.871365	0.762027
PGGHG	E7EMA9;Q32M88;B8ZZ60;Q32M88-2;H3BM00;H0YCL6	0.370845	0.146513	0.0456271
FLOT2	E7EMK3;Q14254;J3QLD9;K7EKW9	0.425174	0.136319	0.0410423
UBR5	E7EMW7;E7ET84;E5RFK7;H0YAV7;H0YBB4	-0.017016	0.940945	0.880894
ZNF143;ZNF76;ZNF774	E7EN86;P52747-2;P52747-3;P52747;E7EX64;E9PPB0;C9JRS3;E9PLN4;E9PS81;E9PMY8;E9PJF2;C9JTC5;C9J2G7;C9JCG1;E9PLS7;Q6NX45	0.188703	0.446577	0.247825
TAP2;HLA-DOB	E7ENX8;Q03519-2;A0A140T9S0;A0A140TA22;H0Y4X4;A0A140T9U5;A0A140T9L2;A0A140T9F2;A0A140T945;A0A140T935	-0.260885	0.589682	0.387651
STXBP4	E7EPP7;Q6ZWJ1;B5MCT9;Q6ZWJ1-2	-0.128596	0.845102	0.717566
CAST	E7EQ12;D6RC54;D6RAA8	-0.562329	0.304754	0.137278
AP5M1	E7EQ45;Q9H0R1;Q9H0R1-2;H0YIY0;G3V3L4;G3V573;S4R311	0.374972	0.0736963	0.01693
NAA50	E7EQ69;Q9GZZ1;C9J5D1;A0A087WWJ2;Q9GZZ1-2;B0AZT5;C9J5J3;C9JZU6;A0A0D9SF32;F8WCK0	-0.466233	0.0042071	0.00030636
BBS1	E7EQH1;Q8NFJ9-3;Q8NFJ9;E9PR55;Q8NFJ9-2;E9PPR3;E9PJ28;E9PMB7
HNRNPH1	E7EQJ0
YIPF3	E7EQR8;Q9GZM5;D6RFI3;D6RGY8;H0Y9A1;D6RBQ1;D6RA04;D6RAY4	0.283065	0.304312	0.136933
PRDM15	E7ER26;P57071-3;P57071-2;P57071;Q4W8S1;P57071-6;P57071-5;A0A6Q8PFK1	0.32775	0.227995	0.0887802
CLASP2	E7ERI8;E7EW49;O75122-3	0.362476	0.115039	0.0320581
RASA4	E7ERK1;O43374-2;O43374;H0YB35	-0.792926	0.205967	0.0763976
ARHGAP44	E7ERK8;Q17R89-2;Q17R89-3;Q17R89;F5H6L3;J3KRS3
EIF2B4	E7ERK9;A0A087WW69;H7C2L8	-0.207146	0.293414	0.129671
ZC3H18	E7ERS3;Q86VM9;H3BRH3;H3BP01	0.198868	0.373911	0.189414
THBS4	E7ES19;P35443
NOS3	E7ESA7;P29474
XPO7	E7ESC6;E5RIW1;H0YBE1	0.145651	0.660593	0.465332
MAEA	E7ESC7;Q7L5Y9;B4DQT1;B4DVN3;Q7L5Y9-3;D6REW7;Q7L5Y9-2;D6RE80;D6RIB6;Q7L5Y9-4;D6RDW4;Q7L5Y9-5;D6RA86;D6RID6;D6R8Z3	0.115033	0.585499	0.382832
WDR17	E7ESC9;Q8IZU2-2;Q8IZU2;H0YAG1	-0.35602	0.531112	0.328135
ANKRD26	E7ESJ3;Q9UPS8;A0A6Q8PFU2;A0A6Q8PF30;A0A6Q8PG48;A0A6Q8PGH2;A0A6Q8PGX8;H0Y4T9;A0A6Q8PHK8;A0A6Q8PHI6;A0A6Q8PH02;A0A6Q8PHK2	-0.618977	0.382897	0.196042
MRPL22	E7ESL0;J3KQY1;Q9NWU5;Q9NWU5-2;Q9NWU5-3	-0.449191	0.0509389	0.00983213
ITGA2	E7ESP4;E7EMF1;E9PB77;D6RG08	-0.418467	0.518683	0.315867
MTA1	E7ESY4;Q13330;H0Y4T7;Q13330-2;F8W9Y9;H7C3F3	0.346557	0.0810312	0.0193829
ING3	E7ET07;Q9NXR8;A0A0C4DG38;Q9NXR8-2;Q9NXR8-3	-0.0394309	0.900114	0.806064
PLAU	E7ET40;P00749-2;P00749;S4R3G7
DAGLB	E7ET49;Q8NCG7-2;Q8NCG7-4;Q8NCG7	0.223783	0.340733	0.163377
DTX2	E7ET89;Q86UW9
METTL8	E7ETE0;B3KW44;B5ME25;Q9H825;Q9H825-2;C9JE69;C9J3F1;C9J6U8;H7C2P8	-0.691594	0.0535406	0.0106105
RPS24	E7ETK0;A0A2R8Y849;A0A2R8YD14;P62847-2;P62847-3;P62847;P62847-4;A0A2R8Y8A0	-0.425181	0.105522	0.0280171
LAMP3	E7ETP9;Q9UQV4;C9JDI8;C9JYP5	-0.268856	0.791124	0.638613
RBMS1;RBMS3;RBMS2	E7ETU5;E7EPF2;C9J9B2;C9JIJ9;A0A1B0GUW5;Q6XE24-3;Q6XE24-4;Q6XE24-5;Q6XE24-2;Q6XE24;F8W1T6;Q15434;F8VV01	0.483523	0.0361393	0.00614316
PLOD2	E7ETU9;O00469;O00469-2;O00469-3;C9JXZ0
TPCN2	E7ETX0;A0A1B0GTM1;A0A1B0GUM5;Q8NHX9
TCOF1	E7ETY2;Q13428-6;Q13428-7;A0A3B3IS06	-0.359235	0.245685	0.098982
CD36	E7EU05;P16671;P16671-4;P16671-3;E9PLT1;P16671-2;E7EX47;E7ERZ9;E7EWI4;E9PC45;E9PJX8;E7EVU1	-0.510347	0.413311	0.220141
PITPNC1	E7EU35;A0A0C4DGP0;Q9UKF7-2;J3QS95;J3QRS7
NPIPB5;NPIPB3;NPIPB4;NPIPB12;NPIPB13	E7EUG2;Q92617-3;Q92617-6;Q92617;A8MRT5;F5H3D4;C9IYD2;F8W0I5;Q92617-4;Q92617-2;Q92617-5;C9JG80;F5GW90;A6NJU9;F6SDX0;E9PKP1	-1.06292	0.293906	0.130066
G6PD	E7EUI8	-0.22201	0.775075	0.615429
EIF4G1	E7EUU4;Q04637-8;E9PGM1;Q04637-7;C9K073;C9J2Z7;H7C044;A0A6Q8PFB2;H7C0V6;C9JHW9;C9JIH5;C9JSU8;C9JWW9;C9JWH9;C9J556;C9JWH7;REV__C9JQZ6;REV__F5H7J8;REV__Q8NEG2-2	-0.457758	0.0118475	0.00131465
CCSER1	E7EUW0;Q9C0I3-2;Q9C0I3;H0YAI2;H0Y9F8;H0YA74
CAPN5	E7EV01;O15484;A0A3B3IRX8;E9PS73	-1.33953	0.0734975	0.0168491
MTA3	E7EV10;Q9BTC8;E7EQY4;Q9BTC8-2;F6RRE2;E9PCS8;E9PF88	1.28038	2.3564e-05	3.5617e-07
SLC8A1	E7EV41;P32418-2;P32418-3;P32418-4;P32418-5;P32418
MAP4	E7EVA0;P27816-4;B5MEG9;A0A0J9YW37;A0A0J9YVV8	-0.347356	0.248962	0.100976
DTNB;DTNA	E7EVB6;E9PEY4;O60941-6;O60941-5;O60941;O60941-3;O60941-4;O60941-7;O60941-2;Q9Y4J8-8;Q9Y4J8-12;Q9Y4J8-16;Q9Y4J8-5;Q9Y4J8-4;Q9Y4J8-3;K7ERH7	-0.200303	0.511314	0.307978
CYFIP2;CYFIP1	E7EVJ5;Q96F07-2;E7EW33;A0A087WWZ1;A0A087WTQ3;A0A087WVE1;A0A087WZL7;A0A087WV63;A0A0G2JRF5;A0A087WWY5	-0.193828	0.651994	0.455419
YWHAZ	E7EVZ2	-0.952509	0.295421	0.131125
SLC36A1	E7EW39;Q7Z2H8-4;Q7Z2H8-3;Q7Z2H8;E5RHG5
NCOR1;NCOR1P1	E7EW50;J3KS51;J3KT44;C9JAP0;Q9H4R4
SEPTIN10	E7EW69;B5ME97;Q9P0V9;Q9P0V9-2;E7EX04;Q9P0V9-3;C9JEW2;C9JNR7;C9JEQ7;F5H1W3;F8WC85	0.211036	0.803327	0.655016
EXOC6	E7EW84;Q8TAG9;Q8TAG9-2;B1AP46;F2Z3K0	0.147881	0.470607	0.271152
ZMIZ2	E7EWM3;Q8NF64-3;Q8NF64-2;Q8NF64;A0A087X127;F8WC48;C9JDA5	0.0437739	0.855585	0.73437
CSTF2	E7EWR4;A0A0A0MT56	0.189571	0.300372	0.134382
TBC1D31	E7EWW7;E7ERK7;Q96DN5-2;Q96DN5;Q96DN5-3;E5RI94;E5RHC6;E5RFG6;E5RG45;H0YCP2;H0YCY3	0.503125	0.394029	0.204578
PCCB	E7EX59;P05166;P05166-2;E7ETT1;E9PDR0;C9JQS9;E7ETT4;E7EUY3;E9PEC3;F8WBI9;E7ENC1;C9JVY9;H7C5C9;C9JVW9;C9JAW3	0.381829	0.309725	0.141115
NRP1	E7EX60;Q5T7F0;E9PEP6;O14786-3;O14786-2;O14786;Q5JWQ4;Q5JWQ6
EIF4G1	E7EX73;F8WCF2	-0.929684	0.156263	0.0504068
CHTF18	E7EXA6;Q8WVB6;Q8WVB6-2;Q8WVB6-3	0.0230195	0.968465	0.929196
NACA	E9PAV3-2;E9PAV3;F8VZJ2;H0YHX9;Q13765;F8W0W4;F8W1N5;F8VNW4;F8VZ58	-0.175046	0.656579	0.460141
ALYREF	E9PB61
HK2	E9PB90;P52789	-1.40507	5.3779e-05	1.0288e-06
SEC24D	E9PC44	0.448387	0.491617	0.290855
CELF2	E9PC62;A0A0J9YXJ0;Q5VZZ6;A0A0J9YX66;A0A1B0GU44;A0A1B0GUN8;O95319-5;O95319-2;O95319;O95319-4;O95319-3;V9GYD9;V9GY47;A0A0J9YXK1	-0.0533301	0.880722	0.776443
MARK2	E9PC69;Q7KZI7-14;Q7KZI7-16;Q7KZI7-13;E7ETY4;Q7KZI7-15;F5H4F6;F5H6N2;F5H4J8	-0.364692	0.0294133	0.00456131
RAPGEF6	E9PCH4;Q8TEU7;Q8TEU7-4;A0A5F9ZHG7;Q8TEU7-5;Q8TEU7-3;Q8TEU7-2;B7Z7Y1;D6RE77;Q8TEU7-6	-0.310911	0.0724521	0.016479
GUCY1B1	E9PCN2;A0A494C1B9;Q02153-2;Q02153-3;Q02153;B7Z685;D6RC99
CAV1	E9PCT5;Q03135	0.204868	0.790778	0.63748
GOSR1	E9PCW1;B4DQA8;O95249-2;F6RU00	0.580313	0.0168132	0.00211173
NNT	E9PCX7;A0A590UJI3;D6RCR6
INPP4B	E9PCZ3;D6RJC3;E7EQN9;O15327;E9PHC0;E9PG59	-0.754421	0.339944	0.162795
SMG7	E9PD50;Q92540-2;Q92540;Q92540-4;Q92540-5;B1ALB4;E9PEK3;D6RAD0;E9PBK2	0.0152721	0.966232	0.924928
MEIS1;MEIS3;MEIS3P1;MEIS3P2	E9PDC4;F5GYS8;H0YNY8;U3KPR8;O00470;O00470-2;U3KQV2;H3BLU4;H0YNA8;A6NDR6;Q99687-3;A8K0S8;Q99687;Q99687-2
MYO1B	E9PDF6;O43795-2;O43795;E7EQD9;H7C2Y7;C9JYW1;C9JUP5;A0A0U1RRI3;C9K0I9	1.27432	0.0264761	0.00395836
LAD1	E9PDI4;O00515;A0A0J9YYF6;A0A0J9YW63;A0A0J9YVY2
ICA1	E9PDL4;A0A3B3IST8;Q05084-3;Q05084;Q05084-2;B9ZVM7
ANKHD1	E9PDP5;H7C2F5;H3BLS9;Q8IWZ3-2;Q8IWZ3-5;Q8IWZ3-3;D6RHC4	-0.391313	0.152108	0.0484454
CDCA2	E9PEI0;Q69YH5	-0.272763	0.625193	0.42427
ATP11A	E9PEJ6;H0Y547;P98196;H0Y8F0;A0A087WVE8;A2A3G9	-0.399632	0.527587	0.323793
CSF1R	E9PEK4;P07333;P07333-2
MAPK8IP3	E9PFH7;A0A087WYG2;A0A669KB35;Q9UPT6;Q9UPT6-2
MLIP	E9PFJ4;Q5VWP3;Q5VWP3-4;Q5VWP3-3;D6RD42;D6RHX6;E2QRH6;H0Y8L5;E9PCK9;Q5VWP3-2
RABGEF1	E9PFK9;Q9UJ41;Q9UJ41-4;Q9UJ41-3;V9GYI8;A0A1W2PPY0;E9PHB8;C9JDA2	0.039168	0.831985	0.696647
PHLDB2	E9PFQ4;Q86SQ0-2;Q86SQ0-3;Q86SQ0;G5E9V3;A0A1W2PQ63;E9PGF6;E9PDY7;A0A1W2PRT1
ZFAND2B	E9PFU9;Q8WV99;E7EV05;B4DEN4;Q8WV99-2;F8WEE4;B8ZZ56;A0A087X0D9;C9J1R6	-0.258812	0.488189	0.287899
FCHSD2	E9PG19;O94868;O94868-2;O94868-3;E7ENZ2;C9JM66;B8ZZW8;H0Y6M2;H0YG35	-0.655321	0.036382	0.00620187
ARHGEF3	E9PG37;Q9NR81-2;E7EU49;Q9NR81;Q9NR81-3;C9J586;Q9NR81-4;C9J609;C9JNF2;H7C4P0;C9J5K8
MAP1A	E9PGC8;P78559;P78559-2	1.06971	0.105925	0.0281967
TNS1	E9PGF5;E9PF55;A0A494C067;A0A2R8Y4T1;Q9HBL0;A0A087WWW7;H0Y4U1;E7ERH1;C9JI43;E7EMG1;Q9HBL0-2	-0.613178	0.203572	0.0747673
TRPM2	E9PGK7;O94759-2;O94759;O94759-3;C9JZQ8
SERPING1	E9PGN7;P05155-2;P05155;P05155-3;H9KV48;H0YCA1	0.0997875	0.877938	0.771461
TSN	E9PGT1;Q15631;H7C1D4;Q15631-2;A0A0J9YVW2	1.03873	3.0518e-07	1.176e-09
COPS8	E9PGT6;Q99627;Q99627-2;H7C3S9;F8WEF2	0.101892	0.718094	0.538226
CYP20A1	E9PHG5;Q6UW02;Q6UW02-2;C9J8K7;Q8WZ13;F8WBE2	0.331482	0.538138	0.334497
MROH1	E9PHY8;Q8NDA8;Q8NDA8-2;Q8NDA8-3;Q8NDA8-7;Q8NDA8-6;Q8NDA8-4;Q8NDA8-5	0.469984	0.0350018	0.00587842
GSDMD	E9PIB2;E9PNZ0;E9PQR9;E9PQ48;E9PRF1
MTCH2	E9PIE4
THY1	E9PIM6;E9PNQ8;P04216;J3QRJ3	-0.0862985	0.889113	0.78979
YIF1A	E9PIZ0;C9JST7;A6NGW1;O95070
PRDM11	E9PJ09;A0A087WWZ6;Q9NQV5-2;Q9NQV5;H3BSZ2
PHRF1	E9PJ24;B7ZM65;F8WEF5;A0A0J9YYB5;A0A0J9YWD5;Q9P1Y6-3;Q9P1Y6;A0A0J9YX88;Q9P1Y6-2	0.0830022	0.77049	0.608554
VPS51	E9PJ36;E9PMB6
TCP11L1	E9PJ55;Q9NUJ3;R4GNF5;E9PP52;H0YES4;E9PS88	-0.42976	0.0678376	0.0149469
UBXN1	E9PJ81;Q04323-2;E9PS08
CYHR1	E9PJD7;Q6ZMK1-2;Q6ZMK1;E9PQ42;Q6ZMK1-4	0.0946641	0.693521	0.505217
BRMS1	E9PJF5;G5E9I4;Q9HCU9;H0YCF7;E9PPD1;REV__H0Y5F2;REV__H7BXQ2;REV__Q5SNV9;REV__Q5SNV9-2	-0.275313	0.398396	0.207609
CD81	E9PJK1;E9PRJ8;H0YDL9;H0YDJ9;E9PIF1;A6NMH8;P60033;E9PM31;H0YEE2	-0.023832	0.981173	0.959162
NDUFV1	E9PJL9	-0.126003	0.793488	0.641636
FBXO3	E9PJM3;Q9UK99-3;Q9UK99-2;Q9UK99;G3V1E0;B4E3U2;Q49AF1;E9PL46	-0.613635	0.00048318	1.8432e-05
RPS6KA4	E9PJN1;O75676-2;O75676;A0A0A6YYC0;E9PKU3	-0.22386	0.414026	0.220811
TRPC6;TRPC7	E9PJN4;Q9Y210-2;Q9Y210-3;Q9Y210;Q70T24;A1A4Z5
ATXN3	E9PJN5
RPS3	E9PJN9
HSPA8	E9PK54;E9PQQ4;E9PQK7;E9PPY6;E9PN25	-0.446689	0.308539	0.140279
PARP10	E9PK67;E9PNI7;Q53GL7;E9PPE7;E9PJI2;E9PPV8;F8W8G7;E9PIA6;E9PIK9;E9PSE7;E9PM86;E9PSG8;E9PLE8;E9PPU2;E9PQQ6	0.0574302	0.862183	0.745884
USP35	E9PK78;Q9P2H5-2;Q9P2H5
RAB3IL1	E9PK89;Q8TBN0-2	-0.713404	0.203255	0.0744494
BCLAF1	E9PK91;Q9NYF8-3;E9PQN2;E9PKI6;A0A1W2PQ43;H0YF63
CCDC15	E9PKB1;Q0P6D6
PLEKHA7	E9PKC0;Q6IQ23;Q6IQ23-2;H0YDE2;Q6IQ23-3;A0A1B0GUN0;A0A1B0GUM1;E9PL74	0.213364	0.760866	0.595757
MS4A1	E9PKH8;P11836;P11836-2;E9PPL6	3.04864	0.00033456	1.1077e-05
UBTF	E9PKP7;P17480-2;E9PMM2;H0YDH7	0.545834	0.29759	0.13244
PTS	E9PKY8;E9PJM0;Q03393
NEDD8-MDP1;NEDD8	E9PL57;F8VSA6;E9PS38;S4R3E9;Q15843	-0.0762665	0.719528	0.539905
RRM1	E9PL69;E9PP77;H0YCY7
SIGLEC10	E9PL79;Q96LC7-8;Q96LC7-9;Q96LC7-6;Q96LC7-7;Q96LC7-2;Q96LC7-4;Q96LC7-3;Q96LC7;Q96LC7-5
CAPRIN1	E9PLA9	-1.39412	0.0228676	0.00317164
CAPN1	E9PLC9
NPEPPS;NPEPPSL1	E9PLK3;P55786;P55786-2;A6NEC2;H0YDG0;A6NEC2-2;H0YCQ5;E9PJY4;E9PJ74;E9PPD4;A6NEC2-3;E9PRQ5;E9PI82;E9PJF9;E9PPZ2	0.374993	0.0169328	0.00213285
CSTF3	E9PLP8;H0YE74
PRDM10	E9PLV1;Q9NQV6-2;Q9NQV6-1;Q9NQV6-5;Q9NQV6;Q9NQV6-4;Q9NQV6-7;Q9NQV6-6;E9PRS0	-0.169066	0.427571	0.232199
CAPN1	E9PLX0	-0.918776	0.116866	0.0327214
RNF141	E9PLX2;E9PQV2;Q8WVD5;E9PNF8	0.0944081	0.800485	0.652024
MACF1	E9PLY5
ME3	E9PMB9;Q16798;Q16798-2;Q6TCH8;E9PND9;E9PKA0;E9PNN2	-0.235266	0.708622	0.525731
BIRC2	E9PMH5;Q13490-2;Q13490;A0A087X2B2;E9PIW1;E9PI77;H0YDY3;E9PNM6;E9PQZ9	-0.535646	0.0235703	0.00331669
CD151	E9PMR4;E9PRJ3;K4DIA7;P48509	0.313643	0.551008	0.347024
SLC36A4	E9PN09;Q6YBV0
ATP5MG;ATP5MGL	E9PN17;A0A3B3ITX4;O75964;A0A3B3IRW3;Q7Z4Y8	-0.617082	0.154304	0.0494903
ARFGAP2	E9PN48	0.178802	0.805072	0.658143
TP53I11	E9PN66;E9PKN9;E9PS55;E9PMW4;E9PQ46;E9PIN5;E9PIK4;U3KQ32;E9PKZ4;E9PPM1;O14683;E9PNB3;E9PMY0	-0.688993	0.163188	0.0535998
RNF214	E9PN76
HSPA8	E9PN89
EBAG9	E9PND3;E9PN10;O00559;O00559-2;E9PJ38;E9PJ40	0.587757	0.0358213	0.00605903
TPD52L1	E9PNK6;J3KNE7;Q16890-5;Q16890;E9PPQ1;Q16890-2;Q16890-4;Q16890-3;E9PNQ9
RIN1	E9PNR2;Q13671-2;Q13671
ARHGAP27	E9PNT2;E9PNX6
RDX	E9PNV3;E9PQ82	-0.573325	0.331442	0.156417
CD59	E9PNW4;A0A2U3TZL5;P13987;P13987-2;H0YET2	-0.0363371	0.962066	0.91646
ZC3H12C	E9PP00;Q9C0D7;Q9C0D7-2
MDK	E9PPJ5;E9PLM6;P21741;P21741-2
GPAA1	E9PPZ9;O43292;E9PLV6;E9PLG8;O43292-2;E9PM11;E9PQ31;E9PM94	-0.275004	0.39189	0.202762
PCF11	E9PQ01;E9PQF9
PUF60	E9PQ56	-0.148617	0.793514	0.641779
TMEM135	E9PQL0;Q86UB9-2;Q86UB9
PRCP	E9PQN3	-0.684677	0.444759	0.246409
PPP6R3	E9PQP7
PHF1	E9PQT8;O43189-2;A2AB23;A2AB22;A2AB25	0.522308	0.0609571	0.0127896
JAML	E9PR26;Q86YT9-4;Q86YT9-2;Q86YT9;E9PKK2
RNH1	E9PR82
PEX26	E9PRC5;Q7Z412-2;Q7Z412
C11orf98	E9PRG8;E9PLD3;A0A494BXY3	-0.761051	0.00364742	0.00025465
TXNRD1	E9PRI8
SLC22A18	E9PRM7;A0A0J9YWM3;A0A024RCG2;Q96BI1	-0.149222	0.862697	0.747037
IFT46	E9PRT0;E9PSB9;E9PR06;Q9NQC8;Q9NQC8-2;E9PIM8;E9PKW0;E9PMR8;A0A5F9ZH13
EEF1D	E9PRY8;P29692-2;A0A087X1X7;H0YE72;H0YCK7;E9PIZ1;E9PJV8;E9PN56;E9PN71;E9PRL0;E9PQR8;A0A0J9YXU2;E9PKH7;E9PNC8;E9PPY1	-0.0699467	0.816645	0.673032
SCYL1	E9PS17;Q96KG9-2;Q96KG9;E9PK59;Q96KG9-3;Q96KG9-4;Q96KG9-5;Q96KG9-6;E9PPN3;A0A0A0MQX4;H0YCI6;H0YDH0	-0.298084	0.14456	0.0446547
TM7SF2	E9PS18;O76062;H0YEN6;E9PLS9;E9PK81;E9PQZ7;E9PP79;E9PQ50;E9PLL1;E9PS09;O76062-2	0.397484	0.566582	0.363154
MAF1	E9PSH4;Q9H063;E9PR76;E9PJ05;H0YEV4	-0.0185323	0.973951	0.943414
CD3E	E9PSH8;P07766	-0.908774	0.355778	0.175723
CHMP4A;TM9SF1	E9PSI1;E9PQ80;E9PQI5;E9PMQ9;O15321-2;O15321;E9PL78;E9PJM1;E9PQY7;E9PS99;H0YI89;E9PJC4	0.4767	0.0135991	0.0015759
CADPS	F1T0E5;Q9ULU8-2;Q9ULU8-3;Q9ULU8;Q9ULU8-4;Q9ULU8-5;H7C538;H7C4K9;A0A0C4DGY2
IQGAP3	F2Z2E2;Q86VI3	-0.464531	0.592962	0.391372
RPS6KA2	F2Z2J1;Q15349;Q15349-3;Q15349-2;B7Z3B5;D6R910;D6RHW7;D6RA62;D6RE03
JAKMIP1	F2Z2K5;Q96N16-6;Q96N16-7;Q96N16-4;Q96N16;Q96N16-5;Q96N16-2;Q96N16-3
FGGY	F2Z2V1;A0A0U1RRB9;Q96C11;Q96C11-3;Q96C11-4;Q96C11-5;A0A0U1RQJ1;Q96C11-2;C9J015;A0A0U1RQS3;A0A0U1RR53;A0A0U1RRI8;J3QKV9;Q96C11-6	1.04077	0.00210148	0.00012402
TRMT2A	F2Z2W7;Q8IZ69;Q8IZ69-2;C9K041;H7C100	-0.113327	0.657109	0.460591
XPO4	F2Z2X4;Q9C0E2	0.417579	0.0113328	0.00124275
TMEM237	F2Z329;A0A087WWU1;Q96Q45-2;Q96Q45;Q96Q45-5;Q96Q45-3
RAP1GAP	F2Z357;A0A0A0MQY8;J3KPC5;X6R8W7;P47736;P47736-2;P47736-3;P47736-4	0.215756	0.851767	0.72721
PTGR1	F2Z3J9;Q14914-2;Q14914	-0.575858	0.272209	0.115271
KCTD10	F5GWA4;Q9H3F6-2;Q9H3F6;F5H497;F5H6V0;F8W8I7	-0.361099	0.148072	0.0463738
GTF2H3	F5GWD3;Q13889;F5GXG6;F5H4K7;H0YFF7;F5H3G1;A0A087WYD5	-0.378963	0.132794	0.0396024
PIK3C2B	F5GWN5;O00750
WNK1;WNK4	F5GWT4;Q9H4A3-2;Q9H4A3;Q9H4A3-5;Q9H4A3-6;Q9H4A3-7;Q9H4A3-4;A0A6Q8PFM0;F6UYG0;H0YH68;Q96J92-3;Q96J92;K7ENT7;Q96J92-2	-0.0569769	0.844124	0.715753
FAM76B	F5GX09;F5H5F4	-0.192204	0.510471	0.307287
KDM4B	F5GX28;A0A0C4DFL8;O94953;K7EQ54;O94953-2	0.105609	0.77954	0.621126
RIPOR2	F5GX51;A0A2R8YEE0;Q9Y4F9	-0.604247	0.334734	0.158755
ENG	F5GX88;P17813-2;P17813	-0.863558	0.25769	0.10634
ATE1	F5GXE4;O95260-2;B4E107;Q5SQQ1	0.321174	0.436741	0.239273
NR4A1;NR4A2;NR4A3	F5GXF0;P22736;P22736-2;H7BZ00;H3BT85;P22736-3;Q92570-2
ALCAM	F5GXJ9;Q13740-2;Q13740;H7C543;Q13740-4;Q13740-3	0.0181744	0.97868	0.955317
DAD1	F5GXX5;P61803;F5H895;A0A0B4J239	0.109099	0.83329	0.69864
SPARC	F5GY03;E5RK62
NECAP1	F5GYH1;A0A1W2PRM0;A0A1W2PRL5;A0A1W2PR09;Q8NC96;A0A1W2PNT6;A0A1W2PR27;A0A1W2PPF5;F5H2U7;A0A1W2PRQ7;Q8NC96-2;A0A1W2PRW5	0.154102	0.474202	0.275044
SDHAF2	F5GYJ5;Q9NX18;F5H8E2;F8W679;M0QYN2;F5GXW4;M0R060;F5H5T6	-0.640704	0.282044	0.12133
DDX24	F5GYL3;A0A1W2PRR2;A0A087WXU8	-0.214388	0.747173	0.576693
ATP6V0D1	F5GYQ1;P61421;R4GN72;J3QL14;H3BQJ1;H3BQB4;H3BSG7	0.159036	0.657775	0.461295
PXN	F5GZ78;P49023	-0.327368	0.440014	0.242572
DTL	F5GZ90;Q9NZJ0	-0.757153	0.580474	0.376793
RAP1B	F5GZG1	0.197589	0.771227	0.609527
SLC3A2	F5GZS6;J3KPF3;P08195-3;P08195;P08195-4;F5GZI0;H0YFS2;H0YFX4
LTO1	F5GZY6;B4DFA5;Q8WV07;H3BPK6;F5GWS9;F5H6T8
IRAG2	F5H006
RIPOR2	F5H029;A0A2R8Y7B3;B7Z6U4;A0A2R8YF77;Q9Y4F9-2;A0A2R8Y4B9
ZNF79;ZKSCAN7;ZNF132;ZNF286A;ZNF286B;ZNF599	F5H032;A0A087X2B0;Q15937;C9J6L6;A0A1W2PPT3;Q9HBT8-2;Q9HBT8;P0CG31;Q96NL3;P52740-2;P52740
PLBD1	F5H053	-0.950522	0.2039	0.0750437
RAP1B	F5H077	0.251603	0.693735	0.505738
ANAPC5	F5H0F9;Q9UJX4;Q9UJX4-3;F5GY68;Q9UJX4-2;H0YFB5;F5H0N1;F5H3S5;F5GZ05	0.237234	0.114738	0.0319053
TDG	F5H0I7;G8JL98;Q13569;B4E127;H0YH18;F5H539	-0.431251	0.176346	0.0603122
CLASRP	F5H0Q6;A0A0A0MQS2;Q8N2M8;Q8N2M8-4;Q8N2M8-3;K7EP11;K7EM61;K7EKC9	-0.0073614	0.984067	0.963408
GNB3	F5H100;P16520-2;P16520;F5H8J8;F5H0S8;E9PCP0;A0A6Q8PF84;F5GZN8	0.590369	0.218446	0.0835945
TCP1	F5H136;F5H676;F5H726;F5H7Y1	-0.346852	0.462836	0.26362
RRN3;RRN3P2	F5H148;Q9NYV6;H3BMT1;Q9NYV6-2;Q9NYV6-3;A6NIE6;Q9NYV6-4
POLE	F5H1D6;Q07864;A0A5F9ZHA7;A0A087WW42;A0A087WX51;A0A5F9ZHD6;F5H7E4	-0.263124	0.658873	0.462618
CRACD	F5H1N7;Q6ZU35;A0A1B0GWF1;A0A2R8Y6P1;R4GNI9
PIGB	F5H1S1;Q92521;H3BS45;H3BRK6;H3BQU3
HIVEP1	F5H212;P15822;C9J2N3;P15822-2;P15822-3;C9JZF8;C9JAW2;A0A0D9SFF3
SPOCK2	F5H283;Q92563
ZNF7;ZNF419;ZNF180;ZNF41;ZFP1;ZNF549;ZNF45;ZNF416;ZNF527;ZNF674;ZNF239;ZNF317;ZNF26;ZNF554;ZNF165	F5H290;P17097;P17097-2;Q96HQ0-2;A6NNZ3;Q96HQ0-5;Q96HQ0;Q96HQ0-3;Q96HQ0-4;Q96HQ0-6;Q9UJW8;P51814-4;J3KNQ1;Q6P9A3-2;P51814-8;P51814-7;Q02386;Q9UJW8-3;Q9UJW8-2;Q9UJW8-4;G5E9B8;A0A0A0MP75;P51814-6;E9PJX9;P51814-5;P51814-2;E9PPK0;Q9BWM5;Q8NB42;Q2M3X9;Q6P2D0-2;Q6P2D0;Q16600;Q96PQ6-4;P51814-3;P17031;Q86TJ5;Q2M3X9-2;Q8NB42-2;Q6P9A3;P49910;P51814
NAA40	F5H2C9;Q86UY6;F5GY41;F5GXF6;Q86UY6-3	-0.206537	0.564174	0.360717
PRPF19	F5H2I0	0.192948	0.881814	0.77895
VPS33A	F5H2X5	-0.363362	0.664246	0.46975
CIZ1	F5H2X7;Q9ULV3;Q9ULV3-5;H0Y5D5;Q9ULV3-2;Q9BTG3;Q5SYW2;Q9ULV3-3;Q9ULV3-4;A0A494C0L7;A0A0U1RQR2;F6WSM2	0.0421687	0.852687	0.729459
SEC23A	F5H365;Q15436;Q15436-2;G3V4V1;G3V1W4;G3V3G5;G3V2R6;G3V5X8;G3V4Q2;G3V5K1	0.428736	0.0543252	0.0108572
PXMP2	F5H4N4;Q9NR77;F5GZF7;F5GXM0
GRIP1	F5H4N6;Q9Y3R0-3;Q9Y3R0-2;Q9Y3R0;F5H4P8;H0YFK8;F5H4Q7;F5H3G9;F5H5I0;F5H424;F5H3F9;H0YGF1;H0YGM4
VPS37C	F5H4Q5;A5D8V6	-0.629277	0.0620218	0.0131023
PDCD2	F5H4V9;Q16342-3;Q16342;J3QK82;A0A087WYJ3;Q16342-5;Q16342-2;Q16342-4;F5GWT2;H0YFZ5;H0YFM2;H0YFS8	-0.243779	0.342996	0.165244
RASGRP1;RASGRP3	F5H514;H0YMF3;H0YKM0;O95267-2;O95267;O95267-3;O95267-4;O95267-5;H0YNK9;H7C352
KLHL42	F5H523;Q9P2K6
ACSF3	F5H5A1;F5H755;F5H362;H0YGC7;F5H3B2;H0YH37;H0YGJ0	0.318284	0.720533	0.541091
TUBA1C	F5H5D3;Q9BQE3	-0.128444	0.772712	0.611885
PAAF1	F5H5D4
BCKDHA	F5H5P2;P12694;P12694-2;F5GXU9;H0YH31	0.843382	0.0182764	0.00237313
NAT1	F5H5R8;P18440	0.403259	0.0942665	0.0240076
DDX55	F5H5U2;Q8NHQ9;E7EX41;Q8NHQ9-2	-0.0798992	0.744175	0.572683
HEATR5A	F5H619;Q86XA9-2;Q86XA9;H7C5W6;H0YIW3;F8VQQ6;H0YHE0;H0YHS5;Q86XA9-3	-0.0364408	0.939498	0.877928
ZNF84;ZNF568;ZNF615	F5H630;P51523;F5H1B1;A0A087WWI3;H9KV89;A0A087X254;Q8N8J6;Q8N8J6-3;Q8N8J6-2
ATL3	F5H6I7	-0.644823	0.0296999	0.00464951
ACTR2	F5H6T1
MRPL48	F5H702;Q96GC5-3;Q96GC5;F5H8D0	-0.071064	0.85987	0.741143
MSRB3	F5H7C4;F5H6G9;F5H199;H0YFW5;Q8IXL7-2;Q8IXL7;H7C2B7;A0A2R8Y7J8	-1.23466	0.0140346	0.00164451
MGST1	F5H7F6;F5H6X2;P10620-2;P10620;F5GX73;F5H613;F5H760	-0.618059	0.30444	0.1371
OLR1	F5H7N8;P78380;P78380-3;F5H001;F5GZH1;P78380-2;J3QTI8;F5H3G7;F5H0N6;B7ZAN8	0.00624498	0.995267	0.98976
RPS6KC1	F5H7T0;F6RJM5;Q96S38-2;Q96S38;A0A087X1U5	-0.728121	0.255081	0.104595
TNC	F5H7V9;E9PC84;J3QSU6;P24821-6;P24821-5;P24821-2;P24821-3;P24821-4;P24821;F5H5D6	-0.278007	0.852932	0.730354
MED21	F5H872;Q13503	-0.0319396	0.929702	0.858659
MVK	F5H8H2;Q03426;F5H092;A0A1B0GWC2;F5GXC0;F5H163;F5H368;A0A1W2PS16;A0A0B4J236;A0A1B0GWF3	-0.16327	0.59102	0.389169
STARD10	F5H8H3;Q9Y365;F5GY11;F5H1Z6;F5H0V7;F5H8G1;F5GWK5;H0YH17;H0YFF3;F5H5A8;F5H3G8;H0YGA9;F5GY07;H0YGN8	1.17674	0.00904211	0.00089488
SIDT2	F5H8L4	-0.646782	0.177775	0.0611511
hCG_2043426;DDX19A;DDX19B	F6QDS0;I3L352;Q9NUU7-2;H3BTX1	0.396339	0.137532	0.0415102
DST	F6QMI7;E9PHM6;Q03001-14;Q03001-8;E7ETB9;Q6P0N6;Q5T0V7;Q03001-10;H0YC82;H0YBX0;E7ERX3;H0YAT7;Q03001-11;Q03001-12	1.18133	0.0035271	0.00024372
CDPF1	F6RAJ7;Q6NVV7
BNIP3	F6RP06;A0A0J9YW18;Q12983
DOCK2	F6S220;Q92608-2
PPP3R1;PPP3R2	F6U1T9;D3YTA9;P63098;H7BYZ3;A0A1B0GUC7;Q96LZ3	0.17219	0.474812	0.275569
HLA-DMB	F6UB75;A0A140T9U6;A0A140T9T8;A0A140T9R2;A0A140T9R0;A0A140T9I2;A0A140T9C9;A0A140T926;A0A0G2JIJ2;A0A0G2JI43;P28068	-0.494886	0.294265	0.1304
FBH1	F6UZG9;Q8NFZ0;Q8NFZ0-2	0.92466	1.8906e-05	2.6762e-07
CIZ1	F6VD24
RBM38;RBM24	F6VZ39;H0YA61;A6NG75;H0Y8S7;Q9H0Z9-2;Q9BX46-5;Q9BX46-2;Q9BX46;Q9H0Z9	0.0499476	0.9156	0.833442
RANBP1;PKIB	F6WQW2;P43487-2;P43487;C9JXG8;C9JGV6;C9JJ34;C9JDM3;C9JIC6;Q5T0Z6;Q9C010;Q9C010-2	0.283421	0.332732	0.157305
MICU1	F6XEV2;A0A0U1RRK1;A0A286YF11;Q9BPX6;Q9BPX6-3;Q9BPX6-2;Q9BPX6-5;Q9BPX6-4;E9PQV6;S4R3W3;S4R3D7;S4R3V1	-0.48703	0.0193443	0.00257226
LY6G6D	F6XWZ1;A0A140T9V5;A0A140T9R8;A0A140T9N5;A0A140T952;A0A140T924;A0A140T8X6
INHBE	F8VNP4;P58166
CAD	F8VPD4;P27708;H7C2E4;H7C3Z5	0.126284	0.554113	0.350442
ATG101	F8VQD9;Q9BSB4;F8VVA0;H3BMZ4	0.617294	0.0661432	0.0143617
METAP2	F8VQZ7;P50579-2;F8VRR3;F8VY03;F8VZX9	-0.526261	0.0817096	0.0196824
PCBP2	F8VRH0	-0.643363	0.307272	0.139007
RAPGEF3	F8VRX1;O95398-3;O95398;O95398-2
NFYB	F8VSL3;P25208	0.444439	0.00525628	0.00042462
PRPF40B	F8VU11;Q6NWY9-2;Q6NWY9-3;Q6NWY9;H0YII7	0.283927	0.515304	0.312063
POC1B-GALNT4;GALNT4	F8VUJ3;Q8N4A0	-0.0850596	0.852128	0.728336
DAZAP2	F8VUW5;Q15038-3;Q15038-6;Q15038;Q15038-4	-0.206992	0.54833	0.344219
NAP1L1	F8VUX1;F8VY35;F8W0J6;F5H4R6;P55209-2;P55209;H0YIV4;F8W020;F8VVB5	0.177249	0.6876	0.496729
WDR90	F8VUX9;Q96KV7-3;Q96KV7-5;Q96KV7	0.0980007	0.876322	0.769339
CD63	F8VV56;F8W022;F8VWK8;P08962-3;P08962-2;P08962;F8VNT9	1.01693	0.0461823	0.00862595
NAP1L1	F8VV59;B7Z9C2;P55209-3;F8W118;H0YHC3;H0YH88;F8VRJ2;B7Z4K9	-0.542651	0.182557	0.0635971
COPZ1	F8VVA7;P61923;F8W651;P61923-5;P61923-4;F8VXB1;F8W156;F8VYZ4;F8VUC5;F8VXR1;P61923-3;F8VYK5;P61923-2;F8VYE0	0.56828	0.0358945	0.00608233
DUSP6	F8VW29;Q16828
TSPAN31	F8VWE0;Q12999;F8VS78;F8VW54;F8VVF8;F8VNT7;F8VP43	0.893091	0.00211674	0.00012569
CS	F8VWQ5;F8W0J2	-0.269906	0.525066	0.321423
SMARCC2	F8VXC8;Q8TAQ2-2;Q8TAQ2-3;F8VZW6	0.67962	1.0231e-06	5.609e-09
KANSL2	F8VXI8;F8VX10;Q9H9L4;H0YIQ8;F8VRX7;F8VUX5;F8VP38;H0YHR2;H0YID1	0.665295	0.00081868	3.6632e-05
GIT2	F8VXI9;F8WAK2;Q14161-10	-0.29328	0.589329	0.387207
CHST11;CHST13	F8VXK3;Q9NPF2-2;Q9NPF2;A0A087WU70;Q8NET6-2;Q8NET6	-0.636905	0.174565	0.0596192
RGPD1;RGPD2	F8VYC4;A0A286YES2;P0DJD0;P0DJD1;A0A1W2PNU4	-0.0282007	0.973791	0.942367
PPP1CC;PPP1CB	F8VYE8;P36873;P36873-2;F8VR82;F8W0W8;A0A087WYY5;H0Y3Y6;F8WE71	-0.0347286	0.889701	0.790869
CDK4	F8VYY1
SMARCD1;SMARCD3	F8VZ70;F8VW95;C9JYI7	-0.140805	0.774901	0.615013
PCBP2	F8VZX2;H3BRU6;F8VXH9;F8W1G6;H3BND9	-0.173144	0.864522	0.750611
HSP90B1	F8W026
CNPY2	F8W031;F8VXJ7;F8W1K5;F8VP03;F8W1U5;H0YIH9	0.132538	0.799411	0.650768
OSBPL8	F8W060
ATXN2	F8W0B5
PCBP2	F8W0G4
ATP5F1B	F8W0P7	0.139874	0.61416	0.413468
PPHLN1	F8W0Q9;Q8NEY8-8;Q8NEY8-2;Q8NEY8-6;Q8NEY8-9;Q8NEY8-5;F8WF16;F8VWU8;F8VPY7;F8VRK2;Q8NEY8-7;F8VP48;F8VXV7;REV__K7EN69	0.30309	0.0957282	0.0244833
PPP1CC	F8W1A0	-0.786756	0.0844652	0.02063
AK2	F8W1A4;P54819-2;P54819;P54819-3;P54819-5;F8VY04;A0A5K1VW67;P54819-6;P54819-4	-0.366992	0.152108	0.048446
CHPT1	F8W1B3;Q8WUD6-2;Q8WUD6	0.178172	0.708621	0.525622
C17orf49	F8W1H0	-0.26685	0.726074	0.548214
NFE2	F8W1N9;Q16621	-0.240508	0.752283	0.58465
KLC1	F8W6L3;H0YJL0	-1.05783	0.369816	0.186239
ZDHHC3	F8W6M3;H0Y6A5;Q9NYG2;Q9NYG2-2	-0.068782	0.852128	0.728452
BAP1	F8W6N3;Q92560;H0Y8E8;C9J7L9;F8WEY5	0.666366	0.122073	0.0349846
PKLR	F8W6W2
EML1	F8W717;A0A3B3IU69;O00423;O00423-3;G3V500;G3V3N9;G3V497;G3V538;H0YJS9;G3V4H6;G3V4U5;G3V3J1;G3V5C8;H0YJK4
RPL32	F8W727;P62910;D3YTB1;D3YTI8	-0.189968	0.62041	0.419387
GOLIM4	F8W785	-0.372242	0.26084	0.107953
RPL10	F8W7C6;A0A087WV22;H7C123;H7C2C5;H7C2U2	-0.350931	0.680836	0.488657
MRE11	F8W7U8;P49959-2;F5GXT0;F5H742;F5H256
CDK10	F8W872;Q15131-2;Q15131;Q15131-4;Q15131-3;H3BT74;Q15131-7
VEZT	F8W8C2;Q9HBM0;F2Z3A6;Q9HBM0-2	-0.191762	0.644654	0.446989
SLBP	F8W8D3;Q14493;E7EUV9;H0YAE8;Q14493-2;H7C4H8	-0.191784	0.706874	0.523251
TIA1	F8W8I6;P31483;C9JTN7;P31483-2;P31483-3;E5RGV5;E5RG67;H7BY49	0.147765	0.61383	0.412662
POLD2	F8W8R3;P49005;A0A087WWF6;C9JLE1;C9IZD2;C9J8Z7;C9JHC7;H7C1B3	-0.0864547	0.740187	0.566956
IGF2BP2	F8W930;Q9Y6M1-1;Q9Y6M1;Q9Y6M1-5;Q9Y6M1-6;Q9Y6M1-3;Q9Y6M1-4	-1.03953	0.0652755	0.0140872
FSD1L	F8W946;Q9BXM9-2;Q9BXM9;A0A0C4DG97;Q8N450;C9JD05;Q9BXM9-3	-0.662877	0.0621374	0.013149
PPIP5K1	F8W9A8;B7WPL9;Q6PFW1-2;Q6PFW1;Q6PFW1-3;Q6PFW1-7;Q6PFW1-4;Q6PFW1-5;Q6PFW1-6;A0A2R8YGT1;H7C398;H0Y3Y5;C9J5E6;H7C436;C9JZX6	-0.459756	0.213834	0.0810858
WNK2	F8W9F9;H0Y7T5;Q9Y3S1-2;Q9Y3S1-4;Q9Y3S1;A6PVV2;Q9Y3S1-3;H0Y7R3;H0Y7J9;H0Y493;E9PCD1
MTMR1	F8WA39;Q13613;Q13613-2;Q8NEC6;H0YDX3;E9PIH9;E9PPP8;F8W764;F8W8S8;H7BZJ1;H7C406	0.241392	0.364111	0.18206
DDX31	F8WAJ0;Q9H8H2;Q9H8H2-2;Q9H8H2-4;Q9H8H2-3	-0.522243	0.0462816	0.00865005
KIF3C	F8WAR6;F8WER6;O14782	-0.208091	0.772091	0.611115
RNF149	F8WCD0;Q8NC42	0.109567	0.747065	0.57652
EIF5A2	F8WCJ1;C9J7B5;Q9GZV4;C9J4W5
TPK1	F8WCM7;F8VRJ6;F5GZG6;Q9H3S4	-0.35893	0.606039	0.404793
CKMT1A;CKMT1B	F8WCN3;P12532;P12532-2;C9JSQ1;C9J6W7;C9JT96;C9JJX8;C9J995;C9J8F6	-1.65011	0.0412585	0.0073308
ZNF10	F8WD46;P21506;F5GZ75;A0A088AWK7
RPSA	F8WD59	-0.438721	0.262967	0.109654
PDCD6IP	F8WDK9	0.144398	0.900259	0.806302
CMTM7	F8WDZ3;Q96FZ5-2;Q96FZ5
FLNA	F8WE98	-1.07472	0.463271	0.263946
BCHE	F8WF14;P06276;F8WEX7;H7C4Y0;H0Y885	-0.529181	0.619875	0.418877
ALG3	F8WF93;H7BZZ2;F8WE30;H7C0X4;Q92685	-0.662714	0.376279	0.191029
STIM1	G0XQ39;Q13586;E9PNJ4;Q13586-2;H0YDB2;E9PIQ8;E9PRZ7;E9PR09;E9PN27;E9PRE4;E9PR07;E9PJ19;E9PMB4	-0.366097	0.190973	0.0681557
PABIR2	G1UD79;Q7Z309-3;Q7Z309-4	-0.124834	0.798952	0.649819
NDUFV1	G3V0I5;P49821-2;P49821;E9PQP1;E9PPR0;E9PPS5	0.327296	0.347612	0.168175
CCAR2	G3V119	0.514814	0.256991	0.105929
GSDMD	G3V1A6;P57764	-0.156555	0.583573	0.380093
LIN7C	G3V1D4;Q9NUP9	-0.0498718	0.899614	0.805401
RXYLT1	G3V1K2;Q9Y2B1	0.265006	0.634144	0.434657
TJP1	G3V1L9;Q07157;G5E9E7;Q07157-2;A0A087X0K9;H0YKB1;H0YLT6	0.50444	0.459185	0.259118
ZSCAN21	G3V1M0;Q9Y5A6;G3V0F4;C9JHD9
HBA2	G3V1N2	-2.90463	0.02338	0.0032759
BORCS5	G3V1P3;Q969J3;Q969J3-2	0.554487	0.00577182	0.00048583
DENND5B;DENND5A	G3V1S3;Q6ZUT9-2;H0YGE5;Q6ZUT9-3;H0YDV6
FCF1	G3V1S4;Q9Y324;G3V5S9;G3V5D2;G3V5L8;G3V3N8	-0.598371	0.0860776	0.0211683
MYL6	G3V1V0;F8W1R7;P60660;G3V1Y7;H0YI43	0.843411	0.0929147	0.0235631
GTSF1	G3V1V4;Q8WW33	-1.19277	0.0907176	0.022807
ZC3H14	G3V256;Q6PJT7-4;A0A087WTC9;Q6PJT7-8;H0YJ51;H0YJ87	0.243766	0.710906	0.52866
WDR25	G3V2K8;G3V367;Q64LD2	0.806745	0.00524564	0.00042287
ACTN1	G3V2X9	-0.522372	0.442558	0.244745
ATP5MF-PTCD1;PTCD1;ATP5MF	G3V325;O75127;C9JGL8;C9JJT5;C9JU26;C9JQN9;P56134-4;P56134-2	-0.0555728	0.947452	0.890208
WARS1	G3V339
RNASE1	G3V357;P07998
MYO5A;MYO5C	G3V394;Q9Y4I1-3;O95317;Q9UES5;G3V3C9;H0YM96	-0.8257	0.0185889	0.00243383
KLC1	G3V3H3;Q07866-10
WARS1	G3V456	2.39171	0.00110082	5.4407e-05
MED6	G3V4A5;A0A087WYL7;O75586;O75586-2;O75586-3	-0.0513251	0.881137	0.77702
PRKCH	G3V4H0	-1.69072	0.217296	0.0829677
ZNF410	G3V4H7;J3KNQ6;Q86VK4-4;Q86VK4-3;Q86VK4;Q86VK4-5;G3V4E6;A0A1W2PNT4;H0YJI7;Q86VK4-2	0.217358	0.686484	0.494358
ENTPD5	G3V4I0;O75356;G3V450;REV__Q8N2N9-4;REV__E9PJI0	-0.310521	0.471115	0.27201
VIPAS39	G3V4K3;Q9H9C1;Q9H9C1-2;G3V549	0.453087	0.0775597	0.0181861
PSMC1	G3V4X1	-0.259703	0.479752	0.279949
LTBP2	G3V511;G3V3X5;Q14767
MIA2;CTAGE1;CTAGE3P	G3V599;Q96PC5;Q96PC5-9;Q96PC5-14;Q96PC5-7;Q96PC5-10;Q96PC5-12;Q96PC5-5;Q96PC5-8;Q96PC5-6;Q96RT6;G3V5K6;Q8IX95;G3V3C4;G3V4M1;Q96PC5-2	0.168533	0.594274	0.393164
CCNK	G3V5E1;O75909;O75909-1;O75909-4;O75909-2;G3V2Q3;G3V235	0.114267	0.479353	0.279623
ZFYVE1	G3V5N8;Q9HBF4-3;Q9HBF4;Q9HBF4-2	0.118486	0.661509	0.466469
KLC1	G3V5R9;Q07866-9;Q07866-5;Q07866-3;Q07866	-0.173875	0.638039	0.43898
GSTZ1	G3V5T0;A0A0C4DFM0;G3V4T6;G3V267;A0A0A0MR33;O43708-2;G3V3B9;G3V5U6;H0YJN8	0.0502458	0.933978	0.866641
CDK2;CDK3	G3V5T9;P24941;P24941-2;E7ESI2;G3V317;K7EJ83	-0.512051	0.015813	0.00191213
PPP2R3C	G3V5U8;G3V561;A0A0C4DGK2;Q86US5;G3V2K1;Q969Q6
HNRNPC	G3V5V7
PSMA6	G3V5Z7;P60900;G3V295;P60900-2;G3V3I1;G3V3U4;G3V4S5;G3V2S7;H0YJC4	0.204255	0.204427	0.0753848
SLC26A6	G3XAC1;Q9BXS9-3;Q9BXS9-7;Q9BXS9;Q9BXS9-5;Q9BXS9-4;A0A0C4DFT5;Q9BXS9-2;Q9BXS9-6;F8W9I8;C9J6Y3;C9JKR6	-0.688332	0.402607	0.211012
ZNF512	G3XAG1;Q96ME7-3;Q96ME7;Q96ME7-2	0.558327	0.0707959	0.0159926
CLCN4	G3XAG5;P51793-2;P51793;A0A6Q8PG54
SEPTIN5	G3XAH0;Q99719-2	0.175188	0.789122	0.635292
TRAM1	G3XAN4;Q15629-2;Q15629	0.168476	0.802462	0.654118
TENT4B	G4U4J3;Q8NDF8-3;Q8NDF8-5;Q8NDF8;Q8NDF8-2;Q8NDF8-4;E9PC61	0.483287	0.113264	0.0312238
SMARCB1	G5E975;Q12824-2;Q12824;A0A0G2JRV3;C9JTA6;A0A0G2JSE9;A0A2R8Y5N5;B5MCL5;A0A0U1RQQ2;A0A0U1RRB8;A0A2R8YEE8;A0A2R8YDN6	0.252072	0.12574	0.0365937
USP11	G5E9A6;P51784;Q5JXD3	1.19185	9.6028e-06	1.1174e-07
SOS1	G5E9C8;Q07889;Q07889-2;C9K0N6	-0.0105384	0.966772	0.926644
ARMC8	G5E9V6;H7C5B7
CHPF2	G5E9W2;Q9P2E5;Q9P2E5-2;C9JZF7;H7C5L5	-0.363802	0.223166	0.0863278
MRPS22	G5E9W7;G5E9V5;P82650;H7C5H3;H7C5F2;P82650-2;H7C5L9;C9J5D8	-0.195272	0.544138	0.340609
GIMAP4	G5E9W9;C9IZQ3
ARAP3	G5E9Y3;Q8WWN8;Q8WWN8-2;Q05CH1
CLPTM1L	G5E9Z2	-0.676591	0.205553	0.0761454
CELF1	G5EA30;Q92879-2;Q92879-3;Q92879;Q92879-6;Q92879-4;Q92879-5;E9PSH0;E9PQK4;E9PKU1;F5H4Y5;F5H0D8;E9PKA1	-0.751837	0.00083628	3.8277e-05
CDC27	G5EA36;F6QPS0;I3L394;I3L3H6;I3L328;I3L2Z8;I3L225;K7EMA6;I3L1K3;I3L3G1;E9PRZ6	0.147383	0.399491	0.208448
HNRNPH1	G8JLB6;P31943;E9PCY7;D6RBM0;D6RIU0;D6RFM3;D6RIH9;D6RJ04;D6RDU3;D6R9T0;D6RIT2;E7EN40;E5RGV0;H0YB39;H0YBD7;D6RDL0;H0YAQ2;E5RGH4;D6RF17;H0YBG7;D6R9D3;H0YBK1	0.206251	0.147276	0.0459529
CDC25B	G8JLH2;B4DIG0;P30305-2;P30305;P30305-4;P30305-3
VSTM1	G8JLN4;A0A2R8Y636;Q6UX27-3;Q6UX27-2;Q6UX27
CNK3/IPCEF1;IPCEF1	G9CGD6;G9CGD6-2;Q8WWN9;Q8WWN9-2;A0A2Q2T6B6;G9CGD6-3;E5RGN6;E5RGB6;E5RJQ7;E5RK08	-0.58112	0.311088	0.142333
HCK	H0Y3C5;J3KPD6;P08631-4;P08631;P08631-3;P08631-2;H7BXG4;H7C5P9	-0.490532	0.35536	0.17525
UBR3	H0Y3K2
SIK3	H0Y4E8;H7C3X8	-0.197519	0.43758	0.240312
IMPDH2	H0Y4R1;E7ETK5
LARP4B	H0Y4V9;H0Y641	-0.216594	0.671556	0.477726
TRRAP	H0Y4W2;Q9Y4A5;F2Z2U4;Q9Y4A5-2;A0A2R8YFJ4;C9K0N1	0.0289697	0.822444	0.682956
DOCK9	H0Y572
DOCK4	H0Y599;Q8N1I0;Q8N1I0-3;Q8N1I0-2;H0Y7H7;C9J637;A0A590UJ51;A0A590UJM5;F5GXW1;Q8N1I0-4	0.18037	0.845491	0.7182
RPL36A;RPL36A-HNRNPH2	H0Y5B4;H7BZ11;J3KQN4;P83881;H7BY91;H0Y3V9;R4GN19	-0.631445	0.0191345	0.00253183
FLNA	H0Y5C6
FLNA	H0Y5F3	-0.978439	0.238361	0.0945039
ERGIC3	H0Y5K5;Q9Y282;Q9Y282-3;Q9Y282-2;H0Y802;A6PVJ2;A0A0C4DH46	0.664655	0.0961411	0.0246574
ERGIC3	H0Y621;A0A1W2PPS8	-0.0304087	0.977268	0.952297
TRIM16;TRIM16L	H0Y626;K7EL43;J3QL38;J3QKY5;J3QR69;J3QLP0;K7ENN8;Q309B1-2	-0.608312	0.382374	0.195462
ARFGAP3	H0Y6A0
SUSD1	H0Y6B2;H3BLV4;F8WAQ1;Q6UWL2-3;Q6UWL2;Q6UWL2-2	-0.752064	0.203255	0.0744828
KDM1B	H0Y6H0;Q8NB78;Q8NB78-2;Q8NB78-4	0.0843262	0.736462	0.561793
ATF6B	H0Y7D7;Q99941-2;Q99941
TLR9	H0Y858;Q9NR96-4;Q9NR96-2;Q9NR96-5;Q9NR96;Q9NR96-3;H7C5I2	-1.28807	0.130979	0.0388727
GOLGB1	H0Y867	-0.231174	0.620803	0.419727
NDUFB5	H0Y886;O43674;E7EWP0;O43674-2;H7C568;A0A087WYD0	-0.277925	0.585272	0.382365
TMEM222	H0Y8D0;H0Y870;H0Y861;Q8TDQ4;Q5SSC2;Q9H0R3;H7C5C5
HERC3;HERC6	H0Y8G9;Q15034;Q15034-2;C9J8E7;H0Y9U0;C9JFL2;C9JKA7;C9J6Z1	-0.168588	0.66098	0.465683
RGS14	H0Y8W3	-0.0837669	0.821177	0.679862
RAPGEF2	H0Y905	0.528196	0.170766	0.0577482
PGM3	H0Y987;O95394;O95394-3;O95394-4;A0A494C0G1;J3KN95;A0A494C1E2;A0A494C1Q4;A0A087WT27;A0A494C099;A0A494C163;D6RIS6;H0Y8I3;A0A494C076	0.998367	0.00052137	2.0139e-05
ABCE1	H0Y990	-0.866009	0.141883	0.0433341
DEK	H0Y993;P35659;A0A494C028;H0Y8X0;A0A494C198;D6R9L5	0.630756	0.176464	0.0604162
TXNDC15	H0Y997;Q96J42-2;Q96J42;D6RB48;D6RBD9;H0Y928	-0.794213	0.485023	0.285102
CAMK2D	H0Y9C2	1.37904	0.00025872	7.759e-06
MRPL3	H0Y9G6;E7ETU7;P09001;D6RC14;E9PF06;D6RBQ5	-0.495053	0.0775597	0.018199
SFPQ	H0Y9K7
PHYKPL	H0Y9N3
PPIP5K2	H0Y9S9
TMA16	H0Y9X1;Q96EY4;D6RA57;D6RE67;D6RC31	0.00505717	0.993507	0.985965
SYNPO2	H0Y9Y3;Q9UMS6-4;Q9UMS6-2;Q9UMS6;Q9UMS6-3;Q9UMS6-5
CNOT6L;CNOT6	H0Y9Z5;Q96LI5;H0Y9C1;Q96LI5-2;D6RGK9;D6RIW9;D6R9H6	0.399346	0.0423255	0.00758061
PCBD2	H0YA52;Q9H0N5	-0.126552	0.796396	0.64669
SEC31A	H0YAB3	1.01672	0.138689	0.041976
APBB2	H0YAJ5;G5E9Y1;Q92870-2;Q92870;Q92870-4;D6RB55;Q92870-3
RAPGEF2	H0YAJ8
ZC2HC1A	H0YAP0
DENND3	H0YAY3;E9PF32;A2RUS2-2;A2RUS2;B3KRG7;E5RI43;E5RIR7;E5RHH2;A2RUS2-3;A2RUS2-4;H0YBH5;E5RJ42;H0YBK9;H0YAW2	-0.393186	0.32854	0.154102
UBE2W	H0YB73;H3BMM0;X6REH9;Q96B02;Q96B02-3;E5RG25	-0.0766158	0.909448	0.824175
MTDH	H0YBJ8	-0.037745	0.973625	0.941695
CCNC	H0YBQ5;J3KP90;E5RFK5;P24863;E5RIH8;Q5JV82;E5RI39;G5E954;P24863-2
MYC;MYCN	H0YBT0;A0A087WUS5;P01106;P01106-2;H0YBG3;A0A0B4J1R1;A0A494C1T8;P04198
TPD52;MRPS28	H0YC42;H0YC44;P55327-8;U3KQQ8	-0.356903	0.569447	0.366015
SF3B2	H0YCG1	0.418298	0.258892	0.10693
SLC43A3	H0YD64;E9PS74;Q8NBI5;Q8NBI5-2	-0.962842	0.218894	0.0838717
MAPK3	H0YDH9
PLEC	H0YDN1;E9PMV1
CRTC2	H0YDQ8
TRMT44	H0YDS2;Q8IYL2
RNPC3	H0YEB8
PICALM	H0YEF7;H0YEH1;H0YE97;H0YD48	-0.0112081	0.981078	0.958864
C8orf82	H0YF29;Q6P1X6;Q6P1X6-2;J3KNI2	0.818313	0.0530362	0.0104596
RCAN3	H0YF64;Q9UKA8-6;Q9UKA8-5;Q9UKA8-2;Q9UKA8	-0.206871	0.704164	0.519676
HADHA	H0YFD6;P40939;A0A2R8Y4F5;A0A2R8YG21;A0A2R8Y688;P40939-2	-0.175442	0.647574	0.450567
NUMA1	H0YFY6
ARHGDIB	H0YGX7
IFT81	H0YHE2;Q8WYA0;F8W1J4;Q8WYA0-4;Q8WYA0-3
Q3KR37-2	H0YHG0;H0YHH1;H0YIP3;H0YHR6	0.428597	0.0441772	0.00809773
FKBP11	H0YHM7	-0.442577	0.69347	0.504744
IRAG1	H0YI08;Q9Y6F6-5;Q9Y6F6-4;Q9Y6F6;Q9Y6F6-7;Q9Y6F6-3;Q9Y6F6-1;Q9Y6F6-2;Q9Y6F6-8;E9PJ61;H0YCL0	-0.123131	0.905208	0.817312
KIF21A	H0YI78	0.722391	0.0185889	0.00243511
FBXO21	H0YIE9;O94952-1;O94952;Q4G104;H0YHF6
PPP1R12A	H0YIS4
GATC	H0YIV9;O43716;F8VRU3;J3KMY1	0.312772	0.251435	0.102462
PSMA3	H0YJ03	-0.664246	0.402556	0.210905
STON2	H0YJ05
MNAT1	H0YJF2
VRK1	H0YJF7
TMPO	H0YJH7
STRN3	H0YJT2
STRN3	H0YJZ4
CERS4	H0YKR4;H0YNR6;H0YN04;H0YKC9;Q9HA82;H0YLY3;H0YMY6	1.19464	0.0611853	0.0128911
ETFA	H0YL12
ANXA2	H0YL33;H0YNA0;H0YN52;H0YLE2	-0.718537	0.235844	0.0928403
SYNM	H0YL34
GMPR2	H0YL68
TLE3;TLE2	H0YL70;H0YKN8;Q04726;Q04726-2;H0YNT2;A0A0D9SES8;H0YNI7;K7EJR7	-0.395675	0.0255795	0.00376205
MAN2A2	H0YLB9;P49641-1;P49641;H0YLU3;H0YKH9;A0A0C4DGL1;H0YNG5;P49641-2
AP3S2	H0YLI7;P59780;H0YLX6;H0YN38;P59780-2
DMXL2	H0YLM8;Q8TDJ6;Q8TDJ6-3;Q8TDJ6-2;H0YM41	-0.703784	0.105925	0.02818
TRPM7	H0YLN8;Q96QT4;A0A0C4DGL2;H0YNM0	-0.632681	0.221714	0.0855097
LDLR	H0YMD1;J3KMZ9;P01130-5;P01130;P01130-3;P01130-6;P01130-4;P01130-2;H0YM92;H0YMQ3	-0.57819	0.26663	0.111811
MORF4L1	H0YMJ0;B3KTM8;Q9UBU8-2;Q9UBU8;H0YLJ3;H0YM21;Q9UBU8-3;H0YMT8;H0YNE0;H0YLV1;H0YNX3;H0YNI8	0.0349327	0.899517	0.804774
GDPGP1	H0YN11
CINP	H0YN33;Q9BW66;Q9BW66-3;H0YKY0;Q9BW66-2	-0.425015	0.00560064	0.00046525
CCDC32	H0YN78;Q9BV29;Q9BV29-2;H0YLN5;H0YM19;H0YLI5;H0YMC0;Q9BV29-3	-0.623198	0.169462	0.0570228
SPPL2A	H0YNA2;Q8TCT8
TM2D3	H0YNF6;B3KT51;E7EPS7;H0YNS4;Q9BRN9-2;Q9BRN9
SEC11A;SEC11B	H0YNG3;P67812-4;P67812;P67812-3;P67812-2;H0YNX5;H0YKT4;H0YNA5;P0C7V7	-0.1543	0.760866	0.595841
UACA	H0YNH8;Q9BZF9-2;Q9BZF9;F5H2B9;H0YN48;H0YMI1	-1.13821	0.0328195	0.00531111
GMPR2	H0YNS9	-0.615386	0.551684	0.347715
NLRC3	H3BLT9;Q7RTR2;Q7RTR2-2;Q7RTR2-3;Q7RTR2-4
LSAMP	H3BLU2;Q13449;F5H5G1;C9J5G3	-0.530237	0.713195	0.531816
WWC1	H3BLZ3;Q8IX03-2;H0YBE8;Q8IX03;H0YAU4
NUB1	H3BM14;H3BM74;Q9Y5A7-2;Q9Y5A7;F8WDB6;C9JRT6;F8WDL9;H7C5N1;H7C5E1	0.342558	0.238115	0.0943206
GLG1	H3BM42;H3BQU9;H3BQT1	-0.0750301	0.867154	0.755741
AKTIP	H3BM79;Q9H8T0;Q9H8T0-2;H3BSX7;H3BNB8;H3BVH0;H3BRV2;H3BRT7
SPNS1	H3BMF4;H3BPT8;Q9H2V7-4;H3BPQ9;H3BR82	0.108844	0.770003	0.6078
RNPS1	H3BMM9;H3BTC0;Q15287;Q15287-3;Q15287-2;H3BV80;H3BPG5;H3BUL0;H3BUG0;H3BTY0;H3BNI3;H3BP82;H3BTR6;H3BNU7;H3BTV0;H3BRK4	-0.0016712	0.995511	0.990495
TSC2	H3BMQ0;A0A2R8Y5F1;A0A2R8Y7X5;P49815-5;P49815-3;A0A2R8YDR3;A0A2R8YGD6;A0A2R8YGU4;A0A2R8Y7C8;X5D2U8;P49815;P49815-4;P49815-2;A0A2R8YDZ2;P49815-7;P49815-6;A0A2R8Y6C9;H3BQK4;A0A2R8YEJ8;A0A2R8YGE6;A0A2R8Y670;A0A2R8Y5B2;P49815-8;A0A2R8YHA2;A0A2R8YCR8;Q5HYF7;A0A2R8Y692;C9JX95;I3L3B1	0.135556	0.740187	0.567046
TMEM208	H3BMW4;Q9BTX3;J3KRY7;Q9BTX3-2
ITGAX	H3BN02;P20702	-0.065965	0.934022	0.867675
ARL6IP1	H3BN98;H3BPJ2;Q15041-2;Q15041;Q15041-3	-0.172687	0.740348	0.56734
GDE1	H3BNA5;H3BRL5	-0.207037	0.63326	0.433315
RPS17	H3BNC9;P08708;H0YN88;A0A075B716;H0YN73;A0A0J9YYC4	-0.0890948	0.729387	0.552492
INO80E	H3BNM4;Q8NBZ0;J3KNE2;I3NI13;I3L270;Q8NBZ0-2	-0.356196	0.287281	0.125169
HEXA	H3BP20;P06865;H3BS10;H3BTD4;H3BU85;P06865-2;A0A087WUJ7;H3BRP6;A0A087WTY2;H3BVH8;H3BT62;H3BQ04	-0.177284	0.720867	0.541429
COQ7	H3BP28;Q99807;Q99807-2;I3L1T0;H3BSZ3;H3BS11;H3BTN8	-0.163775	0.6484	0.451298
NME3	H3BPD9;H3BMQ7
FUS	H3BPE7;P35637-2;P35637;H3BNZ4	0.764504	0.0990835	0.0257931
ZNF598	H3BPG6;H3BQQ2;H3BR87
MACF1	H3BQK9;H3BPE1;A0A5F9ZGX0;A0A669KBB0;H0Y4F5;A0A669KB06;A0A669KB84;E9PS75;B4DQX9	-0.0795074	0.684297	0.492044
ANTKMT	H3BQW1;J3KMW5;Q9BQD7;H3BPE8
ZFYVE19	H3BRF9;Q96K21;Q96K21-2;H3BRM1;H3BN64;H3BVF5;H3BSF5;H3BP54	-0.370448	0.153765	0.04914
GSTM1	H3BRM6
ABAT	H3BRN4;P80404;H3BNQ7;H3BPW8	0.00628293	0.993343	0.985478
SMPD3	H3BS51;Q9NY59-2;Q9NY59	1.22515	0.0819415	0.0198011
SMIM1	H3BS66;A0A2R8Y7R4;B2RUZ4
MPHOSPH6	H3BSB3;H3BNT4;Q99547;H3BNK8;H3BU96	0.196418	0.46103	0.26121
FAM219B	H3BSK2;H3BM86;Q5XKK7-2;Q5XKK7-3;Q5XKK7;H3BRU1;H3BNG0;H3BMU7;H3BMY2	-0.940278	0.0263981	0.00393312
ACSM3	H3BSM0;Q53FZ2;Q53FZ2-2;H3BUF2;H3BV29;H3BT38	-0.559646	0.139103	0.0422514
RUSF1	H3BSM7;Q96GQ5;H3BR29;Q96GQ5-2;I3L2V0;H3BTA0;H3BS97	0.657951	0.0412585	0.00734002
ZNF106	H3BSS6;Q9H2Y7;Q9H2Y7-2;A0A0C4DGM5;H3BNX5;H3BS99;H3BNJ4;U3KQH7;H3BRD4	0.109626	0.822444	0.683364
BLOC1S6	H3BST1;Q9UL45;H3BR42;H3BRA4;H3BNE3;H3BPR6;H3BN13;Q9UL45-2	0.165415	0.518216	0.31516
CTU2	H3BSW6;Q2VPK5;Q2VPK5-5;Q2VPK5-3;H3BPG4;H3BNM3	-0.388062	0.14909	0.0468767
ADPGK	H3BTH4	-0.630079	0.136425	0.0411272
CRISPLD2	H3BTI0;Q9H0B8;Q9H0B8-2;Q9H0B8-3;H3BSZ9;H3BTP0;Q9H0B8-5;Q9H0B8-4	0.187164	0.799378	0.650454
MAP1LC3B;MAP1LC3B2;MAP1LC3A	H3BTL1;Q9GZQ8;A6NCE7;H3BTE7;Q9H492;Q9H492-2	-0.454438	0.38052	0.194094
CENPT	H3BTR4;Q96BT3;H3BUW2;Q96BT3-2;H3BMP6;H3BQS6;H3BN05;H3BTS2;H3BQJ0;I3L4F8;Q96BT3-3;H3BQ71	0.206957	0.6876	0.496811
CORO1A	H3BTU6	-0.473591	0.553898	0.350149
E4F1	H3BUJ7;Q66K89;H3BSL4;H3BN24	-0.0794123	0.77049	0.608511
NOL3	H3BUP2;H3BUN4;O60936;O60936-3;H3BM67;O60936-1;J3QLT7;H3BQJ5	0.3943	0.203572	0.0747529
RBMX	H3BUY5
TBC1D24	H3BV07;A0A2R8Y518;Q9ULP9-2;Q9ULP9;A0A0D9SFR5;H3BQ06	0.0115327	0.970868	0.934646
GCA	H7BXD5;P28676;H7C2Z6;C9JIZ3;C9JWQ8;C9JV47	0.430769	0.407023	0.215035
SAP130	H7BXF5;A0A2R8YDB8;Q9H0E3-3;Q9H0E3;Q9H0E3-2;C9J683;C9JTJ5	0.650442	1.9968e-05	2.8985e-07
PPP6R3	H7BXH2;E9PKF6;Q5H9R7-6;Q5H9R7-2;Q5H9R7;Q5H9R7-5;Q5H9R7-4;Q5H9R7-3;H0YEN2;E9PNN8;H0YDW1;H0YEV0;E9PKG4;E9PJD8;H0YDK9	-0.236434	0.111062	0.0304036
METTL21A	H7BXH9;Q8WXB1;C9JSX1;C9JES0;Q8WXB1-2	0.229826	0.734842	0.55933
ESYT2	H7BXI1;A0A499FIX8;A0FGR8-6;A0A087WXU3;A0FGR8	0.0187746	0.956699	0.904565
TMEM41A	H7BXL1;F8WDE2;Q96HV5
KALRN	H7BXZ5;O60229;O60229-4;C9IZQ6;O60229-2	-0.507062	0.457296	0.257887
NCL	H7BY16
ZBTB44	H7BY22;H0YEM9;Q8NCP5-3;Q8NCP5-4;Q8NCP5-2;Q8NCP5;H0YCZ0;A0A0A0MTE9	-0.179932	0.562752	0.359079
CCDC88B	H7BY33;A6NC98-5
RYR2	H7BY35;Q92736;Q92736-2;A0A590UJZ8;A0A590UKB7
EWSR1	H7BY36	0.562514	0.0266608	0.00399784
RNF34	H7BYJ1;Q969K3;Q969K3-2;A0A087WTM5;G3V504;G3V4D1;G3V5F1	0.0875973	0.844124	0.715638
NCAM1	H7BYX6;A0A087WVU1;A0A087X1V2;A0A087WZS4;A0A0C4DGS4;A0A087WTR3;A0A087WVD0	-3.1859	0.00945775	0.00096362
TPM1	H7BYY1;P09493-2	-0.198134	0.794827	0.644462
ASB3	H7BYZ6;Q9Y575;Q9Y575-3;Q9Y575-2	-0.0044144	0.994883	0.989035
MCFD2	H7BZ18;A0A3B3IU18	0.925621	0.300372	0.134404
CAD	H7BZB3
AP1S2	H7BZG6
PRUNE2	H7BZH9;E9PDC2;A0A088AWP5;Q8WUY3-4;Q8WUY3;Q8WUY3-2;Q8WUY3-3;A0A0C4DFM3;Q5JUB9;Q5JUB8;Q8WUY3-5
PDIA3	H7BZJ3	0.261452	0.513217	0.309863
OGG1	H7BZM3;O15527-8;O15527-2;O15527;O15527-7;O15527-3;O15527-4;H7C1V7;H7BXZ1;O15527-5
PCYT1A	H7BZN1
RBM33	H7C0H2
Q00341	H7C0S8	-0.0119401	0.977531	0.953144
BET1	H7C1N3;O15155	0.505184	0.38273	0.195836
APOO	H7C1U8;Q9BUR5-2;Q9BUR5;A0A0J9YWW6;G3V1B6	-0.376431	0.348986	0.16972
NCKAP5L	H7C1V4;Q9HCH0-2;Q9HCH0
TATDN2	H7C1W4;Q93075;H7C1D0;H7BZJ2	-0.270632	0.436288	0.238817
R3HDM1	H7C2F9
EBNA1BP2	H7C2Q8;Q99848	-0.777033	0.00125028	6.3894e-05
GNS	H7C3P4;F6S8M0;P15586-2;P15586;H0YFA9;F5H4C6	-0.398681	0.0910229	0.0229291
BRAF	H7C560;A0A2R8Y8E0;P15056;A0A2U3TZI2;A0A2R8YDP5;A0A2R8Y492;A0A2R8Y679;H7C4S5;A0A2R8Y467;H7C5K3;A0A2R8YES9	-0.238526	0.261094	0.10809
SF1	H7C561;H7C0N4	-0.0332821	0.913553	0.829825
NDUFB2	H7C5B8;O95178;C9IZW8;C9JXM4	-0.474501	0.319316	0.147615
LRCH4	H7C5D9
PLSCR1	H7C5I5;C9J7K9;O15162-2;O15162;C9J9P4;C9J0H3;C9JE06	-0.471299	0.456263	0.256962
FBXL17	H7C835;Q9UF56;A0A6E1XD66;Q9UF56-3;Q9UF56-2	0.40444	0.0589415	0.0121687
GCOM1;MYZAP	H8Y6P7;P0CAP1-11;P0CAP1-8;P0CAP1-5;P0CAP1-10;P0CAP1-7;P0CAP1-6;P0CAP1-9;P0CAP1-3;P0CAP1-4;P0CAP1-2;P0CAP1;H3BTD5	0.153783	0.404364	0.212415
COPRS	H9KV77;Q9NQ92;J3QRX6	-0.0285127	0.977531	0.953064
TNRC18	H9KVB4;O15417;O15417-2;H7C177;O15417-3;H7C0N9;H7C3U5;H7BXS9	0.231454	0.736789	0.56258
GABPB1	H9ZYI9;Q06547-4;Q06547-3	0.242185	0.532357	0.329913
C17orf80	I3L072;Q9BSJ5-2;Q9BSJ5-3;Q9BSJ5;J3KTJ7;J3KT60	0.297329	0.29611	0.131573
PEDS1-UBE2V1;UBE2V1;PEDS1	I3L0A0;Q13404-7;Q13404-1;Q13404-2;G3V2F7;A0A0A0MSL3;Q13404-6;F8WBY2;F8W924
SLC25A52	I3L0B8;Q3SY17
TRAP1	I3L0K7;I3L239;I3L2D5;I3L253
RNF167	I3L0L6;Q9H6Y7;I3L2Y3;I3L462;I3L1K4;K7EN24;I3L0V7;I3L2D4	0.0454852	0.923171	0.848418
DCTN5	I3L0U8
NEURL4	I3L100;I3L2W2;Q96JN8-2;Q96JN8;I3L2Z9;K7EPS7;K7ESJ6;K7ESM1	0.127266	0.712609	0.530866
DGKE	I3L112;P52429;I3L2V2;P52429-2	-0.573539	0.167321	0.0556235
DPH1	I3L1H5;A0A6Q8JGF9;Q9BZG8;Q9BZG8-3;Q9BZG8-2;U3KQN3;I3L3X9;A0A0A0MTR4;V9GYS2	0.0668893	0.864523	0.750649
ELP5	I3L1Q3;Q8TE02;Q8TE02-4;I3L2A9;I3L2T0;I3L3N8;I3L437;Q8TE02-3;Q8TE02-2;I3L1A8;I3L200	0.12041	0.740187	0.567128
ZC3H7A	I3L282	0.0921929	0.859612	0.740116
GEMIN4	I3L2C7;P57678;I3L4A4;I3L399;E7EN12;I3L4M4;I3L1J7	-0.196901	0.291699	0.128593
CIC	I3L2J0;I3L135;I3L2I4	-0.232042	0.12249	0.0351483
DVL2;DVL3;DVL1P1;DVL1	I3L2N2;O14641;I3L2W9;I3L0M7;I3L0Z8;A0A3B3ITC6;P54792-2;P54792;O14640-2;O14640;A0A087WWA7	0.379487	0.138816	0.0420615
ALDH3A2	I3L2W1;A0A0D9SGC3
TFAP4	I3L301	0.472092	0.341793	0.164336
EPN2	I3L356;I3L2H1
PFN1	I3L3D5
ARHGAP17	I3L3P1
NAA38	I3L3Z2;Q9BRA0;I3L4V0;Q9BRA0-2;A0A0B4J297;I3L310	-0.28937	0.629358	0.428682
ATPAF1	I3L448;Q5TC12;A8MRA7;Q5TC12-3;H0YEW4;Q5TC12-2;H0YD21;H0YDD6;E9PPX6	0.502603	0.12939	0.0379973
TMEM219	I3L4B3;I3L2J7;Q86XT9;H3BML8
ACTG1	I3L4N8	-0.0371057	0.959054	0.909642
GPS2	I3L4X7;Q13227-2;Q13227;I3L3Y9	0.220919	0.31435	0.144505
CEP20	I3NI25;Q96NB1;I3L269;I3L0U4;I3L2N4;I3L4V2;I3L0K3;I3L3N6;Q96NB1-2	0.026998	0.976135	0.948649
TOM1L1	I3NI44;J3KQU4;I3L4I4;O75674-2;O75674-3;O75674;I3L1Q1;I3L4N3;I3L4G0;I3L3T4;I3L367
RBBP8	I6L8A6;Q99708-3;Q99708;Q99708-2;F6Q6H0;J3KSA4;J3QL93;J3QLW6;J3QSH7;J3QRM0
FABP5;FABP5P3	I6L8B7;A8MUU1;REV__U3KQK0;REV__Q99880;REV__O60814;REV__P06899;REV__P23527;REV__P33778;REV__P57053;REV__Q16778;REV__P62807;REV__Q5QNW6;REV__Q8N257;REV__Q93079;REV__Q99877;REV__Q99879;REV__Q5QNW6-2;REV__P58876
NPC2	J3KMY5;G3V3E8;E7EMS2;G3V3D1;P61916;H0YIZ1;G3V2V8;P61916-2	-0.405212	0.349971	0.170703
ADGRB3	J3KMY8;O60242-2;O60242
INTS2	J3KMZ7;Q9H0H0;A0A2R8Y4Z6;A0A2R8Y7F8	0.270196	0.0800739	0.0190771
BNIP2	J3KN59;Q12982-2;Q12982	-0.321573	0.38448	0.197544
TPM3	J3KN67	-0.840544	0.483375	0.283119
TBC1D8B	J3KN75;Q0IIM8;Q0IIM8-2;D6RFZ2;H0Y552;D6RC82	-0.53334	0.290284	0.127243
SAMD14	J3KN99;Q8IZD0;Q8IZD0-2
CAMP	J3KNB4;P49913	0.592118	0.558793	0.355077
MAP3K4	J3KNB8;Q9Y6R4-2	-0.145249	0.526614	0.323121
SAAL1	J3KND1
RGPD3;RGPD6	J3KNE0;A6NKT7;H7BZ48	-0.240415	0.41064	0.218116
MPHOSPH9	J3KNE4;A0A0A0MTP3;Q99550-2;Q99550;H0YG46;U3KQJ0;F5H1U6;H0YFS3;U3KQ61;U3KQD6	0.328181	0.42436	0.229692
SEPTIN1	J3KNL2;Q8WYJ6;Q8WYJ6-2;I3L2M1	-0.294213	0.484236	0.284296
PHKG2;PHKG1	J3KNN3;P15735;P15735-2;H3BP07;H3BTW6;H3BN16;H3BTI9;F6VCX5;Q16816;Q16816-2;F8WD25;C9JME8;C9J2Q6	0.265885	0.227051	0.0882764
BRAP	J3KNN7;Q7Z569;Q7Z569-2	-0.231712	0.387906	0.199816
ZNF292	J3KNV1;O60281;O60281-2;H0YB79;E5RJG2;E5RFE6	-0.683598	0.206471	0.0766342
CLUAP1	J3KNW5;Q96AJ1;I3L487;I3L3S9
PWWP3A	J3KNX4;Q2TAK8;A0A0D9SGJ8;Q2TAK8-3;Q2TAK8-2;K7EP97;K7ES53
FBRS	J3KNZ9;Q9HAH7;Q9HAH7-1;H3BRE6
ANKRD46	J3KP26;Q86W74;Q86W74-1;E5RHV2;E5RI20;E5RFM7;E5RI04
PHACTR2	J3KP75;O75167-5;O75167-2;O75167;O75167-4;H9KVA6;F6TH74;F5H858	-0.477064	0.462836	0.263536
CCDC18	J3KP97;Q5T9S5;E9PFB9;Q5T9S5-2;Q5T9S2;H0YCD6
CRISP3	J3KPA1;P54108;P54108-2;P54108-3;I3L0A1	0.378233	0.636621	0.437333
RBM7	J3KPD3;Q9Y580;F5GXV8;F5GY08;F5H606;I3L521;F5H674	0.575422	0.00862898	0.00083019
HECTD4	J3KPF0;F8VWT9;Q9Y4D8-4;Q9Y4D8;Q9Y4D8-2;Q9Y4D8-5;A0A494C150;Q9Y4D8-3;V9GYT9;F8VU57	-0.169721	0.522188	0.31885
KIF3A	J3KPF9;A0A087X011;E9PES4;Q9Y496;H7C2F6;C9J9X2	-0.145607	0.535494	0.332178
BAZ2A	J3KPG5;F8VU39;Q9UIF9-2;Q9UIF9-3;Q9UIF9;A0A0C4DGI9;H0YHL2;H0YII3;F8VWQ3;H0YHQ7	0.0807643	0.72163	0.542464
PSTPIP1	J3KPG6;O43586;H0YKY3;O43586-2;H0YLW8;H0YLX8;B4E1Z9;H0YLI2;H0YLM9;H0YNS1;H0YNR2	-0.494916	0.414257	0.221227
CSAD;GADL1	J3KPG9;Q9Y600-2;Q9Y600;Q9Y600-3;Q6ZQY3-3
HDAC7	J3KPH8;Q8WUI4-3;Q8WUI4-8;Q8WUI4-5;Q8WUI4-6;Q8WUI4-7;Q8WUI4;Q8WUI4-4;Q8WUI4-10;F8VWY3;C9JEB6;C9JNI4;C9J102;C9JF80;Q8WUI4-2;Q8WUI4-9;H0YI41;C9JVZ1;C9JBC2;H0YH91;A0A087WYQ4;C9JGF5;H0YI15;C9JZ79;C9JH46	0.182143	0.45668	0.257266
SLC6A4	J3KPR9;P31645;P31645-2
FAM83H	J3KPS2;A0A494C1T9;Q6ZRV2
TRABD	J3KPT4;Q9H4I3;Q9H4I3-2	0.01967	0.971291	0.935747
CHCHD7	J3KPV1;Q9BUK0;Q9BUK0-2;Q9BUK0-4;E5RJ08;E5RHM5;E5RFN2;E5RII1	-0.900647	0.0158713	0.00192299
ANTXR2	J3KPY9;P58335-4;P58335-2;P58335;A0A0C4DG84;P58335-3	0.110902	0.845091	0.717455
C1D	J3KPZ4;Q13901	0.490398	0.0171487	0.00216481
POLI	J3KQ09;Q9UNA4;J3KSW2;X6R2I3;J3KTN3;J3KRG0;J3QR36;J3KRS8;J3KTM8	1.07814	0.00081742	3.638e-05
BSCL2	J3KQ12;Q96G97-4;E9PIU3;H7BXM1;E9PJK0;E9PSB5;E9PR78;Q96G97;E9PPN5;E9PJS9;F8WER0;H7C2D5;F8W7Q8
ARMC5	J3KQ26;Q96C12;H3BS74;Q96C12-4;Q96C12-2;Q96C12-3	-0.129194	0.774305	0.614168
OLA1	J3KQ32;Q9NTK5;Q9NTK5-3;C9JTK6	-0.202353	0.283035	0.122055
PTRH2	J3KQ48;Q9Y3E5	-0.0430343	0.937325	0.874132
GZMB	J3KQ52;P10144;Q6XGZ2;J3KPK2	-0.556348	0.42336	0.228846
PHC1	J3KQH6;P78364;H0YH74;F5H6P9
SUMF2	J3KQJ1;Q8NBJ7;C9J660;F8WA42;A0A494C1B1;Q8NBJ7-3;A8MXB9;H7C3B2;C9JL30;Q8NBJ7-2;E9PBT8;J3QT17;E9PG02;Q8NBJ7-5;F8WEX5;F8WES7;Q8NBJ7-4;F8WEV7	0.0936473	0.867875	0.756787
APOL2	J3KQL8	-0.591107	0.215023	0.0818203
CEP170B	J3KQR7;Q9Y4F5-3;Q9Y4F5-2;Q9Y4F5
COBL	J3KR05;A0A0J9YWK3;A0A3B3IU00;H7C1N2;O75128-5;O75128-4;O75128-3;O75128;O75128-7;O75128-2
MED19	J3KR33;A0JLT2;A0JLT2-2	-0.258003	0.263474	0.10999
CCDC12	J3KR35;Q8WUD4;C9JUN5;S4R331	0.0971878	0.706815	0.522819
OTUB1	J3KR44;Q96FW1;F5H6Q1;F5GYJ8;F5GYN4;F5H3F0;Q96FW1-2	-0.142419	0.529707	0.32655
PTPN7	J3KR55;P35236;P35236-2;P35236-3;H7C4T8	-0.65157	0.0233117	0.00325234
TAF6	J3KR72;P49848;P49848-3;P49848-2;P49848-4;C9JTY6;C9JFL8;C9J088;C9JIS2;F8WEJ7;C9J7C4;E5RHA1;E5RKA5;C9JHQ8	0.397387	0.00029831	9.556e-06
PLK4	J3KR82;J3KR84;O00444-3;O00444-2;O00444
MAP3K3	J3KRN4;J3QRB6;Q99759;Q99759-2
SS18	J3KRP6;J3QS72;X6R3J2;J3QQM2;J3KT74;J3QQW2;Q15532-2;Q15532;F5GWN1;J3QSB3;J3QSG1;J3QQW6;J3QLJ7;J3QQX5;J3KT22;B4DLD3	0.162324	0.407016	0.214366
CBFB	J3KS23
MBP	J3KS94;J3QQK6;P02686-2;P02686;J3QKN5	0.0356742	0.976219	0.949266
RAC3	J3KSC4;J3QLK0
COX10	J3KSJ3;H7C101;A0A590UJJ5;Q12887
CHTF8	J3KSJ7;P0CG13	-0.257775	0.676685	0.483891
PIK3R5	J3KSW1;Q8WYR1;Q8WYR1-2;J3KRE9;X6R3K3
FBXL20;FBXL2	J3KTA1;Q96IG2;Q96IG2-2;J3QKL3;Q9UKC9;Q9UKC9-2;F8WE99	0.660441	0.0301388	0.00474715
TAF4B	J3KTH2;Q92750;Q92750-2
ZNF521	J3KTI4;H7BYU6;Q96K83
SRSF1	J3KTL2;Q07955;Q07955-3;Q07955-2;J3KSR8;J3QQV5;J3KSW7	0.287152	0.0989577	0.0257366
EIF4A1	J3KTN0	-0.450548	0.371892	0.187775
CHERP	J3QK89;Q8IWX8	0.0671941	0.692874	0.503032
SF3B3	J3QKV4	0.082126	0.892988	0.795398
HYOU1	J3QL06	-0.0596338	0.932591	0.862379
SCO1	J3QL56;O75880	-0.289498	0.447846	0.248958
SCRN2	J3QL71;Q96FV2;Q96FV2-2;J3QQM9;J3QRJ1;J3KT79;J3QR84;J3KS57	1.06418	0.00026044	7.8733e-06
SLC39A11	J3QLB2;Q8N1S5;Q8N1S5-2;J3KRX2;J3QS49;A0A0J9YXE3;A0A0J9YXX3;J3KS66;J3QLA9;A0A0J9YXZ0;J3QQP1;J3QRN3;J3KTP1	0.0701512	0.876322	0.769481
RAD51C	J3QLB5;E9PI66;Q7KZJ0;J3QKK3;O43502-2;O43502
STARD3	J3QLM1;Q14849-2;Q14849-3;Q14849;J3QRM3	-0.211021	0.65026	0.453138
MRPS7	J3QLS3;Q9Y2R9;J3QQS1;J3KSI8;J3QKW2	-0.0168075	0.973625	0.941886
GDPD1	J3QQN7;Q8N9F7-3;Q8N9F7-2;Q8N9F7;J3KTA9	-0.949867	0.0898875	0.022418
FLII	J3QQU5
PNPO	J3QQZ9;Q9NVS9;Q9NVS9-3;Q9NVS9-4;A0A286YFL3	-0.375529	0.153928	0.0493214
EVI2A	J3QR06;P22794;P22794-2;J3QQH9;J3KRJ5	-0.478017	0.181452	0.0629728
RPL19	J3QR09;J3KTE4;P84098	-0.384966	0.245884	0.0992122
CD226	J3QR77;Q15762
ALDH3A2	J3QRD1;A0A5F9ZHI5;A0A5F9ZHN9;P51648;P51648-2;A0A5F9ZI12;A0A5K1VW72;A0A5F9ZGX4;I3L1M4;A0A5F9ZHZ9;J3QKK9;J3QS00;J3KTG1;I3L0X1;A0A5F9ZHP6;K7EN73	0.629058	0.0398056	0.0069666
CMTM4	J3QRP2;Q8IZR5-3;Q8IZR5-2;Q8IZR5
MYL12A;MYL12B	J3QRS3;P19105;O14950	0.236006	0.529485	0.326125
ZNF207	J3QRS9;O43670;O43670-4;X6R4W8;O43670-3;J3KS31;J3QS27;J3KTL1;J3KRB6;J3KRW6;H0Y3M2	0.146409	0.302398	0.135673
ICAM2	J3QRT5;P13598;J3QKR4;J3QQX6;J3QRQ1;J3QQR8	0.224102	0.585499	0.382693
YES1	J3QRU1;P07947	-0.34022	0.333715	0.15785
VAMP2	J3QRU4;F8WCA0;L7N2F9;P63027	0.957843	3.4902e-06	2.8889e-08
LLGL2	J3QRV5;Q6P1M3-2;Q6P1M3;J3KSD5;J3QLD8;Q6P1M3-3
MIF4GD	J3QRZ6;A9UHW6;A9UHW6-2;A9UHW6-3;J3QLJ5;J3QLD1;A0A3B3IU65;J3KSU6;J3KSB8;J3QKW3;J3QLN4	0.0432471	0.88458	0.78377
HELZ	J3QS41;P42694-2;A0A075B6R3;J3KT20;J3QRR8;J3KS59
MPDU1	J3QS48;I3L295;J3KT75;J3QW43;J3QRD5;O75352-2;O75352;I3L1D2;J3KSI4;I3L4E0;J3KTK8;J3QQZ4;I3L405;I3L261
MPO	J3QSF7
HYPK	J3QT56	0.236466	0.393318	0.203973
BAG1	J3QTA2;Q99933;Q99933-3;Q99933-2;A0A0U1RR89	-0.516016	0.123825	0.0358394
CHCHD6	J3QTA6;Q9BRQ6;J3QTB2;H0Y922	0.368258	0.321551	0.149367
TPSAB1;TPSB2;TPSD1	J3QTS8;A0A087WUI4;A0A087X1U0;Q15661-2;Q15661;P20231;A0A0C4DGM1;A0A0C4DFZ7;Q9BZJ3-2;Q9BZJ3	-0.382449	0.648686	0.451574
CXXC4	J9JIF5;Q9H2H0	0.810279	0.0821206	0.0198602
RWDD4	K4DI92;Q6NW29;D6R9C7;D6RCM5;D6RDH6;E7EV43;Q6NW29-2	0.0482413	0.928695	0.857086
CUL4B	K4DI93	-0.0807568	0.791508	0.639113
WBP2	K7EIJ0;K7ENL2;A6NG10;K7EMC9;Q969T9;Q969T9-2;K7EIN1;K7ESN4;K7EIK1	-0.0289204	0.938696	0.876424
CYGB	K7EIM9;Q8WWM9
SMAD4	K7EIU8;Q13485;K7ES96;K7EL18;K7EIJ2;K7EL15;A0A087WUF3;K7ELK2;K7ENG1	0.147554	0.541639	0.338391
EML2	K7EIZ0	0.256536	0.767137	0.604433
ILF3	K7EJ09	-0.916102	0.251089	0.102231
CALR	K7EJB9	-0.710247	0.437973	0.240872
ACTN4	K7EJH8
YIF1B	K7EJQ6;Q5BJH7-2;K7EPQ7
H3-3B;H3-3A	K7EK07;P84243;K7EMV3;A0A590UJJ6;B4DEB1;K7ES00;K7EP01	0.277951	0.742147	0.569608
STAT5A	K7EK35;P42229;P42229-2;K7EIF9;K7EM17;C9JVV6	-0.461555	0.407023	0.214902
EIF3K	K7EK53;B4DQ48
LONP1	K7EKE6;K7EJE8;P36776-2;P36776;P36776-3;K7ER27;K7ERR6;K7EQF8;K7ER56	0.18585	0.717519	0.537587
EVPL	K7EKI0;Q92817	-0.151616	0.863452	0.748684
ILF3	K7EKJ9	-0.0837028	0.907399	0.820316
SMIM24	K7EKM7;O75264	-0.357637	0.694163	0.506519
TMUB2	K7EKW3;E7ESS3;Q71RG4-2;Q71RG4;Q71RG4-3	-0.0447166	0.917356	0.837572
ARRB2	K7EL17
CDC37	K7EL68
VMP1	K7EL93;K7EL74;K7ENU2;K7EK01;K7EMI0;K7ELS2;Q96GC9;K7EMN6	0.259575	0.627282	0.426591
GID4	K7ELH7;K7ENE2;Q8IVV7;K4DI96	0.348019	0.53186	0.32884
DPY19L3	K7ELH8;Q6ZPD9;K7ELG1;Q6ZPD9-2;Q8N6Q4	0.302204	0.419426	0.226065
PRKCSH	K7ELL7;P14314;K7EPW7;K7EKX1;K7EJ70;K7EIP3;K7EL27	-0.0797608	0.845063	0.71733
TMEM205	K7ELQ9;Q6UW68;K7EM09;K7EPR0;K7ER05;K7EJQ9;K7EMV9	1.18772	0.0121966	0.00136071
ACBD4	K7EM05;Q8NC06;Q8NC06-2;K7EMH4;Q8NC06-3
RPS15	K7EM56;A0A0B4J2B4;S4R417;K7ELC2;S4R456;A0A1Y8EIB3	-0.0431281	0.938549	0.876062
UBALD1	K7EM88;K7EQ49;Q8TB05;A0A075B769;K7EM52;D3DUE0;K7EKR5;Q8TB05-2
SPINT2	K7EM91;O43291-2;O43291;K7ES27
ACAA2	K7EME0;K7EJ68;K7EJB1
SHFL	K7EML3
SPC24	K7EMX1;K7EJH0;K7EJV2;K7ESQ2;Q8NBT2;Q8NBT2-2;K7ERQ7;A0A0A0MSN0	-0.598729	0.11752	0.0329468
ELOF1	K7EN05;K7EPC8;A0A024R7E8;K7EQ44;K7EMV4;P60002	0.08974	0.933989	0.867435
FUT5;FUT3;FUT6	K7ENC0;P21217;Q11128;P51993;P51993-2
NARS1	K7ENF0	0.203613	0.475998	0.276709
U2AF2	K7ENG2	-0.603378	0.262802	0.10949
DNMT1	K7ENQ6;K7ERQ1
CYTH1	K7ENQ8;K7ERV8;K7EKA2;K7ENH6
STK11	K7EP59;Q15831;Q15831-2;K7EQN8;K7EMR0	-0.0988655	0.777977	0.618947
RBM42	K7EP90;Q9BTD8-4;Q9BTD8-2;Q9BTD8-3;Q9BTD8;K7ER08;K7EQ03;K7EML2	-0.0079827	0.984817	0.965206
TMEM161A	K7EPA3;Q9NX61-2;Q9NX61;K7EQE7;K7EQ34;U3KQT6;K7EKY7	-0.213315	0.770172	0.608025
MGRN1	K7EPJ5;O60291-4;O60291;O60291-3;O60291-2;B4DR12;K7ERA1;K7EJN3;K7EIM7	-0.721902	0.27906	0.119411
HDGFL2	K7EPS6
C19orf12	K7EPS8;Q9NSK7-3;Q9NSK7-4;F8W6J3;Q9NSK7-2	-0.639583	0.176501	0.06045
UNC13D	K7EQ37;K7EM66
DAZAP1	K7EQ55;K7EK33;Q96EP5;Q96EP5-2;K7EQ02	0.427595	0.0285234	0.00435926
FZR1	K7EQT1;Q9UM11-3;Q9UM11-2;Q9UM11
APOC4-APOC2;APOC2	K7ER74;P02655;Q6P163;V9GYJ8	-1.24835	0.130547	0.0386517
ACAA2	K7ER88	0.518137	0.330965	0.156033
EIF3G	K7ER90
KDSR	K7ERC8;Q06136;Q06136-2;K7EQS7	-0.428147	0.161933	0.0529925
ICAM3	K7ERF0
CFD	K7ERG9;P00746
APOC1	K7ERI9;P02654;K7EJI9;K7ELM9;K7EPF9;K7EKP1	0.0823943	0.939786	0.878907
ROGDI	K7ERP1;K7EPS3;Q9GZN7;K7EMJ5;K7EID1;K7EJ96;K7EL91;K7ERN3	-0.19298	0.727071	0.549751
UBE2O	K7ES11
SBNO2	K7ES28;Q9Y2G9-3;Q9Y2G9	-0.461805	0.285131	0.123753
MRPL4	K7ES61;Q9BYD3;X6RAY8;Q9BYD3-2;K7ELQ0;K7ELF1;K7EKI4;K7EJ73	-0.423716	0.0802522	0.0191292
TUBB6	K7ES63
CAPNS1	K7ES78
CDIP1	K7ESA8;H3BTN7;K7ELR4;Q9H305-3;Q9H305-2;Q9H305;K7ENR4
UBA2	K7ESK7	-0.90453	0.310669	0.141918
EML2	K7ESL7	-0.0387945	0.932591	0.86336
ZCCHC2	K7ESN2;Q9C0B9;K7EKB8;A0A087WXC7;Q9C0B9-2
DCAKD	K7ESP4;Q8WVC6;Q8WVC6-2	0.55767	0.0182715	0.00236503
GYPA	K9JIK7;Q13030;E9PH25;E7EQF3;E9PD10;A0A087WU29;A0A0C4DFT7;P02724-3;P02724-2;P02724
SLC35A4	L0R6Q1	-0.486258	0.329625	0.155006
ASDURF	L0R819;U3KQP1;U3KQP6;U3KQ49	-0.478347	0.043108	0.00780414
MIEF1	L0R8F8	0.491693	0.293408	0.129623
SARS2	M0QWZ7;Q9NP81;Q9NP81-2;M0R2C6;M0R259;B4DJM9;M0QX29;M0R2H5;M0R1C0	0.0336763	0.934022	0.867803
ZNF550	M0QWZ8;A0A0C4DGB4;Q7Z398-2;Q7Z398
ZNF649	M0QX90;Q9BS31
MCOLN1	M0QXD0;Q9GZU1	-0.326316	0.365234	0.182968
ZNF428	M0QXZ5;Q96B54	-0.08227	0.859792	0.740899
PLA2G4C	M0QY18;M0R339;M0QZB1;Q9UP65-2;Q9UP65;Q9UP65-3
ZFP36	M0QY76;P26651	-0.310477	0.419996	0.226473
KXD1	M0QY77;Q9BQD3;M0R0B4;M0R2G3;M0R228;M0QX74;M0QXP3;M0QXN9	0.631711	0.00553678	0.00045631
HNRNPL	M0QYL7	-0.704215	0.0735028	0.0168605
TUBB4A	M0QYM7;M0R042
CLEC4M;CD209	M0QYX2;M0R0P0;E7ENS9;M0QZ42;H7BXU4;M0QZG5;Q9NNX6-11;Q9NNX6;Q9H2X3;Q9NNX6-2;Q9NNX6-10;Q9NNX6-6;Q9H2X3-8;Q9NNX6-7;Q9H2X3-10;Q9H2X3-4;Q9H2X3-5;Q9H2X3-3;Q9NNX6-3;Q9NNX6-12;Q9H2X3-9;Q9H2X3-2;Q9NNX6-8;Q9H2X3-7;Q9H2X3-6;Q9NNX6-5	-0.538191	0.526614	0.323072
GRAMD1A	M0QZ12;Q96CP6-2;Q96CP6-3;Q96CP6;S4R3I2;M0R0J9
SAMD4B	M0QZ22;Q5PRF9;A0A087WZT0;M0R0X3;M0QY61;M0QXV2;M0QX45	-0.0706998	0.797149	0.647588
HRC	M0QZ43;P23327
FCHO1	M0QZI3;O14526;O14526-2;A0A0C3SFZ9;O14526-3;M0R1K4;M0R3E5;M0QZI9;M0QXD1;M0R3E7;M0QY09;M0QZE1;M0QZS1;M0QXW2;M0R107;M0R2J7;M0QZF0;M0QYT8;M0QYA9;M0QXY1	-0.48054	0.00935708	0.00094963
HNRNPM	M0QZM1	-0.233276	0.570858	0.367333
CD37	M0QZP6;B7ZAN3;P11049-3;P11049-2;P11049
MED25;PTOV1	M0QZQ2;Q71SY5-4;Q71SY5-5;Q71SY5;Q71SY5-6;M0QYR4;M0QZB9	-0.209165	0.251948	0.102701
ARHGEF1	M0QZR4;Q92888;Q92888-2;M0QYC1;M0QYS3;M0QZH8;M0QXV6;M0R3H5;REV__Q9BZR6;REV__H7C0V4;REV__H7C215	-0.320335	0.180495	0.0624949
HNRNPM	M0R019	-0.266533	0.402186	0.210501
MPND	M0R044;W4VSR2;Q8N594-2;Q8N594;M0R0F2;M0R189;M0QXK5
SAE1	M0R054;M0QYM8;M0R286
AP2S1	M0R0N4;M0QYZ2;P53680;X6R390;P53680-2;M0QZ21;M0R1S0	-0.0908838	0.687218	0.495523
ZNF414	M0R0Q5
EMP3	M0R122;M0QZ66;P54852;M0QXN1	-0.859117	0.033929	0.00560056
RPL18A	M0R1A7;M0R3D6	-0.590202	0.326686	0.15284
KCNN4	M0R1J0;D1MQ08;O15554;M0QZ70	0.825521	0.194896	0.0702466
ZNF446	M0R202;Q9NWS9-2;Q9NWS9;A0A0B4J2G2;A0A0A0MR84;M0R034	0.619883	0.0180566	0.00232422
NAPA	M0R213
MRPL34	M0R226;Q9BQ48	-0.741196	0.0269103	0.00405139
ZNF417;ZSCAN9;ZNF623	M0R230;Q8TAU3;M0R2A6;M0R082;M0R0M6;M0R178;S4R2X8;E9PQL7;O15535;O15535-2;O75123-2;O75123	0.0587812	0.86919	0.75929
ECH1	M0R248
FCGRT	M0R266
SNRPA	M0R268
NXNL1	M0R296;Q96CM4	-0.549226	0.585499	0.382921
EMC10	M0R2A0;Q5UCC4-2;Q5UCC4;M0QYY4;M0R030	0.0434057	0.911551	0.826775
POLD1	M0R2B7;P28340;A0A087WYJ2;M0QZR8;A0A2R8Y7K6;A0A2R8Y705;M0QXQ2;M0R3H8;M0R2J2	-0.0784615	0.75171	0.583216
ARHGEF1	M0R2C7
SHKBP1	M0R2P6;Q8TBC3;M0R0S1;M0R0S2;M0QZF4;M0QYB1;M0R0E3;M0R0K4;M0R204;M0R1G0;M0QZE8;Q8TBC3-2;M0R2U6;M0QZF2;M0QXA4;M0QYJ9	-0.125773	0.707687	0.524398
SUGP2	M0R2Z9;Q8IX01;Q8IX01-4;Q8IX01-3;M0R3F6;M0R216;M0R065;M0R2Y3;M0R1Y3	-0.454869	0.0481985	0.0091066
EPS15L1	M0R330
SPHK2	M0R344;Q9NRA0-4;Q9NRA0-2;Q9NRA0;Q9NRA0-5;Q9NRA0-3;M0R0E9;A0A075B7A1;E9PCV4;M0QXX5;M0QZP3	0.0563038	0.932591	0.862677
IRF3	M0R3C2
RABAC1	M0R3D4;Q9UI14;M0R1H9;M0QXH1	0.0880219	0.809943	0.66352
IRF7	M9RSF4;Q92985-4;Q92985-2;Q92985;A0A3B3ISS4;E9PR03;A0A3B3ISC0;E9PSE3;Q92985-3	-0.0579272	0.932591	0.862542
DNASE2	O00115;O00115-2;K7ENE5	-0.658726	0.190205	0.0675393
AGPS	O00116;A0A1B0GWA2;A0A2R8YEL0;B8ZZ81	-0.291841	0.156327	0.0504649
KIF2A	O00139;O00139-4;A0A6Q8PG37;O00139-1;O00139-5;A0A6Q8PGH7;D6R9M0;A0A6Q8PGG1	-0.209362	0.416325	0.223105
TK2	O00142;O00142-6;H3BP77;A0A0A0MSY7;O00142-2;O00142-4;O00142-3;O00142-5;J3KS73;J3QRP0;J3QL12;J3KRW8;H3BV57	0.521071	0.15993	0.0520723
DDX39A;DDX39B	O00148;O00148-2;O00148-3;K7EQN7;A0A0D9SEM9;K7EPJ3;K7EN69;K7ENP6;K7EL56;K7EIL8;F6SXL5	0.0642484	0.814252	0.669932
PDLIM1	O00151	1.26134	0.00159494	8.6994e-05
ACOT7;ACOT7L	O00154-4;O00154-7;O00154;O00154-5;K7EKP8;O00154-2;O00154-3;Q6ZUV0	-0.466757	0.184381	0.0643872
MYO1C	O00159-3;F5H6E2;O00159;O00159-2;I3L3Y6;I3L501;I3L3F5	0.885947	0.00333904	0.00022551
MYO1F	O00160;M0QY89;M0QXU5;M0QXU2	-0.461136	0.443283	0.245358
SNAP23	O00161;O00161-2;H3BM38;H3BV99;H3BP15;H3BQY9;H3BNE1;H3BR18;H3BPJ0;H3BR99;H3BNG6;H3BU94	-0.284616	0.325376	0.15172
HAX1	O00165;O00165-2;O00165-5;O00165-3;Q5VYD6;O00165-4;O00165-6	-0.193605	0.548598	0.344914
AIP	O00170;E9PMH2;V9GYQ3	0.0998311	0.691073	0.501227
GTPBP1	O00178;F5H716;B0QY59;F5H257;F8WAZ4;H0YGA8	0.372937	0.0514061	0.00999016
LGALS9;LGALS9C;LGALS9B	O00182-3;O00182-2;O00182-6;O00182;O00182-5;O00182-4;J3KSY2;Q3B8N2-2;Q6DKI2;Q3B8N2;J3QS92;J3KSA0	-0.672248	0.209808	0.078398
STXBP3	O00186	0.707812	1.0231e-06	5.6459e-09
SMAP;C11orf58	O00193;E9PM92;E9PRZ9;E9PQA1	0.685925	0.0112476	0.00123054
RAB27B	O00194;K7ES41;K7EJ38	0.0569893	0.952417	0.897656
AP3B1;AP3B2	O00203;O00203-3;A0A590UJE5;H0YBD0;A0A590UK64;A0A590UK30;F5GWU4;F5GYB0;A0A590UJ44;A0A590UK69	-0.0483444	0.854319	0.732582
LGALS8	O00214-2;F6V2D4;O00214;E9PN19;H7BXD8;Q5T3P9;B1ANM0;E9PJ77;E9PRN3	-0.105748	0.834183	0.700346
NDUFS8	O00217;E9PPW7;E9PKH6;E9PN51;F8W9K7;H0YDT4;Q08E91	-0.286593	0.366453	0.183842
NFKBIE	O00221;Q7LC14;H0Y4W4;H3BNC2	-0.677082	0.0268064	0.00402289
PSMD11	O00231;O00231-2;J3QRY4;J3QS13;J3KSW3	0.141661	0.346447	0.167446
PSMD12	O00232;O00232-2;J3KTJ5;J3KSK1	0.185827	0.243043	0.0973135
PSMD9	O00233;J3KN29;F5H5V4;F5GX23;O00233-2;F5H7X1;F5H169;O00233-3	0.34505	0.0512907	0.00996157
SIRPB1	O00241;H3BRP9;H3BV43;H3BML4;H9KV29;O00241-2	0.00757198	0.994138	0.987936
ATOX1	O00244;E5RIM7;E5RGN3	-0.239934	0.371109	0.187287
MEN1	O00255-2;O00255;A0A5F9ZHS3;E7EN32;O00255-3;A0A5F9ZI68;E7ENS2;Q9GZQ5	0.100198	0.634501	0.435077
CBX4	O00257;O00257-3;F8WCW6;I3L4F1	0.481657	0.0737401	0.0169489
PGRMC1	O00264;O00264-2	-0.173467	0.704668	0.520379
SUPT5H	O00267;O00267-2;M0QYL9;M0R2M5	0.107716	0.485658	0.285592
TAF4	O00268;A0A0G2JRY5;V9GY14;V9GY03	0.259575	0.0838429	0.0204679
DFFA	O00273-2	0.277245	0.427164	0.231876
DFFA	O00273;K7ERT1	0.307224	0.0855241	0.0209912
RFXAP	O00287	-0.0189339	0.966232	0.924956
HIP1	O00291;O00291-4;O00291-3;C9JMG5	0.476315	0.146243	0.0454554
CLIC1	O00299	-0.0591316	0.866844	0.755031
EIF3F	O00303;H0YDT6;E9PQV8;A0A1W2PP79	0.22291	0.238055	0.094221
WWP2	O00308;O00308-2;O00308-3;O00308-4;H3BS79;H3BPJ8;H3BRX8	-0.333611	0.244114	0.0980147
ARNTL	O00327-6;A0A669KBF4;O00327-3;O00327-5;O00327-4;O00327-8;O00327;E9PL54;E9PKN1;E9PKG7;H0YER9
PDHX	O00330-3;O00330;E9PLU0;O00330-2;H0YD97;E9PRI6	-0.806854	0.00796154	0.00074592
QSOX1	O00391;O00391-2	-0.425373	0.46417	0.264771
DCTN6	O00399;E5RK00;E5RFU3	0.309532	0.0906146	0.0227406
SLC33A1	O00400;A0A2R8YF57;H7C562;H7C577;A0A2R8Y5I5;A0A2R8YEX5;A0A2R8Y359;H7C532;A0A2R8Y6H1	0.134937	0.793858	0.642629
WASL	O00401	-0.0262285	0.962775	0.917962
PDE2A	O00408-4;O00408-3;O00408;E9PEF1;O00408-5;O00408-6;O00408-2;F5H130;H0YFL1
FOXN3	O00409-2;O00409;H0YJ54;H0YJG3;H0YJ94;H0YJ22;G3V3A7;H0YJY0	0.851701	0.00696775	0.00062853
IPO5	O00410;O00410-3;H0Y8C6;O00410-2;E7ETV3;E7EQT5;E7EV12;E7EWK4;E7EX05;H0Y3V4;E7ESZ1;E7ETV8;C9JZD8;C9JQT6;C9J875;C9JXE0;C9JZ53;F8WF30;C9J583	0.365496	0.0867296	0.021372
POLRMT	O00411;K7EMH3;K7ESD1	-0.677557	0.0692518	0.0154604
EEF2K	O00418;H3BRH4	-0.281076	0.351042	0.171605
CCRL2	O00421;O00421-2
SAP18	O00422-2	0.166494	0.350518	0.171255
IGF2BP3	O00425;O00425-2;F8WD15	-0.0782516	0.943436	0.883709
DNM1L	O00429-2;O00429-4;O00429-8;O00429-9	-0.128552	0.737685	0.563795
DNM1L	O00429;O00429-3;O00429-6;O00429-5;O00429-7;F8VZ52;F8VUJ9;B4DDQ3;B4DPZ9;F8W1W3;F8VR28;F8VYL3;H0YI79;H0YHY4	-0.0265772	0.932591	0.863539
RTCA	O00442-2;O00442;A6NIC1	1.21614	2.787e-06	2.0851e-08
PIK3C2A	O00443;A0A0C4DGF9;O00443-2;E9PPP3	-0.140802	0.639173	0.440735
IFRD1	O00458;A0A6Q8PHD2;O00458-2;A0A6Q8PH75;A0A6Q8PF03;A0A6Q8PHN0;A0A6Q8PFA5;C9JA65;H0YEE3;E9PMY4;C9JNM6;C9JLG5	0.0568908	0.918519	0.839625
PIK3R2	O00459;E9PFP1;A0A087X257;V9GYJ4;A0A5F9ZHY3	-0.317196	0.109831	0.0298161
GOLIM4	O00461
MANBA	O00462;A0A2R8YEC9;A0A2R8Y524;E9PFW2;A0A2R8Y4U7;A0A2R8YCE9;A0A2R8YE79;A0A2R8Y211;A0A2R8Y7A0;A0A2R8Y7N1;A0A2R8Y7A7	0.487487	0.157373	0.0508971
TRAF5	O00463-3;O00463;O00463-2
EXOC5	O00471;F8W9B8	0.162877	0.465815	0.26633
ELL2	O00472;O00472-2;D6RC27;H0Y8G1;A0A0U1RR08	-1.2551	0.00053381	2.1132e-05
BTN3A3;BTN3A2;BTN3A1	O00478;O00478-2;C9JZT5;C9JUV8;C9JQT8;C9J877;C9JNZ3;E9PRX1;E7EPR2;C9JVU4;C9J3Q8;E9PJE9;E9PFB8	0.76091	0.00816463	0.00076984
HMGN4	O00479	0.351135	0.411064	0.21855
BTN3A1	O00481;O00481-4;O00481-2;O00481-3	1.25719	0.00039641	1.4016e-05
NDUFA4	O00483	-0.390311	0.404722	0.212799
PSMD14	O00487;C9JW37	0.133178	0.468787	0.269373
ZNF593	O00488;A9J4F5	-0.30603	0.401012	0.20979
BIN1	O00499-6;O00499-2;O00499;O00499-11;O00499-7;O00499-4;O00499-3;O00499-5;O00499-8	-1.27979	0.00185978	0.00010628
KPNA3	O00505;H0Y4S9	-0.372363	0.0598848	0.0124712
STK25	O00506;O00506-3;O00506-2;H7C279;C9J6L2;C9JCC0;C9J232;C9JDH9;C9JN58;E7EM58;C9JJV0;C9JFA1	-0.165678	0.552667	0.348732
BCL9	O00512	-0.138584	0.725021	0.546984
FAAH	O00519;A0A087WYA0	-0.678809	0.149372	0.0470192
VWA5A	O00534;O00534-3;O00534-2;B4DHS6;O00534-4	0.180186	0.813386	0.668682
PES1	O00541-2
CACNA1A	O00555;A0A1C7CYY9;A0A1B0GTN7;A0A087WW63;A0A1B0GU81;A0A1B0GUS3;A0A1B0GTW2;K7EKF7;O00555-4;O00555-6;K7EQ95;O00555-5;A0A1B0GTI4;A0A590UJK2;B5TYJ1;A0A1B0GU74;A0A384DVW2;O00555-2;O00555-3;A0A1B0GUM7	-0.35368	0.147976	0.0462957
SDCBP	O00560;O00560-3;O00560-2;B4DHN5;E9PBU7;G5EA09	-0.173269	0.748345	0.577867
PITPNM1	O00562-2;O00562;E9PMZ6;E9PMS0;E9PSD1	0.488814	0.0582817	0.0119416
MPHOSPH10	O00566;U3KQ48	-0.427033	0.144284	0.0445349
NOP56	O00567;A0A494C128;Q5JXT2;H0YDU4;H0Y653	-0.26525	0.467289	0.267576
DDX3X	O00571;A0A0D9SF53;A0A0D9SG12;A0A2R8YF78;A0A0D9SFB3;A0A2R8Y645;A0A2U3TZJ9;O00571-2;F6S8Q4;A0A2R8YDH3;A0A2R8Y7T2;A0A2R8Y650;A0A2R8YCU0;A0A087WVZ1;A0A2R8YF89;A0A087WX09;A0A2R8Y770	-0.0295056	0.907268	0.820084
PODXL	O00592;O00592-2;G3V0E6	-1.57239	0.00907817	0.00090499
FCN1;FCN2	O00602;A0A087WVE2;Q15485-2	-0.482088	0.566336	0.362534
PEX12	O00623;A0A075B773;K7ELY8	-0.205705	0.659956	0.464724
PIR	O00625	-0.416376	0.350726	0.171408
KPNA4	O00629;H7C4F6	-0.262949	0.0390471	0.00676392
TRIM38	O00635	0.125743	0.635028	0.435786
E2F3	O00716-2	-0.378022	0.299657	0.133868
PPP6C	O00743;O00743-3;O00743-2;Q5T1S7	-0.301966	0.0200738	0.00269946
MAN2B1	O00754;O00754-2;M0QZ24;M0R174;M0R2P5;M0QYZ1;M0QZG6	-1.24342	0.0160155	0.0019507
FBP2	O00757	1.52067	0.0439462	0.00800795
UBE2C	O00762;O00762-3;O00762-4;A0A0A0MSE8;A0A087WVK1;K4DI81;O00762-2	-0.887636	0.131651	0.0391673
ACACB	O00763-2;O00763;O00763-3;F8W8T8;H0YGH5;A0A087WUA1	0.690438	0.114557	0.0318001
PDXK	O00764;F2Z2Y4;O00764-3;O00764-2;A8MV33	0.522623	0.0978804	0.025339
SH2B2	O14492;O14492-2;C9JK89	0.637888	0.0255795	0.00375928
ARID1A	O14497;O14497-2;H0Y488;A0A1B0GTU5;O14497-3;A0A087WUV6;H0YEW5;H0YCU6	-0.184637	0.246267	0.0994402
CDK2AP1;CDK2AP2	O14519-2;O14519;O75956;F5GZF0;E9PKR4	-0.145151	0.77749	0.618186
C2CD2L	O14523-2;O14523;E9PK05	-0.6328	0.00799742	0.00075216
NEMP1	O14524;O14524-2;G3V5K2	0.139019	0.782003	0.624492
TXNDC9	O14530;O14530-2;B8ZZX4;F8WCJ3;F8WBV5;G3XAJ4	-0.189443	0.402607	0.21106
TRAFD1	O14545;F8VNX8;F8VVF3;O14545-2;F8VWK2;S4R2Z9	-0.835912	0.00632093	0.00054899
[truncated: 8,126 more rows]

## Sheet: 2B
	ID	TMT10.plex01	TMT10.plex04	TMT10.plex05	TMT10.plex06	TMT10.plex07	TMT10.plex08	TMT10.plex10	TMT11.plex01	TMT11.plex03	TMT11.plex04	TMT11.plex05	TMT11.plex06	TMT11.plex07	TMT11.plex08	TMT11.plex09	TMT12.plex01	TMT12.plex02	TMT12.plex04	TMT12.plex05	TMT12.plex06	TMT12.plex08	TMT12.plex10	TMT13.plex01	TMT13.plex03	TMT13.plex04	TMT13.plex05	TMT13.plex06	TMT13.plex07	TMT13.plex08	TMT13.plex09	TMT13.plex10	TMT14.plex01	TMT14.plex02	TMT14.plex03	TMT14.plex04	TMT14.plex05	TMT14.plex06	TMT14.plex08	TMT14.plex09	TMT14.plex10	TMT15.plex01	TMT15.plex02	TMT15.plex03	TMT15.plex04	TMT15.plex05	TMT15.plex06	TMT15.plex07	TMT15.plex08
	genetic.subgroup	t11.14	HRD	HRD	t11.14	HRD	unclassified	HRD	t11.14	t4.14	HRD	t11.14	HRD	t11.14	HRD	t4.14	t11.14	t11.14	HRD	HRD	t4.14	unclassified	t4.14	t11.14	HRD	HRD	t11.14	HRD	HRD	t11.14	HRD	t4.14	t4.14	t11.14	t4.14	t11.14	t4.14	HRD	HRD	t11.14	HRD	t14.16	t11.14	HRD	HRD	HRD	HRD	HRD	HRD
	chr9q status (0 = no gain, 1 = gain)	0	1	1	0	1	0	1	0	1	1	1	1	0	1	0	1	0	1	1	0	0	0	0	1	1	0	1	1	0	1	0	0	0	1	0	0	1	1	1	1	0	0	1	1	1	1	1	1
	chr1q status ( 0 = no gain, 1 = gain of one copy, 2 = gain of two or more copies))	0	0	0	1	0	1	1	0	1	1	0	0	0	0	1	0	0	0	0	1	1	1	0	0	1	0	0	0	0	0	0	1	1	1	0	0	1	1	0	1	1	1	1	0	1	1	0	0
	chr13q status (0 = no deletion, 1 = deletion)	0	0	0	0	0	0	1	0	2	0	0	0	0	0	2	0	0	0	0	1	1	0	0	0	2	1	0	0	0	1	0	0	1	0	0	0	0	1	0	2	0	0	0	1	1	0	1	0
	chr17 status (0 = no deletion, 1 = deletion)	0	1	0	0	0	0	0	0	0	0	0	0	0	0	0	0	0	0	0	0	0	1	0	0	0	0	0	0	0	0	0	0	0	1	0	0	0	0	0	0	0	0	0	0	0	0	1	0
Phosphoproteome	RB1.882.S.1	NA	-0.115829	NA	NA	-0.280357	NA	NA	NA	0.353383	-0.768305	NA	NA	1.51224	NA	NA	NA	NA	0.648154	NA	NA	NA	NA	NA	2.5228	-0.0207	NA	NA	0.154543	NA	NA	NA	NA	NA	0.3307	-0.0045	NA	NA	NA	NA	NA	NA	NA	-0.348085	0.13894	NA	NA	-0.182485	NA
Phosphoproteome	RB1.855.S.1	2.35849	NA	NA	NA	NA	0.211251	NA	0.430036	NA	NA	NA	NA	NA	-1.75961	-0.200935	-1.05603	NA	NA	NA	NA	-2.1931	NA	-1.39308	NA	NA	NA	NA	NA	-2.03734	-0.319964	NA	1.23399	NA	NA	NA	NA	NA	-2.01959	-1.01598	NA	-2.64372	NA	NA	NA	NA	NA	NA	1.13099
Phosphoproteome	RB1.807.S.1	4.07396	-1.85926	-1.04371	2.78789	-1.19704	-2.93481	-0.121449	3.88796	-0.165754	-4.27625	-1.66203	0.118369	3.53627	-1.3358	-1.67047	-2.61343	NA	-2.69167	-1.72624	-1.81464	-4.65465	0.027	-0.487072	-1.48143	-2.4123	-1.17729	-2.30516	-0.731143	-2.4025	-2.6946	2.4093	-0.0568	NA	-1.04902	-1.71096	0.775469	-1.87173	-5.05015	-0.756911	1.42319	-1.68031	NA	-2.69927	0.0777	-0.133482	-2.83306	-0.133781	0.292011
Phosphoproteome	RB1.841.T.1	NA	NA	NA	NA	0.366588	NA	NA	NA	NA	NA	NA	NA	1.10425	NA	NA	NA	NA	NA	NA	NA	NA	NA	NA	NA	NA	NA	NA	-0.884329	NA	NA	NA	NA	NA	NA	NA	NA	NA	NA	NA	NA	NA	NA	NA	NA	NA	NA	0.84224	NA
Phosphoproteome	RB1.807.S.2	4.03808	-0.115395	0.83892	1.67721	-0.486568	-1.07013	NA	3.36322	NA	-0.86313	-0.914452	0.991612	3.31274	-0.618974	-1.16748	-1.88282	3.73455	0.984546	-0.196656	-0.845162	-2.01353	NA	-1.09849	NA	-0.48887	-0.224236	-0.474252	-0.980723	-1.22332	-0.462157	NA	0.204072	-0.23925	NA	0.400743	-0.371966	-1.05642	-2.28542	0.257536	NA	-1.48795	1.16976	NA	0.232868	0.79953	-0.988246	-1.16688	1.20973
Phosphoproteome	RB1.919.S.1	NA	NA	NA	NA	NA	NA	NA	NA	NA	NA	NA	NA	NA	NA	-0.783223	NA	NA	NA	NA	NA	NA	NA	NA	NA	NA	NA	NA	NA	NA	-0.926274	NA	NA	NA	NA	NA	NA	NA	NA	-0.614131	NA	NA	NA	NA	NA	NA	NA	NA	NA
Phosphoproteome	RB1.780.S.1	NA	NA	NA	-0.0105	NA	NA	NA	NA	NA	NA	NA	-0.270388	NA	NA	NA	NA	NA	NA	NA	-0.278471	NA	NA	NA	NA	NA	NA	-0.397854	NA	NA	NA	NA	NA	NA	NA	NA	NA	-0.983155	NA	NA	NA	NA	NA	NA	NA	NA	-1.79656	NA	NA
Phosphoproteome	RB1.252.T.1	NA	NA	0.813705	0.352109	-0.703652	0.375208	1.15166	NA	1.39233	NA	0.746178	1.46449	0.532774	-0.176287	0.213803	NA	1.17775	NA	-0.134584	0.158852	-0.791842	2.22856	NA	-1.47144	NA	1.18058	-0.956801	0.318118	-0.589799	-0.0648	0.970132	NA	-0.533912	-0.14439	NA	0.179036	-1.20978	-0.892576	0.302081	1.80329	NA	0.644998	-0.8491	NA	1.25969	-0.742745	0.13365	0.444644
Phosphoproteome	RB1.350.S.1	2.00635	NA	NA	NA	NA	NA	NA	1.17566	NA	NA	NA	NA	NA	NA	NA	-0.450152	NA	NA	NA	NA	NA	NA	0.580556	NA	NA	NA	NA	NA	NA	NA	NA	1.54255	NA	NA	NA	NA	NA	NA	NA	NA	-0.550959	NA	NA	NA	NA	NA	NA	NA
Phosphoproteome	RB1.842.S.1	NA	NA	NA	-0.636178	NA	NA	NA	NA	NA	NA	NA	0.348976	NA	NA	NA	NA	NA	NA	NA	0.43471	NA	NA	NA	NA	NA	NA	0.883574	NA	NA	NA	NA	NA	NA	NA	NA	NA	0.866579	NA	NA	NA	NA	NA	NA	NA	NA	0.0204	NA	NA
Phosphoproteome	RB1.356.T.1	2.61173	-1.43587	0.879733	-0.583963	-0.945829	-1.21552	0.227958	1.52815	1.28523	-0.985104	-1.72233	1.62605	1.17039	-1.05443	-0.815421	-0.547268	2.35323	0.570822	-1.18913	-0.600679	-2.84372	2.50653	0.0512	-2.10292	-1.30827	1.1339	-1.20448	-1.05032	-1.77496	0.149819	1.65066	1.11942	-0.43213	-0.521578	0.837977	0.456585	-1.52822	-2.65745	-0.335851	3.13744	-1.31195	0.0989	-0.958217	0.0358	2.48458	-1.63999	-0.466361	1.65689
Phosphoproteome	RB1.353.T.1	NA	-1.51503	NA	NA	NA	-1.17425	NA	NA	NA	-2.36461	NA	NA	NA	-0.842659	-0.931675	NA	NA	1.75727	NA	NA	-2.76499	NA	NA	NA	-1.51058	NA	NA	NA	-1.71811	-0.227049	NA	NA	NA	NA	1.15857	NA	NA	-3.01712	-0.202943	NA	NA	NA	NA	0.110262	NA	NA	NA	1.64431
Phosphoproteome	RB1.778.T.1	1.76434	NA	1.09467	NA	NA	NA	NA	1.59497	NA	NA	0.359194	NA	NA	NA	-0.246798	-0.197696	NA	NA	0.198276	NA	NA	NA	0.313754	NA	NA	1.04195	NA	NA	NA	0.607212	NA	0.338119	NA	NA	NA	0.216351	NA	NA	-0.257908	NA	-1.3128	NA	NA	NA	0.806254	NA	NA	NA
Phosphoproteome	RB1.795.S.1	3.54442	1.52836	0.218066	0.839596	-1.01934	-1.50726	-1.18221	5.10467	-0.203284	-1.26657	-1.5915	-1.74823	3.80126	0.142501	-0.0663	-0.496787	NA	-1.10064	-0.204425	0.0759	-1.83182	0.821003	-0.017	1.44339	-0.925307	0.836672	0.905744	1.23441	1.26776	0.575607	0.0661	0.862447	NA	-0.559881	0.867312	-0.409663	-1.47565	-1.72832	2.50939	2.72313	-1.25955	NA	0.162636	1.46455	-1.28246	-1.25411	-0.546079	1.29162
Phosphoproteome	RB1.373.T.1	1.93551	0.247349	0.434563	0.903628	-0.377102	0.243021	-0.129556	2.56647	0.375544	-0.204165	0.130247	0.0696	2.10378	0.16143	-0.247894	-0.024	2.62339	-0.107416	0.0923	-0.092	-0.239129	0.331534	0.174142	0.0328	-0.147579	0.459894	0.0366	0.199164	0.724146	0.194262	0.324221	0.778106	0.514831	-0.236759	0.609987	0.580101	-0.0348	-0.453671	1.11114	0.973461	-0.0725	0.620933	-0.0096	-0.274281	1.13379	-0.111395	-0.0985	0.696082
Phosphoproteome	RB1.826.T.1	2.49018	-0.632637	-1.34606	3.25828	-1.94962	-1.96141	NA	4.71768	0.167471	-2.98659	-1.8071	0.473661	0.659933	-2.07282	-1.7631	-1.50477	3.79304	-0.743149	-1.18463	-0.42673	-3.01027	NA	-0.6545	-0.960349	-2.04672	-0.270431	-1.38493	-0.860165	-1.27351	-0.841029	NA	-0.158533	-1.19282	0.614236	0.411627	-0.185275	-0.872365	-3.23116	-1.62601	NA	-1.76562	1.41645	-1.29632	0.0572	0.689622	-1.81141	-1.72351	0.121131
Phosphoproteome	RB1.821.T.1	1.09007	1.55979	0.305213	0.0376	-1.26514	-1.14553	-0.936803	3.18156	0.971627	-0.716741	0.443644	0.365854	0.41204	-0.482355	-0.573963	0.0754	1.13457	0.887471	0.129722	0.0343	-3.78102	0.338222	0.661803	-0.0802	0.508102	1.2068	0.256864	0.948232	0.0477	0.484608	0.0761	-0.0268	-0.894594	0.328333	1.46818	-0.0376	0.169121	-3.42099	0.804856	1.16921	-1.20228	1.00146	0.48587	0.174641	0.48659	-0.677483	0.534269	0.933299
Phosphoproteome	RB1.249.S.2	4.5088	-1.64456	1.19282	NA	-0.980736	-0.366262	NA	1.46424	NA	-1.31753	-1.24031	NA	0.555695	-0.494831	-0.208207	0.0613	2.76604	0.913206	-1.65364	NA	-0.751599	NA	1.1831	NA	-1.20875	-0.0754	NA	-1.1854	-1.00445	-0.59628	NA	2.16741	-0.806639	NA	1.77612	-0.594831	NA	-0.495493	-0.659355	NA	-0.171395	0.0254	NA	-1.15555	2.3185	NA	-0.40262	1.1111
Phosphoproteome	RB1.821.T.2	2.96793	0.0896	0.399927	-0.898586	-1.5414	-0.737265	-0.300285	1.41441	2.3968	-0.540307	-1.18771	1.81267	-0.128739	-1.13711	-0.613603	-0.981183	2.10342	1.26791	-0.919496	0.468059	-2.79355	2.61981	0.0319	-3.16509	0.588378	0.840632	-0.938429	-1.34511	-3.2954	0.100999	1.00524	2.28331	-0.376689	-0.550641	1.05621	0.12073	-0.817057	-2.56516	0.171189	3.09861	-1.9954	0.30351	-1.36421	0.157534	1.98519	-0.974853	-0.461297	1.43436
Phosphoproteome	RB1.823.T.1	1.13571	-1.31651	-0.894584	0.593908	NA	NA	NA	2.72646	NA	-1.68495	-1.35719	0.722572	NA	NA	NA	0.227552	2.84422	-1.22911	-1.35824	0.576577	NA	NA	0.409993	NA	-1.91756	-0.599411	-0.123495	NA	NA	NA	NA	0.211834	-0.902408	NA	-0.938507	-0.711404	-0.374961	NA	NA	NA	-0.19527	-0.00462	NA	-0.694037	0.596826	0.0558	NA	NA
Phosphoproteome	RB1.249.S.1	3.4027	-0.717833	-0.164924	1.54264	-0.687072	-0.879755	-0.661933	2.77926	NA	-1.12485	-0.623273	0.0767	1.48785	-0.187226	-0.744388	0.726702	2.51479	0.328552	-0.54402	-0.989076	-2.11771	0.43263	0.963492	NA	-0.632052	0.513293	-1.30135	-0.767775	-0.174289	0.54016	1.27856	0.988078	-0.512401	NA	0.215427	0.184275	-0.52398	-1.83367	1.17148	1.14925	-0.499471	1.69289	NA	-0.222065	0.512512	-1.70459	0.013	0.335148
Phosphoproteome	RB1.826.T.2	3.21613	-1.43302	0.399927	-2.45498	-1.86218	-0.737265	-0.300285	1.68515	2.3968	-0.458248	-1.18771	1.3631	-0.273095	-1.13711	-0.613603	-1.28856	NA	2.12782	-0.919496	-0.265567	-2.79355	2.61981	0.113795	-3.16509	-0.973619	0.840632	-2.23988	-1.77844	-3.2954	0.100999	1.00524	2.55622	NA	-0.550641	1.52704	0.12073	-1.32046	-2.56516	0.171189	3.09861	-2.1932	NA	-1.36421	-0.0143	1.98519	-2.72595	-0.86636	1.43436
Phosphoproteome	RB1.795.S.2	4.03808	-0.115395	0.83892	1.59612	-0.486568	-1.08111	NA	3.36322	NA	-0.86313	-0.914452	0.908889	3.31274	-0.647417	-1.16748	-1.88282	3.73455	0.984546	-0.196656	-0.986689	-2.03031	NA	-1.09849	NA	-0.48887	-0.224236	-0.426883	-0.980723	-1.20605	-0.462157	NA	0.204072	-0.23925	NA	0.400743	-0.371966	-1.10403	-2.32797	0.257536	NA	-1.48795	1.16976	NA	0.232868	0.79953	-0.922057	-1.16688	1.1888
Phosphoproteome	RB1.794.S.1	3.3085	1.98217	0.969533	1.69903	NA	-0.917296	NA	3.93942	-0.203284	-1.93649	-0.562658	-0.655836	NA	0.792209	0.208124	1.39038	0.811109	-1.32883	1.96384	1.25236	0.143097	NA	2.97463	1.44339	-1.35645	1.35625	1.0919	NA	1.26567	0.638407	NA	1.2771	0.643504	-0.559881	1.55719	2.10715	-0.683068	-0.624086	1.98304	NA	0.67468	2.39029	0.162636	1.71444	-1.66399	-0.163499	NA	0.884351
Phosphoproteome	RB1.37.S.1	NA	0.729577	0.782631	0.676897	0.615169	0.0553	NA	NA	0.233489	0.382434	0.0855	0.481799	2.21277	0.545071	0.399226	NA	1.05666	0.45129	0.552789	0.552822	0.0382	NA	NA	0.220905	0.379474	0.730504	-0.274608	0.463788	1.00561	0.789784	NA	NA	0.490049	0.228156	0.55131	0.826242	0.443931	-0.250776	0.201181	NA	NA	0.477373	0.49929	0.447693	0.489414	0.164753	1.04146	0.380918
Phosphoproteome	RB1.625.T.1	NA	0.141251	NA	NA	NA	NA	NA	NA	0.685969	-1.13828	NA	NA	NA	NA	NA	NA	0.688451	-0.865504	NA	NA	NA	NA	NA	-1.50241	-1.09837	NA	NA	NA	NA	NA	NA	NA	-2.07269	-0.431905	-0.36703	NA	NA	NA	NA	NA	NA	-0.443113	-1.30543	2.38412	NA	NA	NA	NA
Phosphoproteome	RB1.794.S.2	4.03808	-0.0786	NA	2.17341	0.122468	-0.848053	NA	3.36322	NA	-0.909205	NA	1.50279	3.1181	-0.418654	-1.27089	-1.88282	4.10018	0.810011	NA	-0.0385	-1.87075	NA	-1.09849	NA	-0.363281	NA	-0.822398	-0.707428	-1.05221	-1.28516	NA	0.204072	-0.705396	NA	0.475006	NA	-0.760545	-2.11061	-1.09043	NA	-1.48795	0.778645	NA	0.213829	NA	-1.49062	-1.15813	1.18407
Phosphoproteome	RB1.624.S.1	2.03344	0.707789	0.222048	1.12386	-0.896266	-1.25836	-0.13121	2.88165	NA	-0.38039	-0.142254	-1.65631	1.34171	-0.778527	0.133195	0.244552	1.45165	-0.0861	0.0482	1.06935	-1.02323	0.127739	0.865865	NA	-0.813526	0.614105	-0.572541	0.925063	1.03951	-0.0865	-0.079	0.733349	-0.0891	NA	0.286228	0.0954	-1.80103	-0.936228	0.0743	0.801618	-0.31247	-0.133556	NA	2.06838	-0.616336	-1.00564	0.191913	1.01501
Phosphoproteome	RB1.252.T.2	4.5088	-1.64456	1.19282	NA	-0.980736	-0.366262	NA	1.46424	NA	-1.31753	-1.24031	NA	0.555695	-0.494831	-0.208207	0.0613	2.76604	0.913206	-1.65364	NA	-0.751599	NA	1.1831	NA	-1.20875	-0.0754	NA	-1.1854	-1.00445	-0.59628	NA	2.16741	-0.806639	NA	1.77612	-0.594831	NA	-0.495493	-0.659355	NA	-0.171395	0.0254	NA	-1.15555	2.3185	NA	-0.40262	1.1111
Phosphoproteome	RB1.823.T.2	2.22644	NA	NA	NA	NA	NA	NA	0.617812	NA	NA	NA	NA	NA	NA	NA	-0.354729	2.10342	NA	NA	NA	NA	NA	-0.180714	NA	NA	NA	NA	NA	NA	NA	NA	1.46928	-0.376689	NA	NA	NA	NA	NA	NA	NA	-1.56678	0.30351	NA	NA	NA	NA	NA	NA
Phosphoproteome	RB1.816.S.2	NA	-2.02227	NA	-3.20274	-2.08125	NA	NA	NA	NA	-0.438198	NA	1.20428	-0.363773	NA	NA	NA	NA	2.31071	NA	-0.549127	NA	NA	NA	NA	-1.5815	NA	-2.88514	-2.08911	NA	NA	NA	NA	NA	NA	1.63293	NA	-1.51306	NA	NA	NA	NA	NA	NA	-0.059	NA	-3.74205	-1.14133	NA
Proteome	CCND1	8.50452	-0.318201	-1.54072	NA	-1.20419	0.0579165	-1.39636	4.31831	-1.92755	-1.61214	-2.33769	NA	5.22395	-0.305503	-2.8599	1.52134	NA	-0.905873	-0.958339	NA	-1.06529	-1.10042	4.09339	-0.0431278	-1.61039	1.16094	NA	-0.0978298	1.07077	-0.184598	-1.35157	-0.114902	NA	-3.3811	1.42236	-0.698422	NA	-1.39616	3.06574	-0.909034	-1.52069	NA	-1.90478	-1.1111	-2.28355	NA	0.100662	0.0585048
Proteome	CDK4	NA	NA	NA	NA	NA	1.39917	NA	NA	NA	NA	NA	NA	NA	-0.163971	NA	NA	NA	NA	NA	NA	-0.39656	NA	NA	NA	NA	NA	NA	NA	1.23785	NA	NA	NA	NA	NA	NA	NA	NA	0.225303	NA	NA	NA	NA	NA	NA	NA	NA	NA	-0.122454
Proteome	CDK6	-3.16267	-3.66998	-1.60105	-4.41515	-2.00028	-2.64426	-0.970768	-3.67661	-0.459162	-1.66394	-2.11623	-0.213001	-2.38816	-2.59823	-2.05977	-2.39003	-0.452044	-2.1452	0.0892907	-1.62011	-3.78928	1.24611	-3.34727	-1.63863	-0.535006	-3.18813	-2.40543	-1.5653	-3.73406	1.3589	0.698383	-0.963945	-3.00235	-1.06755	-3.61131	0.829442	-4.26507	-1.91876	-3.31418	1.37009	-0.566335	-2.55806	-2.31298	-1.56299	0.930998	-1.73983	-2.46125	-0.657658
Proteome	RB1	3.01007	0.436926	-0.276519	1.33399	-1.10173	-0.782426	-1.34063	4.57181	0.855326	-1.27422	0.192059	0.581305	2.44487	0.0946246	-0.711485	1.55749	1.93445	0.397756	-0.280492	0.174464	-1.09136	0.238006	1.91414	0.0470051	-0.976382	3.03594	-0.255416	-0.0708715	0.690325	-0.596076	0.819329	-0.505841	0.616047	-0.102815	0.678315	0.659907	-1.99165	-2.00618	1.99256	1.02201	-0.695012	1.57197	-0.498176	0.439468	0.409783	-1.22575	-0.268282	1.0194
RNA	CDK6	-0.249325	-2.73952	0.219608	-1.38967	0.792888	-0.286166	0.41245	-1.42097	0.478343	-2.37842	0.438856	1.46913	0.407542	-0.30688	0.35623	1.01041	-0.0422	1.08129	NA	0.531942	-0.240246	-0.178445	-2.12437	-0.206928	-0.0803	-0.0114	-0.00805	-1.22415	-0.454205	-1.11323	0.569431	-0.978036	0.319249	1.60388	-1.03999	0.140909	-2.42825	-1.18481	-0.604519	1.22003	1.14073	-2.14717	-0.479769	-0.0778	0.831742	-1.05742	0.0745	1.55731
RNA	CCND1	4.40733	1.09901	-0.200228	3.57614	-0.450744	-2.01157	-1.90533	3.60207	-0.801846	0.520402	-0.176215	-0.178083	2.4147	0.708551	NA	5.07479	2.75977	0.364856	NA	-7.19984	NA	-0.259115	6.31999	1.98882	-0.872738	1.62734	0.088	0.171846	3.08694	-1.24094	-4.17756	-1.9686	3.39814	NA	5.62609	-0.613595	-6.5776	-5.95601	4.11844	-0.604297	-2.65123	4.42078	1.70252	0.742258	-0.832379	-1.80001	0.338249	-1.02991
RNA	CDK4	1.22073	0.667046	-1.15482	0.122633	-0.461975	-0.702557	-0.0161	-0.90453	-0.131568	-0.317407	-2.20734	-1.02662	-1.18322	0.211527	-1.28457	-0.121976	0.825012	-0.343481	NA	0.0293	-0.821087	0.0223	-0.806516	1.31885	-1.97708	-0.586285	0.491216	0.528533	-1.04618	-0.369731	0.902771	-0.358216	-0.605132	-0.312715	0.647029	0.904536	0.319893	0.745417	-0.296926	-0.506646	-0.678654	-0.10372	-0.0951	0.606899	-0.783447	-0.132843	-1.11257	-0.337811
RNA	RB1	1.98411	0.314767	-0.380785	-0.365327	-0.471092	-1.83372	-1.09244	0.54461	-0.255804	-0.586391	0.650412	-0.177223	-1.3864	0.393877	-0.597913	0.116734	1.55416	-0.660458	NA	-0.234751	-0.530466	0.606429	0.302445	1.21529	0.218975	-0.770693	0.799686	1.32221	-0.455996	-0.294182	1.51029	-0.21454	-0.0386	-1.60894	1.12267	1.26948	-0.0456	0.289343	0.331782	-0.228992	-0.689681	1.51527	0.203931	1.30272	-0.845322	-1.5369	-1.09705	0.0131
[truncated: 66 more columns]

## Sheet: 2C
ID	Protein.IDs	logFC	adj.P.Val	P.Value
CDK1	A0A024QZP7;P06493;P06493-2;A0A087WZZ9;E5RIU6	0.517106	0.437684	0.163064
SERPINB6	A0A024QZX5;A0A087X1N8;P35237;A0A2R8YD12;A0A2R8Y6A7;A0A2R8YDD0;A0A2R8Y517	0.568464	0.598759	0.299451
TADA2A	A0A024R0Y4;O75478;A0A087WTV5;A0A087WWR4;O75478-2
GRAMD1B	A0A024R3M2;J3KNL5;A0A1B0GWG7;A0A1B0GUD6;Q3KR37-2;Q3KR37;Q3KR37-4;E9PRD6;A0A2R8Y5X2;A0A0J9YY71;A0A0J9YXF6;A0A0J9YXZ1;Q3KR37-3
HDLBP	A0A024R4E5;Q00341;H0Y394;H7C0A4;H7C2D1;H7BZC3;C9JIZ1;C9J5E5;C9JZI8;C9JES8;C9JHZ8;C9JHS7;C9JK79;C9JT62;H7C3D0;C9JEJ8;C9JBS3;C9JQ82;C9JMQ6;C9J739;C9JHS9	0.616207	0.164968	0.0288139
SLCO2B1	A0A024R5I4;O94956;O94956-3;E9PN87;E9PIU9;E9PI53;A0A0A0MTF1;E9PRW4;O94956-2;O94956-4
SERPINA1;SERPINA2	A0A024R6I7;A0A0G2JRN3;G3V544;G3V5R8;G3V387;A0A0G2JPK4
GFI1B	A0A024R8F3;A0A1B0GTD0;Q5VTD9-2;Q5VTD9
PSMA2	A0A024RA52;P25787;C9JCK5;H3BT36;H7C402	-0.153478	0.602119	0.304238
ELOA	A0A024RAC6;Q14241	-0.367	0.102158	0.0124066
NUDT4B;NUDT4;NUDT10	A0A024RBG1;Q9NZJ9-2;Q9NZJ9-3;Q8NFP7
ZSCAN26	A0A024RCN4;Q16670;A0A087X2F1;Q16670-2;B4DMT1;A0A087WXM4;A0A087WXH0	0.397919	0.502358	0.213243
MISP3	A0A044PY82;Q96FF7
TMCO4	A0A075B6H3;Q5TGY1-2;Q5TGY1	0.30281	0.497483	0.209475
KAT14	A0A075B6H4;Q9H8E8-2;Q9H8E8	-0.518791	0.183978	0.0348383
IGLV4-69	A0A075B6H9
IGLV8-61	A0A075B6I0
IGKV1-27;IGKV1-8;IGKV1-9	A0A075B6S5;A0A0C4DH67;A0A0C4DH69
AMBRA1	A0A075B6T1;Q9C0C7-4;Q9C0C7-3;Q9C0C7;Q9C0C7-5;Q9C0C7-2;Q9C0C7-6;H0YE34
KBTBD4	A0A075B6T4;Q9NVX7;Q9NVX7-2;E9PL18;E9PQ38;E9PJ66;E9PJY1;E9PM58	0.512823	0.438696	0.163721
EPPK1	A0A075B730;P58107	0.313859	0.731065	0.46209
MAGEA9B;MAGEA9	A0A075B7A9;P43362;A0A075B798;A0A075B794
IGHV3OR16-12	A0A075B7B8
IGHV1OR15-1	A0A075B7D0
BCL2L12	A0A087WSV0;Q9HB09-3;Q9HB09;I6LJZ7;M0QZM6
ZNF404;ZNF420	A0A087WSV7;Q494X3;Q8TAQ5-2;Q8TAQ5
ZNF628	A0A087WSX5;Q5EBL2	0.0526178	0.963275	0.905886
DCAF13	A0A087WT20;Q9NV06;B3KME9;E5RHM4;A0A087X1F8;Q9NV06-2	-0.313146	0.27987	0.0730563
UBXN8	A0A087WT23;A0A087WV67;O00124-3;O00124;A0A087WUA4;O00124-2	0.206187	0.821304	0.596231
TTR	A0A087WT59;P02766	-0.699552	0.472775	0.18869
JMJD4	A0A087WT84;Q9H9V9-2;Q9H9V9
COL1A2	A0A087WTA8;P08123	0.466383	0.782645	0.53709
IL6R	A0A087WTB5;P08887-2;P08887;H0Y9B1;D6R9R8;H0Y949	0.686112	0.473582	0.189183
GIMAP1-GIMAP5;GIMAP5	A0A087WTJ2;Q96F15;Q96F15-2	0.0402221	0.966797	0.916883
CNTN5	A0A087WTT8;A0A0A0MQX5;O94779-4;O94779-2;O94779
ALMS1	A0A087WTU9;Q8TCU4-2;Q8TCU4;A0A087WV20;Q8TCU4-3;A0A494C1N9;A0A494BZW1;A0A494C0F1;A0A494C003	0.355701	0.553304	0.258067
GBA3	A0A087WTY7;Q9H227;A0A087WWR5;Q9H227-2	-0.955602	0.521399	0.227424
CMIP	A0A087WU05;A0A087WUL1
MICOS10;MICOS10-NBL1	A0A087WU07;Q5TGZ0-2;Q5TGZ0;R4GMM1;R4GNA1	-0.0618869	0.952656	0.876887
ELF4	A0A087WU18;Q99607
MAGT1	A0A087WU53;Q9H0U3;Q9H0U3-2	-0.0808282	0.938045	0.83745
CTNNBL1	A0A087WUB9;Q8WYA6;Q8WYA6-4;Q8WYA6-3;Q8WYA6-2;A2A2P1	-0.0980097	0.713319	0.435433
SPCS2	A0A087WUC6;Q15005;E9PL01;E9PI68;E9PRB9;H0YE04	-0.111789	0.91445	0.773597
OSTC	A0A087WUD3;Q9NRP0;Q9NRP0-2	0.0553029	0.975526	0.937788
HNRNPDL	A0A087WUK2;O14979;REV__Q8N0S2-3;REV__Q8N0S2-2;REV__A0A0B4J1R9;REV__Q8N0S2	-0.0947506	0.846541	0.635312
NR2C1	A0A087WUK4;P13056-2;P13056-3;P13056	0.171359	0.876804	0.694417
PSMB3	A0A087WUL2	0.130924	0.918177	0.787321
GPX1	A0A087WUQ6;P07203;A0A2R8Y6B6;P07203-2	-1.8299	5.1233e-05	7.3752e-08
PTBP1	A0A087WUW5	-0.354548	0.543495	0.247179
ARL15	A0A087WUW9;Q9NXU5;A0A0B4J222;R4GN67	-0.522426	0.268674	0.0680065
MYCBP	A0A087WV05;Q99417	-0.183211	0.528875	0.233185
OSCAR	A0A087WV17;Q8IYS5-4;Q8IYS5-5;Q8IYS5;Q8IYS5-7;A0A0A0MR14;A0A0A0MRF2;A0A087X1R2;A0A0G2JMM7;A0A087X0P3;Q8IYS5-6;Q8IYS5-2;Q8IYS5-3	0.535919	0.521756	0.227936
LAMTOR4	A0A087WV46;C9JXA7;Q0VGL1;A0A087WT92	-0.444528	0.251348	0.0603947
BORA	A0A087WV86;Q6PGQ7-2;Q6PGQ7;H3BLY2
DMD	A0A087WV90;A0A5H1ZRP8;A0A087WTU7;A0A075B6G3;P11532-4;P11532-11;P11532;P11532-3;P11532-2;Q4G0X0;Q14174	-0.601425	0.206103	0.0435417
SELENOT	A0A087WVA1;P62341;Q6IAK0;F8WBD0	-0.0537479	0.948594	0.862793
TEX2	A0A087WVA8;Q8IWB9;Q8IWB9-2;J3KRZ8	-0.0907707	0.885476	0.711599
LENG9	A0A087WVD1	-0.151531	0.855982	0.656846
RUSC1	A0A087WVK5;A0A087WW20;Q9BVN2-2;A0A087WX95;Q9BVN2-3;Q9BVN2;A0A087WYU8;Q9BVN2-4;A0A087WYB2
CD177	A0A087WVM2;Q8N6Q3;Q8N6Q3-2;A0A087X113;Q8N6Q3-3	-0.279879	0.854064	0.651511
STK4	A0A087WVN8
UHRF1	A0A087WVR3;A0A087WTW0;Q96T88;Q96T88-2;A0A087WWG9	0.157584	0.839963	0.627857
MOB2	A0A087WVS8;Q70IA6-2;Q70IA6;Q70IA6-3	0.122284	0.738027	0.472338
NME4	A0A087WVT9;H0Y6J0;Q4TT34;F2Z2X0;O00746	0.0656212	0.966194	0.914974
PSMB2	A0A087WVV1	0.0318492	0.977419	0.942243
ALOX5AP	A0A087WW23;P20292	0.0850838	0.939713	0.84127
SELENOI	A0A087WW58;C9JAG1	0.419987	0.603862	0.307242
C11orf96	A0A087WW59;Q7Z7L8	-0.202415	0.895641	0.728256
ABCB7	A0A087WW65;A0A5F9ZA98;O75027-3;O75027;O75027-2;A0A590UJS8;B4DGL8;A0A2R8Y473;E9PJR8;A0A2R8YF35;E9PNQ5	-0.0470499	0.950474	0.870431
KIF1B;KIF1A	A0A087WWA3;Q4R9M9;O60333-2;O60333;O60333-4;A0A0U1RQL3;A0A6Q8PFE9;C9JBH1;A0A6Q8PFR1;A0A6Q8PGE4;A0A3B3ITW4	0.216061	0.620176	0.321775
SELENOM	A0A087WWF1;Q8WWX9	0.103167	0.890648	0.719057
BICRA	A0A087WWH3;Q9NZM4-2;Q9NZM4	0.0982949	0.848512	0.638426
LRMDA	A0A087WWI0;Q9H2I8;A0A087WZZ7;M0R2H0	1.23017	0.0744339	0.00708927
RSBN1	A0A087WWP8;Q5VWQ0;A0A0C4DGT8;A0A0C4DH79;Q5VWQ0-4	-0.0278272	0.948754	0.863729
ARR3	A0A087WWQ5;P36575-2;P36575
CABIN1	A0A087WWW8;Q9Y6J0-2;Q9Y6J0;B5MEB3;C9JT60;C9J068	-0.26988	0.340563	0.102259
RIN3	A0A087WWY9;Q8TB24;Q8TB24-4;H0YJ83;G3V2I7	0.237333	0.806984	0.574357
CDH1	A0A087WX17;A0A087WU43;A0A087WXI5;P12830-2;P12830;H3BNC6;J3QKP1;H3BVI7
IQCE	A0A087WX19;A0A087WX45;Q6IPM2-2;Q6IPM2-3;Q6IPM2-4;Q6IPM2;H7C427;C9J5R6
PDE4DIP	A0A087WX83;A0A075B749;Q5VU43-3;Q5VU43;Q5VU43-4;Q5VU43-6;Q5VU43-7;H0YCH7;H0YEW6;A0A087X229;H0YCY0
ZNF630	A0A087WXA8;Q2M218-2;Q2M218;B2ZWG9;A0A0D9SER6;B2ZWG8
ST3GAL6	A0A087WXB8;Q9Y274;C9J480;C9J0E2;C9IZL6;C9JXM2;C9JWJ3;C9J9Y4;Q9Y274-2;C9JMW7;C9JWI9;F2Z2F4	-0.378372	0.599403	0.299886
NDUFA10	A0A087WXC5;O95299;E7ESZ7;O95299-2;C9J6X0;Q8N1B9;H7C2W5;H7C1Y7;H7C2X4	-0.780455	0.0414615	0.00259135
SLC9A7	A0A087WXD1;Q96T83
GPR155	A0A087WXK4;Q7Z3F1
VPS11	A0A087WXL6;B7Z879;A0A0G2JS92;A0A087X2J4	-0.0618549	0.948785	0.865119
RPL17;RPL17-C18orf32	A0A087WXM6;J3QQT2;J3KRX5;A0A0A6YYL6;P18621;P18621-3;J3QLC8;J3KRB3;A0A087WWH0;J3QS96;A0A0A0MRF8;P18621-2;A0A087WY81;J3KSJ0	0.0417284	0.930859	0.816661
MTSS2	A0A087WXN9;Q765P7;Q765P7-2;H3BPV0;I3L2G4
AZU1	A0A087WXP0
HEATR6	A0A087WXZ7;K7EIX2;Q6AI08;K7ELR8;K7EK31;K7EKB1;K7ESP5	-0.0051356	0.992629	0.981171
VTA1	A0A087WY55;Q9NP79;Q5TGM0;Q9NP79-2	0.271777	0.407836	0.143007
NEK3	A0A087WY58;P51956-2;P51956;F8VV00;A0A087X203;A0A087X030;F8VTT4	0.0793207	0.931048	0.817406
AP2M1	A0A087WY71;Q96CW1-2;Q96CW1;E9PFW3;C9JGT8;C9JJD3;C9JTK4;C9JPV8;H7C4C3	0.0501038	0.862889	0.672663
UBE2D3;UBE2D2	A0A087WY85;P61077;P61077-3;D6RAH7;H9KV45;P61077-2;D6RFM0;P62837-2;D6RAW0;D6RA11;D6R9F6;D6R933;D6RGD0;D6R980;D6RIZ3	0.193682	0.560214	0.264243
KCNN3	A0A087WYJ0;Q9UGI6;Q9UGI6-3;Q9UGI6-2	-1.31227	0.104349	0.0129897
WNK3	A0A087WYK2;Q9BYP7-3;Q9BYP7-4;Q9BYP7-2;Q9BYP7;B1AQN8
KIAA0586	A0A087WYM5;A0A494C0M8;A0A494C171;Q9BVV6-2;Q9BVV6-4;Q9BVV6;Q9BVV6-3;A0A494C0Z1;A0A494C075;G3V4J0;G3V2T5;A0A494C058;A0A494C133;A0A494C1C3	-1.18423	0.628538	0.330049
SELENOH	A0A087WYP2;Q8IZQ5;H0YE28;H3BV83	-0.56665	0.0674716	0.00594051
ZNF2	A0A087WYR5;Q68CY6;Q9BSG1-3;Q9BSG1-4;Q9BSG1
SYNJ2BP-COX16;COX16	A0A087WYV9;A0A087X1F5;A0A087WX56;A0A087WTA2	-0.195721	0.731065	0.461974
FRMPD4	A0A087WYX8;A0A5F9ZHT2;A0A5F9ZH12;A0A1W2PQW0;A0A6Q8PH73;A0A590UJL7;Q14CM0;A0A590UJI1
SETDB2	A0A087WYZ9;Q96T68-2;Q96T68-3;Q96T68;X6R383	-0.554524	0.107806	0.0137306
RAVER1	A0A087WZ13;E9PAU2;Q8IY67-2;Q8IY67;K7EKR9;K7EQG2;Q8IY67-3;K7ERR4	-0.116532	0.685692	0.395819
ALG9;FDXACB1	A0A087WZ62;Q9H6U8;Q9H6U8-3;H0YCW6;Q9H6U8-2;Q9H6U8-4;A0A087WTZ3;A0A087WVC0;A0A087WZY8;A0A087WX16;A0A087WV58;Q9BRP7;F6VJS9;B3KUL3;Q9BRP7-2	0.193325	0.78218	0.535905
TMEM120A	A0A087WZA9;A0A024R4K9;A0A087X266;Q9BXJ8-2;Q9BXJ8	-0.209553	0.801321	0.563789
HMGN3	A0A087WZE9;Q15651-2	0.10199	0.910962	0.759418
PEG10	A0A087WZG9;B4DSP0;Q86TG7-2;A0A087WXK2;A0A087WUL4;A0A087WX23;Q86TG7
IDH3B	A0A087WZN1;O43837;A0A087X2E5;O43837-2;O43837-3;A0A0D9SG66	-0.89661	0.0599119	0.00490162
LIME1	A0A087WZP9	0.178125	0.917057	0.784346
PCSK6	A0A087WZR0;A0A087WY68;P29122-2;P29122-8;P29122;P29122-7;H7BXT3;H0Y3Q0;P29122-5;P29122-4;H0YKZ4;P29122-3;P29122-6;H0YMW5;A0A087X025;A0A0J9YW51
FCGR3B;FCGR3A	A0A087WZR4;H0Y4U3;H0Y755;E9PNY5;A0A087WU90	-0.392074	0.68499	0.394839
METTL7B	A0A087WZT2;Q6UX53	0.664128	0.492518	0.204672
KIZ	A0A087X032;A0A087WTH3;A0A087X251;A0A087X0T6;Q2M2Z5-5;Q2M2Z5-2;Q2M2Z5-3;Q2M2Z5-4;Q2M2Z5;A0A087WX12
CTSH	A0A087X0D5;P09668;E9PKT6;A0A3B3IRM7	0.316086	0.684653	0.394104
MARK1;MARK4	A0A087X0I6;Q9P0L2;B4DIB3;Q9P0L2-3;Q9P0L2-2;K7EN95;K7EK17;K7EKG8;Q6IPE9
OXA1L	A0A087X0L7;J3KNA0;Q15070-2;Q15070;E7EVY0;C9JC63;Q15070-3	-0.353837	0.508359	0.218626
SLC4A1AP	A0A087X0M4;Q9BWU0;A0A087WWF4;H7C256	0.759556	0.00078288	4.1727e-06
SELENOO	A0A087X0Q9;Q9BVL4	0.233942	0.549584	0.252749
SNX12	A0A087X0R6;Q9UMY4;Q9UMY4-1;Q9UMY4-3	-0.0406527	0.916729	0.78187
SLC1A3	A0A087X0U3;P43003-2;P43003;A0A087WT87	-0.516748	0.542303	0.245729
OAS2	A0A087X0V5;P29728;F8W1C5;P29728-3;F8VPI5	-1.19757	0.027834	0.00137262
ACOT2;ACOT6;ACOT4	A0A087X0W7;A0A087WT95;P49753;P49753-2;A0A2R8Y7H3;Q8N9L9	-0.0855006	0.91781	0.785577
SEPTIN8	A0A087X142;A6NMH6;A6NFQ9;F8W8I8;Q92599-2;Q92599-4;Q92599;Q92599-3;C9JV02;A0A0A0MRP8;C9J4G8	0.0716244	0.938045	0.837291
SSBP2;SSBP4	A0A087X159;P81877-4;P81877-5;P81877-3;P81877;P81877-2;D6RAC5;U3KQ46;H0Y9V4	-0.665943	0.410994	0.145023
SRCIN1	A0A087X165;Q9C0H9;A0A087WU33;A0A087WVV7;A0A590UJ70;Q9C0H9-2	-0.725981	0.525924	0.230975
ARFIP2	A0A087X1E4;P53365;P53365-3;P53365-2;E9PRV8;E9PPY7	-0.194694	0.648619	0.351574
SELENOF	A0A087X1G7;O60613;A0A0J9YX89;A0A3B3IT39;A0A087WXL0;A8MZD0;O60613-2	0.0883329	0.918177	0.788122
GPX3	A0A087X1J7;P22352;H0YBE4;E5RG32;H0YC19	-0.494534	0.701259	0.419501
CADPS2;CADPS	A0A087X1P3;F8W8P5;H0Y8B5;H7C4P2;H7C4T6;H0YFP0
CD48	A0A087X1S7;P09326;P09326-2	0.766127	0.364792	0.116361
CADM1	A0A087X1W8;A0A0A0MTJ8;X5DQS5;Q9BY67-5;Q9BY67;Q9BY67-4;Q9BY67-3;A0A087X0T8;Q9BY67-2;F5H8J9;F5H125;F5H0H5;H0YG94	-0.373395	0.785075	0.541152
PSME2	A0A087X1Z3;Q9UL46;H0YM70;H0YKU2;H0YLG1;H0YLD2	-0.630892	0.232481	0.0530598
CIP2A	A0A087X211;Q8TCG1;Q8TCG1-2;F8WAX6;F8WF26	0.528976	0.294167	0.0798531
C1S;MASP1	A0A087X232;P09871;F8WCZ6;H0Y5D1;F5H7T4;B5MCV4;C9JMA2	-0.442833	0.660696	0.364587
WASHC4	A0A087X256;Q2M389;Q2M389-2;F8VYH7;F8W1W1;F8VNZ5	0.0761472	0.813649	0.584688
BSG	A0A087X2B5;P35613-2;P35613;P35613-4;I3L192;A0A087WUV8;P35613-3;R4GMX5;R4GN83;A0A2R8YDZ0	-0.561901	0.156299	0.0265311
DIPK1A	A0A087X2C2;A0A087WZ97;Q5T7M9;A0A087WZK6;Q5T7M9-2	-0.960521	0.089082	0.00999181
MRPL45	A0A087X2D5;Q9BRJ2;A0A0G2JMS5;A0A087WU62	-0.483928	0.118856	0.0163826
SPAG9	A0A087X2D8;O60271-4;O60271-2;O60271-9;O60271-5;H0YBS5;H0Y981	0.227262	0.402985	0.140291
PSMC6	A0A087X2I1;P62333;H0YJC0;H0YJS8;H0YJX2;H0YJT1;H0YJE9;H0YJD2;H0YJY8	0.136041	0.488725	0.201709
GPX4	A0A087X2I2;A0A087WT12;P36969-2;P36969;K7ERP4;K7EJ20;K7EKX7;K7ENB4;R4GNE4;A0A0A0MTT1;A0A087X247	-0.931976	0.00322525	3.7143e-05
WDR20	A0A088AWN2;Q8TBZ3-6;Q8TBZ3-2;Q8TBZ3-4;Q8TBZ3-5;Q8TBZ3;Q8TBZ3-7;H0YNU0;H0YKE8;Q8TBZ3-8;Q8TBZ3-3	-0.248873	0.410994	0.144975
NARF	A0A088AWN8;Q9UHQ1-3;Q9UHQ1;Q9UHQ1-2;E7EP87;E9PH27;Q9UHQ1-4;J3KS48;J3KT43;J3KRH7;J3QRB0;J3KTP5;J3KTG5;J3QL28;J3QSD9	1.14556	0.170087	0.0303844
GATD3B	A0A096LNH5	-1.56124	0.0800307	0.00810863
DOCK1	A0A096LNH6;Q14185	-1.22526	0.47967	0.194345
ATRX	A0A096LNL9
CDKL5	A0A096LNR9;A0A1B0GUM4;A0A669KBC2;O76039;O76039-1;A0A1B0GTX4
GET1;GET1-SH3BGR	A0A096LNT6;A0A3B3IUG4;B4DLW3;H7BYE5;A0A3B3ISA8;H7C384;B7Z1T1;A0A3B3ISE9;A0A3B3ITX9;O00258-2;O00258;C9JLV3	-0.0717006	0.947461	0.859376
AAK1	A0A096LP25;Q6ZSR9	0.805036	0.00394082	4.7747e-05
CD99	A0A096LP69;A8MQT7;P14209-2	0.931536	0.26428	0.0656579
UTY	A0A096LPD8;F5H3N7;F5GWV3;A0A087X0Y2;F5H8B4;O14607-3;O14607;O14607-4;A0A087X248;A0A087X2I9;O14607-5;O14607-2
SAA2-SAA4;SAA4	A0A096LPE2;P35542	-2.23922	0.131241	0.0196158
GATD3A;GATD3B	A0A096LPI6;P0DPI2;A0A0B4J2D5;H7C2G3;P0DPI2-2;A0A0B4J2D5-2;H7C1F6	-1.4043	0.00225513	2.2811e-05
GPS1	A0A096LPJ3;J3QLT0	0.136446	0.778303	0.530975
RTF2	A0A0A0MQR2;Q9BY42;A2A2L5;A2A2L6	-0.0431548	0.927567	0.808061
PHF20L1	A0A0A0MQS0;F8W9L8;A8MW92;A8MW92-4;A8MW92-2;A8MUE8;A8MXR8;E9PM57;A0A0D9SG14;E5RK91;H0YC05;H0YDF7	0.344906	0.236372	0.0546128
WDR83OS	A0A0A0MQS5;Q9Y284	0.363096	0.727242	0.456795
RHAG	A0A0A0MQS8;A0A2R8YEH1;Q02094;Q9UHG9;A0A087WZZ4	0.473146	0.762777	0.505564
FGF2	A0A0A0MQV6;P09038-2;P09038-3;P09038-1;P09038	0.528344	0.741446	0.477724
SETD1B	A0A0A0MQV9;Q9UPS6-2;Q9UPS6
MYEF2	A0A0A0MQW0;Q9P2K5-2;A0A0C4DGV1;H0YN19;H0YKS1;A0A087WWC8;Q9P2K5-4	0.344359	0.601287	0.302949
PPM1K	A0A0A0MQZ4;Q8N3J5;V9GY69;V9GYZ5;Q8N3J5-2;V9GYI6;V9GYS8;Q8N3J5-3	-0.891234	0.126795	0.0184366
PTPN9	A0A0A0MR09;H3BQT6	0.722063	0.176113	0.0321525
ZNF33A;ZNF33B;ZNF461	A0A0A0MR11;Q06730;Q06730-2;Q06730-3;A0A0A0MRS1;A0A087WXT3;Q06732;A0A087X1D4;A0A087WXF4;Q9H5I4;A0A087WV02;B4DRP8;A0A087WVP9;Q8TAF7-2;Q8TAF7
MYEF2	A0A0A0MR39;Q9P2K5;A0A087WUT0	0.275013	0.767867	0.512249
ZNF274	A0A0A0MR47;Q96GC6-4;Q96GC6-3;Q96GC6-2;Q96GC6
PRSS57	A0A0A0MR61;Q6UWY2
GSTM4	A0A0A0MR85;Q03013-2;A6NNT0	0.188599	0.921325	0.794068
WASHC2C	A0A0A0MR88;A0A096LPC5;Q9Y4E1-1;Q9Y4E1;Q9Y4E1-2;Q9Y4E1-6;J3KP36;Q9Y4E1-3;Q9Y4E1-5;A0A0A0MT65	0.0169514	0.963566	0.907042
MADD	A0A0A0MRB5;Q8WXG6-3;Q8WXG6-2;Q8WXG6;Q8WXG6-8;Q8WXG6-5;Q8WXG6-4;Q8WXG6-7;Q8WXG6-6;F8W8U2;A0A0U1RR25;C9J6B0;C9JM97;C9JLZ9;C9K0L0	-0.0904607	0.824135	0.601393
ASAP1	A0A0A0MRE5;Q9ULH1;Q9ULH1-2;H0YBF7;H0YBM4;E5RHD7;E5RFD9	-0.08259	0.904162	0.746388
WDR47	A0A0A0MRE6;O94967-2;O94967;O94967-3;O94967-4;E9PR96;E9PNF6;E9PKZ6	0.424193	0.275322	0.0710763
AKAP9	A0A0A0MRE9;H0Y6Q0
AKAP9	A0A0A0MRF6;Q99996-5;Q99996;Q99996-1;A0A087WX84;Q99996-4;A0A6I8PUD8;A0A2R8Y590;Q6PJH3;H7BZV6	0.536601	0.03547	0.0019825
PAX2	A0A0A0MRH7;Q5SZP1;G3V5S4;Q02962-3;Q02962-4;Q02962;Q02962-2
GPALPP1	A0A0A0MRI1;Q8IXQ4;Q8IXQ4-2;Q8IXQ4-3;Q8IXQ4-4;A0A087WW86	-0.595291	0.0175265	0.0005951
ARV1	A0A0A0MRI7;H7C484;Q9H2C2;H7C0E7
ATF3	A0A0A0MRJ2;Q5VTZ4;P18847-5;P18847;P18847-4;P18847-2;P18847-3
NAV1	A0A0A0MRJ3;Q8NEY1-7;Q8NEY1-4;H7BZD9	0.318728	0.563279	0.266773
PCMT1	A0A0A0MRJ6;P22061;P22061-2;F6S8N6;A0A3F2YNX8;C9J0F2;F8WDT3;F8WAV5;F8WAX2	0.221067	0.557983	0.262592
F5	A0A0A0MRJ7;P12259	-0.151016	0.88174	0.704885
NRAP	A0A0A0MRM2;Q86VF7-4;Q86VF7-3;Q86VF7;Q86VF7-2	0.556045	0.615451	0.317176
MYO6	A0A0A0MRM8;Q9UM54-5;Q9UM54-2;Q9UM54-6;Q9UM54-4;Q9UM54-1;Q9UM54;A0A0D9SGC1;A0A590UJ75;A0A590UKB0;A0A590UK22;A0A590UK86;A0A5F9ZI03;A0A590UJY4;A0A590UK71;A0A590UJW9	1.48218	0.00078288	4.4141e-06
SMARCA1	A0A0A0MRP6;B7ZLQ5;P28370-2;P28370
ABI1	A0A0A0MRT6;Q8IZP0-2;Q8IZP0-4;Q8IZP0-3;Q8IZP0-5;Q8IZP0-6;Q8IZP0-9;Q8IZP0;B6VEX4;Q8IZP0-10;Q8IZP0-8;Q8IZP0-7;Q8IZP0-12;Q8IZP0-11	0.00413664	0.99245	0.980195
WRAP73	A0A0A0MRV3;Q9P2S5;Q5T0D5;Q5TBW1	0.452179	0.47564	0.190347
FAM219A	A0A0A0MRW1;A0A0A0MRW2;Q5T593;A0A0A0MRW0;A0A0A0MRW3;Q8IW50-3;Q8IW50-2;Q8IW50-5;Q8IW50-6;Q8IW50-4;Q8IW50;A0A0A0MRV9;Q5T586;Q8IW50-7	0.186112	0.832926	0.616301
TBC1D22A	A0A0A0MRY0;Q8WUA7-4;Q8WUA7;B0QYI1;Q8WUA7-3;Q8WUA7-2;F8WDP1	0.0318346	0.948754	0.863104
UNKL	A0A0A0MRZ1;E9PDK2;Q9H9P5;Q9H9P5-3;Q9H9P5-1;Q9H9P5-5	-0.20205	0.83414	0.6181
IGKV3D-11;IGKV3-11	A0A0A0MRZ8;P04433	2.63731	0.27639	0.0714847
IGHG1	A0A0A0MS08	-0.351147	0.875824	0.693146
IGHD	A0A0A0MS09;P01880-2
GSN	A0A0A0MS51;A0A0A0MT01;P06396-4;Q5T0H8
EIF4G3	A0A0A0MSA7;O43432;O43432-3;O43432-4;O43432-2;B1AN91;B1AN92
EXOC7	A0A0A0MSB8;Q9UPT5-6;Q9UPT5;Q9UPT5-1;Q9UPT5-5;Q9UPT5-2;A0A0A0MRE1;B4DJ07;Q9UPT5-4;B5MCY9;K7ERQ5;C9JME6;C9JKC2	0.342833	0.0721513	0.00664734
KCNQ5	A0A0A0MSC0;Q9NR82-2;F8WEA4;A0A0A0MSD9;A0A0A0MRC8;Q9NR82;Q9NR82-7;Q9NR82-3;Q9NR82-6;A0A0A0MT07;Q9NR82-5;H0Y3Z0;Q9NR82-4
PLEKHB2	A0A0A0MSE9;B7WPA5;Q96CS7-5;Q96CS7-3;Q96CS7;Q96CS7-6;Q96CS7-2;A0A0A0MSI4;Q96CS7-4
CLNK	A0A0A0MSJ4;Q7Z7G1-3;Q7Z7G1;Q7Z7G1-2
RASA2	A0A0A0MSJ9;Q15283-2;Q15283;D6RBA9	-0.184475	0.701837	0.421259
DAZ1;DAZ4;DAZ2;DAZ3	A0A0A0MSR9;A0A0A0MSS9;E9PBY2;E7EU38;A0A140T8Y1;E7ENA5;I3L0B6;A0A087X2D7;E7ENA6;E7ERQ6;E7EU39;E7ETR3;Q9NR90;Q13117-2;Q9NR90-2;Q13117-3;Q13117;Q86SG3;Q86SG3-2;Q9NQZ3-2;Q9NQZ3	0.471275	0.849012	0.63959
SLAIN1	A0A0A0MSS3;Q8ND83-4;Q8ND83;A0A0C4DFN6;Q8ND83-2;X6RDJ2;X6RGK9;B7Z326;Q8ND83-3;Q5T6P5;Q5T6P2;C9JUW9;Q5T6P1;C9JP03;C9JD09	-0.185212	0.715164	0.437626
AKR1C3;AKR1C4;AKR1C8P;AKR1C2	A0A0A0MSS8;P42330;S4R3Z2;P17516;S4R3D5;A0A3B3IRI8;P52895-2	2.06546	0.00144146	1.0548e-05
RMI1	A0A0A0MSU3;Q9H9A7	-0.0093809	0.990995	0.97624
ROBO1	A0A0A0MSX4;Q9Y6N7-4;Q9Y6N7-3;Q9Y6N7;Q9Y6N7-2;A0A087WZ85;A0A087WTM1;Q9Y6N7-5;Q9Y6N7-6
ABCA13	A0A0A0MT16;Q86UQ4;Q86UQ4-4;Q86UQ4-3
LIPA;LIPJ;LIPK	A0A0A0MT32;P38571-2;P38571;Q5T770;Q5W064;Q5VXJ0	0.327981	0.662849	0.368479
SCAF8	A0A0A0MT33;Q9UPN6;Q9UPN6-2	0.104717	0.755791	0.496849
VCX3B;VCX;VCX3A;VCX2	A0A0A0MT50;A0A087X1S4;A0A087WUP2;E7ESE9;J3KNW2;E7EUP4;B5MDK9;Q9H322;Q9NNX9;Q9H320;Q9H321-2;Q9H321
TCEA2	A0A0A0MT58;Q15560-2;Q15560;Q5JRI7;Q86VL0;Q5JRI8
WDR36	A0A0A0MTB8;Q8NI36	-0.471496	0.158827	0.0270712
LAMA4	A0A0A0MTC7;A0A0A0MQS9;Q16363-2;Q16363;H0Y351;H0YAQ5;H0YAP9;E5RFQ2;A0A494C139;A0A494C1K8	-0.152422	0.912998	0.766842
PTPN22	A0A0A0MTD9;A0A0A0MTE6;F5H2S8;E9PMT0;A0A0B4J1S7;Q9Y2R2-6;Q9Y2R2-3;Q9Y2R2;Q9Y2R2-2;Q9Y2R2-4;E9PM87;Q9Y2R2-5;E9PMK2	0.58076	0.385628	0.128493
SCAP	A0A0A0MTG6;Q12770-2;Q12770;Q12770-4;Q12770-3;F8WDP3;C9JFY0;F8W921;D6RA39;C9JQ35;F8W9W7	-0.782393	0.0681281	0.00605435
ILK	A0A0A0MTH3;Q13418;Q13418-3;Q13418-2;E9PQ52;A0A087WW45;A0A087WWY6	0.349243	0.714209	0.436785
DHCR24	A0A0A0MTI1;Q15392-2;Q15392
NCEH1	A0A0A0MTJ9;Q6PIU2;Q6PIU2-2;Q6PIU2-3;H7C046	-0.0569317	0.94051	0.842465
SKP2	A0A0A0MTL5;Q13309;D6R9R7;Q13309-2;D6RAG5;D6RF40;Q13309-4
RIPOR1	A0A0A0MTL6;Q6ZS17-2;Q6ZS17-3;Q6ZS17-4;Q6ZS17;H3BSV5;H3BMG9;H3BQI5;H3BU12;H3BS40;H3BUP6;H3BP86;H3BSX9;H3BV02	-0.235975	0.627805	0.329096
CITED2	A0A0A0MTM3;Q99967-2;Q99967
CUL2	A0A0A0MTN0;Q13617;Q13617-2;Q5T2B5;Q5T2B7	0.41165	0.0187898	0.00067396
OGFOD1	A0A0A0MTR2;Q8N543;H3BR79;H3BUA6;Q8N543-2;H3BR02;H3BP48	0.390896	0.210363	0.0448476
RNF213	A0A0A0MTR7;A0A0A0MTC1;Q63HN8-5;Q63HN8-6;I3L3H9	-0.342027	0.360199	0.113474
CTAG1A;CTAG2	A0A0A0MTT5;P78358-2;P78358;O75638-2;O75638
NCAPH2	A0A0A6YYG7;Q6IBW4;Q6IBW4-4;Q6IBW4-2;E5RJN3;Q6IBW4-5;H0YC55;E5RJL4;F8WAR3	0.107767	0.855982	0.656979
C15orf38-AP3S2;ARPIN;ARPIN-AP3S2	A0A0A6YYH1;Q7Z6K5-2;Q7Z6K5;H0YMP5;H0YL85;H0YL03	-0.107134	0.91445	0.773118
PPAN-P2RY11;PPAN	A0A0A6YYI3;Q9NQ55-2;Q9NQ55;Q9NQ55-3;A0A0B4J1V8;H7C446;C9JHF7	-0.510195	0.148847	0.024427
SULT1A4;SULT1A3	A0A0A6YYL2;P0DMN0;P0DMM9;P0DMM9-3;P0DMM9-2;H3BNY7;H3BPL6;H3BRT0	1.44896	0.0292032	0.00148538
ACSS3	A0A0B4J1R2;Q9H6R3;Q9H6R3-2;H0YII9	-1.16096	0.142101	0.0222289
BORCS7-ASMT;BORCS7	A0A0B4J1R7;Q96B45	-0.056659	0.905887	0.750052
BIRC5	A0A0B4J1S3;O15392-5;O15392-4;O15392;H3BLT4;O15392-2;K7EMW2;O15392-7;O15392-6;O15392-3;K7EP76;K7ELG2	0.435045	0.444092	0.168133
IGHV3-15;IGHV3-73;IGHV3OR16-8	A0A0B4J1V0;A0A0B4J1V6;S4R3C0;A0A075B7F1
HELLS	A0A0B4J1V9;Q9NRZ9-3;Q9NRZ9-2;Q9NRZ9;Q9NRZ9-6;Q9NRZ9-5;Q9NRZ9-4;F6XU50;A0A087WSW7;Q9NRZ9-8;Q9NRZ9-7;B1ALG6;Q9NRZ9-9;Q9NW36;Q76H82	0.388022	0.402247	0.139841
NAA15	A0A0B4J1W3;Q9BXJ9-4	-0.572242	0.0812931	0.00843443
IGHV3-43	A0A0B4J1X8
IGLL5;IGLC1	A0A0B4J231;B9A064;A0A5H1ZRQ4;P0CG04	4.21832	0.00687328	0.00011623
TUBB3	A0A0B4J269;Q13509;Q13509-2;G3V2A3	0.501528	0.364654	0.116011
CDYL2	A0A0B4J291;Q8N8U2
TRAPPC2L	A0A0B4J294;H3BP13;Q9UL33-2;Q9UL33;H3BPN3;H3BUK6;A0A0B4J286;H3BQQ8;H3BPE0	-0.158798	0.579057	0.282085
SHPK	A0A0B4J2A0;Q9UHJ6	0.143968	0.717305	0.441179
LOC102724159;PWP2	A0A0B4J2E5;Q15269;C9J544;A0A0J9YX21	-0.550823	0.0822183	0.00863238
PIGBOS1	A0A0B4J2F0	-0.899268	0.113587	0.0151423
LRRC41	A0A0B4J2G4;Q15345;Q15345-3;A0A087X0S7;A0A0C4DH00;A0A087WTU1;A0A087WTI9	-0.0854755	0.861327	0.668513
CYP51A1	A0A0C4DFL7;Q16850;Q16850-2;H7C0D0	-0.423588	0.440267	0.164836
TM9SF4	A0A0C4DFM1;Q92544;F8WCN2;F2Z2L1	0.505512	0.370066	0.119666
ZNF574	A0A0C4DFM2;Q6ZN55;Q6ZN55-2;M0R133	-0.306202	0.242243	0.0563761
TUT4	A0A0C4DFM7;Q5TAX3;E9PKY2;Q5TAX3-2;E9PKX1;E9PRG2;X6R5G7;H0YDJ1;H0YEE8;E9PQS7;E9PJN7	0.0699525	0.874697	0.691784
ZSCAN25	A0A0C4DFN0;Q6NSZ9-2;Q6NSZ9;Q6NSZ9-4;Q6NSZ9-3
KMT5A	A0A0C4DFR3;Q9NQR1-2;Q9NQR1;C9JKQ0	0.213816	0.640141	0.34236
JADE2	A0A0C4DFT8;G3XAA4;Q9NQC1-2;Q9NQC1;Q9NQC1-3;B5MBX1;C9J929;D6R9B8;A0A087X085	-0.151624	0.878478	0.699747
FRY	A0A0C4DFX2;A0A286YFA9;Q5TBA9;A0A2R8YCY2;A0A2R8Y5V8;H0YE00;B1ALA1
NELFA	A0A0C4DFX9;Q9H3P2;H0Y3X6;H7C2C7;C9JHL4;C9JEM7;Q9H3P2-7;H7C0W2;F8W954;F8WF98;H7C3C2;H7C2M8	-0.318601	0.131457	0.0197753
SELPLG	A0A0C4DFY0;Q14242;Q14242-2	0.723779	0.206884	0.0438536
ARSA	A0A0C4DFZ2;P15289;P15289-2	0.108641	0.925867	0.805098
ZNF780A	A0A0C4DG08;O75290;O75290-3	-0.601153	0.331189	0.0968974
ZNF34	A0A0C4DG42;Q8IZ26;E9PNZ6;E9PSD0
HTRA2	A0A0C4DG44;O43464-3;O43464;O43464-2;O43464-4	-0.407039	0.293187	0.0792192
KLHL13;KLHL9	A0A0C4DG80;Q9P2N7-2;Q9P2J3;Q9P2N7-3;Q9P2N7-4;Q9P2N7;Q9P2N7-5	0.24285	0.785075	0.541034
DDX46;KIF19	A0A0C4DG89;D6RJA6;H0Y9U3;F8VW50;Q2TAC6-3;Q2TAC6-2	-0.0234652	0.974578	0.933658
NME6	A0A0C4DG91;C9JQB1;C9J9V6;O75414;A0A2R8Y7V2;A0A2R8Y547;C9J1J2;O75414-2	0.38527	0.494826	0.206958
ECI2	A0A0C4DGA2;O75521-2;O75521;F1LLU7;F8WAW4;C9JB63;F8W6J1	-0.87904	0.0942466	0.0108424
HLTF	A0A0C4DGA6;Q14527;Q14527-2;H7C5K0	-0.690243	0.0144517	0.00042236
ABLIM3;ABLIM2	A0A0C4DGA7;O94929;D6RAL0;F5GYR0;Q6H8Q1-4;Q6H8Q1-6;Q6H8Q1-8;Q6H8Q1-3;Q6H8Q1-7;Q6H8Q1-2;Q6H8Q1-5;Q6H8Q1;Q6H8Q1-9	0.662777	0.596224	0.296682
SCOC	A0A0C4DGB0;Q9UIL1-2;Q9UIL1;Q9UIL1-3;Q9UIL1-4	0.052584	0.931048	0.817754
PPA2	A0A0C4DGB9	-0.853073	0.0496074	0.00359732
STK35;PDIK1L	A0A0C4DGC9;Q8TDR2;Q8N165	0.219287	0.467404	0.18436
STX3	A0A0C4DGE4;A0A286YF28;A0A0J9YW33;Q13277-2;Q13277-3;Q13277	0.0701707	0.94717	0.855549
KLHL6	A0A0C4DGF2;Q8WZ60	-0.510063	0.181454	0.0338929
NUMBL	A0A0C4DGH3;Q9Y6R0;M0QYC2;M0QXQ4;M0R0Q4;M0QZV7	0.408501	0.300098	0.0826205
CHURC1;CHURC1-FNTB	A0A0C4DGJ7;Q8WUH1;Q8WUH1-2;H0YIM9	0.157149	0.804964	0.570208
CAPNS1;CAPNS2	A0A0C4DGQ5;P04632;K7ELJ7;K7EKD8;A0A075B7C0;K7EIV0;K7EM73;U3KPR7;K7EMQ1;Q96L46	0.628294	0.0322063	0.00169355
DHRS7B	A0A0C4DGQ8;Q6IAN0;J3KRS1;J3QKT1;J3QLJ8	0.742316	0.131457	0.019765
DDOST	A0A0C4DGS1;P39656;P39656-3;P39656-2;U3KQ84	0.00854961	0.990995	0.976254
BCAS4	A0A0C4DGS6;Q8TDM0-3;Q8TDM0;H7C4Y8;A0A0C4DH49;Q8TDM0-2
ENOX2	A0A0C4DGT9;Q16206-2;Q16206;B1AKF7
SNX16	A0A0C4DGW2;P57768-2;P57768;E5RGQ6;E5RGS8;E5RHF1;E5RH07;E5RJ65;E5RG30	0.677458	0.291728	0.0784264
ZC3H8	A0A0C4DGZ1;Q8N5P1	-0.270628	0.671808	0.378875
INSIG2	A0A0C4DGZ4;Q9Y5U4
GP1BA	A0A0C4DGZ8;P07359	0.311802	0.817496	0.59037
C22orf39	A0A0C4DH14;Q6P5X5
EPB41L1	A0A0C4DH22;A0A1B0GTW6;Q9H4G0;X6RC15;Q4VXN0;Q4VXN5;Q4VXN1;Q4VXN6;H0Y482;Q4VXN7;Q4VXN2;Q4VXN8	-1.41422	0.0330418	0.00175594
IGKV3D-20	A0A0C4DH25	0.145508	0.972891	0.929231
IGHV1-3;IGHV1-8;IGHV1-46;IGHV7-4-1;IGHV1OR21-1;IGHV1-69D	A0A0C4DH29;P0DP01;P01743;A0A0J9YVY3;A0A087WYE8;A0A0J9YW62;A0A0B4J2H0	1.75773	0.509727	0.219581
IGHV1-18;IGHV1-2	A0A0C4DH31;P23083
IGHV3-20	A0A0C4DH32
IGHV3-35;IGHV3-16	A0A0C4DH35;A0A0C4DH30
IGHV5-51;IGHV5-10-1	A0A0C4DH38;A0A0J9YXX1
IGHV2-70D;IGHV2-70;IGHV2OR16-5	A0A0C4DH43;A0A0J9YVU5;P01814;A0A0B4J2B6	0.881981	0.85903	0.662101
IGKV2-24;IGKV2D-24	A0A0C4DH68;A0A075B6R9	0.371793	0.912998	0.767111
IGKV1-12;IGKV1D-12;IGKV1-6;IGKV1D-16;IGKV1D-39;IGKV1-39	A0A0C4DH73;P01611;A0A0C4DH72;P01601;P04432;P01597	-0.889837	0.656969	0.360797
IGKV3OR2-268;IGKV3D-7	A0A0C4DH90;A0A0C4DH55
CRY2	A0A0D2X7Z3;Q49AN0;Q49AN0-2
MTRES1	A0A0D9SEI0;Q9P0P8	-0.915038	0.0703229	0.00636078
FAM120B	A0A0D9SEJ5;F5GY05;Q96EK7;Q96EK7-2;Q96EK7-3	-0.0987804	0.745724	0.482538
RUNX2	A0A0D9SEN7;Q13950-3;A0A2R8Y7Z3;I3L354
RANBP10	A0A0D9SEU5;R4GMX8;Q6VN20;Q6VN20-3;Q6VN20-2;R4GNA3;R4GN91;R4GMX7	0.133537	0.804156	0.568983
ZCCHC17	A0A0D9SEW3;A0A087WXF8;Q9NP64-2;Q9NP64-3;Q9NP64;A0A087WYV3;A0A087WXU5	-0.192604	0.643911	0.346206
MAP4K4	A0A0D9SEY1;G5E948;H7C3Z6;E7ETN6	0.189234	0.795756	0.555769
KMT5C	A0A0D9SF94;Q86Y97	-0.597032	0.391244	0.13209
DNM1	A0A0D9SFE4;A0A0U1RQP1;Q05193-3;Q05193;A0A0D9SFB1;Q05193-5;Q05193-2;A0A1B0GU67;A0A1B0GUX5	-0.0480145	0.953196	0.878119
CYTH2	A0A0D9SFG6;Q99418-2;Q99418;G5E9B7;F8W8E2;A0A286YF81;M0QZ92	0.788966	0.077778	0.00766611
EWSR1	A0A0D9SFL3;B0QYK0;C9JGE3;Q01844-2;Q01844-6;Q01844-3;Q01844;Q01844-5	-0.446952	0.613519	0.315444
SHPRH	A0A0D9SFM0;Q149N8-4;Q149N8;Q149N8-2;K4DI94;H7C2W2;Q149N8-5
HADH	A0A0D9SFP2;Q16836;E9PF18;Q16836-3;Q16836-2;A0A0A0MSE2;A0A1W2PNM1;A0A1W2PQ78;A0A1W2PQV5;A0A1W2PRT2;A0A1W2PQ55;A0A1W2PP40	-0.622569	0.276098	0.071343
UBE2A	A0A0D9SG71;A0A0R4J2E5;P49459;P49459-3;P49459-2;A0A0D9SEZ6	0.00609299	0.99245	0.980126
ZMYND11	A0A0D9SGD6;E7EV75;Q15326;E7ENI9;B7Z2J6;J3QKD2;Q15326-2;Q15326-6;Q15326-3;B0QZE2;Q15326-5;Q15326-4;A0A0A0MRY2;E9PE09	0.605555	0.0487288	0.0034641
SPTAN1	A0A0D9SGF6;A0A0D9SFF6;A0A5F9ZHC3;A0A1B0GTB7;A0A1B0GUH3;A0A0D9SFH4;A0A1B0GV13;A0A1B0GW19;A0A1B0GWE2;REV__Q04637-7;REV__E7EX73;REV__E9PGM1;REV__E7EUU4;REV__Q04637-8	0.147879	0.850547	0.64393
TBX22	A0A0D9SGI2;Q9Y458	-0.141125	0.96028	0.898593
SYNJ1	A0A0D9SGJ6;J3KQV8;O43426;J3KPK1;C9JFZ1;O43426-4;O43426-2;C9JW66;O43426-5;H7BZ56;H7BZC2;C9J1Z6	0.202596	0.551924	0.256595
DIAPH1	A0A0G2JH68;O60610;A0A140T8Z0;O60610-2;O60610-3;A0A2R8Y5N1;H9KV28;B4E2I7;A0A2R8YEF8	0.427489	0.441805	0.165995
EHMT2	A0A0G2JIS2;Q96KQ7-2;A2ABF8;A0A0G2JIR1;Q96KQ7;A2ABF9;A0A0G2JK64;A0A0G2JRR0;A0A0G2JRN8;H0Y4K5;Q96KQ7-3	-0.0860979	0.811395	0.582265
HSPA1B;HSPA1A	A0A0G2JIW1;P0DMV9;P0DMV8;P0DMV8-2;V9GZ37	-0.267932	0.610217	0.312136
ABHD16A	A0A0G2JJD3;O95870;O95870-2;A0A0G2JI89;F2Z3G6;F2Z3H2	0.271013	0.477014	0.191919
WDR46	A0A0G2JJL1;A0A140T9L0;H0Y6G3	-0.739442	0.185278	0.0353174
TAPBP	A0A0G2JKZ1;A2AB90;A0A0G2JH37;A0A0A0MSV9;O15533;O15533-3;O15533-2;Q6P1N7;A0A0A0MT98;O15533-4;C9JA35;A0A140T9B2;A0A0G2JJI5	0.108705	0.915942	0.780023
PCMTD2	A0A0G2JM70;Q9NV79-2;Q9NV79;V9GZ41;Q9NV79-3;V9GYG6;F8W9F3
IGHA2	A0A0G2JMB2;A0A286YEY5;P01877	3.21096	0.148643	0.0243488
CDHR5	A0A0G2JMW3;Q9HBB8-4;Q9HBB8;A0A0G2JP44;Q9HBB8-2
LILRB5	A0A0G2JMX5	0.476912	0.687542	0.399755
LILRA3	A0A0G2JMY9;Q8N6C8;Q8N6C8-3;A0A0G2JM99;Q8N6C8-2	-0.223587	0.889322	0.717027
OCLN	A0A0G2JMZ8;Q16625-5;Q16625-4;Q16625-2;Q16625-3;Q16625	1.17376	0.0277658	0.00136101
NOMO1;NOMO3;NOMO2	A0A0G2JN29;A0A087X117;Q15155;A0A0G2JP90;A0A087WW46;I3L0Q6;H3BTW1;H3BUC9	-0.687347	0.413905	0.147186
LILRB3;LILRA6;LILRA4	A0A0G2JN67;F8W6G6;A0A0G2JNB3;A0A0G2JLT7;A0A0G2JQ25;A0A0G2JPR9;A0A0G2JPW1;A0A0G2JN08;A0A0G2JPW2;B5ME96;A0A0G2JQ26;A0A0G2JPY1;A0A0G2JPA2;A0A0G2JQ24;F8WD89;A0A0G2JLX9;P59901-2;C9JWL8;P59901;A0A0G2JNG2;A0A075B7A5	0.535087	0.712864	0.434851
LAIR1	A0A0G2JNK8;A0A0G2JMI0;A0A0G2JNU6;A0A140T8W3;A0A0G2JQ50;A0A0G2JP18;A0A0G2JLV7;Q6GTX8-3;Q6GTX8-2;Q6GTX8;A8MZ84;D3YTC8;A0A0G2JM94;Q6GTX8-4;F8WC07	0.955356	0.29675	0.0810457
HNRNPCL2	A0A0G2JNQ3;B2RXH8
LILRB2	A0A0G2JNQ7;A0A0G2JNT8;A0A0G2JN35;A0A0G2JPH5;Q8N423-2;Q8N423;Q8N423-4;A0A0G2JM05;A0A0G2JLS7;H7C0C3;A0A0G2JNH0;A0A0G2JNE7;Q8N423-3	-0.174576	0.915918	0.777774
KANSL1	A0A0G2JNT7;Q7Z3B3;A0A3B3IT55;A0A1W2PPV8;Q7Z3B3-4;Q7Z3B3-2;A0A1W2PQT4	0.406056	0.168631	0.0300202
BDP1	A0A0G2JNU3;A6H8Y1-7;A6H8Y1-6;A6H8Y1;A6H8Y1-2;A6H8Y1-4;A6H8Y1-3;A6H8Y1-5;A0A0G2JN16;A0A0A0MRX7;H0YCV8;H7C5U4;A6H8Y1-8	-0.300953	0.786776	0.544212
SCRIB	A0A0G2JNZ2;A0A669KB89;A0A0G2JPP5;Q14160;Q14160-3;A0A0G2JMS7;Q14160-2;H0YCG0;A0A669KAX5;H0YDF9	0.0175145	0.957035	0.88949
GBA	A0A0G2JNZ5;A0A0G2JLB3;P04062-4;P04062-2;P04062	0.325291	0.631991	0.333585
LILRB1;LILRA1;LILRA3	A0A0G2JP80;Q8NHL6-3;Q8NHL6-4;A0A0G2JLS4;A0A0G2JP64;A0A0G2JNQ6;D9IDM6;A0A0G2JQ15;Q8NHL6-2;Q8NHL6;A0A0G2JNM2;A0A0G2JQ44;A0A0G2JQ46;F6TER3;A0A087WSV6;D9IDM5;A0A0B4J1W1;A8MVE2;A0A087WSX8;Q8NHL6-5;A0A0G2JNR3;A0A0G2JNK9;F6RVM3;O75019-2;A0A0G2JMG0;A0A0G2JLV5;A0A0G2JMJ0	0.875547	0.0143433	0.00040232
LILRB4	A0A0G2JP84;A0A0A0MSZ8;A0A0G2JP25;C9JST2;A0A0G2JM43;Q8NHJ6-2;Q8NHJ6;A8MUE1;A0A0G2JPA9;A0A0G2JNA7
LILRB4	A0A0G2JPC7;A0A0G2JQ10;A0A0G2JM57;A0A0G2JML1	0.113613	0.930662	0.815515
C4A;C4B	A0A0G2JPR0;A0A140TA49;A0A3B3ISD7	1.11643	0.381145	0.125418
RAD17	A0A0G2JPT5;O75943-2;O75943;A0A0G2JP78;O75943-4;A0A0G2JNH5;O75943-3;D6RAW6;A0A0G2JP31;H0Y9T7;D6RHU1	0.284675	0.291082	0.0780832
TUBGCP5	A0A0G2JQX1;A0A0G2JPW5;A0A0G2JSA7;A0A087X1Z1;Q96RT8-2;Q96RT8;A0A0G2JR45;A0A0G2JRG1;A0A0G2JQK2;A0A087WVL9;A0A0G2JQK7;A0A0G2JS51;A0A087WVZ8	0.147734	0.83414	0.617982
GOLGA6L22;GOLGA6L1;GOLGA6L6	A0A0G2JRP8;A0A0G2JP21;Q8N7Z2;A8MZA4;A0A087X1J6;H0YM25
MGAM;MGAM2	A0A0J9YVZ3;E7ER45;A0A0J9YX77;O43451;Q2M2H8	-0.534795	0.680948	0.390051
CRYBG1	A0A0J9YWL0;Q9Y4K1;A0A494C1M5;Q9Y4K1-2;Q96QW7	0.206291	0.80267	0.565701
PON2	A0A0J9YXF2;Q15165-3;Q15165-1;Q15165;G3XAK4;A0A0J9YXU7;A0A2Q2SAK4;A0A0J9YYF3;A0A0J9YXM1;A0A0J9YYJ1	0.869326	0.234212	0.053654
WDR81	A0A0J9YXM6;Q562E7;Q562E7-4;Q562E7-3;Q562E7-6;Q562E7-5;E9PDG3;Q562E7-2;I3L1G2;C9JCF9;K7ELV8;C9JD20;I3L3U7	-0.0972308	0.736065	0.469665
PLIN4	A0A0J9YXN7;Q96Q06;Q96Q06-2	-0.542102	0.721915	0.447906
LIME1	A0A0J9YYD9;A0A087WT39;V9GYI1	0.445845	0.666608	0.371928
DAAM2	A0A0J9YYF7;Q86T65-4;Q86T65
R3HCC1	A0A0R4J2E2;Q9Y3T6;A0A0D9SF44;Q9Y3T6-3;E5RIQ4;A0A0D9SG39;E5RHX3;E5RIK1;H0YBU3;A0A0D9SFI4	0.486103	0.335693	0.0993066
FBF1	A0A0R4J2E4;K7ENL6;Q8TES7-5;Q8TES7;Q8TES7-6;Q8TES7-4;Q8TES7-3;Q8TES7-2
IFRD2	A0A0R4J2F6;Q12894;Q12894-2;H7C444;H7C2Z4;F8WEI6	-1.27194	0.0351539	0.00192722
NRXN1	A0A0R4J2G7;A0A1D5RMU6;E7ERL8;Q9ULB1;Q9ULB1-2;Q9ULB1-3;A0A0D9SEM5;P58400-1;P58400;H0Y568;H7BYC7;A0A1B0GTL0;Q08AH0;Q9ULB1-4;A0A0D9SFY6;A0A0U1RRK7	-0.756919	0.502358	0.213394
FOXP2	A0A0U1RQE0;O15409;A0A0U1RQM2;A0A0U1RQY3;A0A0U1RQR8;O15409-9;A8MUV4;O15409-4;O15409-2;Q0PRL4;O15409-6;Q8N6B5;O15409-7;A0A0U1RQE6;O15409-8;O15409-5;C9JQP8	-0.419541	0.554087	0.258765
SH3D19	A0A0U1RQE4;A0A494C1M0;Q5HYK7-2;Q5HYK7;Q5HYK7-3
FASN	A0A0U1RQF0;P49327;A0A0U1RRG3;A0A1B0GTR5;J3KTF0	0.56483	0.095641	0.0111213
EIF4G3	A0A0U1RQK7	-0.102347	0.758084	0.498981
ALDH1B1;ALDH1A2	A0A0U1RQK9;Q9UED3	0.755873	0.732578	0.46498
SHANK3	A0A0U1RQS4;A0A0U1RR93;Q9BYB0-3;Q9BYB0;A0A669KBA8;A0A590UJL3;A0A590UJY5
ERVK3-1	A0A0U1RQV1;A0A0U1RQS5;B3KNS4;A0A0U1RQL9	0.436699	0.72765	0.45761
SYTL2	A0A0U1RR07;Q9HCH5-13;Q9HCH5;Q9HCH5-15;Q9HCH5-6;Q9HCH5-7;Q9HCH5-8;A0A0U1RQP0;Q9HCH5-11;Q9HCH5-12;A0A0U1RRJ3;E9PS29;Q9HCH5-2;A0A0U1RQH1;E9PK22;E9PS39;E9PQL8;E9PRW5;E9PIB5;E9PPL3;Q9HCH5-9;Q9HCH5-4
SLC12A7	A0A0U1RR18;A0A0G2JNW7;Q9Y666;A0A0G2JQE3;H0YB78
SEC24C	A0A0U1RR49
EXOC6B	A0A0U1RRB6;Q9Y2D4;J3QT38;Q9Y2D4-2;F8W6R7	0.574407	0.0439754	0.00288287
NBDY	A0A0U1RRE5;A0A0U1RR68	0.105572	0.883087	0.707123
PHF14	A0A0U1RRH6;O94880	-0.290793	0.110555	0.0144162
MMP24OS	A0A0U1RRL7	0.0843191	0.952078	0.875426
SPATA20	A0A0U1RRL8;Q8TB22;Q8TB22-2;Q8TB22-3;Q8TB22-4;H0Y9M1;H0Y9W3	-0.731116	0.0860163	0.00946221
PTBP1	A0A0U1RRM4;A0A0D9SF20;K7EKJ7;K7EK45;K7ELW5;K7EKX4	0.129778	0.817848	0.591311
ENAH	A0A0U1RRM6;Q8N8S7-3;Q8N8S7-2;Q8N8S7;A0A075B6E5;A0A0U1RQP7	0.559905	0.642599	0.344673
HLA-DQB1	A0A0U5Q247;A0A140T981;Q29967;A0A0D5XQ77;A0A140T9Y4;A0A140T9R6;A0A140T8Z5;P01920;A0A140T911;A0A140TA15;A0A140T9Z9	0.482535	0.586581	0.288998
COBLL1	A0A0X1KG75;Q53SF7;Q53SF7-2;A0A0D9SG04;A0A0B4J1Z0;H7C1G2;C9J8C4;C9JAU3;C9J5Y6;C9JK90;C9JWZ0;F8WEK0;REV__O75820-3;REV__O75820-4;REV__O75820-2;REV__O75820	0.463213	0.471309	0.187326
HLA-DPB1	A0A140T915;A0A140T9Y2;A0A182DWE9;A0A140T9T6	1.31781	0.508517	0.218816
HLA-B	A0A140T953;A0A140TA13
HLA-DMA	A0A140T985;A0A140T9N2;A0A140T9X4;A0A140T9V7;A0A140T9K8;A0A140T9T3;A0A140T9N7;A0A140T9N9;A0A140T9H8;A0A140T9T2;Q5SP00;A0A140T9G2;F6S093;A0A140T9N4;A0A140T9E7;A0A140T9D1;A0A140T9C7;A0A140T995;H0Y732;P28067	0.0367124	0.973583	0.931421
MPIG6B	A0A140T9L8;O95866-2;O95866-4;O95866-7;O95866-6;F8WDG3	0.53392	0.691889	0.405315
MPIG6B	A0A140T9V1;A0A0G2JJG8;O95866-5;O95866-3;O95866;B7ZLJ5
HLA-DOB	A0A140T9Z3;P13765
VARS2	A0A140TA40;A0A140T8Y0;A0A140TA35
VARS2	A0A140TA45;A0A0G2JIA5;A0A140TA36	1.03609	0.402344	0.139971
LSM14A	A0A140TA76;K7EMZ9
MICOS13	A0A140TA86;Q5XKP0;K7EIR2;A0A140TA84	-0.464925	0.301847	0.0836814
TXNRD2	A0A182DWF3;Q9NNW7;A0A182DWF2;Q9NNW7-2;D3YTF8;A0A096LPK7;E7EWK1;A0A096LPD9;Q9NNW7-3;A0A0U1RQX0;Q9NNW7-4;A0A096LPH4;A0A096LPB7;A0A096LP96;A0A096LNY7	-1.00078	0.0650194	0.00558666
HLA-DRB3	A0A182DWH4
SELENOP	A0A182DWH7;P49908
MAGI2	A0A1B0GTH8;A0A1B0GVS6;A0A0D9SFP3;A0A0D9SGF8;A0A0D9SEY4;E7EWI0;A0A0E3D6M1;A0A0D9SGI1;Q86UL8-2;Q86UL8
RAB11FIP5	A0A1B0GTL5;Q9BXF6	0.75576	0.255985	0.0622152
BEGAIN	A0A1B0GTT1;A0A1B0GVM0;Q9BUH8;G3V536
TNRC6C;TNRC6A	A0A1B0GU24;Q9HCJ0;Q9HCJ0-2;H3BRT3	0.771733	0.0849302	0.00926123
IRAG2	A0A1B0GU45;Q12912;Q12912-2;F8W9L6;G3V513;F8VRE4;H0YJ39;H0YJC6;G3V3C2;G3V2F6	1.45761	0.00905319	0.00018897
EHMT1	A0A1B0GU48;A0A0D9SEQ1;A0A1W2PPZ7;A0A0D9SER9;A0A0D9SFS4;A0A0D9SER3;A0A0D9SFG7;A0A0D9SEP2;A0A1B0GW12;A0A1B0GV89;A0A0D9SF38;A0A0D9SFD7;A0A0D9SEY2;A0A0D9SFM6;A0A1B0GTP4	-0.948626	0.0373811	0.00221524
ACY1;ABHD14A-ACY1	A0A1B0GU86;Q03154;C9JMV9;Q03154-4;Q03154-3;Q03154-2;A0A1B0GV31;A0A1B0GVA5;C9JYZ0;F8WC59;A0A1B0GTG3	-0.451419	0.388454	0.12992
KIFBP	A0A1B0GUA3;Q96EK5;A0A6Q8PHL8;A0A6Q8PGG2;A0A6Q8PH45;A0A1B0GUH6;A0A6Q8PH08;A0A1B0GTE6;A0A1B0GW21;A0A0D9SFK7;A0A1B0GTX3;A0A1B0GU96;A0A6Q8PHE6;A0A1B0GTE2;A0A1B0GVY9	0.426961	0.0765149	0.00744405
RALGAPA1	A0A1B0GUI1;Q6GYQ0;Q6GYQ0-5;Q6GYQ0-2;Q6GYQ0-7;Q6GYQ0-6;Q6GYQ0-4;Q6GYQ0-3;H0YJB5;H0YJ04	0.391932	0.557067	0.261894
P06493	A0A1B0GUL7
ESPN	A0A1B0GUN9;A0A1B0GUS9
UBE2L5	A0A1B0GUS4
EFR3A	A0A1B0GUZ7;Q14156;Q14156-2;Q14156-3;E5RJS1	0.371491	0.284294	0.0745521
EHMT1	A0A1B0GV09;A0A0C4DGF8;A0A1B0GWF6	-0.176251	0.534462	0.237482
TEPSIN	A0A1B0GV70;Q96N21-2;Q96N21;I3L4S7;I3L3R3	0.176196	0.578803	0.281555
LIN28B	A0A1B0GVD3;Q6ZN17;A0A1B0GTK2;Q6ZN17-2
FAM193A	A0A1B0GVL4;P78312-6;P78312-2;P78312-5;P78312;E7EUR8;P78312-4;D6RFZ4;P78312-3
TCF4	A0A1B0GVR6;H3BTP3;E9PH57;P15884-3;P15884-4;P15884-13;P15884-2;P15884-11;A0A1B0GWD5;A0A1B0GW91;A0A1B0GVB8;G0LNT4;A0A0D9SGE5;A0A0D9SG78;A0A0D9SG55;H3BTZ0;A0A075B723;A0A0D9SEZ3;A0A0D9SEK1;H3BNI2;H3BT24;A0A1B0GUT3;A0A0D9SG61;H3BTC3;A0A0D9SGH7;H3BT95;K7ESI6;A0A0D9SFU5;H3BP59;H3BUQ3;A0A0D9SEX8;H3BMC8;A0A1B0GTP2;A0A6Q8PGE3	0.175163	0.844894	0.633265
ZEB2	A0A1B0GVV8;A0JP08;A0A1B0GV02;O60315-2;O60315;U3KQ51;A0A1B0GW50;A0A6Q8PH34;E7EUW9;A0A1X7SC99;E7ESP8;U3KPV5
DPY19L1	A0A1B0GW05;Q2PZI1;Q2PZI1-2;H7C3M5	-0.121089	0.883832	0.708889
ABHD14A-ACY1;ABHD14A	A0A1B0GW23;C9JMW6;C9J7W8;Q9BUJ0
ING5	A0A1B0GW41;Q8WYH8-2;Q8WYH8;E9PEN0	-0.10451	0.857301	0.659533
CLN6	A0A1B0GW73;H3BNF1;A0A1B0GTV3;A0A0S2Z5D0;H3BUV4;A0A1B0GUD2;H3BUT1;A0A1B0GTU6;Q9NWW5;H3BRN7;H3BTY4;A0A1B0GU90;Q9NWW5-2
ZNF654	A0A1B0GWA0;Q8IZM8	0.18375	0.685697	0.395905
CTSD	A0A1B0GWE8;P07339;A0A1B0GW44;A0A1B0GV23;A0A1B0GVD5;A0A1B0GVP3;A0A1B0GU92;A0A1B0GU03;C9JH19;H7C469;H7C1V0;F8WD96;F8W787;A0A1B0GV01;A0A1B0GVF1	-0.610113	0.144086	0.0227987
STXBP1	A0A1B0GWF2;A0A1B0GVQ5;A0A2R8Y5D4;A0A0D9SG72;A0A1B0GTP9;P61764;P61764-2;A0A1B0GW76;A0A0D9SEH5;A0A0D9SFQ7;A0A0D9SFW6;A0A1B0GTD8;A0A0D9SEP9;A0A1B0GVV9;A0A096LP33;A0A096LP52	1.38092	0.0744339	0.00706244
CLN5	A0A1B0GWI2;O75503;A0A087WZY0;A0A1B0GTR6;A0A1B0GWJ7;A0A1C7CYZ2;A0A1B0GTV7;A0A1B0GUE8;A0A1B0GV94;A0A1B0GVL0	-0.863067	0.107806	0.0137409
ADSL	A0A1B0GWJ0;A0A1B0GTJ7;P30566;A0A0A6YY92;P30566-2;A0A096LNY6;A0A1B0GTG9;A0A096LNY5;A0A096LNY4;B4DEP1;A0A096LP72;V9GY96;A0A096LP76;A0A096LP92;A0A1W2PRX2	-0.136328	0.808412	0.577119
MYO18A	A0A1B0GWJ6
EXOC3L2	A0A1C7CYX0;Q2M3D2
MIDEAS	A0A1C7CYX1;Q6PJG2;A0A0A0MSU2;H7C1L3;C9JYU7	-0.385981	0.10514	0.0132232
DPYSL2	A0A1C7CYX9;Q16555-2;E5RFU4	0.216269	0.817688	0.590705
MYL4	A0A1C7CYY4;P12829;I3L1K6;I3L532;I3L3U1;I3L4B1;I3L1R3	0.343737	0.796737	0.557123
IER3IP1	A0A1W2PNR9;Q9Y5U9	0.619801	0.13484	0.0205268
ARPC1A	A0A1W2PNV4;E9PF58	0.223355	0.492518	0.204842
JMJD1C	A0A1W2PNZ9;Q15652-3;Q15652;Q15652-2;H7BXU7	-0.133493	0.731984	0.464076
HLA-B	A0A1W2PP29;A0A1W2PQZ3;A0A1W2PQE2
DPAGT1	A0A1W2PPC6;Q9H3H5-2;Q9H3H5;A0A1W2PQH0;Q9H3H5-3;F8W681;A0A1W2PQD1;F8WE55;A0A1W2PRR6	-0.426632	0.716824	0.439846
ME2	A0A1W2PPH1;P23368;A0A1W2PQH3;A0A1W2PQT3;A0A1W2PQY8;A0A1W2PR68;A0A1W2PQF8;P23368-2;A0A1W2PQ37;A0A1W2PRS2;A0A1W2PRY9;A0A1W2PQH4;A0A1W2PRH1;A0A1W2PPY2	-1.07326	0.095641	0.0111024
CRBN	A0A1W2PPJ5;Q96SW2;J3QT87;J3QT51	0.0386323	0.950673	0.871413
TCEA1	A0A1W2PPZ5;P23193;A0A1W2PRL9;P23193-2;E5RIS7;E5RJ93;B7Z4S1;E5RK46;A0A1W2PS15;E5RFI1;A0A1W2PPV7	0.14197	0.748973	0.487875
KCNMA1	A0A1W2PQ93;A0A1W2PNQ3;A0A1W2PQK5;Q5SVJ7;A0A1W2PNW6;A0A1W2PPY5;A0A1W2PSD3;H0Y379;Q12791-5;Q12791-2;A0A1W2PQA0;A0A1W2PRB0;A0A1W2PQU4;S4R2X4;A0A1W2PNY8;D5MRH1;A0A1W2PRA7;A0A1W2PQ61;H0Y382;B7ZMF5;A0A1W2PRG5;A0A1W2PP26;A0A1W2PRX6;A0A1W2PP76;Q5SVK5;A0A1W2PR56;A0A0A0MRR0;A0A1W2PNY9;Q5SVJ9;A0A1W2PR62;A0A1W2PPZ1;A0A1W2PRN5;A0A1W2PPX7;A0A1W2PRV4;A0A1W2PP94;A0A1W2PNH9;Q5SVK0;A0A1W2PQJ9;A0A1W2PRE5;A0A1W2PS54…
HADH	A0A1W2PQC2
NHSL2	A0A1W2PQQ1;Q5HYW2;A0A0J9YY72;A0A0J9YW69;Q5HYW2-2	0.173092	0.883589	0.708188
GOSR2	A0A1W2PQS3;A0A1W2PP28	0.122503	0.927368	0.807626
RPS10-NUDT3;RPS10	A0A1W2PQS6;F6U211;A0A2R8Y7H1;A0A2R8YFH6;S4R435;A0A2R8Y6L3	-0.0698271	0.831243	0.613831
GCSH	A0A1W2PQV2;P23434;H3BUH9;H3BNV1;A0A1W2PRH4;A0A1W2PPE4;A0A1W2PNX3;A0A1W2PPQ1;A0A1W2PS29	-0.756134	0.194141	0.038777
MED17	A0A1W2PRB8;A0A1W2PPP8;A0A1W2PNF3;A0A1W2PPC8	-0.144222	0.662381	0.368069
ZDHHC23	A0A1W2PRJ8;B3KXV3;E9PAP7;Q8IYP9
SLC35A3	A0A1W2PRN3;A0A1W2PR66;A0A1W2PQH2;A0A1W2PQ13;A0A1W2PQ60;A0A1W2PNY6;A0A1W2PPH4;A0A1W2PPG9;A0A1W2PPE6;A0A1W2PQD6;A0A1W2PRT7;A0A1W2PNF0;A0A1W2PSD1;A0A1W2PS45;A0A1W2PS77;A0A1W2PQL8;A0A1W2PSA9;Q9Y2D2;Q9Y2D2-2;Q9Y2D2-3	-0.0298631	0.978573	0.944882
HLA-A	A0A1W2PRT9
PIK3C3	A0A1W2PS05;Q8NEB9;A8MYT4;M0R308;K7EKH3;K7EIV6;K7ENH3;M0R386;A0A0B4J2B1	0.0984496	0.70087	0.418673
SCARB2	A0A1W2PS43;A0A1W2PRS1;Q14108;A0A1W2PPX5;A0A1W2PPU6;A0A1W2PQR6;A0A1W2PQB7;Q14108-2;A0A1W2PRF6;A0A1W2PSE4;A0A1W2PS70;A0A1W2PNX7;D6RDG0;A0A1W2PQL5	-0.607167	0.231311	0.0525279
PIGX	A0A1X7SBT4;H0Y2P9;Q8TBF5;Q8TBF5-2;H7C0F2;H7C081
GTF3A	A0A1X7SBT5;Q92664;Q92664-2;H7BZH7;H7C326;H7BZ51	-0.624493	0.108744	0.0139322
STIM2	A0A1X7SBY3;H0Y860;Q9P246;Q9P246-2;H7C5C6;H7C5A5;Q9P246-3;H7C5K2;R4GN82;R4GMP0;R4GNC5	-0.100221	0.851118	0.647323
MYO6	A0A1Y0BRN3;A0A590UJ40;Q5JVM0
IGHA1	A0A286YEY1
IGHG2	A0A286YEY4	-1.91995	0.352216	0.108208
PHGDH	A0A286YF22;O43175;A0A2C9F2M7;A0A286YFA2;A0A286YFL2;A0A286YF78;A0A286YFC8;A0A286YFB2;A0A286YER3;A0A286YF34;A0A286YFF3;A0A286YFK5	0.668478	0.438886	0.163901
PHGDH	A0A286YFE1;A0A286YEZ0
MON2	A0A286YFF8;Q7Z3U7-6;Q7Z3U7-5;Q7Z3U7;Q7Z3U7-2;F8VZV1;Q7Z3U7-3;F8VQS2;F8VZV6	0.507107	0.0148084	0.00044766
IGHG4	A0A286YFJ8	-1.23353	0.653828	0.357549
PHGDH	A0A286YFM8
PPT1	A0A2C9F2P4;A0A286YFF7;P50897;Q5T0S4;A0A286YFE3;A0A286YFL8;P50897-2;E9PIA8;E9PK48;A0A286YFL6;E9PSE5	0.481318	0.361136	0.114444
FRYL	A0A2C9F2R7;O94915-2
PRXL2B	A0A2P0CTB1;A0A0A0MT35;A0A2P0CU24;A0A0A0MRV4;J3KPF5;Q8TBF2-3;Q8TBF2;J3KPF6;Q8TBF2-6;A0A2P0CTH9;Q8TBF2-4;J3KRV9;A0A0G2JSF1;A0A0G2JRR6;Q8TBF2-2;Q8TBF2-7;J3QKK8	-0.150069	0.823407	0.599317
IGKV1D-33;IGKV1-33	A0A2Q2TTZ9;P01594;P01593	-0.482654	0.885446	0.7113
CAMK2G;CAMK2B	A0A2Q3DQE3;Q13555-8;Q13555-2;Q13555;Q13555-4;H0Y6G2;Q8WU40;H7BXS4;E9PBE8;E7EQE4;E7ETC9	0.174106	0.719376	0.443641
CFI;PLA2G12A	A0A2R8Y3M9;G3XAM2;E7ETH0;P05156;A0A087X0I2;D6R9Z8;A0A0C4DGC6;Q9BZM1	0.491898	0.573791	0.276061
SEPTIN3	A0A2R8Y4H2;B1AHR1;Q9UH03-2;Q9UH03;B1AHR2	0.231022	0.74726	0.485235
CLIC5	A0A2R8Y4M1;A0A5F9ZHK1;A0A2R8YGW2;A0A2R8Y615;Q9NZA1-3;Q9NZA1-2;Q9NZA1	0.950249	0.185493	0.0354252
EPS8	A0A2R8Y4W2;A0A2R8YE63;Q12929;Q12929-2;F5H0R8;F5GYM8;F5H3Q6	0.405776	0.677889	0.385623
CCDC9	A0A2R8Y4Z8;M0QYB4;M0QZR0;M0R2W0	-0.323804	0.263584	0.0652636
PATJ	A0A2R8Y549;Q8NI35;Q8NI35-4;Q8NI35-3;Q8NI35-2;A0A0X1KG69;A0A087WUZ6;Q8NI35-5;A0A0U1RR46;A0A0U1RQT2;A0A2R8Y5I3;B4DE90;A0A0U1RRD7;A0A0U1RQR3;A0A0U1RQW4
RELCH	A0A2R8Y566;Q9P260;Q9P260-2;A0A075B785;A0A075B768	-0.151895	0.712117	0.433284
HARS2	A0A2R8Y5P7;P49590;A0A2R8Y3N3;P49590-2;A0A2R8Y6I1;D6RB22;D6RJE6;A0A2R8Y5E8;B4DQ67;A0A2R8Y4X6	-0.724399	0.0748549	0.00720173
SHROOM3	A0A2R8Y5P9;Q8TF72
RDX	A0A2R8Y5S7;P35241;P35241-5;A0A2R8Y7M3;P35241-4;P35241-2;A0A2R8Y5P0;P35241-3;A0A2R8Y4H6;E9PKN5	-1.02368	0.0144517	0.00041694
C9orf72	A0A2R8Y5U5;A0A5F9ZHW7;A0A2R8Y5K2;Q96LT7;Q96LT7-2
TPM4	A0A2R8Y5V9;A0A2R8YGX3;A0A2R8YH90;A0A590UJB9;A0A590UK79;A0A5F9UKJ4	0.533736	0.335497	0.0992083
RPS7	A0A2R8Y623	-0.246673	0.867188	0.679274
ATP13A3	A0A2R8Y635;Q9H7F0;A0A2R8YDN7;Q9H7F0-2;H7C1U7	0.278798	0.537417	0.240471
GCLC	A0A2R8Y648
RAPGEF2	A0A2R8Y661;H0Y8H7;H0Y8T6;H0Y8N8;D6REY8;D6RC78;D6RAK0	0.7771	0.167666	0.0297434
EPB41	A0A2R8Y6D0
DYRK1A;DYRK1B;DYRK2	A0A2R8Y6I6;Q13627-2;Q13627;A0A2R8Y6L5;Q13627-5;A0A2R8Y443;A0A2R8YDF3;Q13627-4;Q13627-3;E7EMI5;M0R131;A0A2R8YEY4;M0R2X3;Q92630-2	0.130558	0.645168	0.348113
ENO1	A0A2R8Y6I8
ACTB;ACTG2	A0A2R8Y793;G5E9R0;A0A6Q8PH58;C9JUM1;C9JTX5;A0A6Q8PGD7;F8WCH0	0.0505223	0.966063	0.913349
PRRC2C	A0A2R8Y7F4
ATXN2	A0A2R8Y7P6;V9GY86;A0A5F9ZHW5;Q99700-4;Q99700;F8VQP2;Q99700-5;A0A5F9ZHG6	0.191126	0.393783	0.133348
BPTF	A0A2R8Y7Q1;E9PE19;E7ETD6;A0A0A0MR81;J3QQQ8;J3KSK9;J3QQK4;J3KSY0;J3QLW4
PPFIA1;PPFIA2	A0A2R8Y7R9;Q13136;Q13136-2;E9PJZ7;H0YEF9;H0YDW2;H0YD72;A0A1B0GVT3;E9PPF6;O75334-8;H0YF15;E9PID5;A0A3B3ITS2;H0YHJ4;F8VWR9;H0YIJ4	-0.236744	0.344754	0.104259
SMARCA4	A0A2R8Y7S2;A0A2R8Y4P4;P51532-5;P51532-2;P51532-3;P51532-4;Q9HBD4;P51532;A0A2R8YGG3;A0A2R8Y440;A0A2R8YG32;A0A2R8Y7F3;A0A2R8Y4C5;A0A2R8Y6N0;A0A2R8YDA1;A0A2R8YGP5	-0.0742535	0.804156	0.568931
SEC23B	A0A2R8Y7S7
CEP78	A0A2R8Y7U5;A8MST6;A0A2R8Y5W6;Q5JTW2;Q5JTW2-5;A0A2R8Y4C1;A0A2U3TZI9;A0A2R8Y432;A0A2R8YCP0;A0A2R8Y7A4;Q5JTW2-3;Q5JTW2-2;A0A2R8Y589;A0A2R8YFB0;A0A2R8Y7M8	0.437789	0.206811	0.0438134
MEA1	A0A2R8Y7W8;A0A2R8Y6W5;Q16626	0.262604	0.596224	0.296681
ANKRD44	A0A2R8Y7Y4;Q8N8A2-2;H7C209;Q8N8A2-3;Q8N8A2-5;H7C4A0;F8WBW3	0.151742	0.72765	0.457662
IL2RG	A0A2R8Y833;P31785;D6RDW9;A0A2R8Y437;A0A2R8Y4F3;A0A2R8YE73;P31785-2;H0Y8J6;Q5FC10	1.13969	0.0207959	0.00079831
SMARCE1	A0A2R8Y855;B4DGM3;Q969G3-2;Q969G3;J3QKS7;J3QR61;J3QKX6;A0A2R8YEB8;A0A2R8YDQ4;J3QL66	0.200622	0.415065	0.147765
PROSER3	A0A2R8Y8D9
GRB10	A0A2R8YCL1;Q13322-3;Q13322-2;Q13322-4;Q13322	-1.51047	0.284841	0.0749099
SLC11A2	A0A2R8YD71;P49281-2;P49281;F8W1D8;F8VRL7;A0A2R8Y5L1;F8VWB0;F8VR36;A0A2R8YDL2;A0A2R8Y4F9;A0A2R8Y5Q7;F8W1P7;P49281-5;P49281-3;P49281-4	-0.0839138	0.94744	0.857881
BPI	A0A2R8YDF1;P17213;H0Y738;A0A0D9SFX6	-0.119815	0.948868	0.865864
ATP10B;ATP10D	A0A2R8YDI5;O94823;Q2YDW8;O94823-3;O94823-2;Q6PEW3;H0Y8M7	-2.52816	0.0622956	0.00523863
ZNF746;ZNF212	A0A2R8YDQ5;Q6NUN9;Q6NUN9-2;C9JNZ9;Q6NUN9-3;H7C5A9	0.232098	0.716328	0.439112
SUCLA2	A0A2R8YDQ9;Q9P2R7-2;Q9P2R7;A0A2R8Y6Y7;Q5T9Q5;Q5T9Q8;A0A2R8Y5P6;A0A2R8Y6E6;A0A0U1RQF8;A0A0U1RQL1;A0A0U1RRI1;A0A0U1RQU7;A0A2R8Y5P4	-1.20234	0.00153697	1.18e-05
GLUL	A0A2R8YDT1;P15104	0.536428	0.43193	0.159901
CCDC82	A0A2R8YE98;A0A2R8Y7C3;Q8N4S0;A0A2R8Y4L3;Q8N4S0-2;F5H777;E9PMD6	0.0457649	0.9171	0.784671
ACTB	A0A2R8YEA7	0.0556504	0.965624	0.911821
HGF	A0A2R8YEI1;P14210-6;P14210-5;P14210-2;P14210-4;P14210-3;P14210;C9WSJ4;C9WSJ3;C9JS80;C9JDP4	-0.921435	0.562135	0.265947
CCNH	A0A2R8YEM2;P51946;D6RHI7;D6RG18;A0A2R8Y4K6	-0.30964	0.203988	0.0425791
TRANK1	A0A2R8YEM9;O15050;A0A2R8Y8A3;A0A2R8Y7N6;A0A2R8Y890;A0A096LPF5	-1.11205	0.00762311	0.00013714
CDIN1	A0A2R8YEZ2;A0A2R8YD89;H3BS01;Q9Y2V0;H3BTL3;H3BNF9;A0A2R8YEF3;A0A2R8Y7J6;Q9Y2V0-2
ARHGEF5	A0A2R8YF49;A0A2R8YFR7;H0Y895;Q12774-2;A0A5F9ZGZ6;C9J591	0.314965	0.633266	0.334485
NMNAT3	A0A2R8YFG2;Q96T66-2;Q96T66;Q96T66-3;A0A2R8YE08;A0A2R8Y594;A0A2R8YGL3;A0A2R8YEU0;D6REC8;D6R975;D6RGH7;D6RHV4	-0.263898	0.70087	0.417573
SERAC1	A0A2R8YFH3;Q96JX3;A0A2R8YCL0;A0A2R8YD19;A0A2R8Y511;A0A2R8Y3S0;U3KQE4;Q96JX3-2;Q5JVM6;Q96JX3-3
CTCF;CTCFL	A0A2R8YFL0;P49711;A0A2R8Y595;P49711-2;V9GY73;Q8NI51-11;Q8NI51-6;Q8NI51-5;Q8NI51-10;Q8NI51-2;Q8NI51-3;A0A2R8Y6Z6;A0A2R8Y6C1;F5H2V8	0.030785	0.934183	0.827817
IFNGR1	A0A2R8YFL3;A0A2R8Y7R1;A0A2R8Y4U4;P15260;Q5TFD1;Q5TFC9;P15260-2	1.03536	0.0772833	0.00757067
RAPGEF2	A0A2R8YGD3;Q9Y4G8	0.524039	0.164675	0.0287036
ACTB	A0A2R8YGF8
AP1S1	A0A2R8YGH5;P61966;H7C1E4;P61966-2	-0.489337	0.167792	0.0298104
TASOR2	A0A2R8YH03;Q5VWN6;Q5VWN6-2;J3KPH3	-0.511115	0.0217691	0.00086178
EPB41	A0A2U3TZH6;A0A2R8Y783	-0.134573	0.881579	0.704438
TRIM8	A0A2U3TZI0;Q9BZR9;A0A2R8YCF6;A0A2R8YD00;R4GN03;A0A2R8Y500;A0A2R8Y580;A0A2R8Y5K0;A0A2R8YFP1
BCL11A	A0A2U3TZJ5;Q9H165-6;Q9H165;Q9H165-2;A0A2R8YDW6	-0.458098	0.575045	0.277382
CASK	A0A2U3TZM1;A0A2R8YE77;O14936-6;O14936-2;O14936;A0A2R8YEK3;A0A2R8YEJ7;A0A2R8YGH2;A0A2R8Y4K4;A0A2R8Y472
CASK	A0A2U3TZM4;O14936-3;O14936-4	-0.327258	0.617558	0.319003
ESRP1;ESRP2	A0A2U3TZN9;Q6NXG1-5;Q6NXG1-3;Q9H6T0-2;Q9H6T0	3.10586	0.00589615	9.6194e-05
SPAST	A0A2U3TZR0;Q9UBP0-3;Q9UBP0;A0A2R8YGN6;A0A2R8Y4I8;Q9UBP0-4;Q9UBP0-2;A0A2R8Y481;A0A2R8YCL5;A0A2R8Y7K2;A0A2R8YFW8;A0A2R8Y5N9;A0A2R8YFC9;A0A2R8YEA0;A0A2R8Y5I6;A0A2R8Y7W6	0.271904	0.197702	0.0403421
KCTD1	A0A2U3U043;J3KSG1;J3QRK1;Q719H9;J3QLL6	-0.333269	0.702347	0.421844
R3HCC1L	A0A384DVK4;Q7Z5L2-2;Q7Z5L2;Q7Z5L2-3	0.337133	0.49545	0.207666
PNPLA6	A0A384DVU0;Q8IY17-3;Q8IY17;Q8IY17-2;Q8IY17-5;M0QYT1;M0R2C2;M0R2K2;M0R2H4;M0QYF5;M0QZK5;M0QXH7;A0A2R8Y7E1	-0.197353	0.615162	0.316879
CREG1	A0A3B3IRL2;O75629	-0.512595	0.444653	0.168536
IMPDH1	A0A3B3IRL5;C9J381;P20839-2;P20839-4;P20839;H7C5T1;H7C511
FBRSL1	A0A3B3IRR3;Q9HCM7
C8orf33	A0A3B3IRR6;A0A3B3IT54;A0A3B3ITA3;Q9H7E9;Q9H7E9-2	0.138966	0.796238	0.556488
SLF2	A0A3B3IRS8;B1AL16;Q8IX21;Q8IX21-2
SNU13	A0A3B3IRU2;A0A3B3ISH1	-0.910516	0.340417	0.102052
QSER1	A0A3B3IRW6;Q2KHR3;Q2KHR3-2;H0YCQ7	0.105377	0.915793	0.775864
COX15	A0A3B3IRX1;Q7KZN9-2;Q7KZN9	0.431816	0.580481	0.283969
MED13L	A0A3B3IRX3;Q71F56;A0A3B3IS46;H0YHC1;A0A3B3IRS4;A0A3B3IS48	-0.182778	0.739856	0.476255
SNPH	A0A3B3IRY9;O15079;O15079-2
IQSEC1	A0A3B3IRZ4;Q6DN90-3;A0A2R8Y7T6;Q6DN90;Q6DN90-2;A0A2R8Y695	-0.380077	0.444187	0.168248
KAT6A	A0A3B3IS53;A0A3F2YNX6;Q92794;A5PLL3;A0A3B3ITI3;A0A3B3ISU5;A0A3B3ISZ3;C9JJY6	0.0378041	0.914469	0.773745
ABLIM1	A0A3B3IS55;O14639-2;O14639;F8W8M4;A0A0A0MRL6;O14639-6;O14639-4;O14639-3;O14639-5;J3QSX6;A0A494C1G0;A0A494C1P1;H0Y7N6;F6XFR5	0.495881	0.465171	0.182698
POLG	A0A3B3IS91
COPA	A0A3B3ISC6;A0A3B3ITI7;A0A3B3IU78	1.42125	0.201853	0.0418407
LARP1B	A0A3B3ISF0;H0Y9K3;A0A3B3IT29;A0A3B3ISF8;Q659C4-4;Q659C4-6;Q659C4-5;Q659C4-7	0.557521	0.137362	0.0212239
ZDBF2	A0A3B3ISF7;A0A3B3ISJ7;A0A3B3IRN6;A0A3B3ITZ5;N0DVX5;Q9HCK1	0.51999	0.102896	0.0127386
ECE1	A0A3B3ISF9;P42892-3;P42892-2;P42892-4;P42892;B4DKB2;E9PJG1;E9PHZ1	-0.0248763	0.958801	0.894931
IDE	A0A3B3ISG5;P14735;P14735-2;Q5T5N3	0.0207337	0.95952	0.897084
PROS1	A0A3B3ISJ1;A0A0S2Z4L3;P07225;G5E9F8;A0A3B3IRK9;C9K0R0;A0A3B3IUA6	-0.431712	0.644986	0.347696
PPP1R13B	A0A3B3ISJ2;Q96KQ4;G3V5J1;H0YJL1;G3V3S2;G3V2L3
C1R	A0A3B3ISR2;B4DPQ0;P00736;F5H2D0;A0A3B3ITU4;F5H1V0;F5H6Y3;F5H3N3	0.187455	0.881358	0.703945
GPNMB	A0A3B3ISS6;Q14956-2;Q14956	-0.597794	0.615959	0.317807
TSPAN9	A0A3B3IST1;B5MD23;O75954
VKORC1L1	A0A3B3ISV4	0.187281	0.851052	0.646587
LMBRD1	A0A3B3IT31;Q9NUN5;Q9NUN5-3;Q9NUN5-2;A0A3B3ITP2;A0A3F2YP66;A0A3B3IRS7;Q9NUN5-4;A0A3B3IU68;A0A3B3IRL1;A0A3B3IS99;A0A3B3IU91;A0A3B3IRN0;A0A494C126;A0A3B3ITR7;A0A3B3IU99;A0A3B3IT65;A0A3B3ITM4	-0.0750774	0.905056	0.748169
WDR37	A0A3B3IT47;Q9Y2I8;Q9Y2I8-2;E7EQ49;A0A087WTQ2;Q9Y2I8-3;C9JGR9	0.653216	0.0192793	0.00070077
BLM	A0A3B3IT82;P54132;H0YNU5;H0YLV8	0.0853821	0.851052	0.647118
KDM5B	A0A3B3ITA8;A0A3B3ITE7;A0A3B3IT25;A0A3B3IS40;Q9UGL1;Q9UGL1-2;B3KV94;A0A3B3ISE6;A0A3B3ITJ7;A0A3B3IT85;A0A3B3IS31;A0A3B3ITR3;A0A3B3ITJ3;A0A3B3ISK2;A0A3B3ITR1
DAB2IP	A0A3B3ITG3;Q5VWQ8-2;Q5VWQ8;H0Y3A3;Q5VWQ8-3;Q5VWQ8-4;Q5VWQ8-5
IMPACT	A0A3B3ITH3;Q9P2X3;Q9P2X3-2;J3KT25;J3QQU0;J3QRS6	-0.0568368	0.916729	0.783329
HNRNPL	A0A3B3ITJ4;M0QXS5;P14866-2;M0R1W6;B4DVF8	0.139689	0.881462	0.704133
MMAA	A0A3B3ITP4;Q495G5;Q8IVH4;D6RIS5;A0A3B3IRG3	-0.344378	0.545833	0.248755
KRIT1	A0A3B3ITR4;C9J718;C9JF32;A0A0C4DG23;C9JEW7;C9JIY2;C9JBN7;C9JXI9;C9JSG7;C9JJM9;C9JD81;C9J3W7;C9JI47	-0.266663	0.326439	0.0947283
RAB12	A0A3B3ITT1;Q6IQ22	-0.371241	0.442255	0.166323
RPL29	A0A3B3ITT5;P47914;F8WF43;C9IYI4	0.164944	0.830807	0.61294
ABCD3	A0A3B3ITW3;P28288;P28288-2;P28288-3	0.446591	0.204024	0.042709
PRDM1	A0A3B3IU23;O75626-2;O75626;O75626-3;B2REA4	-0.0716236	0.911176	0.76165
GEMIN2	A0A3B3IU42;H0YEL0;H0YDP6	-0.274801	0.547289	0.250514
HTT	A0A3B3IU44
STON2	A0A3B3IU55;Q8WXE9;Q8WXE9-3	0.125697	0.909245	0.755449
HM13	A0A3B3IUB5;Q8TCT9-5;Q8TCT9;A0A075B6F6;A0A0S2Z6F0;A0A3B3IT72;A0A0C4DGU3	0.643269	0.340092	0.101832
MSTO1	A0A3B3IUD2;Q9BUK6-3;Q9BUK6-2;Q9BUK6;Q9BUK6-7;Q9BUK6-4;Q9BUK6-5;Q9BUK6-6	1.00619	0.116935	0.0159776
KIF1A	A0A3F2YNW9;A0A3B3IUA1;A0A3B3IU40;A0A3B3IT28;A0A3B3ITE5;A0A3B3ITF7;A0A3B3ITW6;Q12756;Q12756-3;Q12756-2;A0A3B3ITK3;H7C0K6;H7C3Y8	-0.361092	0.697565	0.412914
KIF18B	A0A494BYR6;Q86Y91-6;Q86Y91
MPRIP	A0A494BZV2;H0Y2S9;H7C3G6;J3QRL2;A0A1W2PPU9;K7EL39;J3KSK7;J3QL44;A8MZF8;K7EJ14	0.818766	0.00206324	1.7573e-05
MRTFA	A0A494BZX7;W0Z7M9;A0A499FIJ6;E7ER32;A0A087X287;B0QY83;Q969V6;A0A087WU73;B0QY84;B0QY74;A0A669KBG1	0.406594	0.353204	0.109317
EEF1AKMT2	A0A494BZY7;Q5JPI9;G3V238;H3BQF6;M0QZ67	-0.120378	0.824094	0.600752
TMEM87B	A0A494BZZ8;Q96K49;Q96K49-2;A0A3B3IU29;H7C1G1;H7C0B3	-0.306432	0.52584	0.230812
PARN	A0A494C002;F5H1Z4;H3BT23
HYOU1	A0A494C039;E9PJ21;A0A087WWI4;K7EQK2;Q9Y4L1-2;J3KTF1;Q9BST8;J3QQH7;J3QLE9;A0A087WW13;A0A087X214	0.333615	0.694923	0.41092
KYAT1	A0A494C066;B7Z4W5;Q16773-2;Q16773;Q5T278;Q16773-3;Q5T277;Q5T276	-0.0896047	0.897061	0.733813
ANKLE1	A0A494C092;M0QX15;A0A499FJM0;Q8NAG6-1;Q8NAG6;A0A0A0MSC6;M0R002
TAZ	A0A494C0D2;Q16635-8;A0A499FJ53;A0A494C141;A0A494C004;A0A494C0C5;Q16635-3;Q16635-2;Q16635;Q16635-4;Q16635-7;F6Y2X3;A0A494C0V5;Q16635-9;Q16635-5;A6XNE1;Q16635-6;C9J699	0.294152	0.805823	0.572217
DIMT1	A0A494C0G7;Q9UNQ2;A0A0C4DGB1;D6RCL3	-0.492891	0.134703	0.0204899
ZNF827	A0A494C0H4;H0Y9M2;Q17R98-2;Q17R98;A0A590UJE4;H0Y9K9;G5E9Z1;Q17R98-3;A0A5F9ZGT0;A0A5F9ZHK5	0.413275	0.644986	0.347727
TTC21B;TTC21A	A0A494C0N4;Q7Z4L5;A0A0B4J1Y2;Q8NDW8-3;Q7Z4L5-2;Q8NDW8-6;Q8NDW8-5;Q8NDW8;Q8NDW8-7	-0.0817168	0.925017	0.802288
CLUH	A0A494C0R8;K7EIG1;I3L2B0;I3L318;I3L4B5;I3L3A3;I3L350	-0.113612	0.741057	0.477207
RIT1	A0A494C0S1;Q92963;Q92963-3;Q92963-2;V9GYC3;V9GY29;A0A494C0U3
STAT6	A0A494C0T4;A0A1W2PNW1;H0YJH6;P42226;P42226-3;P42226-2;G3V5I8;G3V370;G3V5K5;G3V568;H0YIY2;Q5FBW6;G3V2L2;G3V2M3;G3V2H4	0.221463	0.662099	0.367109
PARN	A0A494C0W0;O95453-2;O95453;O95453-3;A0A494C0K5;A0A494C0Q6;A0A494C1K5;A0A494C0Q2;A0A494C1N1;A0A494BZW7;A0A494C0P9;A0A494BZU6;A0A494C156;A0A494C1G3;O95453-4;H3BRK1	-0.516742	0.0633683	0.00538275
STING1	A0A494C0W5;Q86WV6;A0A494C0T1;J3QTB1;A0A494C1N5	0.468589	0.539076	0.242083
TBCB	A0A494C0X0;Q99426;Q99426-2;K7EP07;K7EK42;K7EL99;K7EQH0;K7ER04	0.387032	0.305865	0.0855659
ITGB2	A0A494C0X7;P05107;D3DSM0;J3KNI6;E7EVZ9;E5RK25;E5RIG7;E5RHT0;E5RFI0;E5RIE4;A8MVG7;E5RHE6;E5RK54	-0.0907599	0.948855	0.865421
FAM120A	A0A494C0Y9	-0.0228738	0.984814	0.960005
RAB33B	A0A494C0Z5;Q9H082	0.224111	0.602894	0.305517
MCM8;CRLS1	A0A494C100;Q9UJA3-3;Q9UJA3;Q9UJA3-2;Q9UJA3-4;Q9UJA2-2;Q9UJA2
KRI1	A0A494C108;Q8N9T8;H0YFD2;F8WFC1;H0YH26;REV__I3L4M5;REV__I3L2X7;REV__Q9UPN4-3;REV__I3L2J8;REV__Q9UPN4-2;REV__Q9UPN4	-0.0439581	0.94744	0.858839
AQP1	A0A494C115;K7N7A8;P29972-4;P29972-2;P29972-3;P29972;A0A494C1U4	0.260036	0.904276	0.747091
ZMAT3	A0A494C120;Q9HA38-2;Q9HA38;C9J8H5
DIP2A	A0A494C143;Q14689-6;Q14689;Q14689-3;Q14689-2;Q14689-4;Q14689-5	0.172431	0.749586	0.488814
STAT2	A0A494C164;P52630-4;P52630;B4DLC8;A0A494C1L3;A0A494C0B5;B4DHE0	0.267842	0.575349	0.278103
PRKAG2	A0A494C1K7;Q9UGJ0-3;Q9UGJ0;A0A494C0H7;A0A494C094;F8WDA1;A0A494C188;A0A494C155;E9PGP6;A0A494C068;Q9UGJ0-2;A0A494C1R6
LRBA	A0A494C1L5;P50851-2;P50851;E9PEM5;A0A494BZW2;A0A494C0R9;H0YAC6;A0A3B3IS13;A0A3B3IU76;H0Y9N9;A0A3B3ISK3;H0YA17	0.775654	0.00047915	1.7819e-06
ALDH1L2	A0A494C1M4;Q3SY69;Q3SY69-3;Q3SY69-2;H0YHN9;REV__Q14005-4;REV__H0YLH9;REV__Q14005-3;REV__Q14005-2;REV__Q14005	-0.133602	0.918174	0.787088
NBEAL2	A0A494C1V1;H0Y764;H7C3Y7;H7C408;H7C354
SART3	A0A499FI31;Q15020;Q15020-4;Q15020-2;H0YHU8;F8W667;A0A494C0L2;F8VZM2;Q15020-3;F8VVK9	-0.201964	0.517865	0.225013
PDIA4	A0A499FI48;C9JMN9	1.19513	0.0207835	0.00078786
WDR26	A0A499FIZ0;Q9H7D7;Q9H7D7-2;H0Y9R3;C9JCS7;H0Y917;Q9H7D7-3;Q9H7D7-4	0.0474383	0.899346	0.737407
WDR24	A0A499FJD3;A0A3B3ISA1;Q96S15	-0.0241036	0.966063	0.913079
RIPOR3	A0A499FJE4;Q96MK2;Q96MK2-2
MYCBP2	A0A499FJI4;O75592;A0A0C4DGY7;A0A087WY34	-0.527653	0.0335474	0.00180293
TGFB1;TGFB2	A0A499FJK2;P01137;M0R2S0;P61812;P61812-2	-0.11838	0.875559	0.692801
FECH	A0A499FJN5;K7EJX5	-0.322866	0.629023	0.330554
RBM15	A0A499FJY3;A0A087WWP4;Q96T37-4;Q96T37-2;Q96T37-3;Q96T37;A0A494C001	-0.0338771	0.91445	0.773591
APOBR	A0A4V7I447;Q0VD83;Q0VD83-3	0.337589	0.723233	0.45124
CGREF1	A0A4W8VYG7;A0A4W8W4R1;Q99674;Q99674-3	-1.42571	0.48247	0.196264
IGHV3-72	A0A4W8ZXM2;A0A0B4J1Y9	0.936535	0.734053	0.467248
COBLL1	A0A590PXD8;Q53SF7-3
ACD	A0A590TQL1;R4GNJ5;Q96AP0-2;Q96AP0;R4GMR6	-0.119957	0.726712	0.455852
ERCC6L2	A0A590UJ07;Q5T890;H0Y3T7;A0A590UJV1	-0.739258	0.248328	0.0588648
DLG1	A0A590UJ08;A0A590UJC5;Q12959-4;Q12959-2;A0A590UJ25;A0A590UJL2
SCN9A	A0A590UJB2;A0A0C4DG82;A0A2R8YDP4;Q15858-4;Q15858-3;Q15858-2;Q15858
PPP2R2A	A0A590UJJ1;E5RJV1
SLMAP	A0A590UJK3;Q14BN4;A0A590UJU9;H7BZK0;Q14BN4-4;Q14BN4-5;Q14BN4-6;A0A590UJT5;Q14BN4-7;H7BZW9;Q14BN4-8;H7C5G9;A0A590UJG7;A0A590UJP6;A0A590UK66	-0.177939	0.618139	0.319525
STS	A0A590UJL0;P08842;A0A590UJY9;A0A590UJT4	0.153277	0.925323	0.803774
GNAS	A0A590UK28
L3MBTL1	A0A590UK80;A0A3B3ITG5;A0A3B3IT75;B0QYN4;A0A3B3ISV7;A0A0A0MRR4;A0A3B3ISS0;A0A3F2YNZ1;Q9Y468-2;Q9Y468-4;Q9Y468-1;Q9Y468;A0A3B3ISK5;A0A3B3IUA3;H0Y7I2;A0A3B3ISP5
GAS2L1	A0A5E8;Q99501;Q99501-4;Q99501-2;Q99501-3;C9JFI0;C9JRR6	-0.209799	0.86718	0.678785
AMPD2	A0A5F9UK94;H0Y360;Q01433;Q01433-2;Q01433-5;Q01433-3;Q01433-4;A0A590UK85;A0A590UJY6;E9PJF6;E9PIJ1;A0A590UJX5;H0YF16;A0A590UK60;H0YE32;A0A590UJD1	0.75424	0.0387784	0.00234547
SDF4	A0A5F9UP49;Q9BRK5;Q9BRK5-2;Q9BRK5-5	0.249211	0.836022	0.6211
FBXW4	A0A5F9UQ55	-0.197377	0.720274	0.444555
SPCS1	A0A5F9YFS9;C9JBL1	0.0643377	0.955351	0.885098
MUTYH	A0A5F9ZGZ0;Q5T413;A0A5F9ZI14;E9PMH1;A0A5F9ZI60;A0A5F9ZHI2;Q5T418;F6XXJ4	1.45956	0.195882	0.0395858
MFSD4B	A0A5F9ZH84;A0A5F9ZH60;A0A5F9ZH20;Q5TF39	-0.487205	0.427922	0.156848
PRIM1	A0A5F9ZHB6;P49642;A0A3B3ITS8;F8VNY2;H0YIP2;F8VSB2	0.153675	0.769546	0.516323
BTD	A0A5F9ZHF5;A0A5F9ZH97;A0A5F9ZHE9;A0A5F9ZHR1;A0A2R8Y5J9	0.396885	0.809885	0.579627
ACAT1	A0A5F9ZHJ0;A0A5F9ZHD4;A0A5F9ZI66	-1.30043	0.267316	0.0671498
SACM1L	A0A5F9ZHN7;Q9NTJ5;E9PGZ4;Q9NTJ5-2;C9JV50;F8WDN7;F8WCQ2	0.344668	0.384844	0.12772
ASCC1;PRODH	A0A5F9ZHP1;Q8N9N2-2;A0A5F9ZH79;Q8N9N2;H0YCB3;A0A5F9ZI37;A0A5K1VW55;A0A5F9ZI10;H0YE76;E9PQZ6;H0YER2;E9PM82;E9PKM6;E9PL92;E9PR40;A0A5F9ZGP6;H0YE79;E7EQL6;A0A087WWM6;E9PQ44;E9PJM2;C9JIW4;O43272-2;O43272-1;O43272	0.0178153	0.961042	0.900794
PRIM2	A0A5F9ZHU7;P49643;A0A5F9ZHR0;P49643-2;A0A096LP51	0.374154	0.41645	0.148768
AP1S2;AP1S3	A0A5F9ZI43;A0A5F9ZHX2;H0Y673;B8ZZZ1;Q96PC3-3;Q96PC3;Q96PC3-2
EED	A0A5F9ZI63;H0YEL4;E9PMU3	0.0896032	0.787269	0.544836
TET3	A0A5H1ZRP3;O43151;O43151-2;O43151-3	0.395129	0.667535	0.373352
DDX17	A0A5H1ZRQ2;A0A1X7SBZ2;Q92841;Q92841-3;Q92841-1;Q92841-2;A0A0U1RQJ0	-0.214061	0.436646	0.162381
IGLC7	A0A5H1ZRQ7;A0M8Q6	2.38475	0.358553	0.112005
PCM1	A0A5H1ZRS1;Q15154-5	0.404973	0.217772	0.0478753
IGKV2D-28;IGKV2-28;IGKV2-40;IGKV2D-40;IGKV2D-30	A0A5H1ZRS2;A0A075B6P5;P01615;A0A087X0Q4;A0A087WW87;P01614;A0A075B6S6	-0.625969	0.833726	0.617493
TRBC1;TRBC2;TRB	A0A5H1ZRT1;A0A5H1ZRR3;A0A0G2JMB4;P0DTU4;P01850;A0A5B9
ETNK1	A0A5K1VW28;Q9HBU6;H0YH69;Q86U68;Q9HBU6-2;H0YFP7	-0.293276	0.601643	0.303629
VDR	A0A5K1VW50;P11473;P11473-2;F8VRJ4;F8VVY8;F8VXQ9;F8VPF8
DMAC2L	A0A5K1VW60;Q99766;A0A2R8YDJ1;A0A5F9ZGZ2;A0A5K1VW82;G3V467;Q99766-3;Q99766-2	-1.29607	0.0137187	0.00037029
ATP8B2	A0A5K1VW70;P98198;P98198-3;P98198-2;P98198-4	1.02237	0.00731533	0.00012988
AKT3	A0A5K1VW74;Q9Y243-2;Q9Y243;A0A5F9ZHU3;A0A5F9ZGY0;F8VS91;A0A5F9ZHA9;A0A5F9ZGZ4
PRIMPOL	A0A5S6SZ32;Q96LW4-2;Q96LW4;H0Y9N8	-0.0905483	0.950041	0.869738
PCSK5	A0A669KA35;Q5JSG7;Q92824-2;Q92824;B1AMG5;B1AMG8
GBF1	A0A669KB10;A0A669KBG8;Q92538-3;Q92538-2;Q92538	0.184643	0.476918	0.191545
MAP2	A0A669KB77;P11137-3;P11137;P11137-2;E7EV03;A8MZ31	0.714784	0.443436	0.167089
PCSK9	A0A669KBG0;Q8NBP7;Q8NBP7-2
WIZ	A0A669KBG4;B9EGQ5;O95785-4;A0A2R8YFV2;O95785;O95785-2	-0.23737	0.311798	0.0881754
CUL7	A0A669KBH4;Q14999;Q14999-2;A0A669KB95;A0A669KAU7	0.348718	0.462729	0.18074
STAT1	A0A669KBK4
SFMBT2	A0A669KBL2;Q5VUG0;Q5T980;Q5T981
RFX7	A0A669KBM4;H0YLX2;Q2KHR2-2;Q2KHR2
ZBTB3	A0A6E1W9L1;Q9H5J0
LDB1	A0A6E1WJ75;Q86U70;Q86U70-2;Q86U70-3	-0.204086	0.769398	0.515891
EFCAB14	A0A6I8PIP2;A0A6I8PU78;A0A6I8PIF8;A0A5F9ZHQ6;O75071;A0A6I8PS42
LARS1	A0A6I8PIV1;Q9P2J5;B4DER1;A0A6I8PIT3;A0A6I8PRS0;Q9P2J5-2;A0A6I8PLB8;A0A6I8PL42;A0A6I8PS05;A0A6I8PLB3;A0A6I8PIP7;A0A6I8PTV8;Q9P2J5-3;A0A6I8PRU9;A0A6I8PRP1	-0.285397	0.431034	0.159259
GPATCH11	A0A6I8PRS5;Q8N954;Q8N954-2;A0A6Q8JGY2	0.669201	0.0504906	0.0037129
CELSR1	A0A6I8PRU0;Q9NYQ6;A0A6I8PL36;A0A6I8PRD4	-0.951641	0.0514857	0.00382931
AGO1	A0A6I8PTZ8;Q9UL18;Q5TA58;A0A0U1RQZ8	0.429219	0.0444257	0.00293649
GOLGA2	A0A6Q8KRG2;Q08379;A0A1W2PQY5;R4GND7;REV__A0A6Q8PG76;REV__Q5SY18;REV__O94827-4;REV__O94827-5;REV__O94827-3;REV__O94827;REV__O94827-7;REV__O94827-2;REV__O94827-6;REV__A0A5F9ZHW8	0.385828	0.230439	0.0522152
ARID1B	A0A6Q8NVI4;A0A3F2YNW7;Q8NFD5-4;A0A1B0GVK1;A0A1B0GTJ8;A0A1B0GWJ2;A0A1B0GV63;H0Y2R3;A0A1B0GTI6;A0A6I8PTU7;A0A1B0GU09;A0A1B0GUG2;A0A1B0GUC6;A0A1B0GV92;A0A1B0GU65;A0A1B0GTE8;A0A1B0GVH0	-0.23305	0.428545	0.157349
DYM	A0A6Q8PF81;Q7RTS9;Q7RTS9-2;J3QR81;J3QRD8	-0.346286	0.575324	0.277586
MID1	A0A6Q8PF94;O15344;A0A6Q8PGA5;C9J453;O15344-2;A0A087X0X0;A0A087X255
KIF2A	A0A6Q8PFA6;A0A6Q8PH57;O00139-2;H0Y8H2;A0A669KBE9;D6RD93;A0A6Q8PGD0	-0.255063	0.618944	0.320699
ACTB	A0A6Q8PFE4	-0.0837754	0.969719	0.922838
PTBP2	A0A6Q8PFE6;Q9UKA9;Q9UKA9-2;A0A6Q8PFC0;Q9UKA9-4;Q9UKA9-3;A0A6Q8PEZ3;Q9UKA9-5;B4DI28;Q9UKA9-6;A0A6Q8PH43;A0A6Q8PH82
LMNA	A0A6Q8PFJ0;P02545;P02545-3;P02545-6;A0A6Q8PHQ9;P02545-5;P02545-4;A0A6Q8PF80;A0A6Q8PGH0;A0A0C4DGC5;A0A6Q8PFM1;A0A6Q8PF59;A0A6Q8PFF5;REV__Q5VX52	-0.440675	0.492586	0.204929
MFN2	A0A6Q8PFJ4;O95140;A0A6Q8PGA3;A0A6Q8PGV8;A0A6Q8PGS9;O95140-2;A0A6Q8PGR2;Q5JXC5;A0A6Q8PH07;A0A6Q8PFT5	-0.0306342	0.934492	0.828936
FANCD2	A0A6Q8PFY3;Q9BXW9;Q9BXW9-1;Q9BXW9-3;H7BZJ7;Q9BXW9-4;F8WE37	0.142944	0.84915	0.640922
TFG	A0A6Q8PFY7;Q92734-2;Q92734;A0A6Q8PFC4;A0A6Q8PH89;A0A6Q8PH27;A0A6Q8PG00;A0A6Q8PG04;A0A6Q8PGS4;A0A6Q8PF40;Q92734-4;Q92734-3;C9JJP5;C9JUE0;C9JTY3;A0A6Q8PF51	0.0549257	0.925691	0.80465
CRPPA	A0A6Q8PG39;A4D126-2;A4D126;A0A6Q8PHI3;A0A6Q8PF75
FANCI	A0A6Q8PGF4;A0A6Q8PH09;Q9NVI1;Q9NVI1-1;Q9NVI1-2;F8W7R3;H3BP78;H3BT54;H3BMG4;Q9NVI1-4;H3BQE2;H3BS60;H3BN35	0.121986	0.860331	0.667002
CAST	A0A6Q8PGN6;H0Y9H6	-0.0073723	0.992928	0.982186
LSP1	A0A6Q8PGR6
CCND2	A0A6Q8PGZ3;P30279
SLC12A6;SLC12A5;SLC12A4	A0A6Q8PH21;Q9UHW9-4;Q9UHW9;Q9UHW9-3;Q9UHW9-5;H0YMQ9;B3KXX3;H0YKQ8;H0YKE6;H0YKJ2;Q9H2X9-2;H0YKL8;J3QSF2	-0.0487615	0.930662	0.815371
SIPA1L2	A0A6Q8PH54;A0A6Q8PFQ0;Q9P2F8;Q9P2F8-2
INF2	A0A6Q8PHA2;Q27J81;A0A6Q8PGN3;A0A6Q8PH71;A0A6Q8PHG2;A0A6Q8PF44;A0A6Q8PH25;A0A6Q8PF29;A0A6Q8PFW4;A0A087X118;A0A6Q8PGC7;A0A0A0MQU1;A0A6Q8PH63;A0A6Q8PFN5;A0A6Q8PGU8;A0A6Q8PHS8;A0A6Q8PFB9;A0A6Q8PH59;A0A6Q8PGY8;A0A6Q8PH52;A0A6Q8PGK9;A0A6Q8PFY4;A0A6Q8PG64;A0A6Q8PFJ1;Q27J81-3;A0A6Q8PGX4;A0A6Q8PF91;A0A6Q8PEY5;A0A6Q8PEY8	0.518582	0.384339	0.127483
TRIM2;MND1	A0A6Q8PHG4;A0A6Q8PF18;A0A6Q8PFL9;Q9C040;A0A6Q8PFM2;A0A6Q8PHP4;A0A0J9YX34;A0A6Q8PFI4;A0A6Q8PH06;A0A6Q8PG16;A0A6Q8PFB0;Q9C040-2;A0A6Q8PF63;A0A6Q8PGG4;A0A6Q8PF74;A0A6Q8PEY7;A0A6Q8PFX3;A0A6Q8PHE9;A0A6Q8PHR6;A0A6Q8PFS5;C9J084;A0A6Q8PGL5;A0A6Q8PFV0;A0A6Q8PG79;A0A6Q8PGE9;A0A6Q8PF82;A0A6Q8PGR7;A0A6Q8PFE3;A0A6Q8PHG3;D6R9E3;A0A087WTC6;Q9BWT6;A0A6Q8PEY9;A0A6Q8PH39;A0A6Q8PGS7;D6RIA0;D6RCT6;A0A6Q8PHB2;A0A6Q8P…	0.244359	0.655467	0.359579
TRIP12	A0A6Q8PHK0;A0A6Q8PGG9;Q14669-2;Q14669-4;G5E9G6;C9JLD7;H7C1L9;C9JLJ5;C9JSX9;F8W9P3;H7C2Y1	0.173068	0.453742	0.175379
SBF2	A0A6Q8PHP8;A0A6Q8PH13;Q86WG5;A0A6Q8PH87;Q86WG5-3;H0Y767;H0YDZ1
SLC12A8	A0AV02-4;A0AV02-5;A0AV02-3;A0AV02;A0AV02-2
RBM47	A0AV96;A0AV96-2;D6R9D6;B7Z8Z7;D6REZ6;D6RBS9;D6R9M7;D6RBP6;D6RA49;D6RFL5;D6RCT1	-0.027679	0.962695	0.904719
E2F8	A0AVK6;E9PMT9
UBA6	A0AVT1;A0AVT1-2;A0AVT1-3;A0AVT1-4;H0Y8S8;H0Y9U5	0.307263	0.303946	0.0845242
UHRF1BP1L	A0JNW5;A0A0C4DGH6;A0JNW5-2;H0YHT7;F8W665;F8VW65;F8W1I2	0.168503	0.540426	0.244104
SHTN1	A0MZ66;A0MZ66-3;A0MZ66-4;A0MZ66-6;A0MZ66-5;A0MZ66-8;A0MZ66-2;A0MZ66-7	1.35467	0.00395565	4.8402e-05
TMEM223	A0PJW6	-0.415283	0.496462	0.208447
TMEM120B	A0PK00	-0.489426	0.252968	0.061148
ARHGAP10	A1A4S6;H0Y8W5	1.24766	0.194546	0.0389279
ARHGEF37	A1IGU5;D6RJH4
ILVBL	A1L0T0;M0R026;M0QZX5;E9PJS0;M0R1B5	0.502149	0.110347	0.014315
NDUFAF8	A1L188	-1.37454	0.00225513	2.2995e-05
PLEKHG3	A1L390-3;A1L390;A1L390-2;G3V311;A0A0U1RR71;G3V3I3;G3V278
SH3PXD2B	A1X283;G3V144;A0A1B0GUF2
ACO2	A2A274;Q99798	-0.803375	0.0666921	0.00582436
ZC3H12D	A2A288;A2A288-4;B7ZBA4;A2A288-3
FRMD3	A2A2Y4-3;A2A2Y4-5;A2A2Y4-2;A2A2Y4;Q5JV61;A2A2Y4-4	0.136581	0.916729	0.78203
TRPM3	A2A3F7;Q9HCF6-11;H7BYP1;G5E9G1;A2A3F3;A2A3F4;E9PBI7;Q9HCF6-8;Q9HCF6-4;Q9HCF6-2;Q9HCF6-5;Q9HCF6-6;Q9HCF6-3;Q9HCF6-7;Q9HCF6;Q9HCF6-10	-0.227714	0.910931	0.758271
RPS6	A2A3R5	-0.0742849	0.924148	0.798781
CEP350	A2A4F6
HLA-DQB1	A2AAZ0;Q5Y7D6;Q5SU54;A0A140T9H9
HLA-C	A2AEA2;P10321;P10321-2;A0A140T9E1;A0A1W2PRU9
HLA-DRB1	A2BFX2;A0A5S8K7D1	-0.133246	0.953681	0.881312
NBAS	A2RRP1;A2RRP1-2;H0Y5G7;H7BZR3;H7C007;C9JCM7;H7BZU5;H7C1U4	-0.0749537	0.825671	0.603999
TARS3	A2RTX5;A2RTX5-2;B7ZLP8;H0YKB9	-0.493866	0.204878	0.0430459
CCDC66	A2RUB6-3;A2RUB6;F8WCY0;F8WDJ0;C9JYB8;A2RUB6-4;A2RUB6-2
TYW5	A2RUC4-2
TYW5	A2RUC4;A8KAJ9	-0.230425	0.45381	0.175459
MAP9	A2VCS9;E7ETZ8;Q49MG5;A0A0C4DG83;Q49MG5-2;A8MSM7
FUOM	A2VDF0;X6R6T9;X6RK00;A2VDF0-2	0.233433	0.831205	0.613558
VWA8	A3KMH1-2
VWA8	A3KMH1-3;A3KMH1	-1.03449	0.0257903	0.00118833
SBNO1	A3KN83-2;A3KN83;A3KN83-3;A3KN83-4	0.0632442	0.797888	0.559831
FAM221A	A4D161;B8ZZQ8;A4D161-2;F8WCP2;F8WCP3;A4D161-3
GSAP	A4D1B5;A4D1B5-3;A4D1B5-2;H7C0Q7;A4D1B5-4
ZNF804B	A4D1E1;A0A087WUA7
GTPBP10	A4D1E9;A4D1E9-2;C9J8R7;C9JNI1;C9JEQ8;F8WBB5;A4D1E9-3;F8WBY0;F8WCN4	-0.529389	0.0982198	0.0116412
WDR91	A4D1P6;A4D1P6-3	0.090798	0.805823	0.572249
RAB19	A4D1S5;A4D1S5-2
DENND11	A4D1U4;C9J7X6
MBLAC1	A4D2B0;C9JAV3
PEDS1	A5PLL7;A5PLL7-2;Q5TGE2
TRAPPC13	A5PLN9-2;A5PLN9;A5PLN9-7;D6RB83	0.0299436	0.95339	0.880102
CNOT1	A5YKK6;A5YKK6-2;A5YKK6-3;A5YKK6-4;H3BMZ2;H3BNB1;H3BTH2;H3BMH0;H3BT18;H3BU44;H3BR89	0.155642	0.261673	0.0642569
BST1	A6NC48;Q10588;H0Y984;Q10588-2;H0Y8G4;H0Y9Q9	0.384668	0.71726	0.440715
ZMYM3	A6NC58
CCDC88B	A6NC98;A6NC98-4;A6NC98-2;A6NC98-3;A6NC98-6	-0.131029	0.768381	0.513533
ANKRD33B	A6NCL7;D6R912
FAM83G	A6ND36;A6ND36-2;K7EKG0	0.289855	0.77911	0.531806
HAUS7	A6NDA1
PGP	A6NDG6;H3BV17	0.683131	0.0187653	0.00066882
C5orf51	A6NDU8;A0A0C4DGW6	0.159747	0.573791	0.275886
RCCD1	A6NED2;G3V2I3;G3V3Q4	-0.483564	0.263302	0.0650209
HCFC1	A6NEM2;P51610-4;P51610-3	-0.128661	0.645168	0.348074
TSPAN14	A6NEP9;Q8NG11-2;Q8NG11;H7BXY6;Q8NG11-3	-0.0136095	0.990415	0.97032
ZNF316	A6NFI3	-0.428847	0.0977854	0.0115138
TCAF2;TCAF2C	A6NFQ2;A6NFQ2-3;A6NFQ2-2;Q8N1I1;A0A1B0GVM2	0.471399	0.246981	0.0579854
DYNLT3	A6NGJ0;P51808;F2Z328	0.352442	0.484972	0.198678
TRAF3	A6NHG8;Q13114;Q13114-2;H0YL26;H0YL25;H0YMI8	-0.437886	0.48312	0.196897
TUBAL3	A6NHL2-2;A6NHL2	0.366731	0.569701	0.271925
FBLL1	A6NHQ2	0.438912	0.82937	0.610708
SMCHD1	A6NHR9;A6NHR9-2;J3KTL8;A6NHR9-3;A0A2R8YCU7;J3QSH1;A0A2R8YE92;J3KTK7;J3KRK8	-0.378181	0.167479	0.0296689
CASTOR2;CASTOR1	A6NHX0;F2Z3I9;F2Z2C1;F8WD52;B7WPJ3;Q8WTX7	0.389369	0.574476	0.276954
ARHGAP42	A6NI28;E9PJK4;H0YEJ7;H0YDU1	-0.58631	0.272464	0.0694561
LILRA5	A6NI73-4;A6NI73-3;A6NI73-2;A6NI73	0.0532499	0.953681	0.881201
CCDC69	A6NI79;H0YBY5;H0YB32	0.254286	0.655436	0.359124
UNC119B	A6NIH7	-0.271881	0.321826	0.092888
METTL15;METTL15P1	A6NJ78;A0A0U1RR76;A6NJ78-2;A6NJ78-4;P0C7V9;A0A0U1RRF2;B5MC64;A0A0U1RR64;A0A0U1RRD2;F8WD83;A6NJ78-3	-0.270186	0.570579	0.273106
SOWAHD	A6NJG2
LIPT2	A6NK58;H0YD50	-0.276443	0.724701	0.453128
RENBP	A6NKZ2;P51606;P51606-2;H7C1A7;H7C2G7;H7C317	0.0317645	0.966041	0.912849
PTBP1	A6NLN1;K7ES59;A0A087WU68	0.0891713	0.859767	0.665308
ZFP92	A6NM28
P35237	A6NM71	0.0574557	0.957504	0.890531
DIAPH2	A6NML8;C9J6U3;O60879-2;K4DI95;O60879-3;O60879	0.285489	0.704738	0.424821
PHKA1	A6NMN0;P46020-2;P46020;A6NIT2;P46020-3	0.728355	0.0822183	0.00866462
POLA1	A6NMQ1;P09884;A0A087WU64;A0A5F9ZHW2	0.294922	0.458698	0.178317
SHROOM1	A6NN40;Q2M3G4-2;Q2M3G4;C9JXU1
CD9	A6NNI4;A0A2R8Y478;G8JLH6;P21926;A0A087WU13	-0.298259	0.862889	0.672494
RIMBP3B;RIMBP3C;RIMBP3	A6NNM3;A6NJZ7;Q9UFD9;J3KP16
BTBD11;ABTB2	A6QL63-5;A6QL63-2;A6QL63-3;A6QL63;H0YHR1;C9JV03;Q8N961-2
ARHGAP32	A7KAX9;A7KAX9-2;G3V174
MDM2	A7UKX8;F5GWH7;J3KN53;E7EPE2;Q00987-8;Q00987-9;Q00987;Q00987-11;F5H4Q8;A0A0A8KB88;Q8TE47
POM121C;POM121B;POMZP3	A8CG34;A8CG34-2;A6NF01;C9JER0;C9J370;A0A0J9YWR1;Q6PJE2-5;Q6PJE2;C9JFL1;A8MY32	0.0352787	0.93981	0.841612
ZNF839	A8K0R7;A8K0R7-2;A8K0R7-5;H0YM94;H0YM06;H0YKI3;H0YNU6;H0YLB6;H0YKY1;H0YMU1
PLEKHA2	A8K727;A0A087WZ32;Q9HB19;A0A087X038;E5RHB5;E5RGP3	0.279686	0.546177	0.249239
HSPA8	A8K7Q2	-0.272238	0.859694	0.663909
EFCAB7	A8K855-2;A8K855
ZNF561;ZNF562	A8KAD9;K7EIE6;Q6V9R5-2;Q6V9R5;Q8N587;C9IZJ4;Q8N587-2;K7ELE4;K7ENE4
YDJC	A8MPS7;A8MPS7-3;A8MPS7-2
AFDN	A8MQ02;P55196;P55196-5;J3KN01;Q5TIG5;P55196-6;H0Y8L4;H0Y9I0;H0Y948;F8W9I4;E9PFY5;H0Y8U8;H0YA98	0.906975	0.0352204	0.00194354
RAPGEF5	A8MQ07;A0A590UJR0;Q92565;Q92565-2;C9JBS6;C9JHM4;E9PGY3	-0.0588451	0.965624	0.911481
CENPX	A8MT69;A8MT69-2;J3QR35;J3QR01;A8MT69-3	0.127942	0.871075	0.685262
RAB37	A8MTC6;Q96AX2;Q96AX2-4;B7Z3L0;Q96AX2-3;A8MSP2;A8MZI4;Q96AX2-2	0.584786	0.589279	0.290752
SUMO3	A8MUA9;A8MU27;P55854;P55854-2	-0.356046	0.490437	0.202871
EIPR1	A8MUM1;Q53HC9;C9J0U9;D3YTH5;F8WDS8;C9JVR6;F8WDX0;F8WB12	0.197853	0.365981	0.117114
RARA	A8MUP8;P10276-3;P10276-2;P10276;J3KSJ4
HIDE1	A8MVS5
BICD1	A8MVZ6;Q96G01-4;Q96G01-3;Q96G01;F8VZX7;F8W056;A0A087WYJ7;Q96G01-2;U3KQF7	-0.0115418	0.992516	0.98049
SNX24	A8MXB7;Q9Y343-2;Q9Y343;H0YA25	-0.730269	0.300098	0.082603
MATR3	A8MXP9	-0.363611	0.171752	0.0308437
NUDT19	A8MXV4	-0.743516	0.0242697	0.0010685
LILRA2	A8MZH0;A0A0G2JMW8;Q8N149-2;Q8N149;A0A0G2JMC9;Q8N149-3;Q8N149-4;A0A0D9SFC7;E9PDF4;A0A0G2JMR2	-0.168112	0.918177	0.787938
PDS5B	A9IYQ1
RNF185	A9X3U0;Q96GF1	-0.488876	0.384018	0.12733
SRRM1	A9Z1X7;M0R1E7;M0QXG5;REV__X6R7H2;REV__E7EVG6;REV__Q5VV67-2;REV__Q5VV67	-0.0170691	0.961337	0.901591
FER1L4	A9Z1Z3-3;A9Z1Z3
MYO1G	B0I1T2;A0A3B3IU30;B0I1T2-4;B0I1T2-3;F8WEW9;B0I1T2-2	0.420726	0.573791	0.275914
CBX6	B0QXZ6;O95503	0.0784829	0.944359	0.850196
EIF3L	B0QY89;Q9Y262;Q9Y262-2;B0QY90;C9JHP4;C9K0Q7;H7C3A0;H0Y7E6	-0.0721157	0.782645	0.537214
MIEF1	B0QY95;Q9NQG6;Q9NQG6-2;B0QY94	-0.822117	0.00541552	7.8827e-05
TFEB	B0QYS6;B0QYS7;P19484;P19484-2;B1AKB5;A0A1B0GXL9;B1AKB4;B1AKB2;B1AKB1;Q709A8;B1AKA9;Q709A9	-0.396649	0.4836	0.197407
HP1BP3	B0QZK9
HLA-A	B0UXQ0;A0A1W2PQS8;A0A140T941;A0A140T9Z6
APOC3	B0YIW2;P02656	-1.18959	0.289543	0.0772049
RAC2	B1AH77;B1AH80	0.113148	0.877163	0.695724
TSPO	B1AH87;P30536	0.58487	0.572975	0.275011
CENPM	B1AHQ6;Q9NSP4;B1AHQ7;Q9NSP4-4;Q9NSP4-2;B1AHQ8;Q9NSP4-3
CFHR1;CFHR2	B1AKG0;Q03591;A0A3B3IRW0;A0A3B3IS00;V9GYE7;A0A3B3IQ51;P36980-2;P36980	-0.275207	0.869881	0.683169
MBNL3	B1AKI6;Q9NUK0-2;Q9NUK0;Q9NUK0-4;Q9NUK0-3;B1AKI5;B1AKI4;Q9NUK0-5;B1AKI2	0.793018	0.131241	0.0197038
CDC37L1	B1AL69;Q7L3B6	0.01608	0.977622	0.943328
TMEM9	B1ALM5;Q9P0T7;F2Z389;B1ALM7;B1ALM8;B1ALM4
GNAQ	B1AM21
UNC13B	B1AM27;O14795;O14795-2;A0A0U1RRL2	0.206133	0.736263	0.470118
UBE2J2	B1AMF0;Q8N2K1;Q8N2K1-3;D6RD90;A6NGS0;Q8N2K1-2;D6REN4;D6R9H0;D6RB84;D6RA15;B1AMF1;D6RC43	-0.224591	0.713664	0.436109
SEPTIN6	B1AMS2;Q14141-2;Q14141-4;Q14141;Q14141-3	-0.319575	0.470877	0.186991
CD58	B1AMW1;P19256-2;P19256-3;P19256;H0YDI1	0.0402997	0.966679	0.916114
PRSS3	B1AN99;P35030-5;P35030-3;P35030-2;P35030-4;P35030
GUK1	B1ANH0;Q16774-2;B1ANG9;Q16774-3;B1ANH2;B1ANH3	0.647995	0.0175265	0.00059542
CD55	B1AP13;P08174-2;P08174-4;P08174;P08174-3;P08174-5;H3BLV0;H7BY55;P08174-6;P08174-7;B1AP15;A0A2R8YDY3;A0A2R8YEC5;A0A2R8Y4B4	-0.0728559	0.929003	0.810691
PSEN2	B1AP22;P49810-3;P49810;E5RHT1;P49810-2
USF1	B1AQP1;P22415;P22415-2;E9PME6;H0YD59	0.0108575	0.971048	0.925035
MYO9A	B2RTY4-4;B2RTY4-2;B2RTY4;H3BRD5;B2RTY4-5;H3BV44;H3BMM1;H3BU05;H3BP49;B2RTY4-3;H3BSU8;H3BMS3	-0.288244	0.464423	0.182014
LIN52	B3KN83;Q52LA3;G3V5T8	-0.127705	0.734728	0.468195
PHC2	B3KPJ4;A0A0A0MSI2;Q8IXK0-2;Q8IXK0-4;Q8IXK0;Q8IXK0-5;Q8IXK0-3	-0.0260643	0.952195	0.875976
MAPK3	B3KR49;H0YEX6;E9PRH7
EIF3H	B3KS98;O15372;E5RFW7;E5RFH0	-0.0486939	0.876927	0.694724
RALYL	B3KT61;Q86SE5;Q86SE5-3;E5RG71;E5RJ39;Q86SE5-2;E5RIX9	0.201807	0.948785	0.864925
CENPH	B3KVZ3;Q9H3R5;H0Y9E6;D6RBJ6	0.524578	0.203821	0.0424522
PES1	B3KXD6;H7C267;H7BYY8
PITPNB	B3KYB6
CNN2	B4DDF4;B4DUT8;Q99439;Q99439-2;H3BVI6;A0A087X271;A0A087X1X5;H3BQH0;U3KPS3;A0A087WV51	0.275543	0.567117	0.270045
METTL6	B4DDX3;Q8TCB7;M0R0W0;Q8TCB7-2
MGMT	B4DEE8;P16455	0.534094	0.389251	0.130432
CTNNB1	B4DGU4;A0A2R8YCH5;A0A2R8Y5A3;P35222;A0A2R8Y804;A0A2R8Y543;A0A2R8Y5C3;A0A2R8Y750;A0A2R8Y5Z1;A0A2R8Y7Z0;A0A2R8Y6G0;A0A2R8Y815;A0A2R8YG06	-0.581895	0.523109	0.228923
GIMAP6	B4DH95;Q6P9H5;Q6P9H5-2
SEC11C	B4DI03;K7EJQ7;Q9BY50;A0A0A0MR04	0.0841476	0.945114	0.852296
hCG_2002594;SEPTIN5	B4DJ62;C9JM82;E7EPG2;F8W9E5;H7C299	-0.171859	0.941012	0.843942
INTS14	B4DJL6;Q96SY0;B4DVT3;Q96SY0-4;Q96SY0-3;H3BRY6;H3BMK7;H3BP17	-0.374804	0.194141	0.038741
TMEM104	B4DKL7;Q8NE00-2;Q8NE00;J3QQK2
CHURC1-FNTB;FNTB;CHURC1	B4DL54;P49356-2;H0YHA3;H0YID9;H0YHB4;H0YIM3;Q8WUH1-3;H0YJ25	0.246734	0.417369	0.149404
O75478	B4DLN1	-0.651584	0.10052	0.0120706
NQO1	B4DLR8;P15559-3;P15559-2;P15559;H3BNV2;H3BRK3
TMEM143	B4DMT0;Q96AN5-2;Q96AN5;M0R325;M0R153;M0QZ02;M0R1H7;Q96AN5-3	-0.594854	0.554724	0.259223
MTERF1	B4DPR9;Q99551;C9JNM8;C9JE25
SEC61A1;SEC61A2	B4DR61;P61619;P61619-3;F8W776;Q8TC24;Q9H9S3-2;Q9H9S3-3;Q9H9S3;H7C1Q9;C9JXC6;H7C069;A6NK38;F2Z2C7;A6NIF9;C9JJV4;H7C1S8	-0.259867	0.733761	0.466549
STK24	B4DR80;Q9Y6E0-2;H0Y630;Q5JV98;Q5JV99	-0.454276	0.20556	0.0432279
ZDHHC20	B4DRN8;Q5W0Z9
FAM222B	B4DRX9;Q8WU58
SIVA1	B4DTY2;G3V439;G3V3U1;O15304;H0YJN1;O15304-2	-0.0741789	0.912998	0.767104
MED29	B4DUA7;Q9NX70;M0R3F3;Q9NX70-2;M0R0U2;M0R0A0	-0.0285539	0.931212	0.819519
CCDC28A	B4DUJ5;Q8IWP9	0.586826	0.061868	0.00518783
IKZF2	B4DWF2;Q9UKS7;A0A0A0MSL2;Q9UKS7-4;Q9UKS7-2;Q9UKS7-6;A0A0A0MT14;Q9UKS7-7;Q9UKS7-3;Q9UKS7-8;E7EPU0;E7EUI1
HNRNPC	B4DY08
TGFBR1	B4DY26;P36897;P36897-3;P36897-2;F8VVC4;H0YHS4;F8VXZ5;F8VRH6;F8W0K6;F8W1R9
COG8	B4DYU2;Q96MW5;H3BQV3;H3BSH5;A0A087X1T3;H3BMQ9;H3BUN2;J3QRV3	-0.0289135	0.957504	0.891682
PKMYT1	B4DZM6;Q99640-3;Q99640;I3L3P0;I3L136;A6NHV6;Q99640-4;Q99640-2;I3L4K3;I3L4Y0;I3L1H7
DFFB	B4DZS0;O76075;O76075-2;J3KT26;Q96P72;G3XAD0;Q96P73;O76075-4;O76075-3	-0.694677	0.10514	0.0131963
PEX5	B4E0T2;P50542;P50542-4;P50542-2;P50542-3;J3KPV0;F5H3X7;F5H5C0;F5H432;F5GXX3;F5H205;F5H637;F5GZ41;F5H0L9;F5GYB4	0.130605	0.726554	0.455381
STK26	B4E0Y9;Q9P289;Q9P289-2;Q9P289-3	-0.0740244	0.871075	0.685331
TSPAN7	B4E171;B4DDG0;P41732
DERL1	B4E1G1;Q9BUN8-2;Q9BUN8;E5RGY0	0.31285	0.679094	0.387695
RIOK3	B4E1Q4;O14730;O14730-2;J3QQL5;J3QLP4	0.0636411	0.911176	0.760067
CFB;C2	B4E1Z4;E7ETN3;P00751;H7C5H1;A0A0G2JH38;P00751-2;H7C526;C9JRT3;F8WCJ9;A0A0G2JJM0;Q5ST52;F2Z3N2;Q8N6L6	-0.482965	0.421958	0.152869
GNLY	B4E3H9;H0YDW8;P22749-2;P22749	-0.252985	0.825031	0.602475
ADA2	B4E3Q4;Q9NZK5;A0A087X0I3;Q9NZK5-2;A0A3B3IT96;A0A3B3IRR5;C9IZA8;F5H7J3	-0.257251	0.782322	0.536251
CORO1C	B4E3S0;H0YHL7;F8VV53
LBH	B5MBX5;B5MCP4;Q53QV2	0.776753	0.182066	0.0341592
LIMK2	B5MC51;P53671-3	-0.226737	0.573791	0.276202
MPV17	B5MC53;B5MCF8;P39210;E7EX18;G5E9F5;C9J473;H0Y6M5;A8MPV4;F8WEL3;B5MC10;A8MTD3	-0.148902	0.883589	0.708452
CFAP36	B5MCA1;Q96G28;Q96G28-2;B5MC35;B5MD16	0.108047	0.915918	0.779326
PES1	B5MCF9;O00541	-0.431205	0.193682	0.0385605
CLIP4	B5MCH3;Q8N3C7;Q8N3C7-3;Q8N3C7-2;G3XAK3;Q8N3C7-4
R3HDM2	B5MCU0;B5MCG9;Q9Y2K5;A0A0U1RRA6;H7C0E9;H0YIX9;Q9Y2K5-2;Q9Y2K5-3
SEPTIN2	B5MCX3;C9IY94;H7C2Y0;H7C310;C9JQJ4;B5MD47;H7C1T1	-0.0805568	0.948186	0.86208
MAPK12	B5MDL5;P53778-2;P53778
LDAH	B5MDU6;Q9H6V9;Q9H6V9-2;A0A0A0MSH6;Q9H6V9-3;B5MCU4;Q9H6V9-4;C9JUM0;C9JHU6;B5MCE2;B4DRG3;D3YTH1	0.403128	0.169064	0.0301176
GATA1;GATA2	B7WNQ9;P15976-3;P15976-2;P15976;P23769-2;P23769
TCF7	B7WNT5;P36402-7;P36402-11;P36402-3;P36402-8;P36402-12;P36402-4
ABHD18	B7WP89;A0A2R8YEZ0;Q0P651-3;Q0P651-2;Q0P651;Q0P651-4
EML3	B7WPE2;Q32P44;Q32P44-2;H0Y3M3;G3V1D0;G3V195;H7C355;C9J6V3;E9PJV5;E9PSB4;Q32P44-3	0.0548983	0.911176	0.760817
RIC8B	B7WPL0;Q9NVN3-3;Q9NVN3-1;Q9NVN3;F8VY51;Q9NVN3-4;H0YHS3
PPM1M	B7XGB9;H7C3S3;Q96MI6-4;Q96MI6;Q96MI6-3;Q96MI6-2;H7C3K4
FBXO44	B7Z1P2;Q9H4M3-2;R4GNH4;R4GMZ8;A0A0A0MSI6;Q9H4M3	-0.42247	0.504178	0.215025
BCAP29;DUS4L-BCAP29	B7Z2L0;A0A669KBH7;A0A669KB27;Q9UHQ4;H0Y7N8;C9JTE9;H7C5E2;A0A669KAY5;Q9UHQ4-2;C9IYK6;F8WB99	-0.724043	0.152592	0.0255906
ACBD5	B7Z2R7;Q5T8D3-2;Q5T8D3-3;Q5T8D3-4;A0A087X0B8	0.103953	0.903156	0.744291
TPCN1	B7Z3R2;Q9ULQ1;Q9ULQ1-3;H0YIK4;Q9ULQ1-2	-0.246482	0.639031	0.340413
FGD4	B7Z493;E9PJX4;F8VWL3;Q96M96;F8W1R0;E9PNX0;E9PQT1;Q96M96-2;Q96M96-3;H0YDQ0;J3KSS3;F8VVF1	0.03263	0.972336	0.928361
BTBD10	B7Z503;Q9BSF8;Q9BSF8-2;E9PKU9
ZNF747	B7Z5R0
SLC9B2	B7Z676;E9PE63;D6RGJ7;Q86UD5-2;Q86UD5
DDX27	B7Z6D5;Q96GQ7;A0A087X059;A0A087WYH5	-0.536648	0.0831258	0.00886293
ZNF814;ZNF552;ZNF587B	B7Z6K7;A0A087WWD1;Q9H707;A0A494C1I7;M0QY62
NPRL3	B7Z6Q0;Q12980;B1B1F5;F8WDA5;A0A087WTD0;F8WCB2;A0A087WTE2;A0A087WTP7;F8WEK7	-0.33411	0.562936	0.266476
TMEM106A	B7Z779;K7ERE2;Q96A25
RANBP3	B7Z7F3;K7EIJ4;K7EID7;K7ENB9;K7ESQ0;K7ENJ2;K7EMH9	-0.330499	0.232298	0.0528634
GPR89A;GPR89B	B7ZAQ6-2;B7ZAQ6-3;P0CG08;B7ZAQ6;A0A087WW78;A0A087WW82;U3KPV2;E9PKY3	0.260067	0.70087	0.418929
PPP1R3G	B7ZBB8
FOXP4	B7ZBM3;Q8IVH2-2;Q8IVH2;Q8IVH2-3;A2A312;A0A590UJX7
SH3GLB2	B7ZC38;Q9NR46;Q9NR46-2;B7ZC39;F8WFB9;G5E9J1;H7C1Z6	-0.0941651	0.860331	0.667053
FNBP1	B7ZL14;Q96RU3-4	-1.19006	0.0744631	0.00711697
VARS2	B7ZL25;B4E0K6;A0A0G2JL52	-0.333481	0.504429	0.215588
COX18	B7ZL88;Q8N8Q8	-0.349391	0.728998	0.459559
NAIP	B7ZLE8;A0A0G2JS53;E7EQW0;Q13075;A0A0G2JNC7;Q13075-2;A0A0G2JQE0;H0YAX2;E5RJA3;REV__B4E1N1;REV__Q6NXE6-2;REV__Q6NXE6	-0.308842	0.856943	0.658657
LOC402624	B7ZLF3;A0A286YF50	-0.174847	0.767422	0.5114
CPEB4	B7ZLQ8;Q17RY0-2;Q17RY0;E5RJM0;A0A590UJI5;H0YBG1;A0A590UJN2	-0.312993	0.288503	0.0766941
SRGAP2;SRGAP2B;SRGAP2C	B7ZM87;O75044;A0A075B7B5;A0A286YEY3;P0DMP2;Q5VZB4;P0DJJ0;E9PDX4;A0A087WW56;A0A075B7E9;A0A087X0L1;A0A075B7C8;A0A075B7E6;A0A075B743;A0A087X1G6	0.70007	0.0594629	0.00485062
MTHFD1L	B7ZM99;A0A087WVM4;H0Y327;Q5JYA8;Q4VXM0;Q4VXV2;Q4VXM1	-0.7078	0.196559	0.0399202
GTDC1	B8ZZ45;Q4AE62-6;Q4AE62-2;Q4AE62-5;Q4AE62;C9JIH3;Q4AE62-3;Q4AE62-4
MZT2B;MZT2A	B8ZZ87;Q6NZ67;H7C173;A0A494C0V9;H7BZ50;H7C202	-0.420603	0.413091	0.146417
GLS	B8ZZA8	-0.265245	0.791159	0.549947
SAMD12	B8ZZB7;H0YEJ0;Q8N8I0;F8VYB8
METTL5	B8ZZE3;B8ZZC8;Q9NRN9;B8ZZY8;H7C0M7;E7EMN2;F5H4E8	0.325543	0.48836	0.200886
STK16	B8ZZI5;B8ZZN3;O75716;B4DPS1
MITD1	B8ZZL5;Q8WV92;H7C3Q6;F8WED5;A0A1W2PP14	1.99968	0.0268432	0.00128455
CAPG	B8ZZL6
SUMO1	B8ZZN6;P63165;B8ZZJ0;B9A032;B8ZZ67;P63165-2	-0.311206	0.192895	0.0379495
PTMA	B8ZZQ6;P06454-2;P06454;B8ZZA1;B8ZZW7;H7C2N1	0.853081	0.0145684	0.00042917
ANKZF1	B8ZZS4
ATF2;CREB5	B8ZZU6;P15336-5;P15336;E9PBF9;P15336-4;H7C2N6;P15336-7;E9PEK8;P15336-3;F5H629;P15336-2;C9JCI8;P15336-6;P15336-8;H9KVC5	-0.0141926	0.981755	0.952547
CD8A	B8ZZZ4;P01732-2;P01732;P01732-3	0.0819223	0.936938	0.832859
TSGA10	B8ZZZ9;F8WA32;A0A669KBL0;Q9BZW7
USP39	B9A018;Q53GS9;Q53GS9-3;A0A087X1B2;Q53GS9-2;F8WC91;C9JIU2;C9J0X5;A0A087WW31	-0.226047	0.311798	0.0881981
HIBCH	B9A058;H7C1A5;H7C126	-0.740467	0.425874	0.155552
PLCH2	B9DI82;O75038-3;O75038;O75038-2;O75038-4;O75038-5
ZNF507	B9EGE7;Q8TCN5;Q8TCN5-2
OAS1	C6EMZ7	0.846484	0.798713	0.5609
NDUFA5	C9IZN5
SSR1	C9IZQ1
AJM1	C9J069
ZC3HC1	C9J0I9;Q86WB0;Q86WB0-2;Q86WB0-3;F8WAU5;F8WBD7;F8WDK5;F8WF13	0.134811	0.599802	0.300477
CCDC126	C9J0J0;Q96EE4
PFN2	C9J0J7;G5E9Q6;P35080-2	1.58702	0.0173837	0.00057657
SRI	C9J0K6;P30626-2;P30626;P30626-3;B4DHQ6;E9PG82	0.171869	0.782748	0.538306
NCOR2	C9J0Q5;Q9Y618;Q9Y618-4;C9JE98;Q9Y618-5;A0A384DVL6;C9J7T7;C9JQE8;Q9Y618-2;C9J330;H0YGK8;H7C1Y3;H7C184;H7C2R5;C9JNV9;H7BZU2;H7C0P3	-0.0994475	0.762805	0.505761
RNF181	C9J1C6;Q9P0P0;F8WBU5;C9J391;H7C426	0.0283673	0.961337	0.9016
BLVRA	C9J1E1	0.298091	0.781157	0.534797
UBE2E1;UBE2E2	C9J2P0;P51965;P51965-3;B7Z306;P51965-2;A0A087X283;H7C061	-0.138778	0.818295	0.592125
CCNE1	C9J2U0;P24864-2;P24864-3;P24864;I3L413;I3L1Q9
IKBKG	C9J2V2	0.399451	0.30073	0.0829676
POLR2B	C9J2Y9;P30876;C9J4M6;C9JMN3;C9JZW8	-0.10672	0.481147	0.195437
EHD1	C9J2Z4;C9JDQ8
B4GALT4	C9J3R8;O60513;E7ETS9;C9J4S5;C9J5S0;C9JE00;C9JA31	-0.630496	0.636497	0.338473
MKRN2	C9J494;Q9H000;Q9H000-2	0.266801	0.350742	0.107461
MEF2B	C9J4J4;Q02080-2;B8ZZJ5;B3KQ23	-0.856953	0.413091	0.146435
PDCD10	C9J5C3;Q9BUL8;C9J6F3;C9J363;C9JND6;H7C5M9;C9JSA3;C9J932;F8WDF3	-0.179528	0.667997	0.374015
IGF1R	C9J5X1;P08069
SMPD4	C9J647;F8WF03;F2Z2I0;F2Z2W5
SPP2	C9J6K0;Q13103
ZC3HAV1	C9J6P4;Q7Z2W4-4;H7C5K1;Q7Z2W4-5	0.265272	0.262277	0.0645309
PFN2	C9J712;P35080;C9J2N0;C9JQ45	1.52967	0.0958565	0.0111695
UMAD1	C9J7I0;A0A1B0GUC2;A0A1W2PP33	0.127725	0.862889	0.672775
KDM4C	C9J879;Q9H3R0-3;Q9H3R0-4;Q9H3R0-2;Q9H3R0
HDAC10	C9J8B8;Q969S8-2;Q969S8;Q969S8-4;Q969S8-5;Q08AP5	-0.0063956	0.995239	0.986278
RPSA	C9J9K3;P08865;A0A0C4DG17	0.0287753	0.950693	0.871545
NMD3	C9JA08;Q96D46;C9J0B9;C9IZW9;C9K0C2;C9IY70	-0.081167	0.88837	0.71562
SSR3	C9JA28;Q9UNL2;Q9UNL2-2;C9J365	0.248865	0.823322	0.598923
DALRD3	C9JA38;Q5D0E6-2;Q5D0E6;A0A096LNZ3;C9JJG6;Q5D0E6-4;Q5D0E6-3	-0.312796	0.666117	0.371278
CMTM5	C9JAI6;Q96DZ9-4;Q96DZ9-5;Q96DZ9-3;Q96DZ9-6;Q96DZ9-2;Q96DZ9	0.949775	0.396733	0.136206
HIGD1A	C9JAW5;C9JNU6;Q9Y241;Q9Y241-2	-0.220648	0.757901	0.498509
FXN	C9JAX1;Q16595;A0A2R8Y5A1;Q16595-2;Q16595-3;A0A2R8Y4G3;A0A2R8Y577	-0.896109	0.0267738	0.00126546
AP4M1	C9JC87;O00189;C9JWL4;C9IZL5;C9JMG3;H7C0A0;H7BZV3;F8WCR6;H0Y6K1;F8WDR3;F8WCC5	0.309276	0.364768	0.116275
DRAP1	C9JCC6;Q14919;Q14919-2;E9PNC7;E9PMW2	-0.242001	0.503417	0.214085
VIPR2	C9JCP7;P41587;P41587-2
PPP1R7	C9JD73;Q15435-5;Q15435-4;H7C118
MOGS	C9JDQ1	-0.494301	0.70087	0.418084
TMUB1	C9JE12;C9JCW7;Q9BVT8;A0A590UJA9	-0.135525	0.767781	0.511916
CDC42EP3	C9JEZ4;Q9UKI2
APOD	C9JF17;P05090;C9JX71;F8WBT9	-0.765442	0.338738	0.10102
TRAT1	C9JF66;Q6PIZ9
GPS1	C9JFE4;Q13098-5;Q13098-7;Q13098-6
CYCS	C9JFR7;P99999;CON__P62894	-0.496554	0.477014	0.191786
SPRED2	C9JG63;Q7Z698-2;Q7Z698;H7C2T4;H7C3Y6;C9J623
AAMP	C9JG97;C9JEH3;Q13685;C9JTS3;H7C0R2	-0.0688249	0.893821	0.725372
TMEM238	C9JI98	-0.228684	0.800481	0.56291
APEH	C9JIF9;P13798;H7C393;H7C1U0;C9JLK2;F8WEH5;H0YFE5	-0.0596641	0.931543	0.82147
MRPS34	C9JJ19;P82930	-0.732704	0.095641	0.0110957
VPS8	C9JJN9;Q8N3P4-3;Q8N3P4;Q8N3P4-2;C9JP71;C9JG07;C9JKL0;C9JIA0;C9JPI1;F8WB24;H7C058;H7C322	0.0696857	0.825671	0.603965
SLC38A5	C9JJU1;C9JMY2;C9JHH7;C9JWG4;C9JNK4;Q8WUX1;Q8WUX1-2	0.101138	0.912998	0.767037
ARVCF	C9JJX6;E9PDC3;O00192-2;O00192
STARD3NL	C9JKL2;O95772-2;O95772;C9JJ39;C9J3F5;C9JPX5
PDK1	C9JKT3;F8WC75	-1.58298	0.0201019	0.00075961
OXNAD1	C9JLB7;Q96HP4;U3KQU8;F8WBF3	-0.574864	0.248367	0.0590196
DARS1	C9JLC1;C9J7S3;C9JQM9	-0.394205	0.804964	0.570274
PIGX	C9JLT7;C9JF71;C9JFU3;F8WEJ3	-0.0808977	0.925323	0.8034
POLR2H	C9JLU1;P52434;P52434-4;P52434-2;P52434-3;P52434-5	0.0479342	0.902576	0.742763
MCRIP1	C9JLW8;I3L2L5;I3L317;I3L4Q0;I3L3A7	0.157087	0.686654	0.397184
FARP1	C9JME2;Q9Y4F1;Q9Y4F1-2;M0QXT1;H0Y783	1.35605	0.00585678	9.4543e-05
CDH2	C9JMH2;A0A6Q8PF58;C9J126;P19022-2;P19022;A0A6Q8PHJ8
OARD1	C9JNE2;Q9Y530;C9JXC3;C9J5P1;H7C5Q1;C9JA90;C9IZY1	-0.414238	0.160209	0.0274255
PARL	C9JNP8;Q9H300-2;Q9H300;F8WCQ4;A0A1W2PS40;A0A1W2PP11;H7C0U0;H7C045;H7C122;A0A1W2PP66	-0.0579896	0.952195	0.876006
USP4	C9JNU9;Q13107-3	-1.16146	0.0592507	0.0048262
MBNL1	C9JP00;A0A0A0MQX8;Q9NR56;Q9NR56-7;Q86VM6;C9JCX1;H7C4Y1;C9J4T8	-0.377967	0.113657	0.0152025
EIF3B	C9JQN7	-0.429065	0.495113	0.207287
C7orf50	C9JQV0;Q9BRJ6;H7C0T1;H7C2R9	-0.236901	0.629023	0.330472
SATB2	C9JR56;Q9UPW6-2;Q9UPW6
KLHDC10	C9JRT7;Q6PID8
SEC22A	C9JRY4;C9JNZ0;Q96IW7;C9JDJ8;F8WAU7;C9JR77;C9J463;C9JZ27	0.24316	0.671808	0.379749
CHCHD3	C9JRZ6;Q9NX63;F8WAR4;A0A286YEX5	-0.348535	0.391775	0.132393
STEAP4	C9JS50;Q687X5;Q687X5-2	-0.294326	0.797493	0.558697
ZNF780B	C9JTJ1;Q9Y6R6
ST7;ST7L	C9JU30;Q9NRC1;B7Z4L1;Q9NRC1-5;E7EPD9;Q9NRC1-4;G3XAH9;B7Z4U3;Q9NRC1-2;Q9NRC1-3;H7BXS2;E7EPW5;Q9NRC1-6;E9PCV1;E7ENZ9;Q9NRC1-7;Q8TDW4;Q8TDW4-3;Q8TDW4-7;Q8TDW4-6;Q8TDW4-5;C9JRW1;Q8TDW4-2;Q8TDW4-4;C9JRQ0;C9JZV9;Q8TDW4-8;H0Y7M0;C9JX79;C9JCI7;C9JWK8;Q5TEH7	-0.239189	0.774716	0.525729
DCUN1D1;DCUN1D2	C9JVE2;C9J8R4;C9JRU6;C9J0B2;C9JRE2;C9JAV2;H7C216;Q6PH85-2;Q6PH85	0.179792	0.552319	0.257144
HJURP	C9JWC4;Q8NCD3-3;Q8NCD3-2;Q8NCD3;H7C3V8
UGP2	C9JWG0;C9JTZ5;F2Z3H1;C9J3M0;F2Z3P4;F8WC70	0.149196	0.797485	0.558494
TMEM243	C9JY04;Q9BU79
FILIP1L	C9JYJ6;Q4L180-5;Q4L180-3;Q4L180-7;Q4L180-2;Q4L180;Q4L180-6
POP7	C9JYM0;O75817	-0.139716	0.871075	0.685509
SYPL1	C9JYN0;Q16563-2;Q16563;A0A0U1RQT9;H7C4J8	0.169286	0.877418	0.697955
RPL22L1	C9JYQ9;H0Y8C2;Q6P5R6	-1.33899	0.113693	0.0152209
TVP23C;TVP23B;TVP23C-CDRT4	C9JYS5;Q9NYZ1;J3QL63;J3QL47;A0A0A6YYB9;J3KS67;Q96ET8-2;Q96ET8-3;Q96ET8;C9JPH1;K7ENL4;E5RIS5;I3L376;E5RGC5;K7EK95	0.136772	0.806984	0.574331
XRCC5	C9JZ81	-0.303929	0.713463	0.435803
GART	C9JZG2	0.17635	0.911176	0.761487
UBE2H	C9JZG9
DHRS2	C9JZP6;Q13268;Q13268-2;H0YJG9;H0YJP4
BDH1	C9K0G7
HLA-F	D0EV57;P30511;A0A140T9C2;A0A140T9W3;A0A140T9B7;A0A0G2JH66;A0A0G2JPA3;A0A140T8X0;A0A140T9V0;A0A140T9W7;A0A140T9D9;A0A140T939;P30511-3;A0A140T9X6;P30511-2;A0A140T9J8;A0A0G2JNV5;A0A0D9SFW8;A0A140T9M4;A0A140T908;A0A140T925;A0A140T9A3;A0A140T9K3;A0A140T9P9	0.104763	0.9171	0.78475
CLDN5	D3DX19;O00501
GPBP1	D4PHA4;Q86WP2;Q86WP2-2;Q86WP2-3;Q86WP2-4	-0.20646	0.82988	0.611633
HLA-B	D5H3J5;Q2L6G2;A0A140T9A9;A0A140T9H3	1.3945	0.289711	0.0774385
C1QB	D6R934;P02746;A0A0A0MSV6;D6RGJ1	-0.264005	0.849012	0.639896
AIMP1	D6R937
CAMK2D	D6R938;Q13557;E9PF82;Q13557-6;Q13557-11;Q13557-8;Q13557-3;Q13557-4;E9PBG7;Q13557-10;Q13557-9;Q13557-5;H0Y9J2	0.280701	0.826441	0.606467
RPS3A	D6R9B6	0.00735188	0.995239	0.986948
FRYL	D6R9B9	-0.266552	0.786384	0.5433
CDV3	D6R9V8;D6RFH2;Q9UKY7-3;D6RDN0;D6R973	-0.342665	0.851052	0.646383
SLC38A9	D6R9X0;E7ESU6;D6R9Q7;Q8NBW4-2;Q8NBW4;D6RHW0;D6RER8;D6RG31;D6RHF5;Q8NBW4-4;Q8NBW4-3	0.450567	0.77408	0.523949
COX7C	D6R9Z7;P15954	-0.0777293	0.938045	0.837598
ETFDH	D6RAD5	-0.0477158	0.981536	0.952099
TENT2	D6RAF2;Q6PIY7-2;Q6PIY7	-0.507786	0.291082	0.0781792
FBXO4	D6RAJ6;Q9UKT5-2;Q9UKT5;D6REP2	-0.0029216	0.995239	0.986451
HNRNPH1	D6RAM1	-0.137728	0.914134	0.769229
DOK3	D6RAM3;Q7L591;D6RC22;D6R951;D6R977;D6RAZ9;D6RF29	0.603714	0.0552868	0.00433089
LYRM9	D6RAR2;D6RFL2;J3KTA2;A8MSI8;J3QLB4	0.865288	0.211964	0.0453587
CDV3	D6RAV0
FAM169A	D6RB01;Q9Y6X4;D6RC41;D6R953;Q9Y6X4-2	0.67124	0.561365	0.265274
AMACR	D6RB81;Q9UHK6;Q9UHK6-5;V9GZ45;V9GYU9;V9GYP4;Q9UHK6-4;Q9UHK6-2	2.50152	0.00028731	8.6165e-07
PEX10	D6RBB0;O60683;O60683-2;A0A3B3ITN6;D6RA89;D6RIF5
PHB	D6RBK0
ELMOD2	D6RBS5;Q8IZ81;D6RHX2;V9GY58	0.161972	0.804	0.567686
CAGE1	D6RCC6;E7EUJ7;Q8TC20-2;Q8TC20-4;Q8TC20;Q8TC20-3;Q8TC20-5;D6R9A7
HSD17B11	D6RCD0;Q8NBQ5	1.58383	0.00050219	1.9278e-06
TMEM175	D6RCD9;D6RHV8;D6RAU7;D6RIZ2;D6RDY8;Q9BSA9
CLDND1	D6RD48;D6RAZ7;D6RCR8;D6RDI6;D6RFX6;D6RCE6;D6R9S8;D6RC11;A0A0R4J2F2;D6RA76;D6RDY1;D6RHU6;H0Y8T9;D6RDP6;D6RIU2;Q9NY35;Q9NY35-2	0.0482522	0.932487	0.823853
DEK	D6RDA2
RPS3A	D6RED7
ABRAXAS1	D6REL5;Q6UWZ7-2;Q6UWZ7;A0A087WZ78;A0A087WWJ9	-0.534597	0.0947279	0.0109205
RNASET2	D6REQ6
SEC31A;SEC31B	D6REX3;O94979;O94979-3;O94979-8;O94979-2;O94979-9;O94979-4;O94979-6;O94979-10;D6RHZ5;H7BXG7;O94979-7;O94979-5;H0Y8V7;H0Y9T9;H0Y8W8;H0YAF5;H0Y9V3;D6RCQ9;D6RE64;E9PKR7;Q9NQW1-2;D6RHE8;D6RBT0	0.367083	0.293494	0.0794607
MCC	D6REY2;A0A096LPB3
RACK1	D6RF23;H0Y9P0	-0.227324	0.841585	0.629675
GC	D6RF35;P02774;P02774-3;P02774-2;D6RBJ7;D6RF20	-0.719045	0.303946	0.0847008
HNRNPD	D6RF44	1.3186	0.294167	0.0799644
DCK	D6RFG8;P27707;D6RCP9;D6RG38	0.175499	0.77255	0.521706
CYB5B	D6RFH4;H3BUX2;O43169;J3QR91	-0.0811393	0.895886	0.731316
ASTE1	D6RG30;Q2TB18;Q2TB18-2;REV__Q96PB7-6;REV__Q96PB7-4;REV__Q96PB7-2
SEPTIN11	D6RGI3;D6RER5;Q9NVA2;Q9NVA2-2;D6RDU5;H0Y961;H0Y9G8;D6RDP1;D6R9Y6	0.642583	0.0821311	0.00861115
CENPK	D6RHD3;Q9BS16;D6RJF0;D6RC76;D6RAX0;D6R984;D6RBN6	0.0740018	0.929961	0.812915
RNASET2	D6RHI9;A0A087WZM2;O00584;H0YAE9;A0A087WWI1;O00584-2;J3QQ64	-0.115859	0.892373	0.723076
ZBED3	D6RIC4;Q96IU2
COX7A2	D6RIE3;D6RGV5;H0UI06;P14406;D6R9C3	-0.439193	0.589481	0.290922
SLAIN2	D6RIF6;H0Y9L2;D6REM5	0.838666	0.154611	0.0259947
C4orf33	D6RIS3;D6RD26;D6RIT3;Q8N1A6	0.4189	0.546632	0.249722
CIRBP	D6W5Y5;K7EQR7;Q14011-2;K7EMY9;Q14011-3;K7EJV1;K7EJV5;K7ER40;K7ENX8;K7ELV6;K7ELT6;K7EQX4;K7ENN6;K7EIF7;K7EQL0
HLA-DRB1	D7RIG5;A0A140T958	0.332097	0.867298	0.679605
HLA-B	D9J307;A0A140T9G0	0.93975	0.46463	0.182207
MMS22L	E2QRD4;Q6ZRQ5;H0Y8J1;H0YAJ2	-0.0481098	0.932552	0.824812
USP45	E2QRF0;Q70EL2;H0YA21;D6RC01;Q70EL2-3;H0Y986;H0Y8Q0;D6RBV3;Q70EL2-2	-0.125467	0.915918	0.778824
GMNN	E2QRF9;O75496;C9K0U5;H7C608
HELQ	E3W980;Q8TDG4;E3W982;Q8TDG4-2;Q8TDG4-5;Q8TDG4-4
CLASP2	E3W994;J3KR49;O75122;A0A0U1RQI6;B3KR06;E7ENG2;O75122-2;D6RBU8;H7C4M5;C9J668;H7C5M8;H7C4I5;H7C4X8	-0.246746	0.641885	0.343699
SPIDR	E5RFY2;E5RIB8;B3KP42;Q14159-2;Q14159;Q14159-3
TATDN1	E5RG17;Q6P1N9;G5EA19;U3KQS5;A0A0D9SGD3;Q6P1N9-2;E5RGF2;H0YBX2;E5RG62;E5RK70;E5RID7;E5RI69;E5RJY6	-0.584478	0.0428479	0.00275214
CA1	E5RG43	0.871462	0.669216	0.375551
TRIM35	E5RGB3;Q9UPQ4-2;Q9UPQ4
LYPLA1	E5RGR0;O75608-2;O75608;A0A087X1K9;B4DP64;E5RJ48	-0.494696	0.229433	0.0517986
STMN2	E5RGX5;Q93045;Q93045-2	1.01142	0.123291	0.0175708
ZFAT	E5RH37;E9PBN4;F8W7M8;Q9P243-4;Q9P243-2;Q9P243;Q9P243-3;E5RGN2
ELOC	E5RHG8;Q15369;Q15369-2;R4GMY8	0.272574	0.164928	0.0287674
UQCRB	E5RHG9	-0.257556	0.89981	0.738004
RRNAD1	E5RHI7;Q96FB5;E5RIL6;H0YBL9;Q96FB5-2
HAVCR2	E5RHN3;Q8TDQ0;Q8TDQ0-2
ERLIN2	E5RHW4;O94905;E5RJ09;O94905-2;O94905-3	-0.550065	0.366526	0.117963
NPM1	E5RI98	-1.27316	0.319605	0.0918251
TBCA	E5RIW3;E5RJD8;O75347;E5RHG6;O75347-2;E5RIX8;A0A494C144	-0.0842671	0.825954	0.604911
PIP4P2	E5RIY0;Q8N4L2;E5RFT4;E5RJC2;E5RIP9	-0.395773	0.427019	0.156136
AP3M2	E5RJ52;P53677;E7ER80;P53677-2;H0YBA0;H0YAY4	-0.335119	0.267817	0.0675004
DECR1	E5RJD2
ANXA6	E5RK69	0.988552	0.0322106	0.00170018
CETN3	E5RK82;E5RJF8;O15182;H0YBL5;E5RH67;E5RFM2	-0.257749	0.551585	0.255397
SGMS1	E6ZCI6;C0MHM2;Q86VZ5	0.15589	0.851052	0.64552
PIGG	E7EM50;Q5H8A4-4;Q5H8A4-2;Q5H8A4;D6RFE8;E7EWV1;Q5H8A4-5;Q5H8A4-6;Q5H8A4-3;D6R9J9;D6RD39	-0.415351	0.432906	0.16047
PGGHG	E7EMA9;Q32M88;B8ZZ60;Q32M88-2;H3BM00;H0YCL6	-0.0052714	0.99245	0.980307
FLOT2	E7EMK3;Q14254;J3QLD9;K7EKW9	0.0204354	0.973977	0.932032
UBR5	E7EMW7;E7ET84;E5RFK7;H0YAV7;H0YBB4	-0.0933991	0.736936	0.47084
ZNF143;ZNF76;ZNF774	E7EN86;P52747-2;P52747-3;P52747;E7EX64;E9PPB0;C9JRS3;E9PLN4;E9PS81;E9PMY8;E9PJF2;C9JTC5;C9J2G7;C9JCG1;E9PLS7;Q6NX45	0.138766	0.72765	0.457229
TAP2;HLA-DOB	E7ENX8;Q03519-2;A0A140T9S0;A0A140TA22;H0Y4X4;A0A140T9U5;A0A140T9L2;A0A140T9F2;A0A140T945;A0A140T935	0.769903	0.14283	0.0224628
STXBP4	E7EPP7;Q6ZWJ1;B5MCT9;Q6ZWJ1-2	0.799009	0.229328	0.0517473
CAST	E7EQ12;D6RC54;D6RAA8	0.867811	0.262067	0.064448
AP5M1	E7EQ45;Q9H0R1;Q9H0R1-2;H0YIY0;G3V3L4;G3V573;S4R311	-0.35475	0.220318	0.0486298
NAA50	E7EQ69;Q9GZZ1;C9J5D1;A0A087WWJ2;Q9GZZ1-2;B0AZT5;C9J5J3;C9JZU6;A0A0D9SF32;F8WCK0	-0.120263	0.706644	0.427072
BBS1	E7EQH1;Q8NFJ9-3;Q8NFJ9;E9PR55;Q8NFJ9-2;E9PPR3;E9PJ28;E9PMB7
HNRNPH1	E7EQJ0
YIPF3	E7EQR8;Q9GZM5;D6RFI3;D6RGY8;H0Y9A1;D6RBQ1;D6RA04;D6RAY4	0.277478	0.488869	0.201916
PRDM15	E7ER26;P57071-3;P57071-2;P57071;Q4W8S1;P57071-6;P57071-5;A0A6Q8PFK1	-0.544136	0.0636164	0.00542602
CLASP2	E7ERI8;E7EW49;O75122-3	-0.370811	0.238126	0.0551216
RASA4	E7ERK1;O43374-2;O43374;H0YB35	-0.143404	0.915946	0.780246
ARHGAP44	E7ERK8;Q17R89-2;Q17R89-3;Q17R89;F5H6L3;J3KRS3
EIF2B4	E7ERK9;A0A087WW69;H7C2L8	-0.0841787	0.817755	0.591146
ZC3H18	E7ERS3;Q86VM9;H3BRH3;H3BP01	0.294252	0.311662	0.0880476
THBS4	E7ES19;P35443
NOS3	E7ESA7;P29474
XPO7	E7ESC6;E5RIW1;H0YBE1	0.427317	0.248298	0.058798
MAEA	E7ESC7;Q7L5Y9;B4DQT1;B4DVN3;Q7L5Y9-3;D6REW7;Q7L5Y9-2;D6RE80;D6RIB6;Q7L5Y9-4;D6RDW4;Q7L5Y9-5;D6RA86;D6RID6;D6R8Z3	-0.26729	0.283031	0.074119
WDR17	E7ESC9;Q8IZU2-2;Q8IZU2;H0YAG1	-0.0944638	0.931212	0.820426
ANKRD26	E7ESJ3;Q9UPS8;A0A6Q8PFU2;A0A6Q8PF30;A0A6Q8PG48;A0A6Q8PGH2;A0A6Q8PGX8;H0Y4T9;A0A6Q8PHK8;A0A6Q8PHI6;A0A6Q8PH02;A0A6Q8PHK2	0.761185	0.436135	0.162138
MRPL22	E7ESL0;J3KQY1;Q9NWU5;Q9NWU5-2;Q9NWU5-3	-0.36999	0.261673	0.0642447
ITGA2	E7ESP4;E7EMF1;E9PB77;D6RG08	1.42675	0.0356782	0.00200445
MTA1	E7ESY4;Q13330;H0Y4T7;Q13330-2;F8W9Y9;H7C3F3	-0.177428	0.598461	0.298847
ING3	E7ET07;Q9NXR8;A0A0C4DG38;Q9NXR8-2;Q9NXR8-3	0.205573	0.555919	0.260618
PLAU	E7ET40;P00749-2;P00749;S4R3G7
DAGLB	E7ET49;Q8NCG7-2;Q8NCG7-4;Q8NCG7	-0.0971997	0.821905	0.597104
DTX2	E7ET89;Q86UW9
METTL8	E7ETE0;B3KW44;B5ME25;Q9H825;Q9H825-2;C9JE69;C9J3F1;C9J6U8;H7C2P8	-0.175335	0.807261	0.575067
RPS24	E7ETK0;A0A2R8Y849;A0A2R8YD14;P62847-2;P62847-3;P62847;P62847-4;A0A2R8Y8A0	0.108383	0.839354	0.626999
LAMP3	E7ETP9;Q9UQV4;C9JDI8;C9JYP5	-1.58772	0.108139	0.0138028
RBMS1;RBMS3;RBMS2	E7ETU5;E7EPF2;C9J9B2;C9JIJ9;A0A1B0GUW5;Q6XE24-3;Q6XE24-4;Q6XE24-5;Q6XE24-2;Q6XE24;F8W1T6;Q15434;F8VV01	0.662251	0.0224386	0.00092156
PLOD2	E7ETU9;O00469;O00469-2;O00469-3;C9JXZ0
TPCN2	E7ETX0;A0A1B0GTM1;A0A1B0GUM5;Q8NHX9
TCOF1	E7ETY2;Q13428-6;Q13428-7;A0A3B3IS06	-0.114198	0.851052	0.646721
CD36	E7EU05;P16671;P16671-4;P16671-3;E9PLT1;P16671-2;E7EX47;E7ERZ9;E7EWI4;E9PC45;E9PJX8;E7EVU1	0.103857	0.934068	0.827394
PITPNC1	E7EU35;A0A0C4DGP0;Q9UKF7-2;J3QS95;J3QRS7
NPIPB5;NPIPB3;NPIPB4;NPIPB12;NPIPB13	E7EUG2;Q92617-3;Q92617-6;Q92617;A8MRT5;F5H3D4;C9IYD2;F8W0I5;Q92617-4;Q92617-2;Q92617-5;C9JG80;F5GW90;A6NJU9;F6SDX0;E9PKP1	-0.241694	0.911585	0.763927
G6PD	E7EUI8	-0.667133	0.465784	0.183132
EIF4G1	E7EUU4;Q04637-8;E9PGM1;Q04637-7;C9K073;C9J2Z7;H7C044;A0A6Q8PFB2;H7C0V6;C9JHW9;C9JIH5;C9JSU8;C9JWW9;C9JWH9;C9J556;C9JWH7;REV__C9JQZ6;REV__F5H7J8;REV__Q8NEG2-2	0.739071	0.00067875	3.2225e-06
CCSER1	E7EUW0;Q9C0I3-2;Q9C0I3;H0YAI2;H0Y9F8;H0YA74
CAPN5	E7EV01;O15484;A0A3B3IRX8;E9PS73	2.01308	0.0155193	0.00048181
MTA3	E7EV10;Q9BTC8;E7EQY4;Q9BTC8-2;F6RRE2;E9PCS8;E9PF88	0.187551	0.791731	0.550869
SLC8A1	E7EV41;P32418-2;P32418-3;P32418-4;P32418-5;P32418
MAP4	E7EVA0;P27816-4;B5MEG9;A0A0J9YW37;A0A0J9YVV8	0.354751	0.406943	0.142547
DTNB;DTNA	E7EVB6;E9PEY4;O60941-6;O60941-5;O60941;O60941-3;O60941-4;O60941-7;O60941-2;Q9Y4J8-8;Q9Y4J8-12;Q9Y4J8-16;Q9Y4J8-5;Q9Y4J8-4;Q9Y4J8-3;K7ERH7	0.980352	0.00086003	5.0553e-06
CYFIP2;CYFIP1	E7EVJ5;Q96F07-2;E7EW33;A0A087WWZ1;A0A087WTQ3;A0A087WVE1;A0A087WZL7;A0A087WV63;A0A0G2JRF5;A0A087WWY5	-0.255186	0.680253	0.388852
YWHAZ	E7EVZ2	1.18085	0.338233	0.100545
SLC36A1	E7EW39;Q7Z2H8-4;Q7Z2H8-3;Q7Z2H8;E5RHG5
NCOR1;NCOR1P1	E7EW50;J3KS51;J3KT44;C9JAP0;Q9H4R4
SEPTIN10	E7EW69;B5ME97;Q9P0V9;Q9P0V9-2;E7EX04;Q9P0V9-3;C9JEW2;C9JNR7;C9JEQ7;F5H1W3;F8WC85	1.21043	0.145237	0.0231549
EXOC6	E7EW84;Q8TAG9;Q8TAG9-2;B1AP46;F2Z3K0	0.182058	0.531299	0.235076
ZMIZ2	E7EWM3;Q8NF64-3;Q8NF64-2;Q8NF64;A0A087X127;F8WC48;C9JDA5	0.122706	0.690739	0.404104
CSTF2	E7EWR4;A0A0A0MT56	-0.174395	0.522223	0.228441
TBC1D31	E7EWW7;E7ERK7;Q96DN5-2;Q96DN5;Q96DN5-3;E5RI94;E5RHC6;E5RFG6;E5RG45;H0YCP2;H0YCY3	-0.905711	0.13406	0.0203439
PCCB	E7EX59;P05166;P05166-2;E7ETT1;E9PDR0;C9JQS9;E7ETT4;E7EUY3;E9PEC3;F8WBI9;E7ENC1;C9JVY9;H7C5C9;C9JVW9;C9JAW3	-0.934274	0.0274374	0.00131657
NRP1	E7EX60;Q5T7F0;E9PEP6;O14786-3;O14786-2;O14786;Q5JWQ4;Q5JWQ6
EIF4G1	E7EX73;F8WCF2	0.255189	0.849012	0.640425
CHTF18	E7EXA6;Q8WVB6;Q8WVB6-2;Q8WVB6-3	0.228936	0.716186	0.438903
NACA	E9PAV3-2;E9PAV3;F8VZJ2;H0YHX9;Q13765;F8W0W4;F8W1N5;F8VNW4;F8VZ58	-0.0718448	0.919848	0.790674
ALYREF	E9PB61
HK2	E9PB90;P52789	0.262557	0.721229	0.446434
SEC24D	E9PC44	0.0719998	0.953824	0.881853
CELF2	E9PC62;A0A0J9YXJ0;Q5VZZ6;A0A0J9YX66;A0A1B0GU44;A0A1B0GUN8;O95319-5;O95319-2;O95319;O95319-4;O95319-3;V9GYD9;V9GY47;A0A0J9YXK1	0.188075	0.671808	0.379434
MARK2	E9PC69;Q7KZI7-14;Q7KZI7-16;Q7KZI7-13;E7ETY4;Q7KZI7-15;F5H4F6;F5H6N2;F5H4J8	-0.177527	0.528875	0.233107
RAPGEF6	E9PCH4;Q8TEU7;Q8TEU7-4;A0A5F9ZHG7;Q8TEU7-5;Q8TEU7-3;Q8TEU7-2;B7Z7Y1;D6RE77;Q8TEU7-6	0.354304	0.120047	0.0166648
GUCY1B1	E9PCN2;A0A494C1B9;Q02153-2;Q02153-3;Q02153;B7Z685;D6RC99
CAV1	E9PCT5;Q03135	-0.868199	0.291082	0.0781367
GOSR1	E9PCW1;B4DQA8;O95249-2;F6RU00	0.140636	0.772587	0.522017
NNT	E9PCX7;A0A590UJI3;D6RCR6
INPP4B	E9PCZ3;D6RJC3;E7EQN9;O15327;E9PHC0;E9PG59	0.331552	0.818376	0.592478
SMG7	E9PD50;Q92540-2;Q92540;Q92540-4;Q92540-5;B1ALB4;E9PEK3;D6RAD0;E9PBK2	0.135617	0.731276	0.462909
MEIS1;MEIS3;MEIS3P1;MEIS3P2	E9PDC4;F5GYS8;H0YNY8;U3KPR8;O00470;O00470-2;U3KQV2;H3BLU4;H0YNA8;A6NDR6;Q99687-3;A8K0S8;Q99687;Q99687-2
MYO1B	E9PDF6;O43795-2;O43795;E7EQD9;H7C2Y7;C9JYW1;C9JUP5;A0A0U1RRI3;C9K0I9	0.558069	0.573791	0.276026
LAD1	E9PDI4;O00515;A0A0J9YYF6;A0A0J9YW63;A0A0J9YVY2
ICA1	E9PDL4;A0A3B3IST8;Q05084-3;Q05084;Q05084-2;B9ZVM7
ANKHD1	E9PDP5;H7C2F5;H3BLS9;Q8IWZ3-2;Q8IWZ3-5;Q8IWZ3-3;D6RHC4	-0.40859	0.276098	0.0713269
CDCA2	E9PEI0;Q69YH5	0.0762307	0.943208	0.847175
ATP11A	E9PEJ6;H0Y547;P98196;H0Y8F0;A0A087WVE8;A2A3G9	0.0118094	0.992136	0.978687
CSF1R	E9PEK4;P07333;P07333-2
MAPK8IP3	E9PFH7;A0A087WYG2;A0A669KB35;Q9UPT6;Q9UPT6-2
MLIP	E9PFJ4;Q5VWP3;Q5VWP3-4;Q5VWP3-3;D6RD42;D6RHX6;E2QRH6;H0Y8L5;E9PCK9;Q5VWP3-2
RABGEF1	E9PFK9;Q9UJ41;Q9UJ41-4;Q9UJ41-3;V9GYI8;A0A1W2PPY0;E9PHB8;C9JDA2	0.180597	0.360199	0.113641
PHLDB2	E9PFQ4;Q86SQ0-2;Q86SQ0-3;Q86SQ0;G5E9V3;A0A1W2PQ63;E9PGF6;E9PDY7;A0A1W2PRT1
ZFAND2B	E9PFU9;Q8WV99;E7EV05;B4DEN4;Q8WV99-2;F8WEE4;B8ZZ56;A0A087X0D9;C9J1R6	0.282737	0.605895	0.308869
FCHSD2	E9PG19;O94868;O94868-2;O94868-3;E7ENZ2;C9JM66;B8ZZW8;H0Y6M2;H0YG35	-0.557228	0.204416	0.0428764
ARHGEF3	E9PG37;Q9NR81-2;E7EU49;Q9NR81;Q9NR81-3;C9J586;Q9NR81-4;C9J609;C9JNF2;H7C4P0;C9J5K8
MAP1A	E9PGC8;P78559;P78559-2	0.520287	0.661158	0.365073
TNS1	E9PGF5;E9PF55;A0A494C067;A0A2R8Y4T1;Q9HBL0;A0A087WWW7;H0Y4U1;E7ERH1;C9JI43;E7EMG1;Q9HBL0-2	0.117558	0.912858	0.766117
TRPM2	E9PGK7;O94759-2;O94759;O94759-3;C9JZQ8
SERPING1	E9PGN7;P05155-2;P05155;P05155-3;H9KV48;H0YCA1	-0.520304	0.465171	0.182694
TSN	E9PGT1;Q15631;H7C1D4;Q15631-2;A0A0J9YVW2	0.181987	0.678442	0.387077
COPS8	E9PGT6;Q99627;Q99627-2;H7C3S9;F8WEF2	0.100706	0.819739	0.594055
CYP20A1	E9PHG5;Q6UW02;Q6UW02-2;C9J8K7;Q8WZ13;F8WBE2	1.0246	0.079973	0.00805689
MROH1	E9PHY8;Q8NDA8;Q8NDA8-2;Q8NDA8-3;Q8NDA8-7;Q8NDA8-6;Q8NDA8-4;Q8NDA8-5	-0.313131	0.358037	0.111672
GSDMD	E9PIB2;E9PNZ0;E9PQR9;E9PQ48;E9PRF1
MTCH2	E9PIE4
THY1	E9PIM6;E9PNQ8;P04216;J3QRJ3	0.562008	0.381929	0.12618
YIF1A	E9PIZ0;C9JST7;A6NGW1;O95070
PRDM11	E9PJ09;A0A087WWZ6;Q9NQV5-2;Q9NQV5;H3BSZ2
PHRF1	E9PJ24;B7ZM65;F8WEF5;A0A0J9YYB5;A0A0J9YWD5;Q9P1Y6-3;Q9P1Y6;A0A0J9YX88;Q9P1Y6-2	-0.0017854	0.996846	0.992302
VPS51	E9PJ36;E9PMB6
TCP11L1	E9PJ55;Q9NUJ3;R4GNF5;E9PP52;H0YES4;E9PS88	1.07448	2.4751e-05	1.7815e-08
UBXN1	E9PJ81;Q04323-2;E9PS08
CYHR1	E9PJD7;Q6ZMK1-2;Q6ZMK1;E9PQ42;Q6ZMK1-4	-0.121789	0.724413	0.452498
BRMS1	E9PJF5;G5E9I4;Q9HCU9;H0YCF7;E9PPD1;REV__H0Y5F2;REV__H7BXQ2;REV__Q5SNV9;REV__Q5SNV9-2	0.194358	0.726554	0.455578
CD81	E9PJK1;E9PRJ8;H0YDL9;H0YDJ9;E9PIF1;A6NMH8;P60033;E9PM31;H0YEE2	0.505995	0.638051	0.339615
NDUFV1	E9PJL9	-0.122043	0.878406	0.699381
FBXO3	E9PJM3;Q9UK99-3;Q9UK99-2;Q9UK99;G3V1E0;B4E3U2;Q49AF1;E9PL46	0.24139	0.423081	0.154031
RPS6KA4	E9PJN1;O75676-2;O75676;A0A0A6YYC0;E9PKU3	0.175799	0.68793	0.400247
TRPC6;TRPC7	E9PJN4;Q9Y210-2;Q9Y210-3;Q9Y210;Q70T24;A1A4Z5
ATXN3	E9PJN5
RPS3	E9PJN9
HSPA8	E9PK54;E9PQQ4;E9PQK7;E9PPY6;E9PN25	0.398658	0.546589	0.249493
PARP10	E9PK67;E9PNI7;Q53GL7;E9PPE7;E9PJI2;E9PPV8;F8W8G7;E9PIA6;E9PIK9;E9PSE7;E9PM86;E9PSG8;E9PLE8;E9PPU2;E9PQQ6	-0.119997	0.792843	0.552705
USP35	E9PK78;Q9P2H5-2;Q9P2H5
RAB3IL1	E9PK89;Q8TBN0-2	0.054101	0.963275	0.906249
BCLAF1	E9PK91;Q9NYF8-3;E9PQN2;E9PKI6;A0A1W2PQ43;H0YF63
CCDC15	E9PKB1;Q0P6D6
PLEKHA7	E9PKC0;Q6IQ23;Q6IQ23-2;H0YDE2;Q6IQ23-3;A0A1B0GUN0;A0A1B0GUM1;E9PL74	-0.49615	0.602894	0.30557
MS4A1	E9PKH8;P11836;P11836-2;E9PPL6	-0.871301	0.611112	0.313347
UBTF	E9PKP7;P17480-2;E9PMM2;H0YDH7	-0.702368	0.366427	0.117761
PTS	E9PKY8;E9PJM0;Q03393
NEDD8-MDP1;NEDD8	E9PL57;F8VSA6;E9PS38;S4R3E9;Q15843	0.0848629	0.791196	0.550212
RRM1	E9PL69;E9PP77;H0YCY7
SIGLEC10	E9PL79;Q96LC7-8;Q96LC7-9;Q96LC7-6;Q96LC7-7;Q96LC7-2;Q96LC7-4;Q96LC7-3;Q96LC7;Q96LC7-5
CAPRIN1	E9PLA9	0.214538	0.877163	0.695994
CAPN1	E9PLC9
NPEPPS;NPEPPSL1	E9PLK3;P55786;P55786-2;A6NEC2;H0YDG0;A6NEC2-2;H0YCQ5;E9PJY4;E9PJ74;E9PPD4;A6NEC2-3;E9PRQ5;E9PI82;E9PJF9;E9PPZ2	0.382427	0.0696965	0.00629576
CSTF3	E9PLP8;H0YE74
PRDM10	E9PLV1;Q9NQV6-2;Q9NQV6-1;Q9NQV6-5;Q9NQV6;Q9NQV6-4;Q9NQV6-7;Q9NQV6-6;E9PRS0	-0.0659288	0.871114	0.686275
CAPN1	E9PLX0	0.963193	0.215682	0.0469593
RNF141	E9PLX2;E9PQV2;Q8WVD5;E9PNF8	0.641877	0.0728725	0.00674001
MACF1	E9PLY5
ME3	E9PMB9;Q16798;Q16798-2;Q6TCH8;E9PND9;E9PKA0;E9PNN2	-0.302713	0.724413	0.452414
BIRC2	E9PMH5;Q13490-2;Q13490;A0A087X2B2;E9PIW1;E9PI77;H0YDY3;E9PNM6;E9PQZ9	-0.046468	0.933594	0.826526
CD151	E9PMR4;E9PRJ3;K4DIA7;P48509	-0.252058	0.764933	0.508089
SLC36A4	E9PN09;Q6YBV0
ATP5MG;ATP5MGL	E9PN17;A0A3B3ITX4;O75964;A0A3B3IRW3;Q7Z4Y8	-0.156151	0.859767	0.665556
ARFGAP2	E9PN48	0.237706	0.836011	0.620878
TP53I11	E9PN66;E9PKN9;E9PS55;E9PMW4;E9PQ46;E9PIN5;E9PIK4;U3KQ32;E9PKZ4;E9PPM1;O14683;E9PNB3;E9PMY0	-0.296179	0.736263	0.470145
RNF214	E9PN76
HSPA8	E9PN89
EBAG9	E9PND3;E9PN10;O00559;O00559-2;E9PJ38;E9PJ40	0.388087	0.364768	0.116186
TPD52L1	E9PNK6;J3KNE7;Q16890-5;Q16890;E9PPQ1;Q16890-2;Q16890-4;Q16890-3;E9PNQ9
RIN1	E9PNR2;Q13671-2;Q13671
ARHGAP27	E9PNT2;E9PNX6
RDX	E9PNV3;E9PQ82	0.145151	0.908154	0.754108
CD59	E9PNW4;A0A2U3TZL5;P13987;P13987-2;H0YET2	0.0624171	0.951425	0.874498
ZC3H12C	E9PP00;Q9C0D7;Q9C0D7-2
MDK	E9PPJ5;E9PLM6;P21741;P21741-2
GPAA1	E9PPZ9;O43292;E9PLV6;E9PLG8;O43292-2;E9PM11;E9PQ31;E9PM94	0.0219997	0.972891	0.929088
PCF11	E9PQ01;E9PQF9
PUF60	E9PQ56	0.103693	0.921617	0.794695
TMEM135	E9PQL0;Q86UB9-2;Q86UB9
PRCP	E9PQN3	-0.67784	0.611112	0.3134
PPP6R3	E9PQP7
PHF1	E9PQT8;O43189-2;A2AB23;A2AB22;A2AB25	-0.225237	0.636804	0.338799
JAML	E9PR26;Q86YT9-4;Q86YT9-2;Q86YT9;E9PKK2
RNH1	E9PR82
PEX26	E9PRC5;Q7Z412-2;Q7Z412
C11orf98	E9PRG8;E9PLD3;A0A494BXY3	-0.699827	0.0491366	0.00353299
TXNRD1	E9PRI8
SLC22A18	E9PRM7;A0A0J9YWM3;A0A024RCG2;Q96BI1	0.0719377	0.957644	0.892918
IFT46	E9PRT0;E9PSB9;E9PR06;Q9NQC8;Q9NQC8-2;E9PIM8;E9PKW0;E9PMR8;A0A5F9ZH13
EEF1D	E9PRY8;P29692-2;A0A087X1X7;H0YE72;H0YCK7;E9PIZ1;E9PJV8;E9PN56;E9PN71;E9PRL0;E9PQR8;A0A0J9YXU2;E9PKH7;E9PNC8;E9PPY1	0.555695	0.0428479	0.0027514
SCYL1	E9PS17;Q96KG9-2;Q96KG9;E9PK59;Q96KG9-3;Q96KG9-4;Q96KG9-5;Q96KG9-6;E9PPN3;A0A0A0MQX4;H0YCI6;H0YDH0	0.0478836	0.915918	0.779328
TM7SF2	E9PS18;O76062;H0YEN6;E9PLS9;E9PK81;E9PQZ7;E9PP79;E9PQ50;E9PLL1;E9PS09;O76062-2	-0.20478	0.871075	0.685183
MAF1	E9PSH4;Q9H063;E9PR76;E9PJ05;H0YEV4	0.223556	0.699182	0.414814
CD3E	E9PSH8;P07766	-0.201397	0.930708	0.81613
CHMP4A;TM9SF1	E9PSI1;E9PQ80;E9PQI5;E9PMQ9;O15321-2;O15321;E9PL78;E9PJM1;E9PQY7;E9PS99;H0YI89;E9PJC4	0.0634589	0.890214	0.718209
CADPS	F1T0E5;Q9ULU8-2;Q9ULU8-3;Q9ULU8;Q9ULU8-4;Q9ULU8-5;H7C538;H7C4K9;A0A0C4DGY2
IQGAP3	F2Z2E2;Q86VI3	0.968376	0.343589	0.103538
RPS6KA2	F2Z2J1;Q15349;Q15349-3;Q15349-2;B7Z3B5;D6R910;D6RHW7;D6RA62;D6RE03
JAKMIP1	F2Z2K5;Q96N16-6;Q96N16-7;Q96N16-4;Q96N16;Q96N16-5;Q96N16-2;Q96N16-3
FGGY	F2Z2V1;A0A0U1RRB9;Q96C11;Q96C11-3;Q96C11-4;Q96C11-5;A0A0U1RQJ1;Q96C11-2;C9J015;A0A0U1RQS3;A0A0U1RR53;A0A0U1RRI8;J3QKV9;Q96C11-6	0.154472	0.847456	0.637219
TRMT2A	F2Z2W7;Q8IZ69;Q8IZ69-2;C9K041;H7C100	-0.322842	0.260514	0.0638159
XPO4	F2Z2X4;Q9C0E2	-0.309158	0.194141	0.0387675
TMEM237	F2Z329;A0A087WWU1;Q96Q45-2;Q96Q45;Q96Q45-5;Q96Q45-3
RAP1GAP	F2Z357;A0A0A0MQY8;J3KPC5;X6R8W7;P47736;P47736-2;P47736-3;P47736-4	0.331143	0.851052	0.646124
PTGR1	F2Z3J9;Q14914-2;Q14914	0.207076	0.836123	0.621275
KCTD10	F5GWA4;Q9H3F6-2;Q9H3F6;F5H497;F5H6V0;F8W8I7	0.26052	0.4836	0.197279
GTF2H3	F5GWD3;Q13889;F5GXG6;F5H4K7;H0YFF7;F5H3G1;A0A087WYD5	-0.472785	0.148643	0.0241916
PIK3C2B	F5GWN5;O00750
WNK1;WNK4	F5GWT4;Q9H4A3-2;Q9H4A3;Q9H4A3-5;Q9H4A3-6;Q9H4A3-7;Q9H4A3-4;A0A6Q8PFM0;F6UYG0;H0YH68;Q96J92-3;Q96J92;K7ENT7;Q96J92-2	0.236272	0.467317	0.184226
FAM76B	F5GX09;F5H5F4	-0.36148	0.317925	0.0911516
KDM4B	F5GX28;A0A0C4DFL8;O94953;K7EQ54;O94953-2	-0.26785	0.568013	0.270727
RIPOR2	F5GX51;A0A2R8YEE0;Q9Y4F9	0.370548	0.722924	0.450093
ENG	F5GX88;P17813-2;P17813	-0.401919	0.775182	0.526752
ATE1	F5GXE4;O95260-2;B4E107;Q5SQQ1	1.10943	0.00605886	9.9576e-05
NR4A1;NR4A2;NR4A3	F5GXF0;P22736;P22736-2;H7BZ00;H3BT85;P22736-3;Q92570-2
ALCAM	F5GXJ9;Q13740-2;Q13740;H7C543;Q13740-4;Q13740-3	0.0411709	0.965624	0.911407
DAD1	F5GXX5;P61803;F5H895;A0A0B4J239	0.373795	0.540291	0.243701
SPARC	F5GY03;E5RK62
NECAP1	F5GYH1;A0A1W2PRM0;A0A1W2PRL5;A0A1W2PR09;Q8NC96;A0A1W2PNT6;A0A1W2PR27;A0A1W2PPF5;F5H2U7;A0A1W2PRQ7;Q8NC96-2;A0A1W2PRW5	0.299039	0.255985	0.0621766
SDHAF2	F5GYJ5;Q9NX18;F5H8E2;F8W679;M0QYN2;F5GXW4;M0R060;F5H5T6	-0.649321	0.44548	0.169192
DDX24	F5GYL3;A0A1W2PRR2;A0A087WXU8	-0.716808	0.340563	0.102257
ATP6V0D1	F5GYQ1;P61421;R4GN72;J3QL14;H3BQJ1;H3BQB4;H3BSG7	0.0782242	0.906799	0.751024
PXN	F5GZ78;P49023	0.451812	0.427922	0.156878
DTL	F5GZ90;Q9NZJ0	1.28866	0.388519	0.130002
RAP1B	F5GZG1	-0.203378	0.851052	0.644946
SLC3A2	F5GZS6;J3KPF3;P08195-3;P08195;P08195-4;F5GZI0;H0YFS2;H0YFX4
LTO1	F5GZY6;B4DFA5;Q8WV07;H3BPK6;F5GWS9;F5H6T8
IRAG2	F5H006
RIPOR2	F5H029;A0A2R8Y7B3;B7Z6U4;A0A2R8YF77;Q9Y4F9-2;A0A2R8Y4B9
ZNF79;ZKSCAN7;ZNF132;ZNF286A;ZNF286B;ZNF599	F5H032;A0A087X2B0;Q15937;C9J6L6;A0A1W2PPT3;Q9HBT8-2;Q9HBT8;P0CG31;Q96NL3;P52740-2;P52740
PLBD1	F5H053	0.405113	0.767781	0.511878
RAP1B	F5H077	-0.166824	0.883385	0.707789
ANAPC5	F5H0F9;Q9UJX4;Q9UJX4-3;F5GY68;Q9UJX4-2;H0YFB5;F5H0N1;F5H3S5;F5GZ05	0.0138936	0.966063	0.913234
TDG	F5H0I7;G8JL98;Q13569;B4E127;H0YH18;F5H539	0.683394	0.181454	0.0338275
CLASRP	F5H0Q6;A0A0A0MQS2;Q8N2M8;Q8N2M8-4;Q8N2M8-3;K7EP11;K7EM61;K7EKC9	-0.334755	0.264039	0.0655347
GNB3	F5H100;P16520-2;P16520;F5H8J8;F5H0S8;E9PCP0;A0A6Q8PF84;F5GZN8	0.0236138	0.983479	0.955754
TCP1	F5H136;F5H676;F5H726;F5H7Y1	-0.319456	0.662381	0.36803
RRN3;RRN3P2	F5H148;Q9NYV6;H3BMT1;Q9NYV6-2;Q9NYV6-3;A6NIE6;Q9NYV6-4
POLE	F5H1D6;Q07864;A0A5F9ZHA7;A0A087WW42;A0A087WX51;A0A5F9ZHD6;F5H7E4	0.522449	0.487331	0.199995
CRACD	F5H1N7;Q6ZU35;A0A1B0GWF1;A0A2R8Y6P1;R4GNI9
PIGB	F5H1S1;Q92521;H3BS45;H3BRK6;H3BQU3
HIVEP1	F5H212;P15822;C9J2N3;P15822-2;P15822-3;C9JZF8;C9JAW2;A0A0D9SFF3
SPOCK2	F5H283;Q92563
ZNF7;ZNF419;ZNF180;ZNF41;ZFP1;ZNF549;ZNF45;ZNF416;ZNF527;ZNF674;ZNF239;ZNF317;ZNF26;ZNF554;ZNF165	F5H290;P17097;P17097-2;Q96HQ0-2;A6NNZ3;Q96HQ0-5;Q96HQ0;Q96HQ0-3;Q96HQ0-4;Q96HQ0-6;Q9UJW8;P51814-4;J3KNQ1;Q6P9A3-2;P51814-8;P51814-7;Q02386;Q9UJW8-3;Q9UJW8-2;Q9UJW8-4;G5E9B8;A0A0A0MP75;P51814-6;E9PJX9;P51814-5;P51814-2;E9PPK0;Q9BWM5;Q8NB42;Q2M3X9;Q6P2D0-2;Q6P2D0;Q16600;Q96PQ6-4;P51814-3;P17031;Q86TJ5;Q2M3X9-2;Q8NB42-2;Q6P9A3;P49910;P51814
NAA40	F5H2C9;Q86UY6;F5GY41;F5GXF6;Q86UY6-3	-0.583821	0.152272	0.0255185
PRPF19	F5H2I0	-0.424781	0.817741	0.591033
VPS33A	F5H2X5	-0.441078	0.713463	0.435815
CIZ1	F5H2X7;Q9ULV3;Q9ULV3-5;H0Y5D5;Q9ULV3-2;Q9BTG3;Q5SYW2;Q9ULV3-3;Q9ULV3-4;A0A494C0L7;A0A0U1RQR2;F6WSM2	0.289708	0.186349	0.0356558
SEC23A	F5H365;Q15436;Q15436-2;G3V4V1;G3V1W4;G3V3G5;G3V2R6;G3V5X8;G3V4Q2;G3V5K1	0.124813	0.772291	0.521315
PXMP2	F5H4N4;Q9NR77;F5GZF7;F5GXM0
GRIP1	F5H4N6;Q9Y3R0-3;Q9Y3R0-2;Q9Y3R0;F5H4P8;H0YFK8;F5H4Q7;F5H3G9;F5H5I0;F5H424;F5H3F9;H0YGF1;H0YGM4
VPS37C	F5H4Q5;A5D8V6	-0.122134	0.866922	0.678064
PDCD2	F5H4V9;Q16342-3;Q16342;J3QK82;A0A087WYJ3;Q16342-5;Q16342-2;Q16342-4;F5GWT2;H0YFZ5;H0YFM2;H0YFS8	0.103172	0.827029	0.608094
RASGRP1;RASGRP3	F5H514;H0YMF3;H0YKM0;O95267-2;O95267;O95267-3;O95267-4;O95267-5;H0YNK9;H7C352
KLHL42	F5H523;Q9P2K6
ACSF3	F5H5A1;F5H755;F5H362;H0YGC7;F5H3B2;H0YH37;H0YGJ0	-1.32638	0.201114	0.0415448
TUBA1C	F5H5D3;Q9BQE3	0.0215575	0.97673	0.940533
PAAF1	F5H5D4
BCKDHA	F5H5P2;P12694;P12694-2;F5GXU9;H0YH31	-0.294251	0.657534	0.361423
NAT1	F5H5R8;P18440	0.557747	0.0674716	0.00595404
DDX55	F5H5U2;Q8NHQ9;E7EX41;Q8NHQ9-2	-0.195029	0.520287	0.226502
HEATR5A	F5H619;Q86XA9-2;Q86XA9;H7C5W6;H0YIW3;F8VQQ6;H0YHE0;H0YHS5;Q86XA9-3	0.521192	0.232481	0.0530723
ZNF84;ZNF568;ZNF615	F5H630;P51523;F5H1B1;A0A087WWI3;H9KV89;A0A087X254;Q8N8J6;Q8N8J6-3;Q8N8J6-2
ATL3	F5H6I7	0.499716	0.230974	0.0524189
ACTR2	F5H6T1
MRPL48	F5H702;Q96GC5-3;Q96GC5;F5H8D0	-0.843623	0.0144517	0.00041556
MSRB3	F5H7C4;F5H6G9;F5H199;H0YFW5;Q8IXL7-2;Q8IXL7;H7C2B7;A0A2R8Y7J8	1.57912	0.0144517	0.00042301
MGST1	F5H7F6;F5H6X2;P10620-2;P10620;F5GX73;F5H613;F5H760	0.124724	0.921247	0.793498
OLR1	F5H7N8;P78380;P78380-3;F5H001;F5GZH1;P78380-2;J3QTI8;F5H3G7;F5H0N6;B7ZAN8	-0.247059	0.855336	0.655354
RPS6KC1	F5H7T0;F6RJM5;Q96S38-2;Q96S38;A0A087X1U5	0.200735	0.891414	0.720917
TNC	F5H7V9;E9PC84;J3QSU6;P24821-6;P24821-5;P24821-2;P24821-3;P24821-4;P24821;F5H5D6	0.338999	0.863828	0.674198
MED21	F5H872;Q13503	-0.180536	0.668987	0.375262
MVK	F5H8H2;Q03426;F5H092;A0A1B0GWC2;F5GXC0;F5H163;F5H368;A0A1W2PS16;A0A0B4J236;A0A1B0GWF3	0.53423	0.102157	0.0124544
STARD10	F5H8H3;Q9Y365;F5GY11;F5H1Z6;F5H0V7;F5H8G1;F5GWK5;H0YH17;H0YFF3;F5H5A8;F5H3G8;H0YGA9;F5GY07;H0YGN8	-1.45597	0.0118712	0.00029621
SIDT2	F5H8L4	-0.646291	0.329067	0.0957673
hCG_2043426;DDX19A;DDX19B	F6QDS0;I3L352;Q9NUU7-2;H3BTX1	0.342712	0.378893	0.123864
DST	F6QMI7;E9PHM6;Q03001-14;Q03001-8;E7ETB9;Q6P0N6;Q5T0V7;Q03001-10;H0YC82;H0YBX0;E7ERX3;H0YAT7;Q03001-11;Q03001-12	0.298092	0.709104	0.42992
CDPF1	F6RAJ7;Q6NVV7
BNIP3	F6RP06;A0A0J9YW18;Q12983
DOCK2	F6S220;Q92608-2
PPP3R1;PPP3R2	F6U1T9;D3YTA9;P63098;H7BYZ3;A0A1B0GUC7;Q96LZ3	0.425325	0.121608	0.0171704
HLA-DMB	F6UB75;A0A140T9U6;A0A140T9T8;A0A140T9R2;A0A140T9R0;A0A140T9I2;A0A140T9C9;A0A140T926;A0A0G2JIJ2;A0A0G2JI43;P28068	0.0442247	0.962695	0.904836
FBH1	F6UZG9;Q8NFZ0;Q8NFZ0-2	-0.101218	0.84915	0.640768
CIZ1	F6VD24
RBM38;RBM24	F6VZ39;H0YA61;A6NG75;H0Y8S7;Q9H0Z9-2;Q9BX46-5;Q9BX46-2;Q9BX46;Q9H0Z9	-0.29869	0.56612	0.269138
RANBP1;PKIB	F6WQW2;P43487-2;P43487;C9JXG8;C9JGV6;C9JJ34;C9JDM3;C9JIC6;Q5T0Z6;Q9C010;Q9C010-2	-0.0551463	0.928896	0.810221
MICU1	F6XEV2;A0A0U1RRK1;A0A286YF11;Q9BPX6;Q9BPX6-3;Q9BPX6-2;Q9BPX6-5;Q9BPX6-4;E9PQV6;S4R3W3;S4R3D7;S4R3V1	0.184495	0.623064	0.325461
LY6G6D	F6XWZ1;A0A140T9V5;A0A140T9R8;A0A140T9N5;A0A140T952;A0A140T924;A0A140T8X6
INHBE	F8VNP4;P58166
CAD	F8VPD4;P27708;H7C2E4;H7C3Z5	0.0836766	0.816066	0.588261
ATG101	F8VQD9;Q9BSB4;F8VVA0;H3BMZ4	0.733145	0.0937697	0.0107313
METAP2	F8VQZ7;P50579-2;F8VRR3;F8VY03;F8VZX9	0.610949	0.183003	0.0345107
PCBP2	F8VRH0	0.043924	0.972256	0.927819
RAPGEF3	F8VRX1;O95398-3;O95398;O95398-2
NFYB	F8VSL3;P25208	-0.121472	0.694819	0.410674
PRPF40B	F8VU11;Q6NWY9-2;Q6NWY9-3;Q6NWY9;H0YII7	0.0484527	0.951409	0.873313
POC1B-GALNT4;GALNT4	F8VUJ3;Q8N4A0	0.0789772	0.915918	0.777911
DAZAP2	F8VUW5;Q15038-3;Q15038-6;Q15038;Q15038-4	0.256895	0.600778	0.302273
NAP1L1	F8VUX1;F8VY35;F8W0J6;F5H4R6;P55209-2;P55209;H0YIV4;F8W020;F8VVB5	0.667113	0.146719	0.0235145
WDR90	F8VUX9;Q96KV7-3;Q96KV7-5;Q96KV7	-0.625767	0.293187	0.0792278
CD63	F8VV56;F8W022;F8VWK8;P08962-3;P08962-2;P08962;F8VNT9	-0.0079804	0.995239	0.985798
NAP1L1	F8VV59;B7Z9C2;P55209-3;F8W118;H0YHC3;H0YH88;F8VRJ2;B7Z4K9	0.738684	0.152751	0.0256357
COPZ1	F8VVA7;P61923;F8W651;P61923-5;P61923-4;F8VXB1;F8W156;F8VYZ4;F8VUC5;F8VXR1;P61923-3;F8VYK5;P61923-2;F8VYE0	0.0303421	0.960894	0.899494
DUSP6	F8VW29;Q16828
TSPAN31	F8VWE0;Q12999;F8VS78;F8VW54;F8VVF8;F8VNT7;F8VP43	-0.595198	0.163247	0.0283176
CS	F8VWQ5;F8W0J2	-0.113428	0.88837	0.715433
SMARCC2	F8VXC8;Q8TAQ2-2;Q8TAQ2-3;F8VZW6	-0.0606176	0.862752	0.671714
KANSL2	F8VXI8;F8VX10;Q9H9L4;H0YIQ8;F8VRX7;F8VUX5;F8VP38;H0YHR2;H0YID1	-0.496634	0.0805813	0.00822734
GIT2	F8VXI9;F8WAK2;Q14161-10	-0.0378265	0.973079	0.929767
CHST11;CHST13	F8VXK3;Q9NPF2-2;Q9NPF2;A0A087WU70;Q8NET6-2;Q8NET6	1.41172	0.00880888	0.00017629
RGPD1;RGPD2	F8VYC4;A0A286YES2;P0DJD0;P0DJD1;A0A1W2PNU4	-0.322001	0.753184	0.493329
PPP1CC;PPP1CB	F8VYE8;P36873;P36873-2;F8VR82;F8W0W8;A0A087WYY5;H0Y3Y6;F8WE71	0.00103191	0.99757	0.994835
CDK4	F8VYY1
SMARCD1;SMARCD3	F8VZ70;F8VW95;C9JYI7	-0.19472	0.778135	0.530021
PCBP2	F8VZX2;H3BRU6;F8VXH9;F8W1G6;H3BND9	0.814023	0.505146	0.216392
HSP90B1	F8W026
CNPY2	F8W031;F8VXJ7;F8W1K5;F8VP03;F8W1U5;H0YIH9	0.285099	0.683712	0.392802
OSBPL8	F8W060
ATXN2	F8W0B5
PCBP2	F8W0G4
ATP5F1B	F8W0P7	-0.482183	0.102158	0.0123977
PPHLN1	F8W0Q9;Q8NEY8-8;Q8NEY8-2;Q8NEY8-6;Q8NEY8-9;Q8NEY8-5;F8WF16;F8VWU8;F8VPY7;F8VRK2;Q8NEY8-7;F8VP48;F8VXV7;REV__K7EN69	-0.403969	0.0811472	0.00835225
PPP1CC	F8W1A0	-0.0937503	0.929005	0.811096
AK2	F8W1A4;P54819-2;P54819;P54819-3;P54819-5;F8VY04;A0A5K1VW67;P54819-6;P54819-4	-0.147648	0.750112	0.489787
CHPT1	F8W1B3;Q8WUD6-2;Q8WUD6	-0.0817038	0.932198	0.823096
C17orf49	F8W1H0	-0.426854	0.698559	0.414057
NFE2	F8W1N9;Q16621	0.729507	0.405896	0.141985
KLC1	F8W6L3;H0YJL0	-0.426645	0.829819	0.611414
ZDHHC3	F8W6M3;H0Y6A5;Q9NYG2;Q9NYG2-2	0.110891	0.836553	0.622498
BAP1	F8W6N3;Q92560;H0Y8E8;C9J7L9;F8WEY5	-0.510796	0.430858	0.158832
PKLR	F8W6W2
EML1	F8W717;A0A3B3IU69;O00423;O00423-3;G3V500;G3V3N9;G3V497;G3V538;H0YJS9;G3V4H6;G3V4U5;G3V3J1;G3V5C8;H0YJK4
RPL32	F8W727;P62910;D3YTB1;D3YTI8	0.0484151	0.94744	0.857048
GOLIM4	F8W785	0.59559	0.146245	0.0234035
RPL10	F8W7C6;A0A087WV22;H7C123;H7C2C5;H7C2U2	-0.499895	0.678325	0.386929
MRE11	F8W7U8;P49959-2;F5GXT0;F5H742;F5H256
CDK10	F8W872;Q15131-2;Q15131;Q15131-4;Q15131-3;H3BT74;Q15131-7
VEZT	F8W8C2;Q9HBM0;F2Z3A6;Q9HBM0-2	0.333331	0.467695	0.184587
SLBP	F8W8D3;Q14493;E7EUV9;H0YAE8;Q14493-2;H7C4H8	0.389625	0.551924	0.25656
TIA1	F8W8I6;P31483;C9JTN7;P31483-2;P31483-3;E5RGV5;E5RG67;H7BY49	0.0993764	0.84155	0.629547
POLD2	F8W8R3;P49005;A0A087WWF6;C9JLE1;C9IZD2;C9J8Z7;C9JHC7;H7C1B3	-0.127955	0.72765	0.457578
IGF2BP2	F8W930;Q9Y6M1-1;Q9Y6M1;Q9Y6M1-5;Q9Y6M1-6;Q9Y6M1-3;Q9Y6M1-4	1.10246	0.144891	0.0230339
FSD1L	F8W946;Q9BXM9-2;Q9BXM9;A0A0C4DG97;Q8N450;C9JD05;Q9BXM9-3	-0.0431683	0.957504	0.89151
PPIP5K1	F8W9A8;B7WPL9;Q6PFW1-2;Q6PFW1;Q6PFW1-3;Q6PFW1-7;Q6PFW1-4;Q6PFW1-5;Q6PFW1-6;A0A2R8YGT1;H7C398;H0Y3Y5;C9J5E6;H7C436;C9JZX6	0.40691	0.422985	0.153591
WNK2	F8W9F9;H0Y7T5;Q9Y3S1-2;Q9Y3S1-4;Q9Y3S1;A6PVV2;Q9Y3S1-3;H0Y7R3;H0Y7J9;H0Y493;E9PCD1
MTMR1	F8WA39;Q13613;Q13613-2;Q8NEC6;H0YDX3;E9PIH9;E9PPP8;F8W764;F8W8S8;H7BZJ1;H7C406	-0.061758	0.912542	0.765633
DDX31	F8WAJ0;Q9H8H2;Q9H8H2-2;Q9H8H2-4;Q9H8H2-3	-0.590868	0.0848895	0.0092466
KIF3C	F8WAR6;F8WER6;O14782	-0.716215	0.389683	0.130959
RNF149	F8WCD0;Q8NC42	0.473771	0.176113	0.0321657
EIF5A2	F8WCJ1;C9J7B5;Q9GZV4;C9J4W5
TPK1	F8WCM7;F8VRJ6;F5GZG6;Q9H3S4	0.165874	0.907695	0.753361
CKMT1A;CKMT1B	F8WCN3;P12532;P12532-2;C9JSQ1;C9J6W7;C9JT96;C9JJX8;C9J995;C9J8F6	0.664519	0.690739	0.404171
ZNF10	F8WD46;P21506;F5GZ75;A0A088AWK7
RPSA	F8WD59	-0.0844284	0.918272	0.788396
PDCD6IP	F8WDK9	0.161355	0.929961	0.812284
CMTM7	F8WDZ3;Q96FZ5-2;Q96FZ5
FLNA	F8WE98	0.73649	0.783094	0.538753
BCHE	F8WF14;P06276;F8WEX7;H7C4Y0;H0Y885	-0.344601	0.855336	0.655195
ALG3	F8WF93;H7BZZ2;F8WE30;H7C0X4;Q92685	-1.07953	0.251935	0.0607203
STIM1	G0XQ39;Q13586;E9PNJ4;Q13586-2;H0YDB2;E9PIQ8;E9PRZ7;E9PR09;E9PN27;E9PRE4;E9PR07;E9PJ19;E9PMB4	0.246676	0.580481	0.28371
PABIR2	G1UD79;Q7Z309-3;Q7Z309-4	-0.411482	0.476712	0.191263
NDUFV1	G3V0I5;P49821-2;P49821;E9PQP1;E9PPR0;E9PPS5	-0.818351	0.0370194	0.00214313
CCAR2	G3V119	-0.132388	0.887765	0.714174
GSDMD	G3V1A6;P57764	-0.096998	0.845359	0.634067
LIN7C	G3V1D4;Q9NUP9	-0.298332	0.480358	0.194915
RXYLT1	G3V1K2;Q9Y2B1	-0.122687	0.910962	0.758841
TJP1	G3V1L9;Q07157;G5E9E7;Q07157-2;A0A087X0K9;H0YKB1;H0YLT6	1.68123	0.0201019	0.00075273
ZSCAN21	G3V1M0;Q9Y5A6;G3V0F4;C9JHD9
HBA2	G3V1N2	0.527273	0.851052	0.645883
BORCS5	G3V1P3;Q969J3;Q969J3-2	0.0475991	0.924148	0.798232
DENND5B;DENND5A	G3V1S3;Q6ZUT9-2;H0YGE5;Q6ZUT9-3;H0YDV6
FCF1	G3V1S4;Q9Y324;G3V5S9;G3V5D2;G3V5L8;G3V3N8	-0.461063	0.380457	0.124917
MYL6	G3V1V0;F8W1R7;P60660;G3V1Y7;H0YI43	-0.30191	0.705062	0.425251
GTSF1	G3V1V4;Q8WW33	0.967868	0.389721	0.131347
ZC3H14	G3V256;Q6PJT7-4;A0A087WTC9;Q6PJT7-8;H0YJ51;H0YJ87	0.0338924	0.975792	0.93845
WDR25	G3V2K8;G3V367;Q64LD2	-0.115675	0.84915	0.641141
ACTN1	G3V2X9	0.0654381	0.96028	0.89865
ATP5MF-PTCD1;PTCD1;ATP5MF	G3V325;O75127;C9JGL8;C9JJT5;C9JU26;C9JQN9;P56134-4;P56134-2	-0.695478	0.385105	0.128014
WARS1	G3V339
RNASE1	G3V357;P07998
MYO5A;MYO5C	G3V394;Q9Y4I1-3;O95317;Q9UES5;G3V3C9;H0YM96	-0.671026	0.177164	0.0325169
KLC1	G3V3H3;Q07866-10
WARS1	G3V456	0.656431	0.648662	0.351722
MED6	G3V4A5;A0A087WYL7;O75586;O75586-2;O75586-3	0.279819	0.452815	0.174369
PRKCH	G3V4H0	-0.700511	0.760208	0.501993
ZNF410	G3V4H7;J3KNQ6;Q86VK4-4;Q86VK4-3;Q86VK4;Q86VK4-5;G3V4E6;A0A1W2PNT4;H0YJI7;Q86VK4-2	-0.368231	0.542127	0.245375
ENTPD5	G3V4I0;O75356;G3V450;REV__Q8N2N9-4;REV__E9PJI0	0.371439	0.565317	0.268421
VIPAS39	G3V4K3;Q9H9C1;Q9H9C1-2;G3V549	-0.0310115	0.956924	0.888682
PSMC1	G3V4X1	0.305813	0.560714	0.264715
LTBP2	G3V511;G3V3X5;Q14767
MIA2;CTAGE1;CTAGE3P	G3V599;Q96PC5;Q96PC5-9;Q96PC5-14;Q96PC5-7;Q96PC5-10;Q96PC5-12;Q96PC5-5;Q96PC5-8;Q96PC5-6;Q96RT6;G3V5K6;Q8IX95;G3V3C4;G3V4M1;Q96PC5-2	-0.0504021	0.932198	0.823166
CCNK	G3V5E1;O75909;O75909-1;O75909-4;O75909-2;G3V2Q3;G3V235	-0.204284	0.314914	0.0893135
ZFYVE1	G3V5N8;Q9HBF4-3;Q9HBF4;Q9HBF4-2	0.222661	0.524052	0.229524
KLC1	G3V5R9;Q07866-9;Q07866-5;Q07866-3;Q07866	0.719135	0.0553601	0.00434991
GSTZ1	G3V5T0;A0A0C4DFM0;G3V4T6;G3V267;A0A0A0MR33;O43708-2;G3V3B9;G3V5U6;H0YJN8	-0.988518	0.0457642	0.00316876
CDK2;CDK3	G3V5T9;P24941;P24941-2;E7ESI2;G3V317;K7EJ83	0.00307473	0.995239	0.987239
PPP2R3C	G3V5U8;G3V561;A0A0C4DGK2;Q86US5;G3V2K1;Q969Q6
HNRNPC	G3V5V7
PSMA6	G3V5Z7;P60900;G3V295;P60900-2;G3V3I1;G3V3U4;G3V4S5;G3V2S7;H0YJC4	-0.109124	0.693226	0.407902
SLC26A6	G3XAC1;Q9BXS9-3;Q9BXS9-7;Q9BXS9;Q9BXS9-5;Q9BXS9-4;A0A0C4DFT5;Q9BXS9-2;Q9BXS9-6;F8W9I8;C9J6Y3;C9JKR6	-1.74226	0.0373811	0.00221192
ZNF512	G3XAG1;Q96ME7-3;Q96ME7;Q96ME7-2	-0.68718	0.0846054	0.00920551
CLCN4	G3XAG5;P51793-2;P51793;A0A6Q8PG54
SEPTIN5	G3XAH0;Q99719-2	0.123224	0.91445	0.770018
TRAM1	G3XAN4;Q15629-2;Q15629	0.388239	0.660889	0.364773
TENT4B	G4U4J3;Q8NDF8-3;Q8NDF8-5;Q8NDF8;Q8NDF8-2;Q8NDF8-4;E9PC61	-0.55398	0.170114	0.0304271
SMARCB1	G5E975;Q12824-2;Q12824;A0A0G2JRV3;C9JTA6;A0A0G2JSE9;A0A2R8Y5N5;B5MCL5;A0A0U1RQQ2;A0A0U1RRB8;A0A2R8YEE8;A0A2R8YDN6	0.114757	0.693615	0.408282
USP11	G5E9A6;P51784;Q5JXD3	-0.169469	0.780059	0.533109
SOS1	G5E9C8;Q07889;Q07889-2;C9K0N6	0.240782	0.259252	0.0634136
ARMC8	G5E9V6;H7C5B7
CHPF2	G5E9W2;Q9P2E5;Q9P2E5-2;C9JZF7;H7C5L5	-0.227761	0.646038	0.348826
MRPS22	G5E9W7;G5E9V5;P82650;H7C5H3;H7C5F2;P82650-2;H7C5L9;C9J5D8	-0.50253	0.169551	0.0302246
GIMAP4	G5E9W9;C9IZQ3
ARAP3	G5E9Y3;Q8WWN8;Q8WWN8-2;Q05CH1
CLPTM1L	G5E9Z2	0.528197	0.497483	0.209264
CELF1	G5EA30;Q92879-2;Q92879-3;Q92879;Q92879-6;Q92879-4;Q92879-5;E9PSH0;E9PQK4;E9PKU1;F5H4Y5;F5H0D8;E9PKA1	-0.430404	0.209361	0.0445043
CDC27	G5EA36;F6QPS0;I3L394;I3L3H6;I3L328;I3L2Z8;I3L225;K7EMA6;I3L1K3;I3L3G1;E9PRZ6	0.0869223	0.769939	0.516892
HNRNPH1	G8JLB6;P31943;E9PCY7;D6RBM0;D6RIU0;D6RFM3;D6RIH9;D6RJ04;D6RDU3;D6R9T0;D6RIT2;E7EN40;E5RGV0;H0YB39;H0YBD7;D6RDL0;H0YAQ2;E5RGH4;D6RF17;H0YBG7;D6R9D3;H0YBK1	0.00863412	0.977419	0.942176
CDC25B	G8JLH2;B4DIG0;P30305-2;P30305;P30305-4;P30305-3
VSTM1	G8JLN4;A0A2R8Y636;Q6UX27-3;Q6UX27-2;Q6UX27
CNK3/IPCEF1;IPCEF1	G9CGD6;G9CGD6-2;Q8WWN9;Q8WWN9-2;A0A2Q2T6B6;G9CGD6-3;E5RGN6;E5RGB6;E5RJQ7;E5RK08	0.234642	0.825953	0.605031
HCK	H0Y3C5;J3KPD6;P08631-4;P08631;P08631-3;P08631-2;H7BXG4;H7C5P9	0.181061	0.85903	0.662093
UBR3	H0Y3K2
SIK3	H0Y4E8;H7C3X8	-0.394625	0.193682	0.0385687
IMPDH2	H0Y4R1;E7ETK5
LARP4B	H0Y4V9;H0Y641	1.00004	0.0691629	0.00623926
TRRAP	H0Y4W2;Q9Y4A5;F2Z2U4;Q9Y4A5-2;A0A2R8YFJ4;C9K0N1	-0.0371926	0.851052	0.646492
DOCK9	H0Y572
DOCK4	H0Y599;Q8N1I0;Q8N1I0-3;Q8N1I0-2;H0Y7H7;C9J637;A0A590UJ51;A0A590UJM5;F5GXW1;Q8N1I0-4	-0.980622	0.299355	0.0822005
RPL36A;RPL36A-HNRNPH2	H0Y5B4;H7BZ11;J3KQN4;P83881;H7BY91;H0Y3V9;R4GN19	0.0501882	0.938045	0.836597
FLNA	H0Y5C6
FLNA	H0Y5F3	0.93759	0.433595	0.160882
ERGIC3	H0Y5K5;Q9Y282;Q9Y282-3;Q9Y282-2;H0Y802;A6PVJ2;A0A0C4DH46	0.0960745	0.915918	0.778239
ERGIC3	H0Y621;A0A1W2PPS8	0.316711	0.813649	0.58469
TRIM16;TRIM16L	H0Y626;K7EL43;J3QL38;J3QKY5;J3QR69;J3QLP0;K7ENN8;Q309B1-2	-0.0313894	0.982134	0.953386
ARFGAP3	H0Y6A0
SUSD1	H0Y6B2;H3BLV4;F8WAQ1;Q6UWL2-3;Q6UWL2;Q6UWL2-2	0.953141	0.188747	0.0367712
KDM1B	H0Y6H0;Q8NB78;Q8NB78-2;Q8NB78-4	0.144353	0.675606	0.383757
ATF6B	H0Y7D7;Q99941-2;Q99941
TLR9	H0Y858;Q9NR96-4;Q9NR96-2;Q9NR96-5;Q9NR96;Q9NR96-3;H7C5I2	0.731223	0.615944	0.317725
GOLGB1	H0Y867	0.0590276	0.943208	0.847258
NDUFB5	H0Y886;O43674;E7EWP0;O43674-2;H7C568;A0A087WYD0	-0.14219	0.877163	0.695624
TMEM222	H0Y8D0;H0Y870;H0Y861;Q8TDQ4;Q5SSC2;Q9H0R3;H7C5C5
HERC3;HERC6	H0Y8G9;Q15034;Q15034-2;C9J8E7;H0Y9U0;C9JFL2;C9JKA7;C9J6Z1	-0.236667	0.663545	0.369105
RGS14	H0Y8W3	0.29249	0.493062	0.205245
RAPGEF2	H0Y905	0.602817	0.291082	0.0781829
PGM3	H0Y987;O95394;O95394-3;O95394-4;A0A494C0G1;J3KN95;A0A494C1E2;A0A494C1Q4;A0A087WT27;A0A494C099;A0A494C163;D6RIS6;H0Y8I3;A0A494C076	0.316794	0.549584	0.252828
ABCE1	H0Y990	-0.278429	0.805823	0.572202
DEK	H0Y993;P35659;A0A494C028;H0Y8X0;A0A494C198;D6R9L5	0.331749	0.68043	0.389517
TXNDC15	H0Y997;Q96J42-2;Q96J42;D6RB48;D6RBD9;H0Y928	-0.14832	0.94744	0.85895
CAMK2D	H0Y9C2	-0.245242	0.77046	0.519533
MRPL3	H0Y9G6;E7ETU7;P09001;D6RC14;E9PF06;D6RBQ5	-0.7701	0.0252112	0.00113524
SFPQ	H0Y9K7
PHYKPL	H0Y9N3
PPIP5K2	H0Y9S9
TMA16	H0Y9X1;Q96EY4;D6RA57;D6RE67;D6RC31	-0.493522	0.389251	0.130466
SYNPO2	H0Y9Y3;Q9UMS6-4;Q9UMS6-2;Q9UMS6;Q9UMS6-3;Q9UMS6-5
CNOT6L;CNOT6	H0Y9Z5;Q96LI5;H0Y9C1;Q96LI5-2;D6RGK9;D6RIW9;D6R9H6	0.269308	0.367069	0.11832
PCBD2	H0YA52;Q9H0N5	-1.17373	0.00696918	0.00012039
SEC31A	H0YAB3	0.972155	0.268338	0.0678248
APBB2	H0YAJ5;G5E9Y1;Q92870-2;Q92870;Q92870-4;D6RB55;Q92870-3
RAPGEF2	H0YAJ8
ZC2HC1A	H0YAP0
DENND3	H0YAY3;E9PF32;A2RUS2-2;A2RUS2;B3KRG7;E5RI43;E5RIR7;E5RHH2;A2RUS2-3;A2RUS2-4;H0YBH5;E5RJ42;H0YBK9;H0YAW2	-0.16999	0.8176	0.590543
UBE2W	H0YB73;H3BMM0;X6REH9;Q96B02;Q96B02-3;E5RG25	-0.384926	0.572462	0.274648
MTDH	H0YBJ8	1.66605	0.0526947	0.00398877
CCNC	H0YBQ5;J3KP90;E5RFK5;P24863;E5RIH8;Q5JV82;E5RI39;G5E954;P24863-2
MYC;MYCN	H0YBT0;A0A087WUS5;P01106;P01106-2;H0YBG3;A0A0B4J1R1;A0A494C1T8;P04198
TPD52;MRPS28	H0YC42;H0YC44;P55327-8;U3KQQ8	-0.258294	0.803347	0.56673
SF3B2	H0YCG1	-0.281584	0.610641	0.312788
SLC43A3	H0YD64;E9PS74;Q8NBI5;Q8NBI5-2	0.617166	0.631991	0.333532
MAPK3	H0YDH9
PLEC	H0YDN1;E9PMV1
CRTC2	H0YDQ8
TRMT44	H0YDS2;Q8IYL2
RNPC3	H0YEB8
PICALM	H0YEF7;H0YEH1;H0YE97;H0YD48	-0.526733	0.171698	0.0307928
C8orf82	H0YF29;Q6P1X6;Q6P1X6-2;J3KNI2	-1.08848	0.0424841	0.00269093
RCAN3	H0YF64;Q9UKA8-6;Q9UKA8-5;Q9UKA8-2;Q9UKA8	0.592447	0.274864	0.0708594
HADHA	H0YFD6;P40939;A0A2R8Y4F5;A0A2R8YG21;A0A2R8Y688;P40939-2	-0.382236	0.416023	0.148318
NUMA1	H0YFY6
ARHGDIB	H0YGX7
IFT81	H0YHE2;Q8WYA0;F8W1J4;Q8WYA0-4;Q8WYA0-3
Q3KR37-2	H0YHG0;H0YHH1;H0YIP3;H0YHR6	-0.0439257	0.930662	0.814794
FKBP11	H0YHM7	-0.698068	0.655436	0.359392
IRAG1	H0YI08;Q9Y6F6-5;Q9Y6F6-4;Q9Y6F6;Q9Y6F6-7;Q9Y6F6-3;Q9Y6F6-1;Q9Y6F6-2;Q9Y6F6-8;E9PJ61;H0YCL0	0.44078	0.70087	0.41779
KIF21A	H0YI78	-0.209016	0.695381	0.411339
FBXO21	H0YIE9;O94952-1;O94952;Q4G104;H0YHF6
PPP1R12A	H0YIS4
GATC	H0YIV9;O43716;F8VRU3;J3KMY1	0.0957962	0.859248	0.662847
PSMA3	H0YJ03	-0.0150677	0.992928	0.981934
STON2	H0YJ05
MNAT1	H0YJF2
VRK1	H0YJF7
TMPO	H0YJH7
STRN3	H0YJT2
STRN3	H0YJZ4
CERS4	H0YKR4;H0YNR6;H0YN04;H0YKC9;Q9HA82;H0YLY3;H0YMY6	-0.123173	0.931501	0.821321
ETFA	H0YL12
ANXA2	H0YL33;H0YNA0;H0YN52;H0YLE2	0.640482	0.481028	0.195331
SYNM	H0YL34
GMPR2	H0YL68
TLE3;TLE2	H0YL70;H0YKN8;Q04726;Q04726-2;H0YNT2;A0A0D9SES8;H0YNI7;K7EJR7	0.142604	0.662381	0.368122
MAN2A2	H0YLB9;P49641-1;P49641;H0YLU3;H0YKH9;A0A0C4DGL1;H0YNG5;P49641-2
AP3S2	H0YLI7;P59780;H0YLX6;H0YN38;P59780-2
DMXL2	H0YLM8;Q8TDJ6;Q8TDJ6-3;Q8TDJ6-2;H0YM41	-0.149376	0.871112	0.686042
TRPM7	H0YLN8;Q96QT4;A0A0C4DGL2;H0YNM0	-0.52679	0.499094	0.210825
LDLR	H0YMD1;J3KMZ9;P01130-5;P01130;P01130-3;P01130-6;P01130-4;P01130-2;H0YM92;H0YMQ3	0.486249	0.528875	0.233242
MORF4L1	H0YMJ0;B3KTM8;Q9UBU8-2;Q9UBU8;H0YLJ3;H0YM21;Q9UBU8-3;H0YMT8;H0YNE0;H0YLV1;H0YNX3;H0YNI8	0.0620207	0.878839	0.700562
GDPGP1	H0YN11
CINP	H0YN33;Q9BW66;Q9BW66-3;H0YKY0;Q9BW66-2	-0.0931401	0.768023	0.512498
CCDC32	H0YN78;Q9BV29;Q9BV29-2;H0YLN5;H0YM19;H0YLI5;H0YMC0;Q9BV29-3	0.563957	0.391539	0.132266
SPPL2A	H0YNA2;Q8TCT8
TM2D3	H0YNF6;B3KT51;E7EPS7;H0YNS4;Q9BRN9-2;Q9BRN9
SEC11A;SEC11B	H0YNG3;P67812-4;P67812;P67812-3;P67812-2;H0YNX5;H0YKT4;H0YNA5;P0C7V7	-0.742357	0.147902	0.0238002
UACA	H0YNH8;Q9BZF9-2;Q9BZF9;F5H2B9;H0YN48;H0YMI1	1.51488	0.0252965	0.00115012
GMPR2	H0YNS9	-0.831012	0.570262	0.272612
NLRC3	H3BLT9;Q7RTR2;Q7RTR2-2;Q7RTR2-3;Q7RTR2-4
LSAMP	H3BLU2;Q13449;F5H5G1;C9J5G3	-2.51861	0.121114	0.016999
WWC1	H3BLZ3;Q8IX03-2;H0YBE8;Q8IX03;H0YAU4
NUB1	H3BM14;H3BM74;Q9Y5A7-2;Q9Y5A7;F8WDB6;C9JRT6;F8WDL9;H7C5N1;H7C5E1	-0.349465	0.395871	0.135172
GLG1	H3BM42;H3BQU9;H3BQT1	-0.181298	0.766236	0.50969
AKTIP	H3BM79;Q9H8T0;Q9H8T0-2;H3BSX7;H3BNB8;H3BVH0;H3BRV2;H3BRT7
SPNS1	H3BMF4;H3BPT8;Q9H2V7-4;H3BPQ9;H3BR82	0.12272	0.82937	0.610884
RNPS1	H3BMM9;H3BTC0;Q15287;Q15287-3;Q15287-2;H3BV80;H3BPG5;H3BUL0;H3BUG0;H3BTY0;H3BNI3;H3BP82;H3BTR6;H3BNU7;H3BTV0;H3BRK4	-0.0993293	0.781137	0.534689
TSC2	H3BMQ0;A0A2R8Y5F1;A0A2R8Y7X5;P49815-5;P49815-3;A0A2R8YDR3;A0A2R8YGD6;A0A2R8YGU4;A0A2R8Y7C8;X5D2U8;P49815;P49815-4;P49815-2;A0A2R8YDZ2;P49815-7;P49815-6;A0A2R8Y6C9;H3BQK4;A0A2R8YEJ8;A0A2R8YGE6;A0A2R8Y670;A0A2R8Y5B2;P49815-8;A0A2R8YHA2;A0A2R8YCR8;Q5HYF7;A0A2R8Y692;C9JX95;I3L3B1	0.418802	0.369725	0.119442
TMEM208	H3BMW4;Q9BTX3;J3KRY7;Q9BTX3-2
ITGAX	H3BN02;P20702	-0.276149	0.784788	0.540613
ARL6IP1	H3BN98;H3BPJ2;Q15041-2;Q15041;Q15041-3	0.567693	0.332555	0.0975405
GDE1	H3BNA5;H3BRL5	0.0623405	0.938045	0.836442
RPS17	H3BNC9;P08708;H0YN88;A0A075B716;H0YN73;A0A0J9YYC4	-0.129087	0.722996	0.450559
INO80E	H3BNM4;Q8NBZ0;J3KNE2;I3NI13;I3L270;Q8NBZ0-2	-0.199186	0.722579	0.449011
HEXA	H3BP20;P06865;H3BS10;H3BTD4;H3BU85;P06865-2;A0A087WUJ7;H3BRP6;A0A087WTY2;H3BVH8;H3BT62;H3BQ04	-0.648517	0.22002	0.0484856
COQ7	H3BP28;Q99807;Q99807-2;I3L1T0;H3BSZ3;H3BS11;H3BTN8	-0.331204	0.462715	0.180679
NME3	H3BPD9;H3BMQ7
FUS	H3BPE7;P35637-2;P35637;H3BNZ4	0.358395	0.660209	0.36393
ZNF598	H3BPG6;H3BQQ2;H3BR87
MACF1	H3BQK9;H3BPE1;A0A5F9ZGX0;A0A669KBB0;H0Y4F5;A0A669KB06;A0A669KB84;E9PS75;B4DQX9	0.0969757	0.731276	0.46288
ANTKMT	H3BQW1;J3KMW5;Q9BQD7;H3BPE8
ZFYVE19	H3BRF9;Q96K21;Q96K21-2;H3BRM1;H3BN64;H3BVF5;H3BSF5;H3BP54	0.344172	0.354697	0.1102
GSTM1	H3BRM6
ABAT	H3BRN4;P80404;H3BNQ7;H3BPW8	0.614622	0.365099	0.116599
SMPD3	H3BS51;Q9NY59-2;Q9NY59	-1.34854	0.173141	0.0312246
SMIM1	H3BS66;A0A2R8Y7R4;B2RUZ4
MPHOSPH6	H3BSB3;H3BNT4;Q99547;H3BNK8;H3BU96	-0.284574	0.42221	0.153029
FAM219B	H3BSK2;H3BM86;Q5XKK7-2;Q5XKK7-3;Q5XKK7;H3BRU1;H3BNG0;H3BMU7;H3BMY2	0.403589	0.63347	0.335572
ACSM3	H3BSM0;Q53FZ2;Q53FZ2-2;H3BUF2;H3BV29;H3BT38	0.554694	0.291405	0.0783047
RUSF1	H3BSM7;Q96GQ5;H3BR29;Q96GQ5-2;I3L2V0;H3BTA0;H3BS97	0.104078	0.887796	0.714306
ZNF106	H3BSS6;Q9H2Y7;Q9H2Y7-2;A0A0C4DGM5;H3BNX5;H3BS99;H3BNJ4;U3KQH7;H3BRD4	0.240169	0.693063	0.407141
BLOC1S6	H3BST1;Q9UL45;H3BR42;H3BRA4;H3BNE3;H3BPR6;H3BN13;Q9UL45-2	0.051563	0.917057	0.784227
CTU2	H3BSW6;Q2VPK5;Q2VPK5-5;Q2VPK5-3;H3BPG4;H3BNM3	0.348839	0.367755	0.118622
ADPGK	H3BTH4	-0.502025	0.420202	0.151577
CRISPLD2	H3BTI0;Q9H0B8;Q9H0B8-2;Q9H0B8-3;H3BSZ9;H3BTP0;Q9H0B8-5;Q9H0B8-4	-0.0660388	0.958809	0.895447
MAP1LC3B;MAP1LC3B2;MAP1LC3A	H3BTL1;Q9GZQ8;A6NCE7;H3BTE7;Q9H492;Q9H492-2	1.41502	0.0114224	0.00027953
CENPT	H3BTR4;Q96BT3;H3BUW2;Q96BT3-2;H3BMP6;H3BQS6;H3BN05;H3BTS2;H3BQJ0;I3L4F8;Q96BT3-3;H3BQ71	0.431675	0.458704	0.178507
CORO1A	H3BTU6	0.720097	0.501394	0.212322
E4F1	H3BUJ7;Q66K89;H3BSL4;H3BN24	-0.249178	0.419366	0.150923
NOL3	H3BUP2;H3BUN4;O60936;O60936-3;H3BM67;O60936-1;J3QLT7;H3BQJ5	0.199906	0.710164	0.431021
RBMX	H3BUY5
TBC1D24	H3BV07;A0A2R8Y518;Q9ULP9-2;Q9ULP9;A0A0D9SFR5;H3BQ06	0.532522	0.0187653	0.00067049
GCA	H7BXD5;P28676;H7C2Z6;C9JIZ3;C9JWQ8;C9JV47	0.0671403	0.948868	0.865923
SAP130	H7BXF5;A0A2R8YDB8;Q9H0E3-3;Q9H0E3;Q9H0E3-2;C9J683;C9JTJ5	-0.281456	0.26095	0.0640167
PPP6R3	H7BXH2;E9PKF6;Q5H9R7-6;Q5H9R7-2;Q5H9R7;Q5H9R7-5;Q5H9R7-4;Q5H9R7-3;H0YEN2;E9PNN8;H0YDW1;H0YEV0;E9PKG4;E9PJD8;H0YDK9	0.212687	0.314914	0.0893439
METTL21A	H7BXH9;Q8WXB1;C9JSX1;C9JES0;Q8WXB1-2	-0.258694	0.776936	0.528645
ESYT2	H7BXI1;A0A499FIX8;A0FGR8-6;A0A087WXU3;A0FGR8	0.141802	0.706451	0.42687
TMEM41A	H7BXL1;F8WDE2;Q96HV5
KALRN	H7BXZ5;O60229;O60229-4;C9IZQ6;O60229-2	0.49369	0.621075	0.32298
NCL	H7BY16
ZBTB44	H7BY22;H0YEM9;Q8NCP5-3;Q8NCP5-4;Q8NCP5-2;Q8NCP5;H0YCZ0;A0A0A0MTE9	-0.172295	0.720821	0.445152
CCDC88B	H7BY33;A6NC98-5
RYR2	H7BY35;Q92736;Q92736-2;A0A590UJZ8;A0A590UKB7
EWSR1	H7BY36	-0.412694	0.267316	0.0670865
RNF34	H7BYJ1;Q969K3;Q969K3-2;A0A087WTM5;G3V504;G3V4D1;G3V5F1	0.131701	0.852823	0.64985
NCAM1	H7BYX6;A0A087WVU1;A0A087X1V2;A0A087WZS4;A0A0C4DGS4;A0A087WTR3;A0A087WVD0	0.753849	0.768381	0.513604
TPM1	H7BYY1;P09493-2	0.526724	0.578199	0.281193
ASB3	H7BYZ6;Q9Y575;Q9Y575-3;Q9Y575-2	-0.0790722	0.936288	0.831495
MCFD2	H7BZ18;A0A3B3IU18	-1.21336	0.304379	0.0848945
CAD	H7BZB3
AP1S2	H7BZG6
PRUNE2	H7BZH9;E9PDC2;A0A088AWP5;Q8WUY3-4;Q8WUY3;Q8WUY3-2;Q8WUY3-3;A0A0C4DFM3;Q5JUB9;Q5JUB8;Q8WUY3-5
PDIA3	H7BZJ3	-0.146147	0.8352	0.619394
OGG1	H7BZM3;O15527-8;O15527-2;O15527;O15527-7;O15527-3;O15527-4;H7C1V7;H7BXZ1;O15527-5
PCYT1A	H7BZN1
RBM33	H7C0H2
Q00341	H7C0S8	0.014598	0.980227	0.94883
BET1	H7C1N3;O15155	-1.10245	0.100935	0.0121446
APOO	H7C1U8;Q9BUR5-2;Q9BUR5;A0A0J9YWW6;G3V1B6	-0.351894	0.556553	0.261185
NCKAP5L	H7C1V4;Q9HCH0-2;Q9HCH0
TATDN2	H7C1W4;Q93075;H7C1D0;H7BZJ2	-0.198454	0.724701	0.453228
R3HDM1	H7C2F9
EBNA1BP2	H7C2Q8;Q99848	-0.546892	0.116136	0.0158266
GNS	H7C3P4;F6S8M0;P15586-2;P15586;H0YFA9;F5H4C6	0.208275	0.600593	0.30203
BRAF	H7C560;A0A2R8Y8E0;P15056;A0A2U3TZI2;A0A2R8YDP5;A0A2R8Y492;A0A2R8Y679;H7C4S5;A0A2R8Y467;H7C5K3;A0A2R8YES9	0.494204	0.0452364	0.00311489
SF1	H7C561;H7C0N4	0.0570639	0.904162	0.746745
NDUFB2	H7C5B8;O95178;C9IZW8;C9JXM4	0.233209	0.784301	0.540054
LRCH4	H7C5D9
PLSCR1	H7C5I5;C9J7K9;O15162-2;O15162;C9J9P4;C9J0H3;C9JE06	0.200559	0.862889	0.673128
FBXL17	H7C835;Q9UF56;A0A6E1XD66;Q9UF56-3;Q9UF56-2	-0.237108	0.489595	0.202281
GCOM1;MYZAP	H8Y6P7;P0CAP1-11;P0CAP1-8;P0CAP1-5;P0CAP1-10;P0CAP1-7;P0CAP1-6;P0CAP1-9;P0CAP1-3;P0CAP1-4;P0CAP1-2;P0CAP1;H3BTD5	-0.29077	0.192147	0.0377333
COPRS	H9KV77;Q9NQ92;J3QRX6	-0.177102	0.911585	0.763055
TNRC18	H9KVB4;O15417;O15417-2;H7C177;O15417-3;H7C0N9;H7C3U5;H7BXS9	0.272206	0.782645	0.537516
GABPB1	H9ZYI9;Q06547-4;Q06547-3	0.221023	0.713319	0.435507
C17orf80	I3L072;Q9BSJ5-2;Q9BSJ5-3;Q9BSJ5;J3KTJ7;J3KT60	0.212127	0.644986	0.347213
PEDS1-UBE2V1;UBE2V1;PEDS1	I3L0A0;Q13404-7;Q13404-1;Q13404-2;G3V2F7;A0A0A0MSL3;Q13404-6;F8WBY2;F8W924
SLC25A52	I3L0B8;Q3SY17
TRAP1	I3L0K7;I3L239;I3L2D5;I3L253
RNF167	I3L0L6;Q9H6Y7;I3L2Y3;I3L462;I3L1K4;K7EN24;I3L0V7;I3L2D4	-0.102263	0.882802	0.706368
DCTN5	I3L0U8
NEURL4	I3L100;I3L2W2;Q96JN8-2;Q96JN8;I3L2Z9;K7EPS7;K7ESJ6;K7ESM1	0.284468	0.506529	0.217292
DGKE	I3L112;P52429;I3L2V2;P52429-2	-0.706844	0.193467	0.0384102
DPH1	I3L1H5;A0A6Q8JGF9;Q9BZG8;Q9BZG8-3;Q9BZG8-2;U3KQN3;I3L3X9;A0A0A0MTR4;V9GYS2	-0.429664	0.276647	0.0716508
ELP5	I3L1Q3;Q8TE02;Q8TE02-4;I3L2A9;I3L2T0;I3L3N8;I3L437;Q8TE02-3;Q8TE02-2;I3L1A8;I3L200	0.594653	0.109276	0.0140397
ZC3H7A	I3L282	0.38742	0.511479	0.220582
GEMIN4	I3L2C7;P57678;I3L4A4;I3L399;E7EN12;I3L4M4;I3L1J7	-0.354758	0.115717	0.0156462
CIC	I3L2J0;I3L135;I3L2I4	0.137803	0.574273	0.276596
DVL2;DVL3;DVL1P1;DVL1	I3L2N2;O14641;I3L2W9;I3L0M7;I3L0Z8;A0A3B3ITC6;P54792-2;P54792;O14640-2;O14640;A0A087WWA7	0.220759	0.601571	0.303239
ALDH3A2	I3L2W1;A0A0D9SGC3
TFAP4	I3L301	0.188014	0.817425	0.590039
EPN2	I3L356;I3L2H1
PFN1	I3L3D5
ARHGAP17	I3L3P1
NAA38	I3L3Z2;Q9BRA0;I3L4V0;Q9BRA0-2;A0A0B4J297;I3L310	0.143674	0.895886	0.730781
ATPAF1	I3L448;Q5TC12;A8MRA7;Q5TC12-3;H0YEW4;Q5TC12-2;H0YD21;H0YDD6;E9PPX6	-0.470883	0.31495	0.0893921
TMEM219	I3L4B3;I3L2J7;Q86XT9;H3BML8
ACTG1	I3L4N8	-0.188069	0.819529	0.593805
GPS2	I3L4X7;Q13227-2;Q13227;I3L3Y9	-0.0023042	0.995794	0.989409
CEP20	I3NI25;Q96NB1;I3L269;I3L0U4;I3L2N4;I3L4V2;I3L0K3;I3L3N6;Q96NB1-2	0.0273936	0.984063	0.95876
TOM1L1	I3NI44;J3KQU4;I3L4I4;O75674-2;O75674-3;O75674;I3L1Q1;I3L4N3;I3L4G0;I3L3T4;I3L367
RBBP8	I6L8A6;Q99708-3;Q99708;Q99708-2;F6Q6H0;J3KSA4;J3QL93;J3QLW6;J3QSH7;J3QRM0
FABP5;FABP5P3	I6L8B7;A8MUU1;REV__U3KQK0;REV__Q99880;REV__O60814;REV__P06899;REV__P23527;REV__P33778;REV__P57053;REV__Q16778;REV__P62807;REV__Q5QNW6;REV__Q8N257;REV__Q93079;REV__Q99877;REV__Q99879;REV__Q5QNW6-2;REV__P58876
NPC2	J3KMY5;G3V3E8;E7EMS2;G3V3D1;P61916;H0YIZ1;G3V2V8;P61916-2	0.703412	0.187773	0.0360859
ADGRB3	J3KMY8;O60242-2;O60242
INTS2	J3KMZ7;Q9H0H0;A0A2R8Y4Z6;A0A2R8Y7F8	0.016803	0.960894	0.899598
BNIP2	J3KN59;Q12982-2;Q12982	0.388539	0.449418	0.172172
TPM3	J3KN67	1.42704	0.301669	0.0834826
TBC1D8B	J3KN75;Q0IIM8;Q0IIM8-2;D6RFZ2;H0Y552;D6RC82	1.54688	0.0110252	0.00025774
SAMD14	J3KN99;Q8IZD0;Q8IZD0-2
CAMP	J3KNB4;P49913	-0.859533	0.535633	0.238709
MAP3K4	J3KNB8;Q9Y6R4-2	0.464551	0.0600685	0.00494326
SAAL1	J3KND1
RGPD3;RGPD6	J3KNE0;A6NKT7;H7BZ48	-0.188471	0.68699	0.398305
MPHOSPH9	J3KNE4;A0A0A0MTP3;Q99550-2;Q99550;H0YG46;U3KQJ0;F5H1U6;H0YFS3;U3KQ61;U3KQD6	0.289334	0.689551	0.403147
SEPTIN1	J3KNL2;Q8WYJ6;Q8WYJ6-2;I3L2M1	-0.0642665	0.938045	0.837952
PHKG2;PHKG1	J3KNN3;P15735;P15735-2;H3BP07;H3BTW6;H3BN16;H3BTI9;F6VCX5;Q16816;Q16816-2;F8WD25;C9JME8;C9J2Q6	0.4346	0.108841	0.0139707
BRAP	J3KNN7;Q7Z569;Q7Z569-2	0.472968	0.135402	0.0207852
ZNF292	J3KNV1;O60281;O60281-2;H0YB79;E5RJG2;E5RFE6	0.109675	0.925691	0.804635
CLUAP1	J3KNW5;Q96AJ1;I3L487;I3L3S9
PWWP3A	J3KNX4;Q2TAK8;A0A0D9SGJ8;Q2TAK8-3;Q2TAK8-2;K7EP97;K7ES53
FBRS	J3KNZ9;Q9HAH7;Q9HAH7-1;H3BRE6
ANKRD46	J3KP26;Q86W74;Q86W74-1;E5RHV2;E5RI20;E5RFM7;E5RI04
PHACTR2	J3KP75;O75167-5;O75167-2;O75167;O75167-4;H9KVA6;F6TH74;F5H858	1.0018	0.195882	0.0395841
CCDC18	J3KP97;Q5T9S5;E9PFB9;Q5T9S5-2;Q5T9S2;H0YCD6
CRISP3	J3KPA1;P54108;P54108-2;P54108-3;I3L0A1	-0.511739	0.653076	0.356678
RBM7	J3KPD3;Q9Y580;F5GXV8;F5GY08;F5H606;I3L521;F5H674	-0.45028	0.147473	0.0236708
HECTD4	J3KPF0;F8VWT9;Q9Y4D8-4;Q9Y4D8;Q9Y4D8-2;Q9Y4D8-5;A0A494C150;Q9Y4D8-3;V9GYT9;F8VU57	0.113341	0.798152	0.56022
KIF3A	J3KPF9;A0A087X011;E9PES4;Q9Y496;H7C2F6;C9J9X2	0.588633	0.0145684	0.00042992
BAZ2A	J3KPG5;F8VU39;Q9UIF9-2;Q9UIF9-3;Q9UIF9;A0A0C4DGI9;H0YHL2;H0YII3;F8VWQ3;H0YHQ7	-0.112021	0.728616	0.459053
PSTPIP1	J3KPG6;O43586;H0YKY3;O43586-2;H0YLW8;H0YLX8;B4E1Z9;H0YLI2;H0YLM9;H0YNS1;H0YNR2	0.336115	0.734053	0.467393
CSAD;GADL1	J3KPG9;Q9Y600-2;Q9Y600;Q9Y600-3;Q6ZQY3-3
HDAC7	J3KPH8;Q8WUI4-3;Q8WUI4-8;Q8WUI4-5;Q8WUI4-6;Q8WUI4-7;Q8WUI4;Q8WUI4-4;Q8WUI4-10;F8VWY3;C9JEB6;C9JNI4;C9J102;C9JF80;Q8WUI4-2;Q8WUI4-9;H0YI41;C9JVZ1;C9JBC2;H0YH91;A0A087WYQ4;C9JGF5;H0YI15;C9JZ79;C9JH46	-0.0182178	0.96866	0.921127
SLC6A4	J3KPR9;P31645;P31645-2
FAM83H	J3KPS2;A0A494C1T9;Q6ZRV2
TRABD	J3KPT4;Q9H4I3;Q9H4I3-2	-0.214925	0.716509	0.439481
CHCHD7	J3KPV1;Q9BUK0;Q9BUK0-2;Q9BUK0-4;E5RJ08;E5RHM5;E5RFN2;E5RII1	0.509505	0.388519	0.130034
ANTXR2	J3KPY9;P58335-4;P58335-2;P58335;A0A0C4DG84;P58335-3	-0.0225682	0.980953	0.950692
C1D	J3KPZ4;Q13901	-0.267821	0.416348	0.148589
POLI	J3KQ09;Q9UNA4;J3KSW2;X6R2I3;J3KTN3;J3KRG0;J3QR36;J3KRS8;J3KTM8	-0.3072	0.621578	0.32354
BSCL2	J3KQ12;Q96G97-4;E9PIU3;H7BXM1;E9PJK0;E9PSB5;E9PR78;Q96G97;E9PPN5;E9PJS9;F8WER0;H7C2D5;F8W7Q8
ARMC5	J3KQ26;Q96C12;H3BS74;Q96C12-4;Q96C12-2;Q96C12-3	0.656628	0.165704	0.0290366
OLA1	J3KQ32;Q9NTK5;Q9NTK5-3;C9JTK6	-0.303577	0.200652	0.0413506
PTRH2	J3KQ48;Q9Y3E5	-0.192533	0.780733	0.534131
GZMB	J3KQ52;P10144;Q6XGZ2;J3KPK2	0.175516	0.901086	0.740023
PHC1	J3KQH6;P78364;H0YH74;F5H6P9
SUMF2	J3KQJ1;Q8NBJ7;C9J660;F8WA42;A0A494C1B1;Q8NBJ7-3;A8MXB9;H7C3B2;C9JL30;Q8NBJ7-2;E9PBT8;J3QT17;E9PG02;Q8NBJ7-5;F8WEX5;F8WES7;Q8NBJ7-4;F8WEV7	0.00187594	0.997618	0.995662
APOL2	J3KQL8	-0.788735	0.20064	0.0413026
CEP170B	J3KQR7;Q9Y4F5-3;Q9Y4F5-2;Q9Y4F5
COBL	J3KR05;A0A0J9YWK3;A0A3B3IU00;H7C1N2;O75128-5;O75128-4;O75128-3;O75128;O75128-7;O75128-2
MED19	J3KR33;A0JLT2;A0JLT2-2	-0.0772166	0.866259	0.677189
CCDC12	J3KR35;Q8WUD4;C9JUN5;S4R331	0.223367	0.48312	0.196924
OTUB1	J3KR44;Q96FW1;F5H6Q1;F5GYJ8;F5GYN4;F5H3F0;Q96FW1-2	-0.241794	0.408195	0.143426
PTPN7	J3KR55;P35236;P35236-2;P35236-3;H7C4T8	1.12402	0.00086003	4.953e-06
TAF6	J3KR72;P49848;P49848-3;P49848-2;P49848-4;C9JTY6;C9JFL8;C9J088;C9JIS2;F8WEJ7;C9J7C4;E5RHA1;E5RKA5;C9JHQ8	-0.168866	0.359271	0.112358
PLK4	J3KR82;J3KR84;O00444-3;O00444-2;O00444
MAP3K3	J3KRN4;J3QRB6;Q99759;Q99759-2
SS18	J3KRP6;J3QS72;X6R3J2;J3QQM2;J3KT74;J3QQW2;Q15532-2;Q15532;F5GWN1;J3QSB3;J3QSG1;J3QQW6;J3QLJ7;J3QQX5;J3KT22;B4DLD3	0.204314	0.447667	0.170645
CBFB	J3KS23
MBP	J3KS94;J3QQK6;P02686-2;P02686;J3QKN5	0.192267	0.911585	0.763656
RAC3	J3KSC4;J3QLK0
COX10	J3KSJ3;H7C101;A0A590UJJ5;Q12887
CHTF8	J3KSJ7;P0CG13	-0.233105	0.793319	0.553401
PIK3R5	J3KSW1;Q8WYR1;Q8WYR1-2;J3KRE9;X6R3K3
FBXL20;FBXL2	J3KTA1;Q96IG2;Q96IG2-2;J3QKL3;Q9UKC9;Q9UKC9-2;F8WE99	0.128749	0.846507	0.635185
TAF4B	J3KTH2;Q92750;Q92750-2
ZNF521	J3KTI4;H7BYU6;Q96K83
SRSF1	J3KTL2;Q07955;Q07955-3;Q07955-2;J3KSR8;J3QQV5;J3KSW7	-0.0470114	0.907006	0.751631
EIF4A1	J3KTN0	-0.263127	0.772566	0.521871
CHERP	J3QK89;Q8IWX8	-0.193326	0.315859	0.0898536
SF3B3	J3QKV4	-0.348901	0.642071	0.343973
HYOU1	J3QL06	0.0823992	0.937197	0.833692
SCO1	J3QL56;O75880	-0.509796	0.282782	0.073986
SCRN2	J3QL71;Q96FV2;Q96FV2-2;J3QQM9;J3QRJ1;J3KT79;J3QR84;J3KS57	-0.345619	0.513274	0.221478
SLC39A11	J3QLB2;Q8N1S5;Q8N1S5-2;J3KRX2;J3QS49;A0A0J9YXE3;A0A0J9YXX3;J3KS66;J3QLA9;A0A0J9YXZ0;J3QQP1;J3QRN3;J3KTP1	0.288331	0.587913	0.290007
RAD51C	J3QLB5;E9PI66;Q7KZJ0;J3QKK3;O43502-2;O43502
STARD3	J3QLM1;Q14849-2;Q14849-3;Q14849;J3QRM3	0.543477	0.254847	0.0617856
MRPS7	J3QLS3;Q9Y2R9;J3QQS1;J3KSI8;J3QKW2	-0.293536	0.558541	0.263172
GDPD1	J3QQN7;Q8N9F7-3;Q8N9F7-2;Q8N9F7;J3KTA9	0.441289	0.672011	0.380333
FLII	J3QQU5
PNPO	J3QQZ9;Q9NVS9;Q9NVS9-3;Q9NVS9-4;A0A286YFL3	-0.0072652	0.990506	0.973634
EVI2A	J3QR06;P22794;P22794-2;J3QQH9;J3KRJ5	0.295835	0.613779	0.315725
RPL19	J3QR09;J3KTE4;P84098	-0.0241026	0.972336	0.928334
CD226	J3QR77;Q15762
ALDH3A2	J3QRD1;A0A5F9ZHI5;A0A5F9ZHN9;P51648;P51648-2;A0A5F9ZI12;A0A5K1VW72;A0A5F9ZGX4;I3L1M4;A0A5F9ZHZ9;J3QKK9;J3QS00;J3KTG1;I3L0X1;A0A5F9ZHP6;K7EN73	-0.0263058	0.969594	0.922443
CMTM4	J3QRP2;Q8IZR5-3;Q8IZR5-2;Q8IZR5
MYL12A;MYL12B	J3QRS3;P19105;O14950	0.114672	0.865378	0.676336
ZNF207	J3QRS9;O43670;O43670-4;X6R4W8;O43670-3;J3KS31;J3QS27;J3KTL1;J3KRB6;J3KRW6;H0Y3M2	-0.0848546	0.722996	0.450572
ICAM2	J3QRT5;P13598;J3QKR4;J3QQX6;J3QRQ1;J3QQR8	-0.0834349	0.915811	0.776066
YES1	J3QRU1;P07947	-0.313168	0.551924	0.256334
VAMP2	J3QRU4;F8WCA0;L7N2F9;P63027	-0.270686	0.483029	0.196549
LLGL2	J3QRV5;Q6P1M3-2;Q6P1M3;J3KSD5;J3QLD8;Q6P1M3-3
MIF4GD	J3QRZ6;A9UHW6;A9UHW6-2;A9UHW6-3;J3QLJ5;J3QLD1;A0A3B3IU65;J3KSU6;J3KSB8;J3QKW3;J3QLN4	0.232588	0.47967	0.194386
HELZ	J3QS41;P42694-2;A0A075B6R3;J3KT20;J3QRR8;J3KS59
MPDU1	J3QS48;I3L295;J3KT75;J3QW43;J3QRD5;O75352-2;O75352;I3L1D2;J3KSI4;I3L4E0;J3KTK8;J3QQZ4;I3L405;I3L261
MPO	J3QSF7
HYPK	J3QT56	0.0783949	0.886777	0.712953
BAG1	J3QTA2;Q99933;Q99933-3;Q99933-2;A0A0U1RR89	-0.556762	0.216693	0.0473921
CHCHD6	J3QTA6;Q9BRQ6;J3QTB2;H0Y922	-0.536257	0.263302	0.0649567
TPSAB1;TPSB2;TPSD1	J3QTS8;A0A087WUI4;A0A087X1U0;Q15661-2;Q15661;P20231;A0A0C4DGM1;A0A0C4DFZ7;Q9BZJ3-2;Q9BZJ3	0.435614	0.723233	0.451229
CXXC4	J9JIF5;Q9H2H0	0.174275	0.851244	0.64793
RWDD4	K4DI92;Q6NW29;D6R9C7;D6RCM5;D6RDH6;E7EV43;Q6NW29-2	0.711698	0.126795	0.0184324
CUL4B	K4DI93	0.276246	0.430288	0.158203
WBP2	K7EIJ0;K7ENL2;A6NG10;K7EMC9;Q969T9;Q969T9-2;K7EIN1;K7ESN4;K7EIK1	0.0534372	0.924627	0.801173
CYGB	K7EIM9;Q8WWM9
SMAD4	K7EIU8;Q13485;K7ES96;K7EL18;K7EIJ2;K7EL15;A0A087WUF3;K7ELK2;K7ENG1	0.0588818	0.899986	0.738256
EML2	K7EIZ0	-0.132651	0.930091	0.813358
ILF3	K7EJ09	-0.438846	0.738931	0.474889
CALR	K7EJB9	0.0948514	0.957504	0.89111
ACTN4	K7EJH8
YIF1B	K7EJQ6;Q5BJH7-2;K7EPQ7
H3-3B;H3-3A	K7EK07;P84243;K7EMV3;A0A590UJJ6;B4DEB1;K7ES00;K7EP01	-1.11632	0.206103	0.0435507
STAT5A	K7EK35;P42229;P42229-2;K7EIF9;K7EM17;C9JVV6	0.630789	0.397781	0.136761
EIF3K	K7EK53;B4DQ48
LONP1	K7EKE6;K7EJE8;P36776-2;P36776;P36776-3;K7ER27;K7ERR6;K7EQF8;K7ER56	-0.602371	0.291082	0.0780963
EVPL	K7EKI0;Q92817	0.493685	0.654659	0.358507
ILF3	K7EKJ9	-0.909096	0.178347	0.032841
SMIM24	K7EKM7;O75264	0.741612	0.519719	0.226192
TMUB2	K7EKW3;E7ESS3;Q71RG4-2;Q71RG4;Q71RG4-3	0.236591	0.633628	0.33574
ARRB2	K7EL17
CDC37	K7EL68
VMP1	K7EL93;K7EL74;K7ENU2;K7EK01;K7EMI0;K7ELS2;Q96GC9;K7EMN6	0.246066	0.731276	0.462444
GID4	K7ELH7;K7ENE2;Q8IVV7;K4DI96	-0.189554	0.827273	0.608447
DPY19L3	K7ELH8;Q6ZPD9;K7ELG1;Q6ZPD9-2;Q8N6Q4	0.0590545	0.938045	0.838505
PRKCSH	K7ELL7;P14314;K7EPW7;K7EKX1;K7EJ70;K7EIP3;K7EL27	-0.270648	0.577134	0.280536
TMEM205	K7ELQ9;Q6UW68;K7EM09;K7EPR0;K7ER05;K7EJQ9;K7EMV9	-0.454464	0.590932	0.292223
ACBD4	K7EM05;Q8NC06;Q8NC06-2;K7EMH4;Q8NC06-3
RPS15	K7EM56;A0A0B4J2B4;S4R417;K7ELC2;S4R456;A0A1Y8EIB3	0.0363395	0.96442	0.908297
UBALD1	K7EM88;K7EQ49;Q8TB05;A0A075B769;K7EM52;D3DUE0;K7EKR5;Q8TB05-2
SPINT2	K7EM91;O43291-2;O43291;K7ES27
ACAA2	K7EME0;K7EJ68;K7EJB1
SHFL	K7EML3
SPC24	K7EMX1;K7EJH0;K7EJV2;K7ESQ2;Q8NBT2;Q8NBT2-2;K7ERQ7;A0A0A0MSN0	0.521432	0.346067	0.104949
ELOF1	K7EN05;K7EPC8;A0A024R7E8;K7EQ44;K7EMV4;P60002	0.75685	0.504429	0.215665
FUT5;FUT3;FUT6	K7ENC0;P21217;Q11128;P51993;P51993-2
NARS1	K7ENF0	0.220367	0.600778	0.302335
U2AF2	K7ENG2	-0.876753	0.197367	0.0402262
DNMT1	K7ENQ6;K7ERQ1
CYTH1	K7ENQ8;K7ERV8;K7EKA2;K7ENH6
STK11	K7EP59;Q15831;Q15831-2;K7EQN8;K7EMR0	-0.145159	0.794025	0.554144
RBM42	K7EP90;Q9BTD8-4;Q9BTD8-2;Q9BTD8-3;Q9BTD8;K7ER08;K7EQ03;K7EML2	0.174107	0.690302	0.403697
TMEM161A	K7EPA3;Q9NX61-2;Q9NX61;K7EQE7;K7EQ34;U3KQT6;K7EKY7	-0.548617	0.546632	0.249775
MGRN1	K7EPJ5;O60291-4;O60291;O60291-3;O60291-2;B4DR12;K7ERA1;K7EJN3;K7EIM7	0.067562	0.965624	0.910286
HDGFL2	K7EPS6
C19orf12	K7EPS8;Q9NSK7-3;Q9NSK7-4;F8W6J3;Q9NSK7-2	0.257753	0.746437	0.483698
UNC13D	K7EQ37;K7EM66
DAZAP1	K7EQ55;K7EK33;Q96EP5;Q96EP5-2;K7EQ02	-0.183282	0.590148	0.291608
FZR1	K7EQT1;Q9UM11-3;Q9UM11-2;Q9UM11
APOC4-APOC2;APOC2	K7ER74;P02655;Q6P163;V9GYJ8	-0.999327	0.416396	0.148656
ACAA2	K7ER88	-0.169194	0.884057	0.709282
EIF3G	K7ER90
KDSR	K7ERC8;Q06136;Q06136-2;K7EQS7	-0.156661	0.782645	0.537876
ICAM3	K7ERF0
CFD	K7ERG9;P00746
APOC1	K7ERI9;P02654;K7EJI9;K7ELM9;K7EPF9;K7EKP1	-1.40307	0.138187	0.0214176
ROGDI	K7ERP1;K7EPS3;Q9GZN7;K7EMJ5;K7EID1;K7EJ96;K7EL91;K7ERN3	0.0173438	0.98617	0.961681
UBE2O	K7ES11
SBNO2	K7ES28;Q9Y2G9-3;Q9Y2G9	0.128037	0.862889	0.672516
MRPL4	K7ES61;Q9BYD3;X6RAY8;Q9BYD3-2;K7ELQ0;K7ELF1;K7EKI4;K7EJ73	-0.63062	0.0362516	0.00205264
TUBB6	K7ES63
CAPNS1	K7ES78
CDIP1	K7ESA8;H3BTN7;K7ELR4;Q9H305-3;Q9H305-2;Q9H305;K7ENR4
UBA2	K7ESK7	0.124853	0.941012	0.844203
EML2	K7ESL7	0.00437093	0.995239	0.9863
ZCCHC2	K7ESN2;Q9C0B9;K7EKB8;A0A087WXC7;Q9C0B9-2
DCAKD	K7ESP4;Q8WVC6;Q8WVC6-2	-0.129931	0.786172	0.542568
GYPA	K9JIK7;Q13030;E9PH25;E7EQF3;E9PD10;A0A087WU29;A0A0C4DFT7;P02724-3;P02724-2;P02724
SLC35A4	L0R6Q1	-0.462477	0.53321	0.236412
ASDURF	L0R819;U3KQP1;U3KQP6;U3KQ49	-0.398442	0.234335	0.053861
MIEF1	L0R8F8	-0.787184	0.177296	0.0325623
SARS2	M0QWZ7;Q9NP81;Q9NP81-2;M0R2C6;M0R259;B4DJM9;M0QX29;M0R2H5;M0R1C0	-0.448329	0.224516	0.0502038
ZNF550	M0QWZ8;A0A0C4DGB4;Q7Z398-2;Q7Z398
ZNF649	M0QX90;Q9BS31
MCOLN1	M0QXD0;Q9GZU1	0.439695	0.359709	0.112754
ZNF428	M0QXZ5;Q96B54	0.316814	0.558541	0.26319
PLA2G4C	M0QY18;M0R339;M0QZB1;Q9UP65-2;Q9UP65;Q9UP65-3
ZFP36	M0QY76;P26651	0.647227	0.21494	0.0464895
KXD1	M0QY77;Q9BQD3;M0R0B4;M0R2G3;M0R228;M0QX74;M0QXP3;M0QXN9	-0.0366131	0.948231	0.862349
HNRNPL	M0QYL7	1.13634	0.0171265	0.00056088
TUBB4A	M0QYM7;M0R042
CLEC4M;CD209	M0QYX2;M0R0P0;E7ENS9;M0QZ42;H7BXU4;M0QZG5;Q9NNX6-11;Q9NNX6;Q9H2X3;Q9NNX6-2;Q9NNX6-10;Q9NNX6-6;Q9H2X3-8;Q9NNX6-7;Q9H2X3-10;Q9H2X3-4;Q9H2X3-5;Q9H2X3-3;Q9NNX6-3;Q9NNX6-12;Q9H2X3-9;Q9H2X3-2;Q9NNX6-8;Q9H2X3-7;Q9H2X3-6;Q9NNX6-5	-0.0045195	0.99757	0.994775
GRAMD1A	M0QZ12;Q96CP6-2;Q96CP6-3;Q96CP6;S4R3I2;M0R0J9
SAMD4B	M0QZ22;Q5PRF9;A0A087WZT0;M0R0X3;M0QY61;M0QXV2;M0QX45	-0.094411	0.818512	0.592675
HRC	M0QZ43;P23327
FCHO1	M0QZI3;O14526;O14526-2;A0A0C3SFZ9;O14526-3;M0R1K4;M0R3E5;M0QZI9;M0QXD1;M0R3E7;M0QY09;M0QZE1;M0QZS1;M0QXW2;M0R107;M0R2J7;M0QZF0;M0QYT8;M0QYA9;M0QXY1	0.0674227	0.874697	0.6914
HNRNPM	M0QZM1	0.165584	0.807261	0.575299
CD37	M0QZP6;B7ZAN3;P11049-3;P11049-2;P11049
MED25;PTOV1	M0QZQ2;Q71SY5-4;Q71SY5-5;Q71SY5;Q71SY5-6;M0QYR4;M0QZB9	-0.142082	0.631766	0.333313
ARHGEF1	M0QZR4;Q92888;Q92888-2;M0QYC1;M0QYS3;M0QZH8;M0QXV6;M0R3H5;REV__Q9BZR6;REV__H7C0V4;REV__H7C215	0.0466696	0.930091	0.813384
HNRNPM	M0R019	0.222344	0.66746	0.373048
MPND	M0R044;W4VSR2;Q8N594-2;Q8N594;M0R0F2;M0R189;M0QXK5
SAE1	M0R054;M0QYM8;M0R286
AP2S1	M0R0N4;M0QYZ2;P53680;X6R390;P53680-2;M0QZ21;M0R1S0	0.0545815	0.89113	0.720096
ZNF414	M0R0Q5
EMP3	M0R122;M0QZ66;P54852;M0QXN1	1.38103	0.0043505	5.7026e-05
RPL18A	M0R1A7;M0R3D6	-0.081746	0.94744	0.856704
KCNN4	M0R1J0;D1MQ08;O15554;M0QZ70	-0.501872	0.63347	0.335023
ZNF446	M0R202;Q9NWS9-2;Q9NWS9;A0A0B4J2G2;A0A0A0MR84;M0R034	-0.258647	0.576356	0.279328
NAPA	M0R213
MRPL34	M0R226;Q9BQ48	-0.348891	0.539366	0.2427
ZNF417;ZSCAN9;ZNF623	M0R230;Q8TAU3;M0R2A6;M0R082;M0R0M6;M0R178;S4R2X8;E9PQL7;O15535;O15535-2;O75123-2;O75123	-0.181553	0.692691	0.406263
ECH1	M0R248
FCGRT	M0R266
SNRPA	M0R268
NXNL1	M0R296;Q96CM4	-1.675	0.161976	0.0279166
EMC10	M0R2A0;Q5UCC4-2;Q5UCC4;M0QYY4;M0R030	0.0300396	0.958577	0.894412
POLD1	M0R2B7;P28340;A0A087WYJ2;M0QZR8;A0A2R8Y7K6;A0A2R8Y705;M0QXQ2;M0R3H8;M0R2J2	0.137561	0.687386	0.398889
ARHGEF1	M0R2C7
SHKBP1	M0R2P6;Q8TBC3;M0R0S1;M0R0S2;M0QZF4;M0QYB1;M0R0E3;M0R0K4;M0R204;M0R1G0;M0QZE8;Q8TBC3-2;M0R2U6;M0QZF2;M0QXA4;M0QYJ9	-0.386269	0.301739	0.0836153
SUGP2	M0R2Z9;Q8IX01;Q8IX01-4;Q8IX01-3;M0R3F6;M0R216;M0R065;M0R2Y3;M0R1Y3	-0.463394	0.133706	0.0202741
EPS15L1	M0R330
SPHK2	M0R344;Q9NRA0-4;Q9NRA0-2;Q9NRA0;Q9NRA0-5;Q9NRA0-3;M0R0E9;A0A075B7A1;E9PCV4;M0QXX5;M0QZP3	-0.0982324	0.920794	0.792914
IRF3	M0R3C2
RABAC1	M0R3D4;Q9UI14;M0R1H9;M0QXH1	0.0148795	0.980219	0.948629
IRF7	M9RSF4;Q92985-4;Q92985-2;Q92985;A0A3B3ISS4;E9PR03;A0A3B3ISC0;E9PSE3;Q92985-3	-0.133716	0.894371	0.726033
DNASE2	O00115;O00115-2;K7ENE5	-1.25844	0.0349897	0.00191402
AGPS	O00116;A0A1B0GWA2;A0A2R8YEL0;B8ZZ81	0.237053	0.441263	0.165632
KIF2A	O00139;O00139-4;A0A6Q8PG37;O00139-1;O00139-5;A0A6Q8PGH7;D6R9M0;A0A6Q8PGG1	-0.162394	0.693679	0.408418
TK2	O00142;O00142-6;H3BP77;A0A0A0MSY7;O00142-2;O00142-4;O00142-3;O00142-5;J3KS73;J3QRP0;J3QL12;J3KRW8;H3BV57	-1.18834	0.0047977	6.7338e-05
DDX39A;DDX39B	O00148;O00148-2;O00148-3;K7EQN7;A0A0D9SEM9;K7EPJ3;K7EN69;K7ENP6;K7EL56;K7EIL8;F6SXL5	-0.167259	0.628538	0.330103
PDLIM1	O00151	-0.590272	0.366114	0.117456
ACOT7;ACOT7L	O00154-4;O00154-7;O00154;O00154-5;K7EKP8;O00154-2;O00154-3;Q6ZUV0	0.18684	0.77046	0.519128
MYO1C	O00159-3;F5H6E2;O00159;O00159-2;I3L3Y6;I3L501;I3L3F5	-0.462903	0.334802	0.0989224
MYO1F	O00160;M0QY89;M0QXU5;M0QXU2	0.121546	0.918663	0.788952
SNAP23	O00161;O00161-2;H3BM38;H3BV99;H3BP15;H3BQY9;H3BNE1;H3BR18;H3BPJ0;H3BR99;H3BNG6;H3BU94	0.008229	0.990415	0.971154
HAX1	O00165;O00165-2;O00165-5;O00165-3;Q5VYD6;O00165-4;O00165-6	-0.349558	0.394249	0.133875
AIP	O00170;E9PMH2;V9GYQ3	-0.0988135	0.797888	0.559795
GTPBP1	O00178;F5H716;B0QY59;F5H257;F8WAZ4;H0YGA8	-0.275086	0.334646	0.0987568
LGALS9;LGALS9C;LGALS9B	O00182-3;O00182-2;O00182-6;O00182;O00182-5;O00182-4;J3KSY2;Q3B8N2-2;Q6DKI2;Q3B8N2;J3QS92;J3KSA0	-0.982586	0.146719	0.0235076
STXBP3	O00186	-0.10553	0.742262	0.478428
SMAP;C11orf58	O00193;E9PM92;E9PRZ9;E9PQA1	-0.394937	0.35248	0.108861
RAB27B	O00194;K7ES41;K7EJ38	0.440559	0.6739	0.382626
AP3B1;AP3B2	O00203;O00203-3;A0A590UJE5;H0YBD0;A0A590UK64;A0A590UK30;F5GWU4;F5GYB0;A0A590UJ44;A0A590UK69	-0.152557	0.642071	0.343989
LGALS8	O00214-2;F6V2D4;O00214;E9PN19;H7BXD8;Q5T3P9;B1ANM0;E9PJ77;E9PRN3	0.29719	0.607137	0.309978
NDUFS8	O00217;E9PPW7;E9PKH6;E9PN51;F8W9K7;H0YDT4;Q08E91	-0.736462	0.0387784	0.00234922
NFKBIE	O00221;Q7LC14;H0Y4W4;H3BNC2	0.204206	0.7257	0.454607
PSMD11	O00231;O00231-2;J3QRY4;J3QS13;J3KSW3	0.229635	0.221387	0.0490753
PSMD12	O00232;O00232-2;J3KTJ5;J3KSK1	0.24212	0.246981	0.0580203
PSMD9	O00233;J3KN29;F5H5V4;F5GX23;O00233-2;F5H7X1;F5H169;O00233-3	0.22629	0.406943	0.14254
SIRPB1	O00241;H3BRP9;H3BV43;H3BML4;H9KV29;O00241-2	-0.210313	0.880655	0.70296
ATOX1	O00244;E5RIM7;E5RGN3	-0.226785	0.572974	0.275283
MEN1	O00255-2;O00255;A0A5F9ZHS3;E7EN32;O00255-3;A0A5F9ZI68;E7ENS2;Q9GZQ5	-0.477464	0.0217691	0.00085875
CBX4	O00257;O00257-3;F8WCW6;I3L4F1	-0.0904168	0.877418	0.697911
PGRMC1	O00264;O00264-2	0.291624	0.640884	0.343045
SUPT5H	O00267;O00267-2;M0QYL9;M0R2M5	0.0292076	0.924274	0.800308
TAF4	O00268;A0A0G2JRY5;V9GY14;V9GY03	-0.0505555	0.877163	0.695873
DFFA	O00273-2	-0.122902	0.847012	0.636446
DFFA	O00273;K7ERT1	0.0413002	0.918177	0.78812
RFXAP	O00287	-0.236342	0.600488	0.301685
HIP1	O00291;O00291-4;O00291-3;C9JMG5	0.491973	0.274711	0.0705892
CLIC1	O00299	0.593665	0.0623081	0.00524716
EIF3F	O00303;H0YDT6;E9PQV8;A0A1W2PP79	0.297983	0.222463	0.0494777
WWP2	O00308;O00308-2;O00308-3;O00308-4;H3BS79;H3BPJ8;H3BRX8	0.499482	0.166462	0.0292147
ARNTL	O00327-6;A0A669KBF4;O00327-3;O00327-5;O00327-4;O00327-8;O00327;E9PL54;E9PKN1;E9PKG7;H0YER9
PDHX	O00330-3;O00330;E9PLU0;O00330-2;H0YD97;E9PRI6	-0.957535	0.0147252	0.00043971
QSOX1	O00391;O00391-2	-0.0616244	0.95626	0.886872
DCTN6	O00399;E5RK00;E5RFU3	0.554791	0.0112355	0.00027337
SLC33A1	O00400;A0A2R8YF57;H7C562;H7C577;A0A2R8Y5I5;A0A2R8YEX5;A0A2R8Y359;H7C532;A0A2R8Y6H1	0.141183	0.862	0.670444
WASL	O00401	-0.540009	0.216693	0.0473301
PDE2A	O00408-4;O00408-3;O00408;E9PEF1;O00408-5;O00408-6;O00408-2;F5H130;H0YFL1
FOXN3	O00409-2;O00409;H0YJ54;H0YJG3;H0YJ94;H0YJ22;G3V3A7;H0YJY0	0.0177111	0.980953	0.950716
IPO5	O00410;O00410-3;H0Y8C6;O00410-2;E7ETV3;E7EQT5;E7EV12;E7EWK4;E7EX05;H0Y3V4;E7ESZ1;E7ETV8;C9JZD8;C9JQT6;C9J875;C9JXE0;C9JZ53;F8WF30;C9J583	-0.045425	0.925537	0.804293
POLRMT	O00411;K7EMH3;K7ESD1	-0.953755	0.0417974	0.00262738
EEF2K	O00418;H3BRH4	-0.220729	0.644986	0.347794
CCRL2	O00421;O00421-2
SAP18	O00422-2	-0.381896	0.0632615	0.00536539
IGF2BP3	O00425;O00425-2;F8WD15	0.701658	0.554724	0.259395
DNM1L	O00429-2;O00429-4;O00429-8;O00429-9	-0.216515	0.684496	0.393765
DNM1L	O00429;O00429-3;O00429-6;O00429-5;O00429-7;F8VZ52;F8VUJ9;B4DDQ3;B4DPZ9;F8W1W3;F8VR28;F8VYL3;H0YI79;H0YHY4	-0.126266	0.738449	0.473844
RTCA	O00442-2;O00442;A6NIC1	-0.272044	0.601287	0.302952
PIK3C2A	O00443;A0A0C4DGF9;O00443-2;E9PPP3	0.328419	0.360199	0.113544
IFRD1	O00458;A0A6Q8PHD2;O00458-2;A0A6Q8PH75;A0A6Q8PF03;A0A6Q8PHN0;A0A6Q8PFA5;C9JA65;H0YEE3;E9PMY4;C9JNM6;C9JLG5	-0.708711	0.187984	0.0362392
PIK3R2	O00459;E9PFP1;A0A087X257;V9GYJ4;A0A5F9ZHY3	-0.0186902	0.965624	0.9116
GOLIM4	O00461
MANBA	O00462;A0A2R8YEC9;A0A2R8Y524;E9PFW2;A0A2R8Y4U7;A0A2R8YCE9;A0A2R8YE79;A0A2R8Y211;A0A2R8Y7A0;A0A2R8Y7N1;A0A2R8Y7A7	0.182356	0.774687	0.525163
TRAF5	O00463-3;O00463;O00463-2
EXOC5	O00471;F8W9B8	0.448523	0.0717671	0.0065689
ELL2	O00472;O00472-2;D6RC27;H0Y8G1;A0A0U1RR08	0.262688	0.724413	0.452454
BTN3A3;BTN3A2;BTN3A1	O00478;O00478-2;C9JZT5;C9JUV8;C9JQT8;C9J877;C9JNZ3;E9PRX1;E7EPR2;C9JVU4;C9J3Q8;E9PJE9;E9PFB8	-0.451291	0.306967	0.0859531
HMGN4	O00479	-0.611558	0.248467	0.0591957
BTN3A1	O00481;O00481-4;O00481-2;O00481-3	-1.25111	0.00880888	0.00017647
NDUFA4	O00483	-0.009676	0.992125	0.978473
PSMD14	O00487;C9JW37	0.174755	0.491859	0.203859
ZNF593	O00488;A9J4F5	0.643849	0.131241	0.0196919
BIN1	O00499-6;O00499-2;O00499;O00499-11;O00499-7;O00499-4;O00499-3;O00499-5;O00499-8	0.689828	0.283297	0.0742227
KPNA3	O00505;H0Y4S9	-0.134033	0.713709	0.436308
STK25	O00506;O00506-3;O00506-2;H7C279;C9J6L2;C9JCC0;C9J232;C9JDH9;C9JN58;E7EM58;C9JJV0;C9JFA1	0.330942	0.335964	0.0995883
BCL9	O00512	0.822392	0.027834	0.00137287
FAAH	O00519;A0A087WYA0	0.269447	0.753453	0.493685
VWA5A	O00534;O00534-3;O00534-2;B4DHS6;O00534-4	3.0871	3.5273e-09	8.4628e-13
PES1	O00541-2
CACNA1A	O00555;A0A1C7CYY9;A0A1B0GTN7;A0A087WW63;A0A1B0GU81;A0A1B0GUS3;A0A1B0GTW2;K7EKF7;O00555-4;O00555-6;K7EQ95;O00555-5;A0A1B0GTI4;A0A590UJK2;B5TYJ1;A0A1B0GU74;A0A384DVW2;O00555-2;O00555-3;A0A1B0GUM7	0.213016	0.596817	0.297334
SDCBP	O00560;O00560-3;O00560-2;B4DHN5;E9PBU7;G5EA09	0.171986	0.84029	0.628302
PITPNM1	O00562-2;O00562;E9PMZ6;E9PMS0;E9PSD1	0.465696	0.188403	0.0366068
MPHOSPH10	O00566;U3KQ48	-0.159448	0.768381	0.514197
NOP56	O00567;A0A494C128;Q5JXT2;H0YDU4;H0Y653	-0.97084	0.0110676	0.00026155
DDX3X	O00571;A0A0D9SF53;A0A0D9SG12;A0A2R8YF78;A0A0D9SFB3;A0A2R8Y645;A0A2U3TZJ9;O00571-2;F6S8Q4;A0A2R8YDH3;A0A2R8Y7T2;A0A2R8Y650;A0A2R8YCU0;A0A087WVZ1;A0A2R8YF89;A0A087WX09;A0A2R8Y770	0.444159	0.0373811	0.00221034
PODXL	O00592;O00592-2;G3V0E6	0.44592	0.679766	0.388484
FCN1;FCN2	O00602;A0A087WVE2;Q15485-2	0.291135	0.841904	0.630216
PEX12	O00623;A0A075B773;K7ELY8	0.703923	0.171152	0.0306538
PIR	O00625	0.16483	0.847012	0.636287
KPNA4	O00629;H7C4F6	0.0167446	0.953825	0.881846
TRIM38	O00635	0.0276267	0.953638	0.880884
E2F3	O00716-2	0.296548	0.653076	0.356621
PPP6C	O00743;O00743-3;O00743-2;Q5T1S7	0.00293378	0.99245	0.980031
MAN2B1	O00754;O00754-2;M0QZ24;M0R174;M0R2P5;M0QYZ1;M0QZG6	-0.428876	0.654455	0.358082
FBP2	O00757	-0.107967	0.950504	0.870866
UBE2C	O00762;O00762-3;O00762-4;A0A0A0MSE8;A0A087WVK1;K4DI81;O00762-2	0.508218	0.601702	0.303955
ACACB	O00763-2;O00763;O00763-3;F8W8T8;H0YGH5;A0A087WUA1	-0.142027	0.881893	0.705218
PDXK	O00764;F2Z2Y4;O00764-3;O00764-2;A8MV33	-0.443366	0.333092	0.0980025
SH2B2	O14492;O14492-2;C9JK89	0.0313958	0.961616	0.902305
ARID1A	O14497;O14497-2;H0Y488;A0A1B0GTU5;O14497-3;A0A087WUV6;H0YEW5;H0YCU6	0.303511	0.121114	0.0169652
CDK2AP1;CDK2AP2	O14519-2;O14519;O75956;F5GZF0;E9PKR4	-0.010375	0.990626	0.975101
C2CD2L	O14523-2;O14523;E9PK05	-0.303752	0.440267	0.164818
NEMP1	O14524;O14524-2;G3V5K2	-0.273365	0.68699	0.39835
TXNDC9	O14530;O14530-2;B8ZZX4;F8WCJ3;F8WBV5;G3XAJ4	-0.0861563	0.8352	0.619223
TRAFD1	O14545;F8VNX8;F8VVF3;O14545-2;F8VWK2;S4R2Z9	0.279236	0.621157	0.323097
[truncated: 8,126 more rows]

## Sheet: 2D
TMT_ID	t_4_14_status	FGFR3_protein	FGFR3_RNA	FGFR3.426.S.1	FGFR3.425.S.3	FGFR3.410.S.1	FGFR3.425.S.1	FGFR3.412.T.1	FGFR3.447.S.1	FGFR3.446.S.1	FGFR3.583.T.1	FGFR3.580.S.1	NSD2_protein	NSD2_RNA	NSD2.56.S.1	NSD2.194.S.1	NSD2.142.S.1	NSD2.604.S.1	NSD2.544.T.1	NSD2.555.S.1	NSD2.609.S.1	NSD2.55.S.1	NSD2.618.S.1	NSD2.620.S.2	NSD2.115.T.2	NSD2.618.S.2	NSD2.376.S.1	NSD2.35.T.1	NSD2.605.T.1	NSD2.147.S.1	NSD2.408.S.1	NSD2.563.T.1	NSD2.115.T.1	NSD2.152.S.1	NSD2.407.S.1	NSD2.369.S.1	NSD2.102.S.1	NSD2.561.T.1	NSD2.580.S.1	NSD2.121.S.2	NSD2.614.S.1	NSD2.172.S.1	NSD2.206.S.1	NSD2.114.T.2	NSD2.114.T.3	NSD2.110.T.2	NSD2.110.T.1	NSD2.437.S.1	NSD2.622.S.2
TMT10.plex01	0	-4.86868	-2.19032	-0.66821	NA	-1.1416	NA	NA	-1.52693	NA	-2.61608	NA	-2.37741	-0.442146	NA	NA	NA	-1.88501	-1.80297	-4.2812	NA	NA	-3.58357	NA	NA	NA	NA	NA	NA	NA	-2.07204	NA	NA	NA	-3.59923	NA	NA	-3.20976	-1.85718	NA	-0.622335	NA	NA	NA	NA	NA	NA	-0.917618	NA
TMT10.plex04	0	NA	-3.02338	-3.11563	NA	-3.80979	NA	NA	NA	NA	NA	NA	-3.49784	-1.12631	NA	NA	NA	NA	NA	-4.13337	NA	NA	-4.21457	NA	NA	NA	NA	NA	NA	NA	-0.330734	NA	NA	NA	NA	NA	NA	-3.0009	NA	NA	-2.49775	-4.47811	NA	NA	NA	NA	NA	-2.66541	NA
TMT10.plex05	0	-3.83128	2.18447	-1.30483	NA	-5.31983	NA	NA	-2.13965	NA	NA	NA	-3.92286	0.257977	NA	NA	NA	NA	NA	-12.7266	NA	NA	-5.51693	NA	NA	NA	NA	NA	NA	NA	-3.03347	NA	NA	-0.913455	NA	-0.158954	NA	-5.4372	NA	NA	-4.37335	-5.21522	NA	NA	NA	NA	-1.08199	NA	NA
TMT10.plex06	0	-5.75449	-3.01034	-0.560087	-1.65658	NA	-0.0683	NA	-4.47309	-7.2262	NA	NA	-4.35489	0.1661	0.620344	-3.15962	-0.575656	NA	-4.89941	-6.33559	NA	-2.24334	-7.80603	NA	NA	NA	NA	-2.38854	-0.331459	-0.566185	NA	NA	-0.70259	NA	-3.17102	NA	-6.0604	-4.29715	NA	NA	-1.68196	-2.15122	NA	NA	NA	NA	-1.32759	-2.28711	-3.2818
TMT10.plex07	0	1.60906	0.0262	-1.21567	NA	-1.13718	NA	NA	-2.24647	-3.32274	NA	NA	-2.71696	0.462791	NA	-1.53838	NA	NA	-2.80091	-4.09748	NA	NA	-1.69188	NA	NA	0.367104	NA	NA	NA	NA	NA	-1.96948	-1.80615	NA	-2.39252	-1.88105	-2.75962	-3.7919	-1.34844	NA	-1.99874	-3.67267	-3.84516	NA	NA	NA	NA	-0.666876	NA
TMT10.plex08	0	NA	0.62557	-0.902119	NA	-5.93469	NA	NA	-1.07877	NA	NA	NA	-3.52781	-0.10737	-2.34947	-1.90386	NA	-1.41008	NA	-5.72311	-0.527876	NA	-5.90385	-1.17554	NA	NA	-0.849336	NA	NA	NA	NA	NA	NA	NA	-3.18544	-0.54409	-5.38801	-3.38084	-0.88886	NA	-1.43544	-6.88087	-4.33413	NA	NA	NA	-1.49889	NA	-1.17554
TMT10.plex10	0	NA	0.480238	-0.107484	NA	-6.71578	NA	NA	NA	NA	NA	NA	-4.19867	0.603072	-2.03087	NA	NA	-4.18452	-0.204527	-6.87336	NA	NA	NA	NA	NA	NA	NA	NA	NA	NA	NA	-5.33818	NA	NA	NA	NA	-1.02992	-7.12143	NA	NA	NA	NA	-5.44942	NA	NA	NA	0.384243	-5.45632	NA
TMT11.plex01	0	-8.01626	0.284889	-1.03216	NA	-2.82793	NA	NA	-3.38053	NA	-3.92578	NA	-3.28023	0.20086	NA	NA	NA	-2.18701	-3.0264	-7.78454	NA	NA	-9.33424	NA	NA	NA	NA	NA	NA	NA	-7.06294	NA	NA	NA	-3.52613	NA	NA	-3.79805	-2.88563	NA	-0.940977	NA	NA	NA	NA	NA	NA	-3.38711	NA
TMT11.plex03	1	5.96262	6.08535	2.33442	NA	1.01981	0.285824	1.46235	6.16229	3.65314	5.15319	NA	3.78014	2.02169	5.36496	3.70583	NA	4.47859	2.17618	5.29397	NA	NA	NA	NA	7.06582	NA	NA	6.45699	5.59632	NA	NA	NA	3.28487	5.17783	1.66315	8.22857	11.0865	6.80315	NA	7.06582	2.20913	1.16638	NA	3.15956	6.16293	3.15956	3.81634	0.769156	3.29409
TMT11.plex04	0	NA	-4.27737	-2.92052	NA	-7.96573	NA	NA	NA	NA	NA	NA	-4.48636	-0.39084	NA	NA	NA	NA	NA	-4.27489	NA	NA	-5.82368	NA	NA	NA	NA	NA	NA	NA	-1.78571	NA	NA	NA	NA	NA	NA	-3.98725	NA	NA	-3.82227	-6.05481	NA	NA	NA	NA	NA	-2.52247	NA
TMT11.plex05	0	-4.27131	NA	-1.32508	NA	-5.22071	NA	NA	-2.46004	NA	NA	NA	-4.30557	-0.290523	NA	NA	NA	NA	NA	-7.79422	NA	NA	-5.3017	NA	NA	NA	NA	NA	NA	NA	-3.81224	NA	NA	-1.43924	NA	0.183372	NA	-4.2103	NA	NA	-4.14978	-5.80678	NA	NA	NA	NA	-1.10889	NA	NA
TMT11.plex06	0	-3.93873	0.860097	0.219184	-0.495675	-3.64102	1.22585	NA	-2.49432	-3.0673	NA	NA	-2.45347	0.0235	-0.206361	-1.79562	-0.731788	NA	-0.220676	-3.64257	NA	-1.53575	-3.86841	NA	NA	NA	NA	-1.63681	-0.623115	0.272202	NA	NA	-0.186926	NA	-3.47584	NA	-4.34951	-2.98672	NA	NA	-1.22774	-2.10197	NA	NA	NA	NA	0.429444	-1.20806	-1.66132
TMT11.plex07	0	-1.6361	NA	-0.863923	NA	-1.77165	NA	NA	-2.8031	-3.9827	NA	NA	-2.27085	-0.498445	NA	-2.39857	NA	NA	-1.56791	-4.38464	NA	NA	-2.4797	NA	NA	0.03	NA	NA	NA	NA	NA	-3.03714	-2.21798	NA	-2.00479	-2.20946	-4.52234	-3.6188	-0.40002	NA	-2.10985	-5.18473	-5.16087	NA	NA	NA	NA	-1.25622	NA
TMT11.plex08	0	NA	1.49568	0.773186	NA	-5.02701	NA	NA	-0.932939	NA	NA	NA	-3.2653	0.195708	-1.47119	-2.06456	NA	-1.39448	NA	-7.38537	-1.72698	NA	-2.28025	-1.80575	NA	NA	-0.943267	NA	NA	NA	NA	NA	NA	NA	-2.32901	-0.606048	-4.10603	-3.49265	-0.477024	NA	-1.44027	-3.37869	-4.04658	NA	NA	NA	-1.26223	NA	-1.80575
TMT11.plex09	1	NA	0.814011	NA	NA	NA	NA	NA	NA	NA	NA	NA	3.90515	1.25257	3.84995	NA	NA	NA	NA	2.39001	NA	NA	1.38045	NA	NA	NA	NA	NA	NA	NA	NA	NA	1.75256	NA	4.00657	NA	NA	3.68678	NA	0.470034	3.8241	3.24013	NA	0.470034	NA	NA	1.03892	2.10857	3.42775
TMT12.plex01	0	-5.30962	-0.443778	-0.251774	NA	-0.559388	NA	NA	-1.84765	NA	-1.53973	NA	-2.79508	0.184033	NA	NA	NA	-1.28014	-2.83928	-3.20148	NA	NA	-4.51838	NA	NA	NA	NA	NA	NA	NA	-1.78416	NA	NA	NA	-2.78314	NA	NA	-1.70152	-1.23185	NA	-0.411887	NA	NA	NA	NA	NA	NA	-0.532131	NA
TMT12.plex02	0	-2.31613	-1.04183	-0.311537	NA	-3.40276	NA	NA	-4.36153	-0.504742	NA	-5.61686	-2.89048	-0.321241	-0.719917	NA	NA	NA	0.788135	-4.60936	NA	NA	-3.63716	NA	-0.0886	NA	NA	NA	NA	NA	NA	NA	NA	-0.532698	-2.09769	-1.44198	NA	-2.48904	NA	-0.0886	-1.64529	-4.24068	NA	NA	0.365774	NA	NA	NA	0.45672
TMT12.plex04	0	NA	-0.94637	-3.71067	NA	-6.9749	NA	NA	NA	NA	NA	NA	-3.60146	-0.112515	NA	NA	NA	NA	NA	-5.33446	NA	NA	-6.09127	NA	NA	NA	NA	NA	NA	NA	-1.86761	NA	NA	NA	NA	NA	NA	-3.63219	NA	NA	-2.29643	-6.7076	NA	NA	NA	NA	NA	-2.20775	NA
TMT12.plex05	0	-2.70068	NA	-1.37309	NA	-3.18885	NA	NA	-1.11162	NA	NA	NA	-3.33777	NA	NA	NA	NA	NA	NA	NA	NA	NA	-2.77147	NA	NA	NA	NA	NA	NA	NA	-2.7425	NA	NA	-0.636722	NA	0.098	NA	-5.75809	NA	NA	-3.56824	-3.45512	NA	NA	NA	NA	-0.31365	NA	NA
TMT12.plex06	1	4.81628	9.27504	3.94876	-2.73576	7.33424	3.40035	NA	5.76168	8.33191	NA	NA	2.84062	3.11926	2.25998	2.31255	1.90829	NA	0.429503	0.863771	NA	2.57101	3.42723	NA	NA	NA	NA	2.98641	2.24341	0.592152	NA	NA	0.311582	NA	1.49934	NA	1.58185	3.76834	NA	NA	2.67754	4.81374	NA	NA	NA	NA	1.87193	1.70096	2.22523
TMT12.plex08	0	NA	NA	-0.792507	NA	-5.45367	NA	NA	-1.26141	NA	NA	NA	-2.93943	-0.102261	-1.78247	-2.28913	NA	-1.20066	NA	-6.20884	-1.24789	NA	-2.24024	-1.78479	NA	NA	-0.673841	NA	NA	NA	NA	NA	NA	NA	-2.10119	-0.778132	-3.67961	-2.37358	-0.645294	NA	-1.20974	-3.03966	-4.0596	NA	NA	NA	-2.19707	NA	-1.78479
TMT12.plex10	1	NA	5.95412	2.83255	NA	5.97553	NA	NA	NA	NA	NA	NA	3.26052	2.14951	1.5636	NA	NA	5.9525	2.59565	0.89862	NA	NA	NA	NA	NA	NA	NA	NA	NA	NA	NA	2.25415	NA	NA	NA	NA	-0.128413	3.28764	NA	NA	NA	NA	6.89768	NA	NA	NA	3.20162	3.69451	NA
TMT13.plex01	0	-5.64136	-3.15283	-0.694516	NA	-1.44704	NA	NA	-3.91211	NA	-3.4228	NA	-2.56913	0.159368	NA	NA	NA	-2.37633	-2.48063	-4.87199	NA	NA	-6.44041	NA	NA	NA	NA	NA	NA	NA	-2.6428	NA	NA	NA	-3.97582	NA	NA	-3.59526	-1.97018	NA	-1.63783	NA	NA	NA	NA	NA	NA	-2.60409	NA
TMT13.plex03	0	-1.80422	-4.88591	-0.411723	NA	-3.56937	0.0184	-0.122829	-2.19479	-0.556254	-0.835539	NA	-2.58448	-0.828527	0.330011	-1.46175	NA	-1.72215	-1.23807	-3.77066	NA	NA	NA	NA	-0.592078	NA	NA	-0.0706	-5.43661	NA	NA	NA	-0.114932	0.75194	-2.08008	-0.155989	NA	-6.18156	NA	-0.592078	-1.78575	-2.0243	NA	0.74555	-0.346199	0.74555	-0.424847	-0.615176	1.09091
TMT13.plex04	0	NA	2.13236	-2.65585	NA	-3.23612	NA	NA	NA	NA	NA	NA	-4.05154	-0.628979	NA	NA	NA	NA	NA	-5.11904	NA	NA	-4.59127	NA	NA	NA	NA	NA	NA	NA	-1.10445	NA	NA	NA	NA	NA	NA	-3.32702	NA	NA	-2.36404	-4.55743	NA	NA	NA	NA	NA	-2.89707	NA
TMT13.plex05	0	-4.60214	0.393374	-1.09966	NA	-3.44506	NA	NA	-2.23174	NA	NA	NA	-4.06533	-0.635464	NA	NA	NA	NA	NA	-7.4509	NA	NA	-4.49871	NA	NA	NA	NA	NA	NA	NA	-3.16242	NA	NA	-1.18222	NA	-0.10554	NA	-4.2086	NA	NA	-2.22596	-4.32477	NA	NA	NA	NA	-0.994537	NA	NA
TMT13.plex06	0	-3.36416	-2.19812	-0.434667	-3.53838	NA	-0.746041	NA	-2.58723	-5.54303	NA	NA	-2.50085	-1.3772	-1.58914	-1.07883	-0.451859	NA	-2.96153	-4.95331	NA	-1.11093	-2.15797	NA	NA	NA	NA	-1.17556	-0.348826	-0.58863	NA	NA	-0.22339	NA	-2.36716	NA	-1.61289	-5.15307	NA	NA	-0.750354	-0.639156	NA	NA	NA	NA	-0.854745	-1.93558	-2.1676
TMT13.plex07	0	-0.819716	NA	-1.56139	NA	-1.94737	NA	NA	-1.87774	-2.15502	NA	NA	-3.18253	-1.13945	NA	-1.4379	NA	NA	-3.25943	-2.82198	NA	NA	-1.38302	NA	NA	0.194976	NA	NA	NA	NA	NA	-2.47642	-0.472533	NA	-1.97991	-1.8402	-4.16719	-3.08317	-1.07673	NA	-1.71357	-4.02012	-4.09406	NA	NA	NA	NA	-1.04454	NA
TMT13.plex08	0	NA	-0.601837	-0.796161	NA	-5.75114	NA	NA	-1.86627	NA	NA	NA	-3.05585	0.00438	-2.55539	-2.95061	NA	-1.36554	NA	-6.89133	-1.11713	NA	-2.78449	-1.49641	NA	NA	-0.866393	NA	NA	NA	NA	NA	NA	NA	-2.2975	-0.637084	-3.15552	-3.6702	-1.1561	NA	-1.74608	-3.77235	-5.06238	NA	NA	NA	-2.60531	NA	-1.49641
TMT13.plex09	0	NA	-1.57908	NA	NA	NA	NA	NA	NA	NA	NA	NA	-3.12101	-1.08014	0.81795	NA	NA	NA	NA	-6.01751	NA	NA	-0.760538	NA	NA	NA	NA	NA	NA	NA	NA	NA	-0.545003	NA	-4.66748	NA	NA	NA	NA	0.145374	-2.6308	-5.71778	NA	0.145374	NA	NA	0.716417	-1.12595	-0.585537
TMT13.plex10	1	NA	5.20267	0.397145	NA	2.94555	NA	NA	NA	NA	NA	NA	3.3318	2.17595	2.7223	NA	NA	1.61623	1.69911	3.74521	NA	NA	NA	NA	NA	NA	NA	NA	NA	NA	NA	3.85961	NA	NA	NA	NA	8.3414	2.899	NA	NA	NA	NA	0.882574	NA	NA	NA	3.98563	2.80896	NA
TMT14.plex01	1	-2.89929	NA	0.645997	NA	-0.732862	NA	NA	-4.09362	NA	-2.94967	NA	1.68501	0.296706	NA	NA	NA	-0.904996	2.53673	1.28961	NA	NA	-4.59408	NA	NA	NA	NA	NA	NA	NA	1.43471	NA	NA	NA	-0.376617	NA	NA	0.636973	-0.356774	NA	0.542507	NA	NA	NA	NA	NA	NA	2.43186	NA
TMT14.plex02	0	-0.22179	1.07111	-0.512932	NA	-3.75371	NA	NA	-0.641133	-0.844936	NA	-0.613291	-2.00782	0.768082	-0.668259	NA	NA	NA	-2.24838	-3.92753	NA	NA	-1.82733	NA	-0.583178	NA	NA	NA	NA	NA	NA	NA	NA	-0.0955	-1.23299	-1.02441	NA	-2.42091	NA	-0.583178	-0.619509	-3.11341	NA	NA	-0.433056	NA	NA	NA	-2.23184
TMT14.plex03	1	5.10911	8.07617	4.51519	NA	5.99367	4.94874	5.02129	4.51343	3.93866	1.60228	NA	1.35919	2.66333	-0.00783	1.15104	NA	1.27285	-0.149901	1.7921	NA	NA	NA	NA	0.746837	NA	NA	1.0899	0.550768	NA	NA	NA	1.42457	2.19628	0.740611	0.739871	0.967463	3.50974	NA	0.746837	-0.12386	-0.867055	NA	-0.217502	-0.145838	-0.217502	0.259086	1.03683	0.79603
TMT14.plex04	0	NA	-0.425025	-3.85464	NA	-6.39058	NA	NA	NA	NA	NA	NA	-3.71687	0.17378	NA	NA	NA	NA	NA	-4.2036	NA	NA	-5.16407	NA	NA	NA	NA	NA	NA	NA	-1.68831	NA	NA	NA	NA	NA	NA	-3.41267	NA	NA	-2.79741	-5.05232	NA	NA	NA	NA	NA	-2.58897	NA
TMT14.plex05	1	1.76243	7.20183	2.87998	NA	4.3988	NA	NA	2.00731	NA	NA	NA	2.01164	2.04498	NA	NA	NA	NA	NA	0.312634	NA	NA	3.39301	NA	NA	NA	NA	NA	NA	NA	0.320542	NA	NA	-0.436001	NA	1.27077	NA	-0.121456	NA	NA	2.463	-3.53609	NA	NA	NA	NA	-1.77702	NA	NA
TMT14.plex06	0	-5.16953	-2.5303	-0.418193	-0.125126	NA	-0.686542	NA	-2.5498	-5.26013	NA	NA	-3.1212	0.350717	0.0764	-1.47804	-0.490245	NA	-2.72245	-4.28118	NA	-1.15736	-2.60318	NA	NA	NA	NA	-1.3964	-0.436495	-0.129023	NA	NA	0.242131	NA	-2.31418	NA	-0.896563	-4.95514	NA	NA	-1.35024	-0.875177	NA	NA	NA	NA	0.632188	-1.12542	-2.04768
TMT14.plex08	0	NA	-1.7182	-0.956988	NA	-5.55919	NA	NA	-1.49743	NA	NA	NA	-2.87876	-0.206966	-1.81099	-0.391774	NA	-0.902664	NA	-7.05398	-1.66372	NA	-1.59846	-1.7812	NA	NA	-0.901753	NA	NA	NA	NA	NA	NA	NA	-1.67602	-1.26705	-3.96325	-3.29158	-0.799612	NA	-1.57037	-2.1077	-1.72094	NA	NA	NA	-2.026	NA	-1.7812
TMT14.plex09	0	NA	0.688725	NA	NA	NA	NA	NA	NA	NA	NA	NA	-5.55027	-0.205279	0.200302	NA	NA	NA	NA	-4.39973	NA	NA	-2.89782	NA	NA	NA	NA	NA	NA	NA	NA	NA	-1.51651	NA	-2.72518	NA	NA	-2.80749	NA	-0.716979	-2.12537	-7.21817	NA	-0.716979	NA	NA	-0.135007	-1.54365	-1.89491
TMT14.plex10	0	NA	2.71496	-0.113165	NA	-9.69417	NA	NA	NA	NA	NA	NA	-1.53364	0.783321	-1.23305	NA	NA	-3.09802	2.20892	-2.12853	NA	NA	NA	NA	NA	NA	NA	NA	NA	NA	NA	-2.13879	NA	NA	NA	NA	-1.0087	-3.03833	NA	NA	NA	NA	NA	NA	NA	NA	1.19142	1.10491	NA
TMT15.plex01	0	-4.07994	-2.4667	-0.657225	NA	-1.81638	NA	NA	-1.71704	NA	-2.10927	NA	-1.60996	0.647563	NA	NA	NA	-1.31003	-1.35077	-4.49956	NA	NA	-3.44176	NA	NA	NA	NA	NA	NA	NA	-1.84782	NA	NA	NA	-1.55285	NA	NA	-2.99234	-1.47609	NA	-0.444717	NA	NA	NA	NA	NA	NA	-1.9508	NA
TMT15.plex02	0	-0.92154	-1.45157	-0.922205	NA	-8.8334	NA	NA	-2.3157	-1.18095	NA	-2.99517	-1.80329	-1.14182	-0.76492	NA	NA	NA	-2.70083	-6.07608	NA	NA	-1.39243	NA	0.447945	NA	NA	NA	NA	NA	NA	NA	NA	0.0689	-1.84615	-0.54417	NA	-3.67609	NA	0.447945	-0.872273	-2.37632	NA	NA	-0.142697	NA	NA	NA	-1.68417
TMT15.plex03	0	-1.74794	-2.97872	-1.08248	NA	NA	-0.377889	-1.00548	-1.40063	-0.129349	-0.41447	NA	-1.76325	-0.544208	0.0721	-1.5942	NA	-2.08802	-0.473636	-3.90706	NA	NA	NA	NA	-0.472674	NA	NA	-0.0808	-4.02743	NA	NA	NA	0.29071	-0.638278	-1.99775	0.0149	-0.847593	-4.11067	NA	-0.472674	-1.20254	-2.18217	NA	0.562692	-0.0774	0.562692	-0.339677	-0.962196	-1.0334
TMT15.plex04	0	NA	NA	-3.21564	NA	-5.77994	NA	NA	NA	NA	NA	NA	-3.67606	-0.454721	NA	NA	NA	NA	NA	-3.85064	NA	NA	-2.47006	NA	NA	NA	NA	NA	NA	NA	-0.844998	NA	NA	NA	NA	NA	NA	-3.84494	NA	NA	-3.19441	-3.58003	NA	NA	NA	NA	NA	-1.89692	NA
TMT15.plex05	0	-5.60259	0.525581	-1.66678	NA	-5.5905	NA	NA	-2.5168	NA	NA	NA	-4.18133	0.289245	NA	NA	NA	NA	NA	-6.00878	NA	NA	-5.73343	NA	NA	NA	NA	NA	NA	NA	-4.40045	NA	NA	-1.56635	NA	-0.0881	NA	-5.3917	NA	NA	-4.05594	-6.25264	NA	NA	NA	NA	-0.0176	NA	NA
TMT15.plex06	0	-3.29512	NA	-0.543383	-2.50048	-4.36895	-0.139747	NA	-2.59531	-2.95348	NA	NA	-2.77129	-0.0516	-2.62844	-0.853169	-0.432338	NA	-3.40994	-3.735	NA	-0.738514	-2.2204	NA	NA	NA	NA	-1.64902	-0.713064	-0.618469	NA	NA	-0.506264	NA	-2.53314	NA	-2.58311	-4.07863	NA	NA	-1.49253	-1.05127	NA	NA	NA	NA	-1.01406	-1.41152	-2.55767
TMT15.plex07	0	2.99385	0.347304	-0.531401	NA	-5.69831	NA	NA	-1.91004	-10.1166	NA	NA	-3.79691	0.0882	NA	-2.14368	NA	NA	-1.77821	-7.28446	NA	NA	NA	NA	NA	-0.192448	NA	NA	NA	NA	NA	-2.48699	-0.0749	NA	-2.78244	-1.789	-3.49229	-5.44137	-0.962472	NA	-0.961053	-5.4828	-3.74698	NA	NA	NA	NA	-0.416978	NA
TMT15.plex08	0	NA	NA	-0.578739	NA	-6.13553	NA	NA	-0.724492	NA	NA	NA	-2.99793	-0.143725	-3.03704	-2.36761	NA	-1.40068	NA	-5.3262	0.0728	NA	-6.44531	-1.35052	NA	NA	-1.1077	NA	NA	NA	NA	NA	NA	NA	-2.76656	-0.908068	-2.89583	-3.09397	-1.09778	NA	-1.34312	-6.23156	-4.65527	NA	NA	NA	-0.91088	NA	-1.35052
TMT15.plex09	0	NA	-1.477	NA	NA	NA	NA	NA	NA	NA	NA	NA	-3.29519	0.00168	-0.671576	NA	NA	NA	NA	-4.86055	NA	NA	-1.83321	NA	NA	NA	NA	NA	NA	NA	NA	NA	-1.84806	NA	-1.50814	NA	NA	-3.94978	NA	-0.599967	-1.06208	-3.37986	NA	-0.599967	NA	NA	-0.207729	-1.13247	-2.03775
TMT15.plex10	0	NA	NA	-0.298188	NA	-4.46336	NA	NA	NA	NA	NA	NA	-2.96949	NA	0.0443	NA	NA	-2.53072	-1.55015	-6.42324	NA	NA	NA	NA	NA	NA	NA	NA	NA	NA	NA	-5.09086	NA	NA	NA	NA	-2.44993	-5.51112	NA	NA	NA	NA	-4.5962	NA	NA	NA	-0.785378	-1.29519	NA
TMT16.plex02	0	-0.43588	-0.278616	-0.15373	NA	-3.52824	NA	NA	-0.912747	-0.534801	NA	-0.696886	-3.02427	-0.425969	-0.243169	NA	NA	NA	-2.72034	-4.07147	NA	NA	-1.53063	NA	0.0784	NA	NA	NA	NA	NA	NA	NA	NA	-0.126619	-2.41441	-0.926471	NA	-2.69809	NA	0.0784	-1.42418	-2.72889	NA	NA	0.721773	NA	NA	NA	-0.779768
TMT16.plex03	0	-2.53561	NA	-0.772148	NA	-7.84728	-0.186042	-0.856801	-1.49604	-0.906515	-0.755529	NA	-2.47223	0.0694	-0.499819	-1.66831	NA	-0.310376	-0.368364	-3.67283	NA	NA	NA	NA	0.392099	NA	NA	0.361579	0.140733	NA	NA	NA	1.01358	-0.377328	-2.04117	-0.0061	-1.10878	-3.68887	NA	0.392099	-1.09602	-1.40585	NA	1.07116	0.141956	1.07116	0.422693	-0.0128	-0.0584
TMT16.plex04	0	NA	-3.60479	-3.3992	NA	-7.893	NA	NA	NA	NA	NA	NA	-4.11639	-0.386038	NA	NA	NA	NA	NA	-4.85281	NA	NA	-5.87899	NA	NA	NA	NA	NA	NA	NA	-2.304	NA	NA	NA	NA	NA	NA	-3.78064	NA	NA	-4.10287	-6.60382	NA	NA	NA	NA	NA	-2.04551	NA
TMT16.plex05	0	-3.9409	-0.41451	-0.624087	NA	-9.72061	NA	NA	-1.71298	NA	NA	NA	-3.95548	0.233322	NA	NA	NA	NA	NA	-6.65994	NA	NA	-4.79791	NA	NA	NA	NA	NA	NA	NA	-3.3738	NA	NA	-0.844846	NA	-0.197166	NA	-4.33989	NA	NA	-3.24012	-4.794	NA	NA	NA	NA	-0.504033	NA	NA
TMT16.plex06	0	-5.28246	-1.14355	-0.304899	-2.16831	-5.39987	-0.55909	NA	-1.97437	-1.94473	NA	NA	-3.2766	-0.401717	0.303982	-0.11386	-0.153919	NA	-1.93588	-4.22066	NA	-0.812127	-2.30899	NA	NA	NA	NA	-0.876562	-0.376994	-0.541145	NA	NA	-0.0404	NA	-1.56046	NA	-0.647433	-4.23225	NA	NA	-1.07075	-1.30133	NA	NA	NA	NA	-0.513048	-1.77091	-1.76754
TMT16.plex07	0	1.74481	-2.04142	-0.777863	NA	-2.47928	NA	NA	-4.21226	-5.65618	NA	NA	-3.69535	0.352331	NA	-1.37571	NA	NA	-0.532674	-10.2165	NA	NA	-7.01386	NA	NA	-0.631085	NA	NA	NA	NA	NA	-3.72701	0.969733	NA	-3.50901	-2.1187	-7.01778	-5.33277	-0.983293	NA	-4.14389	-6.2137	-5.19562	NA	NA	NA	NA	0.0688	NA
TMT16.plex08	0	NA	NA	-0.75332	NA	-4.01563	NA	NA	-0.657675	NA	NA	NA	-2.4426	0.0223	-2.38072	-2.23497	NA	-1.10663	NA	-4.76088	1.58751	NA	-5.38021	-1.64136	NA	NA	-0.630518	NA	NA	NA	NA	NA	NA	NA	-2.70221	-1.69544	-3.78385	-2.8678	-1.10385	NA	-1.22945	-5.23663	-2.15508	NA	NA	NA	-1.56609	NA	-1.64136
TMT16.plex09	0	NA	1.22515	NA	NA	NA	NA	NA	NA	NA	NA	NA	2.90041	2.01504	0.00338	NA	NA	NA	NA	4.4575	NA	NA	-3.5863	NA	NA	NA	NA	NA	NA	NA	NA	NA	1.93671	NA	2.57806	NA	NA	5.29848	NA	1.30625	1.79645	1.99907	NA	1.30625	NA	NA	1.54291	3.32949	3.72258
TMT16.plex10	0	NA	NA	-1.20706	NA	-4.93292	NA	NA	NA	NA	NA	NA	-2.24978	NA	-1.8487	NA	NA	-2.18981	-1.51056	-4.48398	NA	NA	NA	NA	NA	NA	NA	NA	NA	NA	NA	-4.16089	NA	NA	NA	NA	-1.15398	-4.45946	NA	NA	NA	NA	-4.70994	NA	NA	NA	-1.37994	-1.17812	NA
TMT2.plex03	0	-1.96291	0.564816	-1.68051	NA	-4.63262	-0.568677	-1.12618	-1.17392	-1.24345	-1.46047	NA	-2.77461	-0.515491	-1.39293	-1.30384	NA	-2.87205	-0.36921	-3.28052	NA	NA	NA	NA	0.284573	NA	NA	-0.460647	-4.07433	NA	NA	NA	1.06678	-0.172524	-1.98041	0.166101	-0.991169	-3.53728	NA	0.284573	-1.9169	-3.09508	NA	0.329038	0.348223	0.329038	-0.707794	-0.467957	0.712042
TMT2.plex05	0	-3.26312	NA	0.156877	NA	-4.01223	NA	NA	-1.43385	NA	NA	NA	-3.46024	-1.3556	NA	NA	NA	NA	NA	-8.00313	NA	NA	-2.17037	NA	NA	NA	NA	NA	NA	NA	-2.33037	NA	NA	-0.226229	NA	-0.0771	NA	-4.94348	NA	NA	-3.63493	-3.83622	NA	NA	NA	NA	-1.56329	NA	NA
TMT2.plex06	0	-4.75877	0.983987	-0.250427	-0.630187	-6.76681	0.633197	NA	-2.97271	-3.18962	NA	NA	-2.49595	-0.263025	-0.929897	0.52084	-0.297653	NA	1.85662	-3.1889	NA	-0.774236	-3.3181	NA	NA	NA	NA	-0.521802	-0.0785	-1.03207	NA	NA	0.130342	NA	-1.534	NA	0.102087	-2.35479	NA	NA	-0.0407	-1.87271	NA	NA	NA	NA	0.117284	-1.32507	-1.85195
TMT2.plex08	1	NA	4.18336	0.974939	NA	0.450881	NA	NA	0.864559	NA	NA	NA	2.9852	1.5947	-2.63571	-2.95517	NA	3.40431	NA	3.11032	2.09713	NA	-0.771679	-0.239155	NA	NA	0.91994	NA	NA	NA	NA	NA	NA	NA	4.30583	2.2107	-3.75395	3.41957	2.84083	NA	1.70944	-5.20527	-0.4366	NA	NA	NA	-2.82778	NA	-0.239155
TMT2.plex09	0	NA	-0.658385	NA	NA	NA	NA	NA	NA	NA	NA	NA	-4.3661	0.675145	0.381803	NA	NA	NA	NA	-3.03814	NA	NA	-2.88446	NA	NA	NA	NA	NA	NA	NA	NA	NA	-0.834951	NA	-2.25175	NA	NA	-2.95197	NA	-0.474357	-2.01487	-5.23188	NA	-0.474357	NA	NA	-0.0532	-0.423858	-1.61804
TMT2.plex10	0	NA	NA	-0.929916	NA	-4.1612	NA	NA	NA	NA	NA	NA	-2.3142	NA	-0.780074	NA	NA	-1.83827	-1.14795	-4.6221	NA	NA	NA	NA	NA	NA	NA	NA	NA	NA	NA	-3.27808	NA	NA	NA	NA	-1.32921	-3.69585	NA	NA	NA	NA	-3.65763	NA	NA	NA	-1.20993	-1.34441	NA
TMT3.plex02	1	1.32422	NA	0.403941	NA	-7.41917	NA	NA	-0.776451	-0.608151	NA	-1.03619	4.94064	NA	3.66644	NA	NA	NA	4.41592	-1.61688	NA	NA	0.395173	NA	1.95445	NA	NA	NA	NA	NA	NA	NA	NA	1.26239	3.14634	1.37716	NA	-0.757131	NA	1.95445	4.44844	0.195152	NA	NA	2.23723	NA	NA	NA	2.15059
TMT3.plex04	0	NA	-1.07042	-2.02063	NA	-6.64197	NA	NA	NA	NA	NA	NA	-3.28999	-1.59486	NA	NA	NA	NA	NA	-2.11065	NA	NA	-3.47018	NA	NA	NA	NA	NA	NA	NA	-0.00532	NA	NA	NA	NA	NA	NA	-2.80496	NA	NA	-2.58009	-5.46942	NA	NA	NA	NA	NA	-1.28752	NA
TMT3.plex05	0	-4.9719	NA	-1.78839	NA	-8.35632	NA	NA	-2.26989	NA	NA	NA	-3.98759	-0.56363	NA	NA	NA	NA	NA	-6.68451	NA	NA	-5.10753	NA	NA	NA	NA	NA	NA	NA	-2.88084	NA	NA	-1.3811	NA	-0.0737	NA	-4.69038	NA	NA	-3.65443	-6.4635	NA	NA	NA	NA	-1.09312	NA	NA
TMT3.plex06	0	-4.97353	-0.7386	-0.428095	-2.0471	-5.63368	-0.942914	NA	-3.17318	-3.17946	NA	NA	-3.24683	-1.52479	-0.276697	-1.82111	0.101485	NA	-4.85389	-4.62098	NA	-0.885497	-2.79077	NA	NA	NA	NA	-1.28245	-0.710936	0.0394	NA	NA	-0.246496	NA	-2.72793	NA	-3.14414	-3.97585	NA	NA	-1.55612	-0.844126	NA	NA	NA	NA	-0.745239	-2.02143	-2.57359
TMT3.plex07	0	1.73086	-0.707103	-1.01959	NA	-2.34277	NA	NA	-2.7575	-3.52459	NA	NA	-2.41522	0.759694	NA	-0.574516	NA	NA	1.8219	-5.34745	NA	NA	-3.34482	NA	NA	-0.802144	NA	NA	NA	NA	NA	-3.03938	-1.43523	NA	-1.70386	-2.17159	-3.78631	-3.43012	-0.683162	NA	-0.986011	-6.75232	-3.58722	NA	NA	NA	NA	-0.073	NA
TMT3.plex08	0	NA	0.303703	-0.966743	NA	-5.25967	NA	NA	-1.0183	NA	NA	NA	-5.48802	-0.391152	-1.11042	-2.09764	NA	-1.26017	NA	NA	0.675397	NA	-5.8952	-1.02734	NA	NA	-0.092	NA	NA	NA	NA	NA	NA	NA	-1.69287	-0.0124	-0.0104	-2.6161	0.302174	NA	-2.48578	-5.80437	-4.53102	NA	NA	NA	-0.147647	NA	-1.02734
TMT3.plex09	0	NA	0.602424	NA	NA	NA	NA	NA	NA	NA	NA	NA	-5.57023	-0.404316	0.182379	NA	NA	NA	NA	-8.36635	NA	NA	-4.93342	NA	NA	NA	NA	NA	NA	NA	NA	NA	-2.12406	NA	-3.30272	NA	NA	-5.44117	NA	-1.02677	-2.6337	-7.14627	NA	-1.02677	NA	NA	-0.47693	-2.08474	-2.37492
TMT4.plex01	0	-3.49529	0.976866	0.0884	NA	-1.33226	NA	NA	-3.04877	NA	-3.10587	NA	-2.83127	0.23018	NA	NA	NA	-2.68055	0.719588	-5.66599	NA	NA	-6.85105	NA	NA	NA	NA	NA	NA	NA	-1.66953	NA	NA	NA	-3.47482	NA	NA	-3.21039	-2.14894	NA	-1.28602	NA	NA	NA	NA	NA	NA	-1.42101	NA
TMT4.plex02	0	-0.113149	NA	-0.324908	NA	-3.22704	NA	NA	0.192096	-0.583689	NA	-0.798163	-1.99685	0.472459	-2.21911	NA	NA	NA	1.32247	-2.54695	NA	NA	-3.9077	NA	0.0991	NA	NA	NA	NA	NA	NA	NA	NA	-0.797135	-0.993617	-2.0885	NA	-1.08818	NA	0.0991	-1.61766	-3.97565	NA	NA	0.0434	NA	NA	NA	-0.163914
TMT4.plex03	1	2.46174	7.34663	2.56344	NA	4.88633	1.94832	3.77366	2.28693	1.33343	0.162414	NA	2.10233	3.04557	-0.350373	2.8801	NA	2.854	1.50701	2.59234	NA	NA	NA	NA	2.18834	NA	NA	1.82294	2.88374	NA	NA	NA	2.40898	0.956349	3.23857	0.789417	1.688	3.48164	NA	2.18834	-0.776308	1.09841	NA	-0.194959	0.778258	-0.194959	0.81883	0.875483	-0.374037
TMT4.plex04	1	NA	6.16596	0.0168	NA	0.930575	NA	NA	NA	NA	NA	NA	4.22451	2.21022	NA	NA	NA	NA	NA	7.30383	NA	NA	-6.76471	NA	NA	NA	NA	NA	NA	NA	4.79587	NA	NA	NA	NA	NA	NA	7.62505	NA	NA	3.0484	-7.19397	NA	NA	NA	NA	NA	2.84499	NA
TMT4.plex05	0	-3.28437	NA	0.339931	NA	-5.95944	NA	NA	-1.85666	NA	NA	NA	-3.25668	-0.640601	NA	NA	NA	NA	NA	-8.17453	NA	NA	-3.49456	NA	NA	NA	NA	NA	NA	NA	-2.82375	NA	NA	-1.02973	NA	0.0296	NA	-4.79634	NA	NA	-2.78356	-4.22276	NA	NA	NA	NA	-1.60001	NA	NA
TMT4.plex07	0	1.21122	-1.65906	-1.06504	NA	-2.61011	NA	NA	-3.51189	-4.01795	NA	NA	-2.59378	0.573582	NA	-0.615309	NA	NA	0.915379	-1.48066	NA	NA	-3.36805	NA	NA	-0.441677	NA	NA	NA	NA	NA	-0.722209	-1.34811	NA	-2.33487	-2.11869	-2.58643	-1.81805	-1.27638	NA	-1.4696	-5.95121	-2.35878	NA	NA	NA	NA	0.777695	NA
TMT4.plex08	0	NA	NA	-0.913417	NA	NA	NA	NA	-0.996653	NA	NA	NA	-3.95791	-1.05395	-0.114368	-2.05273	NA	-2.07667	NA	NA	-2.40976	NA	-2.03188	-1.48422	NA	NA	-0.330019	NA	NA	NA	NA	NA	NA	NA	-6.40019	-1.00832	-3.51759	-9.95318	-0.667815	NA	-1.56162	-3.77212	-4.25062	NA	NA	NA	-1.32723	NA	-1.48422
TMT4.plex09	0	NA	-0.708256	NA	NA	NA	NA	NA	NA	NA	NA	NA	-3.77274	-0.190081	0.0707	NA	NA	NA	NA	-3.75803	NA	NA	-3.53705	NA	NA	NA	NA	NA	NA	NA	NA	NA	-0.293335	NA	-2.74379	NA	NA	-4.00812	NA	-0.143274	-2.02149	-6.74444	NA	-0.143274	NA	NA	-0.00166	-0.850018	-1.33653
TMT4.plex10	0	NA	-0.274765	-0.294396	NA	-2.51919	NA	NA	NA	NA	NA	NA	-2.16077	0.388824	-0.995442	NA	NA	-2.71257	-1.06665	-4.72008	NA	NA	NA	NA	NA	NA	NA	NA	NA	NA	NA	-4.60169	NA	NA	NA	NA	-0.64101	-5.34821	NA	NA	NA	NA	-4.09993	NA	NA	NA	-0.502441	-1.99491	NA
TMT5.plex01	0	-4.30801	NA	-0.145408	NA	-0.882133	NA	NA	-3.03469	NA	-3.49583	NA	-2.99194	NA	NA	NA	NA	-1.58173	1.86004	-2.27025	NA	NA	-6.63686	NA	NA	NA	NA	NA	NA	NA	-1.93651	NA	NA	NA	-2.44275	NA	NA	-1.85259	-1.42762	NA	-1.42548	NA	NA	NA	NA	NA	NA	0.234612	NA
TMT5.plex02	0	-0.417	NA	-0.743712	NA	-5.60748	NA	NA	-1.2207	-1.63393	NA	-1.64224	-3.45768	-0.638778	-2.35631	NA	NA	NA	-1.71577	-3.41666	NA	NA	-4.11559	NA	-0.18475	NA	NA	NA	NA	NA	NA	NA	NA	-0.732429	-2.79819	-1.80774	NA	-2.87548	NA	-0.18475	-2.35816	-4.36541	NA	NA	0.0418	NA	NA	NA	-1.08266
TMT5.plex04	0	NA	NA	-4.03751	NA	-7.80007	NA	NA	NA	NA	NA	NA	-3.09266	NA	NA	NA	NA	NA	NA	-4.57358	NA	NA	-6.16015	NA	NA	NA	NA	NA	NA	NA	-1.33762	NA	NA	NA	NA	NA	NA	-1.49995	NA	NA	-2.93646	-4.41945	NA	NA	NA	NA	NA	-2.84258	NA
TMT5.plex05	0	-4.12753	0.17965	-2.16857	NA	-5.15541	NA	NA	-1.60967	NA	NA	NA	-3.73258	-0.00408	NA	NA	NA	NA	NA	-5.45864	NA	NA	-5.16162	NA	NA	NA	NA	NA	NA	NA	-2.08666	NA	NA	-1.14245	NA	-0.276556	NA	-3.87248	NA	NA	-2.68896	-5.40588	NA	NA	NA	NA	-0.240929	NA	NA
TMT5.plex06	0	-4.91055	-0.642983	0.148373	-0.817716	-6.11049	0.463687	NA	-3.20004	-3.72696	NA	NA	-2.90868	0.587172	-1.57346	-1.51328	-0.826369	NA	-1.0361	-2.48917	NA	-1.65447	-6.30911	NA	NA	NA	NA	-1.54099	-0.758045	0.500393	NA	NA	-0.0861	NA	-2.12932	NA	-1.69916	-2.86804	NA	NA	-2.13628	-1.62445	NA	NA	NA	NA	-0.00225	-1.14834	-1.93267
TMT5.plex07	0	0.520419	NA	-0.987658	NA	-1.83084	NA	NA	-2.63154	-4.07572	NA	NA	-2.47194	-2.28013	NA	-1.57074	NA	NA	0.0989	-2.11977	NA	NA	-2.70527	NA	NA	-0.259095	NA	NA	NA	NA	NA	-0.884455	0.199583	NA	-2.10037	-2.10488	-2.96291	-2.09326	-0.982927	NA	-0.64557	-4.9771	-0.383928	NA	NA	NA	NA	-0.440503	NA
TMT5.plex09	0	NA	NA	NA	NA	NA	NA	NA	NA	NA	NA	NA	-4.84034	-0.0655	-0.0264	NA	NA	NA	NA	-6.4748	NA	NA	-4.45113	NA	NA	NA	NA	NA	NA	NA	NA	NA	-2.06724	NA	-2.96371	NA	NA	-4.31578	NA	-0.848837	-2.61108	-7.29739	NA	-0.848837	NA	NA	-0.302457	-2.43175	-2.23384
TMT5.plex10	0	NA	-0.0951	0.0814	NA	-3.63443	NA	NA	NA	NA	NA	NA	-2.08507	-0.242966	-0.771871	NA	NA	-1.8886	-1.22874	-3.11315	NA	NA	NA	NA	NA	NA	NA	NA	NA	NA	NA	-1.32104	NA	NA	NA	NA	-0.782491	-3.09298	NA	NA	NA	NA	-0.667439	NA	NA	NA	-0.783475	-1.54707	NA
TMT6.plex01	0	-4.23782	NA	-0.851389	NA	-2.10389	NA	NA	-2.42251	NA	-1.8	NA	2.2093	3.77951	NA	NA	NA	2.45514	0.0642	4.5013	NA	NA	-3.15826	NA	NA	NA	NA	NA	NA	NA	4.72025	NA	NA	NA	3.7423	NA	NA	4.29411	5.14425	NA	1.7852	NA	NA	NA	NA	NA	NA	0.644474	NA
TMT6.plex02	1	-0.239902	3.06378	-0.341152	NA	-4.25274	NA	NA	-0.992613	-0.713123	NA	-1.32746	3.83524	4.18907	2.89839	NA	NA	NA	-0.955581	2.03361	NA	NA	-1.62501	NA	0.253283	NA	NA	NA	NA	NA	NA	NA	NA	1.7843	1.85253	2.2913	NA	4.52488	NA	0.253283	3.63813	1.64412	NA	NA	0.519256	NA	NA	NA	1.85258
TMT6.plex06	0	-5.14529	-1.69675	0.0872	0.727615	-8.42202	-0.0807	NA	-4.05512	-4.25629	NA	NA	-4.61142	-0.169489	-1.00323	-2.12098	0.189698	NA	-0.330895	-1.96474	NA	-2.30635	-7.33758	NA	NA	NA	NA	-2.81878	-0.944045	-1.10654	NA	NA	-0.664305	NA	-4.84043	NA	-4.00689	-4.12995	NA	NA	-2.22274	-7.19147	NA	NA	NA	NA	0.700267	-1.21236	-2.36482
TMT6.plex07	0	4.99145	0.642043	-1.35612	NA	-2.80195	NA	NA	-3.93845	-4.44645	NA	NA	-3.38919	-0.0634	NA	-2.6781	NA	NA	-0.433916	-4.87877	NA	NA	-2.84105	NA	NA	-0.510374	NA	NA	NA	NA	NA	-2.57661	-1.98947	NA	-3.44001	-2.48134	-4.04566	-3.0195	-1.64049	NA	-3.31545	-6.80137	-4.91841	NA	NA	NA	NA	-0.722002	NA
TMT6.plex08	1	NA	7.40376	2.541	NA	3.24379	NA	NA	1.11296	NA	NA	NA	3.0665	2.54434	2.56889	1.71478	NA	1.95128	NA	4.24196	1.51545	NA	-1.80011	3.59836	NA	NA	1.70981	NA	NA	NA	NA	NA	NA	NA	1.97893	3.83148	6.44008	3.15092	2.75035	NA	2.04677	2.13654	4.17762	NA	NA	NA	1.26636	NA	3.59836
TMT6.plex09	0	NA	-0.363141	NA	NA	NA	NA	NA	NA	NA	NA	NA	-4.7988	-0.678671	-0.0721	NA	NA	NA	NA	-5.23485	NA	NA	-4.74961	NA	NA	NA	NA	NA	NA	NA	NA	NA	-1.5867	NA	-1.91917	NA	NA	-4.63221	NA	-0.830232	-2.94048	-6.3589	NA	-0.830232	NA	NA	-0.543422	-1.74499	-2.16477
TMT6.plex10	0	NA	-0.410901	-0.204049	NA	-3.03048	NA	NA	NA	NA	NA	NA	-2.76432	-0.791381	-1.01529	NA	NA	-2.1005	-1.11643	-2.67724	NA	NA	NA	NA	NA	NA	NA	NA	NA	NA	NA	-2.09744	NA	NA	NA	NA	-0.202254	-3.51916	NA	NA	NA	NA	-4.9828	NA	NA	NA	-0.521783	-1.68557	NA
TMT7.plex01	1	4.0875	6.60762	2.07743	NA	5.30285	NA	NA	3.89208	NA	4.13319	NA	2.70252	2.27443	NA	NA	NA	1.21537	0.946773	2.54678	NA	NA	4.86621	NA	NA	NA	NA	NA	NA	NA	3.91915	NA	NA	NA	0.0742	NA	NA	1.03642	2.09282	NA	2.58166	NA	NA	NA	NA	NA	NA	1.93111	NA
TMT7.plex03	0	-2.27691	-1.79512	-1.94631	NA	-7.49636	-0.350564	-0.815704	-1.78775	-0.309555	-1.39905	NA	-2.71485	0.232094	-0.828457	-1.14233	NA	-2.84466	0.546556	-5.26317	NA	NA	NA	NA	0.700692	NA	NA	-0.774018	-5.2011	NA	NA	NA	-0.382538	-0.522492	-1.79724	-1.02126	-1.06177	-4.42207	NA	0.700692	-2.16217	-2.98459	NA	0.620601	0.928201	0.620601	-0.0968	-0.46384	-0.252452
TMT7.plex04	0	NA	NA	-1.99286	NA	-3.05757	NA	NA	NA	NA	NA	NA	-2.89134	NA	NA	NA	NA	NA	NA	-2.23389	NA	NA	-2.99725	NA	NA	NA	NA	NA	NA	NA	-0.528337	NA	NA	NA	NA	NA	NA	-2.10086	NA	NA	-1.25668	-4.03726	NA	NA	NA	NA	NA	-0.948048	NA
TMT7.plex05	0	-5.6717	3.01603	-1.37143	NA	-5.34614	NA	NA	-3.1949	NA	NA	NA	-3.75173	0.326331	NA	NA	NA	NA	NA	-6.02205	NA	NA	-6.73185	NA	NA	NA	NA	NA	NA	NA	-3.14768	NA	NA	-2.36348	NA	-0.719849	NA	-4.76024	NA	NA	-5.62666	-7.70051	NA	NA	NA	NA	-0.274144	NA	NA
TMT7.plex06	0	-5.64448	-1.25613	0.441548	-0.696131	-4.3677	1.85103	NA	-3.12021	-3.63242	NA	NA	-2.98797	-0.954006	-2.24868	-1.3748	-0.334336	NA	-0.458554	-1.98771	NA	-1.77409	-3.17239	NA	NA	NA	NA	-2.4505	-0.502881	-0.671278	NA	NA	-0.529766	NA	-2.72438	NA	-2.96188	-3.13948	NA	NA	-1.53831	-2.98788	NA	NA	NA	NA	0.244736	-1.39517	-1.03258
TMT7.plex07	1	-0.411355	9.49861	4.95618	NA	5.54903	NA	NA	2.55748	4.87237	NA	NA	3.32043	4.16035	NA	4.80599	NA	NA	0.895003	3.37761	NA	NA	-0.374783	NA	NA	0.299592	NA	NA	NA	NA	NA	4.71192	5.30483	NA	3.99657	5.69628	6.96825	4.02608	3.68435	NA	0.654934	0.776833	5.19977	NA	NA	NA	NA	1.40733	NA
TMT7.plex08	0	NA	0.836265	-0.734965	NA	-4.87578	NA	NA	-1.41243	NA	NA	NA	-2.48568	0.460876	-0.85973	-2.22791	NA	-0.875992	NA	NA	-0.985006	NA	-6.20288	-1.0729	NA	NA	-0.759833	NA	NA	NA	NA	NA	NA	NA	-2.9645	-0.330671	NA	-2.52256	-0.850101	NA	-2.06719	-4.68767	-3.41103	NA	NA	NA	-1.66174	NA	-1.0729
TMT8.plex01	0	-5.07477	2.02837	-0.448365	NA	-2.15896	NA	NA	-1.48476	NA	-2.03721	NA	-2.59364	0.19386	NA	NA	NA	-1.94353	-1.11127	NA	NA	NA	-3.07076	NA	NA	NA	NA	NA	NA	NA	-2.92051	NA	NA	NA	-2.46653	NA	NA	-12.2749	-2.70843	NA	-0.496068	NA	NA	NA	NA	NA	NA	-1.44879	NA
TMT8.plex06	1	2.71102	6.81318	3.1904	-5.53253	6.18804	2.94785	NA	4.77638	3.6106	NA	NA	4.02413	2.96018	4.55625	4.15506	2.34723	NA	0.436172	2.82367	NA	4.22942	6.76018	NA	NA	NA	NA	5.49132	1.54759	0.687242	NA	NA	2.89033	NA	3.18234	NA	3.79354	2.85912	NA	NA	2.095	4.09935	NA	NA	NA	NA	3.60605	2.7604	2.48585
TMT8.plex07	0	2.0828	1.54276	-0.922223	NA	-1.65329	NA	NA	-3.4281	-3.56343	NA	NA	-3.12324	-0.38556	NA	-2.64209	NA	NA	-1.7046	-4.27417	NA	NA	-3.00235	NA	NA	0.121227	NA	NA	NA	NA	NA	-2.93805	-2.97997	NA	-2.68625	-1.65143	-2.84984	-2.68461	-1.07468	NA	-2.19054	-6.29063	-3.86023	NA	NA	NA	NA	-0.726064	NA
TMT8.plex09	0	NA	-1.09116	NA	NA	NA	NA	NA	NA	NA	NA	NA	-4.12637	-0.00222	0.190645	NA	NA	NA	NA	-3.27057	NA	NA	-3.51842	NA	NA	NA	NA	NA	NA	NA	NA	NA	-1.09507	NA	-1.91281	NA	NA	-3.2208	NA	-0.957297	-1.93325	-5.15777	NA	-0.957297	NA	NA	-0.324435	-1.62499	-1.57446
TMT8.plex10	1	NA	NA	-0.66119	NA	-4.61022	NA	NA	NA	NA	NA	NA	5.50573	NA	1.29649	NA	NA	1.88988	-0.548745	0.205219	NA	NA	NA	NA	NA	NA	NA	NA	NA	NA	NA	-1.41086	NA	NA	NA	NA	0.276927	1.44501	NA	NA	NA	NA	2.26304	NA	NA	NA	3.28461	4.4762	NA
TMT9.plex01	1	5.77034	8.91524	3.61648	NA	6.0327	NA	NA	4.21149	NA	6.03472	NA	4.13207	2.9197	NA	NA	NA	0.743411	3.70298	3.71216	NA	NA	4.09385	NA	NA	NA	NA	NA	NA	NA	6.67783	NA	NA	NA	2.48064	NA	NA	1.38601	2.26006	NA	1.84372	NA	NA	NA	NA	NA	NA	3.19605	NA
TMT9.plex03	0	-2.19292	2.85976	-0.970753	NA	-3.88399	-0.19684	-0.14682	-1.61319	-0.395821	-0.295598	NA	-2.40614	-0.10776	-0.764633	-1.48822	NA	-2.13596	0.176978	-2.10169	NA	NA	NA	NA	-0.933876	NA	NA	0.0936	-3.57191	NA	NA	NA	-0.0394	-1.01933	-2.23854	-0.768567	NA	-1.9765	NA	-0.933876	-1.33326	-2.73408	NA	0.732666	-0.227689	0.732666	0.0506	0.403053	-0.362211
TMT9.plex05	0	-3.83954	-1.81526	-1.29488	NA	-4.7628	NA	NA	-1.38068	NA	NA	NA	-2.86323	-0.0753	NA	NA	NA	NA	NA	-15.4904	NA	NA	-2.40908	NA	NA	NA	NA	NA	NA	NA	-1.08047	NA	NA	-1.07556	NA	-0.406448	NA	-5.53423	NA	NA	-2.96581	-4.11898	NA	NA	NA	NA	-2.16596	NA	NA
TMT9.plex06	0	-4.65067	-0.0216	-0.308052	-0.485445	NA	-1.21186	NA	-3.21854	-3.41878	NA	NA	-2.47525	0.0859	0.334732	-0.757468	-0.000612	NA	-3.58641	-6.71311	NA	-0.900178	-6.11893	NA	NA	NA	NA	-1.48576	-0.481204	-0.47508	NA	NA	-0.653287	NA	-1.9581	NA	0.916103	-2.76932	NA	NA	-1.22117	-1.64062	NA	NA	NA	NA	-1.07453	-1.58658	-1.86728
TMT9.plex07	0	1.243	-0.940453	-2.19822	NA	-3.8064	NA	NA	-3.95518	-6.56615	NA	NA	-4.43229	0.117553	NA	-2.36813	NA	NA	-3.97471	-4.7133	NA	NA	-3.63424	NA	NA	-0.022	NA	NA	NA	NA	NA	-4.33477	2.52943	NA	-4.56942	-4.00814	-6.37387	-5.10255	-2.18379	NA	-2.17994	-6.01363	-8.66463	NA	NA	NA	NA	-1.41555	NA
TMT9.plex10	0	NA	NA	-0.0802	NA	-5.54547	NA	NA	NA	NA	NA	NA	-3.04799	NA	1.29887	NA	NA	-2.79239	-1.37164	-6.49855	NA	NA	NA	NA	NA	NA	NA	NA	NA	NA	NA	-4.34346	NA	NA	NA	NA	-1.06437	-5.70416	NA	NA	NA	NA	-4.44695	NA	NA	NA	-1.16549	-2.24057	NA
[truncated: 4 more columns]

## Sheet: 2E
TMT_sample_ID		t(4;14) status	FGFR3.protein	GSEA_phos_REACTOME_DOWNSTREAM_SIGNALING_OF_ACTIVATED_FGFR3
TMT10.plex01		0	-4.86868	-2.7651
TMT10.plex04		0	NA	-2.3111
TMT10.plex05		0	-3.83128	-0.966
TMT10.plex06		0	-5.75449	0.1353
TMT10.plex07		0	1.60906	-2.3145
TMT10.plex08		0	NA	-1.7505
TMT10.plex10		0	NA	-2.3789
TMT11.plex01		0	-8.01626	0.874
TMT11.plex03		1	5.96262	1.3622
TMT11.plex04		0	NA	1.8714
TMT11.plex05		0	-4.27131	-0.6631
TMT11.plex06		0	-3.93873	-0.2841
TMT11.plex07		0	-1.6361	-0.4364
TMT11.plex08		0	NA	-0.026
TMT11.plex09		1	NA	1.9602
TMT12.plex01		0	-5.30962	-1.501
TMT12.plex02		0	-2.31613	0.8501
TMT12.plex04		0	NA	-3.5921
TMT12.plex05		0	-2.70068	-1.5337
TMT12.plex06		1	4.81628	3.0866
TMT12.plex08		0	NA	0.6283
TMT12.plex10		1	NA	1.5552
TMT13.plex01		0	-5.64136	-0.5073
TMT13.plex03		0	-1.80422	-2.2222
TMT13.plex04		0	NA	-1.9059
TMT13.plex05		0	-4.60214	-0.3151
TMT13.plex06		0	-3.36416	1.5606
TMT13.plex07		0	-0.819716	-0.1279
TMT13.plex08		0	NA	0.0335
TMT13.plex09		0	NA	-0.4741
TMT13.plex10		1	NA	2.47
TMT14.plex01		1	-2.89929	-1.3472
TMT14.plex02		0	-0.22179	-0.9307
TMT14.plex03		1	5.10911	2.0805
TMT14.plex04		0	NA	-2.0662
TMT14.plex05		1	1.76243	0.5045
TMT14.plex06		0	-5.16953	0.0176
TMT14.plex08		0	NA	2.8268
TMT14.plex09		0	NA	-0.4477
TMT14.plex10		0	NA	1.2177
TMT15.plex01		0	-4.07994	-2.4682
TMT15.plex02		0	-0.92154	-2.474
TMT15.plex03		0	-1.74794	-2.6899
TMT15.plex04		0	NA	0.0154
TMT15.plex05		0	-5.60259	-1.1987
TMT15.plex06		0	-3.29512	0.5089
TMT15.plex07		0	2.99385	-2.4651
TMT15.plex08		0	NA	-1.4183
TMT15.plex09		0	NA	-0.4079
TMT15.plex10		0	NA	-2.3806
TMT16.plex02		0	-0.43588	-2.4524
TMT16.plex03		0	-2.53561	-3.6874
TMT16.plex04		0	NA	-2.1614
TMT16.plex05		0	-3.9409	-2.3264
TMT16.plex06		0	-5.28246	0.9231
TMT16.plex07		0	1.74481	-0.6745
TMT16.plex08		0	NA	-1.9081
TMT16.plex09		0	NA	2.0518
TMT16.plex10		0	NA	-0.7607
TMT2.plex03		0	-1.96291	-1.6979
TMT2.plex05		0	-3.26312	0.3051
TMT2.plex06		0	-4.75877	-2.7855
TMT2.plex08		1	NA	2.2603
TMT2.plex09		0	NA	3.3992
TMT2.plex10		0	NA	0.0046
TMT3.plex02		1	1.32422	-1.8301
TMT3.plex04		0	NA	-1.8166
TMT3.plex05		0	-4.9719	-0.3112
TMT3.plex06		0	-4.97353	0.0524
TMT3.plex07		0	1.73086	1.5108
TMT3.plex08		0	NA	-3.6227
TMT3.plex09		0	NA	-0.7175
TMT4.plex01		0	-3.49529	0.4313
TMT4.plex02		0	-0.113149	2.1654
TMT4.plex03		1	2.46174	4.186
TMT4.plex04		1	NA	-0.7655
TMT4.plex05		0	-3.28437	-0.5044
TMT4.plex07		0	1.21122	-1.1983
TMT4.plex08		0	NA	-3.7853
TMT4.plex09		0	NA	1.662
TMT4.plex10		0	NA	-0.9707
TMT5.plex01		0	-4.30801	-1.0842
TMT5.plex02		0	-0.417	-0.8694
TMT5.plex04		0	NA	-0.7562
TMT5.plex05		0	-4.12753	0.1578
TMT5.plex06		0	-4.91055	-2.5197
TMT5.plex07		0	0.520419	-0.6436
TMT5.plex09		0	NA	0.0524
TMT5.plex10		0	NA	0.5348
TMT6.plex01		0	-4.23782	-0.6679
TMT6.plex02		1	-0.239902	-1.1637
TMT6.plex06		0	-5.14529	-3.8615
TMT6.plex07		0	4.99145	0.3702
TMT6.plex08		1	NA	1.0944
TMT6.plex09		0	NA	-1.0169
TMT6.plex10		0	NA	-1.0082
TMT7.plex01		1	4.0875	1.8228
TMT7.plex03		0	-2.27691	0.1651
TMT7.plex04		0	NA	-3.0751
TMT7.plex05		0	-5.6717	0.3207
TMT7.plex06		0	-5.64448	-2.1848
TMT7.plex07		1	-0.411355	3.2296
TMT7.plex08		0	NA	-0.0075
TMT8.plex01		0	-5.07477	-0.1966
TMT8.plex06		1	2.71102	1.7726
TMT8.plex07		0	2.0828	-1.8218
TMT8.plex09		0	NA	1.4234
TMT8.plex10		1	NA	-1.6931
TMT9.plex01		1	5.77034	0.5889
TMT9.plex03		0	-2.19292	-2.2228
TMT9.plex05		0	-3.83954	-2.0778
TMT9.plex06		0	-4.65067	-0.4331
TMT9.plex07		0	1.243	-1.2406
TMT9.plex10		0	NA	-2.9239

## Sheet: 2F
DepMap ID	FGFR3 Gene Effect (Chronos) CRISPR (DepMap Public 23Q2+Score, Chronos)	FGFR3 log2(TPM+1) Expression Public 23Q2	NSD2 Gene Effect (Chronos) CRISPR (DepMap Public 23Q2+Score, Chronos)	NSD2 log2(TPM+1) Expression Public 23Q2	filter	Cell Line Name	t4.14_status
ACH-000024	-0.978999	9.23086	-0.238997	8.29126	Plasma Cell Myeloma	OPM2	1
ACH-000183	0.0896225	2.27501	-0.174396	6.13134	Plasma Cell Myeloma	L363	0
ACH-000204	0.0521071	2.60407	-0.218398	7.67101	Plasma Cell Myeloma	LP1	1
ACH-000363	0.0194682	0.201634	-0.117614	5.77109	Plasma Cell Myeloma	SKMM2	0
ACH-000436	-0.0403073	0.163499	0.0182681	4.51538	Plasma Cell Myeloma	OCIMY7	0
ACH-000512	-0.325769	0.124328	-0.0888891	5.60288	Plasma Cell Myeloma	INA6	0
ACH-000541	-0.799601	8.52105	-0.199254	8.29765	Plasma Cell Myeloma	KMS34	1
ACH-000576	0.0442313	0.163499	-0.106232	5.23496	Plasma Cell Myeloma	KMS27	0
ACH-000588	-0.409679	6.54751	-0.134858	8.13632	Plasma Cell Myeloma	KMS26	1
ACH-000653	0.0490555	0.124328	-0.0949953	6.08958	Plasma Cell Myeloma	JJN3	0
ACH-000714	-1.90641	9.93134	-0.0110001	7.90195	Plasma Cell Myeloma	KMS11	1
ACH-000763	0.00681033	0.163499	-0.146337	6.49985	Plasma Cell Myeloma	MM1S	0
ACH-000817	0.120993	0.731183	-0.0147118	5.05398	Plasma Cell Myeloma	RPMI8226	0
ACH-000821	-0.0836237	0.298658	0.123278	6.08513	Plasma Cell Myeloma	EJM	0
ACH-000829	-0.0681916	0.0426443	-0.122918	6.43429	Plasma Cell Myeloma	HUNS1	0
ACH-000838	0.0270359	0.367371	-0.0889019	4.91886	Plasma Cell Myeloma	AMO1	0
ACH-000854	-0.0865926	0.163499	-0.456637	5.40701	Plasma Cell Myeloma	OCIMY5	0
ACH-000889	0.0385784	1.46467	-0.0902716	6.62029	Plasma Cell Myeloma	KMM1	0

## Sheet: 2G
LP1	Erdafitinib				OPM2	Erdafitinib				MM1S	Erdafitinib
DMSO	101.961	100.947	97.0921		DMSO	110.639	102.498	98.5293		DMSO	91.1944	102.768	107.183
0.05	103.826	102.397	99.3235		0.05	11.2736	13.5126	11.194		0.05	107.093	116.629	113.276
0.1	103.417	104.128	100.924		0.1	8.01316	7.52744	7.77188		0.1	106.34	115.968	115.059
0.5	103.446	99.6878	99.3603		0.5	8.17441	7.08391	9.23415		0.5	90.142	112.698	95.8659
1	105.803	104.001	103.569		1	7.64059	6.52801	6.79058		1	85.1762	91.5007	102.507
5	98.3195	88.2133	96.1291		5	3.02272	4.28985	3.93108		5	94.2491	101.525	103.978
10	42.3349	41.2553	35.7666		10	1.7485	1.63654	2.05129		10	86.6518	82.6185	87.6459
				LP-1	Dunnett's multiple comparisons test	Mean Diff.	95.00% CI of diff.	Below threshold?	Summary	Adjusted P Value	A-?
					DMSO vs. 0.05	-1.849	-8.924 to 5.226	No	ns	0.9317	B	0.05
					DMSO vs. 0.1	-2.823	-9.898 to 4.251	No	ns	0.7169	C	0.1
					DMSO vs. 0.5	-0.8315	-7.906 to 6.243	No	ns	0.9981	D	0.5
					DMSO vs. 1	-4.457	-11.53 to 2.617	No	ns	0.3138	E	1
					DMSO vs. 5	5.779	-1.295 to 12.85	No	ns	0.1303	F	5
					DMSO vs. 10	60.21	53.14 to 67.29	Yes	****	<0.0001	G	10
					Test details	Mean 1	Mean 2	Mean Diff.	SE of diff.	n1	n2	q	DF
					DMSO vs. 0.05	100	101.8	-1.849	2.429	3	3	0.7612	14
					DMSO vs. 0.1	100	102.8	-2.823	2.429	3	3	1.162	14
					DMSO vs. 0.5	100	100.8	-0.8315	2.429	3	3	0.3423	14
					DMSO vs. 1	100	104.5	-4.457	2.429	3	3	1.835	14
					DMSO vs. 5	100	94.22	5.779	2.429	3	3	2.379	14
					DMSO vs. 10	100	39.79	60.21	2.429	3	3	24.79	14
				MM.1S	Dunnett's multiple comparisons test	Mean Diff.	95.00% CI of diff.	Below threshold?	Summary	Adjusted P Value	A-?
					DMSO vs. 0.05	-11.95	-29.17 to 5.266	No	ns	0.2358	B	0.05
					DMSO vs. 0.1	-12.07	-29.29 to 5.143	No	ns	0.2281	C	0.1
					DMSO vs. 0.5	0.8133	-16.40 to 18.03	No	ns	0.9998	D	0.5
					DMSO vs. 1	7.321	-9.896 to 24.54	No	ns	0.6667	E	1
					DMSO vs. 5	0.4647	-16.75 to 17.68	No	ns	0.9999	F	5
					DMSO vs. 10	14.74	-2.474 to 31.96	No	ns	0.1066	G	10
					Test details	Mean 1	Mean 2	Mean Diff.	SE of diff.	n1	n2	q	DF
					DMSO vs. 0.05	100.4	112.3	-11.95	5.911	3	3	2.022	14
					DMSO vs. 0.1	100.4	112.5	-12.07	5.911	3	3	2.043	14
					DMSO vs. 0.5	100.4	99.57	0.8133	5.911	3	3	0.1376	14
					DMSO vs. 1	100.4	93.06	7.321	5.911	3	3	1.238	14
					DMSO vs. 5	100.4	99.92	0.4647	5.911	3	3	0.07862	14
					DMSO vs. 10	100.4	85.64	14.74	5.911	3	3	2.494	14
				OPM2	Dunnett's multiple comparisons test	Mean Diff.	95.00% CI of diff.	Below threshold?	Summary	Adjusted P Value	A-?
					DMSO vs. 0.05	91.9	86.08 to 97.71	Yes	****	<0.0001	B	0.05
					DMSO vs. 0.1	96.12	90.30 to 101.9	Yes	****	<0.0001	C	0.1
					DMSO vs. 0.5	95.72	89.91 to 101.5	Yes	****	<0.0001	D	0.5
					DMSO vs. 1	96.9	91.09 to 102.7	Yes	****	<0.0001	E	1
					DMSO vs. 5	100.1	94.32 to 106.0	Yes	****	<0.0001	F	5
					DMSO vs. 10	102.1	96.26 to 107.9	Yes	****	<0.0001	G	10
					Test details	Mean 1	Mean 2	Mean Diff.	SE of diff.	n1	n2	q	DF
					DMSO vs. 0.05	103.9	11.99	91.9	1.997	3	3	46.02	14
					DMSO vs. 0.1	103.9	7.771	96.12	1.997	3	3	48.13	14
					DMSO vs. 0.5	103.9	8.164	95.72	1.997	3	3	47.93	14
					DMSO vs. 1	103.9	6.986	96.9	1.997	3	3	48.52	14
					DMSO vs. 5	103.9	3.748	100.1	1.997	3	3	50.15	14
					DMSO vs. 10	103.9	1.812	102.1	1.997	3	3	51.11	14
