# Supplementary material for: The proteogenomic landscape of multiple myeloma reveals insights into disease biology and therapeutic opportunities
Source: Nat Cancer. 2024 Jun 28;5(8):1267–84. doi: 10.1038/s43018-024-00784-3 (PMC11358022; doi:10.1038/s43018-024-00784-3)
Supplement: Supplementary file 5 — Statistical source data. [file 43018_2024_784_MOESM5_ESM.xlsx]

## Sheet: 3A
Gene	Protein.IDs	adj.P.Val_gain1q_all	chromosome_name	genomic position start Hg38
NOC2L	Q9Y3T9	0.309408	chr1	944203
ISG15	P05161;A0A096LPJ4;A0A096LNZ9	0.620184	chr1	1001138
SDF4	A0A5F9UP49;Q9BRK5;Q9BRK5-2;Q9BRK5-5	0.879368	chr1	1216909
UBE2J2	B1AMF0;Q8N2K1;Q8N2K1-3;D6RD90;A6NGS0;Q8N2K1-2;D6REN4;D6R9H0;D6RB84;D6RA15;B1AMF1;D6RC43	0.628897	chr1	1253909
INTS11	Q5TA45;Q5TA45-3;Q5TA45-5;Q5TA45-2;Q5TA45-4;A0A087WYI0;C9IYS7;J3QRY6;C9J979;Q96HV7;E9PNS4;E9PNH9;E9PIG1;E9PI75;E9PMA2;H0YE15;E9PIL7;E9PKA4;E9PJG0;E9PQF0	0.902125	chr1	1311585
CPTP	Q5TA50;J3KST3	0.964106	chr1	1324756
CCNL2	Q96S94;Q96S94-3;A0A0A0MSF3;Q96S94-2;Q96S94-4;C9J148;J3QSH2	0.672188	chr1	1385711
MRPL20	Q9BYC9;Q9BYC9-2;I3L2X1	0.283139	chr1	1401909
ATAD3B	Q5T9A4;Q5T9A4-3;A0A5K1VW56;Q5T9A4-2	0.607414	chr1	1471765
ATAD3A	Q9NVI7-2;Q9NVI7;Q9NVI7-3;Q5SV16;H0Y2W2	0.368455	chr1	1512162
SSU72	Q9NP77;Q9NP77-2	0.345952	chr1	1541673
MIB2	Q96AX9-5;Q96AX9-14;Q96AX9-12;H0YAM8;Q96AX9-2;Q96AX9-13;Q96AX9-11;Q96AX9-3;Q96AX9;Q96AX9-4;Q96AX9-6;Q96AX9-7;E9PD12;F2Z2L2;J3QR95;Q96AX9-8;Q96AX9-10;D6RAZ0;Q96AX9-9;D6RHY5;D6RED3;D6RDI1	0.997611	chr1	1615454
CDK11B	P21127-2;P21127-8;P21127;P21127-3;A0A0D9SEI3;A0A0D9SER5;A0A0D9SEN2;P21127-10;Q9UQ88-9;A0A087WYI9;A0A087X1I0;E9PFJ2;Q5QPQ9	0.895623	chr1	1635225
SLC35E2B	P0CK96;A0A087WUK8;P0CK97-2;P0CK97	0.696125	chr1	1659529
CDK11A	Q9UQ88-4;Q9UQ88-2;Q5QPR3;Q9UQ88-3;Q9UQ88	0.562849	chr1	1702379
NADK	O95544;O95544-2;O95544-3;A0A0A0MR98;J3KSP9;J3KTI3	0.897287	chr1	1751232
GNB1	P62873;P62873-2;F6UT28;B1AKQ8;F6X3N5;B3KVK2	0.122367	chr1	1785285
PRKCZ	Q05513;Q05513-2;Q05513-3;E9PBE1;D6RAU1;D6REZ8;D6RDM0;D6RG01;D6RBD4;F2Z2H9;D6RGG1;F2Z3C5	0.0836051	chr1	2050411
SKI	P12755	0.700061	chr1	2228319
RER1	O15258;Q5T092;A0A0A0MR06;Q5T091;Q5T093	0.908289	chr1	2391775
PANK4	Q9NVE7;E9PHT6;H0YA26;H0Y9E4;H0YA31;D6RJF3;H0YA02	0.795125	chr1	2508537
TNFRSF14	Q92956;F6UPZ7;B9A034;F6Q0M4;Q92956-2	0.0978509	chr1	2555639
PRXL2B	A0A2P0CTB1;A0A0A0MT35;A0A2P0CU24;A0A0A0MRV4;J3KPF5;Q8TBF2-3;Q8TBF2;J3KPF6;Q8TBF2-6;A0A2P0CTH9;Q8TBF2-4;J3KRV9;A0A0G2JSF1;A0A0G2JRR6;Q8TBF2-2;Q8TBF2-7;J3QKK8	0.181215	chr1	2586491
TPRG1L	Q5T0D9;Q5T0D9-2	0.930896	chr1	3625015
WRAP73	A0A0A0MRV3;Q9P2S5;Q5T0D5;Q5TBW1	0.611765	chr1	3630767
LRRC47	Q8N1G4;J3KRP5	0.134284	chr1	3778559
DFFB	B4DZS0;O76075;O76075-2;J3KT26;Q96P72;G3XAD0;Q96P73;O76075-4;O76075-3	0.219333	chr1	3857267
C1orf174	Q8IYL3	0.985768	chr1	3889125
KCNAB2	Q13303-2;A0A590UJJ4;A0A590UJV4;A0A590UK89;K7EKU4;A0A590UJK5;A0A590UJX9	0.612237	chr1	5990927
RPL22	P35268;K7ERI7;K7EMH1;K7ELC4;K7EP65;K7EKS7;K7EJT5	0.925763	chr1	6185020
ACOT7	O00154-4;O00154-7;O00154;O00154-5;K7EKP8;O00154-2;O00154-3;Q6ZUV0	0.426495	chr1	6264269
NOL9	Q5SY16	0.765737	chr1	6521347
ZBTB48	P10074;K7EM76;Q5SY20;Q5SY21	0.30804	chr1	6579994
DNAJC11	Q9NVH1-3;Q9NVH1;Q9NVH1-2;B1AK20;Q5TH61	0.204876	chr1	6634168
VAMP3	Q15836;K7ENK9;K7EKX0	0.0346267	chr1	7771296
PARK7	Q99497;K7ELW0;K7EN27	0.710642	chr1	7954291
RERE	Q9P2R6;B1AKN3;A0A590UJ84;D6RA28;A0A590UK57;H7BYW9;A0A075B770	0.213108	chr1	8352397
ENO1	P06733-2	0.760782	chr1	8861000
ENO1	P06733;A0A2R8Y6G6;K7EM90	0.902125	chr1	8861000
SLC2A5	P22732;K7EJR1;K7EQI3;K7EJZ0;K7EIT1;P22732-2	0.401048	chr1	9035106
H6PD	O95479;O95479-2	0.739397	chr1	9234774
TMEM201	Q5SNT2;H0Y4R5;Q5SNT2-2;H0Y994	0.954066	chr1	9588911
PIK3CD	Q5SR50;F8W9P4;O00329;O00329-2	0.798501	chr1	9651731
CTNNBIP1	Q9NSA3	0.142124	chr1	9848276
LZIC	Q8WZA0-2;Q8WZA0;K7ES95	0.925763	chr1	9922113
NMNAT1	Q9HAN9;B1AN62;K7EPD7	0.340498	chr1	9943428
RBP7	Q96R05	0.736876	chr1	9997206
UBE4B	O95155-2;O95155;O95155-4;O95155-3;K7EP75;K7ERA7;B1AQ61	0.94683	chr1	10032832
KIF1B	A0A087WWA3;Q4R9M9;O60333-2;O60333;O60333-4;A0A0U1RQL3;A0A6Q8PFE9;C9JBH1;A0A6Q8PFR1;A0A6Q8PGE4;A0A3B3ITW4	0.784138	chr1	10210570
PGD	P52209-2;P52209;K7EPF6;K7EM49;K7EMN2;K7ELN9	0.847326	chr1	10398592
DFFA	O00273;K7ERT1	0.499273	chr1	10456522
DFFA	O00273-2	0.9017	chr1	10456522
PEX14	O75381;O75381-2;K7EK59	0.63505	chr1	10472288
CASZ1	Q86V15;Q86V15-2	0.868177	chr1	10636604
TARDBP	Q13148;A0A087WYY0;A0A087X260;G3V162;B1AKP7;A0A087WX29;A0A087WXQ5;A0A087WV68;Q13148-4;A0A087WXV3;A0A087WX67;A0A087WW61;A0A087WZC9;A0A1W2PNU8;K7EL26;A0A087WYE7;A0A087WTZ4	0.677963	chr1	11012344
SRM	P19623;K7EKM4;K7EQ47;K7ESL0	0.987153	chr1	11054584
EXOSC10	Q01780;Q01780-2;K7EJ37	0.871614	chr1	11066618
MTOR	P42345;B1AKP8;B1AKQ2	0.478397	chr1	11106535
UBIAD1	Q9Y5Z9-2;Q9Y5Z9	0.627643	chr1	11273198
FBXO2	Q9UK22;A0A286YF37;R4GNH2	0.825405	chr1	11637018
FBXO44	B7Z1P2;Q9H4M3-2;R4GNH4;R4GMZ8;A0A0A0MSI6;Q9H4M3	0.453538	chr1	11654375
FBXO6	Q9NRD1;J3KQ72	0.583572	chr1	11664200
MTHFR	P42898-2;Q5SNW7;P42898;A0A286YFD0;A0A286YF17;L7P8G6;F8W9T8;Q5SNW5;A0A286YF47;A0A1B0GXD9	0.718842	chr1	11785723
KIAA2013	Q8IYS2-2;Q8IYS2	0.190226	chr1	11919591
PLOD1	Q02809;Q02809-2;Q5JXB7;Q5JXB8	0.679401	chr1	11934205
MFN2	A0A6Q8PFJ4;O95140;A0A6Q8PGA3;A0A6Q8PGV8;A0A6Q8PGS9;O95140-2;A0A6Q8PGR2;Q5JXC5;A0A6Q8PH07;A0A6Q8PFT5	0.515827	chr1	11980181
VPS13D	Q5THJ4-2;Q5THJ4;H3BLS7;A0A2R8YD87;A0A2R8Y876	0.740418	chr1	12230030
PRDM2	Q13029-5;Q13029-3;Q13029-2;Q13029	0.564805	chr1	13700198
EFHD2	Q96C19;H0Y4Y4;A0A087X1Z2;Q9BUP0-2;C9JTV4;Q8WYH2	0.660691	chr1	15409888
CASP9	P55211;F8VVS7;Q5JRU8;P55211-2;P55211-4;Q5JRU2;P55211-3;F8VWA5;H0Y3S8;H0Y6Y2;A0A087WX72	0.545962	chr1	15490832
DNAJC16	Q9Y2G8;Q5TDG9;Q5TDH4;Q9Y2G8-2	0.521586	chr1	15526813
AGMAT	Q9BSE5	0.947782	chr1	15571699
DDI2	Q5TDH0;Q5TDH0-3;Q5TDH0-2;H0YII4;H0YI90;Q8WTU0	0.908844	chr1	15617458
PLEKHM2	Q8IWE5;Q5VVD7;A0A2R8Y575	0.31433	chr1	15684320
SPEN	Q96T58;A0A669KB49;H0Y5U7	0.80968	chr1	15836095
ZBTB17	Q13105;Q13105-2;Q13105-3;H0Y6X2;H7C1K8	0.978453	chr1	15941869
FBXO42	Q6P3S6;X6RKU3	0.661606	chr1	16246840
SZRD1	Q7Z422;Q7Z422-2;Q7Z422-4;Q7Z422-3;Q7Z422-5	0.517869	chr1	16352575
NECAP2	Q9NVZ3;Q9NVZ3-2;Q9NVZ3-4;F6SKB8;Q9NVZ3-3;D6RB24;D6RAN6;H0Y970	0.96884	chr1	16440721
CROCC	Q5TZA2;B1AKD8;Q5TZA2-2;A0A087WW81;A0A087WU09;Q8IVE0;Q86T23	0.871614	chr1	16740273
ATP13A2	Q9NQ11-2;Q9NQ11-3;Q9NQ11;H0Y8V5;H0YAI7;H0Y8Z6;H0Y9K0;H0Y8I1;H0Y953	0.340498	chr1	16985958
SDHB	P21912	0.582885	chr1	17018722
PADI2	Q9Y2J8-2	0.511253	chr1	17066761
PADI2	Q9Y2J8	0.790881	chr1	17066761
PADI4	Q9UM07;B1AQ67;Q9ULW8	0.976081	chr1	17308195
RCC2	Q9P258	0.748397	chr1	17406760
ACTL8	Q9H568	0.539675	chr1	17755333
ALDH4A1	P30038;P30038-2;P30038-3;Q5TF55	0.859893	chr1	18871430
UBR4	Q5T4S7-3;Q5T4S7;Q5T4S7-2;Q5T4S7-4;Q5T4S7-5;A0A0A0MSW0;X6R960;X6RE05;Q5T4S7-6;Q5TBN9	0.788566	chr1	19074510
EMC1	Q8N766-3;Q8N766;Q8N766-4;Q8N766-2;A0A286YEW0;Q5TG59;H7C4E3	0.99387	chr1	19215660
MRTO4	Q9UKD2	0.733776	chr1	19251805
AKR7A2	O43488;H3BLU7;H7C5H7;A0A499FJT0;Q8NHP1;Q8NHP1-3;O95154	0.244741	chr1	19303965
CAPZB	P47756-2;B1AK88	0.627731	chr1	19338775
MICOS10	A0A087WU07;Q5TGZ0-2;Q5TGZ0;R4GMM1;R4GNA1	0.625919	chr1	19484403
TMCO4	A0A075B6H3;Q5TGY1-2;Q5TGY1	0.142823	chr1	19682240
MUL1	Q969V5	0.244741	chr1	20499448
CDA	P32320	0.853172	chr1	20589086
DDOST	A0A0C4DGS1;P39656;P39656-3;P39656-2;U3KQ84	0.541497	chr1	20651767
HP1BP3	Q5SSJ5;Q5SSJ5-2;Q5SWC8;B0QZK4;B0QZK8;B0QZK7;B0QZK6	0.830032	chr1	20740266
EIF4G3	A0A0U1RQK7	0.287899	chr1	20806292
ECE1	A0A3B3ISF9;P42892-3;P42892-2;P42892-4;P42892;B4DKB2;E9PJG1;E9PHZ1	0.236078	chr1	21217247
ALPL	P05186;P05186-3;P05186-2;B1ANL0	0.704623	chr1	21509397
RAP1GAP	F2Z357;A0A0A0MQY8;J3KPC5;X6R8W7;P47736;P47736-2;P47736-3;P47736-4	0.863113	chr1	21596215
USP48	Q86UV5;Q86UV5-8;Q86UV5-2;Q86UV5-3;Q86UV5-7;Q86UV5-4;E9PJH5;E9PJ93;Q86UV5-6;E9PRY5;H3BLX5;E9PJ87	0.613387	chr1	21678298
HSPG2	P98160;A0A3B3IT11;H7BYA5;A0A0U1RQT3;H0Y5A9;A0A2R8YH07	0.627757	chr1	21822244
CDC42	P60953-1	0.411803	chr1	22025511
CDC42	P60953;A0A590UJK8;Q5JYX0;A0A494C1M1;A0A494BZX6;A0A3B3IRV0	0.752271	chr1	22025511
ZBTB40	Q9NUA8;F8WAI8;B1AKC8;A0A3B3IRZ6;Q9NUA8-2	0.738805	chr1	22428838
C1QA	X6RLJ0;P02745	0.508123	chr1	22636628
C1QC	P02747	0.557318	chr1	22643633
C1QB	D6R934;P02746;A0A0A0MSV6;D6RGJ1	0.741215	chr1	22652762
KDM1A	O60341;R4GMQ1;O60341-2;R4GMP9	0.96884	chr1	23019443
LUZP1	Q86V48;Q86V48-2;Q86V48-3;E5RFK8;E5RHU7	0.913952	chr1	23084023
HNRNPR	O43390;O43390-2;O43390-3;O43390-4;B4DT28;A0A6Q8PH35;A0A6Q8PH31;A0A6Q8PEX7;A0A6Q8PHG0;A0A286YEZ8	0.878285	chr1	23303771
RPL11	P62913;Q5VVC8	0.699889	chr1	23691742
ELOA	A0A024RAC6;Q14241	0.30804	chr1	23743155
PITHD1	Q9GZP4;Q9GZP4-2;X6R8S9;X6RHB9	0.900319	chr1	23778418
LYPLA2	O95372;Q5QPQ1;Q5QPQ3;Q5QPQ2;Q5QPN9;Q5QPN5	0.518547	chr1	23791145
GALE	Q14376;Q14376-2;Q5QPP4;Q5QPP1;Q5QPP3;Q5QPP9	0.892693	chr1	23795599
HMGCL	P35914;P35914-3;P35914-2;H0Y2L7;G5E9S9;B7Z4D4;B7Z212;Q8TB92-5;Q8TB92-2;Q8TB92	0.7993	chr1	23801885
FUCA1	P04066	0.00840076	chr1	23845077
SRSF10	O75494;O75494-2;O75494-3;O75494-5;O75494-6;Q6IQ42;R4GMP8	0.98523	chr1	23964347
RCAN3	H0YF64;Q9UKA8-6;Q9UKA8-5;Q9UKA8-2;Q9UKA8	0.92868	chr1	24502351
SRRM1	A9Z1X7;M0R1E7;M0QXG5;REV__X6R7H2;REV__E7EVG6;REV__Q5VV67-2;REV__Q5VV67	0.903794	chr1	24631716
CLIC4	Q9Y696	0.202779	chr1	24745382
RUNX3	Q13761;Q13761-2	0.990861	chr1	24899511
SYF2	O95926;O95926-2	0.965437	chr1	25222276
MACO1	Q8N5G2;Q8N5G2-2;Q8N5G2-3;A0A3B3ITD2	0.784134	chr1	25430858
LDLRAP1	Q5SW96	0.966013	chr1	25543606
MAN1C1	Q9NR34;B1AJZ5;A6NGN6;A0A087WZ31	0.0327627	chr1	25616791
MTFR1L	Q9H019-3;Q9H019;C9JF50;E9PLU1;E9PRK5;Q9H019-2;E9PLD2;E9PRW1;E9PPF9;E9PPQ0;E9PNJ0	0.844073	chr1	25818640
STMN1	P16949;P16949-2;A2A2D0;E5RIR6;E7EVN3;Q9H169-3;Q9H169;Q9H169-4;Q9H169-2;REV__P36956-3;REV__P36956-2;REV__P36956;REV__P36956-4	0.114529	chr1	25884181
ZNF593	O00488;A9J4F5	0.608278	chr1	26169908
CEP85	Q6P2H3-2;Q6P2H3;Q6P2H3-4;H7BZW2;Q6P2H3-3	0.112239	chr1	26234200
SH3BGRL3	Q9H299;Q5T123	0.529434	chr1	26280086
DHDDS	Q86SQ9-3;Q86SQ9-4;Q86SQ9;Q86SQ9-2;E9PKJ5;E9PL99;Q5T0A0;E9PSH7;E9PRS7;E9PI64;E9PR24;Q5T0A2;E9PI09;Q5T0A1;Q5T0A3	0.013996	chr1	26432282
HMGN2	P05204	0.521586	chr1	26472440
RPS6KA1	Q15418-2;E9PGT3;Q15418;Q15418-3;E9PAN7;Q5SVM6;E9PMM7;Q5SVM7	0.65644	chr1	26529761
ARID1A	O14497;O14497-2;H0Y488;A0A1B0GTU5;O14497-3;A0A087WUV6;H0YEW5;H0YCU6	0.817372	chr1	26693236
SFN	P31947;P31947-2	0.137047	chr1	26863149
NUDC	Q9Y266;A0A0A0MSU9;A0A0A0MSS4	0.556234	chr1	26900238
SLC9A1	P19634	0.993023	chr1	27098809
WDTC1	Q8N5D0;Q8N5D0-3;Q8N5D0-2;Q8N5D0-4;Q8N5D0-5;Q8N5D0-6;H0YEI6	0.582885	chr1	27234632
SYTL1	Q8IYJ3;Q8IYJ3-2;A0A087X1N4;Q5SSC6	0.230303	chr1	27342020
WASF2	Q9Y6W5;Q9Y6W5-2	0.035652	chr1	27404230
FGR	P09769;Q5TGY6	0.989222	chr1	27612064
FAM76A	Q8TAV0-2;Q8TAV0;Q8TAV0-4;Q8TAV0-3;E9PQL1;Q8TAV0-5;B1AJQ5	0.94033	chr1	27725961
STX12	Q86Y82;B1AJQ6	0.668173	chr1	27773219
PPP1R8	Q12972;Q12972-2;A0A0A0MT09;Q12972-3	0.904651	chr1	27830782
THEMIS2	Q5TEJ8;Q5TEJ8-3;Q5TEJ8-5;Q5TEJ8-6;H7C124;X6RK39;Q5TEJ8-2;Q5TEK2;Q5TEJ8-4	0.484233	chr1	27872543
RPA2	P15927-3	0.576916	chr1	27891524
SMPDL3B	Q92485;Q92485-2;Q5T0Y8;F8VWW8	0.24973	chr1	27935000
EYA3	Q99504-5;Q99504;Q99504-3;Q99504-2;Q99504-4;B1APR7	0.90824	chr1	27970344
DNAJC8	O75937;S4R3J5	0.784626	chr1	28199456
ATP5IF1	Q9UII2;A0A0B4J230;Q9UII2-3;Q9UII2-2	0.79099	chr1	28236109
MED18	Q9BUE0	0.829354	chr1	28329002
PHACTR4	Q8IZ21-3	0.903794	chr1	28369582
RCC1	P18754;P18754-2	0.609915	chr1	28505943
TRNAU1AP	Q9NX07;Q9NX07-2	0.945376	chr1	28553085
TAF12	Q16514-2;Q16514	0.813474	chr1	28589323
GMEB1	Q9Y692-2;Q9Y692	0.962969	chr1	28668778
YTHDF2	Q9Y5A9;Q9Y5A9-2;S4R3V3;S4R3J8	0.206975	chr1	28736621
EPB41	A0A2U3TZH6;A0A2R8Y783	0.39375	chr1	28887091
EPB41	P11171;A0A2R8Y5G2;A0A2R8Y5Z6;P11171-7;A0A2R8YCW8;A0A2R8YD30;P11171-3;A0A2R8Y420;A0A3B3ITC5;A0A2R8Y5C8;A0A2R8Y6T6;A0A2R8YFU8	0.852522	chr1	28887091
SRSF4	Q08170;A0A0D9SEM4;A0A0D9SGD2	0.176534	chr1	29147743
MECR	Q9BV79;Q9BV79-2;H3BM30	0.828427	chr1	29192657
LAPTM5	Q13571	0.602864	chr1	30732469
PUM1	Q5T1Z4;Q14671-2;Q14671-3;Q5T1Z8;H0YDK8;H0YC97	0.718973	chr1	30931506
PUM1	Q14671;H0YEH2;Q14671-4;E9PR38;E9PMX1;H0YDC5;E9PM68;E9PL65	0.979756	chr1	30931506
SNRNP40	Q96DI7;Q96DI7-2;Q9NSS8	0.587735	chr1	31259568
ZCCHC17	A0A0D9SEW3;A0A087WXF8;Q9NP64-2;Q9NP64-3;Q9NP64;A0A087WYV3;A0A087WXU5	0.512146	chr1	31296982
FABP3	P05413;S4R371;S4R3A2	0.848037	chr1	31365253
PEF1	Q9UBV8	0.556252	chr1	31629866
PTP4A2	Q12974;Q12974-4;E9PMY3;E9PML8;E9PJC0;E9PRR9;Q12974-2;Q12974-3;E9PL34	0.0382286	chr1	31906421
KHDRBS1	Q07666;Q07666-2;Q07666-3	0.460849	chr1	32013868
KPNA6	O60684;S4R3E5	0.980172	chr1	32108056
TXLNA	P40222	0.730733	chr1	32179675
EIF3I	Q13347	0.359302	chr1	32221077
LCK	P06239;P06239-3;Q573B4;E9PJ92;P06239-2;E9PAP0;F8W6B9;E9PKQ8	0.375099	chr1	32251239
HDAC1	Q13547;Q5TEE2	0.837383	chr1	32292083
MARCKSL1	P49006	0.778266	chr1	32333839
BSDC1	Q9NW68;Q9NW68-7;Q9NW68-3;Q9NW68-8;Q9NW68-2;Q9NW68-9;Q9NW68-5;E9PS77;F8W6C6;E9PNA9;Q9NW68-6	0.600797	chr1	32364633
ZBTB8OS	Q8IWT0;A0A087X0V4;A8K0B5;D3DPQ2;Q8IWT0-2;A0A087X1H4;H7C3R6;A0A087WUU3;A0A087WTK6;A0A087WW18;F6SII6;S4R426	0.262606	chr1	32600172
RBBP4	Q09028-3;Q09028;H0YF10;H0YCT5;H0YDK2;H0YEU5;E9PNS2;E9PIC4;E9PNS6;C9JAJ9	0.703315	chr1	32651142
YARS1	P54577;A0A6Q8PFX2;A0A0C4DGZ5;A0A6Q8PFX4;A0A6Q8PF15;A0A6Q8PFC1;A0A6Q8PGW2	0.453594	chr1	32775237
S100PBP	Q96BU1-2;Q96BU1;E9PSA0;E9PIY5;E9PMK1;E9PL86	0.608165	chr1	32816767
AK2	F8W1A4;P54819-2;P54819;P54819-3;P54819-5;F8VY04;A0A5K1VW67;P54819-6;P54819-4	0.914668	chr1	33007940
PHC2	B3KPJ4;A0A0A0MSI2;Q8IXK0-2;Q8IXK0-4;Q8IXK0;Q8IXK0-5;Q8IXK0-3	0.639764	chr1	33323623
SMIM12	Q96EX1;E5RH51	0.115187	chr1	34712737
SFPQ	P23246;P23246-2;H0Y9U2	0.748397	chr1	35176378
ZMYM4	Q5VZL5;Q5VZL5-4;Q5VZL5-2;Q5VZL5-3;H7C1I7;Q5SVZ7	0.0245242	chr1	35268709
KIAA0319L	Q8IZA0;E7EN73;Q8IZA0-2;C9J519;Q8IZA0-3;B1AN15;H0Y4S8	0.959163	chr1	35433492
NCDN	Q9UBB6;Q9UBB6-3;H7C2R2	0.0791028	chr1	35557473
PSMB2	P49721	0.796859	chr1	35599541
PSMB2	A0A087WVV1	0.906008	chr1	35599541
AGO1	A0A6I8PTZ8;Q9UL18;Q5TA58;A0A0U1RQZ8	0.913583	chr1	35869808
AGO3	Q9H9G7;Q9H9G7-2;Q5TA56;A0A0U1RR19	0.759129	chr1	35930718
ADPRS	Q9NX46	0.545166	chr1	36088892
TRAPPC3	O43617;A0A087WWM0;O43617-2;A0A087WYS5;A6NKE1	0.623595	chr1	36136570
MAP7D1	Q3KQU3;Q3KQU3-2;Q3KQU3-3;H0YF21;C9JIR3;E9PLH3	0.863133	chr1	36155579
THRAP3	Q9Y2W1;A0A3B3ITZ9;REV__Q07666-3	0.999838	chr1	36224432
MRPS15	P82914	0.810348	chr1	36455718
ZC3H12A	Q5D1E8;A0A1W2PQC8;H0Y4Y6	0.71212	chr1	37474580
MEAF6	Q9HAF1-2;Q9HAF1;Q9HAF1-4;Q9HAF1-3;B1AK63	0.954315	chr1	37489993
SNIP1	Q8TAD8	0.977726	chr1	37534449
GNL2	Q13823;H0YG10	0.604985	chr1	37566816
C1orf109	V9GYQ8;Q9NX04;V9GYT8;V9GYI2;V9GY35;V9GYN4;Q9NX04-2;A0A087WUX7	0.17647	chr1	37681570
CDCA8	Q53HL2	0.275767	chr1	37692481
YRDC	Q86U90	0.201121	chr1	37802945
C1orf122	Q6ZSJ8;Q6ZSJ8-2	0.749117	chr1	37806979
MTF1	Q14872	0.763807	chr1	37809574
INPP5B	P32019;P32019-3;P32019-2;P32019-4;E7ESY0;B1ARF3	0.829269	chr1	37860697
SF3A3	Q12874	0.647132	chr1	37956975
FHL3	Q13643	0.63689	chr1	37996770
UTP11	Q9Y3A2;Q9Y3A2-2	0.644703	chr1	38009258
RRAGC	Q9HB90	0.693386	chr1	38838198
MYCBP	A0A087WV05;Q99417	0.464572	chr1	38862493
NDUFS5	O43920	0.98799	chr1	39026318
MACF1	H3BQK9;H3BPE1;A0A5F9ZGX0;A0A669KBB0;H0Y4F5;A0A669KB06;A0A669KB84;E9PS75;B4DQX9	0.173536	chr1	39081316
MACF1	Q9UPN3;Q9UPN3-4;H0Y390;H0Y7I1	0.683011	chr1	39081316
PABPC4	Q13310-3;Q13310-2;Q13310;B1ANR0;H0Y5F5;H0YCC8;H0YEU6;H0Y6X6;H0YEQ8;B1ANR1;H0YER0;P0CB38	0.63689	chr1	39560709
PPIE	Q9UNP9;E9PEQ6;Q9UNP9-2;Q9UNP9-3;E9PK21	0.995883	chr1	39692182
TRIT1	Q9H3H1-4;Q9H3H1;Q9H3H1-5;Q9H3H1-3;Q9H3H1-2;Q3T7B4;S4R2Z0;Q9H3H1-6;S4R3U8;S4R2X1;B4DK89;S4R3F4	0.729742	chr1	39838110
CAP1	Q01518;Q5T0R1;Q5T0R4;Q5T0R3;Q5T0R2;Q5T0R7;Q5T0R6;Q5T0R5;Q5T0S3;Q5T0R8	0.645183	chr1	40040233
CAP1	Q01518-2;Q5T0R9	0.823205	chr1	40040233
PPT1	A0A2C9F2P4;A0A286YFF7;P50897;Q5T0S4;A0A286YFE3;A0A286YFL8;P50897-2;E9PIA8;E9PK48;A0A286YFL6;E9PSE5	0.650636	chr1	40072710
RLF	Q13129	0.975829	chr1	40161387
ZMPSTE24	O75844;A0A6Q8PHG9;A0A6Q8PF67;A0A6Q8PH40	0.617032	chr1	40258041
SMAP2	Q8WU79;A0A087WV97;Q8WU79-2;X6RCC3	0.522661	chr1	40344850
ZFP69B	Q9UJL9-2;Q9UJL9	0.612432	chr1	40450102
NFYC	Q13952-3;Q13952	0.72299	chr1	40691648
CTPS1	P17812;A0A3B3IRI2;B4E1E0;P17812-2;A0A3B3IRQ8;A0A3B3ITF6;A0A3B3ITB8;A0A3B3ISY3;A0A3B3ITH9	0.0311702	chr1	40979688
SCMH1	Q96GD3-3;Q96GD3;Q96GD3-5;Q96GD3-4;Q96GD3-2;Q96GD3-6;A0A087WW29	0.999237	chr1	41027200
PPCS	Q9HAB8;Q9HAB8-2;Q5VVM3;Q5VVM2	0.79099	chr1	42456117
PPIH	O43447;C9JQD4;O43447-2;H0YEL5;A6NM32;C9JAN8	0.39375	chr1	42658335
YBX1	P67809;H0Y449;C9J5V9	0.870717	chr1	42682418
P3H1	Q32P28;Q32P28-4;Q32P28-3;H7C2W6;E2QRI1;Q32P28-2;Q8IVL5	0.796757	chr1	42746335
C1orf50	Q9BV19;R4GMT4;B4DSR2	0.67512	chr1	42767249
ZNF691	Q5VV50;Q5VV52-3;Q5VV52;A0A0A0MRR1;Q5VV51	0.995482	chr1	42846573
SLC2A1	P11166;A0A6Q8PFI8;A0A590UJ26;A6NL68;A0A0D9SG74;A0A0D9SFK9	0.789314	chr1	42925353
EBNA1BP2	H7C2Q8;Q99848	0.678747	chr1	43164175
ELOVL1	Q9BW60-2;Q9BW60	0.980805	chr1	43363398
MED8	Q96G25-2;Q96G25;Q96G25-3	0.61002	chr1	43383917
SZT2	Q5T011-5;Q5T011;Q5T011-4;A0A1W2PRY5;A0A0C4DG05;Q5T011-7	0.44963	chr1	43389882
HYI	Q5T013;J9JIE9;E7EWH8;F6UJY1;Q5T013-3;F6UJY9;A0A0A0MTR5;Q5T013-4;H0YB70;H0YB18;Q5T013-2	0.911722	chr1	43450989
KDM4A	O75164;A0A2R8YDF7;A0A2R8Y4U1;O75164-2	0.679401	chr1	43650149
IPO13	O94829;Q5T4X2	0.300014	chr1	43946950
DPH2	Q9BQC3;Q9BQC3-3;H0YCR5;Q9BQC3-2;E9PLL2;E9PMH7;E9PJH6;H0YED1;E9PIY4;E9PPU3	0.346391	chr1	43970000
DMAP1	Q9NPF5;Q5TG40;Q5TG39;Q5TG38;Q5TG36;Q5TG37	0.900145	chr1	44213455
ERI3	O43414;H0Y4B0;O43414-3;O43414-2;A0A3B3ISV9;F6QUN3;F6UGJ8	0.647605	chr1	44221070
RNF220	Q5VTB9	0.76187	chr1	44405194
KIF2C	Q99661;Q99661-2;Q5JR89;Q5JR91;H0Y5Z9	0.224301	chr1	44739818
RPS8	P62241;Q5JR95	0.885932	chr1	44775251
EIF2B3	Q9NR50;Q9NR50-3;Q9NR50-2;H0Y580;A0A0D9SEN0	0.916002	chr1	44850522
HECTD3	Q5T447;Q5T447-2	0.244797	chr1	45002540
UROD	P06132;A0A1B0GVN9;A0A494C0Q8;A0A1B0GVZ4;A0A494C085;Q5T446;H0Y5R6;A0A494BZY8;A0A494C007;A0A494C0P4	0.991303	chr1	45010950
HPDL	Q96IR7	0.208597	chr1	45326895
MUTYH	A0A5F9ZGZ0;Q5T413;A0A5F9ZI14;E9PMH1;A0A5F9ZI60;A0A5F9ZHI2;Q5T418;F6XXJ4	0.627731	chr1	45329163
TOE1	Q96GM8;Q96GM8-2	0.922319	chr1	45340052
TESK2	Q96S53-3;Q96S53-2;Q96S53	0.611022	chr1	45343883
PRDX1	Q06830;A0A0A0MSI0;A0A0A0MRQ5	0.990861	chr1	45510914
AKR1A1	P14550;Q5T621;V9GYP9;V9GYG2	0.155765	chr1	45550543
NASP	P49321;P49321-3;P49321-4;E9PPR5;H0YF33;H0YDS9;E9PNB5;E9PQG5;E9PAU3;E9PKR5;E9PJQ2	0.65644	chr1	45583846
GPBP1L1	Q9HC44	0.976081	chr1	45627304
MAST2	Q6P0Q8;Q6P0Q8-2;A0A669KBJ4;E7ERL6;V9GXZ1;F8WBH1;C9J249	0.925691	chr1	45786987
POMGNT1	Q8WZA1;Q8WZA1-2;Q68CV6	0.945376	chr1	46188682
LRRC41	A0A0B4J2G4;Q15345;Q15345-3;A0A087X0S7;A0A0C4DH00;A0A087WTU1;A0A087WTI9	0.782078	chr1	46261196
UQCRH	P07919;A0A096LP55;A0A087X2B9;A0A087WTF2	0.373795	chr1	46303698
NSUN4	Q96CB9;Q96CB9-4;M0R1K5;Q96CB9-2;Q96CB9-3	0.760836	chr1	46340789
FAAH	O00519;A0A087WYA0	0.809735	chr1	46394317
MKNK1	Q7Z319;A0A499FJN1;A0A499FIS5;Q9BUB5-2;Q9BUB5;A0A499FJS1;Q9BUB5-3;E9PIA0	0.979756	chr1	46557407
ATPAF1	I3L448;Q5TC12;A8MRA7;Q5TC12-3;H0YEW4;Q5TC12-2;H0YD21;H0YDD6;E9PPX6	0.748318	chr1	46632737
CMPK1	P30085;P30085-3;P30085-2;A0A494BXC7;Q5T0D2;E9PJD2	0.0981647	chr1	47333790
BEND5	Q7L4P6;Q7L4P6-2	0.824836	chr1	48727519
FAF1	Q9UNN5;B1ANM7;Q9UNN5-2	0.271158	chr1	50437028
CDKN2C	P42773	0.709653	chr1	50960745
EPS15	P42566;B1AUU8;P42566-2;S4R3U1	0.0893383	chr1	51354263
OSBPL9	Q96SU4-2;Q96SU4;Q96SU4-7;Q96SU4-6;Q96SU4-5;Q96SU4-4;A0A096LPC8;G8JLK0;H0YE93	0.0255658	chr1	51577179
NRDC	O43847;O43847-2;G3V1R5;F5H7V1;H0Y5G9	0.242401	chr1	51789191
RAB3B	P20337	0.627084	chr1	51907956
TXNDC12	O95881;V9GY50;V9GYV4	0.327357	chr1	52020131
KTI12	Q96EK9;A0A3B3IU88	0.693992	chr1	52032103
BTF3L4	Q96K17;E9PL10;Q96K17-3;Q96K17-2	0.980172	chr1	52056199
CC2D1B	Q5T0F9-2;Q5T0F9;H7C1U3;H0Y517;Q5T0F9-3;Q5T0F9-4;Q5T0F9-5	0.923056	chr1	52345723
ORC1	Q13415	0.511831	chr1	52372829
PRPF38A	Q8NAV1;Q8NAV1-2	0.699095	chr1	52404602
TUT4	A0A0C4DFM7;Q5TAX3;E9PKY2;Q5TAX3-2;E9PKX1;E9PRG2;X6R5G7;H0YDJ1;H0YEE8;E9PQS7;E9PJN7	0.379416	chr1	52408282
GPX7	Q96SL4	0.876765	chr1	52602371
COA7	Q96BR5	0.533674	chr1	52684449
ZYG11B	Q9C0D3;A8DPD7;Q9C0D3-2	0.923099	chr1	52726453
ECHDC2	Q86YB7;Q86YB7-2;F6RJU0;F5GWU3	0.67091	chr1	52895910
SCP2	P22307;P22307-7;P22307-8;P22307-4;P22307-2;P22307-6;H0YF61;E9PLD1;P22307-3;H0YCB0;H0YD06;P22307-5	0.889765	chr1	52927276
CPT2	P23786;A0A1B0GVF3;A0A1B0GV75	0.980172	chr1	53196792
CZIB	Q9NWV4	0.770015	chr1	53214099
MAGOH	P61326;F5H6P7;P61326-2	0.839333	chr1	53226900
NDC1	Q9BTX1-5;Q9BTX1-2;Q9BTX1;Q9BTX1-6;Q9BTX1-4;Q9BTX1-3	0.507561	chr1	53765478
YIPF1	Q9Y548	0.979756	chr1	53851719
HSPB11	Q9Y547;A6NIR2;X6R7Y7;A6NG08	0.895114	chr1	53916574
LRRC42	Q9Y546;A6NL66;E7EP35	0.775806	chr1	53946085
MRPL37	Q9BZE1;S4R369;A6NHR2;H0Y4J2	0.244328	chr1	54184041
SSBP3	Q9BWW4-2;Q9BWW4-3;Q9BWW4;A0A087WVT6;Q9NW25	0.923759	chr1	54225433
TTC4	O95801	0.244741	chr1	54715861
PARS2	Q7L3T8	0.645183	chr1	54756898
USP24	Q9UPU5;A0A0U1RQI9	0.74769	chr1	55066359
C8A	P07357	0.679401	chr1	56854797
OMA1	Q96E52;Q96E52-2;H7BZX2;X6RDQ1;X6RD49;X6RL62;X6RIG5	0.318387	chr1	58415384
MYSM1	Q5VVJ2;A0A590UJD8;A0A590UK32;A0A590UJW2;Q5VVJ2-2;Q5VVJ2-3	0.981953	chr1	58643440
JUN	P05412	0.902583	chr1	58776845
FGGY	F2Z2V1;A0A0U1RRB9;Q96C11;Q96C11-3;Q96C11-4;Q96C11-5;A0A0U1RQJ1;Q96C11-2;C9J015;A0A0U1RQS3;A0A0U1RR53;A0A0U1RRI8;J3QKV9;Q96C11-6	0.789345	chr1	59296638
HOOK1	Q9UJC3;Q9UJC3-2;B1AK95	0.608894	chr1	59814786
CYP2J2	P51589;A0A3B3IT99;A0A3B3IU95	0.878679	chr1	59893308
NFIA	Q12857-2;B1AKN7;B1AKN5;A0A590UK09;B1AKN8;Q12857;Q12857-4;A0A590UK73;B1AKN6;S4R3K4;A0A590UJ82;S4R3W2;S4R308;S4R3K5	0.648566	chr1	60865259
DOCK7	Q96N67-2;Q96N67-6;Q96N67-4;Q96N67-3;Q96N67;Q96N67-5;A0A1B0GWE0;A0A1B0GUE9;Q96N67-7;A0A0U1RQT6;A0A1B0GVW2;A0A0U1RRC1;A0A0U1RQJ5;A0A0C4DGY6;A0A0U1RR97	0.927508	chr1	62454298
ATG4C	Q96DT6;A6NGQ4;C9JC51;H7BZW5	0.0199932	chr1	62784132
PGM1	P36871;A0A3B3ITK7;P36871-2;P36871-3	0.814427	chr1	63593411
RAVER2	Q9HCJ3-2;Q9HCJ3;E9PE10	0.846883	chr1	64745095
JAK1	P23458;A0A5F9ZHN8;A0A5F9ZI39;A0A5F9ZH07;A0A5F9ZHW0;A0A5F9ZH32;A0A5F9ZI01;A0A5F9ZHK2;A0A5F9ZHI1;A0A5F9ZH73	0.700889	chr1	64833229
AK4	P27144;F8VS11	0.962544	chr1	65147549
DNAJC6	O75061-4;O75061;O75061-2;S4R305;O75061-3	0.995883	chr1	65248219
PDE4B	Q07343-3;Q07343;Q07343-4;Q07343-2;E9PJ03;E9PNB0;E9PR34	0.479789	chr1	65792514
MIER1	Q8N108-17;Q8N108;Q8N108-13;Q8N108-12;Q8N108-18;Q8N108-19;Q8N108-16;Q8N108-14;Q8N108-15	0.630871	chr1	66924895
SERBP1	Q8NC51-2;Q8NC51	0.357932	chr1	67407810
SERBP1	Q8NC51-4;Q8NC51-3	0.48876	chr1	67407810
GNG12	Q9UBI6	0.930896	chr1	67701475
LRRC40	Q9H9A6	0.600797	chr1	70144805
SRSF11	Q05519;Q5T757;Q5T760;B4DWT1;S4R3C4	0.135981	chr1	70205682
CTH	P32929;P32929-3;P32929-2	0.83963	chr1	70411218
ZRANB2	O95218-2;O95218	0.774333	chr1	71063291
FPGT	O14772;H0YDF0	0.289774	chr1	74198238
CRYZ	Q08257;Q08257-3;A6NP24;C9JH92	0.998442	chr1	74705482
ACADM	Q5T4U5;P11310;P11310-2;B7Z9I1;E9PJM9;E9PRX4	0.790881	chr1	75724431
RABGGTB	P53611;Q5T4U8	0.529828	chr1	75786197
PIGK	Q92643;B1AK81;Q92643-2;A6NEM5;S4R3M5	0.848001	chr1	77088989
ZZZ3	Q8IYH5-2	0.715727	chr1	77562416
USP33	Q8TEY7-2;Q8TEY7;Q8TEY7-3;E9PQP0;E9PP47;E9PLK7;H0YCV3;H0YD08	0.432934	chr1	77695987
NEXN	Q0ZGT2-4;Q0ZGT2;Q0ZGT2-2;H7BXY5;Q0ZGT2-3;E7EUA0;E7ETM8	0.732298	chr1	77888513
FUBP1	Q96AE4-2;C9JSZ1	0.970022	chr1	77944055
FUBP1	Q96AE4;E9PEB5	0.795917	chr1	77944055
DNAJB4	Q9UDY4;C9JUL4	0.735388	chr1	77979175
IFI44L	Q53G44;H7C1K6;Q53G44-2	0.937331	chr1	78619902
IFI44	Q8TCB0;C9JUM8;H7C1F3	0.419931	chr1	78649796
PRKACB	P22694-2	0.469066	chr1	84078062
PRKACB	P22694;P22694-9;A0A0A0MS54;P22694-6;P22694-7;P22694-5;P22694-3;P22694-4;P22694-10;P22694-8;B1APG3;B1APF9;B1APF8;B1APG2;B1APG0;B1APG1;B1APF7	0.617032	chr1	84078062
RPF1	Q9H9Y2;X6R7Q1	0.564805	chr1	84479259
GNG5	P63218	0.681667	chr1	84498325
CTBS	Q01459	0.340498	chr1	84549611
C1orf52	Q8N6N3;Q8N6N3-2;Q8N6N3-3	0.770609	chr1	85249953
BCL10	O95999	0.264988	chr1	85265776
DDAH1	O94760;B4DYP1;O94760-2	0.960896	chr1	85318481
ZNHIT6	Q9NWK9;Q9NWK9-2	0.961924	chr1	85649417
SH3GLB1	Q9Y371;A0A087WW40;Q9Y371-2;Q9Y371-3	0.598138	chr1	86704570
SELENOF	A0A087X1G7;O60613;A0A0J9YX89;A0A3B3IT39;A0A087WXL0;A8MZD0;O60613-2	0.979729	chr1	86862445
HS2ST1	Q7LGA3;Q7LGA3-2;Q7LGA3-3;K7EP71	0.0434804	chr1	86914635
LMO4	P61968	0.891053	chr1	87328880
PKN2	Q16513;Q16513-3;Q16513-2;Q16513-4;Q16513-5;B1AL79;H0Y5V5;H0Y429	0.484417	chr1	88684222
GTF2B	Q00403;B1APE1;B1APE2	0.181246	chr1	88852633
KYAT3	Q6YP21-3;Q6YP21;A0A0A0MRN7;Q6YP21-2	0.828427	chr1	88935773
RBMXL1	Q96E39;A0A1B0GUK8	0.99387	chr1	88979456
GBP1	P32455;H3BNS1	0.51485	chr1	89051882
GBP2	P32456	0.99387	chr1	89106132
GBP4	Q96PP9	0.853172	chr1	89181144
GBP5	Q96PP8;E7ETN8;Q96PP8-2	0.182566	chr1	89258950
LRRC8B	Q6P9F7	0.923435	chr1	89524829
LRRC8C	Q8TDW0;A6NED7;E9PHY6;M0R3C1;M0QZ48;Q6NSJ5	0.488253	chr1	89633072
LRRC8D	Q7L1W4;E9PMF9;E9PL08;Q5VWA0;E9PJS7	0.524453	chr1	89821014
ZNF326	Q5BKZ1;A0A0A0MRN4;Q5BKZ1-3;Q5BKZ1-2;E2QRN4	0.874085	chr1	89995110
ZNF644	Q9H582;Q9H582-2;A0A087WZL9;Q9H582-3	0.626443	chr1	90915298
GLMN	Q92990;Q92990-2;M0QX84;M0QXG8	0.614603	chr1	92246402
RPAP2	Q8IXW5;Q8IXW5-2	0.860143	chr1	92299059
GFI1	Q99684	0.676506	chr1	92473043
EVI5	O60447-2;O60447;A0A1B0GUF4	0.19429	chr1	92508696
RPL5	P46777;A0A2R8Y6J3;A0A2R8Y4A2;Q5T7N0	0.850912	chr1	92832013
DIPK1A	A0A087X2C2;A0A087WZ97;Q5T7M9;A0A087WZK6;Q5T7M9-2	0.645596	chr1	92832737
MTF2	Q9Y483;Q9Y483-3;Q9Y483-4;Q9Y483-2	0.549893	chr1	93079235
TMED5	Q9Y3A6;B1AKT3;Q9Y3A6-2;M0R072	0.650641	chr1	93149742
DR1	Q01658	0.999838	chr1	93345907
FNBP1L	S4R347;Q5T0N5-3;Q5T0N5-4;Q5T0N5-2;Q5T0N5-5;Q5T0N5;A0A075B6Q2	0.965233	chr1	93448118
BCAR3	O75815;O75815-3;O75815-2	0.376531	chr1	93561741
DNTTIP2	Q5QJE6;J3KP30;E9PRB3	0.592522	chr1	93866284
GCLM	P48507;P48507-2	0.58858	chr1	93885199
ABCD3	A0A3B3ITW3;P28288;P28288-2;P28288-3	0.810348	chr1	94418389
CNN3	Q15417;Q15417-2;Q15417-3;E9PDU6;K7ESJ2;K7ENC5;K7ERK4	0.147081	chr1	94896949
ALG14	Q96F25	0.729307	chr1	94974405
TLCD4	Q96MV1	0.644501	chr1	95117355
DPYD	Q12882;Q12882-2	0.307581	chr1	97077743
AGL	P35573;P35573-2;P35573-3;A0A1C7CYW1	0.611745	chr1	99850361
SLC35A3	A0A1W2PRN3;A0A1W2PR66;A0A1W2PQH2;A0A1W2PQ13;A0A1W2PQ60;A0A1W2PNY6;A0A1W2PPH4;A0A1W2PPG9;A0A1W2PPE6;A0A1W2PQD6;A0A1W2PRT7;A0A1W2PNF0;A0A1W2PSD1;A0A1W2PS45;A0A1W2PS77;A0A1W2PQL8;A0A1W2PSA9;Q9Y2D2;Q9Y2D2-2;Q9Y2D2-3	0.645183	chr1	99969351
TRMT13	Q9NUP7;Q9NUP7-2;Q5VVL2;Q5VVK9	0.433769	chr1	100133150
DBT	P11182;Q5VVL7	0.946848	chr1	100186919
RTCA	O00442-2;O00442;A6NIC1	0.970527	chr1	100266216
VCAM1	P19320;P19320-3;P19320-2;E9PDD2;A0A3B3ISS8	0.656643	chr1	100719742
EXTL2	Q9UBQ6;C9IYF5;F5GZK1;C9JEG3	0.751283	chr1	100872372
SLC30A7	Q8NEW0;H0Y362	0.433789	chr1	100896076
DPH5	Q9H2P9-3;Q9H2P9-2;Q9H2P9-4;Q9H2P9;Q9H2P9-5;Q9H2P9-6	0.0879622	chr1	100989623
RNPC3	Q96LT9-2;Q96LT9;X6RLP6;E9PPV2	0.981441	chr1	103525691
VAV3	Q9UKW4;Q9UKW4-4;Q9UKW4-2;H0YDG2;Q9UKW4-3;H0YCG7	0.718019	chr1	107571161
SLC25A24	Q6NUK1;Q6NUK1-2;A0A3B3IU96;J3KN42;H3BMI3	0.658384	chr1	108134043
PRPF38B	Q5VTL8;A0A0A0MRN0;Q5VTL8-2	0.923056	chr1	108692310
STXBP3	O00186	0.155759	chr1	108746674
CLCC1	Q96S66;A0A6Q8PEZ7;A0A6Q8PHQ1;A0A6Q8PG30;Q96S66-2;A0A6Q8PGA4;A0A6Q8PG75;Q96S66-3;A0A6Q8PG14;A0A6Q8PFF7;Q96S66-4;Q5T1P5;A0A6Q8PF11;A0A6Q8PG68;A0A6Q8PFT6;A0A6Q8PF97;A0A6Q8PFH1	0.529114	chr1	108927361
WDR47	A0A0A0MRE6;O94967-2;O94967;O94967-3;O94967-4;E9PR96;E9PNF6;E9PKZ6	0.499273	chr1	108970214
SARS1	P49591;Q5T5C7	0.431449	chr1	109213918
SORT1	Q99523;Q99523-2;A0A0J9YVU2;A0A0J9YX61;A0A0J9YVX1	0.804871	chr1	109309568
PSMA5	P28066	0.804871	chr1	109399042
GNAI3	P08754;A0A3B3IUA8;A0A3B3ITG4;A0A3B3IRK0;A0A3B3IU77;A0A3B3IS42;A0A3B3ITX3	0.644392	chr1	109548615
AMPD2	A0A5F9UK94;H0Y360;Q01433;Q01433-2;Q01433-5;Q01433-3;Q01433-4;A0A590UK85;A0A590UJY6;E9PJF6;E9PIJ1;A0A590UJX5;H0YF16;A0A590UK60;H0YE32;A0A590UJD1	0.58858	chr1	109616104
GSTM4	A0A0A0MR85;Q03013-2;A6NNT0	0.903369	chr1	109656099
GSTM2	P28161;E9PHN7;E9PHN6;F6XZQ7;P28161-2;E9PLF1;E9PGV1	0.90829	chr1	109668022
GSTM1	P09488;E7EWW9;P09488-2;B9ZVX7;H3BQT3	0.534372	chr1	109687814
GSTM3	P21266;A0A0A0MTN3	0.891129	chr1	109733932
AHCYL1	O43865;O43865-2	0.773796	chr1	109984765
STRIP1	Q5VSL9;Q5VSL9-2;Q5VSL9-3;Q5VSL9-4	0.219333	chr1	110031577
RBM15	A0A499FJY3;A0A087WWP4;Q96T37-4;Q96T37-2;Q96T37-3;Q96T37;A0A494C001	0.195884	chr1	110338506
LAMTOR5	O43504;R4GMU8;E9PLX3;A0A0C4DGV4	0.133236	chr1	110401249
KCNA3	P22001	0.195884	chr1	110672465
CD53	P19397	0.494352	chr1	110871188
LRIF1	Q5T3J3;Q5T3J3-2	0.917145	chr1	110947190
CEPT1	Q9Y6K0;A0A0C4DGS9	0.925691	chr1	111139627
DENND2D	Q9H6A0-2;Q9H6A0;H0YFQ2;Q24JP5-4;Q24JP5;Q24JP5-2	0.567312	chr1	111185969
WDR77	Q9BQA1;Q9BQA1-2;H0Y711	0.671382	chr1	111439890
ATP5PB	P24539;Q5QNZ2	0.287524	chr1	111448864
RAP1A	P62834;A0A075B6Q0	0.920477	chr1	111542218
DDX20	Q9UHI6;E9PJ60;Q9UHI6-2	0.913388	chr1	111754832
CTTNBP2NL	Q9P2B4;B1AMN7	0.524086	chr1	112396214
CAPZA1	P52907	0.895136	chr1	112619805
MOV10	Q9HCE1;Q5JR04;Q9HCE1-2;Q9HCE1-3	0.895114	chr1	112673141
RHOC	P08134;Q5JR08;E9PQH6	0.600852	chr1	112701127
SLC16A1	P53985;Q5T8R3;Q5T8R5;P53985-2	0.818144	chr1	112911847
MAGI3	Q5TCQ9;Q5TCQ9-1;Q5TCQ9-3;Q5TCQ9-2	0.858418	chr1	113390515
RSBN1	A0A087WWP8;Q5VWQ0;A0A0C4DGT8;A0A0C4DH79;Q5VWQ0-4	0.14469	chr1	113761832
PTPN22	A0A0A0MTD9;A0A0A0MTE6;F5H2S8;E9PMT0;A0A0B4J1S7;Q9Y2R2-6;Q9Y2R2-3;Q9Y2R2;Q9Y2R2-2;Q9Y2R2-4;E9PM87;Q9Y2R2-5;E9PMK2	0.995883	chr1	113813811
BCL2L15	Q5TBC7;I6LA81	0.999216	chr1	113876816
AP4B1	Q9Y6B7;B1ALD0;B1ALD2;B1ALD1;Q9Y6B7-2;B1ALD3	0.748318	chr1	113894194
TRIM33	Q9UPN9;H0Y612	0.676753	chr1	114392790
BCAS2	O75934	0.14566	chr1	114567557
DENND2C	Q68D51-2;Q68D51-3;Q68D51;H7C5K8;F8WAT8;Q9ULE3-2;Q9ULE3	0.0839867	chr1	114582848
AMPD1	P23109-2;P23109;A0A1B0GTL6	0.276377	chr1	114673090
NRAS	P01111;G3V4K2;G3V5T7	0.904651	chr1	114704469
CSDE1	O75534;O75534-4;O75534-2;O75534-3;E9PLT0;E9PNG3;E9PLD4;E9PKN4;E9PJK7	0.482508	chr1	114716913
SIKE1	Q9BRV8;Q9BRV8-2	0.834015	chr1	114769479
ATP1A1	P05023-4;P05023;P05023-3;P05023-2;M0R116;A0A2R8YEY8;P13637;P13637-2;H0Y7C1;Q13733;Q5TC01;Q5TC02;E9PRA5;A0A669K9X0;M0QXF2;Q5TC05	0.962602	chr1	116372668
CD58	B1AMW1;P19256-2;P19256-3;P19256;H0YDI1	0.666563	chr1	116514534
CD2	P06729;Q5JVN7	0.844698	chr1	116754430
CD101	Q93033	0.559104	chr1	117001750
TTF2	Q9UNY4;Q9UNY4-2;X6RI15	0.335711	chr1	117060326
MAN1A2	O60476;H0Y7H1;H0Y543;Q5T9E3	0.56074	chr1	117367449
TENT5C	Q5VWP2	0.307618	chr1	117606048
GDAP2	Q9NXN4-2;Q9NXN4	0.667774	chr1	117863485
WDR3	Q9UNX4;Q6PDA5	0.587057	chr1	117929720
WARS2	Q9UGM6;Q9UGM6-2	0.766523	chr1	119031216
PHGDH	A0A286YF22;O43175;A0A2C9F2M7;A0A286YFA2;A0A286YFL2;A0A286YF78;A0A286YFC8;A0A286YFB2;A0A286YER3;A0A286YF34;A0A286YFF3;A0A286YFK5	0.464588	chr1	119648411
NOTCH2	Q04721;D2WEZ3;P46531	0.788186	chr1	119911553
SEC22B	O75396	0.931573	chr1	120150898
H3-2	Q5TEC6;A0A590UJL8	0.759504	chr1	143894544
GPR89A	B7ZAQ6-2;B7ZAQ6-3;P0CG08;B7ZAQ6;A0A087WW78;A0A087WW82;U3KPV2;E9PKY3	0.0404789	chr1	145607988
RNF115	Q9Y4L5	0.156997	chr1	145738868
POLR3C	Q9BUI4;E9PHH9	0.72299	chr1	145824088
PEX11B	O96011;O96011-2;H7C3V6	0.657919	chr1	145911350
RBM8A	Q9Y5S9;A0A0J9YW13	0.908853	chr1	145917714
LIX1L	Q8IVB5	0.913952	chr1	145933423
TXNIP	Q9H3M7;Q9H3M7-2	0.176233	chr1	145992435
PRKAB2	O43741;O43741-2	0.0962329	chr1	147155106
CHD1L	Q86WJ1;Q86WJ1-2;A0A494C1F7;A0A0A0MRH8;A0A0A0MSH9;Q86WJ1-3;Q86WJ1-4;Q86WJ1-5;A0A494C179	0.172447	chr1	147242654
BCL9	O00512	0.000248201	chr1	147541501
ACP6	Q9NPH0;A0A087WYU6;Q9NPH0-2;V9GZ71;A0A0A0MS36;A0A087WW36	0.0189734	chr1	147629652
PDE4DIP	Q5VU43-13;Q5VU43-2;E9PQG4	0.26017	chr1	148808181
FCGR1A	P12314;C9JSN8;A0A0A0MRM3;Q92637-3;Q92637;P12314-2;A0A087WXZ6	0.949596	chr1	149782671
H2BC21	Q16778	0.889756	chr1	149884459
H2AC20	Q16777	0.962429	chr1	149886918
H2AC21	Q8IUE6;REV__H0Y672	0.479789	chr1	149887469
BOLA1	Q9Y3E2	0.0105719	chr1	149887890
SF3B4	Q15427;Q5SZ64	0.0845198	chr1	149923317
OTUD7B	Q6GQQ9;Q6GQQ9-2;Q5SZ59	0.0170416	chr1	149937812
VPS45	Q9NRW7;A0A2R8YD95;A0A087WU65;A0A1B0GXI6;A0A2R8YF01;A0A2R8Y7W9;A0A2R8YDP1	0.163836	chr1	150067279
PLEKHO1	Q53GL0;Q53GL0-2;Q5T4P9	0.850912	chr1	150149183
ANP32E	Q9BTT0;Q5TB19;Q9BTT0-2;Q5TB25;E9PLC4;E9PPH5;E9PI45	8.90255e-08	chr1	150218417
MRPS21	P82921	0.524453	chr1	150293861
PRPF3	O43395;O43395-3	0.0021134	chr1	150321479
RPRD2	Q5VT52-3;Q5VT52;Q5VT52-2;Q5VT52-4	3.34013e-08	chr1	150363091
TARS2	Q9BW92;U3KQG0;Q9BW92-2;F6S7Q7;U3KQ50;Q5T5E9	1.54032e-06	chr1	150487364
ECM1	Q16610;Q16610-4;Q16610-2;Q16610-3	0.849274	chr1	150508062
MCL1	Q07820;Q07820-2	6.92135e-06	chr1	150560895
ENSA	O43768;O43768-3;A0A1W2PRU0;A6NMQ3;Q5T5H1;O43768-2;O43768-9;O43768-4;O43768-5;O43768-7;O43768-6;O43768-8	2.18248e-06	chr1	150600851
GOLPH3L	Q9H4A5;Q5T5I6;Q9H4A5-2	1.06403e-05	chr1	150646230
CTSS	P25774;P25774-2;U3KPS4;U3KQE7	0.244328	chr1	150730079
ARNT	P27540-3;P27540;P27540-4;P27540-2;A6NGV6	0.000239816	chr1	150809713
SETDB1	Q15047-3;Q15047;E9PRF4;E9PQM8;Q15047-2;X6R732;E9PS59;X6RHV1;B0QZE6;E9PAP1	0.138274	chr1	150926263
CERS2	Q96G23;Q5SZE3;H0YKH6;Q5SZE4;Q5SZE1;H0YNU7;Q5SZE2;H0YLQ6	0.00522608	chr1	150960583
MINDY1	Q8N5J2;Q8N5J2-3;Q8N5J2-4;Q8N5J2-2;H0YJH5	0.608646	chr1	150996086
PRUNE1	Q86TP1;A0A3B3ITN0;Q86TP1-2;Q86TP1-5;Q86TP1-4;Q86TP1-3;Q5SZG1;Q5SZF2;Q86TP1-6;Q86TP1-7	0.000138298	chr1	151008420
CDC42SE1	Q9NRR8;Q9NRR8-2	0.297764	chr1	151050971
GABPB2	Q8TAK5;Q5SZG2	0.0851445	chr1	151070578
TNFAIP8L2	Q6P589	0.672809	chr1	151156649
VPS72	Q15906-2;Q15906;A0A1W2PPT2	0.608165	chr1	151176304
PIP5K1A	Q99755-3;A6PW57;Q99755-4;Q99755;Q99755-2;A6PW58;A2A5X0	0.00101769	chr1	151197949
PSMD4	P55036;P55036-2;A6PVX3	0.735924	chr1	151254709
ZNF687	Q8N1G0;Q8N1G0-2;F8WCX2;H0Y5I5;A6PVV7;A2A3Q2	0.0192336	chr1	151281618
PI4KB	Q9UBF8-2	7.68501e-10	chr1	151291797
RFX5	P48382;F8W689;P48382-2;H0Y4B4;A0A0A0MSQ2;F6UE82;F6R6G4;F6X9D6;A0A0A0MSM9;F6S3S0;A0A0A0MT34;F8WDU3;F8WFE4;F2Z2G0	0.902125	chr1	151340640
SELENBP1	Q13228;Q13228-4;Q13228-2;Q13228-3;A6PVX1;H0Y532;F2Z2W8;F8WCR4;C9JVL0;F8WBA9	0.509524	chr1	151364304
PSMB4	P28070	0.695211	chr1	151399560
POGZ	Q7Z3K3-5;Q7Z3K3-2;Q7Z3K3-3;Q7Z3K3;Q7Z3K3-7;Q7Z3K3-6;H0YCT3;Q7Z3K3-4;A6PW30;M0R2X2;E9PJY9;E9PIR8;H7C238	2.59867e-08	chr1	151402724
SNX27	Q96L92;Q96L92-3;A0A2R8Y8A7;A0A5H1ZRP6;A0A2R8Y3S6;A0A2R8Y871;H7C603;A0A2R8YD75	0.0172301	chr1	151612006
MRPL9	Q9BYD2;Q5SZR1;A0A1W2PQB6;A0A1W2PS92;A0A1W2PPE5;A0A1W2PPK1;A0A1W2PRK9	0.0791703	chr1	151759647
TDRKH	Q5SZR4;F6TB26;Q9Y2W6;Q9Y2W6-3;E9PKN8;B7ZAG4	0.00489117	chr1	151770107
THEM4	Q5T1C6;F6XC58;E9PLJ7	0.00255465	chr1	151870866
S100A10	P60903	0.181215	chr1	151982915
S100A11	P31949	0.215727	chr1	152032506
S100A9	P06702	0.995883	chr1	153357854
S100A12	P80511	0.98282	chr1	153373711
S100A8	P05109	0.96884	chr1	153390032
S100A6	P06703;R4GN98	0.024481	chr1	153534599
S100A4	P26447	0.221834	chr1	153543613
S100A13	Q99584	0.964864	chr1	153618787
CHTOP	Q9Y3Y2-4;Q9Y3Y2;Q9Y3Y2-3;A0A087X1B7;X6R700	0.139676	chr1	153633982
SNAPIN	O95295	0.934066	chr1	153658703
ILF2	Q12905;B4DY09;X6R6Z1;A0A0A0MRL0	0.98282	chr1	153661788
INTS3	Q68E01-2;Q68E01;Q68E01-3;Q68E01-4;A0A096LNW8;A0A096LPB9	0.264134	chr1	153728050
SLC27A3	X6R3N0;Q5K4L6;Q5K4L6-2;Q5K4L6-3;H7BZH4;H0YDP0	0.195935	chr1	153774354
GATAD2B	Q8WXI9;A0A0U1RRM1;A0A0U1RR34;A0A0U1RRK3;A0A0U1RR30;A0A1B0GW07;A0A1B0GVS4	0.000262242	chr1	153789030
DENND4B	O75064;H0YEF0	0.276368	chr1	153929501
CRTC2	Q53ET0;Q5T4K5;J3KNE6	3.8424e-07	chr1	153947669
JTB	O76095-2;O76095	0.672809	chr1	153974269
RAB13	P51153;A0A087WWB9;A0A2R8YDI9;G3V196;A0A2R8YFB8;P59190	0.610669	chr1	153981617
RPS27	P42677;C9J1C5	0.0610542	chr1	153990762
TPM3	P06753-2;A0A087WWU8;D6R904;A0A494C0G0;Q5VU61	0.551896	chr1	154155304
TPM3	P06753-5;P06753-7	0.617788	chr1	154155304
TPM3	J3KN67	0.759448	chr1	154155304
TPM3	P06753-6	0.710642	chr1	154155304
C1orf43	X6R6S3;Q9BWL3;A0A1W2PQP6;Q9BWL3-5;Q9BWL3-3;Q9BWL3-4;Q9BWL3-2;A0A3B3IS96;A0A1W2PQS0;X6R6F3	0.976081	chr1	154206696
UBAP2L	Q14157-5;Q14157;Q14157-3;F8W726;H0Y5H6;H7C2T8	2.43528e-05	chr1	154220179
HAX1	O00165;O00165-2;O00165-5;O00165-3;Q5VYD6;O00165-4;O00165-6	0.936732	chr1	154272589
ATP8B2	A0A5K1VW70;P98198;P98198-3;P98198-2;P98198-4	1.07914e-06	chr1	154325525
IL6R	A0A087WTB5;P08887-2;P08887;H0Y9B1;D6R9R8;H0Y949	0.281741	chr1	154405193
UBE2Q1	Q7Z7E8;Q7Z7E8-2	1.70824e-08	chr1	154548577
ADAR	P55265;P55265-4;P55265-5;P55265-2;A0A3B3IRQ9;P55265-3;A0A3B3ISX1;A0A3B3ITG9;A0A3B3ISU1	1.09714e-06	chr1	154581695
KCNN3	A0A087WYJ0;Q9UGI6;Q9UGI6-3;Q9UGI6-2	0.651449	chr1	154697455
PMVK	Q15126	3.54804e-06	chr1	154924740
PBXIP1	Q96AQ6;Q96AQ6-2;Q96AQ6-3;Q5T173;F2Z2Z8	0.00689642	chr1	154944076
PYGO2	Q9BRQ0;Q5T171	0.00139816	chr1	154957026
SHC1	P29353;P29353-6;P29353-3;P29353-5;X6R6D0;H0Y539;Q5T188;Q5T187;Q6S5L8	2.08253e-05	chr1	154962298
FLAD1	Q8NFF5;Q8NFF5-2;Q8NFF5-3;Q5T196;Q8NFF5-4;Q8NFF5-5;Q5T191;Q5T190	2.51727e-06	chr1	154983338
ZBTB7B	O15156-2;O15156	0.641912	chr1	155002630
ADAM15	Q13444-8;Q13444-2;Q13444-7;Q13444-6;Q13444-12;Q13444-5;Q13444-4;Q13444-3;Q13444;Q13444-11;Q13444-10	0.321519	chr1	155050566
DPM3	Q9P2X0-2;Q9P2X0	0.991882	chr1	155139891
MTX1	Q13505;Q13505-3;Q13505-2;H0Y6Y5	0.267073	chr1	155208695
GBA	A0A0G2JNZ5;A0A0G2JLB3;P04062-4;P04062-2;P04062	0.113404	chr1	155234452
SCAMP3	O14828;O14828-2	0.0195013	chr1	155255979
PKLR	P30613;P30613-2	0.65644	chr1	155289293
FDPS	P14324;P14324-2;A0A087WVN4;A0A087X1D8;A0A087WTP2	8.74028e-09	chr1	155308748
ASH1L	Q9NR48;Q9NR48-2;F8VWK7	0.769233	chr1	155335268
MSTO1	A0A3B3IUD2;Q9BUK6-3;Q9BUK6-2;Q9BUK6;Q9BUK6-7;Q9BUK6-4;Q9BUK6-5;Q9BUK6-6	2.02087e-07	chr1	155610205
YY1AP1	Q9H869-5;Q9H869-3;Q9H869-2;Q9H869-9;Q9H869-6;Q9H869-4;Q9H869;Q9H869-8;Q9H869-7	0.204916	chr1	155659443
DAP3	P51398;P51398-2;P51398-3;V9GZ03;V9GYL9;V9GYJ9;V9GYA7;V9GZ61;V9GY11;V9GYC9;V9GYW1;V9GYJ3;V9GYF7;V9GYL4	0.235389	chr1	155687960
GON4L	Q3T8J9-3;Q3T8J9;A0A087WUE6;Q3T8J9-2;A4PB68;B0QZ55;A3KFK1	0.0228203	chr1	155749659
KHDC4	Q7Z7F0;Q7Z7F0-2;Q7Z7F0-3;Q7Z7F0-4	0.850242	chr1	155913045
ARHGEF2	Q92974-2;Q92974;V9GYM8;A0A5F9ZI21;Q92974-3;Q5VY93;V9GZ14;V9GYG5;V9GYF5;V9GZ58	1.90689e-05	chr1	155946851
UBQLN4	Q9NRR5;Q9NRR5-2;C9IYQ4;Q9H347	0.000783471	chr1	156035299
LAMTOR2	Q9Y2Q5;Q9Y2Q5-2;Q9Y2Q5-3	0.520699	chr1	156054782
LMNA	A0A6Q8PFJ0;P02545;P02545-3;P02545-6;A0A6Q8PHQ9;P02545-5;P02545-4;A0A6Q8PF80;A0A6Q8PGH0;A0A0C4DGC5;A0A6Q8PFM1;A0A6Q8PF59;A0A6Q8PFF5;REV__Q5VX52	0.460849	chr1	156082573
SEMA4A	Q9H3S1;Q5TCJ5;Q9H3S1-2;Q5TCI6;Q5TCI4;A0A0J9YVY6;Q5TCJ7	0.372895	chr1	156147366
PMF1	Q6P1K2;Q6P1K2-2;Q6P1K2-3;Q6P1K2-6;Q6P1K2-5;V9GYI0;V9GYH6	0.549893	chr1	156212993
SMG5	Q9UPR3	0.091787	chr1	156249224
CCT3	P49368;P49368-2;B4DUR8;E9PRC8;Q5SZX6;Q5SZW8;E9PQ35;Q5SZX9	0.0228203	chr1	156308968
MEF2D	Q14814-4;Q14814;Q05BX2;Q14814-6;Q14814-5;Q14814-3;Q14814-2;H0YKY6;H0YM62;D6RG14	2.55503e-06	chr1	156463727
IQGAP3	F2Z2E2;Q86VI3	0.397631	chr1	156525405
NAXE	Q8NCW5;Q8NCW5-2;Q5T3I4;Q5T3I3	0.00137112	chr1	156591756
GPATCH4	Q5T3I0;Q5T3I0-3;A0A0A0MRK1;E9PAV9;F8W895;E9PPY4;F2Z3C6;Q5T3I0-2	9.26019e-05	chr1	156594301
NES	P48681	0.00681068	chr1	156668763
ISG20L2	Q9H9L3	0.000217339	chr1	156721891
MRPL24	Q96A35;X6RJ73;X6RHI2;X6RIR5	0.276377	chr1	156737303
HDGF	P51858;P51858-2;P51858-3	1.53761e-09	chr1	156742109
PRCC	Q92733;H0YE12;H0Y679	7.68501e-10	chr1	156750610
PEAR1	Q5VY43	0.646429	chr1	156893698
ARHGEF11	O15085;O15085-2	0.140482	chr1	156934840
ETV3	P41162	0.338881	chr1	157121191
FCRL5	Q96RD9;Q96RD9-3;Q96RD9-4;Q96RD9-5;Q96RD9-2	0.479929	chr1	157513377
FCRL2	Q96LA5;Q96LA5-5;Q96LA5-2;Q96LA5-4;Q96LA5-3	0.917963	chr1	157745733
CD5L	O43866	0.636929	chr1	157830911
SPTA1	P02549;P02549-2	0.666563	chr1	158610704
MNDA	P41218;H0Y6P3	0.990861	chr1	158831351
PYHIN1	Q6K0P9-3;Q6K0P9;Q6K0P9-4;Q6K0P9-2;Q6K0P9-5;X6RHR0;Q6K0P9-6	0.981441	chr1	158930796
IFI16	Q16666-2;Q16666;Q16666-3;Q16666-6;A0A0A0MRB1;X6RHM1;H3BM18;H3BVE6	0.0253516	chr1	158999968
AIM2	O14862	0.946848	chr1	159062484
DUSP23	Q9BVJ7	0.00152575	chr1	159780932
TAGLN2	P37802;X6RJP6;P37802-2	0.543888	chr1	159918107
IGSF8	Q969P0;Q969P0-3;Q969P0-2	0.507495	chr1	160091340
PEA15	Q15121;B1AKZ5;Q15121-2	0.709653	chr1	160205380
DCAF8	Q5TAQ9;V9GY54;Q5TAQ9-2;Q5TAQ8;V9GYQ9;V9GZ39;V9GYZ9;Q5TAQ6;Q5TAQ7;Q5TAQ5	3.2137e-10	chr1	160215715
PEX19	P40855;Q5QNY5;P40855-5;H0YJ60;B7Z8B3;E9PS71;E9PPB4;A0A3B3IRZ1	0.320944	chr1	160276807
COPA	P53621;A0A3B3IT15;P53621-2;A0A3B3IS84;A0A3B3IU89;A0A3B3ITV3;A0A3B3ISK1;A0A3B3ITX2;A0A3B3IS23;A0A3B3IU84	0.895114	chr1	160288594
COPA	A0A3B3ISC6;A0A3B3ITI7;A0A3B3IU78	0.995883	chr1	160288594
NCSTN	Q92542-2;Q92542;H0Y6T7;Q5T205;H0Y3Z4;Q5T209;Q5T210	0.0927541	chr1	160343316
SLAMF6	Q96DU3;Q96DU3-3	0.529828	chr1	160485030
SLAMF6	Q96DU3-2	0.913952	chr1	160485030
CD84	Q9UIB8-3;Q9UIB8-2;Q9UIB8;Q9UIB8-7;Q9UIB8-6;Q9UIB8-5;Q9UIB8-4	0.492509	chr1	160541095
SLAMF1	Q13291-2;Q13291-3;Q13291;Q13291-4;Q96QJ2	0.992198	chr1	160608106
CD48	A0A087X1S7;P09326;P09326-2	0.772894	chr1	160678746
SLAMF7	Q9NQ25;Q9NQ25-6;B4DW98;Q9NQ25-7;Q9NQ25-2;R4GND0	0.936689	chr1	160739057
LY9	Q9HBG7-2;Q9HBG7-4;Q9HBG7;Q5VYH9;Q9HBG7-3;Q5VYI1;A0A0C4DFU4	0.242401	chr1	160796074
F11R	Q9Y624;A0A087WY82;Q9Y624-2	0.913697	chr1	160995211
TSTD1	Q8NFU3;R4GNF9;Q8NFU3-2;Q8NFU3-3	0.0846467	chr1	161037631
TSTD1	Q8NFU3-4	0.0313879	chr1	161037631
USF1	B1AQP1;P22415;P22415-2;E9PME6;H0YD59	0.244328	chr1	161039251
ARHGAP30	Q7Z6I6;A0A0A0MRJ8;Q7Z6I6-3;A0A0A0MRJ9;Q7Z6I6-2;Q7Z6I6-4;E9PLT5;H0Y3H0;A7KAX9-3	0.0174876	chr1	161046946
PFDN2	Q9UHV9	0.000944376	chr1	161100556
NIT1	Q86X76-2;Q86X76-4;Q86X76;Q86X76-3;Q86X76-5	0.00011079	chr1	161118086
UFC1	Q9Y3C8	6.86982e-06	chr1	161152776
PPOX	P50336;A0A494C146;A0A494C0D4;H0YFP3;F5GZT7;A0A1W2PRF9;D3DVG2;A0A494C0M9;A0A1W2PQM0;A0A1W2PPA5;A0A494C134;A0A1W2PNH4;F5H1I5;A0A494C0L4;H0YFE1;A0A494C1M8;F5H825	2.02087e-07	chr1	161166056
B4GALT3	O60512;O60512-2	0.0382286	chr1	161171310
NDUFS2	O75306;O75306-2	0.751285	chr1	161197104
FCER1G	P30273;A6NCQ8	0.330984	chr1	161215234
APOA2	V9GYG9;V9GYM3;P02652;V9GYE3;V9GYC1;V9GYS1	0.504087	chr1	161222292
SDHC	Q99643;Q99643-5;Q99643-3;D6RBX6;Q99643-2	0.49398	chr1	161314381
FCGR2A	P12318-2;P12318;V9GY55;V9GY83;H0YGT0;F5GXY9;F5GX41;A0A087WXE5	0.897287	chr1	161505430
HSPA6	P17066;P48741	0.328809	chr1	161524540
FCGR3B	A0A087WZR4;H0Y4U3;H0Y755;E9PNY5;A0A087WU90	0.450195	chr1	161623196
FCGR2B	P31994-3;P31994-4;P31994;P31994-5;P31994-2	0.718842	chr1	161663147
FCRLA	Q7L513;Q7L513-2;Q7L513-9;Q7L513-10;Q7L513-8;Q7L513-3;Q7L513-12;Q7L513-5;Q7L513-4;Q7L513-14;Q7L513-11;Q5VXA5;Q7L513-6;Q7L513-13;Q7L513-7;Q7L513-15	0.651373	chr1	161706972
DUSP12	Q9UNI6;V9GY92;V9GYV5	0.025067	chr1	161749758
ATF6	P18850	0.00177566	chr1	161766298
NOS1AP	O75052-3;O75052;E9PSG0;E9PIP8;O75052-2	0.114529	chr1	162069691
UAP1	Q16222;Q16222-3;Q16222-2	0.0352991	chr1	162561506
HSD17B7	P56937-3;P56937-2;P56937;V9GYN3;Q5T249;F2Z2C2	0.241817	chr1	162790702
NUF2	Q9BZD4;E9PQC4;E9PP32;E9PKH1;B1AQT3	0.0731906	chr1	163266576
MGST3	O14880;Q5VV89;Q5VV87	0.0237688	chr1	165631213
ALDH9A1	P49189;P49189-2	0.0274662	chr1	165662216
TMCO1	Q9UM00-1;Q9UM00;J3KS45;Q9UM00-2;J3KTQ7;A0A0D9SEL8;J3QQY2;J3QRB3	0.839079	chr1	165724293
UCK2	Q9BZX2;A0A2R8Y653;Q9BZX2-2	0.00487389	chr1	165827614
POGK	Q9P215;Q5TIJ2	0.0731906	chr1	166839447
TADA1	Q96BN2	0.252128	chr1	166856510
POU2F1	P14859-5;P14859-6;P14859-4;P14859;P14859-2;A0A0C4DG88;A0A0A0MT46;P14859-3;Q9UKI9-3;Q9UKI9;Q9UKI9-2;H0YLC5	0.818238	chr1	167220876
CREG1	A0A3B3IRL2;O75629	0.987153	chr1	167529117
RCSD1	Q6JBY9;F6T4W9	0.00622209	chr1	167630093
MPZL1	O95297-2;O95297;O95297-4;Q9UEL6;O95297-3;O95297-5	0.962969	chr1	167721192
MPC2	Q5R3B4;O95563	0.666102	chr1	167916675
DCAF6	Q58WW2;Q58WW2-2;Q58WW2-4;Q58WW2-3;F2Z305	0.0494016	chr1	167935783
TIPRL	O75663;O75663-2	6.35003e-07	chr1	168178962
ATP1B1	P05026;P05026-2;V9GYR2	0.615121	chr1	169105697
NME7	Q9Y5B8-2;Q9Y5B8;B4DXC8;E9PNU1	0.64305	chr1	169132531
BLZF1	Q9H2G9;Q5T532;Q9H2G9-2;Q5T534	0.0479148	chr1	169367970
F5	A0A0A0MRJ7;P12259	0.718973	chr1	169511951
SELP	Q5R349;P16109;Q5R345;Q5R341;Q5R342;F6VVT6	0.700808	chr1	169588849
SELL	P14151;P14151-2	0.892554	chr1	169690665
METTL18	O95568;Q5TI78	0.818753	chr1	169792529
SCYL3	Q8IZE3-2;Q8IZE3;X6RHX1	0.000680616	chr1	169849631
KIFAP3	Q92845;Q92845-2;Q92845-3	0.589763	chr1	169921326
GORAB	Q5T7V8;Q5T7V8-4;Q5T7V8-3;Q5T7V8-2	0.271158	chr1	170532131
PRRC2C	Q9Y520-5;Q9Y520;Q9Y520-7;E7EPN9;Q9Y520-4;Q9Y520-6;Q9Y520-3;Q9Y520-2;H7C5N8;A0A2R8YET2;A0A0A0MS30;A0A2R8Y424	8.90255e-08	chr1	171485530
VAMP4	O75379;O75379-2	0.0077737	chr1	171700160
EEF1AKNMT	Q8N6R0;Q8N6R0-3;Q8N6R0-4;Q8N6R0-1;Q8N6R0-2	0.000419818	chr1	171781660
SUCO	Q9UBS9;B4DYM4;Q9UBS9-2;A0A087WV04	0.000388083	chr1	172532349
PRDX6	P30041	0.0324753	chr1	173477330
KLHL20	Q9Y2M5;Q9Y2M5-2	0.379719	chr1	173714941
DARS2	Q6PI48;A0A3B3ISK7;A0A3B3IT01;A0A3B3ITS3;A0A3B3IS54;A0A3B3IS01;A0A3B3ITK9;A0A3B3IT89	0.00011079	chr1	173824653
SERPINC1	P01008;Q8TCE1	0.469882	chr1	173903800
RC3H1	Q5TC82;Q5TC82-2;A6NHN2;Q9HBD1-2;Q9HBD1-3	0.394703	chr1	173931084
RABGAP1L	Q5R372-7;Q5R372-6;Q5R372-5;Q5R372-8;F5H8L0;B7ZAP0;E9PS63;A0A0U1RQV7;E9PNV2;A0A0U1RQT5;Q5R372-9	0.366533	chr1	174159410
RABGAP1L	Q5R372;Q5R372-4;Q5R372-3;A0A0C4DG54;A0A0U1RRM5;A0A0U1RQY6;A0A0U1RQX4	0.199877	chr1	174159410
CACYBP	Q9HB71;Q9HB71-3;Q9HB71-2;B2ZWH1	7.68501e-10	chr1	174999163
MRPS14	O60783	0.97587	chr1	175010789
COP1	Q8NHY2-3;Q8NHY2;H0Y339;Q8NHY2-2;Q8NHY2-4;H0YF49	0.215672	chr1	175944831
SEC16B	Q96JE7;U3KQ39;Q96JE7-3	0.0163816	chr1	177923956
RALGPS2	Q86X27;Q86X27-3;Q86X27-2;A0A0A0MR31;H7C2H2;H0Y338	0.00489864	chr1	178725147
FAM20B	O75063;X6RH03	0.0895173	chr1	179025804
TOR3A	Q9H497;Q9H497-2;Q5W0C6;Q9H497-3;F2Z3J4;Q5W0C9	0.000161252	chr1	179082070
ABL2	P42684;P42684-6;P42684-3;P42684-2;P42684-5;P42684-7;P42684-10;P42684-4;P42684-8	0.000101324	chr1	179099330
SOAT1	P35610;B1APM4;P35610-2	0.114373	chr1	179293714
TOR1AIP2	Q8NFQ8	0.0641263	chr1	179839967
TOR1AIP2	Q9H496	0.382262	chr1	179839967
TOR1AIP1	Q5JTV8;A0A0A0MSK5;H0YDU3	0.0205652	chr1	179882042
TOR1AIP1	Q5JTV8-3	0.75757	chr1	179882042
CEP350	Q5VT06;H0Y7F7;Q5T2X4;H0Y6Q4;E9PIK0;Q5T2X5;H0YD38	0.254971	chr1	179954773
QSOX1	O00391;O00391-2	0.902125	chr1	180154869
ACBD6	Q9BR61;A0A2R8Y544	0.000338289	chr1	180269653
STX6	O43752;O43752-2	0.0384541	chr1	180972712
MR1	Q95460;Q95460-5;Q95460-4;Q95460-3;Q95460-2	0.836392	chr1	181033374
GLUL	A0A2R8YDT1;P15104	0.738805	chr1	182378098
RNASEL	Q05823;Q05823-2	0.304959	chr1	182573634
NPL	Q9BXD5;Q9BXD5-3;Q9BXD5-2;Q9BXD5-4;A0A087WZ70;Q9BXD5-5	0.862047	chr1	182789293
DHX9	Q08211;REV__H0YA90;REV__Q7Z6J0-3	0.00336499	chr1	182839347
LAMC1	P11047	0.757017	chr1	183023420
SMG7	E9PD50;Q92540-2;Q92540;Q92540-4;Q92540-5;B1ALB4;E9PEK3;D6RAD0;E9PBK2	0.495098	chr1	183472216
NCF2	P19878;P19878-3;P19878-4;P19878-2;B1ALB7	0.974928	chr1	183555562
ARPC5	O15511;B1ALC0;O15511-2	0.769136	chr1	183620846
TSEN15	Q8WW01;A0A2R8YEM0;A0A2R8Y5L0;F2Z3M0;A0A2R8Y6M5;E9PPN1;A0A2R8Y7T8;A0A2R8YG40;A0A2R8YDU8;A0A2U3TZM3;A0A2R8Y6A4;Q8WW01-2;H0YCV5;A0A2R8Y5Q6;A0A2R8Y6B3	0.570999	chr1	184051651
EDEM3	Q9BZQ6;Q9BZQ6-2;H0Y498	0.00206747	chr1	184690237
NIBAN1	Q9BZQ8;H0Y7M9;REV__Q9UHV5;REV__A0A087WVW6	0.125535	chr1	184790724
RNF2	Q99496;X6RFN3;Q99496-2	0.0288902	chr1	185045526
TRMT1L	Q7Z2T5;Q7Z2T5-2;X6RK96	3.2137e-10	chr1	185118101
IVNS1ABP	Q9Y6Y0;H0Y5Y2;X6R674	0.0077737	chr1	185296388
PRG4	Q92954-4;Q92954-3;Q92954-6;Q92954-2;Q92954;Q92954-5;J3KP74;E9PLR3	0.96884	chr1	186296279
TPR	P12270;P12270-2;Q5SWX9	0.258037	chr1	186311652
ODR4	Q5SWX8;Q5SWX8-3;Q5SWX8-4;Q5SWX8-2	0.00012388	chr1	186375838
PLA2G4A	P47712	0.0236676	chr1	186828949
RGS18	Q9NS28	0.831894	chr1	192158462
RGS1	Q08116;Q08116-2	0.960949	chr1	192575763
UCHL5	Q9Y5K5;Q5LJA9;H0Y6Y4;H0Y4E0	0.0189734	chr1	193012250
UCHL5	Q9Y5K5-2;Q9Y5K5-4;Q9Y5K5-3;Q5LJA5;Q5LJB0;H0Y636;H0Y4K0	0.000247748	chr1	193012250
RO60	P10155;P10155-3;P10155-4;P10155-2;H0Y9N5;G5E9R9;D6RE09;D6RDN1	0.00318856	chr1	193059454
GLRX2	Q9NS18;Q9NS18-2	0.108421	chr1	193090866
CDC73	Q6P1J9;A0A3B3IRP5;A0A1B0GUB2;A0A2R8YHB3;A0A2R8Y640;A0A3B3ISN2	0.000857187	chr1	193121983
CFH	P08603;A0A0D9SG88;P08603-2;Q5TFM2;A0A3B3IS28;A0A087WYK9;A0A3B3ISW6;Q6NSD3;Q02985-2;Q02985	0.303407	chr1	196652043
CFHR1	B1AKG0;Q03591;A0A3B3IRW0;A0A3B3IS00;V9GYE7;A0A3B3IQ51;P36980-2;P36980	0.53113	chr1	196819731
CFHR5	Q9BXR6	0.363702	chr1	196977556
DENND1B	Q6P3S1;B3KR95;Q6P3S1-2;Q6P3S1-5;Q6P3S1-3;Q6P3S1-4;B7ZBL5;K7EM80;K7EMN9;K7ENM0	0.00118936	chr1	197504748
NEK7	Q8TDX7;F8WAG2;Q8TDX7-2;Q5TBH0;F5H3U7;C9J1H8	0.149114	chr1	198156994
PTPRC	P08575-4;P08575-9;P08575-10;P08575-8;P08575-7;P08575-5;P08575-6;P08575;M3ZCP1;A0A075B788;E9PKH0;A0A140TA77;A0A140TA68;A0A0G2JNW2;A0A140TA57;M9MMK9	0.969223	chr1	198638457
ZNF281	Q9Y2X9-2;Q9Y2X9	0.0021134	chr1	200404940
DDX59	Q5T1V6;Q5T1V6-2;B7ZBU3;H0Y6Y1;Q5T1W1;Q5T1V5;B7ZBU4;H0Y7Z8	0.0134869	chr1	200623896
CAMSAP2	Q08AD1-2;Q08AD1-3;Q08AD1;H0Y4Z1	0.956487	chr1	200739558
KIF21B	O75037-3;O75037-4;O75037-2;O75037	0.0387551	chr1	200969390
CSRP1	P21291;E9PS42;E9PP21;A0A087X134	0.352254	chr1	201483530
NAV1	A0A0A0MRJ3;Q8NEY1-7;Q8NEY1-4;H7BZD9	0.00266616	chr1	201622885
IPO9	Q96P70	3.19418e-07	chr1	201829149
TIMM17A	Q99595	0.895136	chr1	201955503
RNPEP	Q9H4A4;A6NKB8;A0A087WU27;A0A087WUS4;C9JMZ3;H7C2T3	1.03792e-06	chr1	201982372
ARL8A	Q96BM9;A0A087X2J2	0.870717	chr1	202133404
PTPN7	J3KR55;P35236;P35236-2;P35236-3;H7C4T8	0.204438	chr1	202147013
UBE2T	Q9NPD8;A0A2R8Y812	0.115189	chr1	202331657
PPP1R12B	O60237-6;O60237;O60237-4;O60237-5;E1CKY7;O60237-3;O60237-2;Q6GQY8;H7C4R6	0.0245354	chr1	202348699
RABIF	P47224	0.000680616	chr1	202878282
CYB5R1	Q9UHQ9;H7C0R7	0.000640197	chr1	202961873
CHI3L1	P36222;H0Y3U8	0.888516	chr1	203178931
CHIT1	Q13231-3;Q13231;Q13231-4;D6REY1;Q13231-2	0.904325	chr1	203212827
ATP2B4	P23634-6;P23634;P23634-7;P23634-8;H7BZS8	0.253027	chr1	203626787
LAX1	Q8IWV1;Q8IWV1-3;Q8IWV1-2	0.352254	chr1	203765177
ZC3H11A	O75152;E9PQ61;E9PBY7;A0A1B0GTU1;A0A494C0C4;A0A1W2PPR9;C9J0L0	0.0616571	chr1	203795623
SNRPE	P62304;A6NHK2	0.898024	chr1	203861599
MDM4	O15151;O15151-5;A0A087WTR9;A0A087WZ58;Q5T0Y3;Q5T0Y2;O15151-4;A0A087WUE3;Q5T0Y4;Q68DC0;Q6MZR7;O15151-3;O15151-2	0.889333	chr1	204516379
RBBP5	Q15291	0.796859	chr1	205086142
DSTYK	Q6XUX3-2;Q6XUX3;Q6XUX3-4;Q6XUX3-3	0.0846467	chr1	205142505
TMCC2	O75069-3	0.532122	chr1	205227946
NUCKS1	Q9H1E3;Q9H1E3-2	0.0295528	chr1	205712822
RAB29	O14966;O14966-2;O14966-3;E9PL56	0.0129344	chr1	205767986
SRGAP2	B7ZM87;O75044;A0A075B7B5;A0A286YEY3;P0DMP2;Q5VZB4;P0DJJ0;E9PDX4;A0A087WW56;A0A075B7E9;A0A087X0L1;A0A075B7C8;A0A075B7E6;A0A075B743;A0A087X1G6	0.004701	chr1	206203346
RASSF5	Q8WWW0-2;A0A1B0GTG4;Q8WWW0;Q8TEK8;A0A075B763;Q8WWW0-3	0.0460053	chr1	206507531
EIF2D	P41214;P41214-2;Q5SY38;A0A087X1L6	0.000892884	chr1	206571292
MAPKAPK2	P49137;P49137-2	0.0791703	chr1	206684905
PFKFB2	O60825-2	0.709156	chr1	207034366
PFKFB2	O60825;F6RAZ1;F6XNB3;A0A087X278;A0A087X2H4	0.91641	chr1	207034366
YOD1	Q5VVQ6	0.219211	chr1	207043849
C4BPB	P20851-2;P20851	0.975578	chr1	207088860
C4BPA	P04003;A6PVY5;F2Z2V7	0.64305	chr1	207104233
CD55	B1AP13;P08174-2;P08174-4;P08174;P08174-3;P08174-5;H3BLV0;H7BY55;P08174-6;P08174-7;B1AP15;A0A2R8YDY3;A0A2R8YEC5;A0A2R8Y4B4	0.380763	chr1	207321532
CR1	Q5SR44;E9PDY4;P17927;E9PQN4;H0YE06;A0A0C4DGF5;Q2VPA4-2;Q2VPA4-3;Q2VPA4	0.839603	chr1	207496147
CD46	P15529-2;P15529-16;P15529-5;P15529-3;P15529-6;P15529-4;P15529-7;P15529-14;P15529-8;P15529-12;P15529-11;P15529-13;P15529-9;P15529-15;P15529-10;P15529;R4GN18	0.913583	chr1	207752054
TRAF3IP3	Q9Y228;Q9Y228-2;E2QRE5;Q9Y228-3;B1AJU2;C9JBA0;C9J0C0;C9JXB3;H0YF09	0.976128	chr1	209756032
RCOR3	Q9P2K3;Q9P2K3-3;Q9P2K3-4;B4DV59;H0YF22;E9PQE5;H0YDD7;H0YDR8;E9PR63;E9PPC5	0.0137367	chr1	211258377
SLC30A1	Q9Y6M5	0.848037	chr1	211571568
LPGAT1	Q92604	0.776867	chr1	211743457
INTS7	Q9NVH2-3;Q9NVH2-2;Q9NVH2;Q9NVH2-4;A0A087WYC2;A0A087X0F3;A0A087WXK3;A0A087X1Q0	0.54419	chr1	211940399
DTL	F5GZ90;Q9NZJ0	0.242897	chr1	212035553
PPP2R5A	Q15172;Q15172-2	0.453692	chr1	212285410
NENF	Q9UMX5	0.0274662	chr1	212432920
NSL1	Q96IY1;Q5SY74;Q96IY1-2;Q5SY76	0.485906	chr1	212726153
TATDN3	Q17R31-2;Q17R31;Q17R31-3;Q17R31-5;Q17R31-4;E9PRA1;E9PP81;H0YCC7;E9PQP8;H0YD82;E9PPF0	0.0156442	chr1	212791828
ANGEL2	Q5VTE6;Q5VTE6-2	0.00392111	chr1	212992182
RPS6KC1	F5H7T0;F6RJM5;Q96S38-2;Q96S38;A0A087X1U5	0.986448	chr1	213051233
SMYD2	Q9NRG4;Q9NRG4-2;B0R0U3	0.154987	chr1	214281102
CENPF	P49454;A0A087WTY4	0.837383	chr1	214603195
GPATCH2	Q9NW75-2;Q9NW75	0.0165617	chr1	217426992
RRP15	Q9Y3B9	0.283708	chr1	218285293
LYPLAL1	Q5VWZ2;Q5VWZ2-2	0.0205652	chr1	219173869
EPRS1	P07814;V9GYZ6;V9GZ76	7.42327e-05	chr1	219968600
BPNT1	O95861;O95861-4;O95861-2;A6NF51;F8VVW8;F8W1J0;F8VZG4	0.000148379	chr1	220057482
IARS2	Q9NSE4	0.00256889	chr1	220094132
RAB3GAP2	Q9H2M9;Q9H2M9-2;F8WDJ2;H7C4Y9	0.0120672	chr1	220148293
MTARC2	Q969Z3;Q969Z3-2;X1WI34;F6V6Z1	0.978882	chr1	220748225
MTARC1	Q5VT66;Q5VT66-2;H7BYZ9;Q5VT66-3	0.780724	chr1	220786913
MIA3	Q5JRA6;Q5JRA6-2;Q5JRA6-4;A0A0A0MRH6;Q5JRA6-3	0.00221045	chr1	222618097
AIDA	Q96BJ3;Q96BJ3-3;Q96BJ3-2	0.0102352	chr1	222668013
BROX	Q5VW32;Q5VW32-2;F5GXQ0;Q5VW33	8.48594e-06	chr1	222712553
CAPN2	P17655;P17655-2;C9JWY7	0.00407272	chr1	223701593
TP53BP2	Q13625;Q13625-3;Q13625-2;H7C5L8;H0Y847	0.699095	chr1	223779893
FBXO28	Q9NVF7;Q9NVF7-2;B4E0H5;REV__C9JSM2;REV__O60759-2;REV__O60759	0.0464627	chr1	224114111
NVL	O15381;O15381-2;O15381-5;O15381-3;O15381-4;E9PH71;C9J6P7;C9JP83;E7EWK7;E9PGD8;F8WF01;A0A087WV72	0.00010558	chr1	224227334
WDR26	A0A499FIZ0;Q9H7D7;Q9H7D7-2;H0Y9R3;C9JCS7;H0Y917;Q9H7D7-3;Q9H7D7-4	0.00658069	chr1	224385146
LBR	Q14739;A0A494C1L1;C9JXK0;C9JES9	0.00956458	chr1	225401502
ENAH	A0A0U1RRM6;Q8N8S7-3;Q8N8S7-2;Q8N8S7;A0A075B6E5;A0A0U1RQP7	0.828875	chr1	225486835
SRP9	P49458;Q6P2S0;Q659G3;E9PE20;P49458-2	0.976128	chr1	225777813
EPHX1	P07099;B1AQP9;B1AQP8	0.528045	chr1	225810124
TMEM63A	O94886;Q2HIZ8;X6RI56	0.969273	chr1	225845536
PYCR2	Q96C36;A0A087WTV6;A0A087WZR9	0.219333	chr1	225919877
SDE2	Q6IQ49;Q6IQ49-2;Q6IQ49-3	6.6203e-05	chr1	225982702
ACBD3	Q9H3P7	0.0298846	chr1	226144679
LIN9	Q5TKA1;H0Y322;Q5TKA1-2;Q5TKA1-3;C9J5J4;H7C4T7;B1B047	0.641047	chr1	226231149
PARP1	P09874;Q5VX84;Q5VX85;C9J9C7;Q9Y6F1;Q9Y6F1-2	0.000217339	chr1	226360210
ITPKB	P27987;P27987-2	0.0989819	chr1	226631690
COQ8A	Q8NI60;Q8NI60-3;Q8NI60-4;Q8NI60-2	0.193764	chr1	226940286
SNAP47	U3KPT7;A0A087X0B7;H7C3C7;Q5SQN1-2;Q5SQN1;A0A087X2J6;H0Y627;Q5SQN1-3;Q5SQN1-4	0.151179	chr1	227728200
ARF1	P84077;P61204;F5H423;P61204-2;F5H0C7;F5H1V1;F5H6T5;F8WDB3	0.715924	chr1	228082660
MRPL55	Q7Z7F7-2;Q7Z7F7;X6RIW1	0.29786	chr1	228106679
GUK1	B1ANH0;Q16774-2;B1ANG9;Q16774-3;B1ANH2;B1ANH3	8.66046e-06	chr1	228139962
IBA57	Q5T440	0.570644	chr1	228165804
OBSCN	Q5VST9-3	0.923056	chr1	228208044
TRIM11	Q96F44-3;Q96F44;Q96F44-2;R4GMV1;R4GNB9	0.65644	chr1	228393673
H2BU1	Q8N257;A0A2R8Y619	0.622454	chr1	228458107
RAB4A	P20338;A0A087WYT5	0.283139	chr1	229271062
CCSAP	Q6IQ19;Q6IQ19-2;Q6IQ19-3;Q6IQ19-4	0.828875	chr1	229321011
NUP133	Q8WUM0	0.618875	chr1	229440259
ABCB10	Q9NRK6	0.276078	chr1	229516582
TAF5L	O75529;O75529-2	0.711148	chr1	229593121
URB2	Q14146;Q5VYD0	0.658664	chr1	229626247
GALNT2	Q10471;Q10471-2;J3KQQ5;Q96FL9-2;Q96FL9-4;Q8N428-2;Q96FL9;Q96FL9-3;Q8N428	0.330579	chr1	230057990
COG2	Q14746;Q14746-2;B7Z2Y2;V9GY21	0.231768	chr1	230642481
AGT	P01019	0.752045	chr1	230690776
C1orf198	Q9H425-3;Q9H425;Q9H425-2;E5RI90;E5RFY9	0.854282	chr1	230837119
TTC13	Q8NBP0;Q8NBP0-2;H0YB10;H0YBV3;E5RG15;E5RJP6;E5RHB3	0.116961	chr1	230906243
C1orf131	Q8NDD1;Q8NDD1-5;Q8NDD1-6;Q5TBI2;Q5TBH9;Q8NDD1-7	0.562849	chr1	231223763
GNPAT	O15228;O15228-2;Q5TBH8;A0A2R8YH69;Q5TBH6	0.00679371	chr1	231241207
EXOC8	Q8IYI6	0.940459	chr1	231332753
EGLN1	Q9GZT9;Q9GZT9-2;Q9GZT9-3;A0A590UJ78;A0A590UJK7;A0A590UJT7;A0A590UJZ0;A0A590UJD6;A0A590UK27	1.07914e-06	chr1	231363751
TSNAX	Q99598;C4P0D6;C4P0D8;C4P0D4;Q5VVQ1;Q9NRI2	0.380928	chr1	231528541
DISC1	Q9NRI5-2;Q9NRI5;C4P0B1;A0A087WYX6;Q9NRI5-9;Q9NRI5-3;Q9NRI5-8;Q9NRI5-5;Q9NRI5-6	0.916154	chr1	231626790
NTPCR	Q9BSD7;Q5TDF0	0.295455	chr1	232950605
COA6	Q5JTJ3-3;Q5JTJ3;Q5JTJ3-2	0.00503263	chr1	234373456
TARBP1	Q13395	0.195884	chr1	234391313
IRF2BP2	Q7Z5L9;Q7Z5L9-3	0.0632073	chr1	234604269
TOMM20	Q15388	0.417116	chr1	235109341
RBM34	P42696;A2A2V2;P42696-2;Q5TCT4;H7C5M1	0.0573833	chr1	235131183
ARID4B	Q4LE39;Q4LE39-2;Q4LE39-3;Q4LE39-4;H7C5R6;X6RCR8;H0Y7Y8	0.379556	chr1	235131634
GGPS1	O95749;C9J6G3;C9J7M1;O95749-2;A0A2R8YE82;A0A2R8Y7P7;A0A2R8Y4N4;A0A2R8Y551	0.000161252	chr1	235327350
TBCE	Q15813;Q15813-2;A0A2R8Y5Q8;A0A2R8YHI9;A0A2R8Y7E7;A0A2U3TZJ6;A0A2R8Y6Q1;A0A2R8YFL4;A0A2R8Y4V6;A0A2R8YER9;A0A2R8Y809;A0A2R8Y784;A0A2R8YFM3;A0A2R8Y6L2;A0A2R8Y4P2;A0A2R8Y787;A0A2R8Y5H6;A0A2R8Y897;A0A2R8Y4E7;A0A2R8Y6G3;A0A2R8Y7H8;A0A2R8YF12;A0A2R8YH53;A0A2R8Y597;A0A2R8YFG9	0.00423685	chr1	235328570
LYST	Q99698;Q99698-2;Q99698-3;H7C4F5	0.916002	chr1	235661041
NID1	P14543;P14543-2	0.480608	chr1	235975830
ERO1B	Q86YB8;Q5TAE8;Q5T1H5;Q86YB8-2	0.273299	chr1	236215101
LGALS8	O00214-2;F6V2D4;O00214;E9PN19;H7BXD8;Q5T3P9;B1ANM0;E9PJ77;E9PRN3	0.490569	chr1	236518000
HEATR1	Q9H583;Q5T3Q7;Q6P664	0.895623	chr1	236549005
MTR	Q99707;A0A6Q8PGK3;Q99707-2;B1ANE3;A0A494C064;A0A494C1A2	0.122367	chr1	236795260
FH	P07954-2;P07954	4.81184e-07	chr1	241497511
KMO	O15229-3;O15229-2;O15229;H0Y320	0.7993	chr1	241532134
CHML	P26374;A0A1B0GUK6	0.0899027	chr1	241628851
CEP170	Q5SW79;E5RFU8;E5RIH6;E5RJT5	0.000944376	chr1	243124428
SDCCAG8	Q86SQ7-4;Q86SQ7;Q86SQ7-2;A0A0G2JQM2;A0A0G2JR50;A0A0G2JR20;A0A0C4DG71	0.979756	chr1	243256034
ADSS2	P30520;G3V5D8;G3V232;G3V2N1	0.0231836	chr1	244408494
DESI2	Q9BSY9;Q9BSY9-2	2.5879e-06	chr1	244653103
COX20	Q5RI15;Q5RI15-2	1.07914e-06	chr1	244835616
HNRNPU	Q00839-2;A0A1W2PPS1;A0A1W2PP35;A0A1W2PQL0;A0A1W2PP34	0.24735	chr1	244840638
HNRNPU	Q00839;A0A1X7SBS1;A0A1W2PPL4;A0A1W2PPH7;A0A1W2PQ74;A0A1W2PRZ7;A0A1W2PQD4;A0A1W2PRI6;A0A1W2PPE9;A0A1W2PNG3;A0A1W2PP22;A0A087WZF3	0.292931	chr1	244840638
SMYD3	Q9H7B4;Q9H7B4-3;Q9H7B4-2;A8MXR1;B0QZ88;B0QZA0;B0QZ99	0.458263	chr1	245749342
TFB2M	Q9H5Q4	1.90689e-05	chr1	246540561
CNST	Q6PJW8;Q6PJW8-2;Q6PJW8-3	0.59032	chr1	246566444
SCCPDH	Q8NBX0	0.54419	chr1	246724409
AHCTF1	Q8WYP5;Q8WYP5-3;Q8WYP5-2;H7C4S1	0.0149221	chr1	246839098
TRIM58	Q8NG06	0.468313	chr1	247857187
SH3BP5L	Q7L8J4;Q7L8J4-2	0.0324753	chr1	248810446
ACP1	P24666-2;D3YTI2	0.871614	chr2	249220562
ACP1	P24666;G5E9R5;P24666-4;P24666-3;F2Z2Q9	0.876262	chr2	249220562
PXDN	Q92626;H7C1W1;Q92626-2;C9J4I9;H7C300	0.938853	chr2	250588309
EIPR1	A8MUM1;Q53HC9;C9J0U9;D3YTH5;F8WDS8;C9JVR6;F8WDX0;F8WB12	0.491738	chr2	252145347
TRAPPC12	Q8WVT3;A0A0J9YXQ9;Q53QD4;A0A0G2JQW1;H7C0T3;H7C2F7;H7C0K3;H7C373;H7C1E5;H0Y550;H7C185	0.749161	chr2	252336097
ADI1	Q9BV57;Q9BV57-2;A0A0G2JQN5;H7C382	0.242464	chr2	252453788
RNASEH1	O60930	0.970527	chr2	252497852
RPS7	A0A2R8Y623	0.997167	chr2	252531682
RPS7	P62081;B5MCP9	0.94683	chr2	252531682
COLEC11	Q9BWP8-7;Q9BWP8-4;Q9BWP8-3;Q9BWP8;Q9BWP8-10;Q9BWP8-8;Q9BWP8-6;Q9BWP8-5;Q9BWP8-2;Q9BWP8-9;F8WB29;C9JWT5	0.345508	chr2	252551254
CMPK2	Q5EBM0;Q5EBM0-4;Q5EBM0-3;Q5EBM0-2	0.526086	chr2	255796992
KIDINS220	Q9ULH0-4;Q9ULH0;Q9ULH0-2;E9PH70;A0A1W2PPB7;Q9ULH0-3;Q9ULH0-5;H0Y8E4;H7C584;A0A1W2PPY4;F8WAY8	8.90255e-08	chr2	257677503
ASAP2	O43150;O43150-2;A0A286YFG8	0.478565	chr2	258163187
ITGB1BP1	O14713;A8MPU2;O14713-2;C9J6Y2;C9J0J6;C9JZ07;G3V1A3;C9J5T5;C9JBU8;C9IZZ8	0.254472	chr2	258359897
CPSF3	Q9UKF6;G5E9W3;C9JZH6	0.521586	chr2	258380073
IAH1	Q2TAA2;H7C5G1;C9JE02;Q2TAA2-2;C9JDY4;C9J5J2;F8WF34	0.464588	chr2	258430080
ADAM17	P78536;P78536-2;A6H8L4	0.889419	chr2	258444908
YWHAQ	P27348	0.215471	chr2	258540389
RRM2	P31350;P31350-2	0.0423673	chr2	259077120
HPCAL1	P37235;E9PC71;P84074;H7BZC1;C9JW46	0.464573	chr2	259259311
NOL10	Q9BSC4;Q9BSC4-2;Q9BSC4-4;H7C1Z3;Q9BSC4-3	0.44963	chr2	259527176
PDIA6	Q15084-3;Q15084;Q15084-4;Q15084-5;Q15084-2	0.44963	chr2	259739813
ROCK2	O75116;E9PF63;Q14DU5;D6REE7;C9JFJ0	0.31433	chr2	260136181
LPIN1	Q14693;Q14693-2;Q14693-3;Q14693-5;Q14693-7;Q14693-4;A0A0A0MS66;Q14693-6;H7C3T1;C9IYP2;H0Y5E1	0.750195	chr2	260634017
NBAS	A2RRP1;A2RRP1-2;H0Y5G7;H7BZR3;H7C007;C9JCM7;H7BZU5;H7C1U4	0.967904	chr2	264123336
DDX1	Q92499;F1T0B3;A0A087X2G1;Q92499-3;Q92499-2	0.524521	chr2	264547600
CYRIA	Q9H0Q0;C9IYV6;C9JPE5	0.00019347	chr2	265505881
SMC6	Q96SB8;Q96SB8-2;C9JMN1;A0A0A0MRY1;A0A087WWI9;C9JEF0	0.307618	chr2	266620234
RDH14	Q9HBH5	0.536173	chr2	267511145
SDC1	P18827;E9PHH3;H7C1K4	0.804797	chr2	269157219
PUM2	Q8TB72-3;Q8TB72-4;A0A0A0MR59;A0A0C4DG68	0.115189	chr2	269205113
RHOB	P62745	0.54787	chr2	269403496
HS1BP3	Q53T59;F6TR53;B5MC96;H7BZZ1;H7C0Y9;A0A494C0K6;F8WDN8;A0A0D9SFN1	0.74769	chr2	269516870
LDAH	B5MDU6;Q9H6V9;Q9H6V9-2;A0A0A0MSH6;Q9H6V9-3;B5MCU4;Q9H6V9-4;C9JUM0;C9JHU6;B5MCE2;B4DRG3;D3YTH1	0.0277613	chr2	269640436
APOB	P04114;A8MUN2;A0A669KB70	0.800217	chr2	269957851
ATAD2B	Q9ULI0-2;Q9ULI0;H7BYF1;C9J1G9	0.954292	chr2	272705086
WDCP	Q9H6R7-2;Q9H6R7;C9JYC1;Q9H6R7-3	0.613387	chr2	272985769
SF3B6	Q9Y3B4	0.994456	chr2	273024008
TP53I3	Q53FA7;Q53FA7-2;H7BZH6	0.930876	chr2	273033855
ITSN2	Q9NZM3-2;Q9NZM3;A0A087WVF7;Q9NZM3-3;E7EPJ2;F8W719;H7C0L8	0.382217	chr2	273159286
NCOA1	Q15788-3;Q15788;Q15788-2;B5MCN7	0.510368	chr2	273447676
PTRHD1	Q6GMV3	0.589763	chr2	273746150
DNMT3A	Q9Y6K1;F8WE91;Q9Y6K1-2;A0A0C4DG02;Q9UBC3-7;Q9UBC3-8	0.139555	chr2	274184277
DTNB	E7EVB6;E9PEY4;O60941-6;O60941-5;O60941;O60941-3;O60941-4;O60941-7;O60941-2;Q9Y4J8-8;Q9Y4J8-12;Q9Y4J8-16;Q9Y4J8-5;Q9Y4J8-4;Q9Y4J8-3;K7ERH7	0.918181	chr2	274333620
ASXL2	Q76L83;E7EWD6;Q76L83-2;A0A5F9ZHN2;A0A5F9ZH08;A0A5F9ZHC8	0.964106	chr2	274690175
KIF3C	F8WAR6;F8WER6;O14782	0.94683	chr2	274883020
RAB10	P61026	0.729742	chr2	274990506
HADHA	H0YFD6;P40939;A0A2R8Y4F5;A0A2R8YG21;A0A2R8Y688;P40939-2	0.750748	chr2	275147057
HADHB	P55084;P55084-2;F5GZQ3;B5MD38;C9JEY0;C9JE81;C9K0M0	0.788186	chr2	275199592
SELENOI	A0A087WW58;C9JAG1	0.963342	chr2	275264969
SLC35F6	Q8N357;F8WCT7	0.712375	chr2	275720706
MAPRE3	Q9UPY8;C9JB30	0.322155	chr2	275927059
TMEM214	Q6NUQ4-2;Q6NUQ4;H7C0H8;H7C008;H7BZI0	0.958773	chr2	275989332
EMILIN1	Q9Y6C2;A0A0A0MT20;Q9Y6C2-2	0.608165	chr2	276035037
KHK	P50053-2;P50053;C9JDL1	0.928859	chr2	276043169
CGREF1	A0A4W8VYG7;A0A4W8W4R1;Q99674;Q99674-3	0.648566	chr2	276055311
PREB	Q9HCU5;B5MC98;H7C2N7;H7C0W3;F8WCS5	0.674067	chr2	276087178
ATRAID	Q6UW56-3;Q6UW56;C9JA62;Q6UW56-2	0.857483	chr2	276168449
CAD	F8VPD4;P27708;H7C2E4;H7C3Z5	0.632854	chr2	276173791
MPV17	B5MC53;B5MCF8;P39210;E7EX18;G5E9F5;C9J473;H0Y6M5;A8MPV4;F8WEL3;B5MC10;A8MTD3	0.840404	chr2	276265914
GTF3C2	Q8WUA4;A0A087WZD8;Q8WUA4-2;H0Y4Q6;H7C1A9;H7C318;H7C3X9;C9JNH7;C9JQ12	0.173797	chr2	276282271
EIF2B4	Q9UI10;F8W8L6	0.587509	chr2	276320774
EIF2B4	E7ERK9;A0A087WW69;H7C2L8	0.825389	chr2	276320774
SNX17	Q15036;Q15036-2;F8WAZ0	0.375426	chr2	276326918
PPM1G	O15355	0.528358	chr2	276337617
NRBP1	Q9UHY1;F8W6G1;C9JHZ6;C9JDW7	0.854767	chr2	276384212
ZNF512	G3XAG1;Q96ME7-3;Q96ME7;Q96ME7-2	0.177452	chr2	276539391
GPN1	Q9HCN4;Q9HCN4-2;Q9HCN4-4;Q9HCN4-5;Q9HCN4-3;F8WD09	0.782863	chr2	276584669
SUPT7L	O94864;O94864-2;O94864-4	0.946848	chr2	276607231
SLC4A1AP	A0A087X0M4;Q9BWU0;A0A087WWF4;H7C256	0.195884	chr2	276619893
MRPL33	O75394	0.827158	chr2	276728139
RBKS	Q9H477;Q9H477-2;E9PBU0;E7EQ18;H7C091	0.400974	chr2	276737801
BABAM2	Q9NXR7;Q9NXR7-4;Q9NXR7-3;Q9NXR7-1;F8W733;C9J2G0;A0A075B7D2	0.698804	chr2	276846363
PPP1CB	P62140;E7ETD8;C9JP48;C9J9S3	0.741091	chr2	277708062
TRMT61B	Q9BVS5;F8WDR2;H7C2E8	0.382622	chr2	277806243
WDR43	Q15061;C9IZK7	0.981441	chr2	277851089
YPEL5	P62699	0.426398	chr2	279103363
LBH	B5MBX5;B5MCP4;Q53QV2	0.903794	chr2	279187956
LCLAT1	Q6UWP7-3;Q6UWP7;C9K0C3;Q6UWP7-2	0.142609	chr2	279403648
EHD3	Q9NZN3;Q9NZN3-2	0.931867	chr2	280190574
MEMO1	Q9Y316;Q9Y316-3;Q9Y316-2;C9JSD7;B5MCI6	0.837383	chr2	280821482
DPY30	Q9C005	0.244693	chr2	280824231
SPAST	A0A2U3TZR0;Q9UBP0-3;Q9UBP0;A0A2R8YGN6;A0A2R8Y4I8;Q9UBP0-4;Q9UBP0-2;A0A2R8Y481;A0A2R8YCL5;A0A2R8Y7K2;A0A2R8YFW8;A0A2R8Y5N9;A0A2R8YFC9;A0A2R8YEA0;A0A2R8Y5I6;A0A2R8Y7W6	0.978453	chr2	281019978
SLC30A6	Q6NXT4;Q6NXT4-2;B5MCR8;Q6NXT4-4;Q6NXT4-3;F8WEL5;F8WCU3;F8WD78	0.386614	chr2	281122263
NLRC4	Q9NPP4;A0A499FIV7;A0A494BZZ1;Q9NPP4-2;Q9NPP4-3;Q9NPP4-4	0.900624	chr2	281180875
YIPF4	Q9BSR8;H7C0D5	0.600939	chr2	281234326
BIRC6	Q9NR09	0.953314	chr2	281313450
TTC27	Q6P3X3;A0A3B3IS02;F8WCH1;H7C3A3;C9JVS4	0.96884	chr2	281584454
LTBP1	Q14766;Q14766-4;E7EV71;Q14766-2;Q14766-5;H7C4L5;C9JDW2;H7C0I7;H7C2H7;H7BZ76	0.43377	chr2	281903375
FAM98A	Q8NCA5;E9PH82;C9J3G8	0.91632	chr2	282540082
STRN	O43815;O43815-2	0.999838	chr2	285794120
HEATR5B	Q9P2D3;Q9P2D3-3;Q9P2D3-2;H7C2X3;REV__A8MXE2	0.782863	chr2	285924805
GPATCH11	A0A6I8PRS5;Q8N954;Q8N954-2;A0A6Q8JGY2	0.987153	chr2	286040873
EIF2AK2	P19525;P19525-2;C9JZT2;F8WBH4	0.704623	chr2	286055632
CEBPZ	Q03701;C9J9W7	0.995883	chr2	286158034
NDUFAF7	Q7L592;Q7L592-2;C9JS27;C9J236;C9JP36;C9JEL7;B4E0W7;H7C3N5	0.73362	chr2	286188053
PRKD3	O94806;O94806-2;C9JKP8;H0Y5M6;F8VZ98;H7C172	0.895114	chr2	286206924
QPCT	Q16769;B5MCZ9;Q16769-2;A0A3B3IUD5;C9JS14	0.916002	chr2	286299249
RMDN2	Q96LZ7;Q96LZ7-4;A0A0A0MSD2;A0A0C4DFM4;Q96LZ7-2;C9JGB2;Q96LZ7-3;H7C2J3;F8WFC3;C9JUD5	0.74769	chr2	286879609
ATL2	Q8NHH9;Q8NHH9-5;C9JQQ5;H7C3A2;C9JC25;F8WD17;F8WEN4;F8WBH0	0.0434804	chr2	287250376
HNRNPLL	V9GYK2;Q8WVV9;B7WPG3;C9IYN3;Q8WVV9-5;Q8WVV9-4;Q8WVV9-2;Q8WVV9-3;H7BXH8;H7C464;C9JJZ7	0.343331	chr2	287518391
GALM	Q96C23;H7C320;B8ZZ75;H7C1B5	0.428513	chr2	287622503
SRSF7	Q16629;C9JAB2;Q16629-4;A0A0B4J1Z1;Q16629-3;Q16629-2;H7BZZ6;F8WEA1;H7C1N1	0.963342	chr2	287700021
GEMIN6	Q8WXD5;B9A037;B8ZZ85	0.980731	chr2	287707956
DHX57	Q6P158;Q6P158-2;H7C109;A0A087WZ11;Q6P158-3;A0A087WW12;H7BZ23	0.566845	chr2	287754151
SOS1	G5E9C8;Q07889;Q07889-2;C9K0N6	0.584671	chr2	287937971
THUMPD2	Q9BTF0;Q9BTF0-2;H7C5V1;H0YE26	0.297683	chr2	288692482
EML4	Q9HC35;Q9HC35-2	0.265853	chr2	291125775
COX7A2L	O14548;E5RJZ1;H0YBD2;E5RFH8	0.627643	chr2	291289968
MTA3	E7EV10;Q9BTC8;E7EQY4;Q9BTC8-2;F6RRE2;E9PCS8;E9PF88	0.871614	chr2	291450991
HAAO	P46952;C9IY88;P46952-2	0.391421	chr2	291723511
ZFP36L2	P47974	0.99095	chr2	292178824
THADA	Q6YHU6-3;Q6YHU6;Q6YHU6-2;H0Y3V5;Q6YHU6-5;Q6YHU6-6;B5MC89;B6ZDE5;F5H3M9;Q6YHU6-4;H7BYZ4	0.218555	chr2	292187273
LRPPRC	P42704;A0A0C4DG06;B8ZZ38;C9JCA9;H7C3W8	0.841298	chr2	292842646
PPM1B	O75688;C9JIR6;A0A3B3IS24;O75688-4;B8ZZF0;O75688-5;O75688-3	0.901677	chr2	293124391
PREPL	Q4J6C6;Q4J6C6-3;Q4J6C6-4;Q4J6C6-2;C9JMT4;H7C0M0;H7BZP6	0.334512	chr2	293272703
SRBD1	Q8N5C6;Q8N5C6-2	0.916154	chr2	294345102
RHOQ	P17081;F8WET9;E5RFZ3	0.966013	chr2	295498228
CRIPT	Q9P021	0.913583	chr2	295572838
MCFD2	H7BZ18;A0A3B3IU18	0.327816	chr2	295858292
MCFD2	Q8NI22-2;Q8NI22-3;Q8NI22	0.532122	chr2	295858292
TTC7A	Q9ULT0;Q9ULT0-4;G5E9G4;H7C055;Q9ULT0-3;H0Y3V7;H7C1P2	0.605739	chr2	295872579
MSH2	P43246;A0A2R8YFH0;E9PHA6;A0A2R8Y6P0;A0A2R8YG02;P43246-2;A0A2R8Y7S8;A0A2R8Y713	0.244328	chr2	296359489
MSH6	P52701;P52701-3;A0A494C0M1;P52701-2;A0A087WWJ1;A0A087WYT6;F8WAX8;F8W7G9;C9J7Y7;C9JH55;C9J8Y8	0.260461	chr2	296651952
FBXO11	Q86XK2-6;Q86XK2;Q86XK2-5;Q86XK2-3;H0YAV3;Q86XK2-2;C9IYF0;Q86XK2-4;B5MCV6;E7EP88	0.687091	chr2	296745738
PPP1R21	Q6ZMI0;Q6ZMI0-2;Q6ZMI0-5;Q6ZMI0-3;Q6ZMI0-4;F8WE40;H7C1Y1;F8W7E1;F8WBY8	0.801527	chr2	297397020
NRXN1	A0A0R4J2G7;A0A1D5RMU6;E7ERL8;Q9ULB1;Q9ULB1-2;Q9ULB1-3;A0A0D9SEM5;P58400-1;P58400;H0Y568;H7BYC7;A0A1B0GTL0;Q08AH0;Q9ULB1-4;A0A0D9SFY6;A0A0U1RRK7	0.804996	chr2	298874925
ASB3	H7BYZ6;Q9Y575;Q9Y575-3;Q9Y575-2	0.848057	chr2	302489094
CHAC2	Q8WUX2;H7BY97;A6NCT7;Q07092-2;Q07092	0.128354	chr2	302724226
ERLEC1	Q96DZ1;Q96DZ1-3;Q96DZ1-2	0.477	chr2	302743466
PSME4	Q14997;Q14997-2;Q14997-3;F8WBH5;Q14997-4	0.44963	chr2	302820491
ACYP2	P14621;U3KPX1;E9PF46;F8WA34;U3KQL2;U3KPX8	0.797181	chr2	302927260
SPTBN1	Q01082-3	0.652389	chr2	303412739
SPTBN1	Q01082;A0A087WUZ3;F8W6C1	0.831793	chr2	303412739
RTN4	Q9NQC3-5;Q9NQC3;Q9NQC3-2;F8W914;Q9NQC3-4;H7C106;Q9NQC3-6;A0A0U1RQR6	0.908844	chr2	303928609
RPS27A	P62979;J3QTR3;P0CG48;F5H388;Q96C32;Q5PY61;J3QKN0;F5GXK7;F5H747;B4DV12;F5H265;F5H2Z3;F5GYU3;F5H6Q2;J3QS39;P0CG47;M0R1V7;A0A2R8Y422;J3QSA3	0.323068	chr2	304188325
MTIF2	P46199;H7C213	0.983976	chr2	304193017
CCDC88A	Q3V6T2;Q3V6T2-3;A0A2U3TZV9;Q3V6T2-5;A0A2R8YG73;A0A2R8Y4W8;A0A2R8Y4X4;A0A2R8Y820;A0A2R8YGU1;A0A2R8Y885;H7C2C6;A0A2R8Y7D4;A0A2R8YG52;A0A087WXD9;A0A2R8Y6B2;A0A2R8Y7D9;A0A2R8YD81;A0A2R8Y846;A0A2R8YD99;A0A2R8Y7L3;A0A2R8YFV1;A0A2R8YFK8	0.891053	chr2	304244264
CFAP36	B5MCA1;Q96G28;Q96G28-2;B5MC35;B5MD16	0.910155	chr2	304476026
PPP4R3B	Q5MIZ7-3;Q5MIZ7-2;Q5MIZ7;Q5MIZ7-5	0.209643	chr2	304503714
PNPT1	Q8TCS8;H7C3C5;H7BXF6;F8WBI3	0.690745	chr2	304590483
EFEMP1	Q12805-2;Q12805-4;Q12805-3;Q12805;Q12805-5;A0A0U1RQV3;Q580Q6;C9JUM4;C9JQX7;C9J4J8;C9JPZ9	0.679765	chr2	304822389
VRK2	Q86Y07;Q86Y07-3;Q86Y07-4;Q86Y07-5;Q86Y07-2;E7ERS5;E9PBU1	0.760836	chr2	306864051
BCL11A	A0A2U3TZJ5;Q9H165-6;Q9H165;Q9H165-2;A0A2R8YDW6	0.962544	chr2	309406942
PAPOLG	Q9BWT3;Q9BWT3-2;A0A0C4DH56;F8WAT4;H7C3W0	0.967456	chr2	309712675
REL	Q04864-2;Q04864;A0A2R8Y7Q6	0.562849	chr2	309837943
PUS10	Q3MIT2;C9JNL8;A8MUL8	0.895136	chr2	309896644
USP34	Q70CQ2;Q70CQ2-2;Q70CQ2-3;A0A0C4DG73;H7C183;H7C150	0.930896	chr2	310143885
XPO1	O14980;C9J673;C9IZS4;C9JQ02;C9JV99;F8WF71;H7BZC5;C9IYM2;C9JF49	0.962544	chr2	310432454
CCT4	P50991;P50991-2	0.0149221	chr2	310824507
COMMD1	Q8N668;Q8N668-2;E9PE85;H7C377;H0Y7J4;H7C169	0.587654	chr2	310845146
B3GNT2	Q9NY97-2;Q9NY97	0.789623	chr2	311152537
EHBP1	Q8NDI1-3;Q8NDI1-2;Q8NDI1;H7C0Q4;B5MC86;C9IYU2;H7C1E6;C9JEP1;C9K0H9	0.432934	chr2	311630273
MDH1	P40925-3;P40925;A0A5K1VW95;P40925-2;B9A041;B8ZZ51;C9JF79;C9JRL4;C9JLV6;F8WFC2	0.457816	chr2	312545031
UGP2	Q16851;A0A087WYS1;E7EUC7;C9J6Q0	0.443971	chr2	312797374
UGP2	C9JWG0;C9JTZ5;F2Z3H1;C9J3M0;F2Z3P4;F8WC70	0.870516	chr2	312797374
UGP2	Q16851-2;C9JNZ1;C9JVG3;C9JQU9;C9JUW1	0.937014	chr2	312797374
VPS54	Q9P1Q0-4;Q9P1Q0;Q9P1Q0-2;Q9P1Q0-3;Q9P1Q0-5	0.680464	chr2	312848568
PELI1	Q96FA3;H0YNF4;H0YK56;Q8N2H9-3;Q8N2H9-2;Q8N2H9	0.473499	chr2	313049074
LGALSL	Q3ZCW2;U3KQ88;F8WF17;B9A055	0.945626	chr2	313410391
AFTPH	Q6ULP2-8;Q6ULP2-6;Q6ULP2;Q6ULP2-9;Q6ULP2-7;B8ZZI9;A0A0U1RR74	0.89629	chr2	313480727
SLC1A4	P43007;P43007-2	0.652389	chr2	313944899
RAB1A	P62820;E7END7;P62820-2;P62820-3	0.946114	chr2	314027118
ACTR2	P61160;P61160-2;A0A1B0GWD0;A0A1B0GWH0	0.800371	chr2	314184210
C1D	J3KPZ4;Q13901	0.409194	chr2	316997552
WDR92	Q96MX6;Q96MX6-2;Q8ND98;H7C389	0.819186	chr2	317079358
PNO1	Q9NRX1;F8WBJ6	0.808336	chr2	317114310
PPP3R1	F6U1T9;D3YTA9;P63098;H7BYZ3;A0A1B0GUC7;Q96LZ3	0.930896	chr2	317135279
CNRIP1	Q96F85;B8ZZB8;Q96F85-2	0.7993	chr2	317240593
PLEK	P08567	0.818753	chr2	317321704
APLF	Q8IW19;F8WET0;E9PRH6	0.433044	chr2	317423994
ARHGAP25	P42331-4;P42331-6;P42331-5;H7C4P1;C9JB56;P42331-2;B7Z8K7;F8WDF6	0.0274662	chr2	317636023
GFPT1	Q06210-2;Q06210;A0A6I8PRN4;A0A6I8PTT9;A0A6I8PRT6;E5RJP4	0.0895173	chr2	318276202
NFU1	Q9UMS0-3;Q9UMS0;C9J8Q1;F8W9P7;H7C537;Q9UMS0-2	0.462643	chr2	318352535
AAK1	A0A096LP25;Q6ZSR9	0.722714	chr2	318414419
AAK1	Q2M2I8;Q2M2I8-2;E9PG46;A0A096LP60	0.850242	chr2	318414419
ANXA4	P09525;Q6P452;P09525-2;B4E1S2	0.94683	chr2	318600847
SNRNP27	Q8WVK2;B8ZZ98;H0YBW5	0.794401	chr2	318850378
PCBP1	Q15365	0.461979	chr2	319043899
C2orf42	Q9NWW7;C9JZF3;C9JJF4	0.582324	chr2	319106307
TIA1	F8W8I6;P31483;C9JTN7;P31483-2;P31483-3;E5RGV5;E5RG67;H7BY49	0.541497	chr2	319165866
PCYOX1	Q9UHG3;Q9UHG3-2;F8W8W4;C9K055;C9JM55;C9JGT6	0.719488	chr2	319213808
SNRPG	P62308;A8MWD9;Q49AN9;F5H013;C9JVQ0	0.960231	chr2	319237784
FAM136A	Q96C01;E7EQY1;C9JF51;C9J2Y4	0.986369	chr2	319252397
ADD2	P35612;P35612-4;P35612-3;A0A1C7CYY0;P35612-5;P35612-6;C9JTM0;C9J080;C9J299;P35612-7	0.464573	chr2	319564040
NAGK	Q9UJ70;H7C3G9;Q9UJ70-2;C9JEV6;H7C286;H7C1L7;H0YEB7;H0YE82;E9PPU6;H0YF44;H0YC94	0.752246	chr2	320020766
MCEE	Q96PE7;H7BZS7;F5GZ54	0.729742	chr2	320066106
MPHOSPH10	O00566;U3KQ48	0.895136	chr2	320087054
PAIP2B	Q9ULR5	0.463403	chr2	320139160
ZNF638	Q14966;Q14966-3;Q14966-4;Q14966-5;Q14966-2;A0A096LPI0;A0A096LPB4;A0A096LPK8;A0A096LNQ0;A0A096LNX0;A0A096LNR2;A0A096LNS4;C9JWN0;REV__Q9NS62-2;REV__Q9NS62	0.0449993	chr2	320232983
DYSF	O75923-2;O75923-8;O75923;O75923-14;O75923-5;O75923-11;O75923-4;O75923-10;O75923-7;O75923-13;O75923-3;O75923-9;O75923-6;O75923-12;O75923-15	0.987153	chr2	320409983
EXOC6B	A0A0U1RRB6;Q9Y2D4;J3QT38;Q9Y2D4-2;F8W6R7	0.906008	chr2	321132406
SPR	P35270;REV__Q16649	0.958621	chr2	321843804
SFXN5	Q8TD22;B8ZZJ6;C9JIV5;H7C1S9;F8WBH6	0.913583	chr2	321898458
RAB11FIP5	A0A1B0GTL5;Q9BXF6	0.646041	chr2	322029804
SMYD5	Q6GMV2;C9IYN9;E2QRN5;F8WEJ9	0.997611	chr2	322170644
CCT7	Q99832;Q99832-3;Q99832-4;Q99832-2;F8WAM2;F8WBP8;A0A0D9SG95	0.0300613	chr2	322189842
ALMS1	A0A087WTU9;Q8TCU4-2;Q8TCU4;A0A087WV20;Q8TCU4-3;A0A494C1N9;A0A494BZW1;A0A494C0F1;A0A494C003	0.892554	chr2	322342180
TPRKB	Q9Y3C4;Q9Y3C4-3;Q9Y3C4-2	0.940459	chr2	322685526
DUSP11	O75319;H7C0E6;O75319-2	0.137564	chr2	322718606
STAMBP	O95630;C9JK83;O95630-2;F5H5B9;C9JEK5;C9JZ93	0.655861	chr2	322785338
DGUOK	Q16854;Q16854-2;Q16854-3;Q16854-5;Q16854-4	0.718842	chr2	322883248
TET3	A0A5H1ZRP3;O43151;O43151-2;O43151-3	0.943059	chr2	322941332
BOLA3	Q53S33	0.190948	chr2	323091822
MOB1A	Q9H8S9;Q9H8S9-2	0.98523	chr2	323108950
MTHFD2	P13995;P13995-2;B9A062;B8ZZU9	0.659717	chr2	323142594
DCTN1	Q14203-3;E7EX90;Q14203-4;Q14203;Q14203-6;Q14203-5;Q14203-2;Q6AWB1;E7EWF7;C9JJD0;E9PCY0;C9JKG6;C9JJN7;C9JZA4;C9JTE5;C9J1B7;C9JUI8	0.540043	chr2	323317576
WDR54	Q9H977-3;Q9H977;Q9H977-4	0.941903	chr2	323378100
RTKN	Q9BST9;Q9BST9-2;Q9BST9-3	0.875484	chr2	323382257
INO80B	Q9C086;J3KQ70;F8WCL7;B8ZZ93;B8ZZH7;C9JKY0;H7C171	0.631007	chr2	323411509
MOGS	C9JDQ1	0.90455	chr2	323417479
MOGS	Q13724;Q13724-2;A0A3B3IRK6;A0A3B3IRW2;A0A3B3IS52;A0A3B3ITC1;A0A3B3ITU6;B8ZZE2;A0A3B3IRI7;A0A3B3IRI1;B4E3B8	0.656276	chr2	323417479
MRPL53	Q96EL3;B9A051	0.315578	chr2	323428404
AUP1	Q9Y679;Q9Y679-3	0.0077737	chr2	323483067
HTRA2	A0A0C4DG44;O43464-3;O43464;O43464-2;O43464-4	0.63505	chr2	323486147
DOK1	Q99704;Q99704-3;Q99704-2;H7C093	0.681667	chr2	323505448
HK2	E9PB90;P52789	0.996748	chr2	323790549
POLE4	Q9NR33	0.562913	chr2	323915065
MRPL19	P49406;S4R3W9;A0A0A0MRF4;H7C2J0;S4R455	0.242401	chr2	324603205
GCFC2	P16383;P16383-2;P16383-4;P16383-3;C9JII4;H7C335;S4R465	0.312878	chr2	324608422
SUCLG1	P53597;A0A494C0D1;H7C233	0.992362	chr2	333379950
TMSB10	P63313	0.491052	chr2	333862078
KCMF1	Q9P0J7;C9J3I2	0.804871	chr2	333927515
TGOLN2	O43493;A0A5F9UY30;A0A5H1ZRP2;O43493-5;O43493-3;O43493-7	0.981953	chr2	334274442
RETSAT	Q6NUM9;H7C3J0;Q6NUM9-2;H7BZ81;H7BZ16;H0YGU3	0.323764	chr2	334298377
CAPG	P40121;P40121-2;E7ENU9;H7C0X8	0.930896	chr2	334351175
MAT2A	P31153;P31153-2;Q00266	0.591199	chr2	334495590
VAMP8	Q9BV40;B8ZZT4	0.79208	chr2	334517984
VAMP5	O95183	0.122367	chr2	334540853
RNF181	C9J1C6;Q9P0P0;F8WBU5;C9J391;H7C426	0.876765	chr2	334552147
USP39	B9A018;Q53GS9;Q53GS9-3;A0A087X1B2;Q53GS9-2;F8WC91;C9JIU2;C9J0X5;A0A087WW31	0.268446	chr2	334559278
GNLY	B4E3H9;H0YDW8;P22749-2;P22749	0.614603	chr2	334641597
POLR1A	O95602;B9ZVN9	0.930876	chr2	334976638
PTCD3	Q96EY7;Q96EY7-2;B8ZZQ4;F8WE76	0.904751	chr2	335062645
IMMT	Q16891-4	0.341398	chr2	335100354
IMMT	Q16891-2	0.244741	chr2	335100354
IMMT	Q16891;B9A067;Q16891-3;D6RAW4	0.967615	chr2	335100354
MRPL35	Q9NZE8;D3YTC1;Q9NZE8-2	0.254472	chr2	335155777
KDM3A	Q9Y4C1;F8WE62;C9J7Q7;C9JC73	0.36364	chr2	335397069
CHMP3	Q9Y3E7;Q9Y3E7-4;Q9Y3E7-3;Q9Y3E7-2;A0A140T963	0.735388	chr2	335459852
RMND5A	Q9H871;Q9H871-2	0.431437	chr2	335676713
CD8A	B8ZZZ4;P01732-2;P01732;P01732-3	0.492509	chr2	335741032
RGPD1	F8VYC4;A0A286YES2;P0DJD0;P0DJD1;A0A1W2PNU4	0.937014	chr2	335864375
EIF2AK3	Q9NZJ5;A0A494BZR8	0.657919	chr2	337513163
RPIA	P49247	0.641047	chr2	337648095
IGKC	P01834;A0A5H1ZRQ3	0.748323	chr2	337813583
IGKV4-1	P06312	0.718842	chr2	337841819
IGKV1-5	P01602	0.979756	chr2	337903723
IGKV1-12	A0A0C4DH73;P01611;A0A0C4DH72;P01601;P04432;P01597	0.480717	chr2	337996646
IGKV3-15	P01624;A0A087WSY6	0.767542	chr2	338041599
IGKV3-20	P01619	0.695211	chr2	338098996
IGKV2-24	A0A0C4DH68;A0A075B6R9	0.839043	chr2	338132750
IGKV1D-33	A0A2Q2TTZ9;P01594;P01593	0.510248	chr2	338870404
IGKV2D-28	A0A5H1ZRS2;A0A075B6P5;P01615;A0A087X0Q4;A0A087WW87;P01614;A0A075B6S6	0.96884	chr2	338916401
IGKV3D-20	A0A0C4DH25	0.979756	chr2	338995270
IGKV3D-11	A0A0A0MRZ8;P04433	0.916002	chr2	339129224
MRPS5	P82675;P82675-2	0.729119	chr2	344041791
FAHD2A	Q96GK7;C9JGM0;C9J5B6	0.981441	chr2	344359130
ANKRD36C	Q5JPF3;Q5JPF3-3;Q5JPF3-2;A0A0C4DH05;E9PJI0	0.55689	chr2	344793341
STARD7	Q9NQZ5;C9JTD3	0.85475	chr2	345141281
CIAO1	O76071	0.864354	chr2	345222581
SNRNP200	O75643;A0A494C1A5;O75643-2	0.974174	chr2	345230760
NCAPH	Q15003;E9PHA2;Q15003-2;C9JZP1;H7C415	0.375099	chr2	345292188
KANSL3	Q9P2N6-3;Q9P2N6;A0A590UJ53;Q9P2N6-4;Q9P2N6-5;Q9P2N6-2;Q9P2N6-6;Q9P2N6-8;M0R3B6;F8WD76;Q9P2N6-7;F8WEN2;F8WB58;C9J491;C9J5A4;A0A075B6P7;C9JF16	0.775256	chr2	345549592
LMAN2L	Q9H0V9;Q9H0V9-2;F8WB07;F8WEK5;Q9H0V9-3;F8WCX4;F2Z2L5	0.710642	chr2	345662351
CNNM4	Q6P4Q7;Q6P4Q7-2;Q9H8M5-2;Q9H8M5;Q9H8M5-3	0.459401	chr2	345717324
CNNM3	Q8NE01;Q8NE01-2;Q8NE01-3	0.792096	chr2	345772667
FAHD2B	Q6P2I3	0.428046	chr2	346040005
COX5B	P10606	0.483866	chr2	346602484
ACTR1B	P42025	0.63292	chr2	346612361
ZAP70	P43403;P43403-3;P43403-2	0.826273	chr2	346669998
TMEM131	Q92545;H7BZ05	0.315578	chr2	346712755
INPP4A	Q96PE3-2;Q96PE3-3;Q96PE3;Q96PE3-4;B8ZZB2	0.134639	chr2	347401276
COA5	Q86WW8;B9A057	0.876262	chr2	347555736
LIPT1	Q9Y234;C9JUU5	0.900026	chr2	348111377
MITD1	B8ZZL5;Q8WV92;H7C3Q6;F8WED5;A0A1W2PP14	0.837383	chr2	348117849
MRPL30	Q8TCC3;Q8TCC3-2;Q8TCC3-3;B8ZZV5	0.344144	chr2	348137574
TXNDC9	O14530;O14530-2;B8ZZX4;F8WCJ3;F8WBV5;G3XAJ4	0.930551	chr2	348275404
EIF5B	O60841;A0A087WUT6	0.858404	chr2	348293793
PDCL3	Q9H2J4;H7BZP2;C9JST4	0.37022	chr2	349519415
RPL31	P62899;C9JU56;B7Z4E3;B7Z4C8;P62899-3;P62899-2;H7C2W9;B8ZZK4	0.507495	chr2	349958651
CNOT11	Q9UKZ1;H7C0C7	0.773796	chr2	350209308
RNF149	F8WCD0;Q8NC42	0.789623	chr2	350227641
MAP4K4	O95819-6	0.517441	chr2	350653272
MAP4K4	A0A0D9SEY1;G5E948;H7C3Z6;E7ETN6	0.92144	chr2	350653272
MRPS9	P82933	0.831108	chr2	353994491
TGFBRAP1	Q8WUH2	0.273299	chr2	354220813
C2orf49	Q9BVC5;C9J4K0;Q9BVC5-2	0.678237	chr2	354293954
FHL2	Q14192	0.952577	chr2	354314134
NCK2	O43639;E7EPF5;E9PEE2;E7ERP6	0.459401	chr2	354701334
UXS1	Q8NBZ7;Q8NBZ7-2;C9JW33;C9JE50;A0A6Q8PGM4;A0A6Q8PGN2	0.437011	chr2	355049730
RGPD3	J3KNE0;A6NKT7;H7BZ48	0.219333	chr2	355347712
RGPD4	Q7Z3J3	0.824613	chr2	356783314
GCC2	Q8IWJ2;B8ZZW2;H7BYJ9;B8ZZA5;U3KPU4;U3KQE0;H7C010;Q8IWJ2-3	0.570847	chr2	357405613
LIMS1	P48059;P48059-4;P48059-3;A0A0M3HER1;A0A0J9YXC7;Q7Z4I7-3;Q7Z4I7;Q7Z4I7-5;Q7Z4I7-2;Q7Z4I7-4;P0CW19-2;F8WB59;F8WC86;H0Y592;A0A0J9YYC1	0.536173	chr2	357490777
LIMS1	P48059-5;F8WE10	0.516378	chr2	357490777
RANBP2	P49792;Q7Z3J3-2;C9J6W1;C9J1W9;C9JF75;H0YBN8;F8WBP7	0.794401	chr2	357675904
SEPTIN10	E7EW69;B5ME97;Q9P0V9;Q9P0V9-2;E7EX04;Q9P0V9-3;C9JEW2;C9JNR7;C9JEQ7;F5H1W3;F8WC85	0.509524	chr2	358499221
BCL2L11	O43521-4;O43521-8;O43521-12;O43521;C9J417;O43521-11;O43521-10;O43521-14;O43521-19;E9PAM9;A0A0C4DH20;O43521-13;O43521-20	0.242464	chr2	360075800
ANAPC1	Q9H1A4;H0Y564;F8WAS1;A0A2R8YF63	0.981441	chr2	360568061
MERTK	Q12866;E9PHX8;A0A087WZQ5	0.132376	chr2	360855029
TMEM87B	A0A494BZZ8;Q96K49;Q96K49-2;A0A3B3IU29;H7C1G1;H7C0B3	0.571634	chr2	361011691
ZC3H8	A0A0C4DGZ1;Q8N5P1	0.763807	chr2	361167951
ZC3H6	P61129	0.389808	chr2	361232019
POLR1B	Q9H9Y6;Q9H9Y6-3;Q9H9Y6-2;Q9H9Y6-4;Q9H9Y6-5;H7C0D9;C9JS83;C9JJG2;F8WDS4;F8WAK7;F8WBB9;F8WCS3	0.913388	chr2	361498337
CHCHD5	Q9BSY4;Q9BSY4-2;F8WC14	0.860847	chr2	361540662
CKAP2L	Q8IYA6;Q8IYA6-3;F8WBE0;Q8IYA6-2	0.536173	chr2	361692771
IL1RN	P18510-4;P18510-2;P18510;P18510-3	0.898024	chr2	362063636
PSD4	Q8NDX1;Q8NDX1-2;B8ZZZ5	0.277779	chr2	362113747
ACTR3	P61158;B4DXW1;F8WDR7;F8WEW2;F8WE84	0.903369	chr2	362846485
DDX18	Q9NVP1;H7C452	0.785923	chr2	366771113
CCDC93	Q567U6;F8W9X7;H7C050	0.0342227	chr2	366871900
STEAP3	Q658P3-2;Q658P3-3;Q658P3;B8ZZX6;Q658P3-4	0.960949	chr2	368180253
C2orf76	Q3KRA6;C9JTA8	0.699095	chr2	368258647
DBI	P07108;B8ZWD1;A0A0A0MTI5;P07108-3;P07108-2;P07108-4;P07108-5	0.26017	chr2	368323346
RALB	P11234-3;P11234;P11234-2;C9J6B1;C9JQB3;C9JYR1;F8WEQ6	0.741091	chr2	369196486
CLASP1	Q7Z460-4	0.0807753	chr2	370294198
NIFK	Q9BYG3;C9J6C5;H7BZL0	0.91179	chr2	370683367
TSN	E9PGT1;Q15631;H7C1D4;Q15631-2;A0A0J9YVW2	0.758282	chr2	370693525
GYPC	P04921-2;P04921-3;P04921;A0A0J9YYA0;A0A0J9YWG3;Q9UHC6-2	0.898024	chr2	375612555
BIN1	O00499-6;O00499-2;O00499;O00499-11;O00499-7;O00499-4;O00499-3;O00499-5;O00499-8	0.659106	chr2	376004449
ERCC3	P19447;A0A2R8Y6W8;A0A2R8Y5L2;A0A2R8YES7;A0A2R8Y681;A0A2R8Y5H0;A0A2R8YFS3;A0A2R8Y762;A0A2R8Y4R8;H7C309	0.850242	chr2	376213712
MAP3K2	Q9Y2U5;F8W6K3;J3QS19	0.802511	chr2	376255090
IWS1	Q96ST2;Q96ST2-3;Q96ST2-2;B8ZZB6;H7C0U1	0.973251	chr2	376392629
WDR33	Q9C0J8;Q9C0J8-3;C9J8B4;Q9C0J8-2;B9A053	0.896557	chr2	376657449
SFT2D3	Q587I9	0.82535	chr2	376657919
POLR2D	O15514;E9PHV4;E9PB93	0.764494	chr2	376799975
SAP130	H7BXF5;A0A2R8YDB8;Q9H0E3-3;Q9H0E3;Q9H0E3-2;C9J683;C9JTJ5	0.96884	chr2	376897639
UGGT1	Q9NYU2-2;Q9NYU2;H7BZG0;F8WCI2;F8WCE6	0.245924	chr2	377047622
SMPD4	Q9NXE4-2;Q9NXE4;Q9NXE4-4;Q9NXE4-6;Q9NXE4-8;Q9NXE4-3;Q9NXE4-10;H7C1Q6;Q9NXE4-9;Q9NXE4-7;Q9NXE4-5;H7C0W5;H7C235;H7C2E2;F8WEQ5	0.428046	chr2	379107814
MZT2B	B8ZZ87;Q6NZ67;H7C173;A0A494C0V9;H7BZ50;H7C202	0.230142	chr2	379138159
CCDC115	Q96NT0;B8ZZ99;F8WCZ3;Q96NT0-2	0.718842	chr2	379294355
IMP4	Q96G21;H0Y714;E7ENR5;B8ZZ47;B9A008;F8WCN0	0.978882	chr2	379299299
PTPN18	Q99952;Q99952-2;E7EMB8	0.766335	chr2	379312467
CCNT2	O60583-2;O60583;F8WDY7;F2Z2C9;C9JUL2;H7BZ27	0.882487	chr2	383874657
RAB3GAP1	Q15042;Q15042-3;Q15042-4;C9J1R5	0.00282188	chr2	384008714
R3HDM1	Q15032-2;Q15032;Q15032-3;Q15032-4;H7C207;H7C1X4;H7BZ47;C9JIX1	0.981953	chr2	384487877
UBXN4	Q92575;F8WB86;Q6PJ80;C9JLR4	0.167406	chr2	384698156
MCM6	Q14566	0.32731	chr2	384796048
DARS1	C9JLC1;C9J7S3;C9JQM9	0.835307	chr2	384862303
DARS1	P14868;H7BZ35;H7C278	0.880896	chr2	384862303
HNMT	P50135;P50135-3;P50135-2	0.775872	chr2	386920442
KYNU	Q16719;Q16719-2;B8ZZA3;A0A087X297;F8WEP1;A0A087WYM2;A0A087WYQ7	0.866409	chr2	391834079
ARHGAP15	Q53QZ3;B8ZZK0;H7BZM0	0.412869	chr2	392047784
ORC4	O43929;O43929-3	0.898894	chr2	396886818
EPC2	Q52LR7;E7ETK1;E9PBA8;H7C0K5;C9J1X4	0.824613	chr2	397600862
NMI	Q13287;C9JW17	0.993023	chr2	400226892
RIF1	Q5UIP0-2;Q5UIP0;H7C2B5;H7BZN3	0.789723	chr2	400366305
ARL5A	Q9Y689;Q9Y689-2;F8WER2	0.970022	chr2	400745406
STAM2	O75886;O75886-2	0.833229	chr2	401073223
FMNL2	Q96PY5-3;Q96PY5;C9IZY8	0.484417	chr2	401291596
PRPF40A	O75400-3	0.0630944	chr2	401608015
PRPF40A	O75400	0.857527	chr2	401608015
ARL6IP6	Q8N6S5	0.417538	chr2	401674315
GPD2	P43304;P43304-2;F5GYK7	0.894231	chr2	405391712
CYTIP	O60759;O60759-2;C9JSM2;C9JRF8;C9JNN8;F8WF61	0.959347	chr2	406371041
ACVR1	Q04771;A0A1B0GXA9;C9JHJ7	0.923056	chr2	406692673
WDSUB1	Q8N9V3;Q8N9V3-2;B8ZZF2	0.253028	chr2	408192220
BAZ2B	Q9UIF8-5;Q9UIF8-3;Q9UIF8;Q9UIF8-4;Q9UIF8-2;A0A0A0MR97;H7C092;F6VJC3;C9JCA6;H7C1I6	0.770157	chr2	408275401
LY75	O60449-2;O60449-3;O60449;A0A087WT00;Q8IX05	0.231768	chr2	408759777
RBMS1	E7ETU5;E7EPF2;C9J9B2;C9JIJ9;A0A1B0GUW5;Q6XE24-3;Q6XE24-4;Q6XE24-5;Q6XE24-2;Q6XE24;F8W1T6;Q15434;F8VV01	0.506485	chr2	409228573
TANK	Q92844;E7EQA9;H7C3L4;E7EMT6;E7ENY2;E7EVA2;E7EV32;E7EW82;E7EWR8;E7EM55;E7ERM9;Q92844-2;Q92844-3;H7BZ28;E9PEK1	0.962969	chr2	410093330
PSMD14	O00487;C9JW37	0.26848	chr2	410264847
IFIH1	Q9BYX4;A0A3B3IRK8;Q9BYX4-2	0.828875	chr2	411223496
GCA	H7BXD5;P28676;H7C2Z6;C9JIZ3;C9JWQ8;C9JV47	0.893302	chr2	411275262
COBLL1	A0A0X1KG75;Q53SF7;Q53SF7-2;A0A0D9SG04;A0A0B4J1Z0;H7C1G2;C9J8C4;C9JAU3;C9J5Y6;C9JK90;C9JWZ0;F8WEK0;REV__O75820-3;REV__O75820-4;REV__O75820-2;REV__O75820	0.492556	chr2	413610046
GALNT3	Q14435;C9J2C3;E7EUL0;Q14435-2;C9J388	0.31864	chr2	414704010
TTC21B	A0A494C0N4;Q7Z4L5;A0A0B4J1Y2;Q8NDW8-3;Q7Z4L5-2;Q8NDW8-6;Q8NDW8-5;Q8NDW8;Q8NDW8-7	0.165303	chr2	414813897
STK39	Q9UEW8;Q9UEW8-2;F8WBK9	0.954066	chr2	416910442
SPC25	Q9HBM1;C9JW94	0.167889	chr2	417790554
FASTKD1	Q53R41;Q53R41-2;C9JMM4;E7EW60;C9JTP4	0.0649823	chr2	418484930
PPIG	Q13427;E9PG73;C9JM79;Q13427-2;C9JN15;C9JT64;C9J679	0.810348	chr2	418540764
SSB	P05455	0.697348	chr2	418748355
METTL5	B8ZZE3;B8ZZC8;Q9NRN9;B8ZZY8;H7C0M7;E7EMN2;F5H4E8	0.289204	chr2	418766503
UBR3	Q6ZT12;Q6ZT12-4;H7BZD8;Q6ZT12-2;H7C481	0.592522	chr2	418783876
GORASP2	Q9H8Y8;Q9H8Y8-3;Q9H8Y8-2;F8WEG2	0.952881	chr2	419884886
TLK1	Q9UKI8;Q9UKI8-2;Q9UKI8-4;Q9UKI8-3;B3KRP1;F8W7X8;C9JWT6	0.433789	chr2	419947245
METTL8	E7ETE0;B3KW44;B5ME25;Q9H825;Q9H825-2;C9JE69;C9J3F1;C9J6U8;H7C2P8	0.988233	chr2	420272168
CYBRD1	Q53TN4-3;Q53TN4	0.973625	chr2	420478669
DYNC1I2	Q13409-3;Q13409-6;Q13409-2;Q13409-7;Q13409;Q13409-5;E7EQL5;E7EV09;E7EQU2;E7ESD3;E7EMU4;E7ET01;E7ETL8;E7EUM4;E9PGG1;E7ERH4;E7ERR6	0.870476	chr2	420643831
SLC25A12	O75746;O75746-2;F8W9J0;H0YFB2;B4DGK6	0.737647	chr2	420739827
HAT1	O14929;O14929-2;F8W9G7;F8WEW1	0.478565	chr2	420878870
METAP1D	Q6UB28	0.763807	chr2	420956365
ITGA6	P23229-4;P23229-2;P23229-6;P23229-5;P23229-3;P23229-9;P23229;P23229-7;C9JXX7;H7BZ97	0.764494	chr2	421383776
PDK1	C9JKT3;F8WC75	0.895114	chr2	421511795
PDK1	Q15118;Q15118-2;C9IYB4;F8WEJ6	0.604985	chr2	421511795
RAPGEF4	Q8WZA2-4;Q8WZA2-3;Q8WZA2;E9PB94;Q8WZA2-5;B7Z278;Q8WZA2-2;H7BYQ0	0.389808	chr2	421691696
MAP3K20	Q9NYL2;Q9NYL2-2;Q9NYL2-3;C9J3F7	0.446836	chr2	422031857
SP3	Q02447-4	0.745953	chr2	422837272
OLA1	J3KQ32;Q9NTK5;Q9NTK5-3;C9JTK6	0.832686	chr2	423028869
CIR1	Q86X95;Q86X95-2;H3BLY3	0.700268	chr2	423304444
SCRN3	Q0VDG4;Q0VDG4-2;F8W0M9;C9JID8;H9KVC8;F8WBX0;C9JNS3	0.0755355	chr2	423352152
WIPF1	O43516;O43516-3;O43516-2;O43516-4;E9PB87;B8ZZ90;C9JTB9;C9JB04	0.63292	chr2	423515994
ATF2	B8ZZU6;P15336-5;P15336;E9PBF9;P15336-4;H7C2N6;P15336-7;E9PEK8;P15336-3;F5H629;P15336-2;C9JCI8;P15336-6;P15336-8;H9KVC5	0.936732	chr2	424028672
LNPK	Q9C0E8-2;Q9C0E8;Q9C0E8-4;Q9C0E8-3;C9JL94;C9JM95	0.330827	chr2	424880304
MTX2	O75431;O75431-2;C9JNK6;C9JAZ1;F8WE26	0.440374	chr2	425225817
HNRNPA3	P51991-2	0.883296	chr2	426168985
HNRNPA3	P51991;H7C1J8	0.921053	chr2	426168985
AGPS	O00116;A0A1B0GWA2;A0A2R8YEL0;B8ZZ81	0.446505	chr2	426349168
RBM45	Q8IUH3-3;Q8IUH3-2	0.958078	chr2	427068846
PRKRA	O75569;O75569-3;O75569-2;G5E9Q4;F8WEG8;C9JMM3	0.900292	chr2	427387714
FKBP7	Q9Y680-3;Q9Y680;Q9Y680-1;H7BZJ4;F8WCU2;F8WBF2	0.430752	chr2	427420086
PLEKHA3	Q9HB20;H7C0Q0;F8WCR7	0.895136	chr2	427436879
SESTD1	Q86VW0;H7BZR8;F8WFB2;H7BXT9;C9J4X8;C9JHW6;H0Y774	0.827762	chr2	428058100
CWC22	Q9HCG8;B7WP74	0.979756	chr2	428901298
UBE2E3	R4GND1;A0A1B0GX65;Q969T4;R4GN77;R4GMM6;R4GNG6	0.976124	chr2	429923670
ITGA4	P13612;E7EP60;P13612-2	0.231638	chr2	430413624
ITPRID2	P28290;E9PHV5;P28290-3;P28290-2;E7EUL7	0.987153	chr2	430848152
DNAJC10	Q8IXB1;Q8IXB1-2;Q8IXB1-3;A0A494C1G5;E7EP04;Q71S60;A0A087WXH7;H7C1G0	0.709913	chr2	431672677
FRZB	Q92765	0.422738	chr2	431789697
NCKAP1	Q9Y2A7;Q9Y2A7-2	0.567171	chr2	431865537
DUSP19	Q8WTR2-2;Q8WTR2	0.190226	chr2	432034981
NUP35	Q8NFH5;Q8NFH5-3;F8WCF5;F8WEL4	0.769136	chr2	432073935
ZC3H15	Q8WU90;Q8WU90-2;F8WB26;H7C466;F8WF67	0.806714	chr2	435442675
ITGAV	P06756-3;P06756-2;P06756;H7BZG1	0.736876	chr2	435546478
WDR75	Q8IWA0;F8WE20;F8WC81	0.695211	chr2	438397868
ASDURF	L0R819;U3KQP1;U3KQP6;U3KQ49	0.747384	chr2	438617874
OSGEPL1	Q9H4B0;Q9H4B0-2;E5RGZ1;Q9H4B0-3;E5RIL9;E7EVL7	0.775806	chr2	438703082
PMS1	P54277;P54277-3;B7ZAA0;E9PC65;Q5FBZ9;Q3BDU3;P54277-2;P54277-4;E9PH88;Q5FBZ4;C9JF76;Q5FBZ7;E9PC40;Q5XG96;F8W8L1;C9J4L1;C9JKP0	0.875377	chr2	438740507
C2orf88	Q9BSF0;H7BZ15;C9JS57	0.0972545	chr2	438836031
HIBCH	B9A058;H7C1A5;H7C126	0.902125	chr2	439146157
HIBCH	Q6NVY1;Q6NVY1-2;B8ZZZ0;F8W8A6;H7BYI7;H7C400	0.713954	chr2	439146157
INPP1	P49441;C9J173;B8ZZF6;E7ET59;E7EUX4;E7ENF2;C9J2Z6;C9J128;C9J2N5	0.801037	chr2	439299992
MFSD6	Q6ZSS7;C9IYL1;H7C0X2;H7C284;C9JAZ7;C9J134;C9JJH2	0.44364	chr2	439364777
NAB1	Q13506;B8ZZS2;Q13506-2;H0Y4C5;C9JL92;C9JID4	0.669047	chr2	439603168
GLS	O94925;H7BZD1;B7Z509;O94925-2	0.801527	chr2	439837243
GLS	B8ZZA8	0.340498	chr2	439837243
GLS	O94925-3;B8ZZC5	0.594715	chr2	439837243
STAT1	P42224;A0A669KB68;A0A669KB56;A0A669KBA4;A0A669KB53;A0A669KBI6;A0A669KB52;A0A669KB75;E7EPD2;A0A669KB17;D2KFR9;E7ENM1;E9PH66;Q67C41	0.976124	chr2	439864882
STAT4	Q14765;A0A2R8Y693;E9PG69;C9JM11;E9PBE2;C9JFG0	0.672809	chr2	439985998
MYO1B	E9PDF6;O43795-2;O43795;E7EQD9;H7C2Y7;C9JYW1;C9JUP5;A0A0U1RRI3;C9K0I9	0.695486	chr2	440201607
CAVIN2	O95810	0.741215	chr2	440790732
STK17B	O94768;C9JZJ1;U3KQF8	0.875484	chr2	445090005
GTF3C3	Q9Y5Q9;A0A494C1S7;Q9Y5Q9-2;H7C0C0;H7C143;F8WC64;H0YFI7;H7BZV8	0.432934	chr2	445719457
ANKRD44	A0A2R8Y7Y4;Q8N8A2-2;H7C209;Q8N8A2-3;Q8N8A2-5;H7C4A0;F8WBW3	0.480648	chr2	445923439
SF3B1	O75533;B4DGZ4;A0A494C1M2;H7C341;O75533-2;F8WC19	0.790881	chr2	446344937
COQ10B	Q9H8M1;B8ZZX2;B8ZZV9;Q9H8M1-2	0.267079	chr2	446409845
HSPD1	P10809;E7EXB4;E7ESH4;P10809-2;C9JL25;C9JL19;C9JCQ4;C9J0S9	0.731882	chr2	446443006
HSPE1	P61604;B8ZZL8;B8ZZ54	0.627643	chr2	446456562
HSPE1-MOB4	S4R3N1;Q9Y3A3-2;B4DM50	0.63689	chr2	446456835
MOB4	Q9Y3A3-3;Q9Y3A3;F8W8B0;F8WAQ8	0.837254	chr2	446471993
MARS2	Q96GW9	0.271158	chr2	446661791
PLCL1	Q15111;H3BUD4;A0A0A0MT40;Q15111-2;F8WAR2	0.411803	chr2	446761015
C2orf69	Q8N8R5	0.695809	chr2	448867715
TYW5	A2RUC4;A8KAJ9	0.910153	chr2	448885335
MAIP1	Q8WWC4;H7C0V0	0.297764	chr2	448911739
SPATS2L	Q9NUQ6;Q9NUQ6-4;Q9NUQ6-3;B8ZZZ7;F8VT91;C9JKE4;F2Z2S1;H7C2G5;Q4ZFW0;F8WAV0	0.944832	chr2	449262303
KCTD18	Q6PI47;Q6PI47-2	0.74888	chr2	449445380
BZW1	Q7L1Q6;Q7L1Q6-2;Q7L1Q6-4;Q7L1Q6-3;C9IZ80;C9JFN4;C9J188;C9JWF5;H0Y503;C9JV57	0.783242	chr2	449767016
CLK1	P49759;P49759-3;F8WBF5;A0A087WVK0;B8ZZR0;P49759-2	0.965233	chr2	449809431
PPIL3	Q9H2H8;H7BZ14;B8ZZ77;Q9H2H8-2;C9K058;F8WC82;C9J4N2	0.793804	chr2	449827329
NIF3L1	Q9GZT8-2;Q9GZT8;Q9GZT8-3;E7EXA3;Q6X734;B8ZZI0;H7C1A8;C9JN42;E9PBZ7;A6NNP5-5;A6NNP5-3;A6NNP5;A6NNP5-4	0.925763	chr2	449845749
ORC2	Q13416;B8ZZ80;C9JK08	0.775234	chr2	449865399
FAM126B	Q8IXS8;C9JTA1;C9JNS4;C9J115;F8W7X4	0.854537	chr2	449930140
NDUFB3	O43676;C9JKQ2	0.854833	chr2	450027855
CFLAR	O15519;O15519-14;O15519-11;O15519-5;O15519-6;O15519-10;O15519-8;O15519-12;O15519-9;O15519-2;O15519-13;F8WBH9;E9PAP3;C9JV51;C9J408;C9J4Q0;C9JSU3;O15519-4	0.792181	chr2	450072576
CASP10	Q92851-4;Q92851-6;Q92851;Q92851-3	0.850242	chr2	450139320
CASP8	Q14790-2;Q14790-4;Q14790;Q14790-9;Q14790-3;A0A0A0MS31;Q14790-8;Q14790-7;E7ETB7;H7C0E2;Q14790-5;E7EQ01;E7EVN1;C9JB29	0.713595	chr2	450189865
TRAK2	O60296;O60296-2	0.66148	chr2	450333629
ALS2	Q96Q42;Q96Q42-3;H0Y696;Q96Q42-2	0.075513	chr2	450656689
SUMO1	B8ZZN6;P63165;B8ZZJ0;B9A032;B8ZZ67;P63165-2	0.455199	chr2	451162604
NOP58	Q9Y2X3;H7BZ72;F8WED0	0.650641	chr2	451222158
BMPR2	Q13873;Q13873-2;A0A1W2PPB5	0.937185	chr2	451332749
WDR12	Q9GZL7	0.993426	chr2	451830683
NBEAL1	Q6ZS30;Q6ZS30-1;H7BZA0;H7C3C8	0.678635	chr2	451971030
CYP20A1	E9PHG5;Q6UW02;Q6UW02-2;C9J8K7;Q8WZ13;F8WBE2	0.98523	chr2	452195399
ABI2	Q9NYB9;Q9NYB9-4;Q9NYB9-2;F8WAL6;A0A7D9NKC8;A0A0C4DG21;E7EP65;E7EW77;E9PEZ7;H7C3Q7;H0Y6B5;F8WEB9;A0A0A0MQU9;F8WBL5;F8WAU3;F8WAZ8;F8WCD7;E7EUA1	0.600797	chr2	452284702
RAPH1	Q70E73;C9K0J5;C9J164;Q70E73-5;Q70E73-2;Q70E73-8;Q70E73-7;Q70E73-4;Q70E73-3;Q70E73-9;Q70E73-6;C9JLG4;C9J0R8	0.833856	chr2	452350767
NDUFS1	P28331;P28331-2;P28331-4;P28331-5;B4DJ81;P28331-3;C9JPQ5;F8WDL5	0.790881	chr2	455071239
EEF1B2	P24534;C9JZW3;F2Z2G2;F8WF65	0.661606	chr2	455116007
ZDBF2	A0A3B3ISF7;A0A3B3ISJ7;A0A3B3IRN6;A0A3B3ITZ5;N0DVX5;Q9HCK1	0.517889	chr2	455231085
FASTKD2	Q9NYY8;Q9NYY8-2;C9JPI6	0.608278	chr2	455721779
CREB1	P16220-1;P16220;P16220-3;C9JBT4;C9J896;C9J4L5;H7C3I0;E7EWP8;H7C1R5;C9J276	0.528898	chr2	456486159
METTL21A	H7BXH9;Q8WXB1;C9JSX1;C9JES0;Q8WXB1-2	0.828875	chr2	456537053
IDH1	O75874;C9J4N6;C9JLU6;C9JJE5	0.172814	chr2	457192651
PIKFYVE	Q9Y2I7;Q9Y2I7-4;Q9Y2I7-3	0.426924	chr2	457222677
MAP2	A0A669KB77;P11137-3;P11137;P11137-2;E7EV03;A8MZ31	0.563896	chr2	458380469
MAP2	P11137-4;H7BZB9	0.365492	chr2	458380469
RPE	Q96AT9;Q96AT9-2;C9J6A7;Q96AT9-5;Q96AT9-3;Q96AT9-4;C9J9T0;C9IZU8;Q2QD12;C9IYE8;E7ESZ6;C9J8S0;C9JCL8;F8WBT4;E9PBG9	0.712375	chr2	458958987
MYL1	P05976-2;P05976	0.531963	chr2	459246572
LANCL1	O43813;E9PHS0;F8WDS9;H7C2E3	0.85217	chr2	459387671
CPS1	P31327;P31327-3;P31327-2;A0A669KBF2;Q5R211	0.562913	chr2	459434104
BARD1	Q99728-2;Q99728;Q99728-3;A0A087X2H0;A0A494C142;F6MDI1;C9IYG1;A0A087X0C6;F8WCG2;A0A087WZ19;Q99728-4	0.499273	chr2	463682068
ATIC	P31939;P31939-2;H7C1S2;C9JLK0;F8WEF0	0.328078	chr2	464268378
FN1	P02751-1;P02751-3;P02751-17;P02751;P02751-7;P02751-6;P02751-8;P02751-14;P02751-9;P02751-5;P02751-10;P02751-11;P02751-13;P02751-12;P02751-4;H0Y7Z1;P02751-16;P02751-2	0.934725	chr2	464316862
PECR	Q9BY49;B4DJS2;Q9BY49-2	0.27731	chr2	464952751
XRCC5	P13010;H7C0H9	0.658331	chr2	465063886
XRCC5	C9JZ81	0.937331	chr2	465063886
SMARCAL1	Q9NZC9;H7BYI2;C9J6I8;C9J8F8;C9JP32;H7C1I3;H7C051;C9JS37	0.844891	chr2	465368836
RPL37A	P61513;Q6P4E4;E9PEL3;G5E9R3;C9J4Z3;M0R0A1;M0R2L6;A6NKH3	0.612905	chr2	465455247
TNS1	E9PGF5;E9PF55;A0A494C067;A0A2R8Y4T1;Q9HBL0;A0A087WWW7;H0Y4U1;E7ERH1;C9JI43;E7EMG1;Q9HBL0-2	0.64305	chr2	466756010
ARPC2	O15144;C9JTV5;G5E9J0;G5E9S7	0.995883	chr2	467173563
AAMP	C9JG97;C9JEH3;Q13685;C9JTS3;H7C0R2	0.959764	chr2	467220551
PNKD	Q8N490;Q8N490-4;Q8N490-3	0.685354	chr2	467226814
PNKD	Q8N490-2	0.767049	chr2	467226814
CNOT9	Q92600;Q92600-2;Q92600-3;H7C0W0;F8WBZ6	0.962544	chr2	467525002
BCS1L	Q9Y276;H7C492;C9J1S9;H7BZF6;C9J8G3;C9J4Q9;C9JAS4;A0A2R8Y7T3	0.890719	chr2	467615186
RNF25	Q96BH1	0.944991	chr2	467620314
NHEJ1	Q9H9Q4;C9JWV4;Q9H9Q4-2;H7C0G7;G5E9Q8	0.947781	chr2	468025779
RETREG2	Q8NC44;C9JIF3;H7C3D5;C9J3K5	0.270791	chr2	468132647
ZFAND2B	E9PFU9;Q8WV99;E7EV05;B4DEN4;Q8WV99-2;F8WEE4;B8ZZ56;A0A087X0D9;C9J1R6	0.852522	chr2	468151659
ABCB6	Q9NP58-4;Q9NP58	0.271158	chr2	468166194
ATG9A	Q7Z3C6-2;Q7Z3C6;H7C152;H7C1G6;C9JD65;Q7Z3C6-3;C9JX27;C9IYZ9;C9JKV7;C9JDK4;C9JXG2	0.788749	chr2	468175802
ANKZF1	Q9H8Y5;C9K022;C9JQZ3;C9JS61	0.0650276	chr2	468186205
TUBA4A	P68366-2;P68366;C9JEV8;C9JQ00;C9JJQ8;C9JDL2	0.464588	chr2	468206132
DNAJB2	P25686;C9JXB9;P25686-2;C9JRD2;C9J1G2;E7ETU0;C9JX00	0.789723	chr2	468235764
DNPEP	Q9ULA0;E5RIA4;E7ETB3;E7EMB6;B9ZVU2;E7EPX3;C9JBE1;F8WAN0;E3W974;C9J1E2;E5RJ35;C9JRG3;E3W979	0.535278	chr2	468328465
DES	P17661	0.735924	chr2	468374799
GMPPA	Q96IJ6;Q96IJ6-2;A0A087WUI8;F8WD54;C9JAH0;A0A0U1RRC2	0.918545	chr2	468455287
CHPF	Q8IZ52;Q8IZ52-4;Q8IZ52-2;F8W6H2	0.789623	chr2	468495370
STK11IP	Q8N1F8;H7C2J7;H7C236;M0QYE5	0.258037	chr2	468554279
FARSB	Q9NSD9;Q9NSD9-2	0.98523	chr2	471523321
ACSL3	O95573;F5GWH2;F5H062;C9JC11	0.592522	chr2	471817364
AP1S3	Q96PC3-4	0.581658	chr2	472708108
WDFY1	Q8IWB7;C9JJ54;A0A494C0A6	0.536593	chr2	472812138
MRPL44	Q9H9J2	0.269135	chr2	472913885
CUL3	Q13618;Q13618-2;Q13618-3;A0A087WTG3;H7C399;A0A087X1R9	0.270379	chr2	473426572
DOCK10	Q96BY6-3	0.24976	chr2	473721512
IRS1	P35568	0.934644	chr2	475687734
RHBDD1	Q8TEB9-2;Q8TEB9	0.775005	chr2	475792003
MFF	Q9GZY8;Q9GZY8-3;C9JHF5;C9JAF1;C9J846;C9JU19;C9JI76;E9PPR7	0.172406	chr2	476281573
AGFG1	P52594-2;P52594-3;P52594;P52594-4;B8ZZY2;C9J2I0;H7C0S7	0.604985	chr2	476428574
TRIP12	A0A6Q8PHK0;A0A6Q8PGG9;Q14669-2;Q14669-4;G5E9G6;C9JLD7;H7C1L9;C9JLJ5;C9JSX9;F8W9P3;H7C2Y1	0.903794	chr2	478720259
SP110	Q9HB58-6;Q9HB58;Q9HB58-2	0.67237	chr2	479121608
SP140	Q13342;Q13342-5;Q13342-6;Q13342-2;Q13342-4;U3KPV9	0.668187	chr2	479159532
SP140L	U5Y3L1;Q9H930;H7BYP4;Q9H930-2;Q9H930-1;Q9H930-3	0.0274662	chr2	479283606
SP100	P23497-4;H0Y4R8	0.24265	chr2	479372364
SP100	P23497;P23497-3;P23497-5;H7C1G8	0.0055738	chr2	479372364
CAB39	Q9Y376;A0A087X0K1	0.600829	chr2	479669264
ITM2C	Q9NQX7;C9JG41;Q9NQX7-2;Q9NQX7-3;E7EUS6;B8ZZM6;F5H4I5	0.923056	chr2	479821061
PSMD1	Q99460;A0A087WW66;Q99460-2;H7C378;H7BZR6;C9J9M4;F8WCE3	0.190226	chr2	480013267
NCL	P19338;REV__H7BY16;REV__P19338	0.918784	chr2	480409953
PTMA	B8ZZQ6;P06454-2;P06454;B8ZZA1;B8ZZW7;H7C2N1	0.63689	chr2	480663317
PDE6D	O43924;B8ZZK5;C9IZ52	0.485696	chr2	480688855
COPS7B	Q9H9Q2;A0A087X1P5;J3KQ34;Q9H9Q2-2;J3QT73;J3KQ41;Q9H9Q2-3;J3QT95;J3KQV6;J3QT67;J3QT66;J3QT69;J3QT50;J3QT43	0.981441	chr2	480738093
DIS3L2	Q8IYB7;Q8IYB7-2;Q8IYB7-3;Q8IYB7-4;C9JGP4;H7C036;H7C1Q8	0.833229	chr2	480917667
EIF4E2	O60573;B9A044;B8ZZ50;B8ZZL3;B4E1E4;C9JEL3	0.918545	chr2	481507096
GIGYF2	Q6Y7W6;Q6Y7W6-3;I1E4Y6;C9IYH5;C9JH78;C9JRZ2;C9JHT0;C9J0V6;F8WCD5;C9JPV7;C9JXQ0;B8ZZD2;C9J7G1;C9JZC0;C9JW88;C9J1A6;A0A1U8QZH8;REV__H3BRR8;REV__O60476;REV__Q86UU1-2;REV__Q86UU1;F8WBF1	0.807186	chr2	481653721
INPP5D	Q92835-2;Q92835;Q92835-3;H0Y5Q9;H7C403;R4GMN8	0.244797	chr2	482016389
ATG16L1	Q676U5;E7EVC7;Q676U5-2;Q676U5-3;Q676U5-5;Q676U5-4;C9J1B2;C9J8C6;C9JAY7;C9JK97	0.39375	chr2	482166473
USP40	Q9NVE5;Q9NVE5-3;C9JK14;H7C307;H7C0C4;H7BZ71;Q9NVE5-2	0.258114	chr2	482431942
COPS8	E9PGT6;Q99627;Q99627-2;H7C3S9;F8WEF2	0.958773	chr2	486042304
COL6A3	P12111-2;P12111;E7ENL6;P12111-4;P12111-5;P12111-3;C9JNG9;I3L392	0.958704	chr2	486280425
LRRFIP1	Q32MZ4-2;Q32MZ4;Q32MZ4-4;C9JTC6	0.62344	chr2	486584009
UBE2F	Q969M7-2;Q969M7;Q969M7-6;C9J9P8;C9JSK8;Q969M7-4;F8WD80;F8WDQ9;C9JFD2;H3BSR4;C9IZ93;C9JF62;F8WB39;H3BUI7;Q969M7-5;Q969M7-3;F8WFB7;G5E9R6;F2Z363;Q969M7-7;F8WCT3	0.215471	chr2	486923249
SCLY	Q96I15;A0A0A0MQU4;Q96I15-2;H7C3V9;H7C4A1;H7C1N7;H7C277;C9JNL5;F8WCL3;F8WBU3;H7C280;H7C2M1	0.668825	chr2	487017346
ILKAP	Q9H0C8;F8SNU7;H7C2I8;E9PC05;F8SNU6	0.849792	chr2	487126824
HDAC4	P56524;P56524-2;C9J481;C9J0X4;H7C397;H7BZT3	0.676753	chr2	488004590
NDUFA10	A0A087WXC5;O95299;E7ESZ7;O95299-2;C9J6X0;Q8N1B9;H7C2W5;H7C1Y7;H7C2X4	0.870717	chr2	488848872
KIF1A	A0A3F2YNW9;A0A3B3IUA1;A0A3B3IU40;A0A3B3IT28;A0A3B3ITE5;A0A3B3ITF7;A0A3B3ITW6;Q12756;Q12756-3;Q12756-2;A0A3B3ITK3;H7C0K6;H7C3Y8	0.445482	chr2	489670183
MTERF4	Q7Z6M4;B4DKD5;H7C316;B4DFP7;C9JX74;B5MBW3;E7EW93;C9JNJ7;H7C1N9;REV__A0A669KBH4;REV__Q14999-2	0.645183	chr2	490028591
PASK	Q96RG2;Q96RG2-2;Q96RG2-4;C9J4R3;F8WEB4	0.903794	chr2	490062521
PPP1R7	Q15435;Q15435-3;H7C003;Q15435-2;B5MBZ8;C9JRC4;C9J177;H7C3Q5	0.433769	chr2	490105998
HDLBP	A0A024R4E5;Q00341;H0Y394;H7C0A4;H7C2D1;H7BZC3;C9JIZ1;C9J5E5;C9JZI8;C9JES8;C9JHZ8;C9JHS7;C9JK79;C9JT62;H7C3D0;C9JEJ8;C9JBS3;C9JQ82;C9JMQ6;C9J739;C9JHS9	0.448565	chr2	490183686
SEPTIN2	B5MCX3;C9IY94;H7C2Y0;H7C310;C9JQJ4;B5MD47;H7C1T1	0.774945	chr2	490271522
SEPTIN2	Q15019;Q15019-2;Q15019-3;C9JB25;C9J938;C9IZU3;C9JZI2;A0A1B0GXJ2;C9JFT1;F8WB65;C9JT15;C9JSE7	0.34678	chr2	490271522
FARP2	O94887;O94887-3;O94887-2;C9JWM9;C9JVQ5;H7C447;H7C3E4;X6R7S7	0.000388083	chr2	490312707
STK25	O00506;O00506-3;O00506-2;H7C279;C9J6L2;C9JCC0;C9J232;C9JDH9;C9JN58;E7EM58;C9JJV0;C9JFA1	0.712083	chr2	490449092
THAP4	Q8WY91;Q9BQ29;Q8WY91-2;B5MCC0	0.89713	chr2	490540827
ATG4B	Q9Y4P1;Q9Y4P1-6;Q9Y4P1-2;C9JIK8;Q9Y4P1-4;F2Z2K8;H0Y2Y0;Q9Y4P1-3;C9J1C1	0.521586	chr2	490593635
DTYMK	P23919;P23919-2;H7C312;G5E9E9;H7BZ20;H7C3A4	0.949596	chr2	490632169
ING5	A0A1B0GW41;Q8WYH8-2;Q8WYH8;E9PEN0	0.704062	chr2	490643507
D2HGDH	Q8N465;G5E9E8;B5MCV2;Q8N465-3;H7C021;F8WCF9;H7C3L2;H7C0N1	0.63689	chr2	490691024
TRNT1	Q96Q11-2;Q96Q11;A0A494C181;A0A494C1D4;F8W8C3;A0A494C0A0;A0A494C0Y2;A0A494C1L4;C9JRS7;A0A494C0N8;A0A494C1P4;A0A494BZV5;Q96Q11-3	0.975829	chr3	494276884
CRBN	A0A1W2PPJ5;Q96SW2;J3QT87;J3QT51	0.083116	chr3	494294579
SUMF1	Q8NBK3-5;Q8NBK3;Q8NBK3-2;F5GXA0;Q8NBK3-4;Q8NBK3-3;E9PF05	0.537299	chr3	494850765
LRRN1	Q6UXK5	0.945344	chr3	494949382
SETMAR	Q53H47;Q53H47-3;B9ZVV8	0.848732	chr3	495453255
ITPR1	Q14643;Q14643-8;A0A3B3ITU8;A0A3B3IU04;Q14643-4;Q14643-3;A0A3F2YNW8;Q14643-7;Q14643-5;Q14643-6;Q14643-2;A0A3B3ITQ1;A0A3B3IU05;A0A3B3IU13;A0A3B3IRP0;A0A3B3ITM6;B7ZMI3;A0A3B3IS59;A0A3B3IRT5;A0A3B3IRZ9;A0A3B3ISE3;A0A3B3ISR4;A0A3B3ITM1;A0A3B3ITQ4;A0A3B3IS70	0.177167	chr3	495643296
ARL8B	Q9NVJ2;Q9NVJ2-2	0.700889	chr3	496272200
EDEM1	Q92611;Q92611-2	0.348904	chr3	496337597
LMCD1	Q9NZU5;C9IYS1;H7C3D2;B4DEY6;Q9NZU5-2;F8WB09	0.426246	chr3	499651758
RAD18	Q9NS91;F8WE49;C9J0Q4;F8WFA6	0.604985	chr3	499925353
THUMPD3	Q9BV44;H7C3J3;H7C0R6;C9J9V2;C9JP31	0.147222	chr3	500512922
MTMR14	Q8NCE2-2;Q8NCE2;Q8NCE2-3;C9JSR1;B4DJ23;B4DQK9;F8WCC0;F8WEA3	0.479929	chr3	500799384
BRPF1	P55201-3;P55201;P55201-2;A0A5F9ZH11;P55201-4;A0A5F9ZHW9;A0A5F9ZHX4;C9JHC0;C9JDK5	0.417624	chr3	500881680
CAMK1	Q14012;H7C071;C9JES6;F8W6S9	0.875821	chr3	500907298
TADA3	O75528;O75528-2;C9JMS0	0.999838	chr3	500929918
ARPC4	P59998;F8WCF6;P59998-3;F8WDD7;A0A0A6YYG9;P59998-2;H7C0A3;P59998-4;R4GN08;F8WE39;F8WDW3	0.888185	chr3	500942446
RPUSD3	Q6P087-2;Q6P087;C9JM75;H7C454;H7C0K7;H7C1H7;Q6P087-3;H7C2C3	0.137564	chr3	500987800
JAGN1	Q8N5M9;A0A3B3ITE9	0.826439	chr3	501040525
CRELD1	Q96HD1;Q96HD1-2;A0A669KAV0;A0A669KBB3;A0A669KB87;A0A669KBD3;H7C2L3;F8WBY3	0.609272	chr3	501083744
EMC3	Q9P0I2;Q9P0I2-2;C9JLM9;S4R3U9	0.820867	chr3	501112488
FANCD2	A0A6Q8PFY3;Q9BXW9;Q9BXW9-1;Q9BXW9-3;H7BZJ7;Q9BXW9-4;F8WE37	0.646041	chr3	501176321
BRK1	Q8WUW1;Q8WUW1-2	0.154441	chr3	501265626
TATDN2	H7C1W4;Q93075;H7C1D0;H7BZJ2	0.496637	chr3	501397974
SEC13	P55735;P55735-2;P55735-4;P55735-3;A8MXL6;E7ERC8	0.244741	chr3	501443082
ATG7	O95352;O95352-3;O95352-2;C9J415;C9JFF4;C9JNU2;C9JKA3;C9JGL2;F8WDY9;H7C2R3;H7BZ92;H7C2J8;H7C059	0.976081	chr3	502422260
VGLL4	Q14135-4;Q14135;Q14135-2;A0A0A6YYI5;A0A075B6E4;G5E9M7;G5E9M9;Q14135-6;E7EWF5;Q14135-5;E7EQU6;E7ERW0;F8W708;F8WBN7;E7EUJ2;C9JX59;C9JBN2;A0A096LP98	0.176033	chr3	502706020
TAMM41	Q96BW9-3;Q96BW9-2;Q96BW9;A0A0G2JQ92;H7C1A2;G3V0F3;B4E101	0.594812	chr3	502940393
TSEN2	Q8NCE0-3;Q8NCE0-2;Q8NCE0;Q8NCE0-5;Q8NCE0-4;C9J7Z4;H7C301	0.680464	chr3	503634372
MKRN2	C9J494;Q9H000;Q9H000-2	0.817751	chr3	503707008
RAF1	P04049;P04049-2;H7C155;A0A0B4J1W9	0.217115	chr3	503733552
CAND2	O75155;A0A3B3ISC4;F8WBB8;C9JH00;Q96NL1	0.594733	chr3	503946423
RPL32	F8W727;P62910;D3YTB1;D3YTI8	0.923056	chr3	503984436
IQSEC1	A0A3B3IRZ4;Q6DN90-3;A0A2R8Y7T6;Q6DN90;Q6DN90-2;A0A2R8Y695	0.923697	chr3	504046994
NUP210	Q8TEM1;Q8TEM1-2	0.904651	chr3	504466186
FBLN2	P98095;P98095-2	0.627757	chr3	504699076
CHCHD4	Q8N4Q1;Q8N4Q1-2	0.376581	chr3	505262028
TMEM43	Q9BTV4;V9GY05	0.597126	chr3	505274966
XPC	Q01831;Q01831-2;E7EUB5;Q01831-3	0.417116	chr3	505295098
LSM3	P62310	0.94683	chr3	505328768
CCDC174	Q6PII3;A0A0B4J1R8;A0A087WYA9	0.745953	chr3	505801697
NR2C2	P49116;C9JMI6;H7C3R1;H7C3L1	0.738826	chr3	506097535
MRPS25	P82663;E7EPW2;P82663-2;P82663-3	0.865675	chr3	506192411
RBSN	Q9H1K0;Q9H1K0-2;H7C204;D6RD50;F8WE50;C9JZZ1	0.866409	chr3	506220024
CAPN7	Q9Y6W3;H7C1B7;F8WCZ1;F8WDQ3;H7C0F1	0.137667	chr3	506356103
SH3BP5	O60239;O60239-2;C9JK30;C9JNW0;F8WDU8	0.895114	chr3	506404304
HACL1	Q9UJ83-2;Q9UJ83;Q9UJ83-3;Q9UJ83-4;B3KPX4;C9J306;C9JJM7;Q7Z773;F8WCH9	0.510815	chr3	506710650
BTD	P43251-4;P43251;P43251-3;P43251-2;A0A5F9ZH80;C9JSN9;A0A5F9ZH15	0.937331	chr3	506751292
BTD	A0A5F9ZHF5;A0A5F9ZH97;A0A5F9ZHE9;A0A5F9ZHR1;A0A2R8Y5J9	0.90824	chr3	506751292
ANKRD28	O15084;O15084-4;O15084-1;O15084-2;B4DIW9	0.300178	chr3	506817187
DPH3	Q96FX2;Q96FX2-2	0.923792	chr3	507407012
OXNAD1	C9JLB7;Q96HP4;U3KQU8;F8WBF3	0.532122	chr3	507415111
RFTN1	Q14699;G3XAJ6;C9JHG2;U3KPZ2;C9JRN3;C9JWQ9;F8WAR1	0.607414	chr3	507463525
PLCL2	Q9UPR0;Q9UPR0-3;Q9UPR0-2;H7C276	0.998442	chr3	507952602
TBC1D5	Q92609;Q92609-2;C9J3F6;C9JDR8;C9J397;C9JWX0;C9JW04;C9K0P2;F2Z3C3;C9JNM0;C9JED7;C9JMP7;C9JIU4;F2Z3I5	0.463403	chr3	508307113
RAB5A	P20339-2;P20339;F8WCY6;F8WD79	0.741141	chr3	511097048
KAT2B	Q92831	0.549947	chr3	511190397
UBE2E2	Q96LR5;C9J180;F8WF15;F8W8F0	0.699095	chr3	514352971
UBE2E1	C9J2P0;P51965;P51965-3;B7Z306;P51965-2;A0A087X283;H7C061	0.74888	chr3	514955906
NKIRAS1	Q9NYS0;G5E9P3	0.718973	chr3	515039902
RPL15	P61313;E7EQV9;A0A2R8YEM3;E7ENU7;E7EX53;A0A2R8Y738;P61313-2	0.945376	chr3	515066542
TOP2B	Q02880-2;Q02880;E9PCY5;H7BZ82	0.379485	chr3	516747935
NGLY1	Q96IV0;A0A6Q8PF23;Q96IV0-5;Q96IV0-2;A0A0C4DFP4;Q96IV0-3;A0A6Q8PHJ3;A0A6Q8PGC8;A0A6Q8PHH7;H0Y2P2;C9JU75;Q96IV0-4;A0A6Q8PFQ1	0.580215	chr3	516868895
OXSM	Q9NWU1;Q9NWU1-2;C9J2G3;C9JQQ2;F8VNS3	0.206992	chr3	516932868
CMC1	Q7Z7K0;C9JES7	0.251203	chr3	519391535
AZI2	Q9H6S1;C9JVK8;Q9H6S1-3;Q9H6S1-5;Q9H6S1-4;C9JGA2	0.744124	chr3	519464954
STT3B	Q8TCJ2	0.586924	chr3	522682589
OSBPL10	Q9BXB5;Q9BXB5-2;H7C487;A0A5F9ZH75;H7C199	0.0659346	chr3	522807863
GPD1L	Q8N335;C9JFA7;C9JM46;C9K0P5	0.0791703	chr3	523255640
CMTM6	Q9NX76	0.78963	chr3	523631263
DYNC1LI1	Q9Y6G9;E9PHI6;C9JLW1	0.65163	chr3	523675925
CNOT10	Q9H9A5;Q9H9A5-2;Q9H9A5-6;Q9H9A5-3;Q9H9A5-4;E9PCN5;Q9H9A5-5;H7C1X9;H7C0K1;H7BZZ7	0.883296	chr3	523835096
GLB1	P16278-3;P16278;E7EQ29;P16278-2;F8WF40;C9JF15;C9J539;C9JWX1;C9J4G9;Q6UWU2-2;Q6UWU2	0.700165	chr3	524146560
TMPPE	Q6ZT21-2;Q6ZT21	0.908289	chr3	524240372
CRTAP	O75718;C9JP16	0.903369	chr3	524263965
UBP1	Q9NZI7;Q9NZI7-4;C9JWL3;F8WEP8	0.236474	chr3	524538287
CLASP2	E3W994;J3KR49;O75122;A0A0U1RQI6;B3KR06;E7ENG2;O75122-2;D6RBU8;H7C4M5;C9J668;H7C5M8;H7C4I5;H7C4X8	0.532122	chr3	524646196
CLASP2	E7ERI8;E7EW49;O75122-3	0.633652	chr3	524646196
PDCD6IP	Q8WUM4;Q8WUM4-2;A0A3B3IT07;Q8WUM4-3;C9IZF9;F8WEQ7;F8WBR8	0.967906	chr3	524948522
PDCD6IP	F8WDK9	0.987153	chr3	524948522
TRANK1	A0A2R8YEM9;O15050;A0A2R8Y8A3;A0A2R8Y7N6;A0A2R8Y890;A0A096LPF5	0.0764879	chr3	527976770
EPM2AIP1	Q7L775;A0A096LNL1	0.980239	chr3	528134994
MLH1	P40692;A0A669KAW3;A0A669KBK2;H0Y818;A0A669KBB4;P40692-3;P40692-2;A0A669KB03;A0A087WX20;E7EUC9;H0Y5L7;H0Y806;H0Y4N0;C9JZ54;F2Z298;H0Y793;E9PF25;H0Y5U4	0.689804	chr3	528143301
LRRFIP2	Q9Y608-4;Q9Y608;C9JSU1;H7C3N9	0.802708	chr3	528202577
GOLGA4	Q13439;Q13439-3;Q13439-4;H0Y6I0;C9JHJ5;A0A087WTW2;Q86W71;C9J0Y3	0.556709	chr3	528393128
PLCD1	P51178-2;P51178	0.540043	chr3	529157447
ACAA1	P09110;C9JDE9;H7C131;H0Y4D4;P09110-2;B4DVF4;F2Z2Q6;F2Z3P7	0.474295	chr3	529253080
MYD88	Q99836;Q99836-6;Q99836-5;A0A494C0J8;Q99836-2;A0A0A0MSI9;Q99836-3;A0A3F2YP85;Q99836-4;A0A3B3ITY3	0.952577	chr3	529288429
OXSR1	O95747;C9JIG9	0.419656	chr3	529315040
XYLB	O75191;A0A3B3IRM4;O75191-2;A0A3B3IS07	0.658936	chr3	529496711
EXOG	Q9Y2C4;Q9Y2C4-4;Q9Y2C4-3;H7C0W6;F8WE28;F8WE38;F2Z2D3;F8WEP0;H7C451;F8WC11	0.116092	chr3	529646078
WDR48	Q8TAF3;Q8TAF3-3;Q8TAF3-4;Q8TAF3-5;F8W9K4;F8W7Q3;F8W7Y5;F8W6P2;C9JC24;Q8TAF3-2	0.900145	chr3	530201964
GORASP1	Q9BQQ3;G3V0G1;Q9BQQ3-2;H7C0J2;C9J0V5;Q9BQQ3-3;C9J5S6;C9J9V9;B4E1H8;B3KPY8	0.889941	chr3	530246550
RPSA	F8WD59	0.913388	chr3	530556667
RPSA	C9J9K3;P08865;A0A0C4DG17	0.811769	chr3	530556667
EIF1B	O60739	0.972658	chr3	531459658
RPL14	P50914;E7EPB3	0.928859	chr3	531607243
CTNNB1	B4DGU4;A0A2R8YCH5;A0A2R8Y5A3;P35222;A0A2R8Y804;A0A2R8Y543;A0A2R8Y5C3;A0A2R8Y750;A0A2R8Y5Z1;A0A2R8Y7Z0;A0A2R8Y6G0;A0A2R8Y815;A0A2R8YG06	0.231768	chr3	532344692
SS18L2	Q9UHA2	0.389808	chr3	533731791
NKTR	P30414;A0A087WYW3;C9JMM5;A8K7K2	0.235525	chr3	533750606
HIGD1A	C9JAW5;C9JNU6;Q9Y241;Q9Y241-2	0.273938	chr3	533932859
POMGNT2	Q8NAT1	0.545962	chr3	534229183
SNRK	Q9NRH2;E7EUC4;Q9NRH2-2;REV__Q9NPC8	0.758379	chr3	534436463
ANO10	Q9NW15-2;Q9NW15;Q9NW15-5;C9J670;Q9NW15-3;C9IYD3;C9JQC9;C9JPY2;C9JA49;Q9NW15-4;C9IZD0;H7C3N6;C9JH90	0.627216	chr3	534504810
ABHD5	Q8WTS1;A0A2R8YEZ7;A0A2U3TZT9;C9J1D1;F8W7B5;A0A2R8YG27;A0A2R8YER6;A0A2R8Y7S6;A0A2R8YG22;H7BZY9	0.894574	chr3	534840059
ZNF852	Q6ZMS4;A0A3B3ISA9;Q9P0L1;Q49A12;Q03923-2	0.38085	chr3	535644798
KIAA1143	Q96AT1	0.756045	chr3	535887612
KIF15	Q9NS87;Q9NS87-2;C9JKA9;Q9NS87-4;D6RCT7;Q9NS87-3;H7BZT2;H7C1K7	0.312989	chr3	535911672
ZDHHC3	F8W6M3;H0Y6A5;Q9NYG2;Q9NYG2-2	0.338881	chr3	536065208
EXOSC7	Q15024	0.953553	chr3	536125192
LARS2	Q15031;E9PHM2;A0A494C1E0;A0A499FJL2;C9JYR8;A0A494C1K2;A0A2R8Y581	0.441277	chr3	536538512
LIMD1	Q9UGP4;C9JRJ5	0.235051	chr3	536705345
SACM1L	A0A5F9ZHN7;Q9NTJ5;E9PGZ4;Q9NTJ5-2;C9JV50;F8WDN7;F8WCQ2	0.752409	chr3	536839007
LZTFL1	Q9NQ48;Q9NQ48-2;H7C488;Q9NQ48-3;C9J0R9	0.300178	chr3	536973267
FYCO1	Q9BQS8;Q9BQS8-4;Q9BQS8-3;Q9BQS8-2;C9J2W6;H7BZ74	0.276377	chr3	537067850
CCR1	P32246	0.962969	chr3	537351662
LTF	P02788;E7ER44;E7EQB2;P02788-2;C9JCF5	0.897287	chr3	537585596
CCDC12	J3KR35;Q8WUD4;C9JUN5;S4R331	0.325069	chr3	538071677
NBEAL2	Q6ZNJ1;Q6ZNJ1-3;Q6ZNJ1-2	0.891053	chr3	538129617
SETD2	Q9BYW2;Q9BYW2-2;H7C3H4;Q9BYW2-3;C9JG86;H7BZ93;H7BXT4;A0A1W2PPX9	0.876765	chr3	538166380
PTPN23	Q9H3S7;C9JD91;R4GMM7	0.388564	chr3	538530962
SCAP	A0A0A0MTG6;Q12770-2;Q12770;Q12770-4;Q12770-3;F8WDP3;C9JFY0;F8W921;D6RA39;C9JQ35;F8W9W7	0.868341	chr3	538563632
ELP6	Q0PNE2;C9IYN7;Q0PNE2-2;C9J9N8;C9JEX8;C9JLH5;C9JA82;C9J2D6;F8WE64;H7BZM9	0.393905	chr3	538645591
SMARCC1	Q92922;F8WE13	0.302084	chr3	538735220
DHX30	Q7L2E3-2	0.00384741	chr3	538952860
MAP4	E7EVA0;P27816-4;B5MEG9;A0A0J9YW37;A0A0J9YVV8	0.852325	chr3	539000641
MAP4	P27816-5;H7C4C5	0.14566	chr3	539000641
CAMP	J3KNB4;P49913	0.736826	chr3	539373298
NME6	A0A0C4DG91;C9JQB1;C9J9V6;O75414;A0A2R8Y7V2;A0A2R8Y547;C9J1J2;O75414-2	0.962799	chr3	539440673
CCDC51	Q96ER9;Q96ER9-2;C9JSW8;C9JPZ8	0.0927541	chr3	539582115
TMA7	Q9Y2S6;A0A024R1R8	0.824613	chr3	539590208
ATRIP	Q8WXE1-2;Q8WXE1;Q8WXE1-3;A0A0U1RQW3;Q8WXE1-5;A0A0U1RQJ8;A0A0U1RRM7;A0A0U1RQR9;A0A1W2PQ89	0.566805	chr3	539596661
TREX1	Q9NSU2-2;Q9NSU2;Q9NSU2-1;C9J052	0.629431	chr3	539615762
UQCRC1	P31930	0.98248	chr3	539748953
SLC26A6	G3XAC1;Q9BXS9-3;Q9BXS9-7;Q9BXS9;Q9BXS9-5;Q9BXS9-4;A0A0C4DFT5;Q9BXS9-2;Q9BXS9-6;F8W9I8;C9J6Y3;C9JKR6	0.976385	chr3	539775674
NCKIPSD	Q9NZQ3-3;Q9NZQ3;Q9NZQ3-4;Q9NZQ3-2;Q9NZQ3-5;C9JSC3;H7C2K2;C9JC20;C9JMQ4;H7C0T9;F8WCR8	0.760836	chr3	539823795
PRKAR2A	P13861;P13861-2;H7C330;H7C1L0;C9J830;H7C4A9	0.276368	chr3	539894548
SLC25A20	O43772;C9JPE1	0.784918	chr3	540006877
ARIH2	O95376;C9JZ71;C9JBC5	0.011522	chr3	540068772
P4HTM	Q9NXG6;Q9NXG6-3;Q9NXG6-2;V9GY20;H7C153;V9GYK5	0.845657	chr3	540139840
WDR6	Q9NNW5;A0A087X295;E9PDU5;E9PBK6;Q6PKC6;C9K020;E5RFX3;F8WE36	0.598321	chr3	540157013
DALRD3	C9JA38;Q5D0E6-2;Q5D0E6;A0A096LNZ3;C9JJG6;Q5D0E6-4;Q5D0E6-3	0.204876	chr3	540165439
NDUFAF3	Q9BU61;Q9BU61-2	0.142823	chr3	540170410
IMPDH2	P12268	0.134284	chr3	540174276
QRICH1	Q2TAL8;C9JAL2;C9JIA8	0.976081	chr3	540179658
QARS1	P47897;P47897-2;A0A0U1RQT0;C9J165;A0A0U1RQE9;A0A0U1RQL2;A0A0U1RQM8;A0A0U1RRI9;A0A0U1RQU2;F2Z2V6;A0A0U1RQC3	0.711747	chr3	540245883
USP19	O94966-6;O94966-7;O94966-5;O94966-3;O94966-4;O94966;E7ESU0;O94966-2;A0A0A0MR08;H0YB23;A0A590UK03	0.00956458	chr3	540257997
USP4	Q13107;Q13107-2;H7C189	0.544806	chr3	540427095
USP4	C9JNU9;Q13107-3	0.98523	chr3	540427095
GPX1	A0A087WUQ6;P07203;A0A2R8Y6B6;P07203-2	0.00284395	chr3	540507127
RHOA	P61586;C9JNR4;C9JX21;Q5JR07;Q5JR05;C9JRM1;Q5JR06;E9PN11;U3KQA9;U3KQV3;E9PLA2	0.848732	chr3	540509090
AMT	P48728;A0A1B0GTM2;B3KTU4;A0A1B0GVP5;P48728-2;H0Y695;P48728-4;P48728-3;A0A1B0GTA8;A0A1B0GUH1;A0A1B0GTB6;A0A1B0GWC4;A0A1B0GTV8;A0A1B0GUU7;A0A1B0GV07;A0A1B0GU55;F8WF62;A0A1B0GUK9;A0A1B0GVD0	0.0966834	chr3	540566729
DAG1	Q14118	0.794401	chr3	540618654
APEH	C9JIF9;P13798;H7C393;H7C1U0;C9JLK2;F8WEH5;H0YFE5	0.98953	chr3	540823965
RNF123	Q5XPI4;Q5XPI4-2;C9JS59;C9J266;C9JI97;F8WB91;C9JN91;H7C3U1	0.389304	chr3	540839489
GMPPB	Q9Y5P6;Q9Y5P6-2	0.645596	chr3	540866795
IP6K1	Q92551;Q92551-2;C9JNA8	0.818732	chr3	540874245
UBA7	P41226	0.244741	chr3	540955160
RBM6	P78332;E9PGM9;F8WCA5;P78332-3;P78332-2;F8WF63;C9JSL1;C9J250;C9JMC8;C9JII0;F8WCT0	0.923099	chr3	541089958
RBM5	P52756;C9JFQ5;P52756-4;P52756-2;P52756-5;C9J9P7;C9JR02;F8W910;P52756-3;F8WE23	0.0624574	chr3	541238870
GNAI2	P04899;P04899-4;P04899-6;P04899-3;P04899-5;P04899-2;P19087;P11488;A8MTJ3;A2A2R6;A0A087WZE5;F8WE78;H3BTM2;A0A1W2PP38	0.125571	chr3	541376243
IFRD2	A0A0R4J2F6;Q12894;Q12894-2;H7C444;H7C2Z4;F8WEI6	0.837383	chr3	541437683
HYAL3	O43820-2;O43820;C9JB51;O43820-4;O43820-3	0.925763	chr3	541442782
NAA80	Q93015-2;Q93015;C9JL88;C9J451	0.346391	chr3	541446353
RASSF1	Q9NS23-2;Q9NS23-5;Q9NS23;Q9NS23-3;Q9NS23-4;Q9NS23-6;Q9NS23-7	0.464999	chr3	541479733
NPRL2	Q8WTW4;Q8WTW4-2;A0A590UJY0	0.825989	chr3	541497281
TMEM115	Q12893	0.754994	chr3	541504701
MAPKAPK3	Q16644;C9J8E1;C9JPW3;H7C0G6;Q96PN8	0.777516	chr3	541761471
MANF	P55145;H7C2D6	0.750195	chr3	542535242
RBM15B	Q8NDT2;Q8NDT2-2	0.807945	chr3	542541236
DCAF1	Q9Y4B6;Q9Y4B6-2;Q9Y4B6-3	0.98523	chr3	542545818
RAD54L2	Q9Y4B4;H0Y760	0.800226	chr3	542688670
TEX264	Q9Y6I9;A0A087WTU3;C9JXQ7;C9JHH5;C9JUC3;C9J7N0;C9JL43	0.482898	chr3	542812644
RRP9	O43818	0.876765	chr3	543083380
ABHD14B	Q96IU4;F8W9U3;B4DQI4;Q96IU4-2	0.709653	chr3	543118461
ACY1	A0A1B0GU86;Q03154;C9JMV9;Q03154-4;Q03154-3;Q03154-2;A0A1B0GV31;A0A1B0GVA5;C9JYZ0;F8WC59;A0A1B0GTG3	0.941333	chr3	543133291
RPL29	A0A3B3ITT5;P47914;F8WF43;C9IYI4	0.609455	chr3	543143473
POC1A	Q8NBT0;Q8NBT0-2;Q8NBT0-3	0.589763	chr3	543225177
ALAS1	P13196	0.804871	chr3	543348037
TLR9	H0Y858;Q9NR96-4;Q9NR96-2;Q9NR96-5;Q9NR96;Q9NR96-3;H7C5I2	0.878499	chr3	543371031
TWF2	Q6IBS0;D6RG15;F8W645	0.460849	chr3	543378563
WDR82	Q6UXN9;C9JBU3;C9J355	0.767049	chr3	543404385
BAP1	F8W6N3;Q92560;H0Y8E8;C9J7L9;F8WEY5	0.820867	chr3	543550959
NISCH	Q9Y2I1;C9J715;Q9Y2I1-3;Q9Y2I1-2	0.25407	chr3	543605069
STAB1	Q9NY15	0.143603	chr3	543645289
NT5DC2	Q9H857;Q9H857-2;Q9H857-3;Q9H857-4;H7C519;H7C4G8;C9J036	0.944832	chr3	543674336
PBRM1	Q86U86-8;Q86U86;Q86U86-5;Q86U86-7;Q86U86-2;Q86U86-4;Q86U86-9;Q86U86-3;E7EVG2;H0Y5B5;Q86U86-6;C9JPI5;C9JQF1;C9J053;C9JCJ2	0.825406	chr3	543695303
GNL3	Q9BVP2-2;Q9BVP2;C9JZT7;B4DMU5;C9JYH9	0.812614	chr3	543831107
GLT8D1	Q68CQ7;C9J880;Q68CQ7-2;C9JPK4;H7C4V6	0.541497	chr3	543844437
SPCS1	A0A5F9YFS9;C9JBL1	0.542562	chr3	543854906
NEK4	P51957-3;P51957;E7EX48;H7C5M0	0.793106	chr3	543858395
ITIH1	P19827;P19827-2;P19827-3;H7C0N0;F8WAS2;CON__Q0VCM5;H7C5I0;B5MCP1	0.903087	chr3	543927546
ITIH4	Q14624-3;Q14624-2;Q14624-4;B7ZKJ8;Q14624;H7C0L5	0.930896	chr3	543962913
SFMBT1	Q9UHJ3-2;Q9UHJ3;C9IZZ5;C9IY64	0.654705	chr3	544053523
RFT1	Q96AA3;B5MDE0;C9JP01	0.962969	chr3	544238434
PRKCD	Q05655;Q05655-2;A0A494BZX2;C9J9P1;C9JZU8;A0A494C125	0.64027	chr3	544305960
TKT	P29401;P29401-2;E9PFF2;F8W888;F8WAX4;Q9H0I9	0.147019	chr3	544374663
DCP1A	Q9NPI6;Q9NPI6-2;A0A087WT55;A0A087WVE6;A0A087WXD0	0.504087	chr3	544433380
CHDH	Q8NE62;C9J7D8;C9JYW4	0.64518	chr3	544962286
ACTR8	Q9H981;Q9H981-2;H0Y849;Q9H981-3;C9J7L6	0.914718	chr3	545017017
SELENOK	Q9Y6D0;F6XHT0;F8WAX7	0.614686	chr3	545034368
WNT5A	P41221;P41221-2;C9J8I8	0.78963	chr3	546615666
ERC2	O15083;H7C4G9	0.879312	chr3	546658262
TASOR	Q9UK61;Q9UK61-3;Q9UK61-4;Q9UK61-2;A0A087X0F1	0.84401	chr3	547770083
APPL1	Q9UKG1;C9K0C4;C9JAB0	0.826439	chr3	548377677
PDE12	Q6L8Q7;Q6L8Q7-2;F6T1Q0	0.816857	chr3	548706225
ARF4	P18085;C9JPM4;C9JAK5;U3KQF2	0.936758	chr3	548721314
DENND6A	Q8IWF6;H7C5D0;H7C598	0.480486	chr3	548775405
SLMAP	A0A590UJK3;Q14BN4;A0A590UJU9;H7BZK0;Q14BN4-4;Q14BN4-5;Q14BN4-6;A0A590UJT5;Q14BN4-7;H7BZW9;Q14BN4-8;H7C5G9;A0A590UJG7;A0A590UJP6;A0A590UK66	0.937014	chr3	548905401
FLNB	O75369-8	0.891053	chr3	549158349
ABHD6	Q9BV23;C9JNE7;C9J010	0.312989	chr3	549387483
RPP14	O95059	0.682726	chr3	549456196
HTD2	P86397;A0A087WTC8;A0A087WYB6;A0A087WUW1	0.809572	chr3	549456213
PXK	Q7Z7A4;W5RWE6;Q7Z7A4-4;Q7Z7A4-6;Q7Z7A4-2;H7BYG4;A0A0C4DG95;E9PD56;Q7Z7A4-7;Q7Z7A4-5;Q7Z7A4-3;H7C4V0;U3KQS4;F8WDF7;C9IYJ2;H7C4W2;F8WAW8	0.247382	chr3	549482831
PDHB	P11177-2;P11177;P11177-3;C9J634;F8WF02	0.786431	chr3	549577581
FHIT	P49789;E9PBZ0;A0A0A0MRB0	0.453594	chr3	550897228
PTPRG	P23470-2;P23470	0.608278	chr3	552711520
THOC7	Q6I9Y2;A0A5S6STF9;F8WF22;H7C5E3	0.453594	chr3	554983821
ATXN7	O15265-2;A0A2R8YDD6;O15265;A0A1B0GX67	0.72299	chr3	555013106
PSMD6	Q15008;Q15008-4;Q15008-3;Q15008-2;C9J0E9;C9J7B7;H7C531	0.230987	chr3	555160501
SLC25A26	Q70HW3;H0YF50	0.772065	chr3	557283561
KBTBD8	Q8NFY9;C9JAA6;Q8NFY9-2;C9J331	0.494651	chr3	558148258
SUCLG2	Q96I99;Q96I99-2;H0Y852	0.498196	chr3	558510411
EOGT	Q5NDL2;Q5NDL2-3;F5H225;Q5NDL2-2;C9J4G5;C9JQM7	0.86313	chr3	560125168
TMF1	P82094;P82094-2;A0A2R8Y7M0	0.897287	chr3	560169778
UBA3	Q8TBC4-2;F8W8D4;F8WF86;F8WAT6	0.51327	chr3	560204681
UBA3	Q8TBC4	0.176534	chr3	560204681
ARL6IP5	O75915;F8WF90;C9JQU6;F8WF33	0.438782	chr3	560234888
FOXP1	Q9H334;A0A3B3IST0;A0A3B3IST6;Q9H334-7;A0A3B3IRS5;G5E965;Q9H334-8;Q9H334-6;A0A3B3IUB6;C9J0F0;A0A3B3IT66;A0A0B4J2F3;A0A3B3IRW5;A0A3B3IT14;H0Y882;A0A3B3IS87;A0A3B3IU08;A0A3B3IU15;A0A087WVT2;A0A3B3IRY1;A0A3B3ISQ6;C9J5T4;A0A3B3IT26;A0A087X2G3;C9IYY1;A0A3B3ISQ7;A0A3B3ITZ4;A0A3B3ISA4;A0A3B3ISQ3;Q9H334-5;A0A3B3IRL7	0.274613	chr3	562104659
EIF4E3	Q8N5X7;Q8N5X7-2;C9JUY2;C9J6E5;C9J7Z6;A0A3B3ITM5	0.2886	chr3	562825365
RYBP	Q8N488	0.449195	chr3	563521776
SHQ1	Q6PI26-2;Q6PI26	0.872208	chr3	563899228
PPP4R2	Q9NY27;Q9NY27-3;Q9NY27-2;C9IZ04;F8WCA1;H7C559;F8WDK3;C9IZF4	0.767592	chr3	564146754
GBE1	Q04446;E9PGM4	0.21796	chr3	572639654
CHMP2B	Q9UQN3;Q9UQN3-2;A0A087WW88;C9J0A7	0.900145	chr3	578377222
CGGBP1	Q9UFW8;C9JUJ0	0.841972	chr3	579201895
ZNF654	A0A1B0GWA0;Q8IZM8	0.902125	chr3	579209206
C3orf38	Q5JPI3;Q5JPI3-2;E9PFZ1	0.810348	chr3	579299910
PROS1	A0A3B3ISJ1;A0A0S2Z4L3;P07225;G5E9F8;A0A3B3IRK9;C9K0R0;A0A3B3IUA6	0.780724	chr3	585023002
NSUN3	Q9H649;F8WF52	0.433789	chr3	585212931
ARL6	Q9H0F7;Q9H0F7-2;A0A0J9YXT0;C9IZ13;H7C5H6	0.283139	chr3	588914472
CRYBG3	Q68DQ2;Q68DQ2-1;Q68DQ2-2;C9J659	0.910153	chr3	588971962
RIOX2	Q8IUF8;Q8IUF8-4;Q8IUF8-2;Q8IUF8-3;D6RCB6;H0Y9L8	0.992362	chr3	589091769
CLDND1	D6RD48;D6RAZ7;D6RCR8;D6RDI6;D6RFX6;D6RCE6;D6R9S8;D6RC11;A0A0R4J2F2;D6RA76;D6RDY1;D6RHU6;H0Y8T9;D6RDP6;D6RIU2;Q9NY35;Q9NY35-2	0.876765	chr3	589647863
CPOX	P36551;P36551-2;H0YA22;D6RER6	0.0731907	chr3	589729397
ST3GAL6	A0A087WXB8;Q9Y274;C9J480;C9J0E2;C9IZL6;C9JXM2;C9JWJ3;C9J9Y4;Q9Y274-2;C9JMW7;C9JWI9;F2Z2F4	0.954207	chr3	589882187
CMSS1	Q9BQ75-2;Q9BQ75;C9J384;H7C515	0.358439	chr3	590967788
TBC1D23	Q9NUY8;Q9NUY8-2;E9PGE5;C9IZ32;C9JAM5	0.532122	chr3	591410943
NIT2	Q9NQR4;H7C579;F8WF70	0.608894	chr3	591484690
TOMM70	O94826	0.0576192	chr3	591513382
TFG	A0A6Q8PFY7;Q92734-2;Q92734;A0A6Q8PFC4;A0A6Q8PH89;A0A6Q8PH27;A0A6Q8PG00;A0A6Q8PG04;A0A6Q8PGS4;A0A6Q8PF40;Q92734-4;Q92734-3;C9JJP5;C9JUE0;C9JTY3;A0A6Q8PF51	0.608165	chr3	591859246
SENP7	Q9BQF6;Q9BQF6-2	0.884029	chr3	592474156
TRMT10C	Q7L0Y3	0.478068	chr3	592711819
PCNP	Q8WW12;Q8WW12-2;Q8WW12-3	0.44068	chr3	592724131
ZBTB11	O95625	0.973456	chr3	592798840
RPL24	P83731;C9JNW5	0.660754	chr3	592831042
CEP97	Q8IW35;Q8IW35-2;E9PG22;F8WF91	0.297074	chr3	592874544
ALCAM	F5GXJ9;Q13740-2;Q13740;H7C543;Q13740-4;Q13740-3	0.876845	chr3	596516860
CBLB	Q13191;A0A2R8Y8D8;A0A2R8Y5E1;Q13191-3;Q13191-2;A0A2R8YFD4;C9JU85;A0A2R8Y7I2;A0A2R8YDW4;A0A2R8Y875;C9K048;C9JRB3;A0A2R8Y582	0.494488	chr3	596805412
BBX	Q8WY36;Q8WY36-2;C9JA69;C9J8D0;C9JZA0;C9JYU6;C9K0D1;C9JSH4;C9JIZ2;C9JNU3;C9IYS9;C9IYG9;C9J0J4;C9JE62;C9JC04;H7C1U1;C9J067	0.382217	chr3	598672887
CD47	Q08722;Q08722-4;H7BYS8;A0A2R8Y484;Q08722-2	0.30804	chr3	599193042
CIP2A	A0A087X211;Q8TCG1;Q8TCG1-2;F8WAX6;F8WF26	0.264694	chr3	599699815
ABHD10	Q9NUJ1;Q9NUJ1-3	0.545962	chr3	603128961
GCSAM	Q8N6F7-3;Q8N6F7;Q8N6F7-2;C9JY41;F2Z3F7	0.960949	chr3	603270790
CD200	U3KQG5;P41217-2;P41217;P41217-3;F8W7G1;U3KQQ2;F8WC99	0.486803	chr3	603482298
BTLA	Q7Z6A9-2;Q7Z6A9	0.826899	chr3	603613917
ATG3	Q9NT62;Q9NT62-2;F8WDI0;C9JNW8	0.0195013	chr3	603682461
SLC35A5	Q9BS91;F8WDF8;H7BXF8	0.482414	chr3	603711660
NEPRO	Q6NW34;Q6NW34-2;E9PFF8;C9J9E3;F8WDL7;F8WBQ8	0.510368	chr3	604152395
SPICE1	Q8N0Z3;H7C5N4;C9IZF0;C9J5T2	0.710642	chr3	604592669
NAA50	E7EQ69;Q9GZZ1;C9J5D1;A0A087WWJ2;Q9GZZ1-2;B0AZT5;C9J5J3;C9JZU6;A0A0D9SF32;F8WCK0	0.923496	chr3	604866409
ATP6V1A	P38606-2;P38606;C9JVW8;C9JA17	0.432102	chr3	604896984
GRAMD1C	Q8IYS0;E9PHT3;Q8IYS0-2;C9J7B8	0.955468	chr3	604978133
QTRT2	Q9H974;Q9H974-4;Q9H974-3;Q9H974-2;C9JJ71;C9K0B6	0.98523	chr3	605155784
ZBTB20	Q9HC78-2;Q9HC78;C9JCX0;M0QZ57	0.682726	chr3	605464451
LSAMP	H3BLU2;Q13449;F5H5G1;C9J5G3	0.181215	chr3	606952314
B4GALT4	C9J3R8;O60513;E7ETS9;C9J4S5;C9J5S0;C9JE00;C9JA31	0.295455	chr3	610361683
ARHGAP31	Q2M1Z3;C9J652	0.189293	chr3	610444334
POGLUT1	Q8NBL1;H7C5H0;F8WEW4;B4DVA9	0.69529	chr3	610618914
TIMMDC1	Q9NPL8;C9JU35;G3XA94;C9JR82;H7C5U1;F8WAU6;F8WB00;F8WC42	0.259377	chr3	610648498
ADPRH	P54922;C9JZW7	0.985264	chr3	610729219
COX17	Q14061;H7C4E5;C9J8T6	0.462374	chr3	610804464
GSK3B	P49841-2;P49841;A0A3B3ITW1	0.868177	chr3	610971272
FSTL1	Q12841;Q12841-2;C9J5G4	0.620219	chr3	611542244
NDUFB4	O95168;O95168-2;C9JXQ9;F2Z3P9	0.826439	chr3	611746279
RABL3	Q5HYI8;C9JXM3;F8WF50;F8WDC7;F8WAX9;H7C533	0.0102337	chr3	611834889
GTF2E1	P29083;E9PER7;C9IYL4;C9J329	0.972181	chr3	611892588
HCLS1	P14317;E7EVW7;P14317-2;F8WDD5;F8WEZ6	0.600542	chr3	612781350
GOLGB1	Q14789-3	0.447558	chr3	612813150
GOLGB1	H0Y867	0.489219	chr3	612813150
GOLGB1	Q14789-4;E7EU81	0.202541	chr3	612813150
GOLGB1	Q14789-2	0.90455	chr3	612813150
IQCB1	Q15051;Q15051-2;Q15051-3;C9JVC4;C9JXD7	0.828875	chr3	612919712
EAF2	Q96CJ1;B4DWJ3;Q96CJ1-2;F8WF04;F8WCI9	0.896045	chr3	612985134
CD86	P42081-6;P42081-3;P42081;C9JXS1;H7C4F8;P42081-4;P42081-2;P42081-5	0.984349	chr3	613205313
CSTA	P01040;C9J0E4	0.98282	chr3	613475199
FAM162A	Q96A26;F8W7Q4;E9PH05	0.608165	chr3	613534127
KPNA1	P52294;C9JYI4;C9JWD9;C9J4U1;C9J352;F2Z3G4	0.710238	chr3	613571853
PARP9	Q8IXQ6-2;Q8IXQ6;Q8IXQ6-3;G5E9U8;C9K0E5	0.0227642	chr3	613677875
DTX3L	Q8TDB6;Q8TDB6-2	0.0441711	chr3	613714289
PARP14	Q460N5;Q460N5-1;Q460N5-4;H7C5R8;Q460N5-3;Q460N5-5;A0A3B3ITD5;H7C4Y3	0.67091	chr3	613830790
HSPBAP1	Q96EW2;Q96EW2-3;Q96EW2-2	0.904325	chr3	613889950
PDIA5	Q14554;Q14554-2;C9JY10;H7C4F9	0.520993	chr3	614216976
SEC22A	C9JRY4;C9JNZ0;Q96IW7;C9JDJ8;F8WAU7;C9JR77;C9J463;C9JZ27	0.958105	chr3	614351878
HACD2	Q6Y1H2	0.528548	chr3	614640771
MYLK	Q15746;Q15746-5;Q15746-2;Q15746-6;Q15746-3;Q15746-4;Q15746-7;Q15746-11;Q15746-9;D6R9C2	0.627757	chr3	614760000
KALRN	H7BXZ5;O60229;O60229-4;C9IZQ6;O60229-2	0.350642	chr3	615183320
UMPS	P11172;P11172-3;P11172-2;E9PFD2;P11172-4;F2Z3P2;F2Z303;F8WDG4	0.0454627	chr3	615880384
ITGB5	P18084;H7C4W1;V9GZ57;H7C5U2;V9GYZ1;H7C580	0.667216	chr3	615911899
ZNF148	Q9UQR1;C9K0U4;C9J6Y6;G5E9X2;C9JRX0;Q9UQR1-2	0.681667	chr3	616375620
SNX4	O95219;O95219-2;F8W9T3;F8WDD4	0.164953	chr3	616596601
OSBPL11	Q9BXB4	0.636032	chr3	616678809
ALDH1L1	O75891;O75891-3;O75891-2;O75891-4;C9IZ36;C9JYZ6;C9JY00;D6RFJ7;F2Z324;F8WC34	0.278784	chr3	617253513
CHCHD6	J3QTA6;Q9BRQ6;J3QTB2;H0Y922	0.958773	chr3	617854191
PLXNA1	Q9UIW2	0.767592	chr3	618132644
MCM2	P49736;H0Y8E6;F8WDM3;H7C4N9	0.466279	chr3	618748361
ABTB1	Q969K4;Q969K4-4;Q969K4-3;Q969K4-2;F2Z3F5;H7C4W8	0.0610543	chr3	618822886
MGLL	Q99685;A0A3B3ITT3;C9JAM4	0.589763	chr3	618839013
SEC61A1	B4DR61;P61619;P61619-3;F8W776;Q8TC24;Q9H9S3-2;Q9H9S3-3;Q9H9S3;H7C1Q9;C9JXC6;H7C069;A6NK38;F2Z2C7;A6NIF9;C9JJV4;H7C1S8	0.949596	chr3	619201592
RUVBL1	Q9Y265;Q9Y265-2;E7ETR0;H7C4G5;H7C4I3;J3QLR1	0.640598	chr3	619214729
EEFSEC	P57772;P57772-2;C9J8T0	0.963342	chr3	619303432
RPN1	P04843;B7Z4L4;F8WF32	0.559526	chr3	619769920
RAB7A	P51149;C9J8S3;C9J4V0;C9J4S4	0.962969	chr3	619843620
ACAD9	Q9H845;H0Y8Z9;D6RCD8	0.326509	chr3	620029547
GP9	P14770	0.485533	chr3	620210730
RAB43	Q86YS6;Q86YS6-2;C9JFM7;REV__Q8WY22;REV__A0A5F9ZHY7;REV__Q13751	0.365082	chr3	620237520
ISY1	Q9ULR0;Q9ULR0-1;Q9ULR0-2	0.460188	chr3	620277366
CNBP	P62633-8;P62633-4	0.94344	chr3	620317778
CNBP	P62633-2;P62633;P62633-7;P62633-3;D6RAT4	0.987153	chr3	620317778
COPG1	Q9Y678;H0Y8X7;D6RG17;H0Y8G2	0.958105	chr3	620399557
HMCES	Q96FZ2;E7EMP6;D6R9T3;D6RAZ3;D6RGK7;D6RAI0	0.254971	chr3	620428779
H1-10	Q92522	0.954207	chr3	620464722
MBD4	O95243-2	0.875821	chr3	620580898
PLXND1	Q9Y4D7;Q9Y4D7-2;H0YAB2;H0YAM9	0.931554	chr3	620705165
TMCC1	O94876;E9PC87;O94876-2;Q6N039;D6RBT7	0.448672	chr3	620797743
PIK3R4	Q99570;D6RJ98;D6RAC3;D6RBB7	0.572771	chr3	621828885
ATP2C1	P98194-3;P98194-4;H0Y9V7;H0Y9S7;H0Y8X9;D6RGE9;D6R9U9	0.253027	chr3	622000546
NUDT16	Q96DE0;Q96DE0-3;Q96DE0-4;Q96DE0-2	0.572093	chr3	622531622
MRPL3	H0Y9G6;E7ETU7;P09001;D6RC14;E9PF06;D6RBQ5	0.277293	chr3	622612163
ACP3	P15309;P15309-2;P15309-3;E9PFE6	0.868635	chr3	623467320
DNAJC13	O75165;A0A3B3IRM0;H0Y8Q2;H0YA63	0.270379	chr3	623567453
UBA5	Q9GZZ9;E7EQ61;E7EWE1;Q9GZZ9-2;C9J5W5;C9JRV9;C9J0F6;D6RJC9	0.869272	chr3	623804397
CDV3	Q9UKY7;H0Y8K3	0.65833	chr3	624723637
CDV3	D6R9V8;D6RFH2;Q9UKY7-3;D6RDN0;D6R973	0.388301	chr3	624723637
TOPBP1	Q92547;A0A2R8YD63	0.825406	chr3	624748126
TF	P02787;H7C5E8;F8WCI6;F8WEK9;C9JVG0;C9JB55;F8WC57;CON__Q2HJF0	0.977726	chr3	624895991
SRPRB	Q9Y5M8;H7C4H2;C9J5Z8	0.562849	chr3	624933974
RAB6B	Q9NRW1;Q9NRW1-2;J3KR73;C9JU14;C9JB90;C9J0I2	0.97816	chr3	624974186
ANAPC13	Q9BS18	0.967615	chr3	625627657
CEP63	Q96MT8-3;Q96MT8-2	0.679765	chr3	625635650
MSL2	Q9HCI7;Q9HCI7-2;C9IZ03;C9IZG7;C9J5S2	0.709926	chr3	627298868
PCCB	E7EX59;P05166;P05166-2;E7ETT1;E9PDR0;C9JQS9;E7ETT4;E7EUY3;E9PEC3;F8WBI9;E7ENC1;C9JVY9;H7C5C9;C9JVW9;C9JAW3	0.0514773	chr3	627400291
STAG1	Q8WVM7;Q8WVM7-2;Q68DW7;C9JJQ0;H7C595;F8WF82;F8WCB3	0.0978509	chr3	627486187
NCK1	P16333;P16333-2;C9JAB9;C9JVV5;C9J869;C9K098;H7C5C7;C9J0K5	0.765851	chr3	628012159
DBR1	Q9UK59;F8WAY1	0.788749	chr3	629310939
ARMC8	Q8IUR7-7;Q8IUR7;Q8IUR7-8;C9J2I1;C9JBY2;C9JAA7	0.331194	chr3	629337199
FAIM	Q9NVQ4;Q9NVQ4-3;Q9NVQ4-2;C9JDZ2	0.978882	chr3	629758557
PIK3CB	P42338;H0Y871;Q68DL0;F8WDJ8;H7C527;H7C565;C9JYX0	0.888697	chr3	629802649
MRPS22	G5E9W7;G5E9V5;P82650;H7C5H3;H7C5F2;P82650-2;H7C5L9;C9J5D8	0.785553	chr3	630155757
COPB2	P35606;P35606-2;H0YAC7;D6R997;D6RBT6;D6RBZ7;D6RCL6;D6RBG7;H0Y938	0.960649	chr3	630503897
RBP1	P09455;A0A0A0MTB9;H0YAK8	0.551747	chr3	630667385
NMNAT3	A0A2R8YFG2;Q96T66-2;Q96T66;Q96T66-3;A0A2R8YE08;A0A2R8Y594;A0A2R8YGL3;A0A2R8YEU0;D6REC8;D6R975;D6RGH7;D6RHV4	0.784626	chr3	630710131
SLC25A36	Q96CQ1;J3KQA4;Q96CQ1-4;Q96CQ1-3;D6RB26;D6RCF5;F6SDC8;A0A3B3ISS3;Q96CQ1-2	0.998297	chr3	632091781
ZBTB38	Q8NAP3;D6RBC4;A0A1B0GV48;D6R9I1;D6RJE1;D6RE69;D6RHD1;D6RAC4;D6RC86;D6RGK1;D6R9U6;D6R9J6	0.777274	chr3	632474164
RASA2	A0A0A0MSJ9;Q15283-2;Q15283;D6RBA9	0.848732	chr3	632636978
RNF7	Q9UBF6;Q9UBF6-4	0.11224	chr3	632888200
ATP1B3	P54709;P54709-2;C9JA36;C9JXZ1;H7C4L9;H7C547;F8WBY4;C9J6S2	0.860319	chr3	633026075
XRN1	Q8IZH2-2;Q8IZH2;H7C5E4;Q8IZH2-3;H7C583;F8WDA0;C9JCZ8	0.253028	chr3	633456558
ATR	Q13535;Q13535-3;Q13535-2;A0A590UJ01;H0Y8R8;D6RFJ6;D6RIG7	0.244797	chr3	633598958
PLS1	Q14651;C9JAM8;C9J359;C9J0F3;C9JU08;C9JAM3;C9JVY2;C9JYI1	0.0173044	chr3	633746344
U2SURP	O15042-2;O15042;E7ET15;O15042-3;H0Y8D9;E7EW00;C9J5L1;C9JDJ7;U3KPT1	0.871614	chr3	634114448
SLC9A9	Q8IVB4;F8WF83;C9IZP1	0.802199	chr3	634415173
DIPK2A	Q8NDZ4;E7ET39;Q8NDZ4-2;C9JY09	0.837383	chr3	635121774
PLSCR1	H7C5I5;C9J7K9;O15162-2;O15162;C9J9P4;C9J0H3;C9JE06	0.729307	chr3	637665131
GYG1	P46976-2;P46976;C9JQ42;G5E9W8;P46976-3;C9J8R8;C9J7C7	0.933845	chr3	640141359
HLTF	A0A0C4DGA6;Q14527;Q14527-2;H7C5K0	0.891053	chr3	640180078
HPS3	Q969F9;Q969F9-2;G5E9V4;H7C5G2	0.377849	chr3	640279589
CP	P00450;E9PFZ2;H7C5R1;H7C5N5;D6RE86	0.493198	chr3	640312361
COMMD2	Q86X83-2;Q86X83;F8WC41;F8WBW1	0.858675	chr3	640888423
PFN2	C9J712;P35080;C9J2N0;C9JQ45	0.886277	chr3	641114855
PFN2	C9J0J7;G5E9Q6;P35080-2	0.911317	chr3	641114855
TSC22D2	O75157;O75157-2;H0Y865	0.886076	chr3	641558286
EIF2A	Q9BY44;Q9BY44-3;F8WAE5;Q9BY44-4;Q9BY44-2;C9IZE1;H7C5R5;H7C5Q3;F8WF18;F8WAT3	0.886277	chr3	641696629
SELENOT	A0A087WVA1;P62341;Q6IAK0;F8WBD0	0.474537	chr3	641752826
SIAH2	O43255;C9J9D7	0.954207	chr3	641891076
MBNL1	Q9NR56-6;Q9NR56-2;Q9NR56-5;H7C4T5;Q9NR56-3;Q9NR56-4	0.314522	chr3	643393779
MBNL1	C9JP00;A0A0A0MQX8;Q9NR56;Q9NR56-7;Q86VM6;C9JCX1;H7C4Y1;C9J4T8	0.755946	chr3	643393779
RAP2B	P61225	0.99095	chr3	644312177
DHX36	Q9H2U1;Q9H2U1-3;Q9H2U1-2;E7EWK3;A0A0G2JQU7;H7C5F5;A0A0G2JRP3;H7C514	0.995482	chr3	645422497
MME	P08473;A0A6Q8PFY6;C9J9X7;C9IYX7;C9JDZ3;Q3KQS6	0.674067	chr3	646174075
SLC33A1	O00400;A0A2R8YF57;H7C562;H7C577;A0A2R8Y5I5;A0A2R8YEX5;A0A2R8Y359;H7C532;A0A2R8Y6H1	0.589078	chr3	646970975
GMPS	P49915;P49915-2	0.757051	chr3	647020601
SSR3	C9JA28;Q9UNL2;Q9UNL2-2;C9J365	0.891053	chr3	647689504
CCNL1	Q9UK58;Q9UK58-6;Q9UK58-4;H7C4G1;Q9UK58-5	0.63454	chr3	648296459
PTX3	P26022	0.919682	chr3	648586801
RSRC1	Q96IZ7;C9J713;C9J367;C9JVB3;C9J8Q2;F8WDM0;H7C5Q0;H7C558	0.897287	chr3	649255806
GFM1	Q96RP9;C9IZ01;F8WAU4;C9JA25	0.478565	chr3	649794478
LXN	Q9BS40;H7C5A4	0.829354	chr3	649795773
IFT80	Q9P2H3-3;F5GZP3;H3BRJ5;Q8IWR1;C9J9F0;C9IZE0;C9JE08;C9J614;C9IY67;C9JUI1;C9JNB9;F8WCB0;C9J627;C9JSB1;Q9P2H3	0.345508	chr3	651406937
SMC4	Q9NTJ3;E9PD53;Q9NTJ3-2;C9JR83;C9JWF0;C9IYK2;C9JJ64;C9J9E4;C9JVD8;C9J578;F8WCB7	0.195442	chr3	651549225
KPNA4	O00629;H7C4F6	0.983976	chr3	651644958
PPM1L	Q5SGD2;Q5SGD2-4;Q5SGD2-3;Q5SGD2-2	0.93463	chr3	651905553
NMD3	C9JA08;Q96D46;C9J0B9;C9IZW9;C9K0C2;C9IY70	0.92144	chr3	652254647
BCHE	F8WF14;P06276;F8WEX7;H7C4Y0;H0Y885	0.997611	chr3	656922855
PDCD10	C9J5C3;Q9BUL8;C9J6F3;C9J363;C9JND6;H7C5M9;C9JSA3;C9J932;F8WDF3	0.020219	chr3	658833249
SERPINI1	Q99574;C9JDY5;H7C5T9;C9JQU8	0.0251443	chr3	658885194
GOLIM4	F8W785	0.510368	chr3	659158640
SEC62	Q99442;F8WF48;F8WCJ7	0.377849	chr3	661116586
PHC3	Q8NDX5;Q8NDX5-7;Q8NDX5-2;E7EX82;H7C528;Q8NDX5-3;C9J6H0;H7C4H9;C9JYH7;C9JAU4;Q8NDX5-4	0.982355	chr3	661236683
PRKCI	P41743	0.788935	chr3	661372375
RPL22L1	C9JYQ9;H0Y8C2;Q6P5R6	0.088646	chr3	662014826
TNIK	Q9UKE5-4;Q9UKE5-6;Q9UKE5;Q9UKE5-7;Q9UKE5-2;Q9UKE5-8;Q9UKE5-3;Q9UKE5-5;C9J338	0.679401	chr3	662208365
PLD1	Q13393-2;Q13393;Q13393-4;Q13393-3;H7C0L3;F8WBV7;C9IY79	0.752271	chr3	662750355
FNDC3B	Q53EP0;Q53EP0-2;C9JKH7	0.866409	chr3	663189529
TNFSF10	P50591	0.708049	chr3	663655459
NCEH1	A0A0A0MTJ9;Q6PIU2;Q6PIU2-2;Q6PIU2-3;H7C046	0.39375	chr3	663780200
TBL1XR1	Q9BZK7;A0A0D9SF63;A0A1B0GVH3;A0A0D9SFI2;C9IYU9;A0A1B0GUU2;A0A0D9SEW5;A0A0D9SF25;C9J7E1;C9JCW4;C9JLJ1;C9J3H2;C9JEC9;C9JBN1;C9JCK0;C9JTW8;C9J903	0.657919	chr3	668169291
PIK3CA	P42336;A0A2R8Y2F6;A0A6Q8PGN9;C9JAM9;A0A6Q8PGV1	0.378513	chr3	670298065
ZNF639	Q9UID6;J3KR68;J3KR59;C9J3R1;C9IZP0	0.679765	chr3	670472982
MFN1	Q8IWA4;Q8IWA4-3;H7C5H5;Q8IWA4-2;C9JXQ1;C9JQT7	0.70842	chr3	670497660
GNB4	Q9HAV0;A0A6Q8PFE0;A0A6Q8PFV8;H7C5J5;A0A6Q8PFW8;A0A6Q8PG88;C9JD14	0.700808	chr3	670546039
ACTL6A	O96019;O96019-2;H7C5S0;C9JQT2;O94805	0.802708	chr3	670712837
MRPL47	Q9HD33;Q9HD33-2;Q9HD33-3	0.0502579	chr3	670738236
NDUFB5	H0Y886;O43674;E7EWP0;O43674-2;H7C568;A0A087WYD0	0.714721	chr3	670754641
USP13	Q92995;Q92995-2;H7C5J3	0.661776	chr3	670802983
TTC14	Q96N46;Q96N46-2;Q96N46-3;F8WDA3;C9JCY7;F8WDH5	0.32338	chr3	671752114
FXR1	P51114;B4DXZ6;P51114-3;C9JAJ4;H7C4S4;C9JYQ6;C9J5B4;C9IZ22;C9JZE0;C9JY20	0.024481	chr3	672018092
DNAJC19	Q96DA6;Q96DA6-2;F2Z3A7;G5E9V2;A0A2R8Y839;A0A2R8Y817	0.892554	chr3	672133660
ATP11B	Q9Y2G3;H7C4W6;H7C4E6;H0Y854;A0A0C4DG94;H0Y8C7	0.990867	chr3	673943454
DCUN1D1	Q96GG9;F8WC32	0.832661	chr3	674088025
DCUN1D1	C9JVE2;C9J8R4;C9JRU6;C9J0B2;C9JRE2;C9JAV2;H7C216;Q6PH85-2;Q6PH85	0.81231	chr3	674088025
MCCC1	Q96RQ3;E9PHF7;F5GYT8;E9PG35;G5E9X5;F8WDI3	0.89773	chr3	674165169
LAMP3	E7ETP9;Q9UQV4;C9JDI8;C9JYP5	0.0165617	chr3	674272166
KLHL6	A0A0C4DGF2;Q8WZ60	0.94683	chr3	674637502
YEATS2	Q9ULM3;H0Y6M6	0.18966	chr3	674847748
PARL	C9JNP8;Q9H300-2;Q9H300;F8WCQ4;A0A1W2PS40;A0A1W2PP11;H7C0U0;H7C045;H7C122;A0A1W2PP66	0.378513	chr3	674979222
EIF2B5	Q13144;A0A3B3IUB1;A0A3B3ISX3;A0A3B3IRP4;A0A3B3ISM8;A0A3B3IUF2;A0A3B3IS56;A0A3B3ITQ2;A0A3B3ITG6;A0A3B3ISS1;A0A3B3ISI2;A0A3B3ISV1;A0A3B3IST9;A0A3B3ITK8;A0A3B3IT53;C9JRD9;H7C2X0;A0A3B3ISA5	0.911722	chr3	675284989
DVL3	Q92997-2;Q92997;F8WCF1;A0A3B3ISG4	0.521322	chr3	675305328
AP2M1	A0A087WY71;Q96CW1-2;Q96CW1;E9PFW3;C9JGT8;C9JJD3;C9JTK4;C9JPV8;H7C4C3	0.9754	chr3	675324640
ABCF3	Q9NUQ8;Q9NUQ8-2;F8WCU6	0.469066	chr3	675335974
ALG3	F8WF93;H7BZZ2;F8WE30;H7C0X4;Q92685	0.995482	chr3	675392252
PSMD2	Q13200;Q13200-2;C9JPC0;H7C1H2;H7C2Q3;F8WBS8	0.0552963	chr3	675449149
EIF4G1	E7EX73;F8WCF2	0.837383	chr3	675464446
EIF4G1	E7EUU4;Q04637-8;E9PGM1;Q04637-7;C9K073;C9J2Z7;H7C044;A0A6Q8PFB2;H7C0V6;C9JHW9;C9JIH5;C9JSU8;C9JWW9;C9JWH9;C9J556;C9JWH7;REV__C9JQZ6;REV__F5H7J8;REV__Q8NEG2-2	0.0799953	chr3	675464446
EIF4G1	Q04637-3;Q04637;Q04637-9;Q04637-4;Q04637-6;C9JF13	0.215727	chr3	675464446
POLR2H	C9JLU1;P52434;P52434-4;P52434-2;P52434-3;P52434-5	0.502146	chr3	675511669
VPS8	C9JJN9;Q8N3P4-3;Q8N3P4;Q8N3P4-2;C9JP71;C9JG07;C9JKL0;C9JIA0;C9JPI1;F8WB24;H7C058;H7C322	0.22047	chr3	675962094
EHHADH	Q08426;Q08426-2;C9JJE0	0.730333	chr3	676340575
SENP2	Q9HC62;Q9HC62-2;H7C1A0;C9IYB7;F8WED6;F8WCX8;F8WED7;F8WET6	0.700268	chr3	676732447
IGF2BP2	F8W930;Q9Y6M1-1;Q9Y6M1;Q9Y6M1-5;Q9Y6M1-6;Q9Y6M1-3;Q9Y6M1-4	0.641912	chr3	676793081
TRA2B	P62995;P62995-3;H7BXF3;H7C2L4;P62995-2	0.981441	chr3	677064509
DGKG	P49619-3;P49619-2;P49619;H7C0L0	0.450967	chr3	677255619
DNAJB11	Q9UBS4;H7C2Y5	0.492745	chr3	677717354
AHSG	P02765	0.469066	chr3	677763011
HRG	P04196	0.292681	chr3	677810167
KNG1	P01042-2;P01042-3	0.335827	chr3	677867299
EIF4A2	Q14240-2;F8WE11	0.00585154	chr3	677933156
EIF4A2	Q14240;E7EQG2;J3KSN7;E7EMV8;E9PBH4;C9JUF0	0.964239	chr3	677933156
RFC4	P35249;C9JZI1;P35249-2;C9J8M3;C9JTT7;C9JXZ7;C9JGY5;F8WE44;H7C1P0;C9JW34	0.636538	chr3	677939831
ST6GAL1	P15907;H7C472;C9J6X5;C9JFM4;C9K0R8;C9JR47;C9JI90;C9JTR0;C9JPG6;C9JKG0;C9IYS8	0.0649823	chr3	678080276
LPP	Q93052;A0A087WZF1;C9JUT4;C9J5C8;C9J4E3;C9JXK9;C9JIY7;C9JT42;C9J3U9;C9J1K7;C9J2R5;C9JE51	0.433503	chr3	679303235
CCDC50	Q8IVM0-2	0.792519	chr3	682479036
MB21D2	Q8IYB1	0.357932	chr3	683946766
OPA1	O60313-2;O60313-10;O60313;O60313-11;O60313-9;E5KLJ9;A0A2R8YDM2;A0A2R8Y3X5;O60313-13;C9JMB8;A0A2R8YE78;A0A2R8YFD1;A0A2R8YGE5;A0A2R8YD53;A0A2R8Y4Q3;A0A2R8Y4G4;A0A2R8YE54;H7C141;A0A2R8Y5G3;A0A2R8Y5E2;C9JY58;H7C321;H7C3G2	0.637677	chr3	684743095
HES1	Q14469	0.375685	chr3	685286099
GP5	P40197	0.335622	chr3	685544772
ATP13A3	A0A2R8Y635;Q9H7F0;A0A2R8YDN7;Q9H7F0-2;H7C1U7	0.338519	chr3	685552623
LSG1	Q9H089;F8WFC6;H7C2X7	0.926858	chr3	685790742
ACAP2	Q15057;A0A087X1H5;A0A0U1RQT1;H7C3Q8;H7C3K3;C9J8L1;F8WAU0	0.92334	chr3	686424696
PPP1R2	P41236;E7EMN6;E7EUI7;Q6NXS1	0.446803	chr3	686664379
APOD	C9JF17;P05090;C9JX71;F8WBT9	0.836539	chr3	686718656
TNK2	Q07912;A0A5F9ZHJ2;A0A5F9ZI29;C9J1X3;A0A5F9ZHP4;Q07912-3;A0A499FJ16;A0A5F9ZGX5;Q07912-2;A0A5F9ZHL4;A0A5F9ZHB0;A0A5F9ZHQ1;A0A5F9ZHI7;A0A5F9ZH01;A0A5F9ZHD0;A0A5F9ZGY5;A0A5F9ZH66;A0A5F9ZHX6;A0A5F9ZI44;A0A5F9ZHC7;A0A5F9ZHP9;A0A5F9ZHK8	0.449367	chr3	687013315
TFRC	P02786;G3V0E5;H7C3V5;F8WBE5;Q9UP52-2	0.660239	chr3	687177134
PCYT1A	P49585;C9JEJ2;C9J050;H7C1T3;C9J2E1;C9JPY0;C9JVS0;F8WAZ5;F8WBU2	0.748318	chr3	687364173
UBXN7	O94888;C9JAT7;F8WB69;C9JD50;H7BYF4	0.535278	chr3	687497613
RNF168	Q8IYW5	0.683011	chr3	687618734
FBXO45	P0C2W1;C9JLC0	0.156073	chr3	687718562
PIGX	C9JLT7;C9JF71;C9JFU3;F8WEJ3	0.745625	chr3	687789726
PAK2	Q13177;H7C1X3	0.836392	chr3	687889808
SENP5	Q96HI0-2;Q96HI0;H7C424;C9JHT8	0.806096	chr3	688017807
NCBP2	P52298;P52298-3;C9JQX9;B3KSB0;P52298-2;F8WE41;A6PVI3	0.627757	chr3	688085353
NCBP2AS2	Q69YL0	0.784918	chr3	688092625
DLG1	Q12959-7;Q12959;Q12959-6;A0A590UKA8;Q12959-3;A0A590UJR5;Q12959-5;A0A590UJ68;A0A590UJS9;A0A590UK48;A0A590UJ81;A0A590UJR4;A0A590UJX2;Q12959-9;Q12959-8;A0A590UK81;A0A590UJ29;A0A590UJ64;C9JUA9	0.344814	chr3	688192511
BDH1	Q02338;E9PCG9;C9JM78;C9JQ90;A0A0G2JRX6;H7C2W1;C9JEB9	0.509666	chr3	688659734
RUBCN	Q92622;H0Y6E6;Q92622-3;Q92622-2;H7C357;E9PEM3;H7C3H3	0.849274	chr3	688818818
FYTTD1	Q96QD9;Q96QD9-2;Q96QD9-3;H9KVC6;Q96QD9-4;H9KVD1;H9KVC1;H9KVD5	0.937014	chr3	688887130
LRCH3	Q96II8;Q96II8-2;Q96II8-3;Q96II8-4;E9PD99;H7C1G3;H7C0J8;F8WFB5	0.484417	chr3	688941177
RPL35A	P18077;C9K025;F8WBS5;F8WB72	0.914718	chr3	689100141
PIGG	E7EM50;Q5H8A4-4;Q5H8A4-2;Q5H8A4;D6RFE8;E7EWV1;Q5H8A4-5;Q5H8A4-6;Q5H8A4-3;D6R9J9;D6RD39	0.231768	chr4	689944720
ATP5ME	P56385	0.479789	chr4	690117946
GAK	O14976;O14976-2;A0A087X1U9;H0Y8H5;D6RAW3;D6RC24;D6RE78;D6RF16;H0Y9M4;D6RAQ7;H0YA39	0.434485	chr4	690294786
DGKQ	P52824;H0YA20;H0Y8Q7;D6RJB4	0.493415	chr4	690404397
IDUA	P35475;P35475-2;D6R9D5;H0Y9R9	0.609915	chr4	690432507
CTBP1	Q13363;Q13363-2;D6RAX2;E7ESU7;E7EPF8;E9PGB1;H0Y8W7;A0A087WYL1;H0Y8U5;H0Y9M9;E7EUB3	0.134337	chr4	690656955
MAEA	E7ESC7;Q7L5Y9;B4DQT1;B4DVN3;Q7L5Y9-3;D6REW7;Q7L5Y9-2;D6RE80;D6RIB6;Q7L5Y9-4;D6RDW4;Q7L5Y9-5;D6RA86;D6RID6;D6R8Z3	0.336419	chr4	690735397
UVSSA	Q2YD98;Q2YD98-2	0.219333	chr4	690791201
SLBP	F8W8D3;Q14493;E7EUV9;H0YAE8;Q14493-2;H7C4H8	0.959704	chr4	691138241
TACC3	Q9Y6A5;A0A494BZT8;A0A087WUE2;E7EMT0;C9JA91;A0A494C117;H0Y8F2;F8WC55	0.806714	chr4	691158368
FGFR3	P22607-2;P22607;P22607-4;P22607-3;A0A0A0MR25;A0A3B3ISD1;H7C265;E7EU09;D2CGD1;A0A5S6RJB7;S4R381;I6LM06;P21802-18;P11362-2;P21802-16;P11362;P11362-19;P21802-3;P21802;P11362-7;H7BXU9;P21802-5;E7EVR7;P11362-6;P11362-20;P21802-20;P21802-6;P21802-17;P21802-2;P11362-5;P21802-8;P11362-3;P21802-22;P11362-14;P11362-4;P21802-23;P21802-21;P21802-4;P21802-15;P11362-21	0.147735	chr4	691238803
LETM1	O95202;O95202-2;O95202-3	0.44963	chr4	691256989
NSD2	O96028;D6R9V2;O96028-7;O96028-2;O96028-4;D6RIS1;H0Y9L4;H0Y9U6;D6RFE7;REV__P42081-2;REV__P42081-5;REV__P42081-6;REV__P42081-4;REV__H7C4F8;REV__P42081-3;REV__P42081	0.296042	chr4	691316903
NELFA	A0A0C4DFX9;Q9H3P2;H0Y3X6;H7C2C7;C9JHL4;C9JEM7;Q9H3P2-7;H7C0W2;F8W954;F8WF98;H7C3C2;H7C2M8	0.951175	chr4	691428227
HAUS3	Q68CZ6;A0A5F9ZHQ7;Q68CZ6-2;D6R993	0.680879	chr4	691524508
TNIP2	Q8NFZ5;D6RGJ2;Q8NFZ5-2	0.772894	chr4	692187158
SH3BP2	P78314;P78314-3;P78314-4;H0YAD9;D6RC64;D6RAB4;D6R995;D6RER9;D6RBL6;P78314-2	0.557979	chr4	692238581
ADD1	P35611;P35611-3;E7EV99;E7ENY0;P35611-5;H0Y9H2;A0A0A0MSR2;D6RAH3;D6RF25;D6RJE2;H0YG19;H0YFD8	0.979756	chr4	692289354
MFSD10	Q14728;D6RIZ4;D6RA47;D6RE79;D6R9N3	0.784626	chr4	692376071
NOP14	P78316;E9PFK5;P78316-2	0.411803	chr4	692383443
HTT	P42858;A0A3B3ITM9;A0A3B3ISR3;A0A3B3IU25;H0YA07	0.914668	chr4	692486873
LRPAP1	P30533;A0A3B3IRQ7;D6REW6	0.233114	chr4	692949122
LYAR	Q9NX58;D6RDJ1	0.951175	chr4	693713211
STX18	Q9P2W9;D6RF48	0.518547	chr4	693861252
WFS1	O76024;A0A669KAX3;H0Y9G5;A0A669KBF0;A0A669KB26	0.241372	chr4	695715359
MAN2B2	Q9Y2E5;H0YA68;E9PCD7;Q9Y2E5-2	0.566819	chr4	696020699
S100P	P25815	0.984349	chr4	696139388
BLOC1S4	Q9NUP1	0.558258	chr4	696161684
TADA2B	Q86TJ2-3;Q86TJ2-2;Q86TJ2;D6RC20;D6RJ05	0.609455	chr4	696487409
GRPEL1	Q9HAV7	0.74907	chr4	696504405
ACOX3	O15254;O15254-2;D6RJ89	0.365492	chr4	697811792
WDR1	O75083;D6RD66;O75083-3	0.930688	chr4	699519849
RAB28	P51157-2;P51157;P51157-3;H0Y9S6;Q8WVF3;H0Y9G4;H0Y927	0.936537	chr4	702806864
BOD1L1	Q8NFC6;F8WDD0	0.283139	chr4	703014248
BST1	A6NC48;Q10588;H0Y984;Q10588-2;H0Y8G4;H0Y9Q9	0.769136	chr4	705148575
CD38	P28907;H0Y950;P28907-2	0.375099	chr4	705223785
TAPT1	Q6NXT6;Q6NXT6-2;D6RBK3;H0Y985	0.668373	chr4	705606015
QDPR	P09417;P09417-2;B7Z415;D6RGG7;H0Y8F7;D6RHJ7	0.754637	chr4	706905771
LAP3	P28838-2	0.388564	chr4	707022708
MED28	Q9H204;H0YAA8	0.716496	chr4	707060151
DCAF16	Q9NXF7	0.244741	chr4	707246165
NCAPG	Q9BPX3;D6RA93	0.30804	chr4	707256489
GBA3	A0A087WTY7;Q9H227;A0A087WWR5;Q9H227-2	0.297764	chr4	712138424
DHX15	O43143	0.715172	chr4	713962951
SEPSECS	Q9HD40;Q9HD40-3;D6R969;J3KP25;Q9HD40-2;H0Y9D2	0.666102	chr4	714565524
PI4K2B	Q8TCG2;G5E9Z4	0.303541	chr4	714606173
ANAPC4	Q9UJX5;Q9UJX5-3;Q9UJX5-2;D6RAP6;D6RFM7	0.695582	chr4	714822773
SEL1L3	Q68CR1-2;Q68CR1;Q68CR1-3;REV__A0A494C0N4;REV__Q7Z4L5	0.72299	chr4	715192943
SMIM20	Q8N5G0-2;Q8N5G0;E5RH91	0.908844	chr4	715307340
RBPJ	Q06330;Q06330-7;Q06330-6;Q06330-4;Q06330-5;Q06330-2;Q06330-3;D6R927;D6RCM1;D6RA45;D6R946;D6RBQ8;H0Y8R3;D6RB37;Q9UBG7;Q5QPV1;D6R9X3;D6REC2;D6R9K5;D6RIZ8;D6RF98;D6RAT2;D6RIV8;Q9UBG7-2;D6REP3	0.532122	chr4	715608965
STIM2	A0A1X7SBY3;H0Y860;Q9P246;Q9P246-2;H7C5C6;H7C5A5;Q9P246-3;H7C5K2;R4GN82;R4GMP0;R4GNC5	0.455066	chr4	716303111
RELL1	Q8IUW5	0.781076	chr4	727036310
PGM2	Q96G03;Q96G03-2;E7ENQ8;E9PD70;H0Y921	0.979756	chr4	727272170
TBC1D1	Q86TI0;H0Y8P0;C9JIE2;A0JNU9;H0YA01;H7C380;B5MCJ2	0.360695	chr4	727336594
KLF3	P57682;P57682-2	0.536173	chr4	728109707
TLR1	Q15399	0.832686	chr4	728236187
FAM114A1	Q8IWE2;Q8IWE2-2;D6R9C9	0.519219	chr4	728313187
RFC1	P35251-2;P35251;A0A1W2PP02;E0CX09;D6RAD2;H0Y8U4;H0Y9P8	0.849755	chr4	728732966
RPL9	P32969;D6RAN4;A0A2R8Y5Y7;H0Y9V9;H0Y9R4	0.982355	chr4	728898097
LIAS	O43766;O43766-2;O43766-3;D6RCP8;A0A1X7SBR7;A0A1W2PPM2;A0A1W2PQE9;A0A1W2PRE7;A0A1W2PNQ5;Q6P5Q6;A0A1W2PQS9;A0A1W2PR40;B4E0L7;A0A1W2PQ87;A0A1W2PR81	0.987153	chr4	728904514
UGDH	O60701;O60701-3;O60701-2;E7ER83;E7ER95;D6RHF4;E9PBD2	0.498868	chr4	728944265
UBE2K	P61086;P61086-2;D6RDM7;P61086-3;D6RFX1	0.195884	chr4	729143619
PDS5A	Q29RF7;Q29RF7-3;H0Y9L9;H0Y9L6;H0Y9X6	0.826439	chr4	729268373
N4BP2	Q86UW6-2;Q86UW6;H0YA93;D6R9J2;D6RC09	0.613861	chr4	729502360
RHOH	Q15669;D6RG23;D6RA52	0.494352	chr4	729636563
RBM47	A0AV96;A0AV96-2;D6R9D6;B7Z8Z7;D6REZ6;D6RBS9;D6R9M7;D6RBP6;D6RA49;D6RFL5;D6RCT1	0.903794	chr4	729868777
UCHL1	P09936;D6RE83;D6R956;D6R974;D6RF53	0.0836051	chr4	730701923
PHOX2B	Q99453	0.981953	chr4	731189592
TMEM33	P57088;D6RAA6;H0Y8N0;J3KN43;D6RBY2	0.74888	chr4	731380639
SLC30A9	Q6PML9;D6R9M6	0.925763	chr4	731436012
ATP8A1	Q9Y2Q0-3;Q9Y2Q0-2;Q9Y2Q0;Q4G1C1;H0YAA1;H0YAJ4;H0YAF4;H0Y8I6;F8VRS1;Q9NTI2-3	0.110282	chr4	731853883
GUF1	Q8N442	0.671382	chr4	734123930
GNPDA2	Q8TDQ7;Q8TDQ7-2;Q8TDQ7-3;Q8TDQ7-5;Q8TDQ7-4;V9GYK3;V9GYW0	0.878451	chr4	734127710
COMMD8	Q9NX08	0.641912	chr4	736896297
NFXL1	Q6ZNB6;Q6ZNB6-2	0.710626	chr4	737292743
TEC	P42680;D6RB05;REV__E9PGB2	0.988656	chr4	737581293
SLAIN2	D6RIF6;H0Y9L2;D6REM5	0.919958	chr4	737787039
SLAIN2	Q9P270	0.923056	chr4	737787039
FRYL	O94915;A0A286YEZ9;H0Y9X0;F2Z2S2;A0A6E1XQM6;A0A669KB90	0.849274	chr4	737942867
FRYL	D6R9B9	0.912193	chr4	737942867
OCIAD1	Q9NX40;D6RBN5;D6RDK6;D6RG39;Q9NX40-4;Q9NX40-3;Q9NX40-2;D6RIT9;D6RC55;D6RA54;D6RDI5;D6RIV2;D6RDK1;D6R9T5;D6R918;D6RI08;D6RBC5;D6RF07	0.719216	chr4	738250722
OCIAD2	Q56VL3;D6RD77;J3KPI9;Q56VL3-2	0.832312	chr4	738330529
USP46	P62068-4;P62068;H7BZK6;P62068-3;O75317;P62068-2	0.328078	chr4	742036470
SCFD2	Q8WU76;Q8WU76-2;A0A087WUD7	0.978882	chr4	742318492
FIP1L1	Q6UN15-5;Q6UN15;Q6UN15-4;A0A0B4J203	0.51114	chr4	742823151
TMEM165	Q9HC07;V9GY93;Q9HC07-2;D6RBL0;D6RD79	0.510735	chr4	744841467
EXOC1	Q9NV70	0.757619	chr4	745299158
CEP135	Q66GS9;Q66GS9-2	0.351252	chr4	745394381
PPAT	Q06203;D6RCC8;D6RE15	0.979326	chr4	745838872
PAICS	P22234;P22234-2;E9PBS1;D6RF62	0.143603	chr4	745881251
SRP72	O76094;O76094-2;D6RDY6;R4GNC1	0.650636	chr4	745913127
REST	Q13127;A0A1W2PQA1;Q13127-4;A0A6Q8PH19;L0B2V9;L0B1V4;A0A087X1C2;Q13127-3;L0B3M6;Q13127-2	0.917864	chr4	746353386
NOA1	Q8NC60	0.41301	chr4	746408860
POLR2B	C9J2Y9;P30876;C9J4M6;C9JMN3;C9JZW8	0.811769	chr4	746423232
IGFBP7	Q16270-2;Q16270	0.508633	chr4	746476283
CENPC	Q03188;H0Y8J2;Q03188-2;H0Y9W1	0.0981647	chr4	756914272
STAP1	Q9ULZ2	0.000110008	chr4	757004237
UBA6	A0AVT1;A0AVT1-2;A0AVT1-3;A0AVT1-4;H0Y8S8;H0Y9U5	0.849274	chr4	757058162
YTHDC1	Q96MU7;J3QR07;Q96MU7-2;J3KS01;J3KRW0;J3KRG5	0.813353	chr4	757755897
UGT2B17	O75795;P54855;A0A0G2JMZ5;Q9BY64-2;P36537-2;P36537;Q9BY64	0.147735	chr4	757982683
SULT1B1	O43704;D6RD70;D6RIA8	0.892554	chr4	759166677
JCHAIN	P01591;D6RHJ6;C9JA05	0.997611	chr4	760101051
[truncated: 6,337 more rows]

## Sheet: 3B
TMT_ID	TMT_intensity	1q_status
TMT10.plex01	-0.274245	0
TMT10.plex04	-0.620943	0
TMT10.plex05	0.397479	0
TMT10.plex06	-0.578716	0
TMT10.plex07	-0.465834	0
TMT10.plex08	-0.0429491	0
TMT10.plex10	-1.42442	1
TMT11.plex01	-0.154536	0
TMT11.plex03	1.12154	2
TMT11.plex04	-1.34749	0
TMT11.plex05	0.630076	0
TMT11.plex06	-0.375886	0
TMT11.plex07	-1.08709	0
TMT11.plex08	0.250457	0
TMT11.plex09	-0.157261	2
TMT12.plex01	-1.25238	0
TMT12.plex02	-1.50783	0
TMT12.plex04	-0.383228	0
TMT12.plex05	-0.225809	0
TMT12.plex06	0.306643	1
TMT12.plex08	2.84083	1
TMT12.plex10	-0.654365	0
TMT13.plex01	-0.563704	0
TMT13.plex03	-1.32267	0
TMT13.plex04	-0.0637186	2
TMT13.plex05	1.18963	1
TMT13.plex06	-0.0769245	0
TMT13.plex07	-1.10193	0
TMT13.plex08	-0.450788	0
TMT13.plex09	0.567636	1
TMT13.plex10	-1.88257	0
TMT14.plex01	0.333592	0
TMT14.plex02	0.0380802	1
TMT14.plex03	-0.204438	0
TMT14.plex04	-0.855551	0
TMT14.plex05	-0.12253	0
TMT14.plex06	-0.310053	0
TMT14.plex08	1.8559	1
TMT14.plex09	-1.76256	0
TMT14.plex10	-0.598368	2
TMT15.plex01	-0.269579	0
TMT15.plex02	-0.976654	0
TMT15.plex03	0.278745	0
TMT15.plex04	1.09527	1
TMT15.plex05	0.94941	1
TMT15.plex06	-0.259132	0
TMT15.plex07	-0.315898	1
TMT15.plex08	-0.666468	0
TMT15.plex09	0.848541	2
TMT15.plex10	-0.159505	1
TMT16.plex02	-0.296853	0
TMT16.plex03	0.697671	2
TMT16.plex04	-1.08722	0
TMT16.plex05	1.54927	2
TMT16.plex06	-1.01661	0
TMT16.plex07	1.16807	1
TMT16.plex08	-0.554553	0
TMT16.plex09	-0.515744	2
TMT16.plex10	0.115504	1
TMT2.plex03	-1.0544	0
TMT2.plex05	0.288616	0
TMT2.plex06	-0.745748	0
TMT2.plex08	0.674491	2
TMT2.plex09	-0.373744	0
TMT2.plex10	-1.15984	0
TMT3.plex02	0.1616	2
TMT3.plex04	-0.439126	0
TMT3.plex05	-0.732864	0
TMT3.plex06	-0.744934	0
TMT3.plex07	-1.25215	1
TMT3.plex08	-1.93714	0
TMT3.plex09	-0.298893	0
TMT4.plex01	-0.428867	0
TMT4.plex02	-0.592232	0
TMT4.plex03	-0.232881	0
TMT4.plex04	0.112209	0
TMT4.plex05	1.13065	1
TMT4.plex07	-1.58098	1
TMT4.plex08	-1.4944	0
TMT4.plex09	-1.79508	0
TMT4.plex10	-2.06472	0
TMT5.plex01	-1.14744	0
TMT5.plex02	-0.736989	1
TMT5.plex04	-0.1608	2
TMT5.plex05	0.234475	1
TMT5.plex06	-1.72671	0
TMT5.plex07	-1.21911	1
TMT5.plex09	-1.34369	0
TMT5.plex10	-1.35894	0
TMT6.plex01	0.356736	2
TMT6.plex02	0.115158	2
TMT6.plex06	-0.680369	1
TMT6.plex07	-2.97107	0
TMT6.plex08	1.40661	2
TMT6.plex09	-0.694325	1
TMT6.plex10	-3.12278	0
TMT7.plex01	0.440338	0
TMT7.plex03	0.252702	2
TMT7.plex04	-0.604755	0
TMT7.plex05	0.656181	0
TMT7.plex06	-1.06912	1
TMT7.plex07	-0.472805	0
TMT7.plex08	0.434039	1
TMT8.plex01	0.560136	0
TMT8.plex06	1.09697	1
TMT8.plex07	-0.297819	1
TMT8.plex09	-0.571105	1
TMT8.plex10	-0.0550367	1
TMT9.plex01	0.936239	2
TMT9.plex03	2.06967	2
TMT9.plex05	0.478169	1
TMT9.plex06	-0.60528	0
TMT9.plex07	0.0286127	1
TMT9.plex10	-1.98581	0

## Sheet: 3C
TMT_ID	TMT_intensity	1q_status
TMT10.plex01	0.0003305	0
TMT10.plex04	-0.190912	0
TMT10.plex05	-0.808767	0
TMT10.plex06	-0.212234	0
TMT10.plex07	-0.375347	0
TMT10.plex08	-0.570359	0
TMT10.plex10	0.643365	1
TMT11.plex01	-0.319616	0
TMT11.plex03	1.34738	2
TMT11.plex04	-0.860522	0
TMT11.plex05	-0.381532	0
TMT11.plex06	-0.656065	0
TMT11.plex07	-0.865187	0
TMT11.plex08	-0.433176	0
TMT11.plex09	1.45714	2
TMT12.plex01	-0.707302	0
TMT12.plex02	-0.861463	0
TMT12.plex04	-0.320854	0
TMT12.plex05	-0.228698	0
TMT12.plex06	0.5284	1
TMT12.plex08	0.241303	1
TMT12.plex10	-0.476757	0
TMT13.plex01	-0.881524	0
TMT13.plex03	0.239015	0
TMT13.plex04	0.525925	2
TMT13.plex05	-0.292207	1
TMT13.plex06	-1.05054	0
TMT13.plex07	-0.61035	0
TMT13.plex08	-0.573419	0
TMT13.plex09	0.0871587	1
TMT13.plex10	-0.194709	0
TMT14.plex01	0.0956419	0
TMT14.plex02	-0.509746	1
TMT14.plex03	-1.35894	0
TMT14.plex04	-0.209056	0
TMT14.plex05	1.36319	0
TMT14.plex06	-0.786951	0
TMT14.plex08	-0.522953	1
TMT14.plex09	-0.694806	0
TMT14.plex10	0.502749	2
TMT15.plex01	0.263421	0
TMT15.plex02	-0.514209	0
TMT15.plex03	-0.27062	0
TMT15.plex04	0.384943	1
TMT15.plex05	-0.224674	1
TMT15.plex06	-0.231064	0
TMT15.plex07	-0.772497	1
TMT15.plex08	-0.801628	0
TMT15.plex09	-0.205998	2
TMT15.plex10	0.0684846	1
TMT16.plex02	-1.59898	0
TMT16.plex03	1.98435	2
TMT16.plex04	-0.668811	0
TMT16.plex05	0.371022	2
TMT16.plex06	-0.745141	0
TMT16.plex07	-0.145028	1
TMT16.plex08	-0.409699	0
TMT16.plex09	0.297702	2
TMT16.plex10	0.722043	1
TMT2.plex03	-0.333205	0
TMT2.plex05	-0.512537	0
TMT2.plex06	0.195572	0
TMT2.plex08	1.22265	2
TMT2.plex09	-0.13898	0
TMT2.plex10	-0.733167	0
TMT3.plex02	0.242405	2
TMT3.plex04	-0.985992	0
TMT3.plex05	-0.272803	0
TMT3.plex06	-0.946681	0
TMT3.plex07	-0.409112	1
TMT3.plex08	-0.466121	0
TMT3.plex09	-1.19887	0
TMT4.plex01	-0.530145	0
TMT4.plex02	-0.704728	0
TMT4.plex03	0.144124	0
TMT4.plex04	-0.304928	0
TMT4.plex05	-0.0253052	1
TMT4.plex07	-0.23157	1
TMT4.plex08	-1.42279	0
TMT4.plex09	-0.767049	0
TMT4.plex10	-0.644375	0
TMT5.plex01	-0.0333481	0
TMT5.plex02	0.563014	1
TMT5.plex04	-0.0260495	2
TMT5.plex05	0.73593	1
TMT5.plex06	-0.995095	0
TMT5.plex07	-0.952831	1
TMT5.plex09	-0.205283	0
TMT5.plex10	-0.777922	0
TMT6.plex01	1.04334	2
TMT6.plex02	0.298104	2
TMT6.plex06	0.0735624	1
TMT6.plex07	-0.553853	0
TMT6.plex08	0.227465	2
TMT6.plex09	0.785656	1
TMT6.plex10	-0.483829	0
TMT7.plex01	-0.474284	0
TMT7.plex03	1.63859	2
TMT7.plex04	-0.828984	0
TMT7.plex05	-1.04194	0
TMT7.plex06	-0.188523	1
TMT7.plex07	-0.283023	0
TMT7.plex08	-0.896933	1
TMT8.plex01	-0.490284	0
TMT8.plex06	0.441757	1
TMT8.plex07	-0.428276	1
TMT8.plex09	-0.0075471	1
TMT8.plex10	0.327993	1
TMT9.plex01	1.51166	2
TMT9.plex03	2.06043	2
TMT9.plex05	1.26836	1
TMT9.plex06	0.00435573	0
TMT9.plex07	-0.294747	1
TMT9.plex10	-0.528391	0

## Sheet: 3D
chrromosome and band	Gene	cor(CNV~RNA)	cor(CNV~protein)	delta correlation
chr1q42.2	COG2	0.639681	-0.230136	-0.869817
chr1q25.1	KLHL20	0.531068	-0.261501	-0.792569
chr1q25.1	CENPL	0.388811	-0.393523	-0.782334
chr1q43	SDCCAG8	0.299355	-0.435343	-0.734698
chr1q32.1	INAVA	0.533923	-0.161181	-0.695104
chr1q21.3	KCNN3	0.41734	-0.182706	-0.600046
chr1q22	LAMTOR2	0.416367	-0.161363	-0.57773
chr1q21.1	PEX11B	0.27699	-0.239941	-0.516932
chr1q31.3	CFHR1	0.29459	-0.207533	-0.502122
chr1q44	KIF26B	0.338717	-0.160938	-0.499655
chr1q21.3	PSMB4	0.395441	-0.104155	-0.499596
chr1q23.3	NDUFS2	0.615596	0.117607	-0.497989
chr1q42.13	URB2	0.327363	-0.167635	-0.494998
chr1q25.1	MRPS14	0.452484	-0.0325027	-0.484987
chr1q44	ZNF672	0.506841	0.0252364	-0.481604
chr1q21.3	ILF2	0.427385	-0.047925	-0.47531
chr1q42.2	ARV1	0.298059	-0.175122	-0.47318
chr1q25.3	ARPC5	0.552628	0.0796824	-0.472946
chr1q23.2	COPA	0.581765	0.142283	-0.439482
chr1q24.2	KIFAP3	0.55999	0.129732	-0.430259
chr1q42.2	EXOC8	0.373883	-0.0563391	-0.430222
chr1q24.1	TADA1	0.598999	0.170082	-0.428917
chr1q42.2	C1orf131	0.42191	-0.00539636	-0.427307
chr1q21.3	VPS72	0.36066	-0.0643492	-0.425009
chr1q31.3	CFH	0.185035	-0.229611	-0.414647
chr1q22	GBA	0.519347	0.108043	-0.411304
chr1q42.13	CCSAP	0.412887	0.00159309	-0.411293
chr1q23.3	SLAMF7	0.395186	-0.0148159	-0.410002
chr1q42.13	NUP133	0.4465	0.0415844	-0.404916
chr1q22	DAP3	0.519796	0.122639	-0.397157
chr1q43	HEATR1	0.584791	0.187879	-0.396912
chr1q32.1	RBBP5	0.52763	0.141286	-0.386344
chr1q42.12	SRP9	0.341089	-0.0443206	-0.385409
chr1q21.3	C1orf43	0.321093	-0.0614513	-0.382544
chr1q24.2	BLZF1	0.518501	0.151415	-0.367086
chr1q24.2	GORAB	0.523773	0.159057	-0.364716
chr1q21.3	SNAPIN	0.376355	0.0135929	-0.362762
chr1q32.2	CD46	0.314785	-0.0434852	-0.35827
chr1q41	RRP15	0.566759	0.212885	-0.353874
chr1q21.3	PSMD4	0.435385	0.0830534	-0.352332
chr1q21.3	RFX5	0.48706	0.13744	-0.34962
chr1q21.3	MRPL9	0.53033	0.184703	-0.345627
chr1q24.1	TMCO1	0.533586	0.18951	-0.344076
chr1q32.3	RPS6KC1	0.239212	-0.103153	-0.342365
chr1q22	MTX1	0.493349	0.154019	-0.339331
chr1q42.13	ARF1	0.475443	0.139799	-0.335644
chr1q32.1	CSRP1	0.325987	-0.00579901	-0.331786
chr1q21.3	CHTOP	0.521508	0.189998	-0.331511
chr1q23.3	SLAMF1	0.291652	-0.0228902	-0.314543
chr1q24.2	DCAF6	0.576237	0.268376	-0.307861
chr1q21.3	HAX1	0.389666	0.084301	-0.305365
chr1q22	ASH1L	0.514521	0.210312	-0.304209
chr1q23.3	SDHC	0.477925	0.17682	-0.301105
chr1q21.3	TPM3	0.320147	0.0214346	-0.298712
chr1q23.3	CD84	0.125653	-0.169276	-0.294929
chr1q21.3	ZBTB7B	0.349705	0.0565986	-0.293106
chr1q32.1	LAX1	0.391848	0.102318	-0.28953
chr1q21.2	BOLA1	0.428163	0.138692	-0.289471
chr1q21.3	CDC42SE1	0.452246	0.168996	-0.28325
chr1q24.2	SELL	0.335622	0.0538584	-0.281764
chr1q32.3	INTS7	0.471125	0.189929	-0.281196
chr1q32.1	SNRPE	0.338981	0.061048	-0.277933
chr1q41	CENPF	0.31303	0.0424751	-0.270555
chr1q31.2	RGS18	0.153473	-0.114584	-0.268056
chr1q23.2	IGSF8	0.440478	0.175234	-0.265244
chr1q31.1	PRG4	0.267308	0.00221766	-0.26509
chr1q23.2	AIM2	0.308263	0.0482036	-0.260059
chr1q42.3	RBM34	0.562706	0.305946	-0.25676
chr1q23.3	ATF6	0.530668	0.287878	-0.24279
chr1q25.2	QSOX1	0.0887727	-0.153896	-0.242669
chr1q25.1	RC3H1	0.340786	0.0990333	-0.241752
chr1q32.1	CAMSAP2	0.209613	-0.0318054	-0.241418
chr1q23.3	SLAMF6	0.455434	0.214202	-0.241232
chr1q24.2	NME7	0.46737	0.235712	-0.231658
chr1q23.1	MRPL24	0.482098	0.251094	-0.231003
chr1q21.2	MRPS21	0.222457	-0.00710831	-0.229566
chr1q23.3	F11R	0.225466	-0.00188123	-0.227347
chr1q21.3	JTB	0.46469	0.237618	-0.227072
chr1q25.3	SMG7	0.510525	0.287798	-0.222727
chr1q22	IQGAP3	0.263192	0.0416353	-0.221557
chr1q25.3	TSEN15	0.441679	0.220243	-0.221436
chr1q23.1	FCRL2	0.378343	0.16342	-0.214923
chr1q31.3	NEK7	0.429071	0.215378	-0.213692
chr1q22	KHDC4	0.480547	0.270461	-0.210087
chr1q21.1	POLR3C	0.317052	0.107445	-0.209607
chr1q21.2	VPS45	0.367522	0.160657	-0.206865
chr1q25.3	RNF2	0.290649	0.0858051	-0.204843
chr1q31.1	TPR	0.384606	0.180074	-0.204532
chr1q21.2	FCGR1A	0.0547808	-0.148828	-0.203609
chr1q23.3	UAP1	0.561349	0.357772	-0.203577
chr1q25.1	SERPINC1	-0.0208617	-0.223324	-0.202462
chr1q24.2	ATP1B1	0.0808721	-0.121528	-0.2024
chr1q43	MTR	0.417274	0.21808	-0.199194
chr1q21.3	SNX27	0.40349	0.205034	-0.198457
chr1q23.1	PEAR1	0.212222	0.0149786	-0.197244
chr1q25.3	MR1	0.451082	0.254589	-0.196492
chr1q21.3	SETDB1	0.446927	0.251253	-0.195675
chr1q24.1	ALDH9A1	0.480028	0.287895	-0.192133
chr1q21.2	PDE4DIP	0.449203	0.257188	-0.192015
chr1q32.3	NSL1	0.318516	0.13072	-0.187796
chr1q22	YY1AP1	0.431084	0.248081	-0.183003
chr1q21.2	H2AC20	0.120256	-0.060402	-0.180658
chr1q42.13	RAB4A	0.301495	0.121772	-0.179723
chr1q21.2	H2BC21	0.141173	-0.0360191	-0.177192
chr1q23.1	ISG20L2	0.72534	0.552254	-0.173086
chr1q21.3	GABPB2	0.446352	0.274266	-0.172086
chr1q22	PMF1	0.409865	0.238434	-0.171431
chr1q42.2	TARBP1	0.369043	0.199094	-0.169949
chr1q23.1	PYHIN1	-0.0311744	-0.199746	-0.168572
chr1q22	DPM3	0.312312	0.144768	-0.167544
chr1q21.3	DENND4B	0.4844	0.317349	-0.167051
chr1q21.1	RBM8A	0.32907	0.163304	-0.165766
chr1q25.2	ABL2	0.636329	0.471581	-0.164748
chr1q21.3	TNFAIP8L2	-0.0207158	-0.185016	-0.164301
chr1q21.1	LIX1L	0.173745	0.0101703	-0.163575
chr1q25.2	TOR1AIP2	0.464538	0.304686	-0.159852
chr1q42.3	TOMM20	0.36062	0.202104	-0.158516
chr1q21.1	POLR3GL	0.184549	0.0262227	-0.158326
chr1q25.3	LAMC1	0.415008	0.256821	-0.158187
chr1q25.2	COP1	0.441245	0.283096	-0.158149
chr1q42.12	LIN9	0.22175	0.0658598	-0.15589
chr1q21.3	PYGO2	0.325134	0.175826	-0.149308
chr1q23.3	NOS1AP	0.262355	0.115275	-0.14708
chr1q32.1	CHI3L1	-0.0160853	-0.162228	-0.146143
chr1q41	TP53BP2	0.103097	-0.0410752	-0.144172
chr1q21.3	MINDY1	0.267903	0.123878	-0.144025
chr1q21.3	S100A13	0.458837	0.314984	-0.143854
chr1q32.1	RABIF	0.625094	0.482855	-0.142239
chr1q23.3	TOMM40L	0.370044	0.228818	-0.141227
chr1q43	LGALS8	0.326317	0.186439	-0.139878
chr1q23.1	IFI16	0.516727	0.379602	-0.137126
chr1q23.2	PEA15	0.216627	0.079609	-0.137018
chr1q32.1	NAV1	0.433333	0.296949	-0.136384
chr1q24.3	DNM3	0.294809	0.159162	-0.135647
chr1q41	MTARC2	0.14598	0.0124986	-0.133481
chr1q42.3	ARID4B	0.320654	0.188184	-0.13247
chr1q21.3	S100A9	-0.10537	-0.235564	-0.130194
chr1q21.3	S100A12	-0.0652098	-0.193834	-0.128625
chr1q24.2	F5	0.0543085	-0.0728011	-0.12711
chr1q32.1	KIF14	0.254199	0.128219	-0.125981
chr1q42.11	FBXO28	0.325326	0.200105	-0.125221
chr1q24.2	MPZL1	0.240151	0.11796	-0.122192
chr1q23.3	B4GALT3	0.477008	0.356724	-0.120283
chr1q44	TRIM58	0.201503	0.0833409	-0.118162
chr1q32.1	PFKFB2	0.0600647	-0.0574831	-0.117548
chr1q32.3	TRAF5	0.0798415	-0.0359897	-0.115831
chr1q21.3	POGZ	0.612932	0.497717	-0.115215
chr1q25.2	CEP350	0.433876	0.319307	-0.114569
chr1q32.2	RCOR3	0.355085	0.243995	-0.111089
chr1q21.3	INTS3	0.398411	0.287695	-0.110715
chr1q42.2	DISC1	0.0458874	-0.0633999	-0.109287
chr1q31.2	RGS1	-0.145993	-0.254768	-0.108775
chr1q22	PKLR	0.0345375	-0.0728669	-0.107404
chr1q21.1	GPR89A	0.568836	0.46257	-0.106266
chr1q23.3	FCER1G	-0.0316801	-0.13619	-0.10451
chr1q42.13	MRPL55	0.400148	0.29579	-0.104358
chr1q32.1	DDX59	0.492717	0.390844	-0.101873
chr1q24.2	METTL18	0.409493	0.307769	-0.101725
chr1q21.2	ACP6	0.208446	0.112319	-0.0961277
chr1q41	MTARC1	-0.0619996	-0.155139	-0.0931396
chr1q25.3	EDEM3	0.485294	0.394923	-0.0903708
chr1q32.1	TMCC2	0.116419	0.0261126	-0.0903068
chr1q25.3	NIBAN1	0.348166	0.258294	-0.0898712
chr1q44	SMYD3	0.531764	0.442711	-0.0890529
chr1q31.2	GLRX2	0.324759	0.236569	-0.08819
chr1q32.1	RAB29	0.475615	0.388819	-0.0867961
chr1q23.1	ARHGEF11	0.484143	0.397919	-0.0862244
chr1q42.2	TTC13	0.362622	0.277162	-0.0854602
chr1q22	GON4L	0.40662	0.322016	-0.0846036
chr1q32.3	SMYD2	0.415773	0.331605	-0.0841684
chr1q32.2	CD55	0.537128	0.453594	-0.0835342
chr1q42.2	GNPAT	0.496216	0.4139	-0.0823166
chr1q25.2	SOAT1	0.347786	0.26557	-0.0822161
chr1q24.2	SCYL3	0.555407	0.476744	-0.0786622
chr1q42.11	NVL	0.543711	0.465828	-0.0778828
chr1q42.13	H2BU1	0.236332	0.159401	-0.0769316
chr1q42.2	NTPCR	0.406168	0.329438	-0.0767296
chr1q22	LMNA	0.111545	0.0376385	-0.0739062
chr1q41	RAB3GAP2	0.530625	0.457383	-0.0732422
chr1q25.2	TOR3A	0.571286	0.499966	-0.0713195
chr1q42.12	ITPKB	-0.324004	-0.394471	-0.0704667
chr1q41	GPATCH2	0.450183	0.381699	-0.0684834
chr1q23.3	HSD17B7	0.323681	0.256232	-0.0674496
chr1q24.2	MPC2	0.334891	0.269974	-0.0649173
chr1q21.2	PLEKHO1	-0.144648	-0.20785	-0.0632012
chr1q42.13	IBA57	0.0321628	-0.0307352	-0.0628981
chr1q42.12	TMEM63A	0.0169076	-0.045325	-0.0622325
chr1q44	HNRNPU	0.476178	0.413992	-0.0621863
chr1q23.1	ETV3	0.222247	0.160447	-0.0618
chr1q21.3	THEM4	0.567998	0.506787	-0.0612111
chr1q23.2	PEX19	0.319934	0.258778	-0.061156
chr1q21.3	ZNF687	0.274255	0.214024	-0.0602312
chr1q23.3	CD48	0.221188	0.161608	-0.0595801
chr1q42.12	ENAH	0.102168	0.0435379	-0.0586304
chr1q32.3	PPP2R5A	0.352221	0.295184	-0.0570374
chr1q32.1	YOD1	0.294361	0.237353	-0.0570072
chr1q22	SCAMP3	0.510283	0.454078	-0.0562045
chr1q21.2	BCL9	0.631243	0.575764	-0.0554797
chr1q43	KMO	0.0440536	-0.0109885	-0.0550421
chr1q42.2	TSNAX	0.270858	0.218291	-0.0525664
chr1q21.3	S100A4	0.299077	0.246663	-0.0524133
chr1q42.3	ERO1B	0.331674	0.279888	-0.0517857
chr1q21.2	TARS2	0.521882	0.471226	-0.0506557
chr1q24.2	POU2F1	0.12609	0.0759757	-0.0501139
chr1q41	LYPLAL1	0.390984	0.341882	-0.0491022
chr1q32.1	DSTYK	0.443489	0.39849	-0.0449988
chr1q23.1	FCRL5	0.275676	0.230898	-0.0447777
chr1q23.3	FCGR2B	0.162694	0.11802	-0.0446746
chr1q21.2	SF3B4	0.407483	0.363353	-0.0441298
chr1q32.1	TIMM17A	0.443342	0.403576	-0.0397664
chr1q44	CNST	0.109655	0.0699202	-0.0397346
chr1q31.3	PTPRC	0.0374226	0.00364231	-0.0337803
chr1q25.3	GLUL	0.0148265	-0.0184449	-0.0332714
chr1q32.1	ATP2B4	0.271322	0.239032	-0.0322898
chr1q23.3	FCRLA	0.20815	0.177242	-0.030908
chr1q32.2	TRAF3IP3	0.191587	0.161207	-0.0303799
chr1q32.1	CYB5R1	0.510381	0.481701	-0.0286801
chr1q25.2	TOR1AIP1	0.327622	0.299644	-0.0279772
chr1q42.12	PARP1	0.581821	0.553906	-0.0279149
chr1q23.2	TAGLN2	0.266571	0.240351	-0.0262202
chr1q24.1	POGK	0.445387	0.420518	-0.0248691
chr1q21.3	ADAR	0.5286	0.50545	-0.0231494
chr1q32.3	NENF	0.295971	0.274374	-0.0215966
chr1q21.2	ECM1	-0.0257141	-0.0461166	-0.0204025
chr1q22	SMG5	0.396487	0.378483	-0.0180035
chr1q25.2	RALGPS2	0.473597	0.456383	-0.0172138
chr1q31.1	ODR4	0.450885	0.43541	-0.0154752
chr1q21.3	PI4KB	0.51008	0.494628	-0.0154526
chr1q42.2	AGT	-0.220309	-0.232871	-0.0125618
chr1q23.3	FCGR3B	-0.234434	-0.246867	-0.0124324
chr1q21.3	S100A8	-0.19517	-0.206893	-0.0117231
chr1q32.1	ZC3H11A	0.46484	0.453375	-0.0114647
chr1q32.3	SLC30A1	-0.0877951	-0.0989435	-0.0111483
chr1q23.3	USF1	0.440522	0.429836	-0.0106867
chr1q42.13	GUK1	0.463457	0.453634	-0.00982303
chr1q23.2	DUSP23	0.416132	0.406962	-0.00917024
chr1q21.3	TDRKH	0.392844	0.383752	-0.00909223
chr1q25.1	RABGAP1L	0.166517	0.158001	-0.00851634
chr1q42.3	LYST	0.0836246	0.0752949	-0.00832968
chr1q32.1	NUCKS1	0.464875	0.456983	-0.00789171
chr1q25.3	DHX9	0.323093	0.315689	-0.00740395
chr1q32.1	MDM4	0.291302	0.28454	-0.00676218
chr1q42.13	GALNT2	0.235652	0.231493	-0.00415819
chr1q25.3	STX6	0.374404	0.371294	-0.00311005
chr1q21.3	FLAD1	0.377028	0.376485	-0.000543644
chr1q24.2	SELP	-0.0670197	-0.0630082	0.0040115
chr1q41	MIA3	0.498726	0.505814	0.00708795
chr1q32.3	ANGEL2	0.35545	0.362944	0.00749455
chr1q21.3	CTSS	0.139276	0.147475	0.00819961
chr1q41	IARS2	0.343192	0.354956	0.0117633
chr1q32.1	MAPKAPK2	0.380276	0.396582	0.0163066
chr1q42.12	EPHX1	0.157427	0.174613	0.0171866
chr1q32.1	UBE2T	0.29497	0.313252	0.0182819
chr1q21.3	PIP5K1A	0.348553	0.367025	0.0184721
chr1q42.13	SNAP47	0.444954	0.463909	0.0189545
chr1q22	SEMA4A	0.183321	0.202486	0.0191646
chr1q32.1	CHIT1	0.194182	0.21447	0.0202883
chr1q32.2	CR1	-0.142325	-0.120286	0.0220382
chr1q44	ADSS2	0.464856	0.487005	0.022149
chr1q42.3	NID1	-0.0948849	-0.0719316	0.0229533
chr1q23.2	NCSTN	0.49907	0.523108	0.0240372
chr1q31.2	UCHL5	0.54924	0.574935	0.0256946
chr1q23.3	ARHGAP30	0.662137	0.69131	0.0291736
chr1q23.1	SPTA1	-0.030589	-0.00118244	0.0294066
chr1q21.3	ARNT	0.432566	0.462676	0.0301098
chr1q42.13	TRIM11	-0.0431208	-0.0110773	0.0320435
chr1q25.2	FAM20B	0.282038	0.315091	0.0330533
chr1q21.1	TXNIP	0.0731366	0.107886	0.0347494
chr1q23.3	TSTD1	0.397323	0.432196	0.0348735
chr1q21.1	RNF115	0.342328	0.378093	0.035765
chr1q25.3	NPL	0.0655789	0.103482	0.0379029
chr1q21.1	CHD1L	0.367912	0.408585	0.0406725
chr1q21.3	PMVK	0.531372	0.572125	0.0407532
chr1q41	AIDA	0.33867	0.37945	0.0407802
chr1q21.3	PBXIP1	0.438176	0.483735	0.0455584
chr1q23.3	HSPA6	0.157561	0.203287	0.045726
chr1q23.1	PRCC	0.623136	0.671527	0.0483912
chr1q21.3	S100A10	0.247428	0.298507	0.0510795
chr1q25.3	RNASEL	0.261655	0.312859	0.051204
chr1q21.3	S100A6	0.406914	0.459248	0.052334
chr1q42.3	IRF2BP2	0.259295	0.312954	0.0536592
chr1q24.3	FMO3	0.0573733	0.113032	0.0556588
chr1q25.3	NCF2	-0.0381714	0.0186551	0.0568265
chr1q22	UBQLN4	0.380066	0.440072	0.0600058
chr1q23.3	NIT1	0.540105	0.600115	0.0600092
chr1q23.1	NES	0.464358	0.52439	0.0600328
chr1q25.2	SEC16B	0.302895	0.36791	0.0650152
chr1q21.3	S100A11	0.144436	0.209619	0.0651829
chr1q23.3	DUSP12	0.489713	0.555338	0.0656249
chr1q25.1	DARS2	0.419369	0.485502	0.0661334
chr1q23.1	GPATCH4	0.537053	0.603489	0.0664362
chr1q42.2	C1orf198	-0.124443	-0.0555046	0.0689384
chr1q32.3	TATDN3	0.395256	0.465944	0.0706883
chr1q22	NAXE	0.327685	0.401718	0.0740331
chr1q23.3	APOA2	-0.247276	-0.172634	0.0746427
chr1q23.1	CD5L	-0.117763	-0.0427154	0.0750476
chr1q43	CHML	0.289217	0.364611	0.0753944
chr1q21.3	PRUNE1	0.436481	0.512822	0.0763406
chr1q21.2	RPRD2	0.503841	0.583361	0.0795197
chr1q21.3	IL6R	0.479988	0.560345	0.080357
chr1q22	CCT3	0.389093	0.470446	0.0813526
chr1q24.3	SUCO	0.37885	0.460778	0.081928
chr1q23.3	NUF2	0.36875	0.455481	0.0867314
chr1q25.1	PRDX6	0.233525	0.322631	0.0891059
chr1q21.3	ATP8B2	0.627998	0.718984	0.0909862
chr1q24.1	MGST3	0.344089	0.438694	0.0946052
chr1q32.1	IKBKE	-0.179825	-0.072995	0.10683
chr1q42.2	COA6	0.368943	0.478075	0.109132
chr1q43	FH	0.45519	0.564747	0.109557
chr1q42.12	ACBD3	0.333966	0.444005	0.110039
chr1q21.2	MCL1	0.387046	0.497533	0.110487
chr1q31.1	PLA2G4A	0.425802	0.536711	0.110909
chr1q44	SH3BP5L	0.350462	0.461453	0.110991
chr1q42.12	PYCR2	0.288738	0.400075	0.111337
chr1q21.1	PRKAB2	0.440425	0.552829	0.112404
chr1q21.3	GOLPH3L	0.30561	0.418574	0.112964
chr1q21.3	SHC1	0.424659	0.538186	0.113527
chr1q24.3	VAMP4	0.305185	0.419658	0.114472
chr1q21.2	ANP32E	0.498057	0.612702	0.114645
chr1q41	CAPN2	0.449347	0.564156	0.114809
chr1q44	COX20	0.492433	0.608881	0.116448
chr1q23.1	MNDA	-0.214988	-0.0979239	0.117064
chr1q21.3	CKS1B	0.263641	0.380848	0.117207
chr1q44	SCCPDH	0.182248	0.300778	0.11853
chr1q42.3	GGPS1	0.360253	0.481294	0.121041
chr1q24.1	UCK2	0.474214	0.596204	0.12199
chr1q21.2	OTUD7B	0.385997	0.508155	0.122158
chr1q21.2	PRPF3	0.286384	0.408948	0.122564
chr1q21.3	RAB13	-0.102647	0.0207292	0.123376
chr1q23.3	LY9	0.240159	0.365942	0.125783
chr1q42.3	TBCE	0.363702	0.492123	0.128421
chr1q43	RYR2	-0.0471764	0.0822979	0.129474
chr1q23.3	PPOX	0.437509	0.568489	0.130981
chr1q25.3	ACBD6	0.443241	0.578191	0.13495
chr1q32.1	ARL8A	0.056782	0.192839	0.136057
chr1q44	AHCTF1	0.331786	0.471922	0.140136
chr1q21.3	SELENBP1	-0.0795353	0.0639316	0.143467
chr1q22	ARHGEF2	0.424411	0.569545	0.145134
chr1q21.3	GATAD2B	0.277593	0.426808	0.149215
chr1q24.2	CD247	-0.0821032	0.0682246	0.150328
chr1q23.3	UFC1	0.471894	0.622666	0.150772
chr1q44	TFB2M	0.506319	0.665177	0.158857
chr1q24.2	CREG1	-0.0085283	0.150791	0.159319
chr1q21.2	H2AC21	0.0308817	0.190379	0.159498
chr1q21.3	UBAP2L	0.478632	0.63855	0.159918
chr1q21.3	CERS2	0.406515	0.567358	0.160843
chr1q41	BPNT1	0.374474	0.537208	0.162734
chr1q41	BROX	0.346356	0.512	0.165645
chr1q22	FDPS	0.531873	0.697719	0.165846
chr1q21.3	ENSA	0.471157	0.644559	0.173403
chr1q32.1	SRGAP2	0.317605	0.493397	0.175792
chr1q31.2	RO60	0.325009	0.502626	0.177617
chr1q21.3	ADAM15	0.0658975	0.251996	0.186098
chr1q23.3	PFDN2	0.449879	0.636714	0.186835
chr1q43	CEP170	0.396766	0.587393	0.190627
chr1q32.1	EIF2D	0.464605	0.656051	0.191445
chr1q31.3	DENND1B	0.413561	0.605344	0.191783
chr1q41	EPRS1	0.440724	0.633098	0.192373
chr1q23.3	FCGR2A	-0.13687	0.0578022	0.194672
chr1q42.12	WDR26	0.187093	0.390336	0.203243
chr1q24.3	PRRC2C	0.37548	0.580224	0.204744
chr1q42.13	PSEN2	0.300145	0.507489	0.207344
chr1q44	DESI2	0.495874	0.706607	0.210733
chr1q42.13	ABCB10	0.0503828	0.262122	0.211739
chr1q32.1	ZNF281	0.265763	0.481993	0.216229
chr1q42.13	OBSCN	0.0696086	0.288244	0.218635
chr1q32.3	LPGAT1	0.0137664	0.23712	0.223354
chr1q32.3	DTL	0.312201	0.536016	0.223814
chr1q32.1	KIF21B	0.100246	0.324653	0.224407
chr1q32.1	IPO9	0.483476	0.710311	0.226836
chr1q42.13	COQ8A	0.0480064	0.275392	0.227385
chr1q32.1	PPP1R12B	0.120774	0.348484	0.22771
chr1q25.3	TRMT1L	0.328459	0.556908	0.228449
chr1q31.2	CDC73	0.363299	0.592446	0.229147
chr1q32.1	C4BPB	-0.221911	0.0120803	0.233991
chr1q42.12	SDE2	0.247795	0.488688	0.240893
chr1q24.2	RCSD1	0.238463	0.488915	0.250452
chr1q32.1	PTPN7	-0.0361838	0.218919	0.255103
chr1q22	MSTO1	0.476099	0.73206	0.255961
chr1q24.2	TIPRL	0.407641	0.665357	0.257716
chr1q42.12	LBR	0.190318	0.448407	0.25809
chr1q21.3	SLC27A3	0.265084	0.533219	0.268135
chr1q32.1	RNPEP	0.326456	0.595547	0.269091
chr1q42.2	EGLN1	0.323262	0.597389	0.274127
chr1q23.1	HDGF	0.502589	0.777621	0.275031
chr1q32.1	BTG2	0.116067	0.395192	0.279125
chr1q32.1	RASSF5	0.174574	0.469086	0.294512
chr1q21.3	RPS27	0.17092	0.477174	0.306254
chr1q21.3	UBE2Q1	0.460997	0.7863	0.325302
chr1q42.13	TAF5L	0.044902	0.437371	0.392469
chr1q25.1	CACYBP	0.305051	0.750276	0.445226
chr1q21.1	H3-2	-0.323063	0.127287	0.450351
chr1q23.2	DCAF8	0.268448	0.746963	0.478515
chr1q25.3	IVNS1ABP	0.0841542	0.583342	0.499188
chr1q21.3	CRTC2	0.173153	0.674639	0.501486
chr1q22	MEF2D	0.193807	0.697311	0.503504
chr1q32.2	C4BPA	-0.575597	-0.0138371	0.561759

## Sheet: 3E
TMT sample ID	PFS.in.months	OS.in.months	PFS.event	OS.event	cat			PFS model								OS model
TMT10.plex01	18.3607	20.8852	1	1	high.UBE2Q1.no.1q.gain
TMT10.plex04	17.4426	17.4754	0	0	high.UBE2Q1.no.1q.gain			cat=high.UBE2Q1.1q.gain								cat=high.UBE2Q1.1q.gain
TMT10.plex05	47.5082	65.1475	1	0	low.UBE2Q1.no.1q.gain			time	n.risk	n.event	survival	std.err	lower CI 95%	upper CI 95%			time	n.risk	n.event	survival	std.err	lower CI 95%	upper CI 95%
TMT10.plex06	9.70492	38.4262	1	1	high.UBE2Q1.no.1q.gain			0.393	32	1	0.9688	0.0308	0.9103	1			0.393	32	1	0.969	0.0308	0.91	1
TMT10.plex07	66.7541	66.7541	0	0	low.UBE2Q1.no.1q.gain			0.754	31	1	0.9375	0.0428	0.8573	1			0.754	31	1	0.938	0.0428	0.857	1
TMT10.plex08	15.3443	36.5246	1	1	low.UBE2Q1.no.1q.gain			2.82	29	1	0.9052	0.0521	0.8086	1			10.852	28	1	0.904	0.0528	0.806	1
TMT10.plex10	2.81967	13.541	1	1	high.UBE2Q1.1q.gain			4.525	28	1	0.8728	0.0594	0.7638	0.997			11.475	27	1	0.871	0.0605	0.76	0.998
TMT11.plex01	55.4754	55.4754	0	0	low.UBE2Q1.no.1q.gain			4.689	27	1	0.8405	0.0654	0.7216	0.979			13.541	26	1	0.837	0.0668	0.716	0.979
TMT11.plex03	26.2295	33.4426	1	1	high.UBE2Q1.1q.gain			5.607	26	1	0.8082	0.0705	0.6812	0.959			19.541	25	1	0.804	0.072	0.674	0.958
TMT11.plex04	19.3443	45.2787	1	1	low.UBE2Q1.no.1q.gain			6.295	25	1	0.7759	0.0747	0.6425	0.937			22.82	24	1	0.77	0.0764	0.634	0.935
TMT11.plex05	43.4754	65.9672	1	0	low.UBE2Q1.no.1q.gain			8.098	24	1	0.7435	0.0783	0.6049	0.914			23.41	23	1	0.737	0.0801	0.595	0.912
TMT11.plex07	32.8852	38.7541	1	0	low.UBE2Q1.no.1q.gain			10.852	23	1	0.7112	0.0813	0.5685	0.89			23.574	22	1	0.703	0.0832	0.558	0.887
TMT11.plex08	3.01639	3.01639	0	0	low.UBE2Q1.no.1q.gain			12.262	22	1	0.6789	0.0838	0.5331	0.865			25.311	21	1	0.67	0.0857	0.521	0.86
TMT11.plex09	23.4098	23.4098	1	1	high.UBE2Q1.1q.gain			12.951	21	1	0.6466	0.0858	0.4985	0.839			28.754	20	1	0.636	0.0877	0.486	0.833
TMT12.plex01	55.2131	55.2131	1	0	low.UBE2Q1.no.1q.gain			13.148	20	1	0.6142	0.0874	0.4648	0.812			31.049	18	1	0.601	0.0897	0.448	0.805
TMT12.plex02	12.4918	26.3934	1	1	low.UBE2Q1.no.1q.gain			15.115	19	1	0.5819	0.0885	0.4318	0.784			32.82	17	1	0.565	0.0911	0.412	0.775
TMT12.plex04	47.1803	49.9344	0	0	low.UBE2Q1.no.1q.gain			16.262	18	1	0.5496	0.0893	0.3996	0.756			33.443	16	1	0.53	0.092	0.377	0.745
TMT12.plex05	18.3279	24.5246	1	1	high.UBE2Q1.no.1q.gain			18.164	17	1	0.5172	0.0897	0.3681	0.727			35.934	15	1	0.495	0.0924	0.343	0.713
TMT12.plex06	2.59016	2.59016	0	0	high.UBE2Q1.1q.gain			18.262	16	1	0.4849	0.0898	0.3374	0.697			36.23	14	1	0.459	0.0923	0.31	0.681
TMT12.plex08	0.754098	0.754098	1	1	high.UBE2Q1.1q.gain			19.115	15	1	0.4526	0.0894	0.3073	0.667			39.41	13	1	0.424	0.0917	0.278	0.648
TMT12.plex10	43.2131	86.2623	1	1	low.UBE2Q1.no.1q.gain			21.279	14	1	0.4203	0.0887	0.2779	0.636			42.459	11	1	0.386	0.0911	0.243	0.613
TMT13.plex01	54.7213	54.7213	1	0	low.UBE2Q1.no.1q.gain			22.492	13	1	0.3879	0.0876	0.2493	0.604			52.066	8	1	0.337	0.0916	0.198	0.574
TMT13.plex03	82.2951	82.2951	0	0	high.UBE2Q1.no.1q.gain			22.984	12	1	0.3556	0.086	0.2213	0.571			60.459	4	1	0.253	0.1003	0.116	0.55
TMT13.plex04	4.68852	58.5246	1	0	high.UBE2Q1.1q.gain			23.41	11	1	0.3233	0.0841	0.1942	0.538
TMT13.plex05	0.0327869	1.01639	0	0	low.UBE2Q1.1q.gain			25.148	10	1	0.2909	0.0816	0.1679	0.504			cat=high.UBE2Q1.no.1q.gain
TMT13.plex07	23.9672	23.9672	1	1	low.UBE2Q1.no.1q.gain			25.607	9	1	0.2586	0.0787	0.1424	0.47			time	n.risk	n.event	survival	std.err	lower CI 95%	upper CI 95%
TMT13.plex08	1.04918	30.6885	1	0	low.UBE2Q1.no.1q.gain			26.23	8	1	0.2263	0.0752	0.118	0.434			13.1	18	1	0.944	0.054	0.844	1
TMT13.plex09	30	30	1	0	high.UBE2Q1.1q.gain			30	7	1	0.194	0.0711	0.0946	0.398			20.9	16	1	0.885	0.0763	0.748	1
TMT13.plex10	108.131	108.131	1	1	high.UBE2Q1.no.1q.gain			31.475	6	1	0.1616	0.0662	0.0725	0.361			24.5	15	1	0.826	0.0913	0.666	1
TMT14.plex01	10.8197	13.1148	1	1	high.UBE2Q1.no.1q.gain			34.656	5	1	0.1293	0.0603	0.0518	0.323			34.4	13	1	0.763	0.1041	0.584	0.997
TMT14.plex02	49.8033	76.918	1	0	low.UBE2Q1.1q.gain			36.197	4	1	0.097	0.0532	0.0331	0.284			38.4	10	1	0.687	0.1184	0.49	0.963
TMT14.plex03	20.4918	34.5902	1	1	low.UBE2Q1.no.1q.gain			41.574	3	1	0.0647	0.0442	0.0169	0.247			40.9	9	1	0.61	0.1274	0.405	0.919
TMT14.plex04	28.5902	57.9016	1	0	high.UBE2Q1.no.1q.gain			79.639	1	1	0	NaN	NA	NA			47	7	1	0.523	0.1358	0.314	0.87
TMT14.plex05	5.11475	73.4754	1	0	high.UBE2Q1.no.1q.gain												108.1	1	1	0	NaN	NA	NA
TMT14.plex06	34.5902	44.459	1	0	low.UBE2Q1.no.1q.gain			cat=high.UBE2Q1.no.1q.gain
TMT14.plex08	57.9672	95.0164	1	1	low.UBE2Q1.1q.gain			time	n.risk	n.event	survival	std.err	lower CI 95%	upper CI 95%			cat=low.UBE2Q1.1q.gain
TMT14.plex09	54.4262	54.4262	0	0	low.UBE2Q1.no.1q.gain			5.11	18	2	0.889	0.0741	0.755	1			time	n.risk	n.event	survival	std.err	lower CI 95%	upper CI 95%
TMT14.plex10	76.4262	76.4262	0	0	high.UBE2Q1.1q.gain			5.44	16	1	0.833	0.0878	0.678	1			34.9	6	1	0.833	0.152	0.5827	1
TMT15.plex01	28.1311	46.9836	1	1	high.UBE2Q1.no.1q.gain			9.7	15	1	0.778	0.098	0.608	0.996			95	2	1	0.417	0.304	0.0996	1
TMT15.plex02	83.2787	83.2787	0	0	low.UBE2Q1.no.1q.gain			10.82	14	1	0.722	0.1056	0.542	0.962
TMT15.plex03	30.7869	35.6066	1	0	high.UBE2Q1.no.1q.gain			18.33	12	1	0.662	0.1126	0.474	0.924			cat=low.UBE2Q1.no.1q.gain
TMT15.plex04	79.6393	110.164	1	0	high.UBE2Q1.1q.gain			18.36	11	1	0.602	0.1174	0.411	0.882			time	n.risk	n.event	survival	std.err	lower CI 95%	upper CI 95%
TMT15.plex05	34.6557	36.2295	1	1	high.UBE2Q1.1q.gain			20.33	10	1	0.542	0.1201	0.351	0.836			7.21	40	1	0.975	0.0247	0.928	1
TMT15.plex06	5.44262	50.2951	1	0	high.UBE2Q1.no.1q.gain			24.98	9	1	0.481	0.1209	0.294	0.788			7.41	39	1	0.95	0.0345	0.885	1
TMT15.plex08	77.4754	84.3934	1	0	low.UBE2Q1.no.1q.gain			28.13	8	1	0.421	0.1198	0.241	0.736			18.43	38	1	0.925	0.0416	0.847	1
TMT15.plex09	12.9508	39.4098	1	1	high.UBE2Q1.1q.gain			28.59	7	1	0.361	0.1168	0.192	0.681			23.61	37	1	0.9	0.0474	0.812	0.998
TMT16.plex02	7.40984	7.40984	1	1	low.UBE2Q1.no.1q.gain			30.26	6	1	0.301	0.1118	0.145	0.623			23.97	36	1	0.875	0.0523	0.778	0.984
TMT16.plex03	31.4754	52.0656	1	1	high.UBE2Q1.1q.gain			30.79	5	1	0.241	0.1044	0.103	0.563			26.39	35	1	0.85	0.0565	0.746	0.968
TMT16.plex04	102.426	102.426	0	0	low.UBE2Q1.no.1q.gain			36	4	1	0.181	0.0941	0.065	0.501			34.59	33	1	0.824	0.0603	0.714	0.951
TMT16.plex05	41.5738	46.3934	1	0	high.UBE2Q1.1q.gain			108.13	1	1	0	NaN	NA	NA			36.52	32	1	0.798	0.0637	0.683	0.934
TMT16.plex06	63.7705	63.7705	1	0	low.UBE2Q1.no.1q.gain												45.28	24	1	0.765	0.0692	0.641	0.914
TMT16.plex07	4.52459	31.0492	1	1	high.UBE2Q1.1q.gain			cat=low.UBE2Q1.1q.gain									86.26	4	1	0.574	0.1736	0.317	1
TMT16.plex08	69.7705	69.7705	0	0	low.UBE2Q1.no.1q.gain			time	n.risk	n.event	survival	std.err	lower CI 95%	upper CI 95%
TMT16.plex09	22.9836	28.7541	1	1	high.UBE2Q1.1q.gain			25.3	7	1	0.857	0.132	0.6334	1
TMT2.plex03	10	18.4262	1	1	low.UBE2Q1.no.1q.gain			49.8	4	1	0.643	0.21	0.3384	1
TMT2.plex05	5.96721	100.754	1	0	low.UBE2Q1.no.1q.gain			58	3	1	0.429	0.224	0.1537	1
TMT2.plex08	10.8525	22.8197	1	1	high.UBE2Q1.1q.gain			58.7	2	1	0.214	0.188	0.0382	1
TMT2.plex09	77.3443	77.3443	0	0	high.UBE2Q1.no.1q.gain			87.4	1	1	0	NaN	NA	NA
TMT3.plex02	5.60656	11.4754	1	1	high.UBE2Q1.1q.gain
TMT3.plex04	51.4098	103.049	1	0	low.UBE2Q1.no.1q.gain			cat=low.UBE2Q1.no.1q.gain
TMT3.plex05	5.11475	41.082	1	0	high.UBE2Q1.no.1q.gain			time	n.risk	n.event	survival	std.err	lower CI 95%	upper CI 95%
TMT3.plex06	6.59016	6.59016	0	0	low.UBE2Q1.no.1q.gain			1.05	42	1	0.976	0.0235	0.9312	1
TMT3.plex07	87.4098	101.934	1	0	low.UBE2Q1.1q.gain			2.3	41	1	0.952	0.0329	0.8901	1
TMT3.plex08	20.2951	23.6066	1	1	low.UBE2Q1.no.1q.gain			3.41	39	1	0.928	0.0401	0.8526	1
TMT3.plex09	60.918	60.918	0	0	low.UBE2Q1.no.1q.gain			5.97	38	1	0.904	0.0459	0.818	0.998
TMT4.plex02	36.4262	44.0328	1	0	low.UBE2Q1.no.1q.gain			7.21	36	1	0.878	0.051	0.784	0.984
TMT4.plex03	30.2623	40.918	1	1	high.UBE2Q1.no.1q.gain			7.41	35	1	0.853	0.0554	0.7514	0.969
TMT4.plex05	22.4918	42.459	1	1	high.UBE2Q1.1q.gain			10	34	1	0.828	0.0592	0.72	0.953
TMT4.plex07	0.393443	0.393443	1	1	high.UBE2Q1.1q.gain			12.49	33	1	0.803	0.0625	0.6896	0.935
TMT4.plex08	51.6393	51.6393	0	0	low.UBE2Q1.no.1q.gain			15.34	32	1	0.778	0.0654	0.6599	0.917
TMT4.plex09	82.1639	82.1639	1	0	low.UBE2Q1.no.1q.gain			19.34	31	1	0.753	0.0679	0.631	0.899
TMT4.plex10	7.21311	7.21311	1	1	low.UBE2Q1.no.1q.gain			20.3	30	1	0.728	0.0701	0.6026	0.879
TMT5.plex01	24.9836	34.4262	1	1	high.UBE2Q1.no.1q.gain			20.49	29	1	0.703	0.0721	0.5748	0.859
TMT5.plex02	6.29508	6.4918	1	0	high.UBE2Q1.1q.gain			23.97	28	1	0.678	0.0737	0.5475	0.839
TMT5.plex06	3.40984	39.9016	1	0	low.UBE2Q1.no.1q.gain			29.15	27	1	0.653	0.0751	0.5207	0.818
TMT5.plex07	42.8852	42.8852	0	0	low.UBE2Q1.1q.gain			32.89	26	1	0.627	0.0763	0.4944	0.796
TMT5.plex09	36	36	1	0	high.UBE2Q1.no.1q.gain			34.59	25	1	0.602	0.0773	0.4684	0.775
TMT6.plex01	15.1148	23.5738	1	1	high.UBE2Q1.1q.gain			36.43	24	1	0.577	0.078	0.4429	0.752
TMT6.plex02	25.6066	56.3607	1	0	high.UBE2Q1.1q.gain			38.3	23	1	0.552	0.0786	0.4178	0.73
TMT6.plex06	21.2787	60.459	1	1	high.UBE2Q1.1q.gain			43.21	21	1	0.526	0.0791	0.3916	0.706
TMT6.plex07	66.3934	66.3934	0	0	low.UBE2Q1.no.1q.gain			43.48	20	1	0.5	0.0794	0.3658	0.682
TMT6.plex08	8.09836	10.8525	1	1	high.UBE2Q1.1q.gain			47.51	18	1	0.472	0.0797	0.3388	0.657
TMT6.plex09	12.2623	32.8197	1	1	high.UBE2Q1.1q.gain			51.41	16	1	0.442	0.08	0.3103	0.63
TMT6.plex10	38.2951	38.1967	1	0	low.UBE2Q1.no.1q.gain			54.72	13	1	0.408	0.0807	0.2771	0.602
TMT7.plex01	47.6066	47.6066	0	0	low.UBE2Q1.no.1q.gain			55.21	12	1	0.374	0.0809	0.2451	0.572
TMT7.plex03	13.1475	19.541	1	1	high.UBE2Q1.1q.gain			63.77	9	1	0.333	0.0819	0.2054	0.539
TMT7.plex04	2.29508	39.4754	1	0	low.UBE2Q1.no.1q.gain			67.7	6	1	0.277	0.085	0.1521	0.505
TMT7.plex05	67.7049	67.7049	1	0	low.UBE2Q1.no.1q.gain			77.48	4	1	0.208	0.0875	0.0911	0.475
TMT7.plex06	36.1967	66.8197	1	0	high.UBE2Q1.1q.gain			82.16	3	1	0.139	0.0813	0.0439	0.438
TMT7.plex07	29.1475	50.0984	1	0	low.UBE2Q1.no.1q.gain
TMT7.plex08	58.6557	59.3443	1	0	low.UBE2Q1.1q.gain
TMT8.plex01	42.7541	43.6393	0	0	low.UBE2Q1.no.1q.gain
TMT8.plex06	18.1639	41.0164	1	0	high.UBE2Q1.1q.gain
TMT8.plex07	33.2459	34.3607	0	0	low.UBE2Q1.1q.gain
TMT8.plex09	25.1475	46.0656	1	0	high.UBE2Q1.1q.gain
TMT9.plex01	19.1148	35.9344	1	1	high.UBE2Q1.1q.gain
TMT9.plex03	18.2623	25.3115	1	1	high.UBE2Q1.1q.gain
TMT9.plex05	16.2623	53.4426	1	0	high.UBE2Q1.1q.gain
TMT9.plex06	20.3279	28.1311	1	0	high.UBE2Q1.no.1q.gain
TMT9.plex07	25.3115	34.8852	1	1	low.UBE2Q1.1q.gain

## Sheet: G+H
Genes	Protein.Ids	UBE2Q1.correlation	Rank.UBE2Q1.correlation	LP1_OE_logFC	LP1_OE_adj.P.Val	MM_1q_logFC	MM_1q_adj.P.Val
AAAS	Q9NRG9	-0.0558996	5232	-0.174514	0.00497707	-0.104244	0.645183
AACS	Q86V21	0.178765	1046	0.658157	0.00408727	0.150739	0.682388
AAGAB	Q6PD74	0.0484721	2978	0.173024	0.161336	0.164577	0.822178
AAK1	Q2M2I8;A0A096LP25;E9PG46	0.253695	494	-0.497791	0.000202791	0.0735301	0.850242
AAMDC	Q9H7C9;E9PNP3;E9PR47	-0.113947	6380	0.140666	0.0496417	-0.179914	0.737647
AAMP	Q13685;C9JEH3;C9JG97;C9JTS3	0.256572	476	0.161602	0.42922	-0.0237593	0.959764
AAR2	Q9Y312;A0A7P0T8J7;A0A7P0TA70;A2A2Q9	0.0178061	3566	-0.0868953	0.10722	-0.0820109	0.700165
AARS1	P49588;A0A6Q8PF33;A0A6Q8PFK3;A0A6Q8PFY2;A0A6Q8PGB5;A0A6Q8PGE8;A0A6Q8PGN5;A0A6Q8PGR9;A0A6Q8PH44;A0A6Q8PHJ2;A0A6Q8PHP7;H3BPK7	0.125262	1701	0.0182304	0.771129	0.0975414	0.871614
AARS2	Q5JTZ9	-0.0447508	5008	0.0896984	0.432283	0.251095	0.461175
AASDHPPT	Q9NRN7	-0.0121762	4269	-0.0980173	0.0427252	-0.231383	0.485453
AASS	Q9UDR5;F8WAH1;A0A7P0T8W7;A0A7P0TA09;A0A7P0TA62;A0A7P0TAY5;A0A7P0TB07;A0A7P0TBD2;A0A7P0Z402;A0A7P0Z428	-0.134656	6749	1.05577	0.00576681	-0.0261319	0.981441
AATF	Q9NY61;A0A087WTH8;A0A7P0T868;A0A7P0TAR0;A0A7P0TBG4;A0A7P0Z434;A0A7P0Z4N2	-0.0154642	4357	0.0592166	0.233147	-0.313829	0.386651
ABAT	P80404;H3BNQ7;H3BRN4	-0.052758	5159	0.296056	0.358941	-0.393957	0.526626
ABCB10	Q9NRK6	0.087154	2268	-0.12157	0.289341	0.505537	0.276078
ABCB6	Q9NP58	0.102876	2023	0.29006	0.0825221	0.39632	0.271158
ABCB7	O75027;A0A087WW65;A0A2R8Y473;A0A5F9ZA98;B4DGL8	0.0105031	3734	0.0552727	0.734579	0.598298	0.0883315
ABCB8	Q9NUT2	0.27441	398	0.939611	0.148378	0.863131	0.00316481
ABCC1	P33527;A0A0A0MS99;A0A7I2V2E0;I3L4X2	-0.31437	8232	-0.330018	0.0350564	-0.355897	0.380258
ABCD1	P33897	-0.208524	7690	0.373962	0.0804216	-0.312666	0.500573
ABCD2	Q9UBJ2	-0.00270583	4045	1.48801	0.344503	0.171015	0.736968
ABCD3	P28288;A0A3B3ITW3	0.0157637	3613	-0.0593249	0.420121	0.101523	0.810348
ABCE1	P61221;D6R9I9;D6RGF4;H0Y990	-0.062266	5377	0.0595036	0.192285	0.138635	0.895136
ABCF1	Q8NE71;H0YGW7;Q5STZ8	0.0345666	3228	-0.0876127	0.133014	0.122889	0.83673
ABCF2	Q9UG63	0.242303	558	0.0134353	0.799948	0.282524	0.261192
ABCF3	Q9NUQ8	0.274251	400	0.147696	0.0179812	0.182978	0.469066
ABHD10	Q9NUJ1	-0.203983	7660	0.149295	0.0825221	-0.353993	0.545962
ABHD11	Q8NFV4	0.0697174	2581	0.518323	0.000357514	0.630895	0.189293
ABHD12	Q8N2K0;A0A5F9ZGT4;A0A5F9ZGW7;A0A5F9ZGZ9;A0A5F9ZH28;A0A5F9ZH49;A0A5F9ZH71;A0A5F9ZHF0;A0A5F9ZHH2;A0A5F9ZHM3;A0A5F9ZHQ0;A0A5F9ZHQ8;I3L1V0;I3L206;I3L294	0.0461639	3013	-0.447617	0.00133706	0.172214	0.700165
ABHD13	Q7L211	-0.13896	6825	-0.0240073	0.978038	-0.340944	0.451254
ABHD14B	Q96IU4;F8W9U3	-0.0660702	5455	0.582737	0.000370681	0.146944	0.709653
ABHD16A	O95870;A0A0G2JJD3	0.071364	2555	-0.4096	0.00746859	0.324077	0.258037
ABHD5	Q8WTS1;A0A2R8YG22;C9J1D1	0.126522	1683	-0.325111	0.12627	0.119523	0.894574
ABHD6	Q9BV23	-0.0996464	6132	0.194039	0.534107	0.43919	0.312989
ABI1	Q8IZP0;A0A0A0MRT6;B6VEX4	-0.12936	6637	0.102277	0.153064	-0.381393	0.0463738
ABI2	Q9NYB9;A0A0C4DG21;A0A7D9NKC8;E7EP65;E7EW77;E9PEZ7;F8WAL6;A0A0A0MQU9;F8WBL5;F8WEB9	-0.205662	7671	-0.0387311	0.869456	-0.229034	0.600797
ABITRAM	Q9NX38;X6REY2	0.0290172	3342	0.193991	0.0793183	0.172433	0.708567
ABL1	P00519	-0.0108523	4239	0.0648615	0.671542	-0.129434	0.718842
ABL2	P42684	0.402293	94	-0.0272404	0.760698	0.538082	0.000101324
ABLIM1	O14639;A0A3B3IS55;F8W8M4	-0.0931548	5998	-2.00835	3.42419e-06	-0.264597	0.681667
ABR	Q12979;A0A0G2JQ41;A0A1C7CYZ0;I3L4Y1;A0A0G2JRJ1;I3L2P5;I3L3W0	-0.230648	7897	-0.324745	0.0293786	-0.570583	0.204876
ABRACL	Q9P1F3;Q5SZC9	-0.000849738	3994	-0.775729	7.98761e-05	-0.121588	0.83766
ABRAXAS1	Q6UWZ7;A0A087WWJ9;D6REL5;A0A087WZ78	-0.148321	6963	0.158365	0.159659	0.209181	0.536173
ABRAXAS2	Q15018	0.0375136	3177	0.324634	0.00397795	0.169723	0.35671
ABT1	Q9ULW3	-0.0364357	4823	0.0093258	0.898946	0.13243	0.789623
ACAA1	P09110;C9JDE9;H0Y4D4;H7C131	-0.120454	6482	0.348131	0.00237465	-0.29727	0.474295
ACAA2	P42765;A0A0B4J2A4;K7EME0	-0.169545	7269	0.00291741	0.980118	-0.13591	0.883898
ACAD10	Q6JQN1;F8VXK4;F8W1I9	-0.159104	7120	-0.0921149	0.420933	0.0753726	0.870476
ACAD8	Q9UKU7	-0.235323	7925	0.277954	0.0211531	-0.122872	0.822846
ACAD9	Q9H845;H0Y8Z9;Q9H9W4	0.0538687	2883	0.191108	0.180595	0.383554	0.326509
ACADM	P11310;Q5T4U5;A0A7P0T8G6;A0A7P0TB51;A0A7P0TB55;F6YB23;H0YDT5	-0.153593	7040	0.341964	0.0116055	0.19967	0.790881
ACADS	P16219;E9PE82	-0.430314	8333	0.150616	0.47041	-0.680706	0.253596
ACADSB	P45954	-0.103276	6199	0.644127	9.98257e-05	0.074628	0.889296
ACADVL	P49748	-0.0155599	4359	0.152729	0.217815	0.287544	0.658384
ACAP1	Q15027	0.00463322	3862	-0.209158	0.291248	-0.0549393	0.922319
ACAP2	Q15057;A0A0U1RQT1;H7C3K3;H7C3Q8	-0.0894487	5927	-0.149978	0.0427516	-0.0309014	0.92334
ACAT1	P24752;A0A5F9ZHD4;A0A5F9ZHJ0;A0A5F9ZI66	-0.498387	8339	0.286631	0.00349597	-0.711509	0.494638
ACAT2	Q9BWD1	0.0825335	2344	0.0657801	0.452245	0.193523	0.594337
ACBD3	Q9H3P7	0.349923	174	0.150116	0.2135	0.512518	0.0298846
ACBD5	Q5T8D3;B7Z2R7;A0A7I2V2M2;A0A7I2V2Y9;A0A7I2V347;A0A7I2V420;A0A7I2V556;A0A7I2V560;A0A7I2V5E1;A0A7I2V5U2;A0A7I2V690;A0A7I2YQD7;A0A7I2YQE9;A0A7I2YQJ9;A0A7I2V462;Q5T8E0;X6RDD7	0.0351732	3218	0.178689	0.0138188	0.214452	0.700165
ACBD6	Q9BR61	0.441762	61	0.332424	0.0021013	0.70636	0.000338289
ACD	Q96AP0;A0A8Q3SHY1;A0A8Q3SHY4;A0A8Q3WLR8;A0A8Q3WLT1;A0A8Q3WM11;R4GMR6;R4GNJ5;A0A8Q3SI32;A0A8Q3SI54;A0A8Q3WKP4;A0A8Q3WKU3;A0A8Q3WM19	-0.2	7626	-0.265269	0.00563503	-0.139938	0.598321
ACIN1	S4R3H4	0.00891635	3770	-0.257992	0.135491	-0.0168879	0.954066
ACLY	P53396	0.15322	1314	-0.0183833	0.647292	0.201559	0.422733
ACO2	Q99798;A0A7I2V3F1;A0A7I2V3U0;A0A7I2V586;A0A7I2V5A1;A0A7I2V5T4;A0A7I2V614;A0A7I2V3C8;A0A7I2V4I8;A0A7I2V538;A0A7I2V5W7;A0A7I2V6A6;A2A274	-0.256663	8037	0.311609	0.00385959	-0.247922	0.614603
ACOT1	P49753;Q86TX2;A0A087WT95;G3V4F2	-0.249235	7998	0.172918	0.0679909	-0.243238	0.700808
ACOT13	Q9NPJ3	-0.0328405	4743	0.429871	0.000467459	0.63954	0.221834
ACOT8	O14734;A0A494C0N6;H7C5A7	0.0620699	2720	0.0444018	0.291431	0.0999454	0.860319
ACOT9	Q9Y305;C9J7L8;H7C5Q2	-0.387653	8315	0.53792	0.00012827	-0.503762	0.198007
ACOX1	Q15067;I3L0T4;I3L4S5;K7ELT1	-0.155354	7064	0.262423	0.0136669	-0.18474	0.627084
ACOX3	O15254	-0.144431	6907	0.645416	5.03259e-05	-0.394974	0.365492
ACP1	P24666;G5E9R5	0.0615787	2728	0.0344163	0.509513	0.0648164	0.876262
ACP2	P11117;A0A5F9ZHR7;B7Z7D2;E9PQY3	-0.188913	7522	-0.216974	0.0174327	-0.736364	0.0423673
ACP6	Q9NPH0	0.128632	1646	0.055058	0.539984	0.999301	0.0189734
ACSF2	Q96CM8;E9PF16	-0.410083	8325	0.619831	9.07779e-05	-0.809052	0.00200995
ACSF3	Q4G176;A0A3B3ISK9;F5H362;F5H5A1;F5H755;H0YGC7	-0.146483	6936	0.549758	0.00391775	0.207408	0.69846
ACSL1	P33121;Q9ULC5;A0A8C8L3F5;E7EPM6;A0A8C8KCK5;B7Z3Z9;H0Y9U7	-0.0568554	5253	0.0166862	0.844603	0.000141034	0.999838
ACSL3	O95573;A0A7P0T8L6;A0A7P0TA76;A0A7P0TB52;A0A7P0TBB1	0.00825779	3780	0.4635	0.000156773	0.162396	0.592522
ACSL4	O60488;A0A804HI36;D6RF95	0.102852	2026	-0.049016	0.518684	0.0413842	0.923099
ACSL5	Q9ULC5;A0A8C8L3F5;A0A8C8KCK5;A0A804HIN9	0.139945	1516	0.3246	0.0122726	0.0651939	0.889112
ACSM3	Q53FZ2;H3BSM0;H3BVD5	-0.0960986	6055	1.60691	5.51188e-05	0.0771878	0.908844
ACSS1	Q9NUB1	-0.238388	7935	0.155322	0.18629	-0.113309	0.838472
ACSS2	Q9NR19;B4DEH9;C9IYL0;C9J7L5;C9JXD9;C9JY31;F8WCJ4;F8WDJ9	0.000267941	3967	1.11252	4.11461e-05	0.15486	0.74769
ACTG1	K7EM38	-0.145264	6920	1.05075	0.0306454	-0.121447	0.870476
ACTN1	P12814;A0A7I2V4Y4;A0A804HII9;A0A804HIN7;A0A804HJU8;A0A804HK61;A0A804HKE2;A0A804HL31;A0A804HLD0;A0A804HLF4;H9KV75	-0.150396	6991	-0.0940082	0.353156	-0.315752	0.732413
ACTR10	Q9NZ32;F6S9Y6;G3V2Q5;G3V5Y4;V9GYX7	0.0393882	3147	-0.124	0.128927	0.0505271	0.871614
ACTR1A	P61163;A0A1B0GVS3;R4GMT0	-0.0889766	5915	-0.0064788	0.906014	-0.149734	0.437043
ACTR1B	P42025	-0.177766	7371	-0.0611192	0.596545	-0.127046	0.63292
ACTR2	P61160;A0A1B0GWD0;A0A1B0GWH0	-0.0315722	4721	-0.0613822	0.244054	-0.0870874	0.800371
ACTR3	P61158;B4DXW1	-0.00414066	4083	-0.12345	0.0402463	-0.0504623	0.903369
ACTR5	Q9H9F9	-0.110482	6323	-0.210173	0.0317549	-0.0513418	0.7993
ACTR6	Q9GZN1;F8VP72;F8W043;F8W057;F8W0Q1	0.123391	1730	-0.119057	0.110817	0.158446	0.419931
ACTR8	Q9H981;H0Y849	-0.00527611	4115	-0.060929	0.325298	-0.0340997	0.914718
ACYP1	P07311;G3V2U7	0.00135705	3942	0.219042	0.0764486	-0.210409	0.686624
ACYP2	P14621;E9PF46;F8WA34;U3KPX1	0.152057	1331	0.924722	0.0623845	0.212687	0.797181
ADA	P00813;A0A8Q3SIA9;A0A8Q3SIC7;F5GWI4;A0A8Q3SI46;A0A8Q3SIC0;A0A8Q3SIG8;A0A8Q3SIH0;A0A8Q3SJ63;A0A8Q3WKY2;A0A8Q3WKZ1;A0A8Q3WKZ4;A0A8Q3WKZ5;A0A8Q3WKZ6;A0A8Q3WKZ9;A0A8Q3WL01;A0A8Q3WM09;A0A8Q3WM84;A0A8Q3SI69;A0A8Q3WKX5;A0A8Q3WKX8;A0A8Q3WL06;A0A8Q3WLK2;A0A8Q3WM58;F5GXW0	0.120564	1770	-0.165882	0.0404632	0.615371	0.142609
ADAL	Q6DHV7	-0.0952906	6041	0.322168	0.0494579	0.0894334	0.807865
ADAM10	O14672	-0.00495019	4105	0.0310296	0.800927	-0.488713	0.292931
ADAM15	Q13444	0.254679	487	-0.0674569	0.773951	0.602876	0.321519
ADAM17	P78536;A0A8V8TN27;A0A8V8TNK7;A0A8V8TPV7	-0.0402087	4898	0.0504379	0.788514	-0.0782428	0.889419
ADAM9	Q13443;A0A7I2V2E1;A0A7I2V2Z6;A0A7I2V3B5;A0A7I2V3C1;A0A7I2V3W3;A0A7I2V4B3;A0A7I2V5N8;A0A7I2YQ97;A0AVL1;F8WC54	0.0820714	2353	-0.0755186	0.612562	-0.0595941	0.94683
ADAR	P55265;A0A3B3IRQ9;A0A3B3ISU1;A0A3B3ISX1;A0A7P0Z4K3;A2IBT1	0.465085	40	0.239684	0.000919337	0.971356	1.09714e-06
ADARB1	P78563	-0.0809041	5761	1.02667	0.00019949	0.220002	0.897287
ADAT3	Q96EY9;D6W601	-0.254701	8023	0.86986	0.000111952	-0.0638294	0.920833
ADD1	P35611;A0A804HL01;H0Y9H2;E7ENY0;E7EV99	0.0536142	2885	0.454817	0.00865608	0.0176588	0.979756
ADD2	P35612	0.0377787	3175	2.14906	0.0337868	0.463386	0.464573
ADD3	Q9UEY8	0.0229459	3458	0.437885	0.00597023	-0.0466691	0.92144
ADH5	P11766	0.00868165	3771	0.0411599	0.476833	0.00183409	0.997167
ADI1	Q9BV57;A0A0G2JQN5	0.404002	90	-0.0740597	0.42344	0.33139	0.242464
ADK	P55263;A0A5F9ZH31;A0A5F9ZH72;A0A5F9ZH76;A0A5F9ZH83;A0A5K1VW54;A0A5K1VW94	0.0938443	2167	0.196757	0.0330105	-0.0727368	0.849274
ADM	P35318;E9PL83	-0.17466	7322	0.197938	0.744138	0.626697	0.61002
ADNP	Q9H2P0;A0A2R8Y6X0;A0A669KBJ7	-0.0160331	4371	0.0568755	0.274766	-0.0569924	0.80963
ADNP2	Q6IQ32	-0.1656	7222	-0.656902	0.0309347	-0.190412	0.744124
ADO	Q96SZ5	-0.233082	7911	0.346646	0.00673979	-0.193921	0.361431
ADPGK	Q9BRR6	-0.057799	5269	0.142363	0.0311615	-0.240859	0.699889
ADPRS	Q9NX46	0.0801944	2385	0.153325	0.046542	0.151838	0.545166
ADRM1	Q16186;A0A087WX59;A0A087WUX6	0.222728	680	0.0617229	0.640158	0.143068	0.654889
ADSL	P30566;A0A096LNY6;A0A0A6YY92;A0A1B0GTJ7;A0A1B0GWJ0;A0A7P0T8E4;A0A7P0Z472;A0A1B0GTG9;A0A1B0GWF8;A0A7P0T9A7;A0A096LNY4;A0A096LNY5;A0A096LP72;A0A096LP92;A0A1W2PRX2;B4DEP1	-0.0236755	4543	0.045071	0.490789	0.0644921	0.9017
AFDN	P55196;A8MQ02;J3KN01;Q5TIG5;H0Y7R8;A0A804HJ20;H0Y8U8	0.0518951	2915	-0.239809	0.00234569	0.225443	0.65833
AFF1	P51825;A0A669KBI3;F5GXF9	-0.055905	5233	0.184934	0.108992	0.245566	0.558573
AFF4	Q9UHB7;C9JCE0	0.121765	1753	0.0117885	0.918444	0.251675	0.204876
AFG1L	Q8WV93;H0Y5F4	-0.155114	7062	0.445176	0.0195931	-0.225464	0.597126
AFG3L2	Q9Y4W6;A0A8I5KVV1;A0A8I5QJR7	-0.0647354	5429	0.0798586	0.585118	0.388454	0.283139
AFTPH	Q6ULP2;B8ZZI9;A0A8Q3SI81;A0A8Q3SIA4;A0A8Q3WKU6;A0A8Q3WM48	0.318666	243	-0.43097	0.00265839	0.0511315	0.89629
AGA	P20933	-0.15134	7007	-0.273748	0.0442502	0.150544	0.870516
AGAP2	F8VVT9;Q99490;J3KNM6	0.0240623	3435	0.0200747	0.918101	-0.0716112	0.785831
AGFG1	P52594	-0.153801	7042	0.0455544	0.473822	-0.111263	0.604985
AGFG2	O95081;A0A0C4DG34	0.0159748	3608	-0.202589	0.19589	0.0192299	0.980229
AGGF1	Q8N302;A0A2R8YFF1	0.0481903	2984	-0.137137	0.536417	0.512393	0.161925
AGK	A0A3B3ISY9;A0A3B3ISZ0;A0A3B3ITD0;E9PC15;Q53H12;E9PG39;A0A0G2JLD0;A0A0G2JLG5	0.136702	1543	0.43612	0.00331568	0.528185	0.171608
AGL	P35573	-0.265211	8078	0.129086	0.0262705	-0.155311	0.611745
AGMAT	Q9BSE5	-0.00549819	4119	-0.00396348	0.975805	0.0964349	0.947782
AGO1	Q9UL18;A0A6I8PTZ8;Q5TA58;A0A8V8TNY0;A0A8V8TQA7	0.0216897	3483	-0.0969061	0.375695	0.0342951	0.913583
AGO2	Q9H9G7;Q9HCK5;Q9UKV8;Q9UL18;A0A6I8PTZ8;Q5TA58;A0A8V8TNY0;A0A8V8TQA7	0.100434	2068	-0.264297	0.00163991	0.261586	0.211258
AGO3	Q9H9G7;Q5TA56	0.00571022	3829	0.0712393	0.603233	-0.0928616	0.759129
AGPAT1	Q99943	0.248138	520	0.127288	0.407299	0.732995	0.00339821
AGPAT3	Q9NRZ7	-0.0311118	4711	0.287688	0.0169874	-0.0395906	0.963342
AGPAT5	Q9NUQ2	-0.114215	6384	0.264754	0.0217366	0.121282	0.839152
AGPS	O00116;A0A1B0GWA2;A0A2R8YEL0;A0A7P0T984;A0A7P0T9C9;A0A7P0TAL3;A0A7P0TAU9;B7Z3Q4	0.140502	1504	0.0826176	0.153765	0.199179	0.446505
AHCTF1	Q8WYP5	0.28405	365	0.00466343	0.948298	0.337405	0.0149221
AHCY	P23526	-0.0878977	5895	0.2672	0.00196085	-0.195662	0.524453
AHCYL1	O43865	-0.0546489	5207	-0.657966	9.07779e-05	-0.108317	0.773796
AHCYL2	Q96HN2	0.0387843	3155	-0.0662915	0.536822	-0.353171	0.230039
AHNAK	Q09666	0.191488	935	-0.510526	0.00177277	0.540536	0.485822
AHSA1	O95433;G3V438;H0YJU2	0.246721	525	0.053782	0.539991	0.221281	0.35671
AHSG	P02765;C9JV77	-0.164934	7212	1.73716	0.1811	-0.436467	0.469066
AIDA	Q96BJ3	0.314926	261	-0.0572493	0.709648	0.515727	0.0102352
AIFM1	O95831;A0A6Q8PFE1;A0A6Q8PFM5;A0A6Q8PG15;A0A6Q8PHC0;A0A6Q8PHJ4;A0A6Q8PHJ9;A0A7I2PK44;E9PMA0	-0.0727987	5600	0.386969	0.000526854	0.193618	0.719488
AIFM2	Q9BRQ8	0.0444467	3046	-0.241174	0.135919	0.145598	0.784138
AIM2	O14862	0.149672	1371	1.29054	0.000231354	0.0495041	0.946848
AIMP1	Q12904;A0A5F9ZHC5;A0A804HJ47;A0A8C8KIA0;A0A8C8MUD1	0.131958	1599	0.0371723	0.623851	0.0800611	0.837383
AIMP2	Q13155;A8MU58	0.0668826	2626	-0.0102755	0.855827	0.238613	0.526543
AIP	O00170;A0A804HKH9;E9PMH2;A0A804HIX8;A0A804HJ38;A0A804HJ46;A0A804HKK3;A0A804HKL7;V9GYQ3	0.0495148	2963	-0.0640122	0.318072	-0.202217	0.428513
AK2	P54819;F8W1A4;A0A5F9ZHP2;A0A5K1VW67;F8VY04;F8VZG5	-0.134219	6734	0.233807	0.0103049	-0.0492496	0.914668
AK3	Q9UIJ7	-0.157522	7090	0.0957162	0.238056	-0.477307	0.387889
AK4	P27144;A0A8I5KW96;F8VS11	-0.101656	6171	-0.691325	0.000556733	0.0505312	0.962544
AK6	Q9Y3D8;A0A087WVD7;A0A087WY94	0.280106	382	-0.1245	0.150302	0.571841	0.0352991
AKAP1	Q92667;I3L0K6;I3L2A2;I3L2N7;I3L364;I3L3K1	0.165994	1168	-0.146477	0.251938	0.209919	0.532122
AKAP10	O43572	-0.00155088	4013	-0.280294	0.00644818	-0.0960757	0.678383
AKAP11	Q9UKA4	0.0502326	2946	-0.156653	0.0209429	-0.11999	0.772894
AKAP12	Q02952	-0.224783	7844	0.346456	0.697982	-0.328996	0.627731
AKAP13	Q12802;A0A087WTD7;A8MYJ1;A0A087WY36	-0.176318	7348	-0.252607	0.0105123	-0.303577	0.142609
AKAP17A	Q02040;X6RAJ1	0.0588005	2793	-0.0348206	0.509068	-0.0296037	0.941768
AKAP6	Q13023	0.0106653	3731	-0.151572	0.850905	0.31322	0.82884
AKAP8	O43823;A0A7P0T893	0.237334	589	0.0404944	0.623726	0.140677	0.514179
AKAP8L	Q9ULX6;A0A7P0TAE3;A0A7P0TAJ5	0.0237309	3441	-0.0298942	0.646386	-0.175611	0.482632
AKAP9	Q99996;A0A0A0MRF6;A0A7P0T8N5;A0A7P0T928;A0A7P0T939;A0A7P0T9A9;A0A7P0TAA2;A0A7P0TAD6;A0A7P0TAX3;A0A7P0TBH8;A0A7P0TBI4;A0A7P0Z4N5;A0A7P0Z4Q5	0.243779	543	-0.227338	0.00518575	0.164242	0.565848
AKNA	Q7Z591	0.0213193	3488	-0.222725	0.0124243	0.522331	0.649153
AKR1A1	P14550	-0.189911	7534	0.155576	0.0827386	-0.557932	0.155765
AKR1B1	P15121;E9PCX2	0.0941734	2165	0.299699	0.0227497	-0.205505	0.67512
AKR1D1	P51857	0.0864326	2281	-0.398279	0.286683	0.0154323	0.987153
AKT1	P31749;A0A804HJM6	-0.257879	8043	-0.134353	0.0541416	-0.605072	0.00375671
AKT1S1	Q96B36;H9KV91	0.0724474	2535	0.178515	0.0388391	-0.161051	0.612432
AKT2	P31751;M0R0P9;C9JHS6;J3QKW1;J3QLS6;M0R275	-0.132803	6709	-0.0315602	0.578997	-0.220048	0.305215
ALAD	P13716	0.014702	3635	0.220676	0.0226244	0.199543	0.66044
ALAS1	P13196	0.104701	1993	0.0344252	0.860942	0.140568	0.804871
ALCAM	Q13740;F5GXJ9	0.00453282	3866	-1.36879	0.000279047	-0.117623	0.876845
ALDH16A1	Q8IZ83	0.10483	1989	0.138455	0.197525	-0.160756	0.510368
ALDH18A1	P54886	-0.0116333	4259	-0.0722906	0.301948	0.0125816	0.983976
ALDH1B1	P30837	-0.132043	6691	0.374771	0.000912634	-0.25177	0.712375
ALDH1L1	O75891	-0.121364	6503	-0.486091	0.166441	-0.543714	0.278784
ALDH1L2	O75891;Q3SY69;A0A494C1M4	-0.0229808	4525	-0.0257302	0.801347	-0.495127	0.526543
ALDH2	O94788;P05091;F8VP50;H0YKL3;H0YMG7	-0.301132	8196	-1.01584	0.000280612	-1.27786	0.00734278
ALDH3A2	P51648;A0A5F9ZGX4;A0A5F9ZHI5;A0A5F9ZHN9;A0A5F9ZI12;A0A5K1VW72;J3QRD1	-0.15121	7004	-0.258396	0.0117462	-0.183205	0.698804
ALDH4A1	P30038	-0.10981	6315	1.18723	5.56647e-06	0.0930623	0.859893
ALDH5A1	P51649;C9J8Q5;A0A5F9ZI23	-0.347073	8284	2.06781	4.11461e-05	-0.264121	0.765737
ALDH6A1	Q02252;G3V4Z4	-0.232463	7907	0.174741	0.0291969	-0.407809	0.559526
ALDH7A1	P49419;A0A1B0GUA1;A0A1B0GW77;A0A1B0GW82;A0A0J9YWF7;A0A1B0GTG2;A0A1B0GTY9;F8WDY6;H0YHM6	-0.208701	7693	2.60145	0.16642	-0.738642	0.436647
ALDH9A1	P49189	0.198262	877	0.0960568	0.0677613	0.682879	0.0274662
ALDOA	P04075;H3BR68;J3KPS3	0.17618	1069	0.368887	0.0171105	0.155498	0.462643
ALDOC	P09972;A8MVZ9	-0.145169	6917	0.129692	0.197835	-0.26071	0.521586
ALG11	Q2TAA5;A0A3B3IS90;A0A7P0T8Y4	-0.127961	6614	0.0106383	0.952041	-0.0437676	0.944279
ALG13	A0A087WT15;A0A096LP10	-0.0080068	4175	0.971834	0.166218	0.0360824	0.954726
ALG14	Q96F25	0.059452	2780	-0.550346	0.53134	0.227169	0.729307
ALG2	Q9H553	-0.06956	5536	0.444827	0.000386919	0.178363	0.720177
ALG3	Q92685;C9J7S5;H7C0X4	-0.0403966	4903	0.5494	0.458668	-0.00791021	0.995482
ALG5	Q9Y673;A0A7P0T8X9;A0A7P0T850;A0A7P0T882;A0A7P0T901;A0A7P0T9B8;A0A7P0T9C7;A0A7P0T9X2;A0A7P0TAL2;A0A7P0TB27;A0A7P0Z4I2;B4DR67	-0.127755	6608	0.0879527	0.387877	-0.380263	0.477848
ALKBH1	Q13686	-0.12366	6536	-0.0163074	0.925659	0.164819	0.744124
ALKBH3	Q96Q83;E9PSA5;E9PN35;E9PRD0;E9PRJ2	-0.0739534	5618	0.452681	0.0109028	-0.155278	0.788186
ALKBH4	Q9NXW9	-0.0879031	5896	0.414825	0.00119047	-0.0912296	0.745953
ALKBH5	Q6P6C2	-0.0416785	4933	-0.129118	0.0122684	-0.406327	0.0563292
ALKBH6	Q3KRA9	0.0346388	3226	0.169998	0.401494	-0.0809242	0.958105
ALKBH7	Q9BT30;M0QZH2;M0QZI0	-0.151834	7017	0.169868	0.327407	0.0457338	0.955011
ALKBH8	Q96BT7	-0.172897	7307	0.142156	0.392208	-0.332241	0.230142
ALMS1	Q8TCU4;A0A087WTU9;A0A087WV20;A0A804HIB7;A0A804HJA5;A0A804HJW3;A0A804HKC0;A0A804HKP4;A0A804HL70	0.0337544	3248	-0.219715	0.128705	0.0915311	0.892554
ALS2	Q96Q42;A0A0S2Z5Q7;A0A7P0T8F3;A0A7P0T8P3;A0A7P0T8R1;A0A7P0T8T2;A0A7P0T951;A0A7P0T958;A0A7P0T976;A0A7P0T980;A0A7P0T9R1;A0A7P0T9U5;A0A7P0T9V4;A0A7P0TAH8;A0A7P0TAM1;A0A7P0Z499;A0A7P0Z4F3;A0A7P0Z4I4;A0A7P0Z4J9;A0A7P0Z4M6	0.264979	445	0.157873	0.661347	1.04756	0.075513
ALYREF	Q86V81;E9PB61	0.102091	2036	0.00444922	0.950453	-0.077996	0.895136
AMDHD2	Q9Y303;A0A3B3IU33;H3BQ15;H3BSV9;H3BTZ6	0.0556386	2841	0.0359621	0.667582	-0.0320724	0.938523
AMFR	Q9UKV5;H3BRK9	-0.00872468	4191	-0.056182	0.494258	0.0909478	0.861462
AMPD1	P23109;A0A1B0GTL6	-0.288655	8161	0.170396	0.0266127	-0.872478	0.276377
AMPD2	Q01433;A0A5F9UK94;A0A7P0Z4H6;A0A804CCZ3;A0A804H2H4;H0Y360;H0YF16;A0A590UK85	0.0950372	2157	-0.176637	0.00899917	0.225572	0.58858
AMPD3	Q01432;E9PKC5	-0.271142	8097	0.0297254	0.713624	-0.157979	0.859893
AMZ2	Q86W34;J3KRD0;J3KRS2;J3KS38;J3KSH1;J3KTM1;J3QLK6	-0.232188	7906	-0.0025103	0.982313	-0.298695	0.334511
ANAPC1	Q9H1A4	0.0612771	2732	-0.206227	0.00673979	-0.00650713	0.981441
ANAPC10	Q9UM13;A0A286YEY6;D6R9Q5;D6RA92;D6RD74;A0A3B3ISY7	0.0401683	3123	-0.337847	0.00931479	0.130151	0.625298
ANAPC13	Q9BS18	-0.0792544	5728	0.292869	0.485733	-0.0245373	0.967615
ANAPC16	Q96DE5;A0A087WUN5	0.0755174	2476	-0.0859383	0.599334	0.155049	0.627757
ANAPC2	Q9UJX6	-0.044694	5005	-0.081165	0.141428	-0.0417288	0.892554
ANAPC4	Q9UJX5	-0.0979484	6103	-0.143634	0.031437	-0.162398	0.695582
ANAPC5	Q9UJX4;F5H0F9;H0YFB5;F5H0N1	0.0217873	3481	-0.148086	0.0464069	0.0300998	0.912193
ANAPC7	Q9UJX3	0.195751	896	-0.182999	0.00171882	0.109127	0.516374
ANGEL2	Q5VTE6	0.304378	302	0.287189	0.0724556	0.629998	0.00392111
ANK3	P16157;Q01484;Q12955;A0A5F9ZGS5;A0A5F9ZGS7;A0A5F9ZGX3;A0A5F9ZGX8;A0A5F9ZGY1;A0A5F9ZGY3;A0A5F9ZGY4;A0A5F9ZGZ1;A0A5F9ZGZ5;A0A5F9ZH03;A0A5F9ZH17;A0A5F9ZH19;A0A5F9ZH30;A0A5F9ZH34;A0A5F9ZH35;A0A5F9ZH38;A0A5F9ZH39;A0A5F9ZH58;A0A5F9ZH70;A0A5F9ZHA1;A0A5F9ZHC9;A0A5F9ZHD2;A0A5F9ZHE2;A0A5F9ZHE4;A0A5F9ZHF7;A0A5F9ZHG3;A0A5F9ZHJ4;A0A5F9ZHJ6;A0A5F9ZHL3;A0A5F9ZHL5;A0A5F9ZHL9;A0A5F9ZHM6;A0A5F9ZHN0;A0A5F9ZHN5;A0A5…	-0.091685	5969	-0.384265	0.00665127	-0.767358	0.309408
ANKFY1	Q9P2R3	-0.248701	7991	0.0201236	0.752442	-0.165134	0.446803
ANKHD1	Q8IWZ3;A0A0A0MQZ8;H0Y472;H0Y4P6;H0Y785;H0Y7Y3	0.0153103	3626	-0.122868	0.164656	-0.101145	0.818753
ANKLE2	Q86XL3;F5H6J0	0.193683	916	0.0959476	0.0865948	0.190448	0.441277
ANKMY2	Q8IV38;G3V0G5	0.00984195	3752	-0.385951	0.00382109	0.0666118	0.863133
ANKRD11	Q6UB99	0.0530219	2897	0.0971871	0.246199	0.077168	0.876765
ANKRD12	Q6UB98	0.073533	2508	-0.031275	0.739836	-0.0977697	0.710642
ANKRD13A	Q8IZ07;S4R3D2	-0.294249	8182	-0.076326	0.352383	-0.382585	0.231638
ANKRD16	Q6P6B7	-0.190257	7535	0.923326	0.00172971	-0.418431	0.527866
ANKRD17	O75179;Q8IWZ3;H0YM23;E9PDP5;H0Y4P6;H0YLQ3;H3BLS9;H7C2F5	0.154205	1299	0.128485	0.0283748	0.0804396	0.825389
ANKRD27	Q96NW4;K7ELM1	0.0831073	2335	-0.134562	0.0727402	-0.511127	0.24112
ANKRD28	O15084;Q8N8A2;A0A2R8Y7Y4;B4DIW9;H7C209;H7C4A0	-0.0718275	5586	-0.0366872	0.663714	-0.213933	0.300178
ANKRD44	Q8N8A2;A0A2R8Y7Y4;H7C209	-0.195529	7582	-0.0257453	0.78857	-0.22304	0.480648
ANKRD49	Q8WVL7	-0.037092	4833	-0.103031	0.427657	0.034444	0.94033
ANKRD50	Q9ULJ7	0.255577	485	-0.192402	0.0104788	0.349024	0.789314
ANKRD52	Q8NB46	-0.0275305	4639	-0.260828	0.0727982	-0.408866	0.789723
ANKRD54	Q6NXT1;C9JU48;D3YTC9;H7BZV9	-0.122439	6519	-0.11462	0.384174	-0.0519417	0.914668
ANKZF1	Q9H8Y5;B8ZZS4	0.335465	198	-0.118823	0.065732	0.419535	0.0650276
ANLN	Q9NQW6	0.170639	1129	-0.738569	4.11461e-05	0.273112	0.737866
ANO6	Q4KMQ2;A0A7P0T8Y2;A0A7P0TAF4;A0A7P0TAW4;A0A7P0TBC5;A0A7P0TBD5;A0A7P0TBI1	-0.227366	7871	-0.529751	0.000992947	-0.502313	0.134284
ANO8	Q9HCE9;M0QYD2	0.107553	1953	-0.0365198	0.911843	0.0150217	0.988602
ANP32B	Q92688	0.202712	830	-0.0921633	0.283217	0.206342	0.611022
ANP32E	Q9BTT0;E9PPH5	0.461857	44	0.0458717	0.534083	1.32398	8.90255e-08
ANTXR2	P58335;A0A7P0TAR4;A0A7P0Z4A8;J3KPY9;A0A0C4DG84	-0.0629785	5388	0.0732807	0.930772	-0.558701	0.264134
ANXA1	P04083;Q5T3N1	-0.105385	6243	0.0996095	0.379457	0.0729476	0.94683
ANXA11	P50995	-0.053968	5191	0.471417	0.016576	0.18652	0.627643
ANXA2	A6NMY6;P07355;H0YL33;H0YM50;H0YMD0;H0YMU9;H0YMW4;H0YN28;H0YN42;H0YNP5	0.126201	1689	-0.0782647	0.183912	0.970444	0.112239
ANXA3	P12429;D6RA82;D6RFG5	-0.0980699	6105	-2.87367	3.42419e-06	0.322492	0.789723
ANXA4	P09525;Q6P452	-0.182745	7430	-0.0262857	0.66618	-0.0381055	0.94683
ANXA5	P08758;D6RBE9;D6RBL5	0.251859	503	-0.0452167	0.567225	0.246735	0.521586
ANXA6	P08133;A0A0S2Z377;E5RI05;E5RJR0;E7EMC6;E5RFF0;E5RIU8;E5RK69	0.144362	1435	0.0985802	0.196099	0.0397664	0.959163
ANXA7	P20073	-0.0863046	5873	-0.0594621	0.21879	-0.313132	0.304959
AP1B1	Q10567;C9J1E7;H7C034	-0.0251777	4589	-0.07028	0.223916	-0.0129691	0.979756
AP1G1	O43747	-0.0299773	4690	-0.0803005	0.235275	-0.154959	0.563756
AP1G2	O75843;H0YJ08	0.0345455	3229	-0.337843	0.00856758	-0.0400003	0.944832
AP1S1	P61966;A0A2R8YGH5;H7C1E4	-0.162882	7182	-0.00934719	0.850168	0.00203471	0.997167
AP1S2	P56377;A0A5F9ZHW1;A0A5F9ZHX2;A0A5F9ZI43;A6NH01;H0Y673;H7BZG6	0.0630273	2697	-0.306238	0.0183198	-0.111479	0.828875
AP2A2	O94973;A0A0G2JS82	-0.0536598	5181	0.178791	0.0291554	-0.177085	0.427055
AP2B1	P63010;Q10567;A0A087X253;A0A087WU93;A0A087WYD1;A0A087WZQ6;C9J1E7	0.313481	270	-0.109535	0.0603865	0.0688712	0.74331
AP2M1	Q96CW1;A0A087WY71;A0A8I5KWD3;C9JGT8;C9JJD3;C9JPV8;C9JTK4;E9PFW3	0.145359	1424	-0.0487921	0.290843	-0.00933628	0.9754
AP2S1	P53680;M0QYZ2;M0R0N4;X6R390	0.0916984	2201	-0.0233643	0.778513	-0.0457862	0.887164
AP3D1	O14617;A0A087WYN6;A0A8V8TQW4;A0A2R8Y4J3	-7.92578e-05	3976	0.157493	0.0605376	-0.240971	0.221345
AP3M2	P53677;E5RI83;E7ER80	-0.232622	7908	0.123166	0.242721	-0.218283	0.433789
AP3S1	Q92572	-0.194433	7574	0.283815	0.0020095	-0.457456	0.0203747
AP4B1	Q9Y6B7;B1ALD0	0.0531488	2893	-0.305655	0.0352738	0.117951	0.748318
AP4E1	Q9UPM8	0.156041	1279	-0.0931366	0.325109	0.00278039	0.991725
AP4M1	O00189;C9IZL5;C9JC87;C9JMG3;C9JWL4;F8WCR6;H0Y6K1	-0.0661038	5458	0.0724707	0.630473	-0.250021	0.405622
AP4S1	Q9Y587;A0A5F9ZHV3;G3V3X7;G3V4P7;G3V5J6;A0A5F9ZH42;A0A5F9ZI62;A0A8C8KBR5;A0A8C8KCP6	-0.0737116	5613	-0.238234	0.143996	-0.134838	0.741215
AP5B1	Q2VPB7	-0.202183	7646	-0.0626885	0.609971	-0.051361	0.887642
AP5M1	Q9H0R1;E7EQ45;S4R311	-0.177209	7359	-0.562316	0.204248	-0.0669434	0.850242
AP5S1	Q9NUS5;A2A2L4;Q5JX74	0.00391579	3882	0.106786	0.629782	-0.105599	0.892554
AP5Z1	O43299;A0A3B3IS81	-0.0366305	4826	-0.0228684	0.762965	0.158552	0.65867
APAF1	O14727;C9JLV4	-0.0474638	5066	-0.223414	0.0376761	0.0192493	0.981441
APBA3	O96018	0.271569	409	0.130493	0.62825	0.300239	0.361587
APBB1IP	Q7Z5R6	-0.102564	6182	1.63671	0.0716558	0.0402313	0.953987
APC	P25054	-0.159733	7133	0.0665448	0.599706	-0.449355	0.38085
APEH	P13798;C9JIF9;H0YFE5;H7C1U0	-0.0777273	5695	0.265032	0.0356214	0.00732959	0.98953
APEX1	P27695;G3V3M6;G3V5Q1;H7C4A8	-0.138656	6818	0.0561102	0.355259	-0.298543	0.307649
API5	Q9BZZ5	0.127888	1658	-0.129312	0.0268493	-0.000579226	0.99933
APIP	Q96GX9	-0.0534683	5175	-0.11874	0.144847	-0.237234	0.507692
APLP2	Q06481	-0.108272	6289	0.072701	0.368911	-0.6186	0.362687
APMAP	Q9HDC9;H0Y512	-0.0780754	5705	-0.0384787	0.750224	0.224239	0.679401
APOA1	P02647;F8W696	-0.198114	7605	0.809695	0.0202157	-0.466207	0.597126
APOB	P04114	-0.181294	7418	0.764204	0.00121261	-0.214903	0.800217
APOBEC3B	Q96AK3;Q9UH17;B0QYD3;Q6ICH2	-0.0323426	4736	-0.91643	0.000840795	-0.0551214	0.930896
APOBEC3C	Q9NRW3	-0.0276492	4642	0.0957156	0.38695	0.00935938	0.987153
APOBEC3D	Q96AK3;Q6ICH2	-0.19897	7613	0.871319	0.252889	-0.0352489	0.962969
APOBEC3F	Q8IUX4	0.0603465	2756	0.0233477	0.948603	-0.129931	0.865995
APOBEC3G	Q9HC16	-0.166678	7242	-0.0882757	0.172265	-0.318963	0.436647
APOE	P02649	-0.159025	7118	0.211862	0.00749452	-0.429526	0.656188
APOL2	Q9BQE5;J3KQL8;B0QYK8;E9PM95	-0.0475355	5068	0.364675	0.00863333	-0.306149	0.644703
APOO	Q9BUR5;H7C1U8;G3V1B6	-0.0314906	4719	0.102204	0.492622	0.341202	0.482632
APOOL	Q6UXV4	0.0442305	3052	0.36353	0.0177102	0.357423	0.41301
APP	E9PG40;P05067;A0A0A0MRG2;H7C0V9;H7C2L2	-0.0259363	4610	0.277441	0.0253749	-0.318623	0.572077
APPL1	Q9UKG1	0.0507634	2939	-0.0350589	0.591413	-0.0667474	0.826439
APPL2	Q8NEU8;F8VS86	-0.16287	7180	-0.300174	0.0387344	-0.272949	0.539109
APRT	P07741;H3BQZ9	0.141256	1487	0.455091	0.0035729	-0.0423176	0.940872
APTX	Q7Z2E3;A0A0A0MRW7;A0A5K1VW64;C9J8U3	-0.123735	6537	0.595991	0.00237703	-0.0284056	0.94291
AQR	O60306	-0.0701519	5545	-0.07894	0.138723	0.0347309	0.870717
ARAF	P04049;P10398;P15056;A0A2R8Y8E0;A0A2U3TZI2;H7C560;A0A0S2Z4L5;A0A2R8Y492;A0A2R8YDP5;A0A8I5KQV4;A0A8I5KS16;A0A8I5KSB0;A0A8I5KSV6;A0A8I5KYC4;A0A8I5QKU8;A0A8I5QKZ6;A0A2R8Y679;H7C4S5	0.113414	1869	0.0874095	0.186415	0.129436	0.594337
ARAP1	Q96P48;E7EU13	-0.14721	6947	0.22928	0.0064096	-0.241173	0.529195
ARCN1	P48444;B0YIW6	0.0654527	2653	0.281844	0.012537	0.00625795	0.986868
ARF4	P18085;C9JAK5;U3KQF2	-0.0528951	5164	0.000740738	0.9933	-0.039653	0.936758
ARF5	P84085;C9J1Z8	-0.236438	7928	0.121348	0.0484287	-0.212022	0.486306
ARF6	P62330	-0.230227	7893	0.00613929	0.932464	-0.502624	0.0324753
ARFGAP1	Q8N6T3;E5RHC5;E5RHT6;F8VWH9;F8W1U7	0.174381	1096	0.144301	0.0522384	0.0710651	0.849755
ARFGAP2	Q8N6H7;E9PN48;A0A0D9SF70;E9PMU9;E9PQP3;G5E9L0;H0YDN9	0.0678788	2611	0.219826	0.00580329	-0.00663207	0.98733
ARFGAP3	H0Y6A0	-0.0690853	5523	-0.228974	0.380024	-0.302967	0.510815
ARFGEF1	Q9Y6D6;E5RHL7;E5RIF2	-0.209513	7698	-0.175418	0.00677135	-0.301044	0.230302
ARFGEF2	Q9Y6D5;A0A7P0T7Z2;A0A7P0TA34	-0.19985	7623	-0.190367	0.00692701	-0.104931	0.73362
ARFIP1	P53367	-0.177989	7378	0.104607	0.160225	-0.165299	0.804797
ARFIP2	P53365;A0A087X1E4;E9PRV8	-0.0998495	6133	0.0257883	0.689204	-0.244017	0.442591
ARFRP1	Q13795	-0.0191039	4439	0.340258	0.00338672	-0.225299	0.557979
ARGLU1	Q9NWB6	0.00774382	3788	0.716509	0.58957	-0.0942967	0.715766
ARHGAP1	Q07960;H0YE29	0.00995176	3747	-0.289642	0.000966283	-0.182756	0.507561
ARHGAP10	A1A4S6;H0Y8W5	0.00553985	3834	0.42721	0.00247412	0.00591309	0.996748
ARHGAP12	Q8IWW6;H0Y5D8;Q1RLN5	-0.251268	8010	0.0973284	0.749992	-0.338484	0.283139
ARHGAP17	Q68EM7;C9IZD3;I3L1S9;I3L4P0	0.019814	3528	0.404439	0.000519414	-0.0202027	0.975829
ARHGAP19	Q14CB8	-0.248598	7989	-0.315972	0.00365356	-0.316513	0.644743
ARHGAP21	Q5T5U3;A0A087WW76;A0A1B0GTZ9;A0A1B0GV73;A0A7P0TAS2;A0A805TBS0;H0Y468;Q5JSD8	0.0326024	3272	-0.108246	0.583615	-0.0912143	0.874989
ARHGAP25	P42331;C9JB56;H7C4P1	-0.35373	8293	1.66679	0.000666591	-0.503486	0.0274662
ARHGAP27	Q6ZUM4;A0A0G2JNY3;A0A0G2JRG8;A0A8I5KVA8;E9PIR1;E9PNT2;E9PNX6	0.0937043	2169	-0.273464	0.00516634	-0.0601931	0.838472
ARHGAP31	Q2M1Z3	0.300393	312	-0.502652	0.576875	0.429256	0.189293
ARHGAP35	Q9NRY4	-0.044404	5001	-0.187955	0.0061753	-0.155555	0.608667
ARHGAP4	P98171;E7EQN5;E9PCM6;H7C3K8	0.159679	1240	-0.0390501	0.529861	0.411645	0.218555
ARHGAP45	Q92619;F5H1R4;K7EM85;K7ES98	-0.0105706	4232	0.228261	0.0210325	-0.0811085	0.84546
ARHGAP5	Q13017	0.102391	2031	0.0379439	0.807433	-0.174523	0.484417
ARHGDIA	P52565;J3KRY1;J3KTF8;J3QQX2	0.216823	725	-0.0246717	0.735791	-0.0923502	0.762403
ARHGDIB	P52566;F5H3P3;H0YGX7	-0.101932	6173	-0.406613	0.00497707	-0.065635	0.944991
ARHGEF1	Q92888;M0QZR4;A0A8V8TMH9;A0A8V8TP90;M0QYC1;M0R2C7	-0.00495988	4107	-0.170251	0.0290122	-0.0700724	0.860847
ARHGEF11	O15085	0.313882	268	0.533832	0.510767	0.437766	0.140482
ARHGEF12	Q9NZN5;E9PMR6	-0.149639	6979	-0.0310162	0.702436	-0.651694	0.0345055
ARHGEF18	Q6ZSZ5;A0A087WZG4;A0A3B3IPE9;A0A590UK10;M0QZS0;A0A804CAZ4	0.0115556	3703	0.226783	0.0354484	0.103231	0.758484
ARHGEF2	Q92974;A0A5F9ZI21;A0A8Q3SIN5;V9GYM8;A0A8Q3SIV8;V9GYF5;V9GYG5;V9GZ14	0.542131	11	0.103489	0.149881	1.11745	1.90689e-05
ARHGEF6	Q15052	-0.18985	7532	-0.650568	0.00248452	-0.48354	0.224301
ARHGEF7	B1ALK7;E7EUY6;B1ANY6;C9JAD7;C9JDI6;E7EU80	-0.317966	8240	-0.0616721	0.567017	-0.62163	0.000153677
ARID1A	O14497;A0A1B0GTU5;H0Y488;H0YCU6	0.129495	1632	-0.238685	0.00297863	-0.0574265	0.817372
ARID1B	Q8NFD5;A0A3F2YNW7;A0A6Q8NVI4;H0Y2R3;H0Y7H8;A0A1B0GU09;A0A1B0GU65;A0A1B0GV92;A0A6I8PTU7	-0.147052	6943	0.123245	0.0917537	-0.0442023	0.900292
ARID2	Q68CP9;F8W108;F8WCU9	0.0476004	2993	0.0602047	0.461188	0.0315182	0.905084
ARID3B	Q8IVW6;H3BQ92	-0.020804	4477	-0.0277747	0.672384	-0.182169	0.555415
ARID4A	P29374;C9J1W3	-0.30672	8217	-0.238302	0.0453039	-0.779572	0.00560987
ARID4B	P29374;Q4LE39;H7C485;X6RCR8	0.160256	1228	-0.145518	0.0964679	0.236356	0.379556
ARID5B	Q14865;A0A7P0TAD2	0.141364	1485	-0.624352	0.0522515	0.722736	0.297683
ARIH1	Q9Y4X5;H3BNB9	0.280903	378	0.109252	0.0432889	0.238389	0.309408
ARIH2	O95376	0.331039	207	-0.117365	0.059584	0.453406	0.011522
ARL1	P40616;B4DZG7;F8VYN9	-0.0911961	5957	0.166085	0.00724149	-0.258247	0.331783
ARL14EP	Q8N8R7	-0.025684	4606	0.0125411	0.91488	-0.101544	0.782863
ARL15	Q9NXU5	-0.11069	6325	-0.00956004	0.968441	-0.60016	0.0855108
ARL2BP	Q9Y2Y0;H3BU49	0.0426657	3079	1.24232	0.189134	0.0548643	0.905337
ARL3	P36405	0.183738	1013	0.131802	0.0686247	0.457488	0.270791
ARL5A	Q9Y689;F8WER2	0.0226092	3466	-0.0866686	0.603233	-0.0180613	0.970022
ARL6	Q9H0F7;A0A0J9YXT0;H7C5H6	-0.0352696	4792	0.102361	0.382457	0.426381	0.283139
ARL6IP1	Q15041;H3BN98;H3BPJ2	0.06852	2602	-0.0633963	0.834242	0.235774	0.695357
ARL6IP4	Q66PJ3;A0A0C4DG62;A0A0C4DH18;A0A8C8KBE9;F5GYV5;F8WCT1;F8WEP2;H7BZV4	-0.0517468	5140	0.317976	0.0135692	-0.144349	0.709653
ARL6IP5	O75915	-0.0111395	4246	0.233996	0.10722	0.297759	0.438782
ARL6IP6	Q8N6S5;A0A8I5KQ30;A0A8I5KQY4;A0A8I5KRB3;A0A8I5KU55;A0A8I5KYK3;H7C0H7;H7C192	-0.074899	5641	0.0344286	0.923051	0.268582	0.417538
ARL8A	Q96BM9	0.0600461	2763	0.0134435	0.959342	-0.0610521	0.870717
ARL8B	Q9NVJ2	0.0160037	3606	0.0298743	0.816613	-0.143439	0.700889
ARMC1	Q9NVT9	0.0440365	3056	0.0297587	0.67663	0.148693	0.666618
ARMC10	Q8N2F6;A0A0J9YWR7;A0A0J9YXE4;H7C2M7	-0.143872	6902	0.03729	0.848958	-0.0828604	0.863133
ARMC5	Q96C12;J3KQ26	0.354658	164	0.191738	0.248015	0.123535	0.817369
ARMC6	Q6NXE6;F5H2K4	0.150033	1364	-0.00513162	0.943997	0.212682	0.595186
ARMC8	Q8IUR7;B7Z637	0.190889	944	0.00338187	0.961283	0.244167	0.331194
ARMCX3	Q9UH62	-0.0999281	6135	0.572219	0.000314777	0.0164558	0.981953
ARMH3	Q5T2E6;Q5T2E7	-0.0298023	4687	-0.0895928	0.489923	-0.145697	0.65006
ARMT1	Q9H993;F5GZY1	0.314858	262	0.0385992	0.644911	0.583737	0.0195013
ARNT	P27540	0.352607	167	-0.169259	0.0104788	0.664005	0.000239816
ARPC1A	Q92747;A0A1W2PNV4;E9PF58	-0.0146836	4333	0.517063	0.0121803	-0.132466	0.659717
ARPC1B	O15143;A0A1W2PNV4;C9JEY1;C9K057;F8VXW2	0.0407095	3114	-0.238333	0.00639934	0.211301	0.667591
ARPC2	O15144	0.0272021	3378	-0.0517048	0.40982	0.00267179	0.995883
ARPC3	O15145	0.0506919	2941	-0.00298552	0.968441	-0.00438539	0.993752
ARPC5	O15511;B1ALC0	0.0194952	3536	0.0524056	0.657149	0.15639	0.769136
ARPC5L	Q9BPX5	0.0654235	2654	-0.11375	0.169791	-0.298694	0.427352
ARPP19	P56211;H3BMD8;H3BTD3	0.0594257	2782	0.0592021	0.720953	-0.0182368	0.976123
ARRB1	P49407;E9PM35	-0.0252091	4591	0.764057	0.000240359	0.0410759	0.96884
ARRB2	P32121;I3L412;K7ENA6	-0.0677972	5496	0.0192271	0.869456	0.0311072	0.967688
ARRDC1	Q8N5I2;F2Z3I4;Q5T370;Q5T371	-0.228812	7881	-0.117885	0.520962	-0.259005	0.14489
ARSA	P15289;A0A0C4DFZ2	-0.183185	7440	0.0693756	0.394198	-0.836212	0.136287
ASAH1	Q13510;A0A1B0GTM3;A0A1B0GTZ5;A0A1B0GUA4;A0A1B0GUE3;A0A1B0GUG1;A0A1B0GUH5;A0A1B0GW68;E7EMM4;A0A1B0GTP7;A0A1B0GUW4;A0A1B0GV06	-0.120433	6481	0.0138973	0.967755	-0.0623805	0.94033
ASAP1	Q9ULH1;A0A0A0MRE5;H0YBF7	-0.260989	8062	-0.434437	0.000412671	-0.41091	0.237928
ASB3	Q9Y575	0.206441	806	-0.278031	0.0291554	-0.145794	0.848057
ASCC2	Q9H1I8;B1AH59	-0.0581338	5280	-0.0750596	0.366411	-0.0794746	0.746014
ASCC3	Q8N3C0	-0.0619815	5369	-0.0575137	0.260662	-0.20427	0.348904
ASDURF	L0R819;U3KQP1	0.171944	1118	0.0624292	0.324905	0.122761	0.747384
ASF1A	Q9Y294	0.116485	1818	0.151741	0.108294	0.180841	0.562849
ASF1B	Q9NVP2;K7EIL9;K7ELW9;K7EM93;K7ES22	0.109	1932	-0.552657	0.000238256	0.154313	0.825405
ASH1L	Q9NR48;A0A7I2V4H9;A0A7I2V4K0;A0A7I2YQU9;A0A7I2V316;A0A7I2V3D6;A0A7I2V542	0.0922832	2193	0.526641	0.322416	0.463165	0.769233
ASH2L	Q9UBL3;F5H8F7	0.0845274	2310	-0.261532	0.00138837	0.0408536	0.897575
ASL	P04424;F8W943	-0.0725815	5597	-0.32979	0.000350609	0.120968	0.762941
ASMTL	O95671	-0.159627	7131	-0.150102	0.0251945	-0.708508	0.0372471
ASNS	P08243;F8WEJ5	0.314572	263	-0.49968	0.000178438	0.462712	0.478565
ASPH	Q12797	-0.0988961	6122	1.60257	0.0192526	-0.329148	0.520993
ASPSCR1	Q9BZE9;J3KRY8;J3KRF7	-0.0337795	4762	0.258939	0.0130526	-0.147183	0.551533
ASRGL1	Q7L266	-0.0654804	5445	0.579772	0.377523	0.282175	0.449195
ASS1	P00966;Q5T6L5;Q5T6L6	0.00290734	3901	-0.999593	1.61899e-05	-0.272039	0.870717
ASXL2	Q76L83;E7EWD6;A0A5F9ZHC8	0.0128965	3679	-0.136039	0.319587	-0.0196755	0.964106
ATAD1	Q8NBU5;A0A7P0T9B4;A0A7P0T9U2;A0A7P0TAM5	0.187219	981	0.205517	0.0613026	0.63315	0.0352972
ATAD2	Q6PL18	0.177584	1057	-0.596619	1.95777e-05	0.205901	0.600829
ATAD2B	Q9ULI0;C9JG15	-0.0135929	4307	-0.104848	0.195946	0.0473819	0.954292
ATAD3A	Q9NVI7;Q5SV16	-0.0531823	5170	0.0150101	0.936085	0.317166	0.368455
ATAD3B	Q5T9A4;A0A5K1VW56	0.0565234	2832	-0.00263094	0.986134	0.393608	0.607414
ATAD5	Q96QE3;A0A075B754	0.00260324	3910	-0.244007	0.0199268	-0.215883	0.821589
ATE1	A0A8I5KNT9;A0A8I5KS65;A0A8I5KT53;A0A8I5KVR2;A0A8I5KWF1;A0A8I5KWU7;A0A8I5KX91;A0A8I5KXU0;A0A8I5KYL1;A0A8I5KZ24;A0A8I5QKV3;F5GXE4;A0A8I5KVF5;A0A8I5KXC6	0.280497	380	-0.181472	0.0589988	0.0772564	0.904401
ATF1	P18846	-0.0650933	5435	0.186533	0.261154	-0.150016	0.627643
ATF6	P18850;A0A7P0T8R5;A0A7P0T8Y1;A0A7P0T992;A0A7P0T9H5;A0A7P0T9V3;A0A7P0TAF2;A0A7P0TAH1;A0A7P0Z421;A0A7P0Z4I7	0.355068	163	0.0768795	0.755475	1.16016	0.00177566
ATF7IP	Q6VMQ6;F5GYR7;F5H592	0.159183	1245	-0.108199	0.156395	0.0428334	0.898894
ATG101	Q9BSB4;F8VQD9;F8VVA0	0.000308588	3964	-0.0415976	0.648778	-0.36447	0.397631
ATG12	O94817	0.0249375	3419	0.388037	0.378717	-0.0620455	0.898024
ATG13	O75143;J9JIF6	-0.0582195	5281	0.00898611	0.928644	-0.225476	0.329716
ATG16L1	Q676U5;E7EVC7	0.0331792	3262	-0.0563801	0.528938	0.25613	0.39375
ATG2A	Q2TAZ0	-0.0214965	4491	0.136714	0.276461	0.108512	0.761127
ATG2B	Q96BY7	-0.0519656	5144	-0.224278	0.015957	0.119954	0.789723
ATG3	Q9NT62	0.325772	225	0.240712	0.00487642	0.366208	0.0195013
ATG4A	Q8WYN0;A0A0A0MT61;G5E979;H7BYM2	-0.0247256	4577	0.574342	0.0184036	0.123502	0.760836
ATG4B	Q9Y4P1;C9JIK8;F2Z2K8;H0Y2Y0	0.159721	1238	0.229349	0.0297888	0.144779	0.521586
ATG4C	Q96DT6	-0.0766381	5675	-0.0994266	0.612694	-0.763342	0.0199932
ATG5	Q9H1Y0;A0A2R8Y718;L7UQJ2	0.084044	2319	-0.163641	0.0341254	0.0358417	0.906675
ATG7	O95352;H7C059	-0.125041	6565	0.137809	0.0380807	0.015843	0.976081
ATG9A	Q7Z3C6	-0.0408244	4915	-0.161833	0.00515425	-0.213587	0.788749
ATIC	P31939;H7C1S2	0.205442	814	0.00797808	0.921199	0.273703	0.328078
ATL2	Q8NHH9;B5MCN0	0.248366	519	0.113209	0.126447	0.508799	0.0434804
ATL3	Q6DD88;F5H6I7	0.265868	441	0.0147638	0.863059	0.424256	0.143603
ATM	Q13315	-0.30699	8218	0.0383054	0.613959	-0.514932	0.10627
ATN1	P54259	0.113607	1863	-0.0913632	0.549995	0.155333	0.644625
ATOX1	O00244;E5RGN3;E5RIM7	0.260518	464	0.306096	0.128996	0.266523	0.383132
ATP11A	P98196;E9PEJ6;H0Y547	-0.137954	6806	-0.392412	0.083311	-0.255733	0.767049
ATP11B	Q9Y2G3;A0A0C4DG94	0.0373246	3182	0.036642	0.803972	-0.00503195	0.990867
ATP11C	Q8NB49;A0A067XG54;A0A804HIW2	-0.0660812	5456	-0.141514	0.139795	0.0855456	0.872308
ATP13A1	Q9HD20;H7C3H2	0.068206	2606	-0.1677	0.0489773	0.267522	0.65644
ATP13A3	Q9H7F0;A0A2R8Y635;A0A2R8YDN7	0.104261	2000	-0.171654	0.261048	0.326635	0.338519
ATP1B1	P05026;A0A8I5KNT2;A0A8I5KX89;B7Z9S8	-0.204051	7661	1.10771	0.108525	-0.415937	0.615121
ATP1B3	P54709;C9JA36;C9JXZ1	0.134652	1574	-0.317484	0.40676	-0.0937057	0.860319
ATP2A2	P16615	0.244391	539	0.00694381	0.927772	0.632112	0.0267134
ATP2A3	Q93084	-0.0419237	4939	-0.352367	0.00945556	0.214467	0.651449
ATP2B4	P20020;P23634	0.216381	730	-0.427408	0.00970404	0.567076	0.253027
ATP2C1	P98194;B4E2Q0;H0Y9V7	0.17704	1061	0.0682665	0.363324	0.332382	0.253027
ATP5F1A	P25705;K7EJP1;K7EK77;K7ENJ4;K7ERX7	-0.0527784	5160	0.426161	0.000381701	0.139925	0.781312
ATP5F1B	P06576;H0YH81;F8W079	-0.02968	4683	0.423797	0.000237634	0.117802	0.836118
ATP5F1C	P36542	-0.15572	7066	0.43948	0.00399906	0.118727	0.839079
ATP5F1D	P30049	-0.0987123	6119	0.65227	0.00399544	0.08431	0.828318
ATP5IF1	Q9UII2;A0A0B4J230	-0.0661951	5459	1.15033	0.264827	0.162845	0.79099
ATP5ME	P56385	-0.00706673	4156	0.199939	0.360057	0.466246	0.479789
ATP5MF	P56134;C9JU26;C9JJT5;G3V325	-0.0744792	5632	0.0203394	0.927653	-0.0316065	0.962969
ATP5PB	P24539;Q5QNZ2	0.0415238	3100	0.0617155	0.75392	0.452845	0.287524
ATP5PD	O75947	0.0780923	2418	0.149104	0.319586	0.49663	0.317155
ATP5PF	P18859;A8MUH2	-0.00457533	4097	0.455383	0.00187598	0.201189	0.647164
ATP5PO	P48047	-0.0448526	5012	0.336692	0.00225165	0.0164118	0.981441
ATP6AP1	Q15904;A0A0C4DGX8;A0A7I2V3T8;A0A7I2YQA5;A6QRJ1	-0.0644148	5421	0.262394	0.0481308	0.169423	0.737647
ATP6AP2	O75787;A0A1B0GUT7;A0A1B0GVB9;A0A1B0GVW0;A0A1B0GWJ8;A0A1C7CYW4;B7Z1I9;H7C3E1;A0A1B0GTB0;A0A1B0GTU8;A0A1B0GU12;A0A1B0GVC7;A0A1B0GVI9;A0A1B0GWD6;B7Z413	-0.0228008	4519	0.195308	0.0867289	0.255823	0.549947
ATP6V0A1	Q93050;K7EM24;B7Z2A9;B7Z641;K7ELZ6;K7EQW2	-0.133721	6726	0.221644	0.0100418	-0.290458	0.411803
ATP6V0A2	Q9Y487;A0A6Q8PFU6;Q8TBM3	0.0021711	3926	0.115048	0.2984	0.00809999	0.985725
ATP6V0D1	P61421;F5GYQ1;J3QL14	-0.0504216	5111	0.411387	0.000366455	0.0761914	0.882487
ATP6V1A	P38606	0.0709794	2560	0.303267	0.001511	0.178875	0.432102
ATP6V1C1	P21283;E7EV59	0.0776838	2429	-0.0981027	0.0889211	0.180234	0.391421
ATP6V1D	Q9Y5K8;G3V2S6;G3V2V6;H0YJH8	-0.0473829	5065	0.165129	0.0896439	-0.113694	0.760836
ATP6V1E1	P36543;C9J8H1	-0.0451996	5016	0.205503	0.0325785	-0.0688159	0.824836
ATP6V1F	Q16864	-0.11401	6383	0.260322	0.0295657	-0.232639	0.33598
ATP6V1H	Q9UI12;G3V126	-0.097167	6081	0.276169	0.00505391	-0.153959	0.545166
ATP8B2	P98198;A0A5K1VW70	0.484775	32	0.0531871	0.795593	1.15368	1.07914e-06
ATP9B	O43861	0.0221288	3472	0.27587	0.085083	-0.0587198	0.909547
ATPAF1	Q5TC12;A8MRA7;H0YD21;H0YEW4;I3L448	-0.0525448	5154	-0.119895	0.257507	0.163482	0.748318
ATPAF2	Q8N5M1;C9J2Q2	-0.300803	8195	0.634037	0.000580725	-0.206053	0.570999
ATR	Q13535;A0A590UJ01	0.159074	1246	0.0578346	0.39876	0.26839	0.244797
ATRIP	Q8WXE1;A0A0U1RQJ8;A0A0U1RQW3;A0A0U1RRM7	0.101505	2042	-0.133252	0.48534	0.236076	0.566805
ATRN	O75882	-0.1121	6345	0.439745	0.0268493	-0.122785	0.802708
ATRX	P46100;A0A096LNL6;A0A096LNL9;A0A096LNN3;A0A096LNW1	-0.157733	7096	0.191707	0.0538593	-0.21288	0.237983
ATXN1	P54253	0.00256427	3916	-0.366843	0.000580329	0.169729	0.614603
ATXN10	Q9UBB4;A0A1W2PQD2	0.115368	1830	-0.0881089	0.19678	0.222168	0.393308
ATXN1L	P0C7T5	0.0413062	3104	-0.113596	0.291255	0.182249	0.693992
ATXN2	Q99700;F8VQP2;F8WB06;A0A2R8Y5A6;A0A2R8Y7E6;A0A2R8Y7P6;A0A2R8YDM9;A0A5F9ZHW5;A0A5F9ZHX3;A0A5F9ZI57;F8W0B5;H0YH87;V9GY86	0.165834	1171	-0.166717	0.0384937	0.104861	0.625957
ATXN2L	Q8WWM7;H3BUF6;H3BSK9	0.444546	59	-0.126519	0.0844189	0.196713	0.254472
ATXN7	O15265;A0A2R8YDD6	-0.0665686	5464	-0.189305	0.396983	-0.172252	0.72299
ATXN7L3B	Q96GX2	0.09128	2208	0.0772328	0.18574	0.453952	0.389561
AUH	Q13825	-0.228016	7874	0.00224921	0.973613	-0.343831	0.551533
AUP1	Q9Y679	0.286122	357	-0.126304	0.103013	0.616262	0.0077737
AVEN	Q9NQS1	0.0465001	3010	0.151627	0.151307	-0.029962	0.962969
AVL9	Q8NBF6;B8ZZW5;H7C0I1	0.1463	1412	-0.0794508	0.291786	-0.119901	0.695211
AZI2	Q9H6S1;C9JVK8	0.0189445	3546	0.584871	0.211822	0.111546	0.744124
B2M	P61769;F5H6I0;H0YLF3	0.236607	593	1.26536	0.197835	0.597804	0.283139
B3GLCT	Q6Y288	-0.35886	8300	-0.0603184	0.622059	-0.600552	0.0576649
B3GNT2	Q9NY97	0.184185	1009	0.502203	0.0317952	0.171884	0.789623
B4GALT1	P15291;Q86XA6	-0.219193	7787	-0.173396	0.182074	-0.290141	0.564329
B4GALT3	O60512	0.295666	327	-0.132602	0.430702	0.799167	0.0382286
B4GALT7	Q9UBV7;D6RJI5;H0Y9D6	-0.170968	7287	0.232755	0.0872082	-0.437589	0.309408
BABAM1	Q9NWV8;J3KQS6	0.0831571	2334	0.131106	0.0682104	0.186429	0.365857
BABAM2	Q9NXR7	0.0454465	3027	0.0850584	0.183356	0.109313	0.698804
BACH1	O14867	-0.283348	8148	-0.509878	0.00744242	-0.28351	0.245924
BAD	Q92934	-0.214292	7743	0.238991	0.0997386	-0.384906	0.242401
BAG1	Q99933;C9JYK5;J3QTA2;A0A0U1RQD7;C9J9Y9;F1LLU6	-0.0639101	5408	0.384571	0.0126869	-0.0454196	0.944832
BAG2	O95816	-0.128049	6615	-0.146461	0.123064	0.225784	0.660239
BAG3	O95817	-0.105201	6238	0.438847	0.0173649	-0.0599905	0.938347
BAG4	O95429;H0YBT1	0.00537712	3839	-0.0973477	0.375632	-0.0840289	0.790881
BAG5	Q9UL15	-0.198451	7607	-0.243154	0.00749027	-0.344582	0.0786302
BAG6	P46379;A0A024RCR6;A0A0G2JJM1;A0A0G2JK23;A0A0G2JL47;A0A7I2V508;A0A7P0MQS5;F6S6P2;X6REW1	0.095938	2143	-0.215213	0.013801	0.00949392	0.970022
BAIAP2L1	Q9UHR4	-0.0630807	5391	1.34716	0.000134669	1.27414	0.11719
BAK1	Q16611	0.113461	1867	0.48294	0.00866054	0.792889	0.0528707
BANF1	O75531	0.100562	2064	0.0230779	0.752442	0.0739442	0.922319
BANP	Q8N9N5;A0A804HKG3;B4DE54	-0.0789481	5719	-0.0815775	0.256553	-0.103029	0.627757
BAP1	Q92560;F8W6N3	-0.0833897	5815	-0.151183	0.09227	-0.15846	0.820867
BARD1	Q99728;A0A087X2H0	0.0543807	2866	-0.317033	0.00190701	0.337484	0.499273
BASP1	P80723	-0.131957	6689	-2.23413	0.000366455	-0.436572	0.678607
BAX	Q07812;H0YA56;I6LPK7	0.299853	313	0.0730324	0.354389	0.615051	0.0113875
BAZ1A	Q9NRL2	0.0205513	3505	-0.441215	0.000415924	0.0440492	0.925763
BAZ1B	Q9UIG0	0.226922	650	0.026413	0.757926	0.217112	0.461175
BAZ2A	Q9UIF9;F8VU39;J3KPG5;A0A0C4DGI9	0.114737	1842	-0.00984341	0.831504	0.109811	0.672809
BBC3	Q9BXH1	-0.0751787	5648	0.954408	0.00709693	-0.313883	0.484371
BBX	Q8WY36;C9J8D0;C9JA69;C9JSH4;C9JYU6;C9JZA0;C9K0D1	-0.192625	7559	0.237801	0.00439822	-0.25143	0.382217
BCAP31	P51572;A0A2R8Y5M6;C9J0M4;C9JMD7;C9JQ75;C9JSP1	-0.0468967	5052	0.217358	0.417987	0.237232	0.676994
BCAR1	P56945;A0A2R8Y596;A0A2R8Y4C2;A0A2R8Y5C9;A0A2R8Y5E4;A0A2R8Y6M6;A0A2R8Y8C4;A0A2R8YFK2;A0A2R8YFS8	-0.240974	7951	0.447461	0.00974344	-0.361757	0.567205
BCAS2	O75934	0.231704	620	-0.125685	0.104287	0.261704	0.14566
BCAS3	Q9H6U6;K7ESE9	0.00854678	3775	0.128602	0.145964	0.0238147	0.951175
BCAT2	O15382;M0QXF9;M0QZ10;M0QZP4;B3KSI3	-0.09122	5958	-0.0434163	0.643225	0.0544853	0.936732
BCCIP	Q9P287	0.0802574	2383	0.162569	0.00846469	-0.0450143	0.915672
BCDIN3D	Q7Z5W3	0.150055	1362	0.597497	0.30465	-0.104786	0.870516
BCKDHA	P12694;F5H5P2	-0.0735423	5609	0.259904	0.0124161	-0.00418483	0.995883
BCKDHB	P21953	-0.132676	6704	0.195289	0.044267	0.112117	0.895136
BCKDK	O14874;H3BS02;H3BTL2	-0.0506315	5114	0.0895926	0.17573	0.0150567	0.983976
BCL10	O95999;A0A087WWW9	-0.134326	6738	-0.440179	0.00452185	-0.400765	0.264988
BCL11A	Q9H165;A0A2U3TZJ5	-0.187365	7501	-0.277107	0.20364	0.0494564	0.962544
BCL2	P10415;A0A7I2V3S7;A0A7I2V5Q7	-0.369212	8305	-0.132068	0.298486	-0.687833	0.276377
BCL2L1	Q07817;Q5TE64;A0A7I2V597;Q5QP56;Q9H1R6	0.0726373	2524	0.300973	0.0214483	0.0159672	0.982355
BCL2L11	O43521	-0.024691	4574	0.357948	0.0244889	0.641758	0.242464
BCL2L13	Q9BXK5;A0A087WW80;A0A0A0MR90;E9PDD6;F2Z2C3;F6VJB4	-0.0103365	4227	0.131493	0.303073	0.372363	0.122367
BCL7B	Q9BQE9;F2Z3H6;F8WDZ4;F8WE18	0.273185	403	-0.22103	0.083311	0.257219	0.382268
BCL7C	Q9BQE9;Q4VC05;Q8WUZ0;F2Z3H6;F8WDZ4;F8WE18;I3L1Q2;I3L4D5	-0.128951	6627	-0.109614	0.0721542	-0.229934	0.330984
BCL9	O00512;A0A804HI55;A0A804HIV1	0.378366	113	-0.0972948	0.252926	0.903933	0.000248201
BCL9L	Q86UU0;A0A087WZX0	0.0555386	2844	0.172305	0.693684	-0.100506	0.871614
BCLAF1	Q9NYF8;A0A1W2PQ43;E9PJA7;E9PK09;E9PK91;E9PKI6;E9PQN2;H0YF00	0.150146	1360	-0.155199	0.0275617	0.0328264	0.920833
BCOR	Q6W2J9;A0A5F9ZGX7;H7BYY2;H7BZ37;H7C231;H7C2V9	0.213192	755	0.0106938	0.870077	0.17009	0.628897
BCORL1	Q5H9F3	0.141987	1474	0.0532435	0.388713	0.935678	0.124999
BCR	P11274	-0.177281	7361	-0.039156	0.617761	-0.253025	0.326705
BCS1L	Q9Y276;C9J1S9;C9J8G3	-0.125166	6567	0.106897	0.454449	0.0749846	0.890719
BDH1	Q02338;E9PCG9	-0.0620658	5372	-0.368813	0.0336274	0.380324	0.509666
BDH2	Q9BUT1;D6R9U8;D6RBF6;D6RFG2;D6RIR6	-0.1094	6309	-0.105966	0.286837	-0.225798	0.759609
BDP1	A6H8Y1;A0A0G2JNU3	0.0609116	2743	-0.404461	0.152544	0.599757	0.436472
BECN1	Q14457;E7EV84;K7ELY9	-0.171607	7293	0.264279	0.00917529	-0.328695	0.110282
BEND3	Q5T5X7	0.0232199	3450	-0.280359	0.00297344	0.360833	0.600384
BET1L	Q9NYM9;A0A0C4DH16;B8ZZS0;E9PQJ6;H7BXT7	-0.0279899	4649	0.622329	0.011583	-0.0774594	0.899028
BHLHA15	Q7RTS1	-0.153173	7029	0.0453759	0.446845	-0.693595	0.129745
BICD1	Q96G01;A8MVZ6	-0.168058	7257	0.142518	0.495972	0.104701	0.913388
BICD2	Q8TD16	0.363275	141	0.132645	0.0618767	0.216238	0.345306
BICRA	Q9NZM4;A0A087WWH3	-0.047532	5067	0.0221193	0.815671	-0.315981	0.276368
BICRAL	Q6AI39	0.032936	3264	-0.163876	0.107228	-0.0617923	0.874989
BID	P55957	-0.105577	6248	-0.113387	0.356206	-0.0667141	0.886406
BIN2	Q9UBW5;S4R418	-0.0556105	5227	1.25054	0.0162711	-0.176197	0.688247
BIN3	Q9NQY0;E5RHU4;H7BYV6	-0.161084	7156	-1.64805	0.000119078	-0.0768038	0.889127
BIRC2	Q13489;Q13490;A0A669KBC7;E9PMH5;E9PQZ9;H0YDY3	0.0485999	2975	-0.229911	0.139065	0.106795	0.789043
BIRC3	Q13489;A0A669KBC7	-0.244008	7963	-0.0812027	0.694541	-0.561215	0.587021
BIRC5	O15392;A0A0B4J1S3;H3BLT4;K7EMW2	0.304294	304	-0.463697	0.00127443	0.619343	0.160617
BIRC6	Q9NR09;A0A3B3IUB9;A0A8V8TQB4;A0A8V8TR92;H7C094;H7C3P0	0.189124	965	0.004384	0.946035	0.0163463	0.953314
BLM	P54132;A0A3B3IT82;A0A7P0TBM9;H0YNU5	0.053257	2892	-0.415129	0.00016379	0.140719	0.65833
BLMH	Q13867;K7ESE8	0.146669	1402	-0.0965102	0.116804	0.157564	0.611322
BLNK	Q8WV28;A0A8Q3SIR3;A0A8Q3SIW1	-0.151365	7009	-0.181886	0.302311	-0.819445	0.0744015
BLOC1S1	P78537;A0A087WSV2;F8VP73;F8W036;F8W099;F8W606;G8JLQ3	-0.158019	7098	0.348017	0.000934223	-0.323152	0.0608725
BLOC1S2	Q6QNY1;A0A087X1N6;J3QRU7	-0.0950939	6036	0.146571	0.224206	-0.059206	0.872958
BLOC1S3	Q6QNY0;K7EN58	0.04818	2985	0.345007	0.00197679	0.00553002	0.987364
BLOC1S4	Q9NUP1	-0.0529191	5165	0.280102	0.00583212	-0.326976	0.558258
BLOC1S5	Q8TDH9;A0A0A0MTN6;A0A0D9SEU2;G5E931	-0.15755	7092	0.144118	0.0729386	-0.1338	0.619535
BLOC1S6	Q9UL45;H3BST1;H3BMT8;H3BR42;H3BRA4	0.0533502	2890	0.362856	0.00330627	-0.0240916	0.958105
BLVRA	P53004	-0.0415868	4928	-0.136679	0.0329373	0.191629	0.83766
BLVRB	P30043;A0A2R8YEP4	0.0971944	2127	0.629966	0.00163991	0.595726	0.215471
BLZF1	Q9H2G9	0.301108	311	-0.0250011	0.948298	0.420808	0.0479148
BMF	Q96LC9	-0.324708	8254	0.00663262	0.947753	-0.254072	0.739643
BMS1	Q14692	-0.0297088	4684	-0.033452	0.503101	-0.210639	0.386054
BNIP1	Q12981	-0.0953853	6042	0.241463	0.0655009	0.0805767	0.822846
BNIP2	Q12982;H7C096	0.113879	1859	0.200483	0.331941	-0.000211807	0.999838
BOD1L1	Q8NFC6;H0Y9Y2	-0.08768	5893	0.181605	0.0153095	-0.160201	0.283139
BOLA1	Q9Y3E2	0.0394574	3142	0.0913262	0.401425	0.583983	0.0105719
BOLA3	Q53S33	0.124174	1720	0.544858	0.0230394	0.45525	0.190948
BOP1	Q14137	-0.0531035	5167	-0.0495556	0.333545	-0.0843754	0.818238
BORCS5	Q969J3;G3V1P3	-0.0161048	4374	0.327729	0.00521268	-0.167455	0.584671
BORCS6	Q96GS4	-0.0427985	4963	0.274076	0.00449036	-0.125151	0.666937
BORCS8	Q96FH0	-0.0250986	4585	0.382243	0.320656	-0.160714	0.549893
BPGM	P07738	-0.00568935	4122	0.0757637	0.237665	0.700666	0.352427
BPHL	Q86WA6;B4DML3;Q49AI2	-0.115066	6396	0.516681	0.00539111	0.364515	0.427055
BPNT1	O95861;A6NF51	0.332841	203	-0.0243228	0.657336	0.990203	0.000148379
BPNT2	Q9NX62;H0YB38	0.0436343	3061	-0.117051	0.326851	0.360055	0.417197
BPTF	Q12830;A0A2R8Y7Q1;E7ETD6;E9PE19;F5GXF5	0.178532	1050	-0.10652	0.0439256	0.104909	0.506133
BRAF	P15056;A0A2U3TZI2	0.078715	2406	-0.0866041	0.371971	0.247988	0.297764
BRAP	Q7Z569;J3KNN7	0.210058	781	-0.0343886	0.615452	0.193882	0.559845
BRAT1	Q6PJG6	0.211214	772	-0.130446	0.0465725	0.274634	0.283139
BRCA1	P38398;Q5YLB2	0.0669104	2625	-0.328924	0.00383627	0.815652	0.25255
BRCC3	P46736;X6RJS7	-0.0845579	5838	0.095136	0.280361	0.116807	0.645183
BRD1	O95696	-0.131648	6681	-0.186334	0.00817975	-0.0622025	0.827158
BRD2	P25440;H0Y6K2;A0A0G2JHN8;A0A0G2JK44;A0A140T9E9;A0A140T9I1	0.227481	646	0.0841928	0.276461	0.132999	0.53202
BRD3	Q15059	-0.206491	7679	-0.270426	0.00189799	-0.253516	0.26017
BRD4	O60885	-0.0237442	4546	-0.130146	0.00788749	-0.0597147	0.788749
BRD7	Q9NPI1	-0.0173516	4402	-0.0340984	0.559507	-0.0284279	0.905695
BRD8	B5MCW3;H7C127;H7C128;H7C179	0.168871	1142	0.468077	0.572109	0.184908	0.28543
BRD9	Q9H8M2	0.0265697	3389	-0.251604	0.00351179	-0.158067	0.538226
BRF1	Q92994	-0.0390496	4870	-0.367527	0.104439	0.0851497	0.916002
BRI3BP	Q8WY22;A0A5F9ZHY7	0.0723463	2537	-0.373514	0.509439	0.405027	0.652871
BRIX1	Q8TDN6	0.0298229	3325	0.0181477	0.841374	-0.0512213	0.91978
BRK1	Q8WUW1	-0.122874	6527	0.145948	0.416118	-0.392807	0.154441
BRMS1	Q9HCU9;E9PJF5;G5E9I4;H0YCF7	-0.0919082	5974	-0.123644	0.259617	-0.118147	0.811782
BRMS1L	Q5PSV4;H0YHD0	0.179376	1041	0.543096	0.411334	0.09727	0.868177
BROX	Q5VW32;F5GXQ0;Q5VW33	0.347266	176	0.116334	0.152173	1.01869	8.48594e-06
BRPF1	P55201;A0A5F9ZH11;A0A5F9ZHW9;A0A5F9ZHX4;A0A804HI52;A0A804HIN1;A0A804HJV3;A0A804HKK9;A0A804HKY8;A0A804HL48;A0A8C8KWW5;A0A8C8L8G4;C9JHC0	-0.22672	7861	-0.0659955	0.380582	-0.152427	0.417624
BRPF3	Q9ULD4;E9PI60;E9PSF3;F6XDC4;H0Y7B4	0.114555	1849	-0.20965	0.227073	0.314559	0.509246
BSDC1	Q9NW68	0.00249681	3920	-0.0578718	0.492661	0.167503	0.600797
BSG	P35613;A0A087WUV8;A0A7P0TA85;A0A7P0TB04;A0A7P0T8A7;I3L192;R4GMX5;R4GN83	-0.0245591	4569	-0.637111	0.0035729	-0.251487	0.536089
BST2	Q10589	-0.0437308	4982	0.118178	0.563182	-0.586149	0.177783
BTAF1	O14981	0.146413	1408	0.0255868	0.639084	0.0132796	0.965233
BTBD2	Q9BX70;K7ENV9	-0.0575699	5263	0.149208	0.353279	0.0107738	0.980172
BTD	P43251;A0A5F9ZH15;A0A5F9ZH80	-0.147252	6948	0.882439	0.115311	0.17658	0.90824
BTF3	P20290;D6RDG3;A0A7I2V3T6;A0A7I2V5Y3;A0A7I2YQL2;H0Y9Y1	0.204753	817	-0.041967	0.682066	0.207096	0.63505
BTF3L4	Q96K17;E9PL10	0.138125	1534	0.265729	0.0373384	-0.0141977	0.980172
BTN3A2	P78410;E9PRR1;E9PRX1	-0.00906465	4201	-0.26986	0.114011	0.315052	0.899926
BUB1B	O60566	0.0965717	2135	-0.239471	0.0173876	0.517419	0.627349
BUB3	O43684;J3QSX4;J3QT28	0.139716	1518	-0.217972	0.00393644	0.042222	0.849147
BUD13	Q9BRD0	-0.0598905	5324	0.0268046	0.892509	-0.0681504	0.827865
BUD23	O43709;H7C0G4	0.0514176	2923	-0.222399	0.1265	-0.169769	0.74769
BUD31	P41223	-0.0833363	5812	0.00541326	0.961462	-0.173782	0.467941
BYSL	Q13895	0.160146	1231	0.238217	0.00428211	0.322122	0.411803
BZW1	Q7L1Q6;C9IZ80	0.168954	1141	-0.0755425	0.213748	-0.0711388	0.783242
BZW2	Q9Y6E2;B5MCE7;B5MCH7;E7ETZ4;Q75MG1	0.182709	1019	-0.32469	0.00117041	0.212571	0.532122
C11orf54	Q9H0W9;A0A087WT99;A0A1W2PRB8;E9PPB5;E9PQS1;E9PJU8	-0.151109	7002	0.0310803	0.669111	-0.299335	0.389304
C11orf68	Q9H3H3	0.0130726	3672	0.121742	0.102498	0.0363443	0.943059
C11orf98	A0A494BXY3;E9PLD3;E9PRG8	-0.0860829	5866	-0.0345773	0.550753	-0.398616	0.230269
C12orf29	Q8N999	-0.0157905	4363	0.0207025	0.812971	0.00806402	0.988072
C12orf4	Q9NQ89	-0.159612	7130	0.398582	0.00630985	-0.614247	0.680095
C12orf57	Q99622;F5GXW5;U3KQ07	0.161682	1211	0.35608	0.00775439	0.428867	0.271158
C15orf39	Q6ZRI6;H3BMJ2	-0.036264	4814	0.165596	0.0521344	0.0271629	0.961578
C15orf40	Q8WUR7;H0YAC3;H3BMR1	-0.0346218	4775	0.834115	0.0706533	-0.00117153	0.998442
C17orf75	Q9HAS0;J3KRR1;J9JIC5;K7EII1;K7EIQ2;K7ERX0	-0.198905	7612	0.0201568	0.801545	-0.353668	0.185579
C17orf80	Q9BSJ5;I3L072	0.0419026	3093	-0.0400443	0.771884	0.0288142	0.958267
C18orf21	Q32NC0;A0A087X0E7	-0.100527	6147	0.217359	0.0959967	-0.313796	0.671382
C18orf25	Q96B23;A0A087WVF1;K7EQH1	-0.0835476	5818	0.0549047	0.741754	0.146937	0.652217
C18orf32	Q8TCD1	0.0465959	3008	-1.23215	0.339929	0.374118	0.414214
C19orf12	Q9NSK7;A0A8C8PZE2;F8W6J3;K7EPS8	0.024041	3436	-0.304867	0.0992652	0.0183776	0.982073
C19orf25	Q9UFG5;A0A087WUU5;E7EP72;K7EK56;K7ELZ1;K7EQW1;K7ER12	-0.136959	6793	0.471337	0.00428211	-0.0202917	0.961208
C19orf47	Q8N9M1;A0A804HLH2;J3QKY6;J3QKZ5;J3QS16;J9JIE4	0.0590919	2789	0.0266692	0.795593	-0.0887927	0.794401
C19orf53	Q9UNZ5	-0.101582	6170	1.02972	0.276158	-0.275263	0.453598
C1D	Q13901;J3KPZ4	0.00488655	3855	0.237819	0.395739	-0.230041	0.409194
C1GALT1	Q9NS00	-0.103559	6202	0.115487	0.617775	-0.291103	0.543888
C1GALT1C1	Q96EU7	-0.159568	7128	0.339753	0.447069	-0.379373	0.44963
C1orf109	Q9NX04;V9GY35;V9GYI2;V9GYN4;V9GYQ8;V9GYT8	-0.130284	6655	0.473115	0.72336	-0.363438	0.17647
C1orf122	Q6ZSJ8	0.064585	2672	0.115943	0.51936	-0.0997373	0.749117
C1orf131	Q8NDD1;Q5TBH9;Q5TBI2	0.0339871	3243	0.412759	0.00355061	-0.253438	0.562849
C1orf174	Q8IYL3;A0A7P0T887	0.00265199	3909	0.706519	0.45178	-0.0115631	0.985768
C1orf198	Q9H425;E5RFY9	-0.0776444	5692	-0.04512	0.868953	-0.178803	0.854282
C1orf43	Q9BWL3;X6R6S3	-0.0463662	5044	0.228447	0.10916	0.0211289	0.976081
C1orf50	Q9BV19	0.175826	1073	-0.05682	0.42913	-0.125126	0.67512
C1orf52	Q8N6N3	0.111456	1892	-0.107258	0.264199	0.0972861	0.770609
C1QBP	Q07021;I3L3B0;I3L3Q7	0.0132404	3669	0.118032	0.03668	0.362567	0.551896
C20orf27	Q9GZN8;H7BYU9	-0.0188923	4433	0.233309	0.0062789	0.287321	0.622956
C2CD2L	O14523;E9PK05	-0.015384	4354	0.0392657	0.807433	0.126589	0.752271
C2CD3	Q4AC94;A0A7P0T883;A0A7P0T8V8;A0A7P0Z475;A0A7P0Z4J2;H0YG44;H7BZB4;H7C288	-0.199229	7615	-0.217656	0.238837	-0.096652	0.780972
C2CD5	Q86YS7;H0YFC4	-0.062079	5373	-0.0160635	0.861563	0.00956679	0.97795
C2orf49	Q9BVC5;C9J4K0	0.0251441	3414	0.00869441	0.912716	0.203401	0.678237
C2orf69	Q8N8R5	0.14431	1437	-0.098516	0.672572	0.138265	0.695809
C2orf76	Q3KRA6	0.166872	1161	0.0731257	0.623622	0.183732	0.699095
C3	P01024;A0A8Q3WLS3;A0A8Q3WM02	-0.229818	7889	-0.260925	0.0713434	-0.595988	0.363059
C3orf38	Q5JPI3	0.208946	789	-0.227197	0.186981	0.0969426	0.810348
C5orf22	Q49AR2	0.0279287	3363	0.00453062	0.96071	-0.315817	0.400974
C5orf24	Q7Z6I8;H0YAE0	-0.123992	6542	-0.111078	0.354048	-0.159154	0.673044
C6orf47	O95873	0.165418	1176	0.830099	0.06705	0.226771	0.826439
C6orf89	Q6UWU4	-0.00759565	4167	-0.498465	0.0207915	-0.348789	0.622785
C7orf25	Q9BPX7	-0.064732	5428	-0.0778019	0.510372	0.0223486	0.954726
C7orf50	Q9BRJ6;C9JQV0;H7C0T1;H7C2R9	-0.0650412	5434	-0.02211	0.75148	-0.252857	0.509246
C8orf33	Q9H7E9;A0A3B3IRR6;A0A3B3IT54;A0A3B3ITA3	0.0177333	3570	0.0733322	0.322704	0.0680473	0.893282
C8orf82	Q6P1X6;H0YF29	-0.158923	7115	0.0313167	0.748431	0.161698	0.822846
C9orf40	Q8IXQ3	-0.0406453	4910	-0.160534	0.569284	0.343405	0.679399
C9orf64	Q5T6V5	-0.0980966	6106	-0.46624	0.00420151	-0.0447765	0.913583
C9orf78	Q9NZ63	-0.00062226	3988	-0.144039	0.0554719	-0.175076	0.528548
C9orf85	Q96MD7;F6X0R3	-0.134282	6737	0.00679305	0.993845	-0.0811299	0.86808
CA13	Q8N1Q1	-0.00408293	4080	0.0666378	0.72336	0.0252036	0.976123
CA2	P00918;E5RID5;E5RK37	0.0232888	3448	3.18345	0.00012827	0.969264	0.258797
CA8	P35219	0.357793	154	-1.45762	3.42419e-06	0.690682	0.448793
CAAP1	Q9H8G2;A0A3B3ISJ3	0.0626933	2705	0.189091	0.034002	0.0522484	0.896557
CAB39	Q9Y376;Q9H9S4;B7ZBJ4;Q5TAW7	-0.0689781	5521	0.272658	0.0184108	-0.133369	0.600829
CAB39L	Q9H9S4;B7ZBJ4;Q5TAW7	0.152073	1329	0.347677	0.0786836	-0.0108138	0.988602
CABIN1	Q9Y6J0;A0A087WWW8	-0.184215	7454	-0.0154314	0.894002	0.0180316	0.962969
CACTIN	Q8WUQ7;K7ENY9;K7EIU6	0.0322347	3280	0.18811	0.0175716	-0.0885062	0.694595
CACUL1	Q86Y37	0.00582695	3825	-0.156	0.0753601	0.0272262	0.931867
CACYBP	Q9HB71	0.611928	4	-0.0272389	0.799585	1.10858	7.68501e-10
CAD	P27708;F8VPD4;H7C2E4	0.0901763	2222	-0.180212	0.00335713	0.124484	0.632854
CADM1	Q9BY67;A0A087X0T8;A0A087X1W8;A0A0A0MTJ8;X5DQS5	-0.0537214	5184	-0.138409	0.356225	-0.73461	0.425812
CADPS2	Q86UW7;F8W8P5;H7BYR4	-0.0106155	4233	0.836562	0.0299238	-0.304133	0.536022
CALCOCO1	Q9P1Z2	-0.187894	7507	0.0336194	0.682818	-0.133398	0.769136
CALCOCO2	Q13137;D6REB0	0.0356067	3206	1.49939	0.0441203	-0.0754224	0.86053
CALR	P27797;A0A7P0T861;K7EJB9;K7EL50	-0.0401389	4897	0.203004	0.0428747	0.550658	0.638947
CALU	O43852;H0Y875	0.190527	950	0.31355	0.00609935	0.484995	0.276368
CAMK1D	Q8IU85	-0.00196435	4026	1.56433	0.00230684	-0.272796	0.490087
CAMK2D	Q13557;E9PBG7;E9PF82;A0A8V8TN60;A0A8V8TN65;A0A8V8TN88;A0A8V8TNA1;A0A8V8TNA7;A0A8V8TND4;A0A8V8TPJ8;A0A8V8TPK3;A0A8V8TPY4;D6R938;H0Y9J2	-0.279257	8133	0.347836	0.0128535	-0.345385	0.720979
CAMK4	Q16566	-0.150188	6988	0.686149	0.000577129	-0.802761	0.358439
CAMKK2	Q96RR4;F5GZ00	-0.0420018	4942	0.404815	0.000889874	-0.0160031	0.978882
CAMLG	P49069;A0A7I2V518	0.0462395	3012	-0.0178008	0.915574	0.42861	0.0892042
CAMSAP1	Q5T5Y3	0.119535	1780	-0.270038	0.0125849	-0.0594075	0.822103
CAMSAP2	Q08AD1	0.111465	1891	0.303304	0.00693778	0.0425803	0.956487
CAND1	Q86VP6;A0A0C4DGH5	0.177282	1059	0.170574	0.0279568	0.0489349	0.825405
CANT1	Q8WVQ1;K7EN15	0.13476	1571	0.01402	0.956813	0.211124	0.472491
CANX	P27824;A0A7P0T840;A0A7P0T8G1;A0A7P0T937;A0A7P0T9L0;A0A7P0TAE9;A0A7P0TAR9;A0A7P0TB65;A0A7P0Z484;A0A7P0Z4D6;D6RAU8;A0A7P0T8N1;A0A7P0TAN9;A0A7P0Z4H2	0.0691708	2591	0.2467	0.0613498	0.32709	0.428046
CAP1	Q01518	-0.113838	6378	-0.151718	0.0104788	-0.117083	0.823205
CAPG	P40121;A0A979HLS1;A0A979HLS2;B8ZZL6;E7ENU9	0.0228563	3460	-0.598921	0.0396774	-0.0632081	0.930896
CAPN1	P07384;E9PIA9;E9PJA6;E9PJJ3;E9PLC9;E9PLX0;E9PMC6;E9PQB3;E9PRM1;E9PSA6	0.0414198	3103	0.112984	0.160407	-0.274953	0.230558
CAPN15	O75808	-0.254841	8025	-0.0444836	0.588826	-0.285941	0.413509
CAPN2	P17655	0.491136	29	-0.33194	0.00012827	1.04315	0.00407272
CAPN7	Q9Y6W3	-0.278386	8130	0.0855699	0.316607	-0.320791	0.137667
CAPRIN1	Q14444;E9PLA9;G3V153	-0.00649696	4140	-0.204152	0.0092504	0.426115	0.647605
CAPZA1	P52907	-0.0778364	5699	-0.04428	0.571284	-0.0505781	0.895136
CAPZA2	P47755;C9JUG7;F8W9N7	-0.0785378	5710	0.493487	0.0115273	-0.329261	0.160057
CAPZB	P47756;A0A6I8PRV6;B1AK85;B1AK87;B1AK88	-0.164676	7209	0.0622346	0.404015	-0.141612	0.627731
CARD11	Q9BXL7	0.185144	996	0.195056	0.524262	0.385864	0.559536
CARD16	Q5EG05;A0A8I5KS59	0.0386311	3161	0.60917	0.253826	-0.0514704	0.960568
CARD19	Q96LW7	0.128366	1651	0.201011	0.324338	0.531937	0.157984
CARD8	Q9Y2G2	0.248435	517	-0.391117	0.71962	0.0540986	0.906431
CARHSP1	Q9Y2V2;H3BNU9;H3BPY5;H3BSW7;H3BTK3;H3BUY4;I3L3X8	0.205419	815	-0.317043	0.000312891	0.540118	0.185094
CARM1	Q86X55;K7EQA8	0.101681	2040	-0.360977	0.000554265	-0.0600265	0.886277
CARMIL1	Q5VZK9;A0A0U1RQQ1;A0A8V8TRE2	-0.349724	8291	-0.211512	0.0221047	-1.00492	0.0245864
CARMIL2	Q6F5E8;A0A8Q3SIB7;A0A8Q3SII9;A0A8Q3WKY0	-0.0446353	5002	-0.768749	1.29445e-05	-0.296968	0.317155
CARNMT1	Q8N4J0;Q5T8U9	0.213576	753	-0.0416975	0.735791	0.521627	0.182566
CARS1	E9PLP0	-0.136954	6791	-0.0525412	0.726799	-0.241572	0.481304
CARS2	Q9HA77;A0A087WWV1;H0YFF0	-0.208596	7691	0.0683105	0.271575	-0.15733	0.695809
CASC3	O15234	0.100489	2067	-0.198387	0.0546692	-0.00815757	0.981441
CASK	O14936;A0A2R8YE77;A0A2R8YEJ7;A0A2R8YEK3;A0A2R8YFN5;A0A2R8YGH2;A0A2U3TZM1;A0A2U3TZM4;A0A2U3TZN6;A0A7I2RJN6;Q5JS79	-0.109642	6312	0.256084	0.017275	-0.400083	0.417779
CASP1	P29466;A0A8Q3SIY2;G3V169	0.125865	1692	-0.297692	0.00374183	-0.334383	0.48642
CASP10	Q92851	0.0622078	2717	0.0925965	0.330745	-0.109242	0.850242
CASP2	P42575	0.182424	1020	0.222613	0.140755	0.22993	0.618345
CASP3	P42574	0.404519	89	-0.0137754	0.804354	0.532436	0.160057
CASP6	P55212	0.20836	791	-0.234062	0.0686391	0.224944	0.581658
CASP7	P55210;A0A0A0MRL7;Q5SVL2;A0A5F9ZHZ6	0.0343894	3232	0.0599444	0.48312	-0.382588	0.208597
CASP8	Q14790;H7C0E2;A0A8Q3SID9;A0A8Q3WKY8;C9JB29	-0.0578888	5272	0.251015	0.0139448	-0.099339	0.713595
CASP9	P55211;H0Y6Y2	-0.0274205	4637	0.100333	0.584703	0.287637	0.545962
CAST	A0A0C4DGB5;A0A6Q8PGN6;A0A6Q8PH20;F8W7E0;H0Y944;H0YA91;D6RBR1;D6RGF7;E7EN75;E9PSG1	0.0146645	3637	0.330045	0.607101	-0.123063	0.740713
CAT	P04040	-0.116162	6416	0.625378	0.00216997	0.0231552	0.981441
CAV1	Q03135	-0.198095	7604	-0.647438	0.23612	-0.759149	0.26848
CBFA2T3	O75081;H3BNH2	-0.0118401	4263	-0.207991	0.573841	0.446418	0.480486
CBFB	J3KTD8	0.152445	1324	-0.256575	0.00462502	0.168816	0.521586
CBL	P22681;A0A0U1RQX8;A0A0U1RR39;A0A1B0GW38	0.0626086	2708	-0.160891	0.0291969	0.147029	0.72299
CBLB	Q13191;A0A2R8Y5E1;A0A2R8Y8D8;A0A2R8YFD4	-0.0595004	5310	-0.0892857	0.348155	-0.513149	0.494488
CBLL1	Q75N03;A0A8V8TMY5;C9J2P9	-0.111852	6338	0.0949425	0.395739	-0.239382	0.487022
CBR1	P16152	0.215349	743	0.374062	0.00237703	-0.013905	0.98282
CBR4	Q8N4T8	-0.160079	7140	0.306229	0.00593661	-0.0143894	0.983976
CBX1	P83916;B5MD17;J3KS05	-0.110897	6327	0.0328582	0.852858	-0.27938	0.4611
CBX3	Q13185	0.13625	1550	-0.197631	0.0200202	0.112868	0.710642
CBX4	O00257	0.135428	1560	0.144552	0.169984	-0.0370144	0.945173
CBX5	P45973	0.198764	870	-0.212413	0.0125491	0.336425	0.259718
CBX6	O95503;B0QXZ6	-0.138205	6812	0.166112	0.409946	-0.0156844	0.986034
CBX8	Q9HC52;C9J6K3;C9JM54	0.097296	2124	0.314888	0.00202847	0.360752	0.291815
CC2D1A	Q6P1N0;K7EJY5	0.192489	925	0.169542	0.0380837	0.113459	0.648589
CC2D1B	Q5T0F9;H0Y517;H7C1U3	0.166498	1164	-0.122816	0.0545804	-0.0286878	0.923056
CCAR1	Q8IX12;A0A0C4DGG8;F5H1H2;F5H2E6;F5H3E1	0.0823383	2349	-0.0204614	0.707157	0.0224123	0.913372
CCAR2	Q8N163;G3V119;H0YB24	0.0890735	2245	0.0722921	0.179751	-0.0246004	0.947602
CCDC102A	Q96A19	-0.172007	7299	-0.174359	0.371126	-0.622505	0.125514
CCDC115	Q96NT0;F8WCZ3	0.0210451	3496	0.33951	0.115777	0.124747	0.718842
CCDC117	Q8IWD4;B0QYH3	0.101172	2052	0.153157	0.729381	0.154638	0.703886
CCDC12	Q8WUD4;C9JUN5;J3KR35;S4R331	0.244065	541	-0.0984078	0.185173	0.243324	0.325069
CCDC124	Q96CT7	0.0558049	2839	0.432229	0.00609935	-0.137569	0.682726
CCDC127	Q96BQ5	-0.0905971	5942	-0.0960007	0.324482	0.298456	0.521322
CCDC134	Q9H6E4	-0.120817	6494	-0.0448959	0.403467	-0.192573	0.65833
CCDC137	Q6PK04;I3L0U5	-0.0606566	5343	0.151721	0.148696	-0.456896	0.0140914
CCDC174	Q6PII3	-0.0295719	4681	-0.277724	0.134972	0.120653	0.745953
CCDC186	Q7Z3E2;A0A0C4DFU7	0.282999	369	-0.0931835	0.362658	0.00547212	0.985264
CCDC22	O60826	-0.228492	7878	0.171302	0.0396008	-0.352623	0.024481
CCDC25	Q86WR0	-0.144515	6909	0.0672554	0.174051	-0.410007	0.0443659
CCDC28A	Q8IWP9;B4DUJ5	0.203213	828	-0.0452312	0.676746	-1.0112e-05	0.99995
CCDC32	Q9BV29;H0YLN5;H0YN78	-0.00153511	4011	0.495872	0.506506	-0.61564	0.228721
CCDC43	Q96MW1;Q86WV7;K7ER24	0.268916	425	0.360994	0.0235006	0.0505529	0.875484
CCDC47	Q96A33	-0.050081	5104	0.00115887	0.988775	0.0530845	0.90455
CCDC50	Q8IVM0	-0.0533783	5173	0.17436	0.211023	-0.110948	0.792519
CCDC51	Q96ER9;C9JSW8	0.136642	1544	0.0690152	0.604821	0.530572	0.0927541
CCDC59	Q9P031;F8VNY5	-0.0419487	4941	0.145311	0.499935	-0.441592	0.264158
CCDC6	Q16204	0.0727915	2520	0.0599632	0.480039	-0.019983	0.978882
CCDC61	Q9Y6R9	-0.0933268	6006	-0.263806	0.0316304	-0.419174	0.219333
CCDC71L	Q8N9Z2	-0.0460673	5039	1.47775	0.00310253	-0.121082	0.812614
CCDC82	Q8N4S0;A0A2R8Y4L3;A0A2R8Y7C3;A0A2R8YE98;A0A7P0T881;A0A7P0T8E7;A0A7P0TAG3;F5H777	-0.00325683	4065	-0.282637	0.180404	-0.279479	0.226167
CCDC86	Q9H6F5;H0YG79	-0.0321419	4729	0.162198	0.0129978	-0.0665091	0.911722
CCDC88A	Q3V6T2;A0A2R8Y5D7;A0A2R8Y802;A0A2R8Y885;A0A2R8YCU9;A0A2R8YDS8;A0A2U3TZV9;H0Y470;H0Y7U8;H7C2C6	0.0451481	3036	0.377752	0.00124317	-0.0726579	0.891053
CCDC88C	Q9P219	-0.0857015	5861	0.278708	0.0330631	-0.22141	0.441744
CCDC9	Q9Y3X0;A0A2R8Y4Z8;M0QYB4;M0QZR0;M0R2W0	-0.0574812	5262	-0.145485	0.103494	-0.24666	0.328064
CCDC90B	Q9GZT6;H0YF06	-0.274317	8111	0.0354184	0.874389	-0.0321293	0.962799
CCDC91	Q7Z6B0;A0A0A0MTP0;F5GWB1	-0.297795	8190	-0.050967	0.701789	-0.620182	0.0132342
CCDC93	Q567U6;F8W9X7	-0.291735	8171	0.154864	0.0429643	-0.332652	0.0342227
CCDC97	Q96F63	0.120839	1765	-0.0465989	0.396983	-0.0960837	0.782863
CCM2	Q9BSQ5;A0A0A0MT72;A0A3B3IRS0;C9JUH3;E9PEC4	-0.124663	6552	-0.113378	0.0504609	-0.333002	0.513805
CCNA2	P20248	0.0724199	2536	-0.267161	0.0115826	0.327494	0.482898
CCNB1	P14635;D6RHI0;E9PC90	0.171649	1121	-0.391035	0.000787157	0.547643	0.266786
CCNDBP1	O95273;H3BQA6;H3BR23	0.194055	909	0.361916	0.19997	0.501265	0.159018
CCNH	P51946;A0A2R8YEM2	0.127952	1657	0.0954975	0.373308	0.0744694	0.798674
CCNK	O75909;G3V5E1;G3V235;G3V2Q3	-0.0899124	5934	0.0170735	0.896499	-0.0605718	0.789723
CCNL1	Q9UK58	0.104813	1991	-0.067524	0.487405	0.116211	0.63454
CCNL2	Q96S94;C9J148	-0.0738955	5616	-0.220514	0.275687	-0.205667	0.672188
CCNT1	O60563;O60583;C9JUL2;H7BZ27	0.173523	1103	-0.101255	0.27293	0.0424469	0.892071
CCNT2	O60583;F2Z2C9;F8WDY7	0.180105	1037	-0.181782	0.337473	0.0778133	0.882487
CCP110	O43303	0.00914141	3768	-0.337158	0.00331177	0.38149	0.641047
CCPG1	Q9ULG6;H3BNE2	-0.22694	7865	0.483014	0.38695	-0.614287	0.181215
CCS	O14618;E9PP76;J3KNF4	-0.0127509	4283	0.211383	0.00378093	0.173919	0.562849
CCT2	P78371;F5GWF6;F8VQ14	0.406787	87	0.0941983	0.148378	0.328497	0.0553983
CCT3	P49368;B4DUR8;E9PQ35;E9PRC8;Q5SZW8;Q5SZX6	0.445162	55	0.0170983	0.734423	0.422379	0.0228203
CCT4	P50991	0.444583	57	0.107621	0.0512643	0.407093	0.0149221
CCT5	P48643;B7ZAR1;E9PCA1;E7ENZ3	0.400184	98	0.0906707	0.128271	0.370315	0.0237688
CCT6A	P40227	0.368049	131	0.0393578	0.491444	0.386167	0.0160723
CCT7	Q99832	0.419192	76	0.0329598	0.616286	0.30811	0.0300613
CCT8	P50990;H7C4C8	0.255988	482	0.0293533	0.582488	0.342524	0.0840001
CD151	P48509;E9PRJ3;K4DIA7;E9PMR4	0.0196344	3531	1.05071	0.420504	-0.414633	0.481955
CD2AP	Q9Y5K6	0.0134814	3664	-0.00264562	0.962152	-0.0863059	0.848732
CD2BP2	O95400	-0.00189975	4023	-0.187113	0.0352738	-0.23919	0.454796
CD320	Q9NPF0;M0R100	-0.00319918	4063	0.396068	0.00381388	-0.135735	0.871614
CD38	P28907	-0.185257	7471	1.2678	0.000362867	-0.533888	0.375099
CD44	P16070;E9PKC6;H0Y2P0;H0Y5E4;H0YCV9;H0YD13;H0YDW7;Q86UZ1	0.0244046	3429	-0.543099	0.0336274	-0.781183	0.271158
CD46	R4GN18	-0.151378	7012	0.343399	0.530829	0.0855546	0.913583
CD47	Q08722;A0A2R8Y484	-0.146166	6932	-0.0463823	0.778211	-0.427201	0.30804
CD48	P09326;A0A087X1S7	0.143642	1444	0.516117	0.012537	0.262887	0.772894
CD53	P19397	-0.139972	6841	-0.259351	0.686955	-0.511957	0.494352
CD55	P08174;A0A8Q3SI51;A0A8Q3SI94;A0A8Q3WKT6;A0A8Q3WLV2;B1AP13;H3BLV0	0.164515	1182	-0.136508	0.550753	0.390515	0.380763
CD58	P19256;B1AMW1;H0YDI1	-0.172661	7305	-0.304648	0.126447	-0.282998	0.666563
CD59	P13987;A0A2U3TZL5;E9PNW4;H0YET2	0.140111	1508	-0.372204	0.0354484	0.0194917	0.982355
CD63	P08962;F8VWK8;F8W022;F8VNT9;F8VV56	-0.0279885	4648	0.722217	0.394005	-0.316089	0.683011
CD74	P04233	0.0444272	3048	1.31156	0.000149483	-1.08034	0.114529
CD81	P60033;E9PRJ8;A6NMH8;E9PIF1;E9PJK1;H0YDJ9;H0YDL9;H0YEE2	-0.154142	7045	-0.973725	0.00167335	-0.558931	0.498868
CD99L2	Q8TCZ2;A0A0U1RQT8	-0.108523	6298	-0.168263	0.175837	-0.123381	0.852522
CDA	P32320	-0.154806	7057	-2.44993	3.42419e-06	-0.22942	0.853172
CDAN1	Q8IWY9;H3BPZ6	-0.079438	5730	-0.0455274	0.752442	-0.35261	0.254971
CDC123	O75794;H7BZW7;X6RA30;X6RF82	0.218523	710	0.222407	0.0350387	0.0911487	0.830861
CDC16	Q13042;A0A3B3ISD2;Q5T8C6	-0.00630156	4135	-0.275134	0.00215752	-0.0273534	0.914139
CDC23	Q9UJX2	-0.17885	7387	-0.204605	0.0212158	-0.0569348	0.829354
CDC26	Q8NHZ8	0.00617407	3819	-0.252934	0.00644682	-0.240075	0.283139
CDC27	P30260;G5EA36	0.322951	232	-0.286931	0.00165794	0.121803	0.579735
CDC34	P49427;U3KQP9	0.118037	1799	0.224452	0.00657713	0.561762	0.452149
CDC37	Q16543;K7EKQ2;K7EQA9	0.206863	801	0.0302923	0.664042	0.0253713	0.927703
CDC37L1	Q7L3B6;B1AL69	0.205368	816	-0.00415188	0.964248	0.284111	0.39375
CDC40	O60508;Q5SRN1	0.071755	2545	-0.0765944	0.108225	0.0620357	0.775234
CDC42	P60953	-0.0330309	4745	0.0129841	0.93635	-0.669156	0.411803
CDC42SE1	Q9NRR8	0.130205	1622	-1.02948	0.0171167	0.569299	0.297764
CDC5L	Q99459	0.172962	1108	-0.163318	0.0284192	0.168889	0.3212
CDC73	Q6P1J9;A0A1B0GUB2	0.569278	10	-0.197087	0.00586025	0.510933	0.000857187
CDCA2	Q69YH5;E9PEI0	0.124472	1712	-0.208345	0.128885	-0.0829163	0.924166
CDCA5	Q96FF9;B5MBX0	0.143207	1452	-0.725727	6.1945e-05	0.0853873	0.889333
CDCA7L	Q96GN5	0.0801411	2386	0.309595	0.0262515	-0.0369542	0.973251
CDCA8	Q53HL2	0.215457	741	-0.614399	0.00014158	0.729513	0.275767
CDIPT	O14735;B3KY94	0.0531231	2894	-0.0947343	0.581857	-0.192468	0.766335
CDK1	P06493;A0A024QZP7	0.283506	367	-0.0432824	0.739186	0.769624	0.0893894
CDK11A	Q9UQ88;Q5QPR3;Q5QPR4	-0.147038	6942	-0.0115007	0.844136	-0.240732	0.562849
CDK12	Q9NYV4	-0.0150477	4343	-0.0652964	0.43485	-0.103864	0.566503
CDK13	Q14004;A0A2R8Y4Z0	0.193952	913	0.129215	0.133537	-0.085172	0.669919
CDK16	Q00536;H0YAZ9	-0.0670852	5475	-0.125827	0.21678	0.0420258	0.954726
CDK17	Q00537;F5H6Z0	0.129377	1636	-0.157851	0.475786	-0.175098	0.597606
CDK19	Q9BWU1;F6QTA4	0.0480953	2987	-0.136531	0.350093	-0.0314353	0.948156
CDK4	P11802;F8VTV8;F8VWX7;F8VXD2;F8VYH9;F8VZ51;F8VZZ0;F8W1L8	0.0319256	3286	0.464275	0.00511696	-0.164422	0.80434
CDK5	Q00535	0.125087	1704	0.574574	6.53094e-05	0.205704	0.630712
CDK5RAP1	Q96SZ6;H0Y721	-0.0276926	4643	0.138988	0.292454	0.0807543	0.851597
CDK5RAP3	Q96JB5;J3QRM1	0.166473	1165	0.110253	0.0954113	0.218835	0.592522
CDK6	Q00534	0.242712	552	0.0640787	0.292492	0.537002	0.346391
CDK7	P50613;D6R9G1;D6RAD4	0.0576763	2815	-0.0686751	0.314835	-0.213778	0.404081
CDK9	P50750	0.266529	435	0.130747	0.0355397	0.0915625	0.788566
CDKAL1	Q5VV42	0.105526	1978	-0.170814	0.0657875	0.219933	0.424486
CDKN1B	P46527;E7ES52	-0.0611057	5352	0.990227	0.000283599	-0.0213249	0.960949
CDKN2AIP	Q9NXV6;D6RGD2;J3KNE1	0.137178	1541	0.129446	0.140437	0.0172932	0.962441
CDKN2AIPNL	Q96HQ2	0.00925156	3762	-0.0835403	0.469041	-0.102254	0.813353
CDKN2C	P42773	0.149211	1378	0.760472	1.95777e-05	0.231729	0.709653
CDNF	Q49AH0	0.101369	2047	-0.0850297	0.634551	0.348059	0.689803
CDR2	Q01850;H3BU23	-0.0559322	5235	0.137005	0.456618	0.0200733	0.978882
CDS2	O95674	-0.174706	7326	0.143436	0.715639	-0.0902196	0.800371
CDV3	Q9UKY7	-0.113628	6373	0.658741	0.00575044	-0.263277	0.65833
CDYL	Q9Y232;C9JQG7	-0.0428019	4964	-0.251445	0.00350619	0.230236	0.40975
CEBPB	P17676	-0.0846972	5843	0.55233	0.0330631	-0.0892976	0.895136
CEBPZ	Q03701	0.104848	1988	0.0416698	0.358834	0.00219185	0.995883
CELF1	Q92879;G5EA30	0.12537	1700	-0.212442	0.00168223	0.232461	0.486872
CELF2	A0A0J9YXJ0;E9PC62	-0.0846337	5839	1.69885	0.030137	-0.405476	0.13818
CELSR1	Q9HCU4;Q9NYQ6;A0A6I8PRU0;H0Y7R9	-0.168701	7262	0.126705	0.876026	0.347013	0.516699
CEMIP2	Q9UHN6	0.0497037	2957	-1.4604	0.00014158	0.0959789	0.903794
CENPB	P07199	-0.115433	6402	-0.181181	0.0579527	-0.297548	0.242598
CENPC	Q03188;H0Y8J2	-0.135277	6769	-0.00748409	0.922	-0.31979	0.0981647
CENPF	P49454	-0.171771	7297	-0.00502364	0.964067	-0.119527	0.837383
CENPH	Q9H3R5;B3KVZ3;H0Y9E6	0.0707415	2566	-0.56396	0.00010606	0.338682	0.375099
CENPK	Q9BS16;D6RC76;D6RHD3	0.0761684	2463	-0.485398	0.00182372	0.330413	0.512238
CENPN	Q96H22	0.015729	3614	-0.324405	0.0194624	0.291078	0.507692
CENPQ	Q7L2Z9	0.115096	1837	-0.314193	0.00539657	0.472402	0.204772
CENPT	Q96BT3;H3BTR4	0.219362	701	0.0404166	0.783559	0.593114	0.144823
CENPU	Q71F23;D6R9S4;Q09GN1	0.177698	1055	-0.337344	0.00263638	0.355927	0.425812
CENPV	Q7Z7K6;A0A0M3HER2	0.0288722	3344	-0.32206	0.00281498	0.106099	0.903794
CENPX	A8MT69;J3QR01;J3QRS1	0.0431298	3070	-0.135164	0.395801	0.457671	0.311823
CEP120	Q8N960;A0A6Q8PF83;A0A6Q8PH95;D6REX9	-0.12759	6604	-0.189227	0.381647	-0.149028	0.545166
CEP128	Q6ZU80;G3V3F4;Q86TS1	0.0623481	2712	-0.16449	0.123745	-0.0432643	0.945173
CEP131	Q9UPN4;I3L2J8	0.0386706	3160	-0.245918	0.0305085	-0.0509402	0.9017
CEP135	Q66GS9	0.150035	1363	-0.260505	0.0103237	0.214092	0.351252
CEP152	O94986	0.00968111	3755	-0.131205	0.514838	-0.0439972	0.910321
CEP164	Q9UPV0	-0.0102515	4224	0.202632	0.526544	0.167178	0.748318
CEP170	Q5SW79;H0Y2V6;H0YB92	0.462899	43	0.00667164	0.942383	0.579194	0.000944376
CEP192	Q8TEP8;A0A0A0MR42;H0Y966;K7ELX0;K7ENP4	-0.0141913	4324	-0.0606496	0.286837	-0.0603676	0.876262
CEP20	Q96NB1;I3NI25;I3L269	-0.00712933	4158	-0.270893	0.0871308	-0.222963	0.805471
CEP250	Q9BV73;H7C0P0	-0.0292983	4678	-0.292931	0.0232993	-0.220736	0.324455
CEP290	O15078;A0A5F9ZHU6;A0A6Q8PGB1;A0A6Q8PH78;J3KNF5;A0A5K1VW81;A0A6Q8PG44;A0A6Q8PGC3;A0A6Q8PGP6;A0A6Q8PH24	0.00103918	3947	0.455863	0.268292	0.535461	0.668825
CEP350	Q5VT06;H0Y6Q4	0.37809	114	-0.14199	0.105169	0.307155	0.254971
CEP41	Q9BYV8;A0A6Q8PEV5;A0A6Q8PF12;A0A6Q8PFB1;A0A6Q8PFB5;A0A6Q8PG60;A0A6Q8PH03;A0A7I2PK71;A0A7I2SYM4;C9J6R3;F8WAV3	0.0732481	2513	0.831525	0.114673	0.135135	0.749628
CEP43	O95684;A0A087WV25	0.408028	86	-0.283253	0.00582758	0.482259	0.0156854
CEP44	Q9C0F1	0.110461	1909	-0.0280061	0.760293	-0.00357638	0.995883
CEP55	Q53EZ4	0.140163	1507	0.272332	0.242067	0.180021	0.850242
CEP57	Q86XR8;F5GYW0;F5H0C6;F5H1B0	-0.141075	6862	0.183191	0.18798	-0.188284	0.656276
CEP76	Q8TAP6	-0.0606506	5342	-0.431721	0.00459864	0.0550117	0.872308
CEP78	Q5JTW2;A0A2R8Y432;A0A2R8Y4C1;A0A2R8Y589;A0A2R8Y5W6;A0A2R8Y7A4;A0A2R8Y7U5;A0A2R8YCP0;A0A2U3TZI9;A8MST6	0.286713	356	-0.236954	0.0558036	0.252544	0.44963
CEP83	Q9Y592;A0A338VFC5	-0.0339594	4767	-0.0825167	0.679344	-0.265558	0.594337
CEP85	Q6P2H3	0.242115	559	-0.0115058	0.8755	0.396654	0.112239
CEP95	Q96GE4;B7ZAE2;H0YJW6;J3KRW3	0.0427811	3076	0.294259	0.250807	0.0149519	0.986369
CEP97	Q8IW35	0.2397	572	-0.0793518	0.188345	0.400303	0.297074
CEPT1	Q9Y6K0;A0A8V8TRF3;A0A8V8TQ23;A0A8V8TQL1	-0.0654439	5444	0.0846731	0.649042	0.0562683	0.925691
CERS2	Q96G23;H0YKH6;H0YNU7;Q5SZE1;Q5SZE2;Q5SZE3;Q5SZE4	0.37026	125	-0.131617	0.234839	0.898828	0.00522608
CERT1	Q9Y5P4;A0A2R8Y5H3;A0A2R8Y5S9;A0A2R8Y7Q9;A0A2R8YFI2;A0A2R8Y7C5;A0A2R8YE18;A0A2R8YEA4;A0A2R8YEK8;A0A2U3TZL3;A0A2R8YCI0;A0A2R8YDX6;A0A2R8YE59	0.205785	812	-0.26963	0.00204099	0.159041	0.573738
CETN3	O15182;E5RFM2;E5RH67;E5RJF8;E5RK82	-0.0749782	5643	-0.115782	0.240261	-0.188829	0.63292
CFAP20	Q9Y6A4	0.105841	1972	-0.0149491	0.862524	0.0633398	0.889765
CFAP36	Q96G28;B5MC35;B5MCA1;B5MD16	0.0783994	2412	0.398096	0.0535052	-0.0845167	0.910155
CFAP410	O43822	-0.131042	6671	0.241665	0.0244655	-0.195717	0.619947
CFDP1	Q9UEE9	0.0771428	2439	0.0100019	0.932413	-0.080255	0.896557
CFL1	P23528;Q9Y281;E9PK25;E9PLJ3;E9PP50;E9PQB7;G3V1A4	0.0980089	2114	0.00840705	0.915574	0.116301	0.763807
CFL2	Q9Y281;F8WDN3	-0.120332	6479	0.169126	0.320967	-0.570936	0.393308
CGAS	Q8N884;A0A7P0TBQ3	0.258618	473	-0.206867	0.0235432	0.298251	0.294809
CGGBP1	Q9UFW8;C9JUJ0	-0.0344855	4770	0.0916726	0.256029	-0.0785688	0.841972
CGREF1	Q99674;A0A4W8W4R1	-0.21379	7738	0.489542	0.0078598	-0.845617	0.648566
CHAF1A	Q13111;K7EPA1	0.143065	1460	-0.0274582	0.565184	0.0909075	0.868273
CHAF1B	Q13112	0.174036	1099	-0.249067	0.0174619	0.37833	0.462143
CHAMP1	Q96JM3	0.324623	228	0.0299767	0.588251	0.418515	0.000682385
CHCHD1	Q96BP2	-0.00329543	4068	0.268899	0.000946733	0.352207	0.377229
CHCHD3	Q9NX63;A0A286YEX5;C9JRZ6;F8WAR4	0.00647543	3815	0.354303	0.0309347	0.257914	0.471642
CHCHD4	Q8N4Q1	0.0609106	2744	0.387743	0.00372122	0.436319	0.376581
CHCHD5	Q9BSY4	-0.0577249	5267	0.171664	0.0372652	-0.0903353	0.860847
CHCHD6	Q9BRQ6;J3QTA6;J3QTB2	-0.247545	7982	0.481777	0.01183	-0.0365994	0.958773
CHCHD7	Q9BUK0;J3KPV1	0.165452	1174	0.195055	0.128749	0.292206	0.600797
CHD1	O14646	0.268384	428	-0.0341294	0.470076	0.10964	0.645183
CHD1L	Q86WJ1;A0A0A0MRH8;A0A0A0MSH9;A0A494C179;A0A494C1F7;A0A494C1P7	0.189775	961	-0.159175	0.0394526	0.383898	0.172447
CHD2	O14647;A0A0D9SEP7;A0A0D9SEU0;A0A1B0GTU9;A0A8V8TQC6;A0A0D9SFA3;A0A0D9SFV8;A0A0D9SGK0;A0A8V8TRB2;B7Z3I4	-0.0852121	5855	0.0335704	0.544374	-0.190126	0.292681
CHD3	A0A8V8TR54;H7C0J3;H7C3H7	-0.12598	6584	-0.576864	0.19702	-0.0532817	0.970022
CHD6	Q8TD26	-0.0375819	4843	0.00753706	0.964248	0.130182	0.773209
CHD7	Q9P2D1;A0A8Q3WKT9	-0.158124	7101	-0.261568	0.00325951	-0.448355	0.304959
CHD8	Q9HCK8;A0A2R8Y840;H0YJG4	0.238727	580	-0.288369	0.00182243	-0.00499475	0.985384
CHD9	Q3L8U1;H3BTW3;A0A087WU44	-0.197808	7599	-0.184652	0.050624	-0.585647	0.266806
CHEK1	O14757;E7EPP6	0.156063	1278	-0.341224	0.00162714	0.130233	0.806915
CHEK2	O96017;A0A087X102;A0A7P0MUT5;H0Y820	-0.117253	6438	-0.0650705	0.23612	-0.0929707	0.804797
CHERP	Q8IWX8;J3QK89	0.145801	1420	-0.178257	0.0023761	0.00899751	0.975426
CHFR	Q96EP1;A0A087X0W6;A0A096P6K8	-0.1856	7474	-0.0717124	0.848958	-0.317692	0.413423
CHID1	Q9BWS9	-0.0453129	5022	0.187796	0.020879	-0.185345	0.843061
CHKA	P35790;E9PM06	-0.285774	8153	0.117203	0.266916	0.164446	0.895623
CHKB	Q9Y259	-0.0871343	5884	-0.33268	0.00607813	0.0661742	0.890719
CHM	P24386	0.135384	1562	0.12576	0.375639	0.263991	0.336166
CHML	P26374	0.170356	1131	-0.0778627	0.36969	0.67209	0.0899027
CHMP1A	Q9HD42;A0A6Q8PF35;A0A6Q8PFF9;A0A6Q8PG85;A0A6Q8PGM8;F5H875;F8VUA2;F8VVT7	-0.00466358	4099	-0.0234767	0.841156	-0.0445937	0.922319
CHMP1B	Q7LBR1	-0.186451	7491	0.0986376	0.860297	-0.128483	0.741215
CHMP2A	O43633;M0QXX8;M0R1L7;M0R1T5	-0.00216766	4032	0.525436	0.0596546	-0.27434	0.313428
CHMP2B	Q9UQN3;A0A087WW88	0.155128	1289	0.443968	0.515855	-0.0572763	0.900145
CHMP4A	Q9BY43;H0YIN6	0.022287	3469	0.0810341	0.475786	-0.180658	0.645596
CHMP5	Q9NZZ3	0.0341439	3239	0.119774	0.271523	-0.0296498	0.959764
CHMP6	Q96FZ7;I3L4A1;I3L4G8	-0.153519	7037	0.187544	0.41622	-0.0268043	0.970022
CHMP7	Q8WUX9;E5RJI3	0.16813	1151	-0.000814341	0.992551	-0.0125425	0.980172
CHORDC1	Q9UHD1;E9PHZ2	0.326884	218	-0.21312	0.0600316	0.216987	0.391421
CHP1	Q99653;F5GX29;H0YKE7;H0YLY7;H0YNG9	-0.101462	6165	0.356989	0.0247351	0.0121407	0.976123
CHPF	Q8IZ52;A0A8I5QJC8	-0.0470192	5055	-0.0227357	0.937335	-0.147513	0.789623
CHPF2	Q9P2E5;A0A8I5KRN5;A0A8I5KSK8;C9JZF7;G5E9W2;H7C5L5	0.153051	1319	0.201441	0.22219	0.0540318	0.916716
CHRAC1	Q9NRG0;H0YBP8	-0.0437773	4985	-0.15841	0.127884	0.203298	0.565595
CHST12	Q9NRB3	-0.0274238	4638	0.160783	0.371108	-0.131826	0.789623
CHSY1	Q86X52	0.140089	1511	0.105045	0.348004	-0.24628	0.671601
CHTF18	Q8WVB6;A0A0D9SF58;E7EXA6	0.0834294	2331	-0.259572	0.00310253	0.263364	0.601933
CHTF8	P0CG13;J3KSJ7	-0.104198	6218	-0.479668	0.0410559	-0.312213	0.651289
CHTOP	Q9Y3Y2;A0A087X1B7;Q5T7Y7;X6R700	0.325056	227	0.135948	0.0960175	0.30322	0.139676
CHUK	O15111	-0.17702	7356	-0.102852	0.144847	-0.348942	0.0608607
CIAO1	O76071	0.0709312	2562	0.23733	0.00520922	0.0448354	0.864354
CIAO2A	Q9H5X1;H0YKV4;H0YLH6	0.0954141	2149	0.153592	0.0655409	0.039502	0.904651
CIAO2B	Q9Y3D0;H3BNV7;J3QLT9	0.213054	758	0.154533	0.00664913	0.333653	0.11222
CIAO3	Q9H6Q4;H3BSH2	-0.0564522	5246	0.542098	0.00050546	-0.114916	0.700165
CIAPIN1	Q6FI81;H3BPG7;H3BQ23;H3BT65;H3BV90;H3BUG4	0.154635	1292	0.226365	0.0109417	0.133381	0.661606
CIB1	Q99828	-0.209371	7697	0.237122	0.0703488	-0.533829	0.338448
CIC	A0A7P0T9K5;I3L2J0	0.167388	1158	-0.141665	0.328907	0.132599	0.505209
CINP	Q9BW66;H0YKY0;H0YN33	-0.102087	6178	0.000179205	0.99858	-0.145748	0.515327
CIP2A	Q8TCG1	0.193406	918	-0.338308	0.0001767	0.467867	0.264694
CIR1	Q86X95;H3BLY3	0.0313988	3294	-0.055775	0.564305	0.134431	0.700268
CIRBP	Q14011;D6W5Y5;K7EJV1;K7EJV5;K7ELV6;K7EMY9;K7EPM4;K7EQR7;K7ER40;K7ELT6;K7ENX8	0.188781	973	0.547107	0.007171	0.308604	0.646429
CISD1	Q9NZ45	-0.141277	6865	0.104452	0.530279	0.192128	0.696658
CISD2	Q8N5K1;D6RCF4	-0.00685438	4151	0.0479489	0.555653	0.285855	0.618345
CISD3	P0C7P0	-0.157727	7095	1.11733	0.0468924	-0.158185	0.789314
CIT	O14578;A0A7I2V365;A0A7I2V4A6;A0A7I2V4H7;A0A7I2V4I0;A0A7I2V692;H7BYJ3	-0.0985456	6116	-0.269729	0.0616667	-0.444633	0.451208
CIZ1	Q9ULV3;A0A494C0L7;F5H2X7;H0Y5D5;Q5SYW2;A0A0U1RQR2	0.100916	2057	-0.279938	0.00190701	0.123414	0.590787
CKAP2	Q8WWK9	0.254434	489	-0.229458	0.024811	0.860102	0.144712
CKAP2L	Q8IYA6	0.194279	906	-0.388393	0.0818202	0.340621	0.536173
CKAP4	Q07065	-0.19275	7561	0.574673	0.000240359	-0.592438	0.221345
CKAP5	Q14008;H0YDX5	0.3111	279	-0.374941	9.07779e-05	0.00827816	0.975392
CLASP1	Q7Z460;F8WA11;A0A8V8TLP7;A0A8V8TQK9;A0A8V8TRF6;H0Y5T1	0.230827	623	-0.281768	0.000863954	0.294687	0.0807753
CLASP2	O75122;A0A0U1RQI6;E3W994;E7ERI8;E7EW49;J3KR49;A0A804HJG7;H7C4I5	-0.0946531	6025	-0.0715726	0.182096	-0.258019	0.532122
CLASRP	Q8N2M8;A0A0A0MQS2;F5H0Q6	-0.00308764	4056	-0.188163	0.046542	-0.0487847	0.900395
CLCC1	Q96S66;A0A6Q8PEZ7;A0A6Q8PFF7;A0A6Q8PG14;A0A6Q8PG30;A0A6Q8PG68;A0A6Q8PG75;A0A6Q8PGA4;A0A6Q8PHQ1;A0A8I5KRC0;Q5T1P5;A0A8I5KPC2	-0.24924	7999	-0.214129	0.0507191	-0.274091	0.529114
CLCN7	P51798;A0A8V8TPE0;A0A8V8TQF3;H0Y2M6;H3BNG8;I3L470	-0.199116	7614	0.601826	0.00667778	-0.127973	0.825389
CLDND1	Q9NY35;A0A0R4J2F2;D6R9S8;D6RA76;D6RAZ7;D6RC11;D6RCE6;D6RCR8;D6RD48;D6RDI6;D6RDP6;D6RDY1;D6RFX6;D6RHU6;D6RIU2;H0Y8T9	-0.0210739	4482	0.452059	0.65658	0.0692093	0.876765
CLEC16A	Q2KHT3;A0A8V8TR67	-0.025309	4597	0.0483181	0.676242	-0.115607	0.744021
CLGN	O14967	0.0898687	2235	-0.639839	0.000298297	0.552566	0.448761
CLIC1	O00299	0.260452	466	-0.258388	0.00322094	0.284524	0.36681
CLIC2	O15247	-0.0465888	5047	0.665937	0.000404017	-0.50279	0.552319
CLIC4	Q9Y696	-0.16244	7171	0.115971	0.0593864	-0.629986	0.202779
CLINT1	Q14677	0.110621	1903	-0.164295	0.00706814	0.0329998	0.937014
CLIP1	P30622;F5H0N7;F5H1T5;F5H6A0;J3KP58	-0.101175	6159	-0.176257	0.0147047	-0.359326	0.165831
CLIP2	Q9UDT6	-0.0618811	5365	0.454478	0.0495071	0.0711271	0.921804
CLK1	P49759;F8WBF5	-0.143979	6904	-0.35224	0.0495434	0.0336973	0.965233
CLK3	P49761;H3BQG1;H3BUL5;H3BVF8	-0.0240598	4559	-0.0231568	0.71962	-0.112573	0.904651
CLK4	Q9HAZ1;E7ES88	-0.183517	7444	-0.103806	0.600145	0.0512852	0.902125
CLMN	Q96JQ2;G3V3D8	-0.147888	6958	-0.815583	0.000149483	-0.661608	0.159816
CLN5	O75503;A0A087WZY0;A0A1B0GTR6;A0A1B0GTV7;A0A1B0GUE8;A0A1B0GV94;A0A1B0GVL0;A0A1B0GWI2;A0A1B0GWJ7;A0A1C7CYZ2	-0.162486	7172	0.525323	0.0078755	-0.228277	0.716496
CLNS1A	P54105;E9PJF4;E9PMI6;J3KN38;E9PQ83	-0.023399	4537	0.416077	0.000716085	-0.249293	0.33598
CLP1	Q92989;E9PL17;E9PJM4;E9PKV5	-0.0314431	4717	0.046682	0.420933	0.0592001	0.841239
CLPB	Q9H078;A0A2U3TZY2	-0.130609	6664	0.0363526	0.490679	-0.153222	0.667774
CLPP	Q16740;M0R208	0.0747162	2486	0.699372	0.000198216	0.384298	0.372895
CLPTM1	O96005	-0.0664594	5463	-0.0422047	0.791557	-0.0332348	0.960949
CLPTM1L	Q96KA5;G5E9Z2	0.189059	966	-0.171304	0.0721796	0.246714	0.701315
CLPX	O76031;H0YM48	0.149542	1374	0.0813807	0.29242	0.190343	0.491211
CLTA	P09496;F8WF69	0.178509	1051	0.960578	0.181515	0.0467274	0.854833
CLTB	P09497	0.0746962	2487	0.315518	0.00216997	-0.23693	0.493198
CLTC	Q00610;A0A087WVQ6;K7EJJ5;A0A8V8TQ14;A0A8V8TQK1;A0A8V8TQK3;A0A8V8TR47;A0A8V8TRE8;A0A8V8TRF0;A0A8V8TQ18;J3KRF5	0.133468	1586	-0.136076	0.0332498	-0.0209676	0.94033
CLTCL1	P53675;A0A087WX41	-0.168089	7258	0.0510124	0.718948	-0.0553774	0.89404
CLU	P10909;H0YAS8;H0YC35	-0.174664	7323	0.0119167	0.952041	-0.579819	0.449132
CLUH	O75153;A0A494C0R8;I3L2B0;K7EIG1	0.277261	389	-0.195754	0.00584938	0.23566	0.292213
CLYBL	Q8N0X4;Q5JVC0	-0.211939	7719	0.958384	0.00495793	-0.429805	0.460849
CMAS	Q8NFW8	-0.0461169	5042	0.147221	0.0101904	-0.0865007	0.831793
CMBL	Q96DG6	0.198791	869	-0.802321	0.000202844	0.300155	0.760836
CMC1	Q7Z7K0;C9JES7	0.184462	1004	0.355386	0.0361126	0.385626	0.251203
CMC2	Q9NRP2;H3BPP2	0.0248201	3423	-0.248382	0.00299032	0.081207	0.848037
CMC4	P56277	-0.261735	8066	0.444546	0.133153	-0.323007	0.670018
CMIP	Q8IY22;A0A087WU05	0.00690274	3803	-0.0255021	0.813482	-0.112544	0.860782
CMPK1	P30085;A0A8V8TMN5;Q5T0D2	0.316648	253	0.0234479	0.752598	0.477465	0.0981647
CMSS1	Q9BQ75;C9J384	-0.0776311	5691	0.0297724	0.694541	-0.371359	0.358439
CMTM6	Q9NX76	-0.0598813	5323	0.0175421	0.894002	-0.118844	0.78963
CMTR1	Q8N1G2;Q5T7F5	-0.270316	8094	-0.108094	0.0644119	-0.28303	0.319628
CMTR2	Q8IYT2	0.149734	1370	-0.0542597	0.67771	0.256797	0.420077
CNBP	P62633	0.172453	1112	0.884214	0.0354484	0.0381998	0.94344
CNDP2	Q96KP4	0.141648	1481	-0.248421	0.00124317	0.319366	0.492509
CNN2	Q99439;A0A087X271;B4DDF4;B4DUT8;H3BVI6;K7ES69	-0.0652992	5439	0.271731	0.00713992	0.115992	0.807965
CNNM3	Q8NE01	-0.335753	8268	-0.254781	0.240125	-0.0970511	0.792096
CNOT1	A5YKK6;H3BMZ2	0.0811809	2370	-0.164153	0.0182445	-0.0653627	0.650641
CNOT10	Q9H9A5;E9PCN5;H7C0K1	-0.108291	6291	-0.00957076	0.837183	-0.0301838	0.883296
CNOT11	Q9UKZ1	-0.0153535	4352	-0.121747	0.167086	-0.0741714	0.773796
CNOT2	Q9NZN8;F8VRS8;F8VUB4;F8VV52;F8W145;H0YH84;H0YI11	0.149838	1368	-0.00733746	0.938344	-0.0527502	0.789723
CNOT3	O75175;A0A0G2JN65;A0A0G2JPP0;H0Y5X7;H7C5J4	0.0579476	2806	-0.0208058	0.799171	-0.0387963	0.878932
CNOT4	O95628	0.0586788	2794	0.202385	0.0459216	-0.107151	0.627757
CNOT7	Q9UIV1;E5RGH2;H0YAV9	-0.0694903	5533	-0.174844	0.00983771	-0.291565	0.0565538
CNOT9	Q92600	0.0429854	3072	-0.219656	0.022341	0.0125656	0.962544
CNP	P09543	-0.0833794	5814	-0.150147	0.0521056	0.140483	0.719488
CNPY2	Q9Y2B0;F8W031;F8VXJ7	-0.0313166	4715	0.275529	0.00490011	0.423945	0.389288
CNPY3	Q9BT09	0.0355673	3207	-0.154786	0.0483237	0.249469	0.581658
CNPY4	Q8N129;A0A0J9YYJ0	-0.0697156	5538	0.251185	0.341906	0.131126	0.826273
CNST	Q6PJW8	-0.0103069	4225	0.17491	0.289228	0.425448	0.59032
CNTRL	Q7Z7A1;A0A8I5KPW8;A0A8I5KQ52;A0A8I5KY43;Q5JVD1;Q5JVD6	-0.290808	8167	-0.359008	0.0833465	-0.22228	0.415589
CNTROB	Q8N137;I3L0P9	-0.0559574	5236	0.0414551	0.669628	0.0576741	0.875484
COA1	Q9GZY4	-0.05095	5120	0.120123	0.642406	0.366217	0.622454
COA3	Q9Y2R0;K7EPV0	0.152653	1322	0.177857	0.210283	0.413867	0.30485
COA4	Q9NYJ1	-0.0888878	5913	0.596979	0.00189192	-0.575796	0.426398
COA5	Q86WW8;B9A057	0.0726498	2522	0.244892	0.632345	0.112403	0.876262
COA6	Q5JTJ3	0.161195	1219	0.443871	0.00516634	0.780216	0.00503263
COA7	Q96BR5	0.0203498	3510	0.124039	0.101468	0.315983	0.533674
COASY	Q13057;K7EN91;K7EPC2;K7ES73	-0.159731	7132	-0.113916	0.0458146	0.178177	0.55689
COBLL1	Q53SF7;A0A0B4J1Z0;A0A0D9SG04;A0A0X1KG75;C9J8C4	-0.0548012	5211	-1.42212	0.00354981	-0.375995	0.492556
COG1	Q8WTW3;E9PBL8	-0.209253	7696	0.0622079	0.298815	-0.302384	0.278509
COG2	Q14746;B7Z2Y2	-0.212698	7723	-0.0102048	0.876149	-0.333985	0.231768
COG3	Q96JB2	-0.1999	7624	-0.0111216	0.882909	-0.411136	0.195884
COG4	Q9H9E3;A0A0A0MS45;A0A6I8PIQ6;J3KNI1;A0A8V8TQ33;A0A8V8TQL5;A0A8V8TQM1;A0A8V8TRG1	-0.227328	7867	0.0579708	0.447794	-0.324038	0.178654
COG5	Q9UP83	-0.169422	7267	0.0481997	0.332806	-0.28267	0.231638
COG6	Q9Y2V7	-0.228131	7875	0.10326	0.107796	-0.353637	0.211258
COG7	P83436	-0.138269	6813	0.00370207	0.945896	-0.241611	0.358794
COG8	Q96MW5;B4DYU2	-0.163725	7192	-0.134926	0.316905	-0.238822	0.46382
COIL	P38432	0.188713	974	0.0248912	0.776068	0.112018	0.658384
COL6A1	P12109	-0.00922973	4206	-0.807318	0.000596242	-0.0882102	0.960649
COLGALT1	Q8NBJ5;A0A8I5QKL8;A0A8I5QL08;M0QX72	-0.0583367	5286	-0.0186387	0.791574	-0.0281573	0.966013
COMMD1	Q8N668;H7C169	-0.140161	6843	0.0720388	0.38695	-0.120193	0.587654
COMMD10	Q9Y6G5;D6RJ90;H0Y9N4	-0.29595	8189	0.0777088	0.176203	-0.341394	0.0388612
COMMD2	Q86X83	-0.0552545	5221	0.157007	0.0864098	0.0741539	0.858675
COMMD4	Q9H0A8;A0A0B4J287;H3BM91	-0.0381792	4852	0.210899	0.0332887	-0.245349	0.412593
COMMD5	Q9GZQ3;H0YEQ6	-0.335272	8267	0.117392	0.0810091	-0.226476	0.158759
COMMD6	Q7Z4G1;B0QZ40	-0.0655859	5449	0.200934	0.0507209	-0.193508	0.428046
COMMD7	Q86VX2;A0A2R8Y455;A0A2R8Y600;A0A2R8Y620;A0A2R8Y7U2	-0.196607	7592	0.158141	0.229514	-0.371534	0.121229
COMMD8	Q9NX08	0.147501	1395	0.141179	0.0846019	0.110441	0.641912
COMMD9	Q9P000	-0.265944	8081	0.229906	0.0125491	-0.366708	0.00559825
COMT	P21964;E7EMS6	-0.0778283	5698	0.210233	0.00910358	-0.297906	0.443088
COMTD1	Q86VU5;R4GNF4	0.113947	1857	0.36937	0.00795315	0.514243	0.307649
COP1	Q8NHY2;H0Y339	0.143071	1459	0.780712	0.19678	0.276855	0.215672
COPA	P53621;A0A3B3IS84;A0A3B3ISC6;A0A3B3IT15;A0A3B3ITV3;A0A3B3IU89	-0.16707	7248	0.106559	0.0682104	0.0502624	0.895114
COPB1	P53618	0.0645603	2674	0.0520291	0.477398	-0.029589	0.951175
COPB2	P35606;A0A7I2V258;H0Y938;H0YAC7;A0A7I2V3G0;A0A7I2YQF9	0.0731374	2515	0.129512	0.0279638	0.0196852	0.960649
COPE	O14579;M0QXB4	0.117475	1806	0.0535991	0.271634	0.056128	0.895197
COPG1	Q9Y678	0.0917611	2200	0.220147	0.0104492	-0.026516	0.958105
COPG2	Q9UBF2	-0.0947406	6027	-0.0563499	0.319482	-0.0746552	0.828875
COPRS	Q9NQ92;J3QRX4;J3QRX9	-0.0441442	4995	-0.437422	0.0443858	-0.145145	0.904651
COPS2	P61201;B4DIH5	0.0496399	2959	0.0789924	0.0948595	-0.0268971	0.921053
COPS3	Q9UNS2;H7C3P9	0.185397	995	0.136402	0.0488508	0.0481909	0.864717
COPS4	Q9BT78;D6RFN0;D6RAX7	0.0793914	2393	0.0861403	0.271189	-0.0388625	0.875377
COPS5	Q92905;E5RHF2;E5RHH5	0.120972	1764	0.0903069	0.239052	0.088066	0.755946
COPS6	Q7L5N1;E7EM64	-0.0279061	4647	0.0283619	0.735981	-0.0562361	0.849899
COPS7A	Q9UBW8;F5GYF7;F5H248;F5H4U8;F5H7C6;F5GXT7;F5H3M6;F5H4Z0;G3XAP1	0.0870198	2270	0.0422302	0.653108	-0.0716662	0.832312
COPS7B	Q9H9Q2;A0A087X1P5;J3KQ34;J3QT73	-0.00510668	4112	0.102771	0.144158	0.00987496	0.981441
COPS8	Q99627;E9PGT6	0.0378354	3172	0.12729	0.06802	0.0237451	0.958773
COPZ1	P61923;F8VUC5;F8VVA7;F8VXB1;F8VXR1;F8VYZ4;F8W156	0.0987969	2099	0.119835	0.0636134	0.0569549	0.912045
COQ10B	Q9H8M1;B8ZZV9;B8ZZX2	-0.201855	7644	-0.0266408	0.930481	-0.603783	0.267079
COQ3	Q9NZJ6	-0.125717	6578	0.226616	0.0226546	0.196347	0.695211
COQ5	Q5HYK3;B4DP72	-0.0642116	5419	0.252173	0.0632216	0.116676	0.79208
COQ6	Q9Y2Z9;G3V434	-0.0688462	5517	0.232295	0.0344569	0.0471689	0.941768
COQ7	Q99807;H3BP28	-0.132078	6693	0.293729	0.0291312	0.189582	0.655237
COQ8A	Q8NI60	0.0766872	2454	0.0854736	0.383103	0.55126	0.193764
COQ8B	Q96D53;A0A7I2V3G8;A0A7I2V4Z6;A0A7I2V544;A0A7I2V5Z5;M0R001;M0R011;M0R0L2	0.168765	1144	0.398719	0.0661114	0.487709	0.116961
COQ9	O75208;H3BNT2;H3BPC6;H3BPW3;H3BRC0;H3BSJ5;H3BVA5	-0.1304	6656	0.35786	0.0468924	0.00399903	0.994456
CORO1A	P31146;H3BRY3	0.106221	1968	-0.295441	0.0164688	0.226471	0.719125
CORO1B	Q9BR76	-0.211269	7713	-0.267031	0.0692936	-0.747497	0.0293664
CORO1C	Q9ULV4;B4E3S0	-0.0347304	4778	-0.232309	0.0104788	-0.392406	0.359863
CORO7	P57737;A0A0A6YYL4;I3L167;E7EP81	0.186704	984	-0.169696	0.00679185	0.46095	0.264508
COTL1	Q14019	-0.0604854	5338	0.560056	0.00571981	-0.229014	0.844073
COX11	Q9Y6N1	-0.164478	7205	0.0933107	0.577785	-0.191132	0.786817
COX15	Q7KZN9;A0A3B3IRX1	0.0437706	3058	0.325404	0.0308339	0.53299	0.379485
COX17	Q14061;C9J8T6;H7C4E5	0.0673615	2617	1.05526	0.288665	0.503286	0.462374
COX18	Q8N8Q8;B7ZL88	0.017738	3569	0.539662	0.396993	0.31473	0.704282
COX19	Q49B96;F8WEL9	-0.281216	8142	-0.0388359	0.484694	0.0331731	0.958857
COX20	Q5RI15	0.330053	209	0.435341	0.00795941	1.64126	1.07914e-06
COX4I1	P13073	0.101645	2041	0.100128	0.458325	0.466987	0.253027
COX5A	P20674;H3BNX8;H3BRI0	0.105465	1979	0.0532965	0.529667	0.571262	0.330827
COX5B	P10606	0.0571064	2821	0.146067	0.503892	0.325153	0.483866
COX6A1	P12074	-0.0576538	5266	-0.117488	0.550753	-0.0967769	0.871614
COX6B1	P14854	-0.0481905	5076	0.240441	0.0416729	0.08563	0.849274
COX6C	P09669	0.035784	3204	-0.0673766	0.744138	0.40203	0.52233
COX7A2	P14406;D6RGV5;D6RIE3;H0UI06	0.0121205	3693	-0.171664	0.407807	0.366181	0.594337
COX7A2L	O14548	0.0166318	3594	0.779217	0.00164588	0.261644	0.627643
COX7C	P15954;D6R9Z7	0.0783472	2414	-0.0580602	0.745749	0.472058	0.4025
CP	P00450;D6RE86;E9PFZ2	-0.221901	7823	-0.434304	0.00746859	-0.409714	0.493198
CPD	O75976	0.0703048	2571	0.0635286	0.476909	-0.124519	0.824613
CPEB4	Q17RY0;Q7Z5Q1;Q8NE35;A0A590UJI5;A0A5K1VW61;A0A5K1VW71;A0A5K1VW79;A0A5K1VW93;B7ZLQ8;E5RFP2;E5RJM0	0.198664	871	0.446009	0.00043718	0.25573	0.307618
CPNE1	Q99829;A6PVH9;B0QZ18;F2Z2V0;Q5JX44;Q5JX45;Q5JX52;Q5JX60;Q5JX61;E7ENH5;Q5JX58;Q5JX59	0.0433949	3066	-0.038586	0.53991	0.144102	0.772894
CPOX	P36551;H0YA22	0.215659	740	0.0348086	0.653202	0.668524	0.0731907
CPPED1	Q9BRF8	0.0429688	3073	0.94607	0.00810275	0.279891	0.695211
CPQ	Q9Y646;E5RH35;E5RJA8;E5RJP8;E5RJZ7	-0.120381	6480	-1.88145	0.000545631	0.140924	0.875484
CPSF1	Q10570;A0A087X101	0.0581218	2803	-0.220461	0.00247821	-0.0164024	0.945385
CPSF2	Q9P2I0	0.207449	795	-0.10397	0.04406	0.131216	0.492509
CPSF3	Q9UKF6;C9JZH6;G5E9W3	0.222956	678	-0.180268	0.00262114	0.107854	0.521586
CPSF6	Q16630;F8WJN3	0.207056	798	-0.0372636	0.478397	0.0650193	0.819741
CPSF7	Q8N684;F5H669	0.0244713	3427	-0.162156	0.0142222	-0.119821	0.710626
CPT1A	P50416	-0.203846	7659	-0.567741	0.0167406	-0.2339	0.647605
CPT2	P23786;A0A1B0GV75;A0A1B0GVF3	-0.121028	6496	0.029426	0.798284	0.0199713	0.980172
CPTP	Q5TA50;J3KST3	-0.0123229	4274	0.0327723	0.767726	-0.041283	0.964106
CPVL	Q9H3G5;C9JLV0	-0.0722331	5590	0.207042	0.751669	-0.330333	0.749883
CRACR2A	Q9BSW2	-0.124795	6557	0.198384	0.135716	-0.352112	0.35671
CRADD	P78560;F5H7C2;F8VV49;F8VVY5	-0.0387077	4859	0.473842	0.0186647	-0.130422	0.777274
CRAT	P43155;H0Y4Z7;A0A7P0T9E7;A0A7P0T9R9;A0A7P0TAQ4;A0A7P0TAR1;A0A7P0TBF3	-0.0810989	5766	0.00268257	0.980423	0.256968	0.729307
CRBN	Q96SW2;A0A1W2PPJ5;J3QT87	-0.187969	7508	0.168878	0.238575	-0.501063	0.083116
CREB1	P16220;P18846;E9PAR2;G5E998	-0.154852	7058	-0.00442478	0.992429	-0.141959	0.528898
CREBBP	Q92793;I3L466	-0.0171505	4397	-0.0543539	0.655034	0.0471265	0.910259
CREG1	O75629;A0A3B3IRL2	-0.0839504	5825	0.813477	0.00150346	0.0126986	0.987153
CRELD1	Q96HD1;A0A669KAV0;A0A804HJB9;A0A804HJJ0;A0A804HJM5;A0A804HKD9;A0A804HKP7;A0A804HKP9;A0A804HL07;A0A804HL60;A0A8C8KJP3;A0A669KAY9;A0A669KB87;A0A669KBB3;A0A804HI35;A0A804HJ85;A0A804HK40;A0A804HKL1;A0A804HL19;A0A804HL34;A0A804HL57;A0A804HLG6;F8WBY3	-0.119428	6464	0.660915	0.196424	-0.284267	0.609272
CRELD2	Q6UXH1;A6PWM2	-0.0142902	4327	0.412814	0.00709692	0.187357	0.849755
CRIP1	P50238;H3BRQ4;K4DIB9	0.00485908	3856	-0.576414	0.00978795	0.410267	0.715727
CRIP2	P52943;H0YHD8	0.00679884	3805	0.421137	0.010487	-0.0905823	0.91632
CRIPT	Q9P021	0.0785392	2409	1.15858	0.127884	-0.0841058	0.913583
CRK	P46108	-0.105498	6246	-0.271377	0.123667	-0.500988	0.0662867
CRKL	P46109	-0.205834	7672	-0.357181	0.0485726	-0.146964	0.556709
CRLF3	Q8IUI8	-0.00410928	4082	-0.226983	0.044278	-0.052413	0.914668
CRNKL1	Q9BZJ0;Q5JY65	0.367561	133	-0.0357828	0.58957	0.322481	0.00501606
CROT	Q9UKG9;C9J3D7	0.151585	1338	0.138626	0.502248	0.415528	0.300767
CRTAP	O75718;C9JP16	-0.0787828	5714	-0.361514	0.00144661	-0.0648802	0.903369
CRTC1	Q6UUV9;M0QX46;M0QXN6	0.0612679	2733	0.325267	0.00450997	-0.12587	0.732051
CRTC2	Q53ET0;Q5T4K5;H0YDQ8	0.482251	35	-0.204049	0.0722663	0.811045	3.8424e-07
CRTC3	Q6UUV7	-0.154565	7053	-0.0163582	0.975869	-0.320231	0.714721
CRYBG3	Q68DQ2	0.212574	759	-1.0158	9.60201e-05	-0.0552046	0.910153
CRYZ	Q08257	-0.100098	6139	0.41585	9.79197e-05	-0.00248064	0.998442
CRYZL1	O95825;A6NHJ8;A6NMA8;A6NND8;C9JAL0;C9JQD0;C9JZK8;C9K0F7;F8WF64;H7C3I5;H7C3S0	0.197442	887	-0.109404	0.124741	0.199601	0.380763
CS	O75390;A0A0C4DGI3;B4DJV2;H0YIC4	-0.182365	7427	0.0989193	0.212239	0.0887868	0.823311
CSDE1	O75534;E9PLT0;A0A8I5KPC0;A0A8I5KPJ6;A0A8I5KPQ8;A0A8I5KS07;A0A8I5KTQ3;A0A8I5KV85;A0A8I5KW29;A0A8I5KW72;A0A8I5KWW0;A0A8I5KXH5;A0A8I5KXL1;A0A8I5KYL8;A0A8I5QJA6;A0A8I5QKX0;E9PNG3	0.25485	486	0.0122385	0.855961	0.173193	0.482508
CSE1L	P55060	0.228573	640	-0.219204	0.01566	0.153999	0.463403
CSNK1A1	P48729;Q8N752;A0A5F9W493;U3KPX3;A0A590UJ43;D6REM4;E7ETM0;H0Y9X2;U3KQK7	0.113967	1856	0.0715098	0.1953	0.124425	0.551533
CSNK1D	P48730;P49674;H7BYT1;A0A669KBC0;B0QY34;B0QY35;B0QY36;H0Y645;H7C3J2;J3QQI9	0.0436367	3060	-0.0370672	0.547218	0.049454	0.874563
CSNK1E	P49674;H0Y5S9;H0Y682	-0.0621698	5374	0.172208	0.66929	-0.0831308	0.923056
CSNK1G2	P78368;A0A087WWF5;A0A087WXD7;K7ESB6	0.0635804	2693	-0.554192	0.252136	-0.0710344	0.884407
CSNK1G3	P78368;Q9HCP0;Q9Y6M4;A0A0U1RQT7;Q8IXA3;A0A0U1RQY7;A0A8V8TKT3;U3KQA5;U3KQB3;A0A087WWF5;A0A087WXD7;K7ESB6	-0.342664	8277	0.0589818	0.473822	-0.347027	0.0872336
CSNK2A2	P19784;H3BNI9	0.0692725	2588	-0.0650608	0.356575	0.0519508	0.92144
CSNK2B	P67870;A0A0G2JM12;A0A7I2YQ78;N0E472;Q5SRQ3;Q5SRQ6	0.345509	181	-0.139561	0.0262515	0.334241	0.0300871
CSPP1	Q1MSJ5;A0A6Q8PF61;A0A6Q8PF96;A0A6Q8PGS3;A0A6Q8PHN8;A0A7I2PHE7;A0A7I2V2I3;A0A7I2V2P7;A0A7I2V372;A0A7I2V398;A0A7I2V3M9;A0A7I2V3Q0;A0A7I2V3V5;A0A7I2V3Z9;A0A7I2V450;A0A7I2V4L2;A0A7I2V4R5;A0A7I2V5A7;A0A7I2V5L8;A0A7I2V5N5;A0A7I2V5W3;A0A7I2YQX1;A0A7I2V3F6;A0A7I2V3G6;A0A7I2V4C3;A0A7I2V571;A0A7I2V5J7;A0A7I2V5P5;A0A7I2V5Y8;F2Z2M5	0.183727	1014	-0.0530768	0.652193	0.183857	0.786817
CSRP1	P21291;E9PS42	0.159308	1244	0.591917	0.000377346	0.355572	0.352254
CST3	P01034	0.154396	1297	2.18377	0.110091	0.334043	0.486872
CSTB	P04080	-0.17059	7283	0.688665	0.000580329	-0.199546	0.712083
CSTF1	Q05048	0.260276	468	-0.000665595	0.988499	0.134648	0.566845
CSTF2	P33240;E7EWR4;A0A0A0MT56;E9PID8	0.232487	611	-0.0407955	0.648769	0.34734	0.0332641
CSTF2T	P33240;Q9H0L4;E7EWR4;E9PID8	0.346697	179	-0.0281815	0.679254	0.140735	0.532122
CSTF3	Q12996;E9PLP8	0.305477	301	-0.03379	0.546788	0.304071	0.104152
CTBS	Q01459	-0.214545	7747	-0.925225	0.000160742	-0.491128	0.340498
CTC1	Q2NKJ3;J3KSR1;J3KSZ1;J3QKT7;A0A8V8TP86;A0A8V8TQB6;A0A8V8TQN9;A0A8V8TQP4	0.0645491	2675	-0.10245	0.509978	0.0366104	0.930896
CTDP1	Q9Y5B0;K7EJD2;A0A0J9YWB6;A0A0J9YWJ4	0.0309411	3304	-0.0497127	0.647251	-0.0654568	0.773796
CTDSPL2	Q05D32;H0YMH7;H0YNU2;H0YNW9	-0.105307	6240	-0.345108	0.00259353	-0.208744	0.52335
CTH	P32929	0.179626	1040	-1.15625	7.46679e-05	0.161374	0.83963
CTHRC1	Q96CG8;E5RK99	-0.0137197	4309	0.210542	0.188586	-0.22244	0.913952
CTIF	O43310	-0.0561322	5240	0.144835	0.039091	-0.387711	0.323873
CTNNB1	P35222;A0A2R8Y543;A0A2R8Y5A3;A0A2R8Y5C3;A0A2R8Y5Z1;A0A2R8Y750;A0A2R8Y804;A0A2R8YCH5;B4DGU4;A0A2R8Y6G0	-0.104443	6222	-0.982569	0.00012827	-0.786148	0.231768
CTNNBIP1	Q9NSA3	-0.0814052	5772	0.552217	0.122216	-0.63912	0.142124
CTNNBL1	Q8WYA6;A0A087WUB9;A2A2P1	0.157989	1260	-0.100754	0.16509	0.0771064	0.73362
CTNND1	O60716;A0A669KB05;A0A669KB62;C9JZR2;A0A804HIL4;A0A804HJM1;A0A804HK15;H0YC95	-0.115588	6409	-0.641002	0.000642735	-0.235005	0.699889
CTPS1	P17812;Q9NRF8;A0A3B3IRQ8;A0A3B3IRI2;A0A3B3ITF6;A0A8Q3WKZ7;A0A8Q3WL40;A0A3B3ITB8;A0A3B3ITH9;A0A8Q3WL00;A0A8Q3WL12	0.322381	235	-0.0658762	0.199939	0.513744	0.0311702
CTPS2	Q9NRF8	-0.238904	7939	-0.5048	0.0018135	-0.190122	0.627643
CTR9	Q6PD62	0.163319	1196	-0.0685666	0.191612	0.351815	0.0257652
CTSA	P10619;A0A7I2V4K5;X6R5C5;X6R8A1	0.0352175	3216	-0.14345	0.156732	0.0564513	0.916002
CTSB	P07858;A0A7I2V4Z9;A0A7P0NGZ6;E9PHZ5;E9PSG5;A0A7I2V440;A0A7I2V668;R4GMQ5	-0.10064	6151	0.135546	0.0345345	-0.56558	0.367094
CTSC	P53634;A0A7I2V2Q8;A0A7I2V466;A0A7I2V6E3;A0A7I2YQT5	-0.277101	8122	0.106649	0.466103	-0.776535	0.0547792
CTSD	P07339;A0A1B0GV23;A0A1B0GVD5;A0A1B0GVP3;A0A1B0GW44;A0A1B0GWE8;C9JH19;F8W787	-0.231809	7904	0.203318	0.0062012	-0.610373	0.0528707
CTSO	P43234;A0A7P0T898;A0A7P0T8T8;A0A7P0Z4C4	0.201841	843	0.521298	0.00585535	0.177872	0.702853
CTSS	P25774;A0A7P0T844;A0A7P0T8H4;A0A7P0T8U1;A0A7P0T904;A0A7P0TAQ0;A0A804DAZ0;U3KQE7	0.113565	1865	0.261883	0.0490823	0.497008	0.244328
CTSZ	Q9UBR2;A0A7P0T8I6;A0A7P0T989	-0.114621	6390	-1.26423	0.00399906	-0.722801	0.136842
CTTN	Q14247	-0.167259	7250	0.264863	0.0375853	-0.634216	0.240926
CTU1	Q7Z7A3	-0.0745546	5633	0.154856	0.0929105	-0.414297	0.355414
CTU2	Q2VPK5;H3BSW6	0.225594	662	0.25348	0.000621345	0.247168	0.476137
CUL2	Q13617;A0A0A0MTN0;Q5T2B5;A0A0D9SET6;A0A8I5KPX0;A0A8I5KQQ5;A0A8I5KS98;A0A8I5KSW7;A0A8I5KTY2;A0A8I5KTY5;A0A8I5KU22;A0A8I5KUA9;A0A8I5KV54;A0A8I5KVE2;A0A8I5KVR3;A0A8I5KWB8;A0A8I5KXB2;A0A8I5KYM7;A0A8I5KYP8;A0A8I5KYZ8;A0A8I5QJI3;A0A8I5QKN3	0.213465	754	0.307775	0.00227497	0.133096	0.489387
CUL3	Q13618;H7C1L6	0.155964	1280	-0.069849	0.275111	0.221748	0.270379
CUL4A	Q13619;A0A087WWN2	-0.293345	8179	-0.15486	0.0311933	-0.343584	0.164566
CUL4B	Q13620;A0A669KAX4;A0A7P0T9L3;A0A7P0TAQ3;A0A804CL36;K4DI93;A0A669KBG9;A0A7P0T8P8;A0A7P0T9C8;A0A7P0T9D0;A0A7P0T9P5;A0A7P0T9R8;A0A7P0TAF9;A0A7P0Z4G9	0.0325758	3273	0.0179651	0.850787	0.148015	0.658384
CUL5	Q93034	-0.185624	7476	-0.0450911	0.359304	-0.495494	0.00396815
CUL7	Q14999;A0A669KB95;A0A669KBH4;A0A8I5KQF0;A0A8I5KUS3;A0A8I5KW87	-0.0426433	4959	-0.372652	0.525935	-0.111276	0.827158
CUTA	O60888;C9IZG4	0.199716	860	0.141086	0.0977803	0.25456	0.585924
CUTC	Q9NTM9	-0.0857934	5863	-0.146924	0.0344165	-0.0735111	0.904325
CUX1	O14529;P39880;A0A2R8Y852;A0A2R8YDI1	-0.006852	4150	0.109953	0.0950744	-0.151549	0.672809
CWC15	Q9P013	0.0689318	2597	0.142201	0.395446	-0.0688493	0.808818
CWC22	Q9HCG8;B7WP74	0.170234	1132	-0.0045738	0.948603	-0.00796967	0.979756
CWC25	Q9NXE8;A0A087WY60	-0.0361495	4811	0.017087	0.850168	-0.0467573	0.915796
CWC27	Q6UX04;A0A8I5KU89;A0A8I5KW10;D6REK3;A0A8I5KP46;A0A8I5KPF6;A0A8I5KQK1;A0A8I5KQW2;A0A8I5KRF5;A0A8I5KRH9;A0A8I5KST0;A0A8I5KT14;A0A8I5KUW8;A0A8I5KX65;A0A8I5KXM7;A0A8I5KZ67	0.202711	831	-0.149253	0.0687408	0.0996203	0.704092
CWF19L1	Q69YN2	-0.0416605	4931	0.0909513	0.173628	0.0953664	0.698362
CWF19L2	Q2TBE0;H0YE03;H7C3G7	-0.142156	6878	-0.335202	0.00112782	-0.0976893	0.807965
CXorf38	Q8TB03	0.0746616	2488	0.421803	0.0307731	0.183459	0.538226
CXXC1	Q9P0U4;K7EQ21;K7EKZ6	-0.132682	6705	0.0312024	0.632335	-0.289725	0.176379
CXXC5	Q7LFL8	-0.224149	7834	-0.537767	0.192899	-0.318211	0.443971
CYB5A	P00167	0.0844401	2311	1.28708	5.56585e-05	0.418705	0.338881
CYB5B	O43169;A0A8I5KP74;A0A8I5KSY3;A0A8I5KSY8;A0A8I5KX20;A0A8I5KYK4;A0A8I5QJ67;A0A8I5QKN7;D6RFH4;H3BUX2;J3QR91	-0.0923178	5984	0.112354	0.60617	0.0954372	0.836392
CYB5R1	Q9UHQ9;H7C0R7	0.294127	331	0.514773	0.000396748	1.18886	0.000640197
CYB5R3	P00387;A0A8I5KPU0;A0A8I5KR71;A0A8I5QKT9;A0A8J8YWN6;A0A8J8Z3C6;A0A087WZB1	-0.0229735	4524	-0.121436	0.127679	0.15763	0.672952
CYB5R4	Q7L1T6	0.0477423	2992	-0.17689	0.130307	0.119292	0.765737
CYBA	P13498;A0A8Q3SIH4;A0A8Q3WL14;A0A8Q3WL20	-0.163365	7189	0.427224	0.263364	-0.384957	0.433789
CYBC1	Q9BQA9;H0Y2X1	-0.0639899	5412	-0.281927	0.153258	0.0381422	0.958773
CYC1	P08574	-0.0598282	5320	0.017726	0.928343	0.277839	0.508633
CYCS	P99999;C9JFR7	0.00678566	3806	0.797159	0.0439374	0.363842	0.551533
CYFIP1	Q7L576;A0A087WVZ5;A0A0G2JQT1;A0A0G2JR96	-0.138667	6819	-0.0901892	0.166805	-0.495771	0.00829871
CYLD	Q9NQC7;H3BS09;J3KRR7;J3QKR2	0.0569365	2826	-0.00109931	0.988112	-0.19898	0.499273
CYP20A1	Q6UW02;C9J8K7;E9PHG5;F8WBE2	-0.0939642	6018	0.0271952	0.865725	0.0159411	0.98523
CYP51A1	Q16850;A0A8I5KRT9;A0A8I5KWQ7	-0.0443847	5000	0.161782	0.0707193	0.412042	0.352336
CYRIA	Q9H0Q0	-0.377977	8309	-0.592091	0.00132987	-1.20772	0.00019347
CYRIB	Q9NUQ9;A0A8V8TMP7	-0.107513	6273	-0.21437	0.00299136	-0.175732	0.59362
CYTH1	Q15438	-0.0290942	4669	-0.192239	0.00147409	-0.0974547	0.839603
CYTIP	O60759;C9JRF8	0.14347	1448	-0.327471	0.00810275	0.0397648	0.959347
CZIB	Q9NWV4	-0.0185662	4428	0.0355712	0.567591	-0.0851172	0.770015
D2HGDH	Q8N465;B5MCV2;H7C0N1	-0.213651	7733	0.441727	0.00521268	-0.188448	0.63689
DAAM1	Q86T65;Q9Y4D1;A0A0J9YYF7	0.0248072	3424	-0.329226	0.0140508	0.0515948	0.953684
DAD1	P61803;A0A0B4J239;F5GXX5;F5H895	0.0220314	3476	-0.438719	0.0980058	-0.0240737	0.976123
DAG1	Q14118	0.083523	2330	0.12432	0.549107	0.121783	0.794401
DAGLB	Q8NCG7;E7ET49	-0.188758	7519	-0.478405	0.00143445	-0.150412	0.627084
DAP	P51397	-0.171491	7291	-0.292014	0.102735	-0.412907	0.215727
DAP3	P51398;V9GYL9;V9GZ03	-0.0197686	4457	0.168542	0.0787784	0.395665	0.235389
DAPK1	P53355	-0.263776	8075	0.528112	0.153787	-0.133782	0.870717
DAPK3	O43293	-0.165107	7214	-0.127707	0.648778	-0.0800962	0.941768
DARS1	P14868	-0.0936446	6014	-0.135821	0.014904	-0.0482001	0.880896
DARS2	Q6PI48;A0A3B3IS01;A0A3B3ISK7;A0A3B3IT01	0.19096	941	0.410068	0.000444776	1.23784	0.00011079
DAXX	Q9UER7	0.0820846	2352	0.0136432	0.820763	0.0348487	0.94683
DAZAP1	Q96EP5;K7EK33;K7EQ02;K7EQ55	0.221255	692	0.215836	0.0327172	0.0982239	0.759504
DBI	P07108;B8ZWD1	0.235033	601	0.543841	0.00572863	0.381772	0.26017
DBN1	Q16643;D6R9W4;D6RCR4;D6RFI1	-0.0969398	6076	-0.175133	0.0379241	-0.70525	0.155759
DBNL	Q9UJU6;H0Y5J4	0.0330999	3263	-0.141185	0.0805256	-0.139034	0.700165
DBR1	Q9UK59;A0A8V8TMF7;A0A8V8TMH0;A0A8V8TMX5;A0A8V8TNX0;F8WAY1	-0.0399194	4891	0.084699	0.207798	-0.0611723	0.788749
DBT	P11182;A0A7P0Z494;A0A7P0T9W1	-0.139226	6829	0.35605	0.00385231	0.0518135	0.946848
DCAF1	Q9Y4B6	0.0806335	2379	-0.188377	0.0127366	0.00803792	0.98523
DCAF10	Q5QP82;A0A0A0MQT4	-0.0561403	5241	-0.0748419	0.655034	-0.366581	0.373121
DCAF11	Q8TEB1;H0YKR8;H0YL64;H0YLH4;H0YM56;H0YM86;H0YMN6;H0YN21;H0YN92;H0YNS2	-0.0827949	5799	-0.196091	0.101807	0.0320149	0.94683
DCAF13	Q9NV06;A0A087WT20	-0.0675679	5490	-0.0066512	0.896275	-0.147776	0.613387
DCAF16	Q9NXF7	-0.305603	8211	0.202114	0.0217552	-0.347696	0.244741
DCAF5	Q96JK2	0.0159872	3607	0.141263	0.483299	-0.121482	0.869638
DCAF6	Q58WW2	0.207991	793	0.241442	0.03814	0.564233	0.0494016
DCAF7	P61962;A0A087WWI6;A0A8I5KQ63;A0A8I5KRG1;A0A8I5KT41;A0A8I5KTU5;A0A8I5KX45;A0A8I5KXF0;A0A8I5QKQ1	0.26155	457	-0.217023	0.00872817	-0.0358975	0.876765
DCAF8	Q5TAQ9;Q5TAQ8;V9GY54	0.581678	8	0.196027	0.00867069	1.43905	3.2137e-10
DCAKD	Q8WVC6;A0A8I5KS02;A0A8I5KT67	-0.224672	7842	0.172618	0.156395	-0.263239	0.410978
DCD	P81605	-0.138367	6814	1.91388	0.157314	0.0514558	0.962969
DCK	P27707;D6RFG8	0.0980058	2116	-0.0842429	0.368529	0.398767	0.29799
DCP1A	Q9NPI6;A0A087WT55;A0A087WXD0	0.157282	1270	-0.109196	0.032004	0.145869	0.504087
DCP1B	Q8IZD4;F5GZK9	0.0521494	2908	0.263428	0.00922513	0.0394207	0.923056
DCP2	Q8IU60;B7Z3U5	-0.122154	6518	-0.160826	0.112385	-0.251136	0.500573
DCPS	Q96C86;A0A3B3ITF0	-0.253814	8019	0.0659058	0.286604	-0.585516	0.157325
DCTD	P32321;D6R9S0;D6RBJ9;D6RBN2;D6RC36	0.071482	2551	0.434989	0.000735289	0.00514086	0.99387
DCTN1	Q14203;E7EX90;A0A7P0Z4C3;A0A804CDA6;Q6AWB1	-0.0176891	4406	0.0549901	0.326851	-0.12865	0.540043
DCTN2	Q13561;A0A7I2V390;A0A7I2V4H4;A0A7I2V4Y9;A8K8J9;F8VRV7;F8VW18;F8W1I6;H0YHL1	-0.0893098	5924	0.0198692	0.740813	-0.0655353	0.809259
DCTN3	O75935;A0A0A0MRV8;X6RA56;X6RCK5;X6RLR1	-0.000935277	3996	0.0635926	0.49429	-0.0148203	0.967906
DCTN4	Q9UJW0	0.0291735	3339	0.00605528	0.927805	0.0211381	0.941333
DCTN5	Q9BTE1;H3BR94	-0.0190548	4438	0.124896	0.0408641	-0.164699	0.521586
DCTN6	O00399	0.101496	2043	0.234464	0.306854	-0.0136889	0.971344
DCTPP1	Q9H773;H3BPN2;H3BSA6	0.0323112	3279	-0.0169047	0.812671	0.0794508	0.895136
DCUN1D1	Q6PH85;Q96GG9;C9J0B2;C9J8R4;C9JVE2;H7C216;C9JAV2;C9JRE2;C9JRU6	0.0547247	2857	0.152527	0.114436	-0.202439	0.832661
DCXR	Q7Z4W1;J3KS22;J3QL34;J3QRQ2;J3QS36	-0.265157	8077	0.0254004	0.680177	-0.277518	0.497501
DDA1	Q9BW61	-0.0238859	4549	0.28254	0.114626	-0.065935	0.851874
DDAH1	O94760;B4DYP1	-0.120535	6486	0.909743	0.0024004	0.0572357	0.960896
DDAH2	O95865;A0A140T971;H0Y7N1;Q5SRR8;Q5SSV3	0.0648759	2665	-0.486773	0.000126626	0.000781685	0.999714
DDB1	Q16531;A0A7P0T870;A0A7P0T965;A0A7P0TAK7;A0A7P0Z3Z5;A0A7P0Z4B9;A0A7P0Z4L2;F5GWI0;F5GY55;F5GZY8;F5H2L3	0.149288	1377	-0.20573	0.00560219	0.0677352	0.793804
DDB2	Q92466	-0.0355981	4802	-0.394204	0.000328598	-0.512636	0.211258
DDHD1	Q8NEL9;A0A087X0H7;A0A669KAW5;A0A6E1W401	0.0767139	2452	0.0163252	0.841156	-0.10424	0.699095
DDHD2	O94830;E9PIF5;E9PKE6;E9PM60;E9PPH8;E9PQY9	0.0426854	3077	-0.105451	0.12396	-0.195951	0.693992
DDOST	P39656;A0A0C4DGS1	0.002916	3900	-0.0903294	0.395266	0.279186	0.541497
DDRGK1	Q96HY6;A0A0A0MRX2	0.119151	1788	-0.0659478	0.396166	0.318541	0.424655
DDX1	Q92499;A0A7I2V2M5;A0A7I2V421;A0A7I2V430;A0A7I2V4F0;A0A7I2V4J3;A0A7I2V4Q0;A0A7I2V5X8;A0A7I2YQ77;A0A7I2YQD0	-0.105711	6250	0.0394172	0.459568	-0.144131	0.524521
DDX10	Q13206;A0A3B3ISR7;A0A8I5KPM1;A0A8I5KQZ1;A0A8I5KSH6;A0A8I5KUU7;A0A8I5KXY1;E9PIF2	-0.0394594	4880	0.0185584	0.776068	-0.25494	0.512863
DDX17	Q92841;A0A1X7SBZ2;A0A5H1ZRQ2	0.140589	1501	0.0837315	0.0959206	0.0416536	0.898861
DDX18	Q9NVP1;H7C452	-0.0131438	4295	-0.0780651	0.27979	-0.0775949	0.785923
DDX19A	Q9NUU7;Q9UMR2;F6QDS0;H3BMQ5;H3BN59;H3BQK0;I3L0H8;I3L352	0.153326	1313	0.172668	0.0862809	0.0997419	0.693992
DDX19B	Q9UMR2;H3BMQ5;H3BN59;H3BQK0	0.0264469	3390	-0.150112	0.207623	-0.174312	0.833229
DDX20	Q9UHI6;A0A7P0T9T8	0.0539473	2878	-0.254945	0.0176434	0.0369241	0.913388
DDX21	Q9NR30;A0A8I5KND9;A0A8I5KNN2;A0A8I5KNP3;A0A8I5KYZ4	0.0934174	2175	0.0492425	0.332006	0.0825003	0.838472
DDX23	Q9BUQ8;A0A8V8TQ76;A0A8V8TR86;A0A8V8TRI2	0.216356	731	0.091132	0.0472704	0.125951	0.523003
DDX24	Q9GZR7;A0A087WXU8;F5GYL3;G3V529	0.0361556	3200	-0.288758	0.0173725	-0.284749	0.455199
DDX27	Q96GQ7;A0A087X059;B7Z6D5	-0.0296452	4682	0.0384186	0.473822	-0.232073	0.467931
DDX28	Q9NUL7	-0.153379	7033	0.392789	0.00228866	0.305253	0.21796
DDX31	Q9H8H2	-0.122895	6528	0.372285	0.00062663	-0.121317	0.777516
DDX39B	Q13838;Q5STU3;A0A0G2JJZ9;A0A140T9X3;H0Y400	0.0511308	2932	-0.0245062	0.751365	-0.0591259	0.902125
DDX3X	O00571;O15523;A0A0D9SF53;A0A0D9SFB3;A0A2R8Y4A4;A0A2R8Y645;A0A2R8YCW1;A0A2R8YF78;A0A2R8YFR4;A0A2R8YFS5;A0A2U3TZJ9;F6S8Q4;A0A0D9SG12;A0A2R8Y5G6;A0A2R8Y7T2;A0A2R8YDH3;A0A2R8YDT5;C9J081;C9J8G5;A0A2R8Y4D2	0.326846	219	-0.0667714	0.192854	0.0661204	0.817369
DDX41	Q9UJV9;A0A499FJW5;D6RGI7;H0YA06	0.0850843	2300	-0.0815594	0.160026	-0.0185667	0.967904
DDX42	Q86XP3	-0.0067874	4148	-0.0697021	0.263111	-0.0487974	0.967456
DDX46	Q7L014;A0A0C4DG89	0.2776	388	-0.0165587	0.768258	0.0812862	0.704623
DDX47	Q9H0S4;F5H1N9	0.00493737	3853	-0.0241218	0.698506	-0.2252	0.545962
DDX49	Q9Y6V7	0.13161	1602	-0.184075	0.017612	0.0794327	0.863735
DDX5	P17844;J3KTA4;A0A7I2V2S0;A0A7I2V507;J3KTQ4;J3QRQ7;J3QR02;X6RLV5	0.290409	341	-0.0362018	0.514838	0.144054	0.61002
DDX50	Q9BQ39	-0.0905457	5940	-0.0545492	0.275687	-0.146191	0.619535
DDX51	Q8N8A6	-0.0924436	5985	0.0546752	0.284692	-0.0357814	0.92144
DDX52	Q9Y2R4;A0A087WTD6;A0A087X069;A0A087X1P7	-0.0833709	5813	-0.0084551	0.884008	-0.136346	0.733909
DDX54	Q8TDD1	-0.124582	6549	-0.0212648	0.634634	-0.360585	0.152797
DDX55	Q8NHQ9;F5H5U2	-0.0578352	5270	-0.0488151	0.706903	-0.128809	0.63772
DDX56	Q9NY93;F8WDT8;G3V0G3;H7C3E9	0.013788	3660	0.20196	0.00662748	-0.043222	0.92334
DDX59	Q5T1V6;Q5T1V5	0.223026	676	-0.290694	0.00354981	0.646493	0.0134869
DDX6	P26196	-0.0123195	4273	-0.247812	0.00445562	-0.040968	0.89416
DEAF1	O75398;A0A8I5KQJ8;A0A8I5KQY1;A0A8I5KR93;A0A8I5KUA2;A0A8I5KZ80;A0A8I5QJC6;A0A8I5QL28	0.0116562	3701	0.929942	0.146582	-0.24369	0.365492
DECR1	Q16698;H0YAW3	0.00727922	3798	0.186362	0.05986	0.382986	0.379485
DECR2	Q9NUI1;Q4VXZ8	-0.130941	6668	0.932496	0.000427638	-0.0274243	0.967924
DEK	P35659;A0A494C028;A0A494C198;B4DFG0;H0Y993	-0.0667961	5470	-0.367848	0.000467106	-0.168846	0.822846
DENND1A	Q8TEH3;A0A0A0MS48;A0A8V8TNT3	-0.0363861	4821	0.321375	0.0143794	-0.0681973	0.845657
DENND3	A2RUS2;B3KRG7;E9PF32;H0YAY3	-0.159219	7122	-0.704953	0.438641	-0.328722	0.507692
DENND4A	Q7Z401;A0A0U1RR27;A0A7I2RAZ6	-0.196597	7591	-0.13745	0.147839	-0.265735	0.297683
DENND4B	O75064	0.274876	395	0.0700656	0.479783	0.332913	0.276368
DENND4C	Q5VZ89;R4GMN2	-0.0778954	5703	0.0585305	0.431166	-0.114042	0.753969
DENND5B	Q6ZUT9;F5H4A0	-0.0536086	5179	-0.541608	0.466952	-0.29101	0.403506
DENND6A	Q8IWF6;H7C598	0.15372	1308	-0.127856	0.567722	0.175878	0.480486
DENR	O43583	0.135483	1559	0.317003	0.000886565	-0.143012	0.448761
DEPDC5	O75140;A0A5F9UWT1;A0A2R8Y5E9;A0A2R8Y5K9;A0A2R8Y5P2;A0A2R8Y5T1;A0A2R8Y6H3;A0A2R8Y6H8;A0A2R8Y6V4;A0A2R8Y721;A0A2R8Y7U0;A0A2R8Y7U6;A0A2R8Y842;A0A2R8YEW8;A0A2R8YF50;A0A2R8YF97;H0Y770	-0.324702	8253	-0.148776	0.16181	-0.415879	0.0910037
DEPTOR	Q8TB45	-0.0423671	4954	1.02723	9.63243e-06	-0.013938	0.988233
DERA	Q9Y315;E9PML7;E9PPM8	-0.0612298	5357	0.0311166	0.72336	-0.228874	0.379253
DERL1	Q9BUN8;B4E1G1	0.0901204	2224	-0.296765	0.0186428	0.323039	0.589078
DERL3	Q96Q80	0.000371689	3961	0.243239	0.173628	0.218531	0.818299
DERPC	P0CG12	0.0596076	2771	0.043572	0.51936	0.194826	0.589078
DESI1	Q6ICB0	0.0956922	2145	0.206089	0.00768046	-0.0294348	0.974174
DESI2	Q9BSY9	0.504662	21	1.87955	0.177345	1.00463	2.5879e-06
DFFA	O00273;K7ERT1	0.00273406	3905	-0.0058427	0.951263	0.069885	0.9017
DFFB	O76075;B4DZS0	-0.157497	7088	-0.0660635	0.642406	-0.470802	0.219333
DGCR8	Q8WYQ5	0.141732	1479	-0.249032	0.0229379	0.11288	0.646455
DGKA	P23743;C9JM35;F8VNZ9;F8W1H7;F8W1M3;G3V327	-0.18607	7487	-0.330303	0.0438783	-0.394551	0.326825
DGKE	P52429;I3L112	0.0314369	3292	-0.313916	0.0382608	0.285259	0.620324
DGLUCY	A0A0C4DGD4;E5RIU5;E5RJ62;H0YB09;H0YB62	-0.0153785	4353	0.298398	0.509358	0.57687	0.392522
DGUOK	Q16854	-0.355155	8294	0.0284825	0.898946	-0.184856	0.718842
DHCR7	Q9UBM7;A0A804HI25;A0A804HJQ7;A0A8I5KRR9;B4E1K5;E9PM00	-0.0761913	5663	0.395575	0.0492955	-0.685565	0.14379
DHDDS	Q86SQ9;A0A8V8TQ96;E9PI09;E9PR24;Q5T0A1;Q5T0A2;A0A8V8TQS0;A0A8V8TQU2;Q5T0A6	0.359046	150	-0.699836	0.319586	0.783126	0.013996
DHODH	Q02127;I3NI32;I3L449;J3QRQ3	0.0788634	2401	0.274255	0.0476469	0.511607	0.23092
DHPS	P49366;M0R264;Q5J8M5	0.448715	50	0.0572063	0.593657	0.47184	0.0415212
DHRS1	Q96LJ7;H0YNC2	-0.335263	8266	0.266756	0.00584938	-0.655902	0.0731907
DHRS11	Q6UWP2;A0A087WZN3;A0A087X0R1	-0.0917606	5971	0.0306971	0.638982	-0.181796	0.662448
DHRS13	Q6UX07	-0.0934047	6008	0.155286	0.420933	-0.00789763	0.992362
DHRS7	Q9Y394;H0YJ66;H0YJR8	-0.0973739	6082	0.0118369	0.922	-0.0628298	0.916002
DHRS7B	Q6IAN0;A0A0C4DGQ8	0.143087	1458	0.392695	0.00050546	0.498253	0.26116
DHTKD1	Q96HY7	-0.250443	8004	0.479148	0.0092449	-0.225487	0.772894
DHX15	O43143	0.203831	824	-0.15697	0.018495	0.0711556	0.715172
DHX16	O60231;A0A140T947	0.154072	1301	-0.208927	0.0177478	0.0934809	0.627643
DHX29	Q7Z478	0.140242	1506	-0.241991	0.00156872	-0.0208069	0.966013
DHX30	Q7L2E3;H7BXY3	0.29755	324	0.135296	0.0314808	0.465016	0.00384741
DHX32	Q7L7V1	0.111495	1889	0.118732	0.566582	0.160967	0.848732
DHX33	Q9H6R0;I3L1L6	-0.156914	7077	-0.0273556	0.726312	-0.177216	0.532122
DHX34	Q14147	0.0177949	3567	0.0601024	0.406307	0.437487	0.0840001
DHX35	Q9H5Z1;Q5THR1	0.00531582	3841	-0.244246	0.00382109	-0.0945488	0.806328
DHX36	Q9H2U1;E7EWK3	0.108436	1940	0.243812	0.00354981	-0.0021164	0.995482
DHX37	Q8IY37;F5H3Y4	0.0567335	2828	0.289531	0.00171152	0.00207504	0.995883
DHX38	Q92620	0.134662	1573	-0.0335879	0.475497	0.114995	0.67091
DHX40	Q8IX18;J3KSW6;J3KTK0	0.140103	1510	-0.364812	0.0139764	-0.11005	0.788566
DHX57	Q6P158;H7C109	0.108285	1941	0.208426	0.00498917	-0.123533	0.566845
DHX8	Q14562	0.0584588	2796	-0.0973074	0.0409293	0.0066842	0.981486
DHX9	Q08211	0.378054	115	-0.128755	0.046203	0.487388	0.00336499
DIABLO	Q9NR28;A0A024RBT2	-0.0640641	5416	-0.036404	0.738628	0.209679	0.593227
DIAPH1	O60610;A0A2R8Y5N1;A0A2R8YEF8;B4E2I7	0.155958	1281	-0.162938	0.0046768	0.112425	0.855929
DIAPH2	O60879	-0.144276	6905	0.139624	0.105164	-0.663512	0.149606
DIAPH3	Q9NSV4	0.0889257	2246	-0.0883381	0.653587	0.132353	0.841138
DICER1	Q9UPY3;A0A7I2YBM0;A0A8Q3SJI0;A0A8Q3WLH8;A0A8Q3WLJ5;H0YJZ6;A0A6Q8PFV4;A0A6Q8PH99;A0A6Q8PHG6	0.154537	1294	-0.454208	9.60201e-05	-0.116194	0.645183
DIDO1	Q9BTC0	0.260704	461	0.3017	0.00262915	0.215239	0.235525
DIMT1	Q9UNQ2;A0A0C4DGB1;A0A494C0G7;A0A7P0T9J1;A0A7P0T9Y7;A0A7P0Z4I0;B4DRY2;D6RCL3	0.0651061	2659	-0.134966	0.0611778	-0.0524162	0.908844
DIP2A	Q14689;A0A494C143	-0.00947842	4214	0.302353	0.408613	0.0388523	0.944425
DIPK1A	Q5T7M9;A0A087WZ97;A0A087WZK6;A0A087X2C2	-0.123198	6531	-0.371064	0.389356	-0.295065	0.645596
DIPK2A	Q8NDZ4;C9JY09;E7ET39	0.163232	1198	-0.0211991	0.9164	0.0960355	0.837383
DIS3	Q9Y2L1;G3V1J5	-0.0593401	5306	-0.160596	0.0262866	-0.173651	0.666618
DIS3L	Q8TF46	-0.121604	6507	-0.115171	0.478089	-0.100005	0.772894
DIS3L2	Q8IYB7	0.0366944	3190	0.218526	0.0332887	-0.0545709	0.833229
DKC1	O60832;A0A8Q3SIS9;A0A8Q3SIY6;A0A8Q3SJE8;A0A8Q3WLC8;A0A8Q3WLD1;A0A8Q3WLG7;C9IYT0;A0A8Q3SIX2;A0A8Q3WLE4;A0A8V8TKY9	-0.0603906	5334	0.364722	0.00540519	-0.152429	0.782863
DLAT	P10515;A0A7P0Z4G4;E9PEJ4;H0YDD4;A0A7P0T997;A0A7P0TA47;A0A7P0TAG1;A0A7P0TAX2;A0A7P0TBE2;A0A7P0TBK2	-0.1825	7428	-0.0148273	0.920425	-0.267342	0.594337
DLD	P09622;E9PEX6	-0.105401	6244	0.208206	0.00691837	0.0469222	0.937014
DLG1	Q12959;A0A0C4DFT3;A0A590UJ08;A0A590UJ18;A0A590UJ29;A0A590UJ68;A0A590UJ81;A0A590UJC5;A0A590UJD9;A0A590UJR4;A0A590UJR5;A0A590UJS9;A0A590UJX2;A0A590UK48;A0A590UK81;A0A590UKA8;C9JUA9	-0.115239	6400	-0.185585	0.00748992	-0.239342	0.344814
DLG3	Q92796;Q5JUW8	0.270649	414	0.570777	0.00162226	0.301417	0.659106
DLGAP4	Q9Y2H0;A0A0B4J2C2;F8WF49	-0.0291604	4672	0.525917	0.00133086	0.0149246	0.974459
DLGAP5	Q15398;G3V4E5	0.161698	1210	-0.46646	0.00644682	0.460238	0.466784
DLST	P36957	-0.137731	6803	0.205277	0.120625	-0.0149767	0.98282
DMAC2	Q9NW81	0.0508393	2936	0.15179	0.384158	0.168987	0.750195
DMAC2L	Q99766;A0A5K1VW60	-0.306298	8213	0.208163	0.054797	-0.547806	0.295146
DMAP1	Q9NPF5;Q5TG38;Q5TG39;Q5TG40	0.0605638	2750	0.0682779	0.358969	-0.0328437	0.900145
DMD	A0A075B6G3;P11532;A0A087WV90;A0A5H1ZRP8;A0A5H1ZRP7;A0A5H1ZRP9;A0A5H1ZRQ1;A0A5H1ZRQ8;A0A5H1ZRR9;A0A7P0T8I2;A0A7P0TAM6;A0A7P0TAX0;A0A7P0Z4P7;A0A7P0Z4Q6;A0A804HJY0;A0A804HKR4;A0A804HKY9;H0Y304	-0.115879	6412	1.10931	0.389356	-0.436276	0.326825
DMXL1	Q9Y485;F5H269	-0.0558923	5231	0.0204475	0.779545	-0.1063	0.695211
DMXL2	Q8TDJ6;H0YLM8	-0.15643	7074	1.17819	0.186415	-0.231384	0.72547
DNAAF2	Q9NVR5	-0.000307549	3985	-0.0459802	0.665011	0.229839	0.685079
DNAAF5	Q86Y56;E9PGY2;H0Y650	-0.0049333	4104	0.136831	0.0615012	-0.0807378	0.787893
DNAJA1	P31689	0.314535	264	-0.00933878	0.918101	0.182568	0.397112
DNAJA2	O60884	0.201896	840	-0.064623	0.452245	0.0564885	0.836024
DNAJA3	Q96EY1;I3L1T6	-0.081863	5780	0.348651	0.025106	0.0163586	0.978882
DNAJB1	P25685;M0QXK0	0.199847	857	-0.10111	0.12358	0.266259	0.192017
DNAJB11	Q9UBS4	0.0696516	2582	0.0112957	0.917811	0.347399	0.492745
DNAJB12	Q9NXW2;J3KPS0;V9GY70;V9GYN7	-0.0748483	5638	0.553784	0.00644682	0.0288634	0.962969
DNAJB14	Q8TBM8	0.0174713	3575	0.275204	0.184748	0.0137001	0.9847
DNAJB2	P25686;C9JRD2;C9JXB9	-0.0620314	5371	-0.0433381	0.903358	0.108817	0.789723
DNAJB4	Q9UDY4	-0.158905	7114	-0.347527	0.0114272	0.181327	0.735388
DNAJB9	Q9UBS3	0.165485	1173	0.125818	0.269965	0.374715	0.504087
DNAJC1	Q96KC8	0.0513796	2924	0.775448	0.0018135	-0.138581	0.865552
DNAJC10	Q8IXB1;A0A7P0Z431;A0A494C1G5;A0A7P0T8Y3;A0A7P0T9B7;A0A7P0TAQ9;A0A7P0TB22;A0A7P0TB83;A0A7P0TB97;A0A7P0Z4F2;E7EP04	-0.142982	6890	0.0506674	0.567591	-0.238376	0.709913
DNAJC11	Q9NVH1;B1AK20	0.0988966	2095	0.2131	0.294238	0.406929	0.204876
DNAJC13	O75165;A0A3B3IRM0	0.0855044	2295	0.106544	0.0793593	0.244514	0.270379
DNAJC16	Q9Y2G8;Q5TDG9;Q5TDH4	0.0558163	2838	0.418149	0.0604321	0.340135	0.521586
DNAJC17	Q9NVM6	-0.103913	6211	-0.0616163	0.427978	-0.237032	0.508853
DNAJC19	Q96DA6;A0A8I5KQT8;F2Z3A7;G5E9V2	-0.0469183	5053	0.308641	0.00522709	0.0833802	0.892554
DNAJC2	Q99543;F2Z3H0;F2Z3N9;H7C3L7	0.255998	481	0.202289	0.0054799	0.310589	0.173797
DNAJC21	Q5F1R6	0.0598884	2766	-0.091387	0.244527	-0.0494958	0.892554
DNAJC25	A0A024R161;F2Z3D1;J3QR79;Q9H1X3	0.0850691	2301	-0.0366929	0.942705	-0.227745	0.807945
DNAJC3	Q13217;X6R9L0	0.14207	1473	0.222155	0.0605376	0.724838	0.244741
DNAJC30	Q96LL9	0.0502538	2945	1.66693	0.181412	0.706465	0.219333
DNAJC5	Q9H3Z4	-0.177627	7366	-0.655061	0.180551	-0.389497	0.549893
DNAJC7	Q99615;A0A6I8PIK4;A0A6I8PLE7;A0A6I8PR89;A0A6I8PRZ0;A0A6I8PS32;A0A6I8PU73;A0A6I8PU89;A0A6I8PUC2;A0A6I8PUD4;K7EIH8;K7EK03;K7EPP7;K7ER44	0.263743	451	-0.198348	0.00692057	0.213045	0.254971
DNAJC8	O75937;S4R3J5	-0.0129297	4291	0.101534	0.14632	-0.0789917	0.784626
DNAJC9	Q8WXX5	0.0321039	3282	-0.18453	0.0368965	-0.0687075	0.837383
DNASE2	O00115;A0A8V8TNK3;K7ENE5	-0.0083057	4184	0.0147592	0.836669	-0.205308	0.790881
DNLZ	Q5SXM8;Q5SXM7	-0.184593	7460	-0.121068	0.118844	-0.243431	0.714448
DNM1	Q05193;A0A0D9SFB1;A0A0D9SFE4;A0A0U1RQP1;A0A1B0GU67;A0A1B0GUX5	-0.0234957	4539	-0.380584	0.0134418	-0.178574	0.755946
DNM1L	O00429;A0A8V8TQT5	0.0229759	3457	0.0887263	0.12405	0.0286259	0.962681
DNM2	K7EMQ3	0.184757	1000	-0.460867	0.0385256	-0.0891078	0.751283
DNMBP	Q6XZF7	-0.273027	8106	-1.39093	1.29445e-05	-0.239024	0.475836
DNMT1	A0A7I2V311;K7ELB1;K7ER10	0.204025	822	-0.51628	0.0217568	0.404257	0.148065
DNPEP	Q9ULA0;E5RIA4;E7EMB6;E7ETB3	-0.193058	7564	0.539304	0.000162276	-0.214197	0.535278
DNPH1	O43598;H0Y8X4	0.13144	1605	0.641328	0.000685024	0.323052	0.284716
DNTTIP1	Q9H147;H7C1J2;H7C1M5	-0.0954457	6046	0.0233172	0.811125	-0.287879	0.316575
DNTTIP2	Q5QJE6	-0.0618309	5364	0.0889513	0.194908	-0.147817	0.592522
DOCK10	Q96BY6;A0A2R8YD85;A0A8V8TLG2;A0A8V8TLW2	-0.223139	7829	0.158404	0.156695	-0.506664	0.24976
DOCK11	Q5JSL3;A0A0J9YW64;A6NIW2	0.0817624	2360	-1.46519	0.00188205	0.279169	0.516723
DOCK2	Q92608;E5RFJ0;H0YB76	-0.285715	8152	-1.31022	3.42419e-06	-0.351556	0.0199932
DOCK4	Q8N1I0	0.0150689	3630	-0.143689	0.16322	-0.488036	0.604985
DOCK5	Q9H7D0	-0.0900424	5936	0.0702398	0.33703	-0.0487014	0.949596
DOCK7	Q96N67;A0A0U1RR97;A0A1B0GWE0	-0.0457965	5029	-0.189494	0.0131238	-0.0618079	0.927508
DOCK8	Q8NF50;A2A369;E9PDJ4	-0.079856	5739	-0.364339	0.231795	-0.14943	0.355376
DOCK9	Q9BZ29;A0A088AWN3;A0A0A0MT38;A0A0D9SFH5;A0A804HIE8;A0A8V8TQS9;A0A8V8TR95;A0A8V8TRI9;Q6ZSL5;X6RGR3	-0.356826	8296	-0.866903	0.000621345	-0.397949	0.362753
DOHH	Q9BU89	0.160068	1232	0.631688	0.00325031	0.21994	0.308049
DOK1	Q99704	-0.0965549	6063	0.038779	0.809126	-0.144742	0.681667
DOK2	O60496;E5RIG9	-0.0597459	5314	0.58241	0.0611778	-0.163604	0.838472
DOK3	Q7L591;D6R951;D6R977;D6RAM3;D6RAZ9;D6RC22	-0.00291262	4049	-0.29087	0.000579253	-0.101165	0.80595
DOP1A	Q5JWR5;Q5TA12	0.109691	1924	-0.215711	0.697374	-0.36906	0.464573
DOP1B	Q9Y3R5;A0A8I5KUN1	0.0155671	3620	-0.693218	0.00310253	0.153543	0.862557
DPCD	Q9BVM2;Q5JQQ4	0.186332	988	0.726334	0.00019949	0.400168	0.340498
DPF3	Q92784;F8W7T1	0.318433	245	-0.235652	0.0298358	0.261409	0.852522
DPH1	Q9BZG8;I3L1H5;I3L3X9;U3KQN3;V9GYS2	-0.0633743	5397	0.194125	0.0345979	0.00882357	0.986448
DPH2	Q9BQC3;H0YCR5	-0.0458697	5032	0.196269	0.0514521	-0.258596	0.346391
DPH5	Q9H2P9	0.145182	1428	-0.0874712	0.440728	0.373142	0.0879622
DPH6	Q7L8W6	-0.0239584	4555	0.130659	0.0600239	-0.0435204	0.937014
DPH7	Q9BTV6	-0.0815142	5774	0.110728	0.835618	-0.03713	0.94683
DPM1	O60762;A0A804HIB3;A0A804HIK9;H0Y368;Q5QPJ9;Q5QPK2	-0.0409715	4920	0.256689	0.010473	-0.0579537	0.925763
DPM3	Q9P2X0	-0.124934	6561	1.32186	0.053445	-0.00676271	0.991882
DPP3	Q9NY33;G3V180;G3V1D3;E9PQ14	-0.00226691	4033	0.0182189	0.727235	-0.270475	0.271158
DPP7	Q9UHL4	-0.18102	7414	-0.280481	0.0162731	-0.73755	0.480867
DPP8	Q6V1X1;J3KPT0	-0.134118	6732	0.146862	0.402951	-0.333433	0.131392
DPP9	Q86TI2;A0A2R8YF65;A0A8V8TR99;M0R2A8;M0R2G6	0.158784	1255	0.39994	0.00112156	0.0952254	0.672188
DPY19L1	A0A1B0GW05	-0.0106989	4238	-0.289641	0.130712	0.0317116	0.967456
DPY19L3	Q6ZPD9;K7ELH8	0.224414	669	0.785693	0.397201	0.562313	0.116961
DPY30	Q9C005	0.203349	827	-0.0632496	0.544374	0.346587	0.244693
DPYD	Q12882	-0.19642	7588	0.565306	0.000163203	-0.357924	0.307581
DPYSL2	Q16555;A0A1C7CYX9	0.103549	2014	-0.021049	0.82961	0.0795222	0.925763
DPYSL3	Q14195	-0.139236	6830	0.984436	0.000415134	-0.409685	0.602551
DR1	Q01658	0.0590921	2788	0.183913	0.164903	0.000136934	0.999838
DRAP1	Q14919;C9JCC6;E9PNC7;E9PQX9	-0.0331185	4749	0.0911752	0.352937	-0.136577	0.686974
DRG1	Q9Y295	0.0623019	2714	-0.045858	0.431318	-0.0756452	0.769136
DRG2	P55039;A8MZF9;J3KRL5;J3QKV7;J3QKW7;J3QL90;J3QLF3;J3QR71;J3QRI9	0.20967	785	0.192695	0.00944613	-0.0822194	0.776146
DROSHA	Q9NRR4	-0.0743422	5628	-0.235517	0.0398186	0.0827465	0.854833
DSCC1	Q9BVC3	0.120703	1766	-0.140473	0.276115	0.514932	0.177452
DSN1	Q9H410;Q5JW54	0.121108	1763	-0.372136	0.00189192	0.258881	0.479929
DST	Q03001;F8W9J4;A0A7P0T890;E7ETB9;E9PHM6;F6QMI7;A0A494C1D7;Q5T0V7;Q6P0N6	-0.143011	6891	0.487743	0.00010289	-0.779806	0.0900117
DSTN	P60981;F6RFD5	0.0823228	2350	0.235729	0.024811	-0.0662194	0.899942
DSTYK	Q6XUX3	0.238528	583	0.129644	0.0862327	0.831761	0.0846467
DTD1	Q8TEA8;A0A087WZV9;A0A2R8Y6X2;A0A2R8YCT7	-0.0850885	5851	0.683727	0.19141	-0.220019	0.481891
DTL	Q9NZJ0;F5GZ90	0.432909	65	-0.620783	0.00190701	1.35392	0.242897
DTNBP1	Q96EV8	0.00720519	3799	0.184565	0.0617152	-0.11947	0.696056
DTWD1	Q8N5C7	-0.040679	4911	0.236108	0.370573	0.0504515	0.938553
DTWD2	Q8NBA8;D6REE2	-0.0271011	4633	0.123931	0.388184	0.200088	0.649143
DTX3L	Q8TDB6	0.284994	362	0.424478	0.545204	0.759335	0.0441711
DTYMK	P23919;H7BZ20;H7C312	-0.103908	6210	0.319562	0.0092449	0.0299179	0.949596
DUS1L	Q6P1R4;H0YGW8;J3QKP9;J3QLE4;J3QQZ0	0.0287955	3346	-0.0418078	0.51459	-0.0208584	0.954507
DUS2	Q9NX74;E7EUN9	0.126045	1690	0.0364943	0.707157	0.181143	0.450698
DUS3L	Q96G46;K7EM42;K7EMI3	0.140672	1499	0.103349	0.135601	0.123049	0.760836
DUSP11	O75319;H7C0E6;A0A8Q3SI82;A0A8Q3SI85;A0A8Q3SIB0;A0A8Q3SIC9;A0A8Q3SIE6;A0A8Q3SIF8;A0A8Q3WM77	0.140058	1514	-0.079233	0.48246	0.274544	0.137564
DUSP12	Q9UNI6	0.363868	139	0.355412	0.00572423	0.811869	0.025067
DUSP22	Q9NRW4;S4R3A4	-7.23283e-05	3975	0.427624	0.00557544	0.168285	0.686527
DUSP23	Q9BVJ7	0.395806	103	1.78395	0.00133828	0.888065	0.00152575
DUSP3	P51452;K7ELG5	0.0484664	2979	0.141287	0.0422316	-0.160905	0.683144
DUT	P33316;A0A0C4DGL3;H0YKC5;H0YMP1;H0YNW5;H0YKI0;H0YMM5;H0YNJ9	-0.147888	6957	-0.305974	0.0101492	-0.0573102	0.923028
DVL3	Q92997	-0.0379805	4847	-0.207307	0.185011	-0.164388	0.521322
DXO	O77932;F8WC68	-0.0189004	4434	0.156802	0.386366	-0.0122313	0.983976
DYM	Q7RTS9;A0A6Q8PF81	-0.234556	7921	-0.269682	0.0774787	-0.485092	0.273299
DYNC1H1	Q14204;A0A2R8Y5T0;A0A2R8Y6H2;A0A2R8Y706;A0A2R8YFZ7;A0A7P0T7V5;A0A7P0T825;A0A7P0T8N2;A0A7P0T8W5;A0A7P0T916;A0A7P0T9C4;A0A7P0T9F1;A0A7P0T9K2;A0A7P0T9R4;A0A7P0TA13;A0A7P0TAF3;A0A7P0TAM4;A0A7P0TAW9;A0A7P0TB75;A0A7P0TBJ7	0.0845428	2309	-0.343462	0.000535995	0.0350082	0.894531
DYNC1I2	E7EQL5;E7EQU2;E7ESD3;E7ET01;E7EUM4	0.112048	1883	-0.285459	0.183111	-0.0442924	0.870476
DYNC1LI1	Q9Y6G9;C9JGM7	0.257335	475	-0.206761	0.00453299	0.089754	0.65163
DYNC1LI2	O43237;B4E2E0;H3BUM4	-0.0232634	4536	-0.395173	0.000348641	-0.0151251	0.981441
DYNC2H1	Q8NCM8;H0YDE0	0.000690616	3953	0.631396	0.177475	0.404473	0.712375
DYNLL1	P63167;F8VRV5;F8VXI7;F8VXL2	0.256385	477	-6.19269e-05	0.999667	0.0209139	0.937014
DYNLL2	P63167;Q96FJ2	-0.140287	6844	0.0237598	0.807433	-0.304587	0.355235
DYNLT1	P63172	0.0113298	3710	-0.198705	0.112385	-0.201694	0.736825
DYNLT3	P51808;A6NGJ0;F2Z328	-0.00839702	4186	0.302456	0.133944	0.0560579	0.923483
E2F3	O00716;Q14209	-0.0448156	5009	-0.057116	0.888479	-0.362293	0.428046
E2F4	Q16254	0.122789	1739	0.391911	0.00634942	0.0310843	0.930395
E4F1	Q66K89;H3BUJ7;H3BQZ4;H3BSL4	-0.17183	7298	0.998857	0.299239	-0.284579	0.26069
EAF2	Q96CJ1;B4DWJ3	0.19068	947	0.0788492	0.752442	-0.073591	0.896045
EAPP	Q56P03;G3V2W9	-0.254812	8024	-0.060602	0.477798	-0.451736	0.0142657
EARS2	Q5JPH6;H3BTB7	-0.211715	7718	0.519889	0.00130592	-0.1285	0.806062
EBAG9	O00559;E9PND3;A0A8V8TPH5;E9PJ38;E9PN10	0.0276501	3366	-0.18501	0.0673524	-0.101821	0.832686
EBNA1BP2	Q99848;H7C2Q8	0.0109582	3725	0.170829	0.0684314	-0.164124	0.678747
ECD	O95905;C9J316;F2Z2R1	-0.060959	5351	-0.0491758	0.552649	-0.15795	0.700165
ECE1	P42892;A0A3B3ISF9;B4DKB2	-0.123204	6532	0.137547	0.581641	-0.303824	0.236078
ECH1	Q13011;M0QZW4;M0R248	-0.125178	6569	0.0492362	0.526609	-0.0814966	0.892554
ECHDC1	Q9NTX5;H0Y5L2;H0YCS9	-0.229187	7884	0.297246	0.000621524	-0.34177	0.337521
ECHS1	P30084	-0.205264	7666	0.317048	0.00915334	-0.26763	0.587021
ECI1	P42126;H3BS70;Q96DC0	-0.120604	6488	0.102357	0.173502	-0.298049	0.702853
ECI2	O75521;A0A0C4DGA2	-0.108829	6302	0.327878	0.000877735	0.200958	0.753969
ECPAS	Q5VYK3;J3KN16;A0A804HJA4	0.225151	664	-0.00718798	0.903043	0.311334	0.158759
ECSIT	Q9BQ95;J3KTF5;A0A8I5KR62	0.0332261	3260	0.0358072	0.815325	0.305603	0.539675
EDC3	Q96F86;H3BPN4;H3BSQ0	0.272587	405	0.0883401	0.177502	0.130578	0.592522
EDC4	Q6P2E9	0.0824892	2346	-0.181308	0.0163094	0.102506	0.656188
EDEM1	Q92611	-0.0716214	5582	-0.400742	0.00335958	-0.442651	0.348904
EDEM2	Q9BV94	0.184911	998	0.13266	0.459568	0.774488	0.0981647
EDEM3	Q9BZQ6;A0A8I5KR65;A0A8I5KSQ8;A0A8I5KTR7;A0A8I5KVE6;A0A8I5KWI4;A0A8J8YX80;A0A8I5KU04	0.374303	120	0.967763	0.000432418	1.1755	0.00206747
EDF1	O60869	0.211143	774	0.149629	0.0359016	-0.00902926	0.982214
EDRF1	Q3B7T1	0.140559	1503	0.402072	0.00593045	0.192204	0.765737
EEA1	Q15075	-0.0513053	5127	0.0640661	0.257588	-0.252937	0.144929
EED	O75530;A0A5F9ZI63	0.100001	2078	-0.381704	0.000874034	0.118173	0.63689
EEF1A2	Q05639;A0A2U3TZH3;A0A2R8Y488;A0A2R8Y660;A0A2R8YDN5	0.00856598	3773	0.0263949	0.706018	-0.537207	0.848732
EEF1AKMT1	Q8WVE0	-0.125672	6577	1.8974	0.224206	-0.204469	0.915796
EEF1AKMT2	Q5JPI9;A0A494BZY7;G3V238	-0.252816	8016	-0.268843	0.0216651	-0.547815	0.0345055
EEF1B2	P24534;C9JZW3	0.213068	757	-0.0589571	0.583173	0.199959	0.661606
EEF1D	P29692;A0A087X1X7;E9PRY8;E9PI39;E9PIZ1;E9PJD0;E9PK01;E9PK06;E9PK72;E9PKK3;E9PL12;E9PL71;E9PMW7;E9PN91;E9PNW6;E9PPR1;E9PQ49;E9PQZ1;H0YCK7	0.307107	296	-0.0696033	0.24992	0.15347	0.681525
EEF1G	P26641	0.238948	578	-0.28036	0.0122684	0.242967	0.39375
EEF2	P13639	0.326396	222	0.228397	0.00399906	0.23359	0.455213
EEF2K	O00418;H3BRH4	0.0169407	3585	0.535259	0.00617469	-0.103754	0.820867
EEFSEC	P57772;C9J8T0	-0.105337	6241	0.253202	0.0210956	0.0142667	0.963342
EFEMP1	Q12805;A0A0U1RQV3;Q580Q6	-0.129429	6639	0.159922	0.491444	-0.453331	0.679765
EFL1	Q7Z2Z2;A0A8Q3SIF5;H0YKI9	0.021677	3484	0.00450209	0.944848	0.163323	0.549893
EFR3A	Q14156;A0A1B0GUZ7	0.0324381	3275	-0.140505	0.531117	0.195188	0.563896
EFTUD2	Q15029	0.0954119	2151	-0.060746	0.175387	0.0381883	0.872208
EGLN1	Q9GZT9;A0A590UJK7	0.449183	49	0.250591	0.0419346	0.770068	1.07914e-06
EHBP1	Q8NDI1;H7C1E6	0.0843589	2315	0.101922	0.197585	0.183455	0.432934
EHBP1L1	Q8N3D4	0.222549	681	0.116471	0.218406	0.195892	0.456569
EHD1	Q9H4M9;Q9NZN3;A0A024R571;C9J2Z4;C9JC03;C9JDQ8	-0.0561052	5239	-0.286093	0.00487642	-0.129085	0.831894
EHD3	Q9NZN3	0.145155	1429	0.217762	0.075129	0.0648529	0.931867
EHD4	Q9H223;Q9NZN3	-0.276952	8119	-0.237272	0.00125072	-0.672956	0.0416484
EHHADH	Q08426	0.0787294	2405	-0.21791	0.347709	-0.208172	0.730333
EHMT1	Q9H9B1;A0A0C4DGF8;A0A1B0GV09;A0A1B0GWF6	0.0531007	2895	-0.0636592	0.185565	0.0531521	0.860782
EHMT2	A0A0G2JIR1;A0A0G2JIS2;A0A0G2JRR0;A2ABF8	0.0433614	3068	-0.201782	0.51072	0.182785	0.441505
EI24	O14681;E9PK61;E9PM05;E9PS58	0.00579774	3827	0.452727	0.0800185	0.0583704	0.925763
EIF1	P41567;O60739;K7EM18	0.372366	123	0.1541	0.241085	0.186397	0.600797
EIF1AD	Q8N9N8;E9PLI6;E9PS30;E9PS76;E9PQD0	0.122309	1746	0.100522	0.195707	-0.147384	0.662285
EIF1AX	P47813;O14602;A6NJH9;X6RAC9	0.082562	2343	0.310103	0.0081331	-0.170593	0.785923
EIF1B	O60739	0.152428	1325	-0.387515	0.0478227	-0.0350111	0.972658
EIF2A	Q9BY44;F8WAE5;H7C5R5	0.203924	823	0.129891	0.030303	0.0622168	0.886277
EIF2AK2	P19525;A0A7P0TAL9;A0A7P0TBA9;A0A7P0Z4M0	-0.0933773	6007	-0.0165409	0.798529	-0.206976	0.704623
EIF2AK3	Q9NZJ5;A0A804HIT4;A0A804HJ50	-0.0109045	4242	1.02426	0.0287451	0.170025	0.657919
EIF2AK4	Q9P2K8;H0YME5	-0.187054	7495	-0.339571	0.00602119	-0.547672	0.0967259
EIF2B1	Q14232;F5H0D0	0.190895	943	0.056194	0.460921	-0.0143792	0.966005
EIF2B2	P49770;G3V5E5;H0YJJ8	0.0244516	3428	0.0379357	0.52478	-0.0408753	0.930395
EIF2B3	Q9NR50;H0Y580	0.0693872	2587	0.0998802	0.12358	-0.0390069	0.916002
EIF2B4	Q9UI10;E7ERK9	0.0635682	2694	0.0803929	0.105527	0.315505	0.587509
EIF2B5	Q13144;A0A3B3IUB1	0.0391838	3150	0.0725166	0.138525	-0.0389717	0.911722
EIF2D	P41214;Q5SY38	0.287487	354	0.362754	0.00144661	0.585219	0.000892884
EIF2S1	P05198;G3V4T5;H0YJS4	0.218688	708	0.204521	0.0057578	0.177058	0.411803
EIF2S2	P20042	0.316077	257	0.137872	0.0739286	0.152951	0.578337
EIF3A	Q14152	-0.057305	5260	0.0714747	0.242529	-0.239521	0.0731907
EIF3B	P55884;C9JQN7;C9JZG1	-0.0442745	4997	-0.0584241	0.260815	0.175486	0.773059
EIF3D	O15371	-0.0533466	5172	0.0691537	0.243964	-0.233473	0.114745
EIF3E	P60228;A0A7I2V2H9;A0A7I2V2W0;A0A7I2V3I0;A0A7I2V3I2;A0A7I2V3S3;A0A7I2V4B4;A0A7I2V5P9;A0A7I2V5Z6;B3KW56;E5RGA2;E5RHS5	-0.0985257	6115	-0.0363589	0.630651	-0.274588	0.0423811
EIF3F	O00303;H0YDT6	0.093372	2177	-0.030868	0.749074	-0.114345	0.66044
EIF3G	O75821;K7EL20;K7ENA8;K7EP16;K7ER90	-0.145607	6925	-0.0251009	0.763459	-0.226421	0.265174
EIF3H	O15372;B3KS98;E5RJT0	-0.0531079	5168	0.0312898	0.563226	-0.267862	0.0703241
EIF3I	Q13347;A0A7I2V2M3;A0A7I2V3N2;A0A7I2V3U3;A0A7I2V5V8;A0A7I2V607;A0A7I2V613;A0A7I2V640;A0A7I2V685;A0A7I2YQF8;A0A7I2YQI2;A0A7I2YQI6;A0A7I2YQU2;A0A7P0MRT9;Q5TFK1;A0A7I2V391;A0A7I2V3K6;A0A7I2V3T4;A0A7I2V4C2;A0A7I2V4S8;A0A7I2V5E4;A0A7I2YQN1;A0A7I2YQP9;A0A7I2YQX4	0.0295491	3331	0.0756131	0.245525	-0.233986	0.359302
EIF3J	O75822	0.0953594	2153	0.106388	0.216436	-0.0931453	0.831809
EIF3K	Q9UBQ5;K7ERF1;K7ES31	-0.00414802	4084	0.00674211	0.914177	-0.160929	0.369414
EIF3L	Q9Y262;B0QY89;B0QY90;H0Y7E6	-0.0723983	5593	-0.0788305	0.307232	-0.250307	0.073914
EIF3M	Q7L2H7;E9PN86;J3KNJ2	0.0207562	3500	-0.0453369	0.668543	-0.253151	0.495158
EIF4A1	P60842;J3KS25;J3KT12;J3KTB5;J3QKZ9;J3QL43;J3QLN6;J3QR64;J3QS69;J3KSZ0	0.0395916	3138	0.0296542	0.71962	-0.033522	0.9017
EIF4A2	Q14240;E7EQG2	-0.264872	8076	-0.0432282	0.553644	0.0723146	0.964239
EIF4A3	P38919;I3L3H2	0.0521684	2907	-0.127709	0.0318331	-0.0276263	0.899942
EIF4B	P23588;E7EX17;F8VX11	0.342591	187	0.379414	0.199141	0.170445	0.424486
EIF4E2	O60573;A0A8I5KSA5;A0A8I5KT16;B4E1E4;B8ZZ50;B8ZZL3;B9A023;B9A044;C9JEL3	0.239195	575	-0.121059	0.161279	0.0509163	0.918545
EIF4E3	Q8N5X7;A0A3B3ITM5	-0.145731	6927	-0.229826	0.0167799	-0.316868	0.2886
EIF4EBP1	Q13541	0.0318313	3288	0.205253	0.160407	-0.290263	0.594337
EIF4EBP2	Q13542	0.339691	191	0.393144	0.325109	0.176454	0.514818
EIF4ENIF1	Q9NRA8;B1AKL4;B1AKL5	-0.277845	8126	-0.234184	0.00867069	-0.275915	0.21109
EIF4G1	Q04637;E7EUU4;E7EX73;E9PGM1;A0A7I2Y1C3	0.493735	28	0.0158044	0.781905	-0.218942	0.837383
EIF4G2	D3DQV9;H0Y3P2	0.127414	1666	0.402816	0.398003	-0.0361667	0.903794
EIF4G3	O43432;A0A0A0MSA7;A0A0U1RQK7;A0A804HJV5;A0A8I5KT99;A0A8I5KV92;A0A8I5QJH9;A0A8J9G7U8	-0.109187	6307	-0.0148031	0.885726	-0.224248	0.287899
EIF4H	A0A7I2V385	0.200036	855	-0.279395	0.0128535	0.12603	0.673072
EIF5	P55010	0.132506	1597	-0.923994	1.4927e-05	-0.00422497	0.992362
EIF5B	O60841;A0A087WUT6	0.218658	709	-0.0652983	0.248783	0.0576591	0.858404
EIF6	P56537	0.179014	1042	0.158631	0.0426234	0.113536	0.703315
EIPR1	Q53HC9;A8MUM1;C9JVR6	0.110481	1907	0.11827	0.0441405	-0.135618	0.491738
ELAC1	Q9H777	0.000410023	3959	0.216741	0.413781	0.0966964	0.7993
ELAC2	Q9BQ52;G5E9D5;E7ES68;H7C2I4;J3QQT1	0.125528	1696	-0.1641	0.00347487	0.0822259	0.757051
ELAVL1	Q15717;M0QZR9;M0R055	0.101013	2055	0.356764	0.0507646	0.00725401	0.981441
ELF1	P32519;A0A0U1RRL5	-0.227946	7872	-0.0350514	0.693189	-0.260744	0.209643
ELF2	Q15723	-0.198878	7611	0.0628334	0.526318	-0.11741	0.74907
ELL	P55199;U3KQ90	0.182262	1021	0.00966971	0.884008	0.04408	0.91641
ELL2	O00472	0.228105	644	0.13057	0.629782	0.201008	0.753969
ELMO1	Q92556	-0.252696	8015	-0.261324	0.000489228	-0.381385	0.0110034
ELMO2	Q96JJ3;Q5JVZ4;Q5JVZ5	-0.05426	5195	0.750879	0.261975	-0.113602	0.825806
ELMOD2	Q8IZ81;D6RBS5	0.15372	1309	0.240106	0.0122544	0.597884	0.0808926
ELOA	Q14241	-0.0644912	5423	-0.0535515	0.655034	-0.213186	0.30804
ELOB	Q15370;A0A0B4J296;A0A8I5KUS5;B8ZZU8;I3L0M9	0.320996	239	0.265104	0.0116249	0.126604	0.757051
ELOC	Q15369;A0A8I5KYG1;A0A8J9AD82;E5RHG8	0.226917	652	0.215659	0.0557323	0.0537241	0.826439
ELOF1	A0A024R7E8;K7EMV4;K7EN05;K7EPC8;K7EQ44;P60002	0.00411655	3876	0.376372	0.00577642	-0.0285648	0.98282
ELOVL1	Q9BW60	0.0319305	3285	0.0884572	0.82332	-0.0168577	0.980805
ELP1	O95163;A0A6Q8PEX6;A0A6Q8PFB7;A0A6Q8PG86;A0A6Q8PGW3;A0A6Q8PHF4;A0A6Q8PHI5;F5H2T0	0.136573	1545	0.193109	0.0106304	0.127292	0.481955
ELP2	Q6IA86	0.0146558	3638	0.0957155	0.0882441	0.0582318	0.837383
ELP3	Q9H9T3;E5RHR2;E5RHY2;E5RIC0;E5RIZ7	-0.00103448	3997	0.141698	0.0601262	0.0381394	0.903369
ELP4	Q96EB1;A0A1W2PNF7;A0A1W2PNY5;A0A1W2PP47;A0A1W2PP49;A0A1W2PPP6;A0A1W2PQ05;A0A1W2PQA7;A0A1W2PQZ6;A0A1W2PR08;A0A1W2PRF0;A0A1W2PRF5;A0A1W2PRJ0;A0A1W2PS44;A0A1W2PS93;A0A1X7SBS0;E9PPJ9;G5E9D4	-0.0353726	4794	0.208219	0.0201322	-0.126797	0.677247
ELP5	Q8TE02;I3L1Q3;I3L2A9;I3L2T0;I3L437;I3L200	0.0339695	3244	0.150715	0.0483565	-0.144141	0.741091
ELP6	Q0PNE2;C9J9N8;C9IYN7;C9J2D6;C9JA82;C9JEX8;C9JLH5	-0.127337	6600	0.0232038	0.851327	-0.214601	0.393905
EMB	Q6PCB8;D6RDX7	-0.0909903	5948	0.0354745	0.959876	-0.238675	0.595474
EMC1	Q8N766;A0A8I5KQA0;A0A8I5KRL9;A0A8I5KW55;H7C5A2	-0.129247	6636	-0.00700566	0.923423	0.0030709	0.99387
EMC10	Q5UCC4;M0R2A0	-0.118799	6457	-0.164664	0.107228	0.158134	0.686974
EMC2	Q15006	-0.0307817	4706	0.113202	0.17734	0.00209015	0.996643
EMC3	Q9P0I2;A0A8I5KS41	-0.0716346	5584	0.0153912	0.882788	0.104079	0.820867
EMC4	Q5J8M3;H0YNK8;H0YK61;H0YMH5;H0YNK0;S4R329	-0.0212564	4487	0.11463	0.24015	0.178145	0.595186
EMC7	Q9NPA0;H0YDT8;H0YDX2	-0.0782083	5706	0.0426733	0.712905	0.0142671	0.981441
EMC8	O43402	-0.0039281	4076	0.177291	0.0291969	0.0325153	0.946848
EMC9	Q9Y3B6;H0YKG4	0.0146743	3636	0.224733	0.0103833	0.101585	0.828875
EMD	P50402;A0A804HIV7;A0A804HLA2	0.000299335	3965	0.236727	0.0101932	0.127577	0.787559
EMG1	Q92979;A0A087WVM7	-0.261984	8068	0.222105	0.0138188	-0.140054	0.65644
EML2	C9JRL6;K7ESL7	-0.198645	7609	0.127582	0.499702	0.257222	0.528548
EML3	Q32P44;B7WPE2;G3V195;G3V1D0;H0Y3M3	-0.100302	6142	0.0303986	0.601825	-0.448432	0.024481
EML4	Q9HC35;B5MBZ0	-0.0761925	5664	-0.0523072	0.415443	-0.33299	0.265853
EMSY	Q7Z589;E9PMC9;H0YCS3	-0.25989	8057	-0.35751	0.000737425	-0.213967	0.26069
ENAH	Q8N8S7;A0A0U1RRM6;A0A075B6E5;A0A0U1RQP7	0.0630172	2698	0.0666272	0.516834	0.249537	0.828875
ENDOD1	O94919	-0.0451047	5014	-0.251719	0.048616	-0.250364	0.66044
ENDOG	Q14249	0.117062	1811	0.996023	0.00115133	0.474301	0.427352
ENGASE	Q8NFI3	-0.258011	8045	0.803613	0.000734614	-0.346357	0.11719
ENO1	P06733;A0A2R8Y6G6	0.0295295	3332	-0.369633	0.00462295	-0.0475598	0.902125
ENO2	P09104;F5H0C8	-0.316772	8238	-0.440162	0.0796556	-0.463535	0.533674
ENO3	P13929	0.00691546	3802	0.894946	0.0045942	0.346045	0.461298
ENOPH1	Q9UHY7;D6RA00	-0.129402	6638	0.0626438	0.318794	-0.274701	0.426398
ENOSF1	Q7L5Y1;A0A3F2YNX7;J3QL81	-0.338126	8271	-0.321977	0.00507922	-0.495199	0.24976
ENPP4	Q9Y6X5	0.212128	766	0.360019	0.00196767	0.868027	0.0547709
ENSA	O43768;A0A1W2PRU0;A6NMQ3;Q5T5H1	0.497858	27	0.182272	0.0398473	1.00452	2.18248e-06
ENTPD4	Q9Y227;Q8NE73;H0YBY8	-0.0311925	4714	-0.802098	0.248769	-0.379849	0.392354
ENTPD5	O75356;G3V450;G3V4I0	0.124225	1716	0.554879	0.261901	0.0299219	0.96898
ENTR1	Q96C92;H7C331	-0.00402346	4078	0.402503	0.439403	-0.11241	0.808297
ENY2	Q9NPA8	0.162456	1203	-0.0843313	0.298827	0.16779	0.278004
EOGT	Q5NDL2;C9J4G5;C9JQM7;F5H225	-0.0891629	5923	-0.16012	0.055047	0.0947326	0.86313
EP300	Q09472;A0A669KB12	-0.216911	7767	-0.0588669	0.310429	-0.111129	0.586158
EPB41	P11171;Q9H4G0;Q9Y2J2;A0A2R8Y570;A0A2R8Y5G2;A0A2R8Y5Z6;A0A2R8Y6G5;A0A2R8YFR9;A0A2U3TZH6;A0A3B3IU06;A0A2R8Y7N0;A0A2R8Y7Y3;A0A2R8YCW8;A0A2R8YD30;A0A3B3IUD6;A0A0A0MRA8;A0A0C4DH22;A0A1B0GTF8;A0A1B0GTW6;A0A1B0GWG0;A0A2R8Y420;A0A2R8Y6D0;A0A3B3ITC5;A0A3B3ITP0;A8K968;A0A2R8Y6T6;Q4VXN0;Q4VXN1	-0.0813181	5769	0.160517	0.103013	0.0878389	0.852522
EPB41L1	Q9H4G0;A0A0C4DH22;A0A1B0GTW6;Q4VXN0;Q4VXN1;Q4VXN5;Q4VXN6	-0.148901	6970	0.528331	0.00772008	-1.0862	0.405622
EPB41L2	O43491;A0A2R8Y5B3;E9PHY5;E9PII3;E9PK52	-0.0950967	6037	-0.570472	6.53094e-05	-0.289322	0.545962
EPC1	Q9H2F5;A0A590UJN0	0.0985212	2104	0.106998	0.263904	-0.0452159	0.920477
EPC2	Q52LR7	-0.0566073	5251	0.0400156	0.894255	-0.0774196	0.824613
EPG5	Q9HCE0;A0A8Q3SIJ2;A0A8Q3SIJ4;A0A8Q3SIP5;A0A8Q3SIU6;A0A8Q3SJD2;K7EM87;K7ENK5;K7EPN4	-0.115013	6394	-0.377268	0.0329179	-0.18204	0.597448
EPHX1	P07099	0.101142	2053	0.473946	0.00181509	0.333276	0.528045
EPHX2	P34913;E5RFH6;H0YAW7	-0.127957	6613	0.508348	0.00057175	-0.673636	0.300241
EPM2AIP1	Q7L775	0.0143083	3650	0.256904	0.00349597	-0.0173775	0.980239
EPN1	Q9Y6I3	-0.233494	7915	-0.00223626	0.980131	-0.903593	0.28346
EPN2	O95208;E9PBC1;F6PQP6;I3L2B2;I3L2H1;I3L356	-0.0384582	4856	-0.790731	0.000468586	-0.25465	0.524086
EPRS1	P07814	0.519114	17	0.00865515	0.854116	0.787642	7.42327e-05
EPS15	P42566;B1AUU8	-0.107874	6282	-0.0872031	0.0468924	-0.321131	0.0893383
EPS15L1	M0QY01	-0.0361216	4809	0.0677648	0.696617	-0.153807	0.353069
EPS8	Q12929;A0A2R8Y4W2;A0A2R8YE63	0.0137076	3662	-1.18255	0.423015	0.189809	0.839079
EPS8L2	Q9H6S3;A0A3B3ISQ4	-0.0919808	5977	-0.259475	0.0349276	-0.713085	0.436505
ERAL1	O75616;J3QRV9;J3QSB2	-0.0841205	5829	0.104542	0.394198	0.151128	0.761965
ERAP1	Q9NZ08	-0.0714292	5574	0.650263	6.95322e-05	-0.240789	0.745953
ERAP2	Q6P179;D6RGW0	-0.22425	7837	-0.11793	0.0872082	-0.894906	0.352697
ERBIN	Q96RT1;A0A8V8TML0;A0A8V8TML4;A0A8V8TML6;A0A8V8TN18;A0A8V8TN23;A0A8V8TP04;A0A8V8TP09;A0A8V8TPC7;A0A8V8TPD2;H0YA04	-0.142448	6885	-0.355425	0.00571389	-0.150726	0.708544
ERC1	Q8IUD2;X6RLX0;A0A8J9C065;G8JLD3;K7EKH8;K7EPP6;X6RM00	0.163267	1197	0.266161	0.00433939	0.0817982	0.849274
ERC2	O15083;H7C4G9	0.190208	954	-0.0301696	0.921914	0.0999966	0.879312
ERCC1	P07992;K7EP14;K7ER60;K7ER89;K7ES46	0.147793	1392	-0.0108178	0.912504	-0.0549847	0.903794
ERCC2	P18074;A8MX75;A0A804HK53;E7EVE9	-0.142225	6880	0.13188	0.0662816	-0.0976152	0.763807
ERCC3	P19447;A0A2R8Y6W8	-0.0157873	4362	0.212938	0.0232933	-0.0515661	0.850242
ERCC4	Q92889;A0A804HKF9	0.0608762	2747	-0.0392645	0.592095	0.12218	0.627349
ERCC6	P0DP91;Q03468;A0A7P0T9G4;A0A7P0TA32;D6R9X7	-0.07539	5649	0.0853317	0.521128	-0.111533	0.695211
ERCC6L	Q2NKX8;B5MDQ0	-0.0871259	5883	0.16936	0.145757	-0.0182572	0.981441
ERCC8	Q13216;A0A2R8Y5I1;A0A2R8YD24;A0A2R8YEZ3;A0A6Q8PFI5;A0A6Q8PH55;A0A7I2PE23;A0A804HJN0;C9JNT2;G3XAG7	-0.117722	6446	0.0678148	0.689345	-0.187344	0.66959
ERGIC1	Q969X5;A0A8I5KS17	-0.130479	6660	0.564369	0.00051338	-0.386014	0.481383
ERGIC2	Q96RQ1;F8VPA6;F8VR88;F8W0R1;F8VRW9;F8VUZ2	0.0501744	2947	-0.0434378	0.506997	0.0428756	0.954106
ERGIC3	Q9Y282;H0Y5K5;H0Y621;H0Y6Z0;H0Y802	0.0365346	3191	0.129036	0.222924	0.0820214	0.910259
ERH	P84090;G3V279	0.0997879	2084	0.0444799	0.787571	0.126507	0.536022
ERI1	Q8IV48	0.000979888	3949	-0.109986	0.0905746	-0.478582	0.324336
ERI3	O43414;A0A3B3ISV9;F6QUN3;H0Y4B0	-0.0739141	5617	0.0972062	0.0622821	-0.180353	0.647605
ERICH1	Q86X53	0.0284514	3354	-0.0221005	0.838709	-0.0685692	0.92334
ERLEC1	Q96DZ1;A0A8I5KQC1;A0A8I5KRL2;A0A8I5KTC7;A0A8I5KU57;A0A8I5KUG7;A0A8I5KUW0;A0A8I5KVT1;A0A8I5KWA3;A0A8I5KWJ1;A0A8I5KXM1;A0A8I5KXV7;A0A8I5KY03;A0A8I5KYU6;A0A8I5KYX4	-0.130097	6651	-0.087385	0.380024	-0.372664	0.477
ERLIN1	O75477	-0.121529	6505	0.268035	0.0140062	0.104586	0.914668
ERLIN2	O94905;E5RHW4;E5RJ09	-0.0667377	5467	0.248311	0.155546	0.244004	0.6932
ERMP1	Q7Z2K6;E7ER77;A0A8I5KNY4;A0A8I5KUT1;A0A8I5KWW9;A0A8I5KXJ0;A0A8I5KYJ3;A0A8I5QJH1;A0A8I5QJM6;A0A8I5QJT4;A0A8I5QL16	-0.0286305	4659	-0.503672	0.0034746	0.145404	0.808297
ERN1	O75460;A0A7P0TAB0	-0.230593	7895	-1.03931	0.414524	-0.482264	0.217879
ERO1A	Q96HE7;G3V3E6;G3V5B3	-0.0432218	4971	-0.379716	0.000412547	-0.238216	0.597657
ERO1B	Q86YB8;A0A8I5KWQ1	0.194433	905	0.0757187	0.922	0.655864	0.273299
ERP29	P30040;F8VY02	-0.15581	7069	0.00475903	0.927772	-0.32593	0.55414
ERP44	Q9BS26;A0A8I5KU76	0.0542131	2872	0.0828455	0.15366	0.0409586	0.964864
ERVK3-1	A0A0U1RQL9;A0A0U1RQN3;A0A0U1RQS5;A0A0U1RQV1;B3KNS4	0.00512464	3850	0.212654	0.268904	0.397301	0.709653
ESCO1	Q5FWF5	-0.027364	4636	-0.238356	0.294647	0.0926227	0.867159
ESD	P10768;U3KQT1	-0.174887	7332	-0.051066	0.362324	-0.365373	0.161985
ESF1	Q9H501;A0A087WX71	0.139338	1524	-0.0717381	0.349329	0.000402066	0.99974
ESS2	Q96DF8	0.110402	1910	-0.0748401	0.23876	0.19315	0.321125
ESYT1	Q9BSJ8	0.289399	348	-0.107765	0.0543192	0.520832	0.0431197
ESYT2	A0A499FIX8;H7BXI1	0.0440464	3054	-0.712039	0.224183	0.107785	0.739745
ETF1	P62495;B7Z7P8	0.218906	703	0.207935	0.00295388	0.210061	0.429229
ETFA	P13804;A0A8I5KT03;A0A8I5KUF3;A0A8I5KVC9;A0A8I5KYP7;H0YK49;H0YKF0;H3BV91	-0.252414	8012	0.313825	0.00781712	-0.631481	0.307618
ETFB	P38117;M0QY67	-0.27527	8115	0.272802	0.0155661	-0.545592	0.289515
ETFDH	Q16134;A0A804HI48;A0A804HI73;A0A804HJK8;A0A804HJT7;A0A804HK05;A0A804HL84;B4DEQ0	-0.170007	7274	0.102833	0.351799	-0.060946	0.973872
ETFRF1	Q6IPR1;G3V521	-0.191336	7547	0.614413	0.0665919	-0.196363	0.802199
ETHE1	O95571;M0QXB5	-0.0459703	5035	0.344304	0.0064096	0.132712	0.787656
ETNK1	Q9HBU6;A0A5K1VW28;H0YH69	0.00253483	3918	0.112699	0.593657	0.196991	0.728606
ETV3	P41162	0.110567	1905	0.365751	0.0190835	0.466725	0.338881
ETV6	P41212	-0.0776145	5690	-0.563082	0.00340118	-0.226272	0.471685
EVI2B	P34910	0.013839	3659	-1.1011	0.00014158	-0.286884	0.604985
EVI5L	Q96CN4	0.0377905	3174	-0.0301268	0.896499	-0.0748426	0.854413
EVL	Q9UI08;A0A087WYI2;G3V2K5;G3V3G2;G3V535;G3V5F7	-0.0930765	5995	-0.844587	7.98761e-05	-0.0819015	0.916002
EWSR1	Q01844;A0A0D9SFL3;B0QYK0;C9JGE3;H7BY36	0.0137433	3661	-0.0756285	0.35638	-0.0860162	0.92868
EXD2	Q9NVH0;A0A8I5KSH7	0.0996031	2087	0.0592044	0.727235	0.145435	0.744124
EXOC1	Q9NV70	-0.00665012	4143	0.268093	0.0183315	-0.0805534	0.757619
EXOC2	Q96KP1	0.0329273	3265	0.283801	0.00135429	-0.000853527	0.998442
EXOC3	O60645;D6RB59;H0Y995	-0.0323221	4734	0.173917	0.0287258	0.0047337	0.988656
EXOC4	Q96A65	0.013893	3657	0.19901	0.0262761	-0.0139461	0.965437
EXOC5	O00471;A0A0A0MSI8;F8W9B8	0.0253908	3411	0.128738	0.099588	0.0733617	0.822846
EXOC6	Q8TAG9;E7EW84	-0.0388429	4864	0.0610134	0.417457	-0.0767944	0.789723
EXOC6B	Q9Y2D4;A0A0U1RRB6	0.0273735	3372	0.0804149	0.801419	-0.0491782	0.906008
EXOC7	Q9UPT5;A0A0A0MRE1;A0A0A0MSB8;B4DJ07	0.0210968	3494	0.224534	0.0122041	-0.0545105	0.827158
EXOC8	Q8IYI6	0.0615194	2729	0.213417	0.0236663	-0.028528	0.940459
EXOG	Q9Y2C4;F2Z2D3;F8WC11;F8WE28;F8WE38;F8WEP0;H7C0W6;H7C451	-0.0230322	4530	0.183562	0.336678	0.62734	0.116092
EXOSC1	Q9Y3B2;B1AMU3;B1AMU4;B1AMU7;R4GNH9	-0.0119096	4266	0.0126194	0.824774	-0.0246195	0.941287
EXOSC10	Q01780;K7EJ37	0.0341782	3238	0.0576557	0.242144	-0.0439543	0.871614
EXOSC2	Q13868;A0A8I5KVY3;A3KFL2;A3KFL5;A0A8I5KV47;A0A8I5QL34;B4E001	-0.107984	6286	-0.056234	0.39136	-0.0810371	0.784761
EXOSC3	Q9NQT5	-0.0421243	4946	0.0197234	0.801545	-0.221101	0.33091
EXOSC4	Q9NPD3;E9PI41	-0.0211197	4484	0.0687633	0.182518	0.00404344	0.99387
EXOSC5	Q9NQT4;M0R102;M0R050	-0.0305309	4699	-0.0763739	0.136419	-0.1853	0.72299
EXOSC6	Q5RKV6	-0.0672796	5483	0.0638235	0.46165	-0.098874	0.749161
EXOSC7	Q15024	-0.166452	7237	0.0655381	0.50136	-0.0173576	0.953553
EXOSC8	Q96B26;A0A8I5KRG4;A0A8I5KRX4;A0A8I5KVC8;A0A8I5QJI7	-0.203776	7658	-0.00159955	0.978088	-0.233501	0.221345
EXOSC9	Q06265;D6R905;D6RA17;D6RIY6;H0Y9L5	-0.103015	6192	0.127839	0.269502	-0.134765	0.510368
EYA3	Q99504;B1APR7	-0.0247048	4575	-0.12841	0.136075	0.0541772	0.90824
EZH1	Q92800;A0A0A0MSY9;K7EIH5	-0.0133416	4299	-0.130754	0.675047	-0.263541	0.543888
EZH2	Q15910;Q92800;A0A0A0MSY9	0.32341	231	-0.27653	0.00797295	0.464781	0.0787498
F11R	Q9Y624;A0A087WY82	0.00690057	3804	-0.355915	0.0532202	-0.0715709	0.913697
F13A1	P00488;H0Y4W5	-0.0791568	5725	-0.145633	0.144874	-0.522255	0.618345
F2	P00734;E9PIT3	-0.103084	6195	-0.127788	0.398729	-0.0533426	0.964239
F5	P12259;A0A0A0MRJ7	-0.158063	7100	0.0515374	0.756216	-0.254402	0.718973
F8A1	P23610	-0.0611646	5356	0.0586958	0.508667	-0.0991917	0.706837
FAAP100	Q0VG06;F5GZS4;F5H095	0.175492	1076	-0.244646	0.0618913	0.240397	0.703886
FABP5	Q01469	0.31839	246	-0.0338074	0.614862	0.276872	0.678635
FABP6	P51161	0.392976	104	1.47815	0.0449895	1.99105	0.15002
FADD	Q13158	-0.0961715	6057	0.112319	0.281899	-0.113316	0.71673
FAF1	Q9UNN5;B3KT28	-0.182963	7433	-0.201069	0.0139793	-0.282215	0.271158
FAF2	Q96CS3	-0.163031	7185	0.163068	0.088489	0.00563323	0.990861
FAH	P16930	-0.189167	7527	0.542957	0.0333278	-0.483821	0.161867
FAHD1	Q6P587	-0.0478715	5074	0.25953	0.198239	0.369617	0.366619
FAHD2A	Q96GK7;Q6P2I3;C9JGM0	-0.0597327	5313	0.0962761	0.0729721	0.014936	0.981441
FAHD2B	Q6P2I3	-0.113326	6368	0.323867	0.0967002	0.394172	0.428046
FAIM	Q9NVQ4;C9JDZ2	0.13995	1515	0.570283	0.0112893	0.02163	0.978882
FAM107B	Q9H098	-0.110026	6317	-1.57453	5.72264e-06	-0.542381	0.35848
FAM111A	Q96PZ2;A0A6Q8PF34;A0A804HLI8	0.0192168	3540	0.037416	0.674367	-0.0862958	0.818144
FAM114A2	Q9NRY5;E5RFK2;E5RGF9;E5RHI8;E5RHP2	0.104787	1992	0.0997693	0.0641968	0.025296	0.953665
FAM118A	Q9NWS6	-0.136631	6786	0.289938	0.0728211	-0.159307	0.76559
FAM118B	Q9BPY3;E9PMJ2;J3KP39	-0.117506	6441	0.266952	0.0521905	-0.474439	0.0686955
FAM120A	Q9NZB2;A0A0C4DG79;A0A8V8TNY3	0.00463718	3861	-0.0104463	0.846003	-0.386498	0.582094
FAM120B	Q96EK7;A0A0D9SEJ5;F5GY05	-0.153531	7038	0.13455	0.121066	-0.235094	0.215936
FAM120C	Q9NX05	-0.0703102	5552	0.772636	0.001427	-0.148254	0.812203
FAM133B	Q8N9E0;Q5BKY9;G3XAI9	0.117776	1803	0.156788	0.64422	-0.124868	0.830418
FAM136A	Q96C01;C9J2Y4;E7EQY1	-0.0379387	4845	0.280556	0.00330627	-0.0102564	0.986369
FAM162A	Q96A26;E9PH05;F8W7Q4;A0A8I5KUL7;A0A8I5KUT6;A0A8I5KW67	0.0771625	2437	-0.153211	0.393577	0.368367	0.608165
FAM169A	Q9Y6X4	0.0761342	2467	-0.611397	0.00167335	0.178184	0.890191
FAM172A	Q8WUF8;B4DMI0;E9PBM2	-0.0467206	5048	0.539448	0.000206757	-0.432457	0.121229
FAM177A1	Q8N128;G3V583	0.139875	1517	-0.33309	0.0232993	0.105989	0.756045
FAM185A	Q8N0U4;C9JFL0	0.0721949	2539	0.269131	0.0415408	0.166428	0.696343
FAM204A	Q9H8W3;F2Z2Y3;Q5T374	0.0353991	3211	1.48497	0.197435	-0.153864	0.762115
FAM20B	O75063	0.178716	1047	0.0394741	0.680955	0.500295	0.0895173
FAM210A	Q96ND0;K7EK00;K7ERQ2	-0.0168139	4391	0.0644941	0.796033	0.503301	0.423738
FAM219A	Q8IW50;A0A0A0MRV9;A0A0A0MRW0;A0A0A0MRW1;A0A0A0MRW2;A0A0A0MRW3;Q5T586;Q5T593	0.059458	2779	-0.277794	0.626906	0.210204	0.759129
FAM234A	Q9H0X4;B4DGG1	-0.0261883	4616	0.215099	0.726312	0.359946	0.467941
FAM241A	Q8N8J7	0.307142	295	-0.185303	0.593929	0.586884	0.474148
FAM32A	Q9Y421;K7EIY1;K7ELZ8;K7ENN5	-0.049139	5091	-0.00255616	0.980423	-0.210644	0.521586
FAM3A	P98173;D3DWX8;Q5HY75	-0.371762	8307	0.136826	0.569406	-0.513296	0.334511
FAM3C	Q92520;C9JMN4;C9JP35	-0.189821	7531	-0.464107	0.0358704	-0.725708	0.0731907
FAM50A	Q14320	0.174496	1093	0.1878	0.0929105	0.240885	0.573735
FAM53C	Q9NYF3	0.126979	1673	0.189399	0.314918	0.126812	0.782316
FAM76A	Q8TAV0;E9PQL1	0.0227038	3465	0.0479935	0.776366	0.0348752	0.94033
FAM76B	Q5HYJ3;F5GX09	-0.166839	7245	0.0477436	0.556489	-0.0928547	0.825389
FAM83G	A6ND36	-0.0472229	5060	0.153247	0.28141	0.431407	0.547161
FAM8A1	Q9UBU6;A0A8I5KTS2;A0A8I5KV35	0.0134205	3667	-0.399954	0.0161323	0.180859	0.777044
FAM98A	Q8NCA5;A0A8I5KR56;A0A8I5KZA5;A0A8I5QKV5;E9PH82	0.0753738	2479	-0.0209747	0.690769	-0.0495309	0.91632
FAM98B	Q52LJ0;Q8NCA5;A0A8I5KR56;A0A8I5KZA5;A0A8I5QKV5;B4DT23	-0.217855	7776	-0.0786548	0.209746	-0.198482	0.433789
FAM98C	Q17RN3	-0.292919	8178	0.192838	0.0660255	-0.242603	0.556879
FAN1	Q9Y2M0;A0A590UKC0;A0A590UK78	-0.113369	6370	0.186319	0.926827	-0.359279	0.808818
FANCD2	Q9BXW9;A0A6Q8PFY3;H7BZJ7	-0.0172389	4400	-0.367071	0.00395739	0.244857	0.646041
FANCI	Q9NVI1;H3BP78;A0A6Q8PGF4;A0A6Q8PH09;A0A8Q3SIW9;A0A8Q3SIZ6;F8W7R3	0.0837795	2325	-0.385516	0.000727435	0.396228	0.32708
FAR1	Q8WVX9;E9PPB8	0.311102	278	0.21988	0.0708137	0.50495	0.234568
FARP1	Q9Y4F1;A0A1B0GV68;C9JME2;M0QYB0;M0R262	0.0657722	2643	-0.100716	0.535849	0.0212371	0.981405
FARS2	O95363	0.0602726	2757	0.110281	0.129722	0.65928	0.0151649
FARSA	Q9Y285;K7ER00	0.0182444	3557	0.013634	0.834774	-0.122435	0.729742
FARSB	Q9NSD9	0.0865507	2279	0.0508842	0.326298	-0.00833656	0.98523
FAS	P25445;A0A8Q3WLK1;A0A8Q3SIR6;A0A8Q3SJI5;A0A8Q3WLI5;Q59FU8;A0A8Q3WLK6	0.0127751	3684	-0.299926	0.0640166	-0.080135	0.923056
FASN	A0A0U1RQF0;P49327	0.245407	534	0.315534	0.000464017	0.259422	0.451014
FASTKD1	Q53R41	0.250291	507	0.135306	0.299175	0.532936	0.0649823
FASTKD2	Q9NYY8	-0.0473287	5062	0.341032	0.00495285	0.163722	0.608278
FASTKD5	Q7L8L6	0.119697	1777	0.153501	0.151098	0.252231	0.331194
FAU	P62861;E9PM49;E9PR30	0.00223052	3924	0.0149962	0.890653	-0.0585995	0.973488
FBH1	Q8NFZ0;F6UZG9	-0.176687	7353	0.772974	0.00268166	-0.397209	0.156997
FBL	P22087;M0QXL5;M0R0P1;M0R1H0;M0R299;M0R2B0;M0R2Q4;M0R2U2	-0.0949041	6034	0.101265	0.135245	-0.236754	0.621517
FBP1	O00757;P09467;A0A3B3IUC7	-0.255441	8029	-0.103953	0.669015	-0.652185	0.532122
FBXL18	Q96ME1	0.0171379	3581	0.197137	0.0276112	0.168306	0.570373
FBXL6	Q8N531	0.08959	2242	0.277129	0.12063	0.272672	0.615121
FBXL8	Q96CD0;J3QRK9	0.0453859	3029	-0.197975	0.0367118	-0.0670612	0.892554
FBXO11	Q86XK2;A0A804HK63;H0YAV3	-0.143542	6899	0.142324	0.384703	-0.13344	0.687091
FBXO22	Q8NEZ5;H3BTH6;H3BUC1;H3BVA4	-0.19357	7569	0.340077	0.00497707	-0.391627	0.324336
FBXO28	Q9NVF7	0.218263	713	0.153518	0.552031	0.492342	0.0464627
FBXO3	Q9UK99;B4E3U2;E9PJM3;E9PL46	-0.00658313	4141	-0.043514	0.484586	-0.123637	0.672188
FBXO30	Q8TB52	0.153863	1305	-0.272446	0.013846	0.163164	0.545166
FBXO38	Q6PIJ6	-0.24022	7946	0.197218	0.240125	-0.4728	0.0404333
FBXO4	Q9UKT5;D6RAJ6	-0.00717621	4161	-0.24242	0.0125491	-0.0665427	0.844698
FBXO42	Q6P3S6;X6RKU3	-0.00294362	4050	-0.159462	0.0935234	-0.222563	0.661606
FBXO45	P0C2W1;C9JLC0	-0.201761	7642	-0.383089	0.0219539	-0.381047	0.156073
FBXO7	Q9Y3I1	-0.0917822	5972	-0.118715	0.127809	0.171954	0.803286
FBXO9	Q9UK97;H7C4H6;V9GZ74	0.114631	1845	0.777708	0.00497707	0.0995495	0.784918
FBXW11	Q9UKB1;E5RGC1	-0.162168	7167	0.220097	0.399125	-0.129828	0.784177
FBXW2	Q9UKT8;Q4VXH1	-0.0344764	4769	-0.0548349	0.865779	0.144532	0.728606
FBXW7	Q969H0;G0Z2K0;S4R3N3;S4R3U4	0.0468504	3003	0.0618794	0.902154	-0.0892144	0.875377
FBXW9	Q5XUX1;K7EL01	-0.210366	7707	0.46112	0.0024907	-0.269506	0.375469
FCF1	Q9Y324;G3V1S4;G3V5S9	0.0303496	3314	0.141962	0.0544159	-0.140013	0.7931
FCHO1	O14526;A0A0C3SFZ9;A0A8V8TMX9;A0A8V8TNC3;A0A8V8TP91;A0A8V8TPA0;A0A8V8TPM7;A0A8V8TPN1;M0QYA9	0.0397321	3135	0.157911	0.0468556	-0.0565406	0.870717
FCHO2	Q0JRZ9	-0.188209	7512	-0.116202	0.116101	-0.0587413	0.897326
FCHSD1	Q86WN1;E5RGB1;E5RGT6	-0.233259	7914	0.181528	0.186415	-0.684036	0.00486759
FCHSD2	O94868;E7ENZ2;E9PG19;H0YG35	-0.198475	7608	0.0868232	0.525257	-0.813457	0.00417903
FCSK	Q8N0W3;J3KSP6	-0.0200504	4465	0.245549	0.0186428	0.0848676	0.844073
FDFT1	P37268;A0A1W2PQ47;E9PNM1;E9PJG4;E9PS69	0.0720035	2542	0.565725	0.000350609	0.105731	0.860847
FDPS	P14324;A0A087WVN4;A0A087X1D8	0.537977	13	0.537721	0.000486333	1.08828	8.74028e-09
FDX1	P10109	-0.144534	6910	0.220516	0.240454	-0.369188	0.330984
FDX2	Q6P4F2;E7EQL1	-0.180993	7412	0.147056	0.0951261	-0.104224	0.868005
FDXR	P22570;A0A0A0MSZ4;A0A0A0MT64;A0A0A0MTN9;A0A0A0MTR6;A0A0C4DFN8;A0A0C4DGN7;J3QQX3	-0.051529	5133	-0.207521	0.149789	-0.143533	0.828875
FECH	P22830;A0A499FJN5;K7ELX4	-0.221326	7816	-0.134896	0.240841	0.0529991	0.945376
FEM1B	Q9UK73	-0.177409	7364	1.10616	0.000952331	-0.127744	0.862643
FEN1	P39748;I3L3E9	0.169496	1135	-0.270617	0.00130394	0.116565	0.748318
FER	P07332;P16591;E7ENM8;W0S4B9	0.0291736	3338	1.3475	0.00372637	-0.175562	0.789858
FERMT2	Q96AC1;Q9BQL6;A0A0U1RRM8;H0YJ34;A0A8V8TN73	-0.101471	6166	-0.96217	0.00010784	-0.298278	0.671035
FERMT3	Q86UX7;A0A8V8TMD7;A0A8V8TME2;A0A8V8TMT7;A0A8V8TMU1;A0A8V8TNT4;F5H1C6;F5H3I6	-0.111539	6334	0.399598	0.006329	-0.440206	0.342485
FGD3	Q5JSP0	-0.211444	7716	-0.0377762	0.401494	-0.243904	0.318983
FGD4	Q96M96;E9PJX4;F8VWL3;A0A804HK93;B7Z493;F8W1R0	-0.113041	6362	0.238357	0.750296	-0.405936	0.466279
FGFR1OP2	Q9NVK5	0.0699972	2575	-0.0241964	0.739055	-0.188538	0.551747
FH	P07954;A0A804HI24;A0A804HKE6	0.350274	173	0.270867	0.0144524	1.22899	4.81184e-07
FHIT	P49789;E9PBZ0	0.0122052	3692	1.5359	0.000534158	0.352485	0.453594
FHL1	Q5JXI8	0.00210115	3930	1.43172	2.39766e-05	0.335198	0.754636
FHL3	Q13643	-0.167239	7249	-0.528649	0.0265149	-0.331439	0.63689
FHOD1	Q9Y613;H3BVE7	-0.00925896	4208	-0.192253	0.00968825	-0.183018	0.728211
FIBP	O43427;E9PJW6;E9PSD3	-0.000694142	3991	0.0509193	0.647381	-0.196178	0.442064
FIG4	Q92562;A0A6Q8PF62;A0A6Q8PF70;A0A6Q8PF86;A0A6Q8PF90;A0A6Q8PFJ3;A0A6Q8PG49;A0A6Q8PG59;A0A6Q8PG61;A0A6Q8PGB4;A0A6Q8PGL0;A0A6Q8PGM1;A0A6Q8PGP4;A0A6Q8PGY4;A0A6Q8PGY7;A0A6Q8PHA1;A0A6Q8PHB4;A0A6Q8PHC7;A0A6Q8PHH5;A0A6Q8PHK3;A0A6Q8PHM5;A0A6Q8PHP5;Q5TCS4;Q5TCS5	-0.189142	7525	1.9743	0.152544	-0.309913	0.184044
FIP1L1	Q6UN15;H0Y8P7	0.189053	967	-0.0930141	0.11863	0.144946	0.51114
FIS1	Q9Y3D6	-0.0437881	4986	0.407294	0.0488508	-0.0011849	0.99933
FIZ1	Q96SL8	-0.140446	6849	-0.000288565	0.99858	-0.332869	0.716593
FKBP11	Q9NYL4;E9PAR0;F8VU90	-0.0398084	4890	0.449171	0.00187598	-0.301295	0.711329
FKBP15	Q5T1M5;A0A8I5KX71;A0A8I5QJ94;A0A8I5QJL3	-0.214902	7751	-0.0899277	0.197207	-0.187838	0.418642
FKBP2	P26885;A0A494C1N0;F5H0N4	-0.0629264	5385	0.0895224	0.348923	-0.142767	0.86053
FKBP3	Q00688	0.0662294	2635	-0.106136	0.0948595	-0.155536	0.788749
FKBP4	Q02790;H0YFG2	0.409294	85	0.0819011	0.216137	0.479864	0.0304062
FKBP5	Q13451	0.174766	1089	-0.0386669	0.549107	0.149945	0.791565
FKBP7	Q9Y680;A0A8I5KRR8;B4DRE2;H7BZJ4	-0.104955	6234	-0.102234	0.253356	-0.470983	0.430752
FKBP8	Q14318	0.141173	1488	-0.166961	0.0573646	0.415997	0.0842844
FKBPL	Q9UIM3	-0.063129	5393	-0.126712	0.299211	-0.072393	0.839259
FLAD1	Q8NFF5	0.40304	93	0.216409	0.00263255	1.09782	2.51727e-06
FLCN	Q8NFG4;C9J4C4	-0.0943326	6022	0.243041	0.0115178	-0.123912	0.879368
FLII	Q13045	-0.0651556	5436	-0.0710048	0.144017	-0.13156	0.698362
FLNA	P21333;Q60FE5;A0A7P0NMY4	-0.0441992	4996	-0.31462	0.000913494	0.423964	0.722181
FLNB	O75369;E7EN95;A0A804HK76;A0A804HL72	-0.0579557	5274	0.568862	0.0165184	0.121862	0.891053
FLOT1	O75955;A0A140T974;A0A140T9R1;A0A140T9W4	-0.110426	6321	-0.108035	0.390081	-0.0772687	0.837383
FLOT2	Q14254;E7EMK3;J3QLD9;K7EKW9	-0.115489	6405	-0.102628	0.334476	-0.0216392	0.970022
FLYWCH2	Q96CP2	0.0154338	3623	0.161777	0.162359	0.0342889	0.94683
FMC1	Q96HJ9;A0A0A6YYJ8	-0.0829817	5802	0.974923	0.000287698	-0.170006	0.763506
FMNL1	O95466;K7EK60;K7EJE6	0.228942	638	-0.454136	0.000144246	0.402883	0.190226
FMNL2	Q96PY5;C9IZY8	-0.0196651	4454	0.0323301	0.663452	-0.367248	0.484417
FMR1	Q06787;A0A087WVL8;A0A087WXI3;A0A087WY29;A0A8I5KS01;A0A8I5KT56;A0A8I5KTZ9;A0A8I5KUC2;A0A8I5KWH0;A0A8I5KZ21;A8MQB8;G3V0J0;A0A8I5KTT6;A0A8I5KYA7	0.0714766	2552	-0.115001	0.0509362	0.281361	0.870476
FN1	P02751	-0.0548907	5214	0.361297	0.235742	-0.151079	0.934725
FN3KRP	Q9HA64;I3L139;I3L2G3;I3L3W5	-0.00295372	4051	-0.0298253	0.729381	-0.168666	0.607151
FNBP1	Q96RU3;H0Y7W6;A0A8V8TQ35	-0.248641	7990	-0.953462	6.53094e-05	-0.846391	0.140482
FNBP1L	Q5T0N5;A0A075B6Q2	-0.19738	7595	-0.139057	0.162507	0.0507087	0.965233
FNBP4	Q8N3X1;F5GXL1	0.16533	1178	-0.0970602	0.234085	0.160419	0.663014
FNDC3A	Q9Y2H6;G5E9X3	-0.20115	7639	-0.0829511	0.445515	-0.751091	0.0900117
FNDC3B	Q53EP0	-0.0597511	5315	0.490273	0.00208185	-0.0847426	0.866409
FNTA	P49354;B3KVN2;E9PQP6	-0.149664	6982	0.402809	0.00297863	-0.168644	0.414811
FNTB	P49356;B4DL54	0.0381237	3169	0.26071	0.0730271	-0.219128	0.600542
FOCAD	Q5VW36	-0.00155718	4014	-0.0599517	0.509232	-0.149986	0.736876
FOXK1	P85037	-0.00397037	4077	-0.0777082	0.326007	-0.0791616	0.82367
FOXK2	Q01167;E9PM37;E9PPI7	0.0176501	3572	-0.367706	0.00124317	0.10029	0.796859
FOXN3	O00409	-0.160255	7145	0.119471	0.468277	-0.117714	0.846978
FOXP1	Q9H334;A0A0B4J2F3;A0A3B3IS87;A0A3B3IST0;A0A3B3IST6;A0A3B3IT14;A0A3B3IT66;C9J0F0;G5E965;H0Y882	-0.0240575	4558	-0.428367	0.08863	-0.469919	0.274613
FOXP2	O15409;A0A0U1RQE0;A0A0U1RQM2;A0A0U1RQR8;A0A0U1RQY3;A8MUV4;A0A0U1RQE6;Q8N6B5	-0.000158382	3979	-0.570712	0.583023	-0.0662279	0.938019
FOXRED1	Q96CU9;A0A8I5KSK3;A0A8I5KTW5;A0A8I5KUS8;A0A8J9AK24	0.0143173	3648	0.0634931	0.400785	0.361076	0.265853
FPGS	Q05932	-0.0748694	5640	0.258785	0.058568	0.109099	0.868177
FPGT	O14772;V9GXZ4;A0A0S2Z5C6;A0A3B3ITB1;A6NHC7;E9PK10;E9PKE1;E9PMK0;E9PMM4;H0YDF0	-0.0210608	4481	0.167093	0.222847	0.235875	0.289774
FRA10AC1	Q70Z53	0.0897967	2237	-0.245268	0.037776	-0.247426	0.645596
FRG1	Q14331;E9PRR7	0.111233	1893	-0.280178	0.00223195	0.0183487	0.958105
FRYL	O94915;A0A286YEZ9;A0A2C9F2R7;F2Z2S2;H0Y9X0	-0.136767	6787	-0.269379	0.00540059	0.0598234	0.849274
FSCN1	Q16658	-0.130182	6653	-1.94809	1.46955e-05	-0.256003	0.767639
FSD1L	Q9BXM9;A0A0C4DG97;C9JD05;F8W946	0.0431257	3071	-0.0362736	0.896058	0.158518	0.784918
FTH1	P02794;E9PKY7;E9PRK8;G3V192	-0.0978652	6100	-0.0464732	0.74954	-0.176654	0.850661
FTL	P02792	-0.0413153	4925	0.452138	0.0263625	-0.430853	0.736037
FTO	Q9C0B1;A0A1B0GTC3;A0A1B0GTC5;A0A1B0GTI3;A0A1B0GTY1;A0A1B0GU26;A0A1B0GUC3;A0A1B0GV98;A0A1B0GVH5	0.0772696	2436	-0.0437937	0.451335	-0.16383	0.660239
FTSJ1	Q9UET6;B7Z4K4	0.150263	1356	0.0232575	0.820885	0.262407	0.430752
FTSJ3	Q8IY81	0.0393081	3148	0.123101	0.0925466	0.00645646	0.990848
FUBP1	Q96AE4;E9PEB5;C9JSZ1	-0.0789112	5716	-0.377799	0.000415134	-0.115419	0.795917
FUBP3	Q96I24	0.0148963	3633	0.236925	0.00148263	-0.141552	0.502971
FUCA1	P04066	-0.347609	8285	0.633943	0.00453299	-0.977425	0.00840076
FUCA2	Q9BTY2	-0.0513853	5130	-0.154038	0.263907	-0.325946	0.63689
FUNDC2	Q9BWH2	-0.0167959	4390	0.3697	0.101831	0.288689	0.666102
FUS	P35637;Q92804;A0A0J9YYE0;H3BPE7	0.189932	958	0.254122	0.0700661	-0.178951	0.812929
FUT8	Q9BYC5;G3XAD2	-0.0746065	5635	0.182223	0.252562	0.355995	0.554434
FXN	Q16595;C9JAX1;A0A2R8Y4G3;A0A2R8Y577;A0A2R8Y5A1	-0.333493	8263	-0.398479	0.0619003	-0.23931	0.612432
FXR1	A0A8V8TMQ1;A0A8V8TNP6	0.454768	45	0.150681	0.550753	0.414639	0.024481
FXR2	P51116	0.359001	151	-0.282762	0.0330105	0.285713	0.18441
FYCO1	Q9BQS8	-0.287357	8159	0.0888632	0.342641	-0.257008	0.276377
FYN	P06241	-0.13583	6777	-0.0414667	0.928753	-0.63711	0.158759
FYTTD1	Q96QD9;H9KVC1;H9KVC6	0.0899828	2229	0.0434987	0.674119	0.0374285	0.937014
G3BP1	Q13283;A0A7I2V2V1;A0A7I2V5M7;A0A7I2V651;A0A7I2YQN9;A0A7I2YQU8;A0A7P0P2U7	0.243386	546	-0.127054	0.0240441	0.0310217	0.955468
G3BP2	Q9UN86;A0A7I2V3E2;A0A7I2V3P9;A0A7I2V3Z6;A0A7I2V647;A0A7I2YQD9;A0A7I2YQL7	0.468586	38	-0.00240705	0.972119	0.302021	0.153655
G6PC3	Q9BUM1;A0A8Q3SIG5;A0A8Q3WL73;A0A8Q3WL84;K7ESE6	-0.0293681	4679	0.0229612	0.865743	0.0500393	0.962969
G6PD	E7EM57;E7EUI8;A0A8Q3WL95	-0.249265	8000	0.0513369	0.948865	-0.308077	0.41301
GAA	P10253	-0.123261	6533	0.151257	0.0265993	-0.51533	0.359726
GAB1	Q13480;B7Z3B9	-0.00122197	4005	0.425218	0.00237703	-0.324029	0.484417
GABARAP	O95166;Q9H0R8;F5GZY7;H6UMI1	0.0978369	2119	0.149033	0.231738	0.43009	0.282125
GABARAPL2	O95166;P60520;Q9H0R8;F5GZY7;H3BSM5;H6UMI1	0.132657	1595	0.779875	0.00184769	0.415971	0.314522
GABPA	Q06546	0.0512429	2928	-0.199386	0.00838384	0.0222772	0.954315
GABPB1	H9ZYI9	-0.118328	6452	-0.636797	0.00183728	0.273417	0.552305
GABPB2	Q8TAK5;Q5SZG2	0.154038	1302	0.16154	0.170208	0.539737	0.0851445
GADD45GIP1	Q8TAE8	0.0626419	2706	0.378552	0.00562854	0.172875	0.686343
GAK	O14976	-0.129478	6641	0.305096	0.00220136	-0.190287	0.434485
GALE	Q14376;Q5QPP3;Q5QPP4;Q5QPP1	-0.0203308	4469	-0.147391	0.0214766	0.0858517	0.892693
GALK1	P51570;K7EII7	-0.0241057	4560	0.450791	0.000105287	-0.223649	0.432148
GALK2	Q01415;H0YN31	0.154006	1303	-0.135883	0.039951	0.260055	0.351252
GALM	Q96C23;H7C1B5;H7C320	-0.135077	6762	-0.0139018	0.885964	-0.472378	0.428513
GALNS	P34059;H3BP66	-0.400402	8321	-0.151546	0.0515863	-0.672333	0.037904
GALNT3	Q14435;C9J2C3	0.161273	1217	-0.0527125	0.74324	0.644399	0.31864
GALNT6	Q8NCL4;S4R3A9;S4R3S5	-0.178531	7383	-0.312971	0.0632507	-0.188141	0.713018
GALNT7	Q86SF2;H0YAH3;H0YAK0	-0.215736	7761	0.0232842	0.871035	-0.492046	0.195884
GALT	P07902;A0A8I5KVJ6;F2Z2X9;G3V223;G3V4G9;G3V3U5	-0.0579033	5273	0.182868	0.0595152	0.0755251	0.86053
GAMT	Q14353;A0A1W2PR36	-0.148829	6969	0.424322	0.00107812	0.0211874	0.975656
GAN	Q9H2C0	0.357133	157	-0.349501	0.00196767	0.702897	0.0274917
GANAB	E9PKU7;E9PNH1	-0.129549	6642	0.430307	0.262453	-0.142454	0.773209
GANC	Q8TET4;H3BMM3;H3BN99	-0.019991	4463	-0.122073	0.664093	-0.252854	0.671601
GAPDH	P04406;E7EUT5	0.345163	184	0.345769	0.000922973	0.328768	0.167889
GAPVD1	Q14C86;F8W9S7	0.071932	2544	-0.0158329	0.752442	0.183621	0.38605
GAR1	Q9NY12	-0.0514617	5132	0.157658	0.0299578	-0.210892	0.719488
GARS1	P41250;A0A6Q8PGZ8;A0A6Q8PGA8;A0A6Q8PGI6;A0A6Q8PGW4;A0A6Q8PHH9	0.195821	895	-0.307719	0.000378848	0.12008	0.848037
GART	P22102;C9JBJ1;C9JKQ7;C9JTV6;C9JZG2;F8WD69	0.114838	1840	-0.0962986	0.0565128	0.260802	0.815323
GAS2	O43903;E9PQ74;E9PRR5	-0.00425969	4090	0.468977	0.000714307	0.23941	0.864354
GAS6	Q14393	0.147407	1396	-0.947005	0.0148971	0.0997319	0.897287
GATAD1	Q8WUU5	-0.160455	7147	-0.200759	0.0865948	-0.263378	0.441277
GATAD2A	Q86YP4;C9JGN4;C9JJK9;C9JMI3;C9JVY3;H7C3H1;V9GY85;V9GYX5	-0.220542	7810	-0.220006	0.00457012	-0.150331	0.469882
GATAD2B	Q8WXI9;A0A0U1RR30;A0A0U1RRM1	0.355559	161	-0.242128	0.00545647	0.545551	0.000262242
GATB	O75879;D6REA0;H0Y9W6	-0.0373933	4841	0.160495	0.0381286	0.3773	0.22108
GATC	O43716;H0YIV9	0.0528791	2900	0.124417	0.213302	0.281217	0.383132
GATD1	Q8NB37;E9PLI5;E9PQD8;H0YE25;H0YF25	-0.0115161	4254	0.516259	0.000577129	-0.0210641	0.965437
GATM	P50440;A0A6Q8PFC6;A0A6Q8PGA2;A0A6Q8PHC6;H0YMX4	-0.0425286	4957	1.30215	0.0297083	0.512079	0.461298
GBA2	Q9HCG7;A0A0A0MRV1	-0.0227933	4518	0.59701	0.0180025	0.078517	0.837383
GBE1	Q04446;E9PGM4	0.169437	1136	0.234539	0.0205514	0.290782	0.21796
GBF1	Q92538;A0A669KB10;A0A669KBG8;A0A7I2V529;A0A7P0RGV0;A0A7I2V2L4;A0A7I2V2L5;A0A7I2V342;A0A7I2V3Q4;A0A7I2V3Y5;A0A7I2V452;A0A7I2V4K2;A0A7I2V514;A0A7I2YQ65;A0A7I2YQM2	-0.0314173	4716	-0.0596704	0.313101	-0.119643	0.612237
GBP2	P32456	0.0288401	3345	0.0534094	0.726312	-0.00757119	0.99387
GC	P02774;D6RBJ7;D6RF35	-0.256599	8036	0.0566106	0.628362	-0.562923	0.355235
GCA	P28676;H7BXD5	-0.02393	4552	-0.329496	0.012353	0.114299	0.893302
GCAT	O75600	-0.0219164	4497	0.138453	0.273765	-0.473786	0.690357
GCC1	Q96CN9	-0.0712	5570	0.0971442	0.354578	-0.109924	0.575347
GCC2	Q8IWJ2;A0A8I5KW38;A0A8I5QJB7	0.023099	3453	0.0351171	0.643537	-0.157745	0.570847
GCDH	Q92947;K7EKT3	-0.185471	7473	0.0192676	0.817795	-0.0764077	0.898383
GCFC2	P16383;H7C335	0.0497468	2956	-0.278157	0.00241009	-0.24305	0.312878
GCLC	P48506;A0A2R8Y648;A0A2R8YEL6;B4E2I4;E1CEI4	0.00044621	3958	-0.0600377	0.287129	0.282573	0.544787
GCLM	P48507	-0.0128934	4289	-0.113961	0.0502694	0.329799	0.58858
GCN1	Q92616	0.135774	1557	0.115441	0.0795437	0.174776	0.507495
GCSH	P23434;A0A1W2PPQ1;A0A1W2PNX3;A0A1W2PPE4;A0A1W2PRH4;A0A1W2PS29;H3BNV1;H3BQ30;H3BUG8	-0.142919	6889	-0.220826	0.0905746	-0.126867	0.866159
GDAP1	Q8TB36;A0A6Q8PEZ4;A0A6Q8PFG4;A0A6Q8PGL3;A0A6Q8PGS2;A0A6Q8PGU0;A0A6Q8PH79;A0A7I2RYU0;B4DIH2	0.0221127	3473	-0.264057	0.18883	0.270451	0.618345
GDAP2	Q9NXN4	-0.106619	6260	-0.00554875	0.942564	-0.147302	0.667774
GDE1	Q9NZC3;H3BNA5;H3BRL5	-0.0750796	5646	-0.999673	0.167087	-0.234168	0.66044
GDI1	P31150	0.152275	1326	-0.048576	0.55957	0.205516	0.593227
GDI2	P50395	0.203589	825	0.168379	0.0500655	-0.0155995	0.961833
GDPD1	Q8N9F7;J3QRR6	0.0777942	2424	-0.0681263	0.915574	0.477874	0.551555
GDPGP1	Q6ZNW5	0.108509	1939	-0.0304729	0.822559	0.286277	0.334105
GEMIN2	O14893;A0A8J9FJK1	-0.0655	5446	-0.0993044	0.225006	0.0397545	0.941768
GEMIN4	P57678;I3L2C7;I3L399;I3L4A4	-0.0545422	5202	-0.22004	0.0186647	0.00905023	0.980172
GEMIN5	Q8TEQ6	-0.21533	7756	-0.0119601	0.837807	-0.193861	0.433789
GEMIN6	Q8WXD5	-0.0301445	4692	0.0166855	0.90406	-0.022205	0.980731
GEMIN7	Q9H840	0.118239	1798	0.0328717	0.693506	0.1508	0.753969
GET3	O43681	0.152051	1332	-0.0611283	0.25377	0.192183	0.351252
GET4	Q7L5D6;C9JHN8;C9JPA8;C9JY46	-0.132508	6698	-0.283018	0.00347487	-0.0185968	0.962969
GFER	P55789;H3BRD2;H3BRW3	-0.195573	7583	0.202136	0.132448	0.00506341	0.99387
GFM1	Q96RP9	-0.0306681	4704	0.300861	0.0166607	0.249787	0.478565
GFM2	Q969S9;D6RAL1	-0.0249974	4584	-0.131095	0.195883	0.0767863	0.890825
GFUS	Q13630;E9PKL9;A0A0J9YX13;E9PLH9;E9PP14;H0YE90	0.216627	726	-0.145382	0.0210733	0.225506	0.551747
GGA1	Q9UJY5;B0QYR6	-0.174843	7331	-0.0180077	0.843252	-0.0680077	0.822103
GGA2	Q9UJY4;H3BMM6;H3BPI3	0.0591247	2787	-0.0664808	0.286336	0.0114993	0.980172
GGA3	Q9NZ52;J3KSG3;J3KSS7	-0.035709	4804	-0.0519388	0.418873	-0.0975044	0.640856
GGACT	Q9BVM4	-0.130613	6665	0.60035	0.000863954	-0.412778	0.377849
GGCT	O75223;M0QZK8	-0.0646783	5426	0.0129528	0.926603	-0.116571	0.766523
GGH	Q92820;A0A7I2V5P2;A0A7I2V5X9;A0A7I2YQQ3	-0.119847	6473	-0.901208	0.00135286	-0.698316	0.30905
GGNBP2	Q9H3C7	0.166405	1166	0.554885	0.250807	0.236746	0.547781
GHDC	Q8N2G8;K7EJT7;K7EL54;K7EQ41;K7ESN3	0.000702	3952	0.258483	0.0532431	0.0682119	0.887642
GHITM	Q9H3K2	0.010911	3726	0.164419	0.238837	0.214274	0.774945
GID4	Q8IVV7;K7ELH7;K7ENE2	0.145837	1419	-1.37259	0.164903	-0.0413675	0.962441
GID8	Q9NWU2	0.310471	282	-0.150898	0.0354484	0.470889	0.00152015
GIGYF1	O75420	0.0117137	3700	-0.104932	0.475607	-0.242491	0.428046
[truncated: 4,300 more rows]
