# Supplementary material for: The proteogenomic landscape of multiple myeloma reveals insights into disease biology and therapeutic opportunities
Source: Nat Cancer. 2024 Jun 28;5(8):1267–84. doi: 10.1038/s43018-024-00784-3 (PMC11358022; doi:10.1038/s43018-024-00784-3)
Supplement: Supplementary file 6 — Statistical source data. [file 43018_2024_784_MOESM6_ESM.xlsx]

## Sheet: 4A
ID	Protein.IDs	logFC	adj.P.Val	P.Value
CDK1	A0A024QZP7;P06493;P06493-2;A0A087WZZ9;E5RIU6	-0.726231	0.50428	0.204544
SERPINB6	A0A024QZX5;A0A087X1N8;P35237;A0A2R8YD12;A0A2R8Y6A7;A0A2R8YDD0;A0A2R8Y517	0.894954	0.590909	0.285694
TADA2A	A0A024R0Y4;O75478;A0A087WTV5;A0A087WWR4;O75478-2
GRAMD1B	A0A024R3M2;J3KNL5;A0A1B0GWG7;A0A1B0GUD6;Q3KR37-2;Q3KR37;Q3KR37-4;E9PRD6;A0A2R8Y5X2;A0A0J9YY71;A0A0J9YXF6;A0A0J9YXZ1;Q3KR37-3
HDLBP	A0A024R4E5;Q00341;H0Y394;H7C0A4;H7C2D1;H7BZC3;C9JIZ1;C9J5E5;C9JZI8;C9JES8;C9JHZ8;C9JHS7;C9JK79;C9JT62;H7C3D0;C9JEJ8;C9JBS3;C9JQ82;C9JMQ6;C9J739;C9JHS9	0.702258	0.37583	0.106491
SLCO2B1	A0A024R5I4;O94956;O94956-3;E9PN87;E9PIU9;E9PI53;A0A0A0MTF1;E9PRW4;O94956-2;O94956-4
SERPINA1;SERPINA2	A0A024R6I7;A0A0G2JRN3;G3V544;G3V5R8;G3V387;A0A0G2JPK4
GFI1B	A0A024R8F3;A0A1B0GTD0;Q5VTD9-2;Q5VTD9
PSMA2	A0A024RA52;P25787;C9JCK5;H3BT36;H7C402	0.32975	0.436729	0.146799
ELOA	A0A024RAC6;Q14241	0.271661	0.540246	0.238504
NUDT4B;NUDT4;NUDT10	A0A024RBG1;Q9NZJ9-2;Q9NZJ9-3;Q8NFP7
ZSCAN26	A0A024RCN4;Q16670;A0A087X2F1;Q16670-2;B4DMT1;A0A087WXM4;A0A087WXH0	-0.818413	0.347476	0.0846652
MISP3	A0A044PY82;Q96FF7
TMCO4	A0A075B6H3;Q5TGY1-2;Q5TGY1	-0.270243	0.769475	0.518216
KAT14	A0A075B6H4;Q9H8E8-2;Q9H8E8	-0.0599329	0.949214	0.86868
IGLV4-69	A0A075B6H9
IGLV8-61	A0A075B6I0
IGKV1-27;IGKV1-8;IGKV1-9	A0A075B6S5;A0A0C4DH67;A0A0C4DH69
AMBRA1	A0A075B6T1;Q9C0C7-4;Q9C0C7-3;Q9C0C7;Q9C0C7-5;Q9C0C7-2;Q9C0C7-6;H0YE34
KBTBD4	A0A075B6T4;Q9NVX7;Q9NVX7-2;E9PL18;E9PQ38;E9PJ66;E9PJY1;E9PM58	-1.06054	0.279703	0.0498451
EPPK1	A0A075B730;P58107	-1.19352	0.472387	0.1785
MAGEA9B;MAGEA9	A0A075B7A9;P43362;A0A075B798;A0A075B794
IGHV3OR16-12	A0A075B7B8
IGHV1OR15-1	A0A075B7D0
BCL2L12	A0A087WSV0;Q9HB09-3;Q9HB09;I6LJZ7;M0QZM6
ZNF404;ZNF420	A0A087WSV7;Q494X3;Q8TAQ5-2;Q8TAQ5
ZNF628	A0A087WSX5;Q5EBL2	0.205364	0.900815	0.761579
DCAF13	A0A087WT20;Q9NV06;B3KME9;E5RHM4;A0A087X1F8;Q9NV06-2	0.0309225	0.968109	0.913488
UBXN8	A0A087WT23;A0A087WV67;O00124-3;O00124;A0A087WUA4;O00124-2	-0.509138	0.715287	0.436868
TTR	A0A087WT59;P02766	-1.12969	0.453739	0.163026
JMJD4	A0A087WT84;Q9H9V9-2;Q9H9V9
COL1A2	A0A087WTA8;P08123	-0.361741	0.896966	0.75178
IL6R	A0A087WTB5;P08887-2;P08887;H0Y9B1;D6R9R8;H0Y949	1.45779	0.653054	0.357003
GIMAP1-GIMAP5;GIMAP5	A0A087WTJ2;Q96F15;Q96F15-2	-1.23218	0.251975	0.0380935
CNTN5	A0A087WTT8;A0A0A0MQX5;O94779-4;O94779-2;O94779
ALMS1	A0A087WTU9;Q8TCU4-2;Q8TCU4;A0A087WV20;Q8TCU4-3;A0A494C1N9;A0A494BZW1;A0A494C0F1;A0A494C003	-1.69719	0.088423	0.00112479
GBA3	A0A087WTY7;Q9H227;A0A087WWR5;Q9H227-2	1.40353	0.545309	0.242716
CMIP	A0A087WU05;A0A087WUL1
MICOS10;MICOS10-NBL1	A0A087WU07;Q5TGZ0-2;Q5TGZ0;R4GMM1;R4GNA1	-0.164801	0.915017	0.786091
ELF4	A0A087WU18;Q99607
MAGT1	A0A087WU53;Q9H0U3;Q9H0U3-2	0.886686	0.427494	0.13995
CTNNBL1	A0A087WUB9;Q8WYA6;Q8WYA6-4;Q8WYA6-3;Q8WYA6-2;A2A2P1	0.419058	0.241815	0.0344624
SPCS2	A0A087WUC6;Q15005;E9PL01;E9PI68;E9PRB9;H0YE04	1.11718	0.304133	0.0610236
OSTC	A0A087WUD3;Q9NRP0;Q9NRP0-2	1.51596	0.447719	0.158982
HNRNPDL	A0A087WUK2;O14979;REV__Q8N0S2-3;REV__Q8N0S2-2;REV__A0A0B4J1R9;REV__Q8N0S2	0.81105	0.149962	0.00817197
NR2C1	A0A087WUK4;P13056-2;P13056-3;P13056	0.233599	0.885721	0.724283
PSMB3	A0A087WUL2	-0.730428	0.610704	0.306121
GPX1	A0A087WUQ6;P07203;A0A2R8Y6B6;P07203-2	-0.150636	0.914248	0.784347
PTBP1	A0A087WUW5	0.783241	0.440323	0.151812
ARL15	A0A087WUW9;Q9NXU5;A0A0B4J222;R4GN67	0.144718	0.880323	0.713268
MYCBP	A0A087WV05;Q99417	0.557529	0.200013	0.0199394
OSCAR	A0A087WV17;Q8IYS5-4;Q8IYS5-5;Q8IYS5;Q8IYS5-7;A0A0A0MR14;A0A0A0MRF2;A0A087X1R2;A0A0G2JMM7;A0A087X0P3;Q8IYS5-6;Q8IYS5-2;Q8IYS5-3	-0.889595	0.435952	0.145858
LAMTOR4	A0A087WV46;C9JXA7;Q0VGL1;A0A087WT92	-0.241561	0.746192	0.483048
BORA	A0A087WV86;Q6PGQ7-2;Q6PGQ7;H3BLY2
DMD	A0A087WV90;A0A5H1ZRP8;A0A087WTU7;A0A075B6G3;P11532-4;P11532-11;P11532;P11532-3;P11532-2;Q4G0X0;Q14174	0.931302	0.290332	0.0550839
SELENOT	A0A087WVA1;P62341;Q6IAK0;F8WBD0	0.186643	0.875757	0.702245
TEX2	A0A087WVA8;Q8IWB9;Q8IWB9-2;J3KRZ8	-0.547894	0.433166	0.143362
LENG9	A0A087WVD1	-0.0030588	0.99802	0.995271
RUSC1	A0A087WVK5;A0A087WW20;Q9BVN2-2;A0A087WX95;Q9BVN2-3;Q9BVN2;A0A087WYU8;Q9BVN2-4;A0A087WYB2
CD177	A0A087WVM2;Q8N6Q3;Q8N6Q3-2;A0A087X113;Q8N6Q3-3	-1.30767	0.474384	0.180292
STK4	A0A087WVN8
UHRF1	A0A087WVR3;A0A087WTW0;Q96T88;Q96T88-2;A0A087WWG9	-1.36958	0.149962	0.00801606
MOB2	A0A087WVS8;Q70IA6-2;Q70IA6;Q70IA6-3	-0.136506	0.816868	0.598657
NME4	A0A087WVT9;H0Y6J0;Q4TT34;F2Z2X0;O00746	-1.38481	0.454447	0.163498
PSMB2	A0A087WVV1	-0.387876	0.795108	0.560955
ALOX5AP	A0A087WW23;P20292	-0.576183	0.666715	0.372622
SELENOI	A0A087WW58;C9JAG1	-0.696157	0.612704	0.308988
C11orf96	A0A087WW59;Q7Z7L8	0.789066	0.667383	0.373295
ABCB7	A0A087WW65;A0A5F9ZA98;O75027-3;O75027;O75027-2;A0A590UJS8;B4DGL8;A0A2R8Y473;E9PJR8;A0A2R8YF35;E9PNQ5	0.335428	0.720832	0.443592
KIF1B;KIF1A	A0A087WWA3;Q4R9M9;O60333-2;O60333;O60333-4;A0A0U1RQL3;A0A6Q8PFE9;C9JBH1;A0A6Q8PFR1;A0A6Q8PGE4;A0A3B3ITW4	-0.411581	0.511829	0.213196
SELENOM	A0A087WWF1;Q8WWX9	0.44277	0.661964	0.366293
BICRA	A0A087WWH3;Q9NZM4-2;Q9NZM4	0.214601	0.754904	0.499978
LRMDA	A0A087WWI0;Q9H2I8;A0A087WZZ7;M0R2H0	-1.36712	0.288716	0.0540637
RSBN1	A0A087WWP8;Q5VWQ0;A0A0C4DGT8;A0A0C4DH79;Q5VWQ0-4	-0.418111	0.357393	0.0913103
ARR3	A0A087WWQ5;P36575-2;P36575
CABIN1	A0A087WWW8;Q9Y6J0-2;Q9Y6J0;B5MEB3;C9JT60;C9J068	-0.133903	0.817206	0.59948
RIN3	A0A087WWY9;Q8TB24;Q8TB24-4;H0YJ83;G3V2I7	-1.1386	0.335449	0.0768443
CDH1	A0A087WX17;A0A087WU43;A0A087WXI5;P12830-2;P12830;H3BNC6;J3QKP1;H3BVI7
IQCE	A0A087WX19;A0A087WX45;Q6IPM2-2;Q6IPM2-3;Q6IPM2-4;Q6IPM2;H7C427;C9J5R6
PDE4DIP	A0A087WX83;A0A075B749;Q5VU43-3;Q5VU43;Q5VU43-4;Q5VU43-6;Q5VU43-7;H0YCH7;H0YEW6;A0A087X229;H0YCY0
ZNF630	A0A087WXA8;Q2M218-2;Q2M218;B2ZWG9;A0A0D9SER6;B2ZWG8
ST3GAL6	A0A087WXB8;Q9Y274;C9J480;C9J0E2;C9IZL6;C9JXM2;C9JWJ3;C9J9Y4;Q9Y274-2;C9JMW7;C9JWI9;F2Z2F4	-0.264352	0.837225	0.637589
NDUFA10	A0A087WXC5;O95299;E7ESZ7;O95299-2;C9J6X0;Q8N1B9;H7C2W5;H7C1Y7;H7C2X4	1.24789	0.108223	0.00217791
SLC9A7	A0A087WXD1;Q96T83
GPR155	A0A087WXK4;Q7Z3F1
VPS11	A0A087WXL6;B7Z879;A0A0G2JS92;A0A087X2J4	-0.751983	0.434412	0.1443
RPL17;RPL17-C18orf32	A0A087WXM6;J3QQT2;J3KRX5;A0A0A6YYL6;P18621;P18621-3;J3QLC8;J3KRB3;A0A087WWH0;J3QS96;A0A0A0MRF8;P18621-2;A0A087WY81;J3KSJ0	0.374955	0.477353	0.182452
MTSS2	A0A087WXN9;Q765P7;Q765P7-2;H3BPV0;I3L2G4
AZU1	A0A087WXP0
HEATR6	A0A087WXZ7;K7EIX2;Q6AI08;K7ELR8;K7EK31;K7EKB1;K7ESP5	-0.158433	0.828345	0.620448
VTA1	A0A087WY55;Q9NP79;Q5TGM0;Q9NP79-2	-0.204736	0.741603	0.473369
NEK3	A0A087WY58;P51956-2;P51956;F8VV00;A0A087X203;A0A087X030;F8VTT4	-0.103072	0.935457	0.837454
AP2M1	A0A087WY71;Q96CW1-2;Q96CW1;E9PFW3;C9JGT8;C9JJD3;C9JTK4;C9JPV8;H7C4C3	-0.270864	0.434372	0.144235
UBE2D3;UBE2D2	A0A087WY85;P61077;P61077-3;D6RAH7;H9KV45;P61077-2;D6RFM0;P62837-2;D6RAW0;D6RA11;D6R9F6;D6R933;D6RGD0;D6R980;D6RIZ3	0.591789	0.221591	0.0256821
KCNN3	A0A087WYJ0;Q9UGI6;Q9UGI6-3;Q9UGI6-2	2.04303	0.224507	0.0265223
WNK3	A0A087WYK2;Q9BYP7-3;Q9BYP7-4;Q9BYP7-2;Q9BYP7;B1AQN8
KIAA0586	A0A087WYM5;A0A494C0M8;A0A494C171;Q9BVV6-2;Q9BVV6-4;Q9BVV6;Q9BVV6-3;A0A494C0Z1;A0A494C075;G3V4J0;G3V2T5;A0A494C058;A0A494C133;A0A494C1C3	-0.982036	0.853817	0.665901
SELENOH	A0A087WYP2;Q8IZQ5;H0YE28;H3BV83	0.351808	0.57091	0.267865
ZNF2	A0A087WYR5;Q68CY6;Q9BSG1-3;Q9BSG1-4;Q9BSG1
SYNJ2BP-COX16;COX16	A0A087WYV9;A0A087X1F5;A0A087WX56;A0A087WTA2	0.758842	0.310595	0.0640203
FRMPD4	A0A087WYX8;A0A5F9ZHT2;A0A5F9ZH12;A0A1W2PQW0;A0A6Q8PH73;A0A590UJL7;Q14CM0;A0A590UJI1
SETDB2	A0A087WYZ9;Q96T68-2;Q96T68-3;Q96T68;X6R383	-0.414785	0.511278	0.211908
RAVER1	A0A087WZ13;E9PAU2;Q8IY67-2;Q8IY67;K7EKR9;K7EQG2;Q8IY67-3;K7ERR4	0.499755	0.192946	0.017991
ALG9;FDXACB1	A0A087WZ62;Q9H6U8;Q9H6U8-3;H0YCW6;Q9H6U8-2;Q9H6U8-4;A0A087WTZ3;A0A087WVC0;A0A087WZY8;A0A087WX16;A0A087WV58;Q9BRP7;F6VJS9;B3KUL3;Q9BRP7-2	-0.372698	0.73813	0.468001
TMEM120A	A0A087WZA9;A0A024R4K9;A0A087X266;Q9BXJ8-2;Q9BXJ8	0.935033	0.35436	0.0897752
HMGN3	A0A087WZE9;Q15651-2	1.39967	0.138453	0.00634694
PEG10	A0A087WZG9;B4DSP0;Q86TG7-2;A0A087WXK2;A0A087WUL4;A0A087WX23;Q86TG7
IDH3B	A0A087WZN1;O43837;A0A087X2E5;O43837-2;O43837-3;A0A0D9SG66	0.469926	0.644938	0.344875
LIME1	A0A087WZP9	-0.564478	0.809884	0.588634
PCSK6	A0A087WZR0;A0A087WY68;P29122-2;P29122-8;P29122;P29122-7;H7BXT3;H0Y3Q0;P29122-5;P29122-4;H0YKZ4;P29122-3;P29122-6;H0YMW5;A0A087X025;A0A0J9YW51
FCGR3B;FCGR3A	A0A087WZR4;H0Y4U3;H0Y755;E9PNY5;A0A087WU90	-1.33701	0.298227	0.0582089
METTL7B	A0A087WZT2;Q6UX53	-1.07572	0.475821	0.181467
KIZ	A0A087X032;A0A087WTH3;A0A087X251;A0A087X0T6;Q2M2Z5-5;Q2M2Z5-2;Q2M2Z5-3;Q2M2Z5-4;Q2M2Z5;A0A087WX12
CTSH	A0A087X0D5;P09668;E9PKT6;A0A3B3IRM7	-2.28188	0.0473571	0.00010832
MARK1;MARK4	A0A087X0I6;Q9P0L2;B4DIB3;Q9P0L2-3;Q9P0L2-2;K7EN95;K7EK17;K7EKG8;Q6IPE9
OXA1L	A0A087X0L7;J3KNA0;Q15070-2;Q15070;E7EVY0;C9JC63;Q15070-3	0.214999	0.83012	0.623305
SLC4A1AP	A0A087X0M4;Q9BWU0;A0A087WWF4;H7C256	-0.208941	0.720825	0.443498
SELENOO	A0A087X0Q9;Q9BVL4	-0.856034	0.150385	0.00859564
SNX12	A0A087X0R6;Q9UMY4;Q9UMY4-1;Q9UMY4-3	0.284079	0.508145	0.208124
SLC1A3	A0A087X0U3;P43003-2;P43003;A0A087WT87	1.20442	0.292933	0.0558939
OAS2	A0A087X0V5;P29728;F8W1C5;P29728-3;F8VPI5	1.68719	0.120703	0.00421494
ACOT2;ACOT6;ACOT4	A0A087X0W7;A0A087WT95;P49753;P49753-2;A0A2R8Y7H3;Q8N9L9	-0.150678	0.899324	0.759421
SEPTIN8	A0A087X142;A6NMH6;A6NFQ9;F8W8I8;Q92599-2;Q92599-4;Q92599;Q92599-3;C9JV02;A0A0A0MRP8;C9J4G8	-0.617535	0.553919	0.250403
SSBP2;SSBP4	A0A087X159;P81877-4;P81877-5;P81877-3;P81877;P81877-2;D6RAC5;U3KQ46;H0Y9V4	-1.5037	0.234615	0.031252
SRCIN1	A0A087X165;Q9C0H9;A0A087WU33;A0A087WVV7;A0A590UJ70;Q9C0H9-2	-0.0853687	0.97392	0.927684
ARFIP2	A0A087X1E4;P53365;P53365-3;P53365-2;E9PRV8;E9PPY7	0.358032	0.56345	0.260595
SELENOF	A0A087X1G7;O60613;A0A0J9YX89;A0A3B3IT39;A0A087WXL0;A8MZD0;O60613-2	0.247171	0.83012	0.623074
GPX3	A0A087X1J7;P22352;H0YBE4;E5RG32;H0YC19	-0.815442	0.609958	0.304983
CADPS2;CADPS	A0A087X1P3;F8W8P5;H0Y8B5;H7C4P2;H7C4T6;H0YFP0
CD48	A0A087X1S7;P09326;P09326-2	1.98664	0.150429	0.00882083
CADM1	A0A087X1W8;A0A0A0MTJ8;X5DQS5;Q9BY67-5;Q9BY67;Q9BY67-4;Q9BY67-3;A0A087X0T8;Q9BY67-2;F5H8J9;F5H125;F5H0H5;H0YG94	-0.637908	0.754756	0.499645
PSME2	A0A087X1Z3;Q9UL46;H0YM70;H0YKU2;H0YLG1;H0YLD2	1.41341	0.125866	0.00496814
CIP2A	A0A087X211;Q8TCG1;Q8TCG1-2;F8WAX6;F8WF26	-1.13686	0.191713	0.017784
C1S;MASP1	A0A087X232;P09871;F8WCZ6;H0Y5D1;F5H7T4;B5MCV4;C9JMA2	-0.853982	0.511969	0.213379
WASHC4	A0A087X256;Q2M389;Q2M389-2;F8VYH7;F8W1W1;F8VNZ5	-0.012285	0.985333	0.953862
BSG	A0A087X2B5;P35613-2;P35613;P35613-4;I3L192;A0A087WUV8;P35613-3;R4GMX5;R4GN83;A0A2R8YDZ0	-0.291161	0.727005	0.452012
DIPK1A	A0A087X2C2;A0A087WZ97;Q5T7M9;A0A087WZK6;Q5T7M9-2	0.36877	0.772689	0.524553
MRPL45	A0A087X2D5;Q9BRJ2;A0A0G2JMS5;A0A087WU62	0.293135	0.653054	0.35713
SPAG9	A0A087X2D8;O60271-4;O60271-2;O60271-9;O60271-5;H0YBS5;H0Y981	0.483012	0.276069	0.0486829
PSMC6	A0A087X2I1;P62333;H0YJC0;H0YJS8;H0YJX2;H0YJT1;H0YJE9;H0YJD2;H0YJY8	0.195386	0.532778	0.231441
GPX4	A0A087X2I2;A0A087WT12;P36969-2;P36969;K7ERP4;K7EJ20;K7EKX7;K7ENB4;R4GNE4;A0A0A0MTT1;A0A087X247	0.0335196	0.972915	0.925188
WDR20	A0A088AWN2;Q8TBZ3-6;Q8TBZ3-2;Q8TBZ3-4;Q8TBZ3-5;Q8TBZ3;Q8TBZ3-7;H0YNU0;H0YKE8;Q8TBZ3-8;Q8TBZ3-3	0.174602	0.763861	0.511869
NARF	A0A088AWN8;Q9UHQ1-3;Q9UHQ1;Q9UHQ1-2;E7EP87;E9PH27;Q9UHQ1-4;J3KS48;J3KT43;J3KRH7;J3QRB0;J3KTP5;J3KTG5;J3QL28;J3QSD9	-0.668793	0.80326	0.57731
GATD3B	A0A096LNH5	-0.990125	0.547039	0.243934
DOCK1	A0A096LNH6;Q14185	0.915991	0.796573	0.563327
ATRX	A0A096LNL9
CDKL5	A0A096LNR9;A0A1B0GUM4;A0A669KBC2;O76039;O76039-1;A0A1B0GTX4
GET1;GET1-SH3BGR	A0A096LNT6;A0A3B3IUG4;B4DLW3;H7BYE5;A0A3B3ISA8;H7C384;B7Z1T1;A0A3B3ISE9;A0A3B3ITX9;O00258-2;O00258;C9JLV3	0.464465	0.7935	0.557726
AAK1	A0A096LP25;Q6ZSR9	0.290083	0.653141	0.35757
CD99	A0A096LP69;A8MQT7;P14209-2	-0.629428	0.713548	0.433198
UTY	A0A096LPD8;F5H3N7;F5GWV3;A0A087X0Y2;F5H8B4;O14607-3;O14607;O14607-4;A0A087X248;A0A087X2I9;O14607-5;O14607-2
SAA2-SAA4;SAA4	A0A096LPE2;P35542	-3.27533	0.344525	0.0828019
GATD3A;GATD3B	A0A096LPI6;P0DPI2;A0A0B4J2D5;H7C2G3;P0DPI2-2;A0A0B4J2D5-2;H7C1F6	0.390399	0.73087	0.458098
GPS1	A0A096LPJ3;J3QLT0	-0.0496526	0.944785	0.859071
RTF2	A0A0A0MQR2;Q9BY42;A2A2L5;A2A2L6	-0.241418	0.668794	0.375208
PHF20L1	A0A0A0MQS0;F8W9L8;A8MW92;A8MW92-4;A8MW92-2;A8MUE8;A8MXR8;E9PM57;A0A0D9SG14;E5RK91;H0YC05;H0YDF7	-0.674392	0.183015	0.0161814
WDR83OS	A0A0A0MQS5;Q9Y284	0.432209	0.80641	0.583832
RHAG	A0A0A0MQS8;A0A2R8YEH1;Q02094;Q9UHG9;A0A087WZZ4	-0.270069	0.928782	0.820666
FGF2	A0A0A0MQV6;P09038-2;P09038-3;P09038-1;P09038	0.751529	0.745479	0.481577
SETD1B	A0A0A0MQV9;Q9UPS6-2;Q9UPS6
MYEF2	A0A0A0MQW0;Q9P2K5-2;A0A0C4DGV1;H0YN19;H0YKS1;A0A087WWC8;Q9P2K5-4	0.674395	0.459681	0.168471
PPM1K	A0A0A0MQZ4;Q8N3J5;V9GY69;V9GYZ5;Q8N3J5-2;V9GYI6;V9GYS8;Q8N3J5-3	0.114486	0.938106	0.844181
PTPN9	A0A0A0MR09;H3BQT6	-0.0223953	0.989519	0.965413
ZNF33A;ZNF33B;ZNF461	A0A0A0MR11;Q06730;Q06730-2;Q06730-3;A0A0A0MRS1;A0A087WXT3;Q06732;A0A087X1D4;A0A087WXF4;Q9H5I4;A0A087WV02;B4DRP8;A0A087WVP9;Q8TAF7-2;Q8TAF7
MYEF2	A0A0A0MR39;Q9P2K5;A0A087WUT0	1.1076	0.344102	0.082484
ZNF274	A0A0A0MR47;Q96GC6-4;Q96GC6-3;Q96GC6-2;Q96GC6
PRSS57	A0A0A0MR61;Q6UWY2
GSTM4	A0A0A0MR85;Q03013-2;A6NNT0	-0.217062	0.938475	0.845726
WASHC2C	A0A0A0MR88;A0A096LPC5;Q9Y4E1-1;Q9Y4E1;Q9Y4E1-2;Q9Y4E1-6;J3KP36;Q9Y4E1-3;Q9Y4E1-5;A0A0A0MT65	0.0459921	0.935059	0.835649
MADD	A0A0A0MRB5;Q8WXG6-3;Q8WXG6-2;Q8WXG6;Q8WXG6-8;Q8WXG6-5;Q8WXG6-4;Q8WXG6-7;Q8WXG6-6;F8W8U2;A0A0U1RR25;C9J6B0;C9JM97;C9JLZ9;C9K0L0	-0.537534	0.266197	0.0426465
ASAP1	A0A0A0MRE5;Q9ULH1;Q9ULH1-2;H0YBF7;H0YBM4;E5RHD7;E5RFD9	-0.982446	0.16483	0.0119646
WDR47	A0A0A0MRE6;O94967-2;O94967;O94967-3;O94967-4;E9PR96;E9PNF6;E9PKZ6	-0.292733	0.733536	0.460444
AKAP9	A0A0A0MRE9;H0Y6Q0
AKAP9	A0A0A0MRF6;Q99996-5;Q99996;Q99996-1;A0A087WX84;Q99996-4;A0A6I8PUD8;A0A2R8Y590;Q6PJH3;H7BZV6	0.420008	0.398424	0.120297
PAX2	A0A0A0MRH7;Q5SZP1;G3V5S4;Q02962-3;Q02962-4;Q02962;Q02962-2
GPALPP1	A0A0A0MRI1;Q8IXQ4;Q8IXQ4-2;Q8IXQ4-3;Q8IXQ4-4;A0A087WW86	-0.196221	0.737089	0.466687
ARV1	A0A0A0MRI7;H7C484;Q9H2C2;H7C0E7
ATF3	A0A0A0MRJ2;Q5VTZ4;P18847-5;P18847;P18847-4;P18847-2;P18847-3
NAV1	A0A0A0MRJ3;Q8NEY1-7;Q8NEY1-4;H7BZD9	0.551022	0.511278	0.212764
PCMT1	A0A0A0MRJ6;P22061;P22061-2;F6S8N6;A0A3F2YNX8;C9J0F2;F8WDT3;F8WAV5;F8WAX2	-0.475362	0.389414	0.115461
F5	A0A0A0MRJ7;P12259	-1.39377	0.205413	0.0221197
NRAP	A0A0A0MRM2;Q86VF7-4;Q86VF7-3;Q86VF7;Q86VF7-2	-3.18657	0.0572949	0.00024752
MYO6	A0A0A0MRM8;Q9UM54-5;Q9UM54-2;Q9UM54-6;Q9UM54-4;Q9UM54-1;Q9UM54;A0A0D9SGC1;A0A590UJ75;A0A590UKB0;A0A590UK22;A0A590UK86;A0A5F9ZI03;A0A590UJY4;A0A590UK71;A0A590UJW9	1.42132	0.137002	0.00613246
SMARCA1	A0A0A0MRP6;B7ZLQ5;P28370-2;P28370
ABI1	A0A0A0MRT6;Q8IZP0-2;Q8IZP0-4;Q8IZP0-3;Q8IZP0-5;Q8IZP0-6;Q8IZP0-9;Q8IZP0;B6VEX4;Q8IZP0-10;Q8IZP0-8;Q8IZP0-7;Q8IZP0-12;Q8IZP0-11	-0.163257	0.769475	0.518194
WRAP73	A0A0A0MRV3;Q9P2S5;Q5T0D5;Q5TBW1	-0.318315	0.73813	0.468482
FAM219A	A0A0A0MRW1;A0A0A0MRW2;Q5T593;A0A0A0MRW0;A0A0A0MRW3;Q8IW50-3;Q8IW50-2;Q8IW50-5;Q8IW50-6;Q8IW50-4;Q8IW50;A0A0A0MRV9;Q5T586;Q8IW50-7	0.443803	0.643406	0.341399
TBC1D22A	A0A0A0MRY0;Q8WUA7-4;Q8WUA7;B0QYI1;Q8WUA7-3;Q8WUA7-2;F8WDP1	0.258837	0.661166	0.365137
UNKL	A0A0A0MRZ1;E9PDK2;Q9H9P5;Q9H9P5-3;Q9H9P5-1;Q9H9P5-5	0.303764	0.794394	0.559023
IGKV3D-11;IGKV3-11	A0A0A0MRZ8;P04433	0.435142	0.941252	0.851679
IGHG1	A0A0A0MS08	-0.25682	0.940636	0.850278
IGHD	A0A0A0MS09;P01880-2
GSN	A0A0A0MS51;A0A0A0MT01;P06396-4;Q5T0H8
EIF4G3	A0A0A0MSA7;O43432;O43432-3;O43432-4;O43432-2;B1AN91;B1AN92
EXOC7	A0A0A0MSB8;Q9UPT5-6;Q9UPT5;Q9UPT5-1;Q9UPT5-5;Q9UPT5-2;A0A0A0MRE1;B4DJ07;Q9UPT5-4;B5MCY9;K7ERQ5;C9JME6;C9JKC2	-0.478146	0.190293	0.0175837
KCNQ5	A0A0A0MSC0;Q9NR82-2;F8WEA4;A0A0A0MSD9;A0A0A0MRC8;Q9NR82;Q9NR82-7;Q9NR82-3;Q9NR82-6;A0A0A0MT07;Q9NR82-5;H0Y3Z0;Q9NR82-4
PLEKHB2	A0A0A0MSE9;B7WPA5;Q96CS7-5;Q96CS7-3;Q96CS7;Q96CS7-6;Q96CS7-2;A0A0A0MSI4;Q96CS7-4
CLNK	A0A0A0MSJ4;Q7Z7G1-3;Q7Z7G1;Q7Z7G1-2
RASA2	A0A0A0MSJ9;Q15283-2;Q15283;D6RBA9	0.783667	0.22638	0.0272636
DAZ1;DAZ4;DAZ2;DAZ3	A0A0A0MSR9;A0A0A0MSS9;E9PBY2;E7EU38;A0A140T8Y1;E7ENA5;I3L0B6;A0A087X2D7;E7ENA6;E7ERQ6;E7EU39;E7ETR3;Q9NR90;Q13117-2;Q9NR90-2;Q13117-3;Q13117;Q86SG3;Q86SG3-2;Q9NQZ3-2;Q9NQZ3	-1.02637	0.715277	0.435865
SLAIN1	A0A0A0MSS3;Q8ND83-4;Q8ND83;A0A0C4DFN6;Q8ND83-2;X6RDJ2;X6RGK9;B7Z326;Q8ND83-3;Q5T6P5;Q5T6P2;C9JUW9;Q5T6P1;C9JP03;C9JD09	0.0107823	0.994478	0.979321
AKR1C3;AKR1C4;AKR1C8P;AKR1C2	A0A0A0MSS8;P42330;S4R3Z2;P17516;S4R3D5;A0A3B3IRI8;P52895-2	-1.50316	0.278963	0.049523
RMI1	A0A0A0MSU3;Q9H9A7	-0.9356	0.241673	0.0342934
ROBO1	A0A0A0MSX4;Q9Y6N7-4;Q9Y6N7-3;Q9Y6N7;Q9Y6N7-2;A0A087WZ85;A0A087WTM1;Q9Y6N7-5;Q9Y6N7-6
ABCA13	A0A0A0MT16;Q86UQ4;Q86UQ4-4;Q86UQ4-3
LIPA;LIPJ;LIPK	A0A0A0MT32;P38571-2;P38571;Q5T770;Q5W064;Q5VXJ0	-1.83273	0.0991695	0.00158694
SCAF8	A0A0A0MT33;Q9UPN6;Q9UPN6-2	0.193988	0.695653	0.410396
VCX3B;VCX;VCX3A;VCX2	A0A0A0MT50;A0A087X1S4;A0A087WUP2;E7ESE9;J3KNW2;E7EUP4;B5MDK9;Q9H322;Q9NNX9;Q9H320;Q9H321-2;Q9H321
TCEA2	A0A0A0MT58;Q15560-2;Q15560;Q5JRI7;Q86VL0;Q5JRI8
WDR36	A0A0A0MTB8;Q8NI36	0.163054	0.835546	0.635211
LAMA4	A0A0A0MTC7;A0A0A0MQS9;Q16363-2;Q16363;H0Y351;H0YAQ5;H0YAP9;E5RFQ2;A0A494C139;A0A494C1K8	0.0848585	0.970896	0.921165
PTPN22	A0A0A0MTD9;A0A0A0MTE6;F5H2S8;E9PMT0;A0A0B4J1S7;Q9Y2R2-6;Q9Y2R2-3;Q9Y2R2;Q9Y2R2-2;Q9Y2R2-4;E9PM87;Q9Y2R2-5;E9PMK2	-1.47626	0.138126	0.00619935
SCAP	A0A0A0MTG6;Q12770-2;Q12770;Q12770-4;Q12770-3;F8WDP3;C9JFY0;F8W921;D6RA39;C9JQ35;F8W9W7	0.0560452	0.966684	0.909526
ILK	A0A0A0MTH3;Q13418;Q13418-3;Q13418-2;E9PQ52;A0A087WW45;A0A087WWY6	-1.47015	0.237505	0.0329511
DHCR24	A0A0A0MTI1;Q15392-2;Q15392
NCEH1	A0A0A0MTJ9;Q6PIU2;Q6PIU2-2;Q6PIU2-3;H7C046	-0.669544	0.41242	0.130064
SKP2	A0A0A0MTL5;Q13309;D6R9R7;Q13309-2;D6RAG5;D6RF40;Q13309-4
RIPOR1	A0A0A0MTL6;Q6ZS17-2;Q6ZS17-3;Q6ZS17-4;Q6ZS17;H3BSV5;H3BMG9;H3BQI5;H3BU12;H3BS40;H3BUP6;H3BP86;H3BSX9;H3BV02	-0.53733	0.443987	0.155206
CITED2	A0A0A0MTM3;Q99967-2;Q99967
CUL2	A0A0A0MTN0;Q13617;Q13617-2;Q5T2B5;Q5T2B7	-0.0278516	0.957895	0.884462
OGFOD1	A0A0A0MTR2;Q8N543;H3BR79;H3BUA6;Q8N543-2;H3BR02;H3BP48	-0.152104	0.82724	0.617805
RNF213	A0A0A0MTR7;A0A0A0MTC1;Q63HN8-5;Q63HN8-6;I3L3H9	0.58154	0.337074	0.0785145
CTAG1A;CTAG2	A0A0A0MTT5;P78358-2;P78358;O75638-2;O75638
NCAPH2	A0A0A6YYG7;Q6IBW4;Q6IBW4-4;Q6IBW4-2;E5RJN3;Q6IBW4-5;H0YC55;E5RJL4;F8WAR3	-0.310811	0.691009	0.40252
C15orf38-AP3S2;ARPIN;ARPIN-AP3S2	A0A0A6YYH1;Q7Z6K5-2;Q7Z6K5;H0YMP5;H0YL85;H0YL03	-0.244411	0.857634	0.671657
PPAN-P2RY11;PPAN	A0A0A6YYI3;Q9NQ55-2;Q9NQ55;Q9NQ55-3;A0A0B4J1V8;H7C446;C9JHF7	0.134411	0.884883	0.721255
SULT1A4;SULT1A3	A0A0A6YYL2;P0DMN0;P0DMM9;P0DMM9-3;P0DMM9-2;H3BNY7;H3BPL6;H3BRT0	-0.802368	0.560648	0.257442
ACSS3	A0A0B4J1R2;Q9H6R3;Q9H6R3-2;H0YII9	-0.309096	0.864299	0.684241
BORCS7-ASMT;BORCS7	A0A0B4J1R7;Q96B45	-0.289567	0.598976	0.294662
BIRC5	A0A0B4J1S3;O15392-5;O15392-4;O15392;H3BLT4;O15392-2;K7EMW2;O15392-7;O15392-6;O15392-3;K7EP76;K7ELG2	-0.532142	0.651038	0.353637
IGHV3-15;IGHV3-73;IGHV3OR16-8	A0A0B4J1V0;A0A0B4J1V6;S4R3C0;A0A075B7F1
HELLS	A0A0B4J1V9;Q9NRZ9-3;Q9NRZ9-2;Q9NRZ9;Q9NRZ9-6;Q9NRZ9-5;Q9NRZ9-4;F6XU50;A0A087WSW7;Q9NRZ9-8;Q9NRZ9-7;B1ALG6;Q9NRZ9-9;Q9NW36;Q76H82	-0.592713	0.436608	0.14657
NAA15	A0A0B4J1W3;Q9BXJ9-4	0.241217	0.752332	0.494879
IGHV3-43	A0A0B4J1X8
IGLL5;IGLC1	A0A0B4J231;B9A064;A0A5H1ZRQ4;P0CG04	-0.421482	0.926697	0.809899
TUBB3	A0A0B4J269;Q13509;Q13509-2;G3V2A3	0.279639	0.800166	0.570189
CDYL2	A0A0B4J291;Q8N8U2
TRAPPC2L	A0A0B4J294;H3BP13;Q9UL33-2;Q9UL33;H3BPN3;H3BUK6;A0A0B4J286;H3BQQ8;H3BPE0	0.106146	0.843318	0.646581
SHPK	A0A0B4J2A0;Q9UHJ6	0.0994636	0.886488	0.72771
LOC102724159;PWP2	A0A0B4J2E5;Q15269;C9J544;A0A0J9YX21	-0.269078	0.715277	0.435352
PIGBOS1	A0A0B4J2F0	1.07165	0.310866	0.0642771
LRRC41	A0A0B4J2G4;Q15345;Q15345-3;A0A087X0S7;A0A0C4DH00;A0A087WTU1;A0A087WTI9	0.0725797	0.926811	0.810807
CYP51A1	A0A0C4DFL7;Q16850;Q16850-2;H7C0D0	0.0146847	0.992968	0.974981
TM9SF4	A0A0C4DFM1;Q92544;F8WCN2;F2Z2L1	1.12998	0.210291	0.0231587
ZNF574	A0A0C4DFM2;Q6ZN55;Q6ZN55-2;M0R133	-0.41599	0.361074	0.0943486
TUT4	A0A0C4DFM7;Q5TAX3;E9PKY2;Q5TAX3-2;E9PKX1;E9PRG2;X6R5G7;H0YDJ1;H0YEE8;E9PQS7;E9PJN7	0.292193	0.59008	0.284807
ZSCAN25	A0A0C4DFN0;Q6NSZ9-2;Q6NSZ9;Q6NSZ9-4;Q6NSZ9-3
KMT5A	A0A0C4DFR3;Q9NQR1-2;Q9NQR1;C9JKQ0	-1.37383	0.0356152	3.8677e-05
JADE2	A0A0C4DFT8;G3XAA4;Q9NQC1-2;Q9NQC1;Q9NQC1-3;B5MBX1;C9J929;D6R9B8;A0A087X085	1.05882	0.365608	0.098111
FRY	A0A0C4DFX2;A0A286YFA9;Q5TBA9;A0A2R8YCY2;A0A2R8Y5V8;H0YE00;B1ALA1
NELFA	A0A0C4DFX9;Q9H3P2;H0Y3X6;H7C2C7;C9JHL4;C9JEM7;Q9H3P2-7;H7C0W2;F8W954;F8WF98;H7C3C2;H7C2M8	0.307484	0.438565	0.147731
SELPLG	A0A0C4DFY0;Q14242;Q14242-2	-0.546216	0.65062	0.352577
ARSA	A0A0C4DFZ2;P15289;P15289-2	-1.35338	0.273682	0.0462822
ZNF780A	A0A0C4DG08;O75290;O75290-3	-0.672133	0.533094	0.231857
ZNF34	A0A0C4DG42;Q8IZ26;E9PNZ6;E9PSD0
HTRA2	A0A0C4DG44;O43464-3;O43464;O43464-2;O43464-4	0.215786	0.788542	0.54542
KLHL13;KLHL9	A0A0C4DG80;Q9P2N7-2;Q9P2J3;Q9P2N7-3;Q9P2N7-4;Q9P2N7;Q9P2N7-5	-1.43724	0.215558	0.0243623
DDX46;KIF19	A0A0C4DG89;D6RJA6;H0Y9U3;F8VW50;Q2TAC6-3;Q2TAC6-2	0.519236	0.530563	0.229849
NME6	A0A0C4DG91;C9JQB1;C9J9V6;O75414;A0A2R8Y7V2;A0A2R8Y547;C9J1J2;O75414-2	-0.285853	0.823915	0.612226
ECI2	A0A0C4DGA2;O75521-2;O75521;F1LLU7;F8WAW4;C9JB63;F8W6J1	0.442159	0.693972	0.407129
HLTF	A0A0C4DGA6;Q14527;Q14527-2;H7C5K0	-0.468854	0.409526	0.127974
ABLIM3;ABLIM2	A0A0C4DGA7;O94929;D6RAL0;F5GYR0;Q6H8Q1-4;Q6H8Q1-6;Q6H8Q1-8;Q6H8Q1-3;Q6H8Q1-7;Q6H8Q1-2;Q6H8Q1-5;Q6H8Q1;Q6H8Q1-9	-2.2275	0.202474	0.0208961
SCOC	A0A0C4DGB0;Q9UIL1-2;Q9UIL1;Q9UIL1-3;Q9UIL1-4	-0.0732417	0.934337	0.834321
PPA2	A0A0C4DGB9	-1.03473	0.230836	0.0291142
STK35;PDIK1L	A0A0C4DGC9;Q8TDR2;Q8N165	-0.441847	0.36265	0.0955899
STX3	A0A0C4DGE4;A0A286YF28;A0A0J9YW33;Q13277-2;Q13277-3;Q13277	-1.17327	0.273719	0.0470321
KLHL6	A0A0C4DGF2;Q8WZ60	0.717081	0.29214	0.0556374
NUMBL	A0A0C4DGH3;Q9Y6R0;M0QYC2;M0QXQ4;M0R0Q4;M0QZV7	-0.238882	0.757736	0.503945
CHURC1;CHURC1-FNTB	A0A0C4DGJ7;Q8WUH1;Q8WUH1-2;H0YIM9	-0.734272	0.295215	0.0568527
CAPNS1;CAPNS2	A0A0C4DGQ5;P04632;K7ELJ7;K7EKD8;A0A075B7C0;K7EIV0;K7EM73;U3KPR7;K7EMQ1;Q96L46	0.493118	0.395738	0.118896
DHRS7B	A0A0C4DGQ8;Q6IAN0;J3KRS1;J3QKT1;J3QLJ8	-0.129897	0.917835	0.790398
DDOST	A0A0C4DGS1;P39656;P39656-3;P39656-2;U3KQ84	0.759951	0.347476	0.0847319
BCAS4	A0A0C4DGS6;Q8TDM0-3;Q8TDM0;H7C4Y8;A0A0C4DH49;Q8TDM0-2
ENOX2	A0A0C4DGT9;Q16206-2;Q16206;B1AKF7
SNX16	A0A0C4DGW2;P57768-2;P57768;E5RGQ6;E5RGS8;E5RHF1;E5RH07;E5RJ65;E5RG30	-0.387204	0.745151	0.48091
ZC3H8	A0A0C4DGZ1;Q8N5P1	0.042592	0.966924	0.911343
INSIG2	A0A0C4DGZ4;Q9Y5U4
GP1BA	A0A0C4DGZ8;P07359	-2.68433	0.112718	0.00281242
C22orf39	A0A0C4DH14;Q6P5X5
EPB41L1	A0A0C4DH22;A0A1B0GTW6;Q9H4G0;X6RC15;Q4VXN0;Q4VXN5;Q4VXN1;Q4VXN6;H0Y482;Q4VXN7;Q4VXN2;Q4VXN8	0.389083	0.803973	0.579726
IGKV3D-20	A0A0C4DH25	1.95247	0.745363	0.481136
IGHV1-3;IGHV1-8;IGHV1-46;IGHV7-4-1;IGHV1OR21-1;IGHV1-69D	A0A0C4DH29;P0DP01;P01743;A0A0J9YVY3;A0A087WYE8;A0A0J9YW62;A0A0B4J2H0	-0.463075	0.931889	0.827966
IGHV1-18;IGHV1-2	A0A0C4DH31;P23083
IGHV3-20	A0A0C4DH32
IGHV3-35;IGHV3-16	A0A0C4DH35;A0A0C4DH30
IGHV5-51;IGHV5-10-1	A0A0C4DH38;A0A0J9YXX1
IGHV2-70D;IGHV2-70;IGHV2OR16-5	A0A0C4DH43;A0A0J9YVU5;P01814;A0A0B4J2B6	0.990587	0.903484	0.766222
IGKV2-24;IGKV2D-24	A0A0C4DH68;A0A075B6R9	-0.325461	0.947354	0.865044
IGKV1-12;IGKV1D-12;IGKV1-6;IGKV1D-16;IGKV1D-39;IGKV1-39	A0A0C4DH73;P01611;A0A0C4DH72;P01601;P04432;P01597	0.988433	0.798019	0.566619
IGKV3OR2-268;IGKV3D-7	A0A0C4DH90;A0A0C4DH55
CRY2	A0A0D2X7Z3;Q49AN0;Q49AN0-2
MTRES1	A0A0D9SEI0;Q9P0P8	1.25847	0.192847	0.0179586
FAM120B	A0A0D9SEJ5;F5GY05;Q96EK7;Q96EK7-2;Q96EK7-3	-0.154447	0.742699	0.474899
RUNX2	A0A0D9SEN7;Q13950-3;A0A2R8Y7Z3;I3L354
RANBP10	A0A0D9SEU5;R4GMX8;Q6VN20;Q6VN20-3;Q6VN20-2;R4GNA3;R4GN91;R4GMX7	-0.905446	0.167961	0.0132967
ZCCHC17	A0A0D9SEW3;A0A087WXF8;Q9NP64-2;Q9NP64-3;Q9NP64;A0A087WYV3;A0A087WXU5	-0.480511	0.413679	0.1323
MAP4K4	A0A0D9SEY1;G5E948;H7C3Z6;E7ETN6	-1.17173	0.189251	0.0174194
KMT5C	A0A0D9SF94;Q86Y97	-2.13004	0.0518212	0.00018034
DNM1	A0A0D9SFE4;A0A0U1RQP1;Q05193-3;Q05193;A0A0D9SFB1;Q05193-5;Q05193-2;A0A1B0GU67;A0A1B0GUX5	-0.824196	0.367396	0.0996808
CYTH2	A0A0D9SFG6;Q99418-2;Q99418;G5E9B7;F8W8E2;A0A286YF81;M0QZ92	-1.23704	0.151477	0.00902714
EWSR1	A0A0D9SFL3;B0QYK0;C9JGE3;Q01844-2;Q01844-6;Q01844-3;Q01844;Q01844-5	0.0143794	0.996225	0.983063
SHPRH	A0A0D9SFM0;Q149N8-4;Q149N8;Q149N8-2;K4DI94;H7C2W2;Q149N8-5
HADH	A0A0D9SFP2;Q16836;E9PF18;Q16836-3;Q16836-2;A0A0A0MSE2;A0A1W2PNM1;A0A1W2PQ78;A0A1W2PQV5;A0A1W2PRT2;A0A1W2PQ55;A0A1W2PP40	0.177732	0.890033	0.735481
UBE2A	A0A0D9SG71;A0A0R4J2E5;P49459;P49459-3;P49459-2;A0A0D9SEZ6	0.166019	0.846692	0.652826
ZMYND11	A0A0D9SGD6;E7EV75;Q15326;E7ENI9;B7Z2J6;J3QKD2;Q15326-2;Q15326-6;Q15326-3;B0QZE2;Q15326-5;Q15326-4;A0A0A0MRY2;E9PE09	-0.188752	0.795001	0.559951
SPTAN1	A0A0D9SGF6;A0A0D9SFF6;A0A5F9ZHC3;A0A1B0GTB7;A0A1B0GUH3;A0A0D9SFH4;A0A1B0GV13;A0A1B0GW19;A0A1B0GWE2;REV__Q04637-7;REV__E7EX73;REV__E9PGM1;REV__E7EUU4;REV__Q04637-8	-0.68453	0.505944	0.205698
TBX22	A0A0D9SGI2;Q9Y458	-1.69304	0.594059	0.289295
SYNJ1	A0A0D9SGJ6;J3KQV8;O43426;J3KPK1;C9JFZ1;O43426-4;O43426-2;C9JW66;O43426-5;H7BZ56;H7BZC2;C9J1Z6	-0.821266	0.114017	0.00296912
DIAPH1	A0A0G2JH68;O60610;A0A140T8Z0;O60610-2;O60610-3;A0A2R8Y5N1;H9KV28;B4E2I7;A0A2R8YEF8	-0.57726	0.518693	0.220027
EHMT2	A0A0G2JIS2;Q96KQ7-2;A2ABF8;A0A0G2JIR1;Q96KQ7;A2ABF9;A0A0G2JK64;A0A0G2JRR0;A0A0G2JRN8;H0Y4K5;Q96KQ7-3	0.0362587	0.954833	0.878634
HSPA1B;HSPA1A	A0A0G2JIW1;P0DMV9;P0DMV8;P0DMV8-2;V9GZ37	-0.817329	0.270474	0.0444028
ABHD16A	A0A0G2JJD3;O95870;O95870-2;A0A0G2JI89;F2Z3G6;F2Z3H2	-0.395543	0.513737	0.215255
WDR46	A0A0G2JJL1;A0A140T9L0;H0Y6G3	-0.204785	0.861625	0.679965
TAPBP	A0A0G2JKZ1;A2AB90;A0A0G2JH37;A0A0A0MSV9;O15533;O15533-3;O15533-2;Q6P1N7;A0A0A0MT98;O15533-4;C9JA35;A0A140T9B2;A0A0G2JJI5	0.40364	0.758447	0.505436
PCMTD2	A0A0G2JM70;Q9NV79-2;Q9NV79;V9GZ41;Q9NV79-3;V9GYG6;F8W9F3
IGHA2	A0A0G2JMB2;A0A286YEY5;P01877	0.593774	0.915915	0.787645
CDHR5	A0A0G2JMW3;Q9HBB8-4;Q9HBB8;A0A0G2JP44;Q9HBB8-2
LILRB5	A0A0G2JMX5	-2.89298	0.0808991	0.00073228
LILRA3	A0A0G2JMY9;Q8N6C8;Q8N6C8-3;A0A0G2JM99;Q8N6C8-2	-2.01238	0.167921	0.0130088
OCLN	A0A0G2JMZ8;Q16625-5;Q16625-4;Q16625-2;Q16625-3;Q16625	0.937703	0.433288	0.143563
NOMO1;NOMO3;NOMO2	A0A0G2JN29;A0A087X117;Q15155;A0A0G2JP90;A0A087WW46;I3L0Q6;H3BTW1;H3BUC9	0.947597	0.459681	0.168231
LILRB3;LILRA6;LILRA4	A0A0G2JN67;F8W6G6;A0A0G2JNB3;A0A0G2JLT7;A0A0G2JQ25;A0A0G2JPR9;A0A0G2JPW1;A0A0G2JN08;A0A0G2JPW2;B5ME96;A0A0G2JQ26;A0A0G2JPY1;A0A0G2JPA2;A0A0G2JQ24;F8WD89;A0A0G2JLX9;P59901-2;C9JWL8;P59901;A0A0G2JNG2;A0A075B7A5	-1.57284	0.416591	0.134281
LAIR1	A0A0G2JNK8;A0A0G2JMI0;A0A0G2JNU6;A0A140T8W3;A0A0G2JQ50;A0A0G2JP18;A0A0G2JLV7;Q6GTX8-3;Q6GTX8-2;Q6GTX8;A8MZ84;D3YTC8;A0A0G2JM94;Q6GTX8-4;F8WC07	-2.61408	0.0742224	0.0005077
HNRNPCL2	A0A0G2JNQ3;B2RXH8
LILRB2	A0A0G2JNQ7;A0A0G2JNT8;A0A0G2JN35;A0A0G2JPH5;Q8N423-2;Q8N423;Q8N423-4;A0A0G2JM05;A0A0G2JLS7;H7C0C3;A0A0G2JNH0;A0A0G2JNE7;Q8N423-3	-1.06528	0.664524	0.369183
KANSL1	A0A0G2JNT7;Q7Z3B3;A0A3B3IT55;A0A1W2PPV8;Q7Z3B3-4;Q7Z3B3-2;A0A1W2PQT4	-0.135403	0.839469	0.639875
BDP1	A0A0G2JNU3;A6H8Y1-7;A6H8Y1-6;A6H8Y1;A6H8Y1-2;A6H8Y1-4;A6H8Y1-3;A6H8Y1-5;A0A0G2JN16;A0A0A0MRX7;H0YCV8;H7C5U4;A6H8Y1-8	0.79652	0.601902	0.297809
SCRIB	A0A0G2JNZ2;A0A669KB89;A0A0G2JPP5;Q14160;Q14160-3;A0A0G2JMS7;Q14160-2;H0YCG0;A0A669KAX5;H0YDF9	0.439497	0.212699	0.0237892
GBA	A0A0G2JNZ5;A0A0G2JLB3;P04062-4;P04062-2;P04062	0.859559	0.360609	0.093972
LILRB1;LILRA1;LILRA3	A0A0G2JP80;Q8NHL6-3;Q8NHL6-4;A0A0G2JLS4;A0A0G2JP64;A0A0G2JNQ6;D9IDM6;A0A0G2JQ15;Q8NHL6-2;Q8NHL6;A0A0G2JNM2;A0A0G2JQ44;A0A0G2JQ46;F6TER3;A0A087WSV6;D9IDM5;A0A0B4J1W1;A8MVE2;A0A087WSX8;Q8NHL6-5;A0A0G2JNR3;A0A0G2JNK9;F6RVM3;O75019-2;A0A0G2JMG0;A0A0G2JLV5;A0A0G2JMJ0	-0.233883	0.78706	0.542621
LILRB4	A0A0G2JP84;A0A0A0MSZ8;A0A0G2JP25;C9JST2;A0A0G2JM43;Q8NHJ6-2;Q8NHJ6;A8MUE1;A0A0G2JPA9;A0A0G2JNA7
LILRB4	A0A0G2JPC7;A0A0G2JQ10;A0A0G2JM57;A0A0G2JML1	-1.04136	0.509186	0.209163
C4A;C4B	A0A0G2JPR0;A0A140TA49;A0A3B3ISD7	0.397581	0.884271	0.71926
RAD17	A0A0G2JPT5;O75943-2;O75943;A0A0G2JP78;O75943-4;A0A0G2JNH5;O75943-3;D6RAW6;A0A0G2JP31;H0Y9T7;D6RHU1	0.372846	0.415933	0.133757
TUBGCP5	A0A0G2JQX1;A0A0G2JPW5;A0A0G2JSA7;A0A087X1Z1;Q96RT8-2;Q96RT8;A0A0G2JR45;A0A0G2JRG1;A0A0G2JQK2;A0A087WVL9;A0A0G2JQK7;A0A0G2JS51;A0A087WVZ8	-0.95222	0.278963	0.0495457
GOLGA6L22;GOLGA6L1;GOLGA6L6	A0A0G2JRP8;A0A0G2JP21;Q8N7Z2;A8MZA4;A0A087X1J6;H0YM25
MGAM;MGAM2	A0A0J9YVZ3;E7ER45;A0A0J9YX77;O43451;Q2M2H8	-1.79856	0.335449	0.0767967
CRYBG1	A0A0J9YWL0;Q9Y4K1;A0A494C1M5;Q9Y4K1-2;Q96QW7	-1.29511	0.197357	0.0188202
PON2	A0A0J9YXF2;Q15165-3;Q15165-1;Q15165;G3XAK4;A0A0J9YXU7;A0A2Q2SAK4;A0A0J9YYF3;A0A0J9YXM1;A0A0J9YYJ1	0.159917	0.927898	0.816453
WDR81	A0A0J9YXM6;Q562E7;Q562E7-4;Q562E7-3;Q562E7-6;Q562E7-5;E9PDG3;Q562E7-2;I3L1G2;C9JCF9;K7ELV8;C9JD20;I3L3U7	-0.671657	0.10729	0.0019313
PLIN4	A0A0J9YXN7;Q96Q06;Q96Q06-2	-0.563236	0.820214	0.6034
LIME1	A0A0J9YYD9;A0A087WT39;V9GYI1	-0.628746	0.699531	0.415854
DAAM2	A0A0J9YYF7;Q86T65-4;Q86T65
R3HCC1	A0A0R4J2E2;Q9Y3T6;A0A0D9SF44;Q9Y3T6-3;E5RIQ4;A0A0D9SG39;E5RHX3;E5RIK1;H0YBU3;A0A0D9SFI4	0.338158	0.7288	0.455049
FBF1	A0A0R4J2E4;K7ENL6;Q8TES7-5;Q8TES7;Q8TES7-6;Q8TES7-4;Q8TES7-3;Q8TES7-2
IFRD2	A0A0R4J2F6;Q12894;Q12894-2;H7C444;H7C2Z4;F8WEI6	0.817835	0.507355	0.207282
NRXN1	A0A0R4J2G7;A0A1D5RMU6;E7ERL8;Q9ULB1;Q9ULB1-2;Q9ULB1-3;A0A0D9SEM5;P58400-1;P58400;H0Y568;H7BYC7;A0A1B0GTL0;Q08AH0;Q9ULB1-4;A0A0D9SFY6;A0A0U1RRK7	-0.200419	0.937011	0.84148
FOXP2	A0A0U1RQE0;O15409;A0A0U1RQM2;A0A0U1RQY3;A0A0U1RQR8;O15409-9;A8MUV4;O15409-4;O15409-2;Q0PRL4;O15409-6;Q8N6B5;O15409-7;A0A0U1RQE6;O15409-8;O15409-5;C9JQP8	-0.713487	0.65062	0.352487
SH3D19	A0A0U1RQE4;A0A494C1M0;Q5HYK7-2;Q5HYK7;Q5HYK7-3
FASN	A0A0U1RQF0;P49327;A0A0U1RRG3;A0A1B0GTR5;J3KTF0	0.0744436	0.931889	0.82811
EIF4G3	A0A0U1RQK7	-0.0652084	0.910198	0.77758
ALDH1B1;ALDH1A2	A0A0U1RQK9;Q9UED3	3.28132	0.228351	0.0282683
SHANK3	A0A0U1RQS4;A0A0U1RR93;Q9BYB0-3;Q9BYB0;A0A669KBA8;A0A590UJL3;A0A590UJY5
ERVK3-1	A0A0U1RQV1;A0A0U1RQS5;B3KNS4;A0A0U1RQL9	0.0715843	0.975745	0.932889
SYTL2	A0A0U1RR07;Q9HCH5-13;Q9HCH5;Q9HCH5-15;Q9HCH5-6;Q9HCH5-7;Q9HCH5-8;A0A0U1RQP0;Q9HCH5-11;Q9HCH5-12;A0A0U1RRJ3;E9PS29;Q9HCH5-2;A0A0U1RQH1;E9PK22;E9PS39;E9PQL8;E9PRW5;E9PIB5;E9PPL3;Q9HCH5-9;Q9HCH5-4
SLC12A7	A0A0U1RR18;A0A0G2JNW7;Q9Y666;A0A0G2JQE3;H0YB78
SEC24C	A0A0U1RR49
EXOC6B	A0A0U1RRB6;Q9Y2D4;J3QT38;Q9Y2D4-2;F8W6R7	-0.717485	0.19986	0.0198619
NBDY	A0A0U1RRE5;A0A0U1RR68	-0.489558	0.594076	0.289423
PHF14	A0A0U1RRH6;O94880	0.00224824	0.997315	0.990637
MMP24OS	A0A0U1RRL7	-0.244702	0.93106	0.824834
SPATA20	A0A0U1RRL8;Q8TB22;Q8TB22-2;Q8TB22-3;Q8TB22-4;H0Y9M1;H0Y9W3	0.666453	0.405608	0.125192
PTBP1	A0A0U1RRM4;A0A0D9SF20;K7EKJ7;K7EK45;K7ELW5;K7EKX4	0.320644	0.673469	0.381306
ENAH	A0A0U1RRM6;Q8N8S7-3;Q8N8S7-2;Q8N8S7;A0A075B6E5;A0A0U1RQP7	1.55767	0.348838	0.0856798
HLA-DQB1	A0A0U5Q247;A0A140T981;Q29967;A0A0D5XQ77;A0A140T9Y4;A0A140T9R6;A0A140T8Z5;P01920;A0A140T911;A0A140TA15;A0A140T9Z9	0.0967338	0.962128	0.900703
COBLL1	A0A0X1KG75;Q53SF7;Q53SF7-2;A0A0D9SG04;A0A0B4J1Z0;H7C1G2;C9J8C4;C9JAU3;C9J5Y6;C9JK90;C9JWZ0;F8WEK0;REV__O75820-3;REV__O75820-4;REV__O75820-2;REV__O75820	-0.227596	0.860424	0.677183
HLA-DPB1	A0A140T915;A0A140T9Y2;A0A182DWE9;A0A140T9T6	1.1575	0.725504	0.450413
HLA-B	A0A140T953;A0A140TA13
HLA-DMA	A0A140T985;A0A140T9N2;A0A140T9X4;A0A140T9V7;A0A140T9K8;A0A140T9T3;A0A140T9N7;A0A140T9N9;A0A140T9H8;A0A140T9T2;Q5SP00;A0A140T9G2;F6S093;A0A140T9N4;A0A140T9E7;A0A140T9D1;A0A140T9C7;A0A140T995;H0Y732;P28067	-1.51534	0.220674	0.0254757
MPIG6B	A0A140T9L8;O95866-2;O95866-4;O95866-7;O95866-6;F8WDG3	-1.89716	0.288127	0.0536573
MPIG6B	A0A140T9V1;A0A0G2JJG8;O95866-5;O95866-3;O95866;B7ZLJ5
HLA-DOB	A0A140T9Z3;P13765
VARS2	A0A140TA40;A0A140T8Y0;A0A140TA35
VARS2	A0A140TA45;A0A0G2JIA5;A0A140TA36	0.254163	0.932558	0.83139
LSM14A	A0A140TA76;K7EMZ9
MICOS13	A0A140TA86;Q5XKP0;K7EIR2;A0A140TA84	1.45856	0.0757124	0.00056606
TXNRD2	A0A182DWF3;Q9NNW7;A0A182DWF2;Q9NNW7-2;D3YTF8;A0A096LPK7;E7EWK1;A0A096LPD9;Q9NNW7-3;A0A0U1RQX0;Q9NNW7-4;A0A096LPH4;A0A096LPB7;A0A096LP96;A0A096LNY7	-0.282337	0.824217	0.613044
HLA-DRB3	A0A182DWH4
SELENOP	A0A182DWH7;P49908
MAGI2	A0A1B0GTH8;A0A1B0GVS6;A0A0D9SFP3;A0A0D9SGF8;A0A0D9SEY4;E7EWI0;A0A0E3D6M1;A0A0D9SGI1;Q86UL8-2;Q86UL8
RAB11FIP5	A0A1B0GTL5;Q9BXF6	1.26589	0.273682	0.0466585
BEGAIN	A0A1B0GTT1;A0A1B0GVM0;Q9BUH8;G3V536
TNRC6C;TNRC6A	A0A1B0GU24;Q9HCJ0;Q9HCJ0-2;H3BRT3	0.0521023	0.966684	0.909305
IRAG2	A0A1B0GU45;Q12912;Q12912-2;F8W9L6;G3V513;F8VRE4;H0YJ39;H0YJC6;G3V3C2;G3V2F6	-0.631499	0.613269	0.309697
EHMT1	A0A1B0GU48;A0A0D9SEQ1;A0A1W2PPZ7;A0A0D9SER9;A0A0D9SFS4;A0A0D9SER3;A0A0D9SFG7;A0A0D9SEP2;A0A1B0GW12;A0A1B0GV89;A0A0D9SF38;A0A0D9SFD7;A0A0D9SEY2;A0A0D9SFM6;A0A1B0GTP4	-0.942918	0.299628	0.0588698
ACY1;ABHD14A-ACY1	A0A1B0GU86;Q03154;C9JMV9;Q03154-4;Q03154-3;Q03154-2;A0A1B0GV31;A0A1B0GVA5;C9JYZ0;F8WC59;A0A1B0GTG3	1.16658	0.160673	0.010759
KIFBP	A0A1B0GUA3;Q96EK5;A0A6Q8PHL8;A0A6Q8PGG2;A0A6Q8PH45;A0A1B0GUH6;A0A6Q8PH08;A0A1B0GTE6;A0A1B0GW21;A0A0D9SFK7;A0A1B0GTX3;A0A1B0GU96;A0A6Q8PHE6;A0A1B0GTE2;A0A1B0GVY9	0.14476	0.800166	0.570178
RALGAPA1	A0A1B0GUI1;Q6GYQ0;Q6GYQ0-5;Q6GYQ0-2;Q6GYQ0-7;Q6GYQ0-6;Q6GYQ0-4;Q6GYQ0-3;H0YJB5;H0YJ04	-0.961391	0.344525	0.0828132
P06493	A0A1B0GUL7
ESPN	A0A1B0GUN9;A0A1B0GUS9
UBE2L5	A0A1B0GUS4
EFR3A	A0A1B0GUZ7;Q14156;Q14156-2;Q14156-3;E5RJS1	-0.381885	0.543766	0.241572
EHMT1	A0A1B0GV09;A0A0C4DGF8;A0A1B0GWF6	-0.738713	0.110596	0.00238896
TEPSIN	A0A1B0GV70;Q96N21-2;Q96N21;I3L4S7;I3L3R3	0.188335	0.728073	0.453287
LIN28B	A0A1B0GVD3;Q6ZN17;A0A1B0GTK2;Q6ZN17-2
FAM193A	A0A1B0GVL4;P78312-6;P78312-2;P78312-5;P78312;E7EUR8;P78312-4;D6RFZ4;P78312-3
TCF4	A0A1B0GVR6;H3BTP3;E9PH57;P15884-3;P15884-4;P15884-13;P15884-2;P15884-11;A0A1B0GWD5;A0A1B0GW91;A0A1B0GVB8;G0LNT4;A0A0D9SGE5;A0A0D9SG78;A0A0D9SG55;H3BTZ0;A0A075B723;A0A0D9SEZ3;A0A0D9SEK1;H3BNI2;H3BT24;A0A1B0GUT3;A0A0D9SG61;H3BTC3;A0A0D9SGH7;H3BT95;K7ESI6;A0A0D9SFU5;H3BP59;H3BUQ3;A0A0D9SEX8;H3BMC8;A0A1B0GTP2;A0A6Q8PGE3	-0.103287	0.931889	0.827484
ZEB2	A0A1B0GVV8;A0JP08;A0A1B0GV02;O60315-2;O60315;U3KQ51;A0A1B0GW50;A0A6Q8PH34;E7EUW9;A0A1X7SC99;E7ESP8;U3KPV5
DPY19L1	A0A1B0GW05;Q2PZI1;Q2PZI1-2;H7C3M5	0.755724	0.406683	0.126109
ABHD14A-ACY1;ABHD14A	A0A1B0GW23;C9JMW6;C9J7W8;Q9BUJ0
ING5	A0A1B0GW41;Q8WYH8-2;Q8WYH8;E9PEN0	-0.0382495	0.969571	0.91703
CLN6	A0A1B0GW73;H3BNF1;A0A1B0GTV3;A0A0S2Z5D0;H3BUV4;A0A1B0GUD2;H3BUT1;A0A1B0GTU6;Q9NWW5;H3BRN7;H3BTY4;A0A1B0GU90;Q9NWW5-2
ZNF654	A0A1B0GWA0;Q8IZM8	0.0107305	0.99342	0.977126
CTSD	A0A1B0GWE8;P07339;A0A1B0GW44;A0A1B0GV23;A0A1B0GVD5;A0A1B0GVP3;A0A1B0GU92;A0A1B0GU03;C9JH19;H7C469;H7C1V0;F8WD96;F8W787;A0A1B0GV01;A0A1B0GVF1	-1.17939	0.129698	0.00538529
STXBP1	A0A1B0GWF2;A0A1B0GVQ5;A0A2R8Y5D4;A0A0D9SG72;A0A1B0GTP9;P61764;P61764-2;A0A1B0GW76;A0A0D9SEH5;A0A0D9SFQ7;A0A0D9SFW6;A0A1B0GTD8;A0A0D9SEP9;A0A1B0GVV9;A0A096LP33;A0A096LP52	-0.231158	0.891239	0.738161
CLN5	A0A1B0GWI2;O75503;A0A087WZY0;A0A1B0GTR6;A0A1B0GWJ7;A0A1C7CYZ2;A0A1B0GTV7;A0A1B0GUE8;A0A1B0GV94;A0A1B0GVL0	0.358652	0.759928	0.507227
ADSL	A0A1B0GWJ0;A0A1B0GTJ7;P30566;A0A0A6YY92;P30566-2;A0A096LNY6;A0A1B0GTG9;A0A096LNY5;A0A096LNY4;B4DEP1;A0A096LP72;V9GY96;A0A096LP76;A0A096LP92;A0A1W2PRX2	-0.64374	0.349083	0.085878
MYO18A	A0A1B0GWJ6
EXOC3L2	A0A1C7CYX0;Q2M3D2
MIDEAS	A0A1C7CYX1;Q6PJG2;A0A0A0MSU2;H7C1L3;C9JYU7	-0.469375	0.299628	0.0587939
DPYSL2	A0A1C7CYX9;Q16555-2;E5RFU4	-1.08282	0.339037	0.0797612
MYL4	A0A1C7CYY4;P12829;I3L1K6;I3L532;I3L3U1;I3L4B1;I3L1R3	-2.15104	0.193465	0.0181787
IER3IP1	A0A1W2PNR9;Q9Y5U9	1.22108	0.120405	0.00409828
ARPC1A	A0A1W2PNV4;E9PF58	-0.226058	0.689294	0.400854
JMJD1C	A0A1W2PNZ9;Q15652-3;Q15652;Q15652-2;H7BXU7	-0.141709	0.824217	0.612657
HLA-B	A0A1W2PP29;A0A1W2PQZ3;A0A1W2PQE2
DPAGT1	A0A1W2PPC6;Q9H3H5-2;Q9H3H5;A0A1W2PQH0;Q9H3H5-3;F8W681;A0A1W2PQD1;F8WE55;A0A1W2PRR6	0.168534	0.93747	0.842744
ME2	A0A1W2PPH1;P23368;A0A1W2PQH3;A0A1W2PQT3;A0A1W2PQY8;A0A1W2PR68;A0A1W2PQF8;P23368-2;A0A1W2PQ37;A0A1W2PRS2;A0A1W2PRY9;A0A1W2PQH4;A0A1W2PRH1;A0A1W2PPY2	0.384234	0.790498	0.551808
CRBN	A0A1W2PPJ5;Q96SW2;J3QT87;J3QT51	0.591459	0.378123	0.108404
TCEA1	A0A1W2PPZ5;P23193;A0A1W2PRL9;P23193-2;E5RIS7;E5RJ93;B7Z4S1;E5RK46;A0A1W2PS15;E5RFI1;A0A1W2PPV7	0.0618846	0.938106	0.844084
KCNMA1	A0A1W2PQ93;A0A1W2PNQ3;A0A1W2PQK5;Q5SVJ7;A0A1W2PNW6;A0A1W2PPY5;A0A1W2PSD3;H0Y379;Q12791-5;Q12791-2;A0A1W2PQA0;A0A1W2PRB0;A0A1W2PQU4;S4R2X4;A0A1W2PNY8;D5MRH1;A0A1W2PRA7;A0A1W2PQ61;H0Y382;B7ZMF5;A0A1W2PRG5;A0A1W2PP26;A0A1W2PRX6;A0A1W2PP76;Q5SVK5;A0A1W2PR56;A0A0A0MRR0;A0A1W2PNY9;Q5SVJ9;A0A1W2PR62;A0A1W2PPZ1;A0A1W2PRN5;A0A1W2PPX7;A0A1W2PRV4;A0A1W2PP94;A0A1W2PNH9;Q5SVK0;A0A1W2PQJ9;A0A1W2PRE5;A0A1W2PS54…
HADH	A0A1W2PQC2
NHSL2	A0A1W2PQQ1;Q5HYW2;A0A0J9YY72;A0A0J9YW69;Q5HYW2-2	-2.09978	0.11628	0.00321397
GOSR2	A0A1W2PQS3;A0A1W2PP28	-0.818863	0.63022	0.328081
RPS10-NUDT3;RPS10	A0A1W2PQS6;F6U211;A0A2R8Y7H1;A0A2R8YFH6;S4R435;A0A2R8Y6L3	0.479078	0.223935	0.0262297
GCSH	A0A1W2PQV2;P23434;H3BUH9;H3BNV1;A0A1W2PRH4;A0A1W2PPE4;A0A1W2PNX3;A0A1W2PPQ1;A0A1W2PS29	0.761241	0.472387	0.178467
MED17	A0A1W2PRB8;A0A1W2PPP8;A0A1W2PNF3;A0A1W2PPC8	0.354811	0.439484	0.148502
ZDHHC23	A0A1W2PRJ8;B3KXV3;E9PAP7;Q8IYP9
SLC35A3	A0A1W2PRN3;A0A1W2PR66;A0A1W2PQH2;A0A1W2PQ13;A0A1W2PQ60;A0A1W2PNY6;A0A1W2PPH4;A0A1W2PPG9;A0A1W2PPE6;A0A1W2PQD6;A0A1W2PRT7;A0A1W2PNF0;A0A1W2PSD1;A0A1W2PS45;A0A1W2PS77;A0A1W2PQL8;A0A1W2PSA9;Q9Y2D2;Q9Y2D2-2;Q9Y2D2-3	0.378632	0.848733	0.656742
HLA-A	A0A1W2PRT9
PIK3C3	A0A1W2PS05;Q8NEB9;A8MYT4;M0R308;K7EKH3;K7EIV6;K7ENH3;M0R386;A0A0B4J2B1	0.185245	0.625804	0.323679
SCARB2	A0A1W2PS43;A0A1W2PRS1;Q14108;A0A1W2PPX5;A0A1W2PPU6;A0A1W2PQR6;A0A1W2PQB7;Q14108-2;A0A1W2PRF6;A0A1W2PSE4;A0A1W2PS70;A0A1W2PNX7;D6RDG0;A0A1W2PQL5	0.878018	0.321989	0.0694703
PIGX	A0A1X7SBT4;H0Y2P9;Q8TBF5;Q8TBF5-2;H7C0F2;H7C081
GTF3A	A0A1X7SBT5;Q92664;Q92664-2;H7BZH7;H7C326;H7BZ51	-0.364886	0.650528	0.352158
STIM2	A0A1X7SBY3;H0Y860;Q9P246;Q9P246-2;H7C5C6;H7C5A5;Q9P246-3;H7C5K2;R4GN82;R4GMP0;R4GNC5	0.234904	0.746192	0.483386
MYO6	A0A1Y0BRN3;A0A590UJ40;Q5JVM0
IGHA1	A0A286YEY1
IGHG2	A0A286YEY4	-1.3721	0.727005	0.451972
PHGDH	A0A286YF22;O43175;A0A2C9F2M7;A0A286YFA2;A0A286YFL2;A0A286YF78;A0A286YFC8;A0A286YFB2;A0A286YER3;A0A286YF34;A0A286YFF3;A0A286YFK5	0.00982068	0.997224	0.989221
PHGDH	A0A286YFE1;A0A286YEZ0
MON2	A0A286YFF8;Q7Z3U7-6;Q7Z3U7-5;Q7Z3U7;Q7Z3U7-2;F8VZV1;Q7Z3U7-3;F8VQS2;F8VZV6	0.134551	0.799587	0.568817
IGHG4	A0A286YFJ8	-0.503116	0.924201	0.805196
PHGDH	A0A286YFM8
PPT1	A0A2C9F2P4;A0A286YFF7;P50897;Q5T0S4;A0A286YFE3;A0A286YFL8;P50897-2;E9PIA8;E9PK48;A0A286YFL6;E9PSE5	-0.560789	0.531498	0.230631
FRYL	A0A2C9F2R7;O94915-2
PRXL2B	A0A2P0CTB1;A0A0A0MT35;A0A2P0CU24;A0A0A0MRV4;J3KPF5;Q8TBF2-3;Q8TBF2;J3KPF6;Q8TBF2-6;A0A2P0CTH9;Q8TBF2-4;J3KRV9;A0A0G2JSF1;A0A0G2JRR6;Q8TBF2-2;Q8TBF2-7;J3QKK8	-0.734958	0.360609	0.0940361
IGKV1D-33;IGKV1-33	A0A2Q2TTZ9;P01594;P01593	-3.61356	0.323207	0.0702421
CAMK2G;CAMK2B	A0A2Q3DQE3;Q13555-8;Q13555-2;Q13555;Q13555-4;H0Y6G2;Q8WU40;H7BXS4;E9PBE8;E7EQE4;E7ETC9	-0.385782	0.575471	0.27161
CFI;PLA2G12A	A0A2R8Y3M9;G3XAM2;E7ETH0;P05156;A0A087X0I2;D6R9Z8;A0A0C4DGC6;Q9BZM1	-0.818793	0.505944	0.205666
SEPTIN3	A0A2R8Y4H2;B1AHR1;Q9UH03-2;Q9UH03;B1AHR2	-0.267092	0.817206	0.599494
CLIC5	A0A2R8Y4M1;A0A5F9ZHK1;A0A2R8YGW2;A0A2R8Y615;Q9NZA1-3;Q9NZA1-2;Q9NZA1	1.2132	0.341459	0.0812978
EPS8	A0A2R8Y4W2;A0A2R8YE63;Q12929;Q12929-2;F5H0R8;F5GYM8;F5H3Q6	0.394731	0.821963	0.606731
CCDC9	A0A2R8Y4Z8;M0QYB4;M0QZR0;M0R2W0	0.0861206	0.896403	0.750007
PATJ	A0A2R8Y549;Q8NI35;Q8NI35-4;Q8NI35-3;Q8NI35-2;A0A0X1KG69;A0A087WUZ6;Q8NI35-5;A0A0U1RR46;A0A0U1RQT2;A0A2R8Y5I3;B4DE90;A0A0U1RRD7;A0A0U1RQR3;A0A0U1RQW4
RELCH	A0A2R8Y566;Q9P260;Q9P260-2;A0A075B785;A0A075B768	-0.600445	0.269839	0.0440443
HARS2	A0A2R8Y5P7;P49590;A0A2R8Y3N3;P49590-2;A0A2R8Y6I1;D6RB22;D6RJE6;A0A2R8Y5E8;B4DQ67;A0A2R8Y4X6	0.232782	0.803973	0.579349
SHROOM3	A0A2R8Y5P9;Q8TF72
RDX	A0A2R8Y5S7;P35241;P35241-5;A0A2R8Y7M3;P35241-4;P35241-2;A0A2R8Y5P0;P35241-3;A0A2R8Y4H6;E9PKN5	0.356816	0.712182	0.430672
C9orf72	A0A2R8Y5U5;A0A5F9ZHW7;A0A2R8Y5K2;Q96LT7;Q96LT7-2
TPM4	A0A2R8Y5V9;A0A2R8YGX3;A0A2R8YH90;A0A590UJB9;A0A590UK79;A0A5F9UKJ4	-0.162718	0.894189	0.74366
RPS7	A0A2R8Y623	-3.14177	0.0850333	0.00106126
ATP13A3	A0A2R8Y635;Q9H7F0;A0A2R8YDN7;Q9H7F0-2;H7C1U7	-0.0264298	0.979797	0.942054
GCLC	A0A2R8Y648
RAPGEF2	A0A2R8Y661;H0Y8H7;H0Y8T6;H0Y8N8;D6REY8;D6RC78;D6RAK0	0.517568	0.651764	0.355017
EPB41	A0A2R8Y6D0
DYRK1A;DYRK1B;DYRK2	A0A2R8Y6I6;Q13627-2;Q13627;A0A2R8Y6L5;Q13627-5;A0A2R8Y443;A0A2R8YDF3;Q13627-4;Q13627-3;E7EMI5;M0R131;A0A2R8YEY4;M0R2X3;Q92630-2	-0.145298	0.754296	0.498195
ENO1	A0A2R8Y6I8
ACTB;ACTG2	A0A2R8Y793;G5E9R0;A0A6Q8PH58;C9JUM1;C9JTX5;A0A6Q8PGD7;F8WCH0	-0.12577	0.944785	0.858671
PRRC2C	A0A2R8Y7F4
ATXN2	A0A2R8Y7P6;V9GY86;A0A5F9ZHW5;Q99700-4;Q99700;F8VQP2;Q99700-5;A0A5F9ZHG6	0.267665	0.475821	0.18124
BPTF	A0A2R8Y7Q1;E9PE19;E7ETD6;A0A0A0MR81;J3QQQ8;J3KSK9;J3QQK4;J3KSY0;J3QLW4
PPFIA1;PPFIA2	A0A2R8Y7R9;Q13136;Q13136-2;E9PJZ7;H0YEF9;H0YDW2;H0YD72;A0A1B0GVT3;E9PPF6;O75334-8;H0YF15;E9PID5;A0A3B3ITS2;H0YHJ4;F8VWR9;H0YIJ4	-0.142864	0.771094	0.521764
SMARCA4	A0A2R8Y7S2;A0A2R8Y4P4;P51532-5;P51532-2;P51532-3;P51532-4;Q9HBD4;P51532;A0A2R8YGG3;A0A2R8Y440;A0A2R8YG32;A0A2R8Y7F3;A0A2R8Y4C5;A0A2R8Y6N0;A0A2R8YDA1;A0A2R8YGP5	0.224442	0.567403	0.263303
SEC23B	A0A2R8Y7S7
CEP78	A0A2R8Y7U5;A8MST6;A0A2R8Y5W6;Q5JTW2;Q5JTW2-5;A0A2R8Y4C1;A0A2U3TZI9;A0A2R8Y432;A0A2R8YCP0;A0A2R8Y7A4;Q5JTW2-3;Q5JTW2-2;A0A2R8Y589;A0A2R8YFB0;A0A2R8Y7M8	-0.242571	0.737089	0.46681
MEA1	A0A2R8Y7W8;A0A2R8Y6W5;Q16626	-1.04754	0.125866	0.00499961
ANKRD44	A0A2R8Y7Y4;Q8N8A2-2;H7C209;Q8N8A2-3;Q8N8A2-5;H7C4A0;F8WBW3	-0.71629	0.216972	0.0246324
IL2RG	A0A2R8Y833;P31785;D6RDW9;A0A2R8Y437;A0A2R8Y4F3;A0A2R8YE73;P31785-2;H0Y8J6;Q5FC10	-0.172877	0.886488	0.726598
SMARCE1	A0A2R8Y855;B4DGM3;Q969G3-2;Q969G3;J3QKS7;J3QR61;J3QKX6;A0A2R8YEB8;A0A2R8YDQ4;J3QL66	0.282523	0.48223	0.185968
PROSER3	A0A2R8Y8D9
GRB10	A0A2R8YCL1;Q13322-3;Q13322-2;Q13322-4;Q13322	-0.892852	0.668048	0.373828
SLC11A2	A0A2R8YD71;P49281-2;P49281;F8W1D8;F8VRL7;A0A2R8Y5L1;F8VWB0;F8VR36;A0A2R8YDL2;A0A2R8Y4F9;A0A2R8Y5Q7;F8W1P7;P49281-5;P49281-3;P49281-4	-1.53293	0.21022	0.0231083
BPI	A0A2R8YDF1;P17213;H0Y738;A0A0D9SFX6	-3.68785	0.0850333	0.00105995
ATP10B;ATP10D	A0A2R8YDI5;O94823;Q2YDW8;O94823-3;O94823-2;Q6PEW3;H0Y8M7	-2.16119	0.372911	0.103343
ZNF746;ZNF212	A0A2R8YDQ5;Q6NUN9;Q6NUN9-2;C9JNZ9;Q6NUN9-3;H7C5A9	-0.475771	0.597116	0.292326
SUCLA2	A0A2R8YDQ9;Q9P2R7-2;Q9P2R7;A0A2R8Y6Y7;Q5T9Q5;Q5T9Q8;A0A2R8Y5P6;A0A2R8Y6E6;A0A0U1RQF8;A0A0U1RQL1;A0A0U1RRI1;A0A0U1RQU7;A0A2R8Y5P4	0.107745	0.924201	0.80479
GLUL	A0A2R8YDT1;P15104	-1.0291	0.336782	0.0781635
CCDC82	A0A2R8YE98;A0A2R8Y7C3;Q8N4S0;A0A2R8Y4L3;Q8N4S0-2;F5H777;E9PMD6	-0.336292	0.528956	0.228645
ACTB	A0A2R8YEA7	-0.722182	0.644555	0.343278
HGF	A0A2R8YEI1;P14210-6;P14210-5;P14210-2;P14210-4;P14210-3;P14210;C9WSJ4;C9WSJ3;C9JS80;C9JDP4	1.11424	0.643013	0.340605
CCNH	A0A2R8YEM2;P51946;D6RHI7;D6RG18;A0A2R8Y4K6	-0.491432	0.288127	0.0536567
TRANK1	A0A2R8YEM9;O15050;A0A2R8Y8A3;A0A2R8Y7N6;A0A2R8Y890;A0A096LPF5	-0.0211187	0.9886	0.962975
CDIN1	A0A2R8YEZ2;A0A2R8YD89;H3BS01;Q9Y2V0;H3BTL3;H3BNF9;A0A2R8YEF3;A0A2R8Y7J6;Q9Y2V0-2
ARHGEF5	A0A2R8YF49;A0A2R8YFR7;H0Y895;Q12774-2;A0A5F9ZGZ6;C9J591	-0.115642	0.927898	0.814988
NMNAT3	A0A2R8YFG2;Q96T66-2;Q96T66;Q96T66-3;A0A2R8YE08;A0A2R8Y594;A0A2R8YGL3;A0A2R8YEU0;D6REC8;D6R975;D6RGH7;D6RHV4	-0.191969	0.874242	0.698753
SERAC1	A0A2R8YFH3;Q96JX3;A0A2R8YCL0;A0A2R8YD19;A0A2R8Y511;A0A2R8Y3S0;U3KQE4;Q96JX3-2;Q5JVM6;Q96JX3-3
CTCF;CTCFL	A0A2R8YFL0;P49711;A0A2R8Y595;P49711-2;V9GY73;Q8NI51-11;Q8NI51-6;Q8NI51-5;Q8NI51-10;Q8NI51-2;Q8NI51-3;A0A2R8Y6Z6;A0A2R8Y6C1;F5H2V8	-0.252051	0.545884	0.243168
IFNGR1	A0A2R8YFL3;A0A2R8Y7R1;A0A2R8Y4U4;P15260;Q5TFD1;Q5TFC9;P15260-2	-1.06839	0.333943	0.0760619
RAPGEF2	A0A2R8YGD3;Q9Y4G8	0.440991	0.529896	0.229242
ACTB	A0A2R8YGF8
AP1S1	A0A2R8YGH5;P61966;H7C1E4;P61966-2	-0.28423	0.697805	0.413256
TASOR2	A0A2R8YH03;Q5VWN6;Q5VWN6-2;J3KPH3	0.180159	0.729896	0.45705
EPB41	A0A2U3TZH6;A0A2R8Y783	0.624885	0.551232	0.24866
TRIM8	A0A2U3TZI0;Q9BZR9;A0A2R8YCF6;A0A2R8YD00;R4GN03;A0A2R8Y500;A0A2R8Y580;A0A2R8Y5K0;A0A2R8YFP1
BCL11A	A0A2U3TZJ5;Q9H165-6;Q9H165;Q9H165-2;A0A2R8YDW6	-0.89912	0.555066	0.251322
CASK	A0A2U3TZM1;A0A2R8YE77;O14936-6;O14936-2;O14936;A0A2R8YEK3;A0A2R8YEJ7;A0A2R8YGH2;A0A2R8Y4K4;A0A2R8Y472
CASK	A0A2U3TZM4;O14936-3;O14936-4	-0.0678768	0.958808	0.891728
ESRP1;ESRP2	A0A2U3TZN9;Q6NXG1-5;Q6NXG1-3;Q9H6T0-2;Q9H6T0	1.00679	0.705424	0.423915
SPAST	A0A2U3TZR0;Q9UBP0-3;Q9UBP0;A0A2R8YGN6;A0A2R8Y4I8;Q9UBP0-4;Q9UBP0-2;A0A2R8Y481;A0A2R8YCL5;A0A2R8Y7K2;A0A2R8YFW8;A0A2R8Y5N9;A0A2R8YFC9;A0A2R8YEA0;A0A2R8Y5I6;A0A2R8Y7W6	-0.0506922	0.924201	0.804599
KCTD1	A0A2U3U043;J3KSG1;J3QRK1;Q719H9;J3QLL6	-0.516862	0.598976	0.294643
R3HCC1L	A0A384DVK4;Q7Z5L2-2;Q7Z5L2;Q7Z5L2-3	-0.0581963	0.955044	0.879058
PNPLA6	A0A384DVU0;Q8IY17-3;Q8IY17;Q8IY17-2;Q8IY17-5;M0QYT1;M0R2C2;M0R2K2;M0R2H4;M0QYF5;M0QZK5;M0QXH7;A0A2R8Y7E1	0.043375	0.957895	0.88449
CREG1	A0A3B3IRL2;O75629	-1.32669	0.222286	0.0257951
IMPDH1	A0A3B3IRL5;C9J381;P20839-2;P20839-4;P20839;H7C5T1;H7C511
FBRSL1	A0A3B3IRR3;Q9HCM7
C8orf33	A0A3B3IRR6;A0A3B3IT54;A0A3B3ITA3;Q9H7E9;Q9H7E9-2	-0.18614	0.822045	0.607187
SLF2	A0A3B3IRS8;B1AL16;Q8IX21;Q8IX21-2
SNU13	A0A3B3IRU2;A0A3B3ISH1	0.790123	0.669013	0.375584
QSER1	A0A3B3IRW6;Q2KHR3;Q2KHR3-2;H0YCQ7	-0.435281	0.753835	0.497189
COX15	A0A3B3IRX1;Q7KZN9-2;Q7KZN9	1.9555	0.138504	0.00639912
MED13L	A0A3B3IRX3;Q71F56;A0A3B3IS46;H0YHC1;A0A3B3IRS4;A0A3B3IS48	0.513493	0.506366	0.206151
SNPH	A0A3B3IRY9;O15079;O15079-2
IQSEC1	A0A3B3IRZ4;Q6DN90-3;A0A2R8Y7T6;Q6DN90;Q6DN90-2;A0A2R8Y695	-0.465211	0.578124	0.273764
KAT6A	A0A3B3IS53;A0A3F2YNX6;Q92794;A5PLL3;A0A3B3ITI3;A0A3B3ISU5;A0A3B3ISZ3;C9JJY6	0.171329	0.686339	0.397242
ABLIM1	A0A3B3IS55;O14639-2;O14639;F8W8M4;A0A0A0MRL6;O14639-6;O14639-4;O14639-3;O14639-5;J3QSX6;A0A494C1G0;A0A494C1P1;H0Y7N6;F6XFR5	-0.113373	0.938475	0.846145
POLG	A0A3B3IS91
COPA	A0A3B3ISC6;A0A3B3ITI7;A0A3B3IU78	-0.925037	0.623663	0.321374
LARP1B	A0A3B3ISF0;H0Y9K3;A0A3B3IT29;A0A3B3ISF8;Q659C4-4;Q659C4-6;Q659C4-5;Q659C4-7	0.0697057	0.942149	0.853056
ZDBF2	A0A3B3ISF7;A0A3B3ISJ7;A0A3B3IRN6;A0A3B3ITZ5;N0DVX5;Q9HCK1	0.830587	0.160673	0.0109448
ECE1	A0A3B3ISF9;P42892-3;P42892-2;P42892-4;P42892;B4DKB2;E9PJG1;E9PHZ1	-0.228564	0.705424	0.423444
IDE	A0A3B3ISG5;P14735;P14735-2;Q5T5N3	0.623195	0.162358	0.0115921
PROS1	A0A3B3ISJ1;A0A0S2Z4L3;P07225;G5E9F8;A0A3B3IRK9;C9K0R0;A0A3B3IUA6	-1.39216	0.284218	0.0512379
PPP1R13B	A0A3B3ISJ2;Q96KQ4;G3V5J1;H0YJL1;G3V3S2;G3V2L3
C1R	A0A3B3ISR2;B4DPQ0;P00736;F5H2D0;A0A3B3ITU4;F5H1V0;F5H6Y3;F5H3N3	0.262053	0.895157	0.74675
GPNMB	A0A3B3ISS6;Q14956-2;Q14956	-3.39287	0.061522	0.00030446
TSPAN9	A0A3B3IST1;B5MD23;O75954
VKORC1L1	A0A3B3ISV4	0.329989	0.817206	0.599484
LMBRD1	A0A3B3IT31;Q9NUN5;Q9NUN5-3;Q9NUN5-2;A0A3B3ITP2;A0A3F2YP66;A0A3B3IRS7;Q9NUN5-4;A0A3B3IU68;A0A3B3IRL1;A0A3B3IS99;A0A3B3IU91;A0A3B3IRN0;A0A494C126;A0A3B3ITR7;A0A3B3IU99;A0A3B3IT65;A0A3B3ITM4	-0.0709185	0.945704	0.861063
WDR37	A0A3B3IT47;Q9Y2I8;Q9Y2I8-2;E7EQ49;A0A087WTQ2;Q9Y2I8-3;C9JGR9	-0.329281	0.585704	0.281054
BLM	A0A3B3IT82;P54132;H0YNU5;H0YLV8	0.488894	0.354973	0.0903088
KDM5B	A0A3B3ITA8;A0A3B3ITE7;A0A3B3IT25;A0A3B3IS40;Q9UGL1;Q9UGL1-2;B3KV94;A0A3B3ISE6;A0A3B3ITJ7;A0A3B3IT85;A0A3B3IS31;A0A3B3ITR3;A0A3B3ITJ3;A0A3B3ISK2;A0A3B3ITR1
DAB2IP	A0A3B3ITG3;Q5VWQ8-2;Q5VWQ8;H0Y3A3;Q5VWQ8-3;Q5VWQ8-4;Q5VWQ8-5
IMPACT	A0A3B3ITH3;Q9P2X3;Q9P2X3-2;J3KT25;J3QQU0;J3QRS6	-0.411421	0.500525	0.200395
HNRNPL	A0A3B3ITJ4;M0QXS5;P14866-2;M0R1W6;B4DVF8	0.449013	0.720832	0.443676
MMAA	A0A3B3ITP4;Q495G5;Q8IVH4;D6RIS5;A0A3B3IRG3	0.460952	0.614799	0.311715
KRIT1	A0A3B3ITR4;C9J718;C9JF32;A0A0C4DG23;C9JEW7;C9JIY2;C9JBN7;C9JXI9;C9JSG7;C9JJM9;C9JD81;C9J3W7;C9JI47	-0.0787989	0.895157	0.746677
RAB12	A0A3B3ITT1;Q6IQ22	-0.858569	0.256904	0.0394354
RPL29	A0A3B3ITT5;P47914;F8WF43;C9IYI4	0.436544	0.674406	0.382696
ABCD3	A0A3B3ITW3;P28288;P28288-2;P28288-3	-0.738897	0.233796	0.0302704
PRDM1	A0A3B3IU23;O75626-2;O75626;O75626-3;B2REA4	0.618551	0.352427	0.0888294
GEMIN2	A0A3B3IU42;H0YEL0;H0YDP6	-0.0793896	0.931889	0.827963
HTT	A0A3B3IU44
STON2	A0A3B3IU55;Q8WXE9;Q8WXE9-3	-0.0983813	0.958208	0.887686
HM13	A0A3B3IUB5;Q8TCT9-5;Q8TCT9;A0A075B6F6;A0A0S2Z6F0;A0A3B3IT72;A0A0C4DGU3	0.528272	0.671859	0.378408
MSTO1	A0A3B3IUD2;Q9BUK6-3;Q9BUK6-2;Q9BUK6;Q9BUK6-7;Q9BUK6-4;Q9BUK6-5;Q9BUK6-6	1.29469	0.270814	0.0449392
KIF1A	A0A3F2YNW9;A0A3B3IUA1;A0A3B3IU40;A0A3B3IT28;A0A3B3ITE5;A0A3B3ITF7;A0A3B3ITW6;Q12756;Q12756-3;Q12756-2;A0A3B3ITK3;H7C0K6;H7C3Y8	-1.36211	0.358789	0.0923763
KIF18B	A0A494BYR6;Q86Y91-6;Q86Y91
MPRIP	A0A494BZV2;H0Y2S9;H7C3G6;J3QRL2;A0A1W2PPU9;K7EL39;J3KSK7;J3QL44;A8MZF8;K7EJ14	-0.124339	0.861625	0.680056
MRTFA	A0A494BZX7;W0Z7M9;A0A499FIJ6;E7ER32;A0A087X287;B0QY83;Q969V6;A0A087WU73;B0QY84;B0QY74;A0A669KBG1	-0.367684	0.643683	0.34221
EEF1AKMT2	A0A494BZY7;Q5JPI9;G3V238;H3BQF6;M0QZ67	0.532563	0.413114	0.131227
TMEM87B	A0A494BZZ8;Q96K49;Q96K49-2;A0A3B3IU29;H7C1G1;H7C0B3	0.435821	0.568149	0.264721
PARN	A0A494C002;F5H1Z4;H3BT23
HYOU1	A0A494C039;E9PJ21;A0A087WWI4;K7EQK2;Q9Y4L1-2;J3KTF1;Q9BST8;J3QQH7;J3QLE9;A0A087WW13;A0A087X214	0.829411	0.473963	0.179997
KYAT1	A0A494C066;B7Z4W5;Q16773-2;Q16773;Q5T278;Q16773-3;Q5T277;Q5T276	0.420898	0.604619	0.299661
ANKLE1	A0A494C092;M0QX15;A0A499FJM0;Q8NAG6-1;Q8NAG6;A0A0A0MSC6;M0R002
TAZ	A0A494C0D2;Q16635-8;A0A499FJ53;A0A494C141;A0A494C004;A0A494C0C5;Q16635-3;Q16635-2;Q16635;Q16635-4;Q16635-7;F6Y2X3;A0A494C0V5;Q16635-9;Q16635-5;A6XNE1;Q16635-6;C9J699	0.446603	0.805662	0.582323
DIMT1	A0A494C0G7;Q9UNQ2;A0A0C4DGB1;D6RCL3	0.557414	0.361074	0.0943455
ZNF827	A0A494C0H4;H0Y9M2;Q17R98-2;Q17R98;A0A590UJE4;H0Y9K9;G5E9Z1;Q17R98-3;A0A5F9ZGT0;A0A5F9ZHK5	1.12161	0.437787	0.147365
TTC21B;TTC21A	A0A494C0N4;Q7Z4L5;A0A0B4J1Y2;Q8NDW8-3;Q7Z4L5-2;Q8NDW8-6;Q8NDW8-5;Q8NDW8;Q8NDW8-7	-0.607997	0.413526	0.131903
CLUH	A0A494C0R8;K7EIG1;I3L2B0;I3L318;I3L4B5;I3L3A3;I3L350	0.218086	0.668818	0.375382
RIT1	A0A494C0S1;Q92963;Q92963-3;Q92963-2;V9GYC3;V9GY29;A0A494C0U3
STAT6	A0A494C0T4;A0A1W2PNW1;H0YJH6;P42226;P42226-3;P42226-2;G3V5I8;G3V370;G3V5K5;G3V568;H0YIY2;Q5FBW6;G3V2L2;G3V2M3;G3V2H4	-0.839841	0.223935	0.0262521
PARN	A0A494C0W0;O95453-2;O95453;O95453-3;A0A494C0K5;A0A494C0Q6;A0A494C1K5;A0A494C0Q2;A0A494C1N1;A0A494BZW7;A0A494C0P9;A0A494BZU6;A0A494C156;A0A494C1G3;O95453-4;H3BRK1	0.379021	0.494577	0.195013
STING1	A0A494C0W5;Q86WV6;A0A494C0T1;J3QTB1;A0A494C1N5	-0.359671	0.791732	0.554773
TBCB	A0A494C0X0;Q99426;Q99426-2;K7EP07;K7EK42;K7EL99;K7EQH0;K7ER04	0.173973	0.823915	0.612129
ITGB2	A0A494C0X7;P05107;D3DSM0;J3KNI6;E7EVZ9;E5RK25;E5RIG7;E5RHT0;E5RFI0;E5RIE4;A8MVG7;E5RHE6;E5RK54	-2.18514	0.149941	0.00779127
FAM120A	A0A494C0Y9	-0.574106	0.715277	0.436136
RAB33B	A0A494C0Z5;Q9H082	-0.0653838	0.938106	0.844322
MCM8;CRLS1	A0A494C100;Q9UJA3-3;Q9UJA3;Q9UJA3-2;Q9UJA3-4;Q9UJA2-2;Q9UJA2
KRI1	A0A494C108;Q8N9T8;H0YFD2;F8WFC1;H0YH26;REV__I3L4M5;REV__I3L2X7;REV__Q9UPN4-3;REV__I3L2J8;REV__Q9UPN4-2;REV__Q9UPN4	0.279353	0.7288	0.45474
AQP1	A0A494C115;K7N7A8;P29972-4;P29972-2;P29972-3;P29972;A0A494C1U4	-2.1337	0.378461	0.108672
ZMAT3	A0A494C120;Q9HA38-2;Q9HA38;C9J8H5
DIP2A	A0A494C143;Q14689-6;Q14689;Q14689-3;Q14689-2;Q14689-4;Q14689-5	0.158081	0.848363	0.655743
STAT2	A0A494C164;P52630-4;P52630;B4DLC8;A0A494C1L3;A0A494C0B5;B4DHE0	0.384734	0.613339	0.310092
PRKAG2	A0A494C1K7;Q9UGJ0-3;Q9UGJ0;A0A494C0H7;A0A494C094;F8WDA1;A0A494C188;A0A494C155;E9PGP6;A0A494C068;Q9UGJ0-2;A0A494C1R6
LRBA	A0A494C1L5;P50851-2;P50851;E9PEM5;A0A494BZW2;A0A494C0R9;H0YAC6;A0A3B3IS13;A0A3B3IU76;H0Y9N9;A0A3B3ISK3;H0YA17	0.141774	0.809884	0.588874
ALDH1L2	A0A494C1M4;Q3SY69;Q3SY69-3;Q3SY69-2;H0YHN9;REV__Q14005-4;REV__H0YLH9;REV__Q14005-3;REV__Q14005-2;REV__Q14005	0.877039	0.552018	0.249213
NBEAL2	A0A494C1V1;H0Y764;H7C3Y7;H7C408;H7C354
SART3	A0A499FI31;Q15020;Q15020-4;Q15020-2;H0YHU8;F8W667;A0A494C0L2;F8VZM2;Q15020-3;F8VVK9	0.509839	0.271888	0.0454495
PDIA4	A0A499FI48;C9JMN9	0.813702	0.439484	0.148645
WDR26	A0A499FIZ0;Q9H7D7;Q9H7D7-2;H0Y9R3;C9JCS7;H0Y917;Q9H7D7-3;Q9H7D7-4	-0.135076	0.779558	0.531432
WDR24	A0A499FJD3;A0A3B3ISA1;Q96S15	-0.435929	0.508646	0.208513
RIPOR3	A0A499FJE4;Q96MK2;Q96MK2-2
MYCBP2	A0A499FJI4;O75592;A0A0C4DGY7;A0A087WY34	-0.244859	0.649612	0.351489
TGFB1;TGFB2	A0A499FJK2;P01137;M0R2S0;P61812;P61812-2	-1.6535	0.0724112	0.00046963
FECH	A0A499FJN5;K7EJX5	-1.56412	0.114904	0.00312932
RBM15	A0A499FJY3;A0A087WWP4;Q96T37-4;Q96T37-2;Q96T37-3;Q96T37;A0A494C001	0.0192362	0.969572	0.917169
APOBR	A0A4V7I447;Q0VD83;Q0VD83-3	-1.81106	0.150385	0.00832632
CGREF1	A0A4W8VYG7;A0A4W8W4R1;Q99674;Q99674-3	-1.13211	0.795308	0.561622
IGHV3-72	A0A4W8ZXM2;A0A0B4J1Y9	-1.13069	0.796749	0.564217
COBLL1	A0A590PXD8;Q53SF7-3
ACD	A0A590TQL1;R4GNJ5;Q96AP0-2;Q96AP0;R4GMR6	-0.0832283	0.888487	0.732493
ERCC6L2	A0A590UJ07;Q5T890;H0Y3T7;A0A590UJV1	1.79981	0.114904	0.0031237
DLG1	A0A590UJ08;A0A590UJC5;Q12959-4;Q12959-2;A0A590UJ25;A0A590UJL2
SCN9A	A0A590UJB2;A0A0C4DG82;A0A2R8YDP4;Q15858-4;Q15858-3;Q15858-2;Q15858
PPP2R2A	A0A590UJJ1;E5RJV1
SLMAP	A0A590UJK3;Q14BN4;A0A590UJU9;H7BZK0;Q14BN4-4;Q14BN4-5;Q14BN4-6;A0A590UJT5;Q14BN4-7;H7BZW9;Q14BN4-8;H7C5G9;A0A590UJG7;A0A590UJP6;A0A590UK66	-0.1841	0.753343	0.496665
STS	A0A590UJL0;P08842;A0A590UJY9;A0A590UJT4	-1.11536	0.584698	0.279958
GNAS	A0A590UK28
L3MBTL1	A0A590UK80;A0A3B3ITG5;A0A3B3IT75;B0QYN4;A0A3B3ISV7;A0A0A0MRR4;A0A3B3ISS0;A0A3F2YNZ1;Q9Y468-2;Q9Y468-4;Q9Y468-1;Q9Y468;A0A3B3ISK5;A0A3B3IUA3;H0Y7I2;A0A3B3ISP5
GAS2L1	A0A5E8;Q99501;Q99501-4;Q99501-2;Q99501-3;C9JFI0;C9JRR6	-1.42468	0.158753	0.010331
AMPD2	A0A5F9UK94;H0Y360;Q01433;Q01433-2;Q01433-5;Q01433-3;Q01433-4;A0A590UK85;A0A590UJY6;E9PJF6;E9PIJ1;A0A590UJX5;H0YF16;A0A590UK60;H0YE32;A0A590UJD1	-0.168407	0.851332	0.65973
SDF4	A0A5F9UP49;Q9BRK5;Q9BRK5-2;Q9BRK5-5	0.0276055	0.991873	0.97136
FBXW4	A0A5F9UQ55	0.065146	0.950058	0.870364
SPCS1	A0A5F9YFS9;C9JBL1	0.476466	0.746192	0.483426
MUTYH	A0A5F9ZGZ0;Q5T413;A0A5F9ZI14;E9PMH1;A0A5F9ZI60;A0A5F9ZHI2;Q5T418;F6XXJ4	-1.03258	0.845211	0.650162
MFSD4B	A0A5F9ZH84;A0A5F9ZH60;A0A5F9ZH20;Q5TF39	-0.903292	0.697534	0.412531
PRIM1	A0A5F9ZHB6;P49642;A0A3B3ITS8;F8VNY2;H0YIP2;F8VSB2	-0.484112	0.479311	0.183718
BTD	A0A5F9ZHF5;A0A5F9ZH97;A0A5F9ZHE9;A0A5F9ZHR1;A0A2R8Y5J9	-2.98996	0.150429	0.00882755
ACAT1	A0A5F9ZHJ0;A0A5F9ZHD4;A0A5F9ZI66	-0.642359	0.786361	0.541589
SACM1L	A0A5F9ZHN7;Q9NTJ5;E9PGZ4;Q9NTJ5-2;C9JV50;F8WDN7;F8WCQ2	-0.428966	0.511278	0.212343
ASCC1;PRODH	A0A5F9ZHP1;Q8N9N2-2;A0A5F9ZH79;Q8N9N2;H0YCB3;A0A5F9ZI37;A0A5K1VW55;A0A5F9ZI10;H0YE76;E9PQZ6;H0YER2;E9PM82;E9PKM6;E9PL92;E9PR40;A0A5F9ZGP6;H0YE79;E7EQL6;A0A087WWM6;E9PQ44;E9PJM2;C9JIW4;O43272-2;O43272-1;O43272	0.109462	0.825752	0.616168
PRIM2	A0A5F9ZHU7;P49643;A0A5F9ZHR0;P49643-2;A0A096LP51	-0.552517	0.45961	0.168003
AP1S2;AP1S3	A0A5F9ZI43;A0A5F9ZHX2;H0Y673;B8ZZZ1;Q96PC3-3;Q96PC3;Q96PC3-2
EED	A0A5F9ZI63;H0YEL4;E9PMU3	-0.350129	0.399705	0.121643
TET3	A0A5H1ZRP3;O43151;O43151-2;O43151-3	0.187006	0.928605	0.820082
DDX17	A0A5H1ZRQ2;A0A1X7SBZ2;Q92841;Q92841-3;Q92841-1;Q92841-2;A0A0U1RQJ0	0.58286	0.170242	0.0138407
IGLC7	A0A5H1ZRQ7;A0M8Q6	4.02266	0.698499	0.414428
PCM1	A0A5H1ZRS1;Q15154-5	-0.0745032	0.927072	0.811382
IGKV2D-28;IGKV2-28;IGKV2-40;IGKV2D-40;IGKV2D-30	A0A5H1ZRS2;A0A075B6P5;P01615;A0A087X0Q4;A0A087WW87;P01614;A0A075B6S6	-1.68008	0.672559	0.379388
TRBC1;TRBC2;TRB	A0A5H1ZRT1;A0A5H1ZRR3;A0A0G2JMB4;P0DTU4;P01850;A0A5B9
ETNK1	A0A5K1VW28;Q9HBU6;H0YH69;Q86U68;Q9HBU6-2;H0YFP7	-0.493857	0.55764	0.254275
VDR	A0A5K1VW50;P11473;P11473-2;F8VRJ4;F8VVY8;F8VXQ9;F8VPF8
DMAC2L	A0A5K1VW60;Q99766;A0A2R8YDJ1;A0A5F9ZGZ2;A0A5K1VW82;G3V467;Q99766-3;Q99766-2	-0.262798	0.842425	0.644742
ATP8B2	A0A5K1VW70;P98198;P98198-3;P98198-2;P98198-4	-0.0013853	0.99802	0.99739
AKT3	A0A5K1VW74;Q9Y243-2;Q9Y243;A0A5F9ZHU3;A0A5F9ZGY0;F8VS91;A0A5F9ZHA9;A0A5F9ZGZ4
PRIMPOL	A0A5S6SZ32;Q96LW4-2;Q96LW4;H0Y9N8	-0.620908	0.790498	0.550753
PCSK5	A0A669KA35;Q5JSG7;Q92824-2;Q92824;B1AMG5;B1AMG8
GBF1	A0A669KB10;A0A669KBG8;Q92538-3;Q92538-2;Q92538	0.351852	0.3791	0.109015
MAP2	A0A669KB77;P11137-3;P11137;P11137-2;E7EV03;A8MZ31	1.72612	0.234519	0.0310069
PCSK9	A0A669KBG0;Q8NBP7;Q8NBP7-2
WIZ	A0A669KBG4;B9EGQ5;O95785-4;A0A2R8YFV2;O95785;O95785-2	0.326279	0.433548	0.143805
CUL7	A0A669KBH4;Q14999;Q14999-2;A0A669KB95;A0A669KAU7	-1.57946	0.12139	0.00441392
STAT1	A0A669KBK4
SFMBT2	A0A669KBL2;Q5VUG0;Q5T980;Q5T981
RFX7	A0A669KBM4;H0YLX2;Q2KHR2-2;Q2KHR2
ZBTB3	A0A6E1W9L1;Q9H5J0
LDB1	A0A6E1WJ75;Q86U70;Q86U70-2;Q86U70-3	-1.0149	0.201476	0.0203709
EFCAB14	A0A6I8PIP2;A0A6I8PU78;A0A6I8PIF8;A0A5F9ZHQ6;O75071;A0A6I8PS42
LARS1	A0A6I8PIV1;Q9P2J5;B4DER1;A0A6I8PIT3;A0A6I8PRS0;Q9P2J5-2;A0A6I8PLB8;A0A6I8PL42;A0A6I8PS05;A0A6I8PLB3;A0A6I8PIP7;A0A6I8PTV8;Q9P2J5-3;A0A6I8PRU9;A0A6I8PRP1	0.713277	0.216607	0.024531
GPATCH11	A0A6I8PRS5;Q8N954;Q8N954-2;A0A6Q8JGY2	0.229958	0.769924	0.519165
CELSR1	A0A6I8PRU0;Q9NYQ6;A0A6I8PL36;A0A6I8PRD4	-2.90038	0.149962	0.00817504
AGO1	A0A6I8PTZ8;Q9UL18;Q5TA58;A0A0U1RQZ8	-0.124252	0.804828	0.581238
GOLGA2	A0A6Q8KRG2;Q08379;A0A1W2PQY5;R4GND7;REV__A0A6Q8PG76;REV__Q5SY18;REV__O94827-4;REV__O94827-5;REV__O94827-3;REV__O94827;REV__O94827-7;REV__O94827-2;REV__O94827-6;REV__A0A5F9ZHW8	0.875489	0.124526	0.00483314
ARID1B	A0A6Q8NVI4;A0A3F2YNW7;Q8NFD5-4;A0A1B0GVK1;A0A1B0GTJ8;A0A1B0GWJ2;A0A1B0GV63;H0Y2R3;A0A1B0GTI6;A0A6I8PTU7;A0A1B0GU09;A0A1B0GUG2;A0A1B0GUC6;A0A1B0GV92;A0A1B0GU65;A0A1B0GTE8;A0A1B0GVH0	-0.338423	0.487423	0.189576
DYM	A0A6Q8PF81;Q7RTS9;Q7RTS9-2;J3QR81;J3QRD8	0.504289	0.614799	0.311513
MID1	A0A6Q8PF94;O15344;A0A6Q8PGA5;C9J453;O15344-2;A0A087X0X0;A0A087X255
KIF2A	A0A6Q8PFA6;A0A6Q8PH57;O00139-2;H0Y8H2;A0A669KBE9;D6RD93;A0A6Q8PGD0	0.412152	0.61067	0.305958
ACTB	A0A6Q8PFE4	-2.84783	0.235525	0.0316558
PTBP2	A0A6Q8PFE6;Q9UKA9;Q9UKA9-2;A0A6Q8PFC0;Q9UKA9-4;Q9UKA9-3;A0A6Q8PEZ3;Q9UKA9-5;B4DI28;Q9UKA9-6;A0A6Q8PH43;A0A6Q8PH82
LMNA	A0A6Q8PFJ0;P02545;P02545-3;P02545-6;A0A6Q8PHQ9;P02545-5;P02545-4;A0A6Q8PF80;A0A6Q8PGH0;A0A0C4DGC5;A0A6Q8PFM1;A0A6Q8PF59;A0A6Q8PFF5;REV__Q5VX52	-0.273042	0.823915	0.611284
MFN2	A0A6Q8PFJ4;O95140;A0A6Q8PGA3;A0A6Q8PGV8;A0A6Q8PGS9;O95140-2;A0A6Q8PGR2;Q5JXC5;A0A6Q8PH07;A0A6Q8PFT5	-0.25145	0.54709	0.24405
FANCD2	A0A6Q8PFY3;Q9BXW9;Q9BXW9-1;Q9BXW9-3;H7BZJ7;Q9BXW9-4;F8WE37	-0.576465	0.584173	0.279363
TFG	A0A6Q8PFY7;Q92734-2;Q92734;A0A6Q8PFC4;A0A6Q8PH89;A0A6Q8PH27;A0A6Q8PG00;A0A6Q8PG04;A0A6Q8PGS4;A0A6Q8PF40;Q92734-4;Q92734-3;C9JJP5;C9JUE0;C9JTY3;A0A6Q8PF51	0.800201	0.201476	0.0206259
CRPPA	A0A6Q8PG39;A4D126-2;A4D126;A0A6Q8PHI3;A0A6Q8PF75
FANCI	A0A6Q8PGF4;A0A6Q8PH09;Q9NVI1;Q9NVI1-1;Q9NVI1-2;F8W7R3;H3BP78;H3BT54;H3BMG4;Q9NVI1-4;H3BQE2;H3BS60;H3BN35	-0.807942	0.309094	0.0634657
CAST	A0A6Q8PGN6;H0Y9H6	0.0540726	0.969205	0.915237
LSP1	A0A6Q8PGR6
CCND2	A0A6Q8PGZ3;P30279
SLC12A6;SLC12A5;SLC12A4	A0A6Q8PH21;Q9UHW9-4;Q9UHW9;Q9UHW9-3;Q9UHW9-5;H0YMQ9;B3KXX3;H0YKQ8;H0YKE6;H0YKJ2;Q9H2X9-2;H0YKL8;J3QSF2	0.134927	0.858005	0.672771
SIPA1L2	A0A6Q8PH54;A0A6Q8PFQ0;Q9P2F8;Q9P2F8-2
INF2	A0A6Q8PHA2;Q27J81;A0A6Q8PGN3;A0A6Q8PH71;A0A6Q8PHG2;A0A6Q8PF44;A0A6Q8PH25;A0A6Q8PF29;A0A6Q8PFW4;A0A087X118;A0A6Q8PGC7;A0A0A0MQU1;A0A6Q8PH63;A0A6Q8PFN5;A0A6Q8PGU8;A0A6Q8PHS8;A0A6Q8PFB9;A0A6Q8PH59;A0A6Q8PGY8;A0A6Q8PH52;A0A6Q8PGK9;A0A6Q8PFY4;A0A6Q8PG64;A0A6Q8PFJ1;Q27J81-3;A0A6Q8PGX4;A0A6Q8PF91;A0A6Q8PEY5;A0A6Q8PEY8	-1.07257	0.261091	0.0407403
TRIM2;MND1	A0A6Q8PHG4;A0A6Q8PF18;A0A6Q8PFL9;Q9C040;A0A6Q8PFM2;A0A6Q8PHP4;A0A0J9YX34;A0A6Q8PFI4;A0A6Q8PH06;A0A6Q8PG16;A0A6Q8PFB0;Q9C040-2;A0A6Q8PF63;A0A6Q8PGG4;A0A6Q8PF74;A0A6Q8PEY7;A0A6Q8PFX3;A0A6Q8PHE9;A0A6Q8PHR6;A0A6Q8PFS5;C9J084;A0A6Q8PGL5;A0A6Q8PFV0;A0A6Q8PG79;A0A6Q8PGE9;A0A6Q8PF82;A0A6Q8PGR7;A0A6Q8PFE3;A0A6Q8PHG3;D6R9E3;A0A087WTC6;Q9BWT6;A0A6Q8PEY9;A0A6Q8PH39;A0A6Q8PGS7;D6RIA0;D6RCT6;A0A6Q8PHB2;A0A6Q8P…	-0.191879	0.836823	0.637182
TRIP12	A0A6Q8PHK0;A0A6Q8PGG9;Q14669-2;Q14669-4;G5E9G6;C9JLD7;H7C1L9;C9JLJ5;C9JSX9;F8W9P3;H7C2Y1	-0.179066	0.663116	0.367407
SBF2	A0A6Q8PHP8;A0A6Q8PH13;Q86WG5;A0A6Q8PH87;Q86WG5-3;H0Y767;H0YDZ1
SLC12A8	A0AV02-4;A0AV02-5;A0AV02-3;A0AV02;A0AV02-2
RBM47	A0AV96;A0AV96-2;D6R9D6;B7Z8Z7;D6REZ6;D6RBS9;D6R9M7;D6RBP6;D6RA49;D6RFL5;D6RCT1	0.439337	0.509186	0.209223
E2F8	A0AVK6;E9PMT9
UBA6	A0AVT1;A0AVT1-2;A0AVT1-3;A0AVT1-4;H0Y8S8;H0Y9U5	0.638651	0.204781	0.0218124
UHRF1BP1L	A0JNW5;A0A0C4DGH6;A0JNW5-2;H0YHT7;F8W665;F8VW65;F8W1I2	0.113885	0.8227	0.609645
SHTN1	A0MZ66;A0MZ66-3;A0MZ66-4;A0MZ66-6;A0MZ66-5;A0MZ66-8;A0MZ66-2;A0MZ66-7	-1.47821	0.138308	0.0062411
TMEM223	A0PJW6	0.0210127	0.991696	0.970541
TMEM120B	A0PK00	0.502386	0.559792	0.255678
ARHGAP10	A1A4S6;H0Y8W5	-1.49834	0.341459	0.0812936
ARHGEF37	A1IGU5;D6RJH4
ILVBL	A1L0T0;M0R026;M0QZX5;E9PJS0;M0R1B5	0.80573	0.162546	0.0116843
NDUFAF8	A1L188	1.26008	0.182645	0.0161072
PLEKHG3	A1L390-3;A1L390;A1L390-2;G3V311;A0A0U1RR71;G3V3I3;G3V278
SH3PXD2B	A1X283;G3V144;A0A1B0GUF2
ACO2	A2A274;Q99798	0.378315	0.693972	0.407211
ZC3H12D	A2A288;A2A288-4;B7ZBA4;A2A288-3
FRMD3	A2A2Y4-3;A2A2Y4-5;A2A2Y4-2;A2A2Y4;Q5JV61;A2A2Y4-4	-0.206904	0.931889	0.827922
TRPM3	A2A3F7;Q9HCF6-11;H7BYP1;G5E9G1;A2A3F3;A2A3F4;E9PBI7;Q9HCF6-8;Q9HCF6-4;Q9HCF6-2;Q9HCF6-5;Q9HCF6-6;Q9HCF6-3;Q9HCF6-7;Q9HCF6;Q9HCF6-10	2.19808	0.403358	0.124013
RPS6	A2A3R5	-1.08309	0.234519	0.0309559
CEP350	A2A4F6
HLA-DQB1	A2AAZ0;Q5Y7D6;Q5SU54;A0A140T9H9
HLA-C	A2AEA2;P10321;P10321-2;A0A140T9E1;A0A1W2PRU9
HLA-DRB1	A2BFX2;A0A5S8K7D1	-1.34608	0.745427	0.481267
NBAS	A2RRP1;A2RRP1-2;H0Y5G7;H7BZR3;H7C007;C9JCM7;H7BZU5;H7C1U4	0.120199	0.812752	0.592325
TARS3	A2RTX5;A2RTX5-2;B7ZLP8;H0YKB9	0.505792	0.472323	0.177857
CCDC66	A2RUB6-3;A2RUB6;F8WCY0;F8WDJ0;C9JYB8;A2RUB6-4;A2RUB6-2
TYW5	A2RUC4-2
TYW5	A2RUC4;A8KAJ9	0.360065	0.471685	0.177285
MAP9	A2VCS9;E7ETZ8;Q49MG5;A0A0C4DG83;Q49MG5-2;A8MSM7
FUOM	A2VDF0;X6R6T9;X6RK00;A2VDF0-2	-1.01466	0.358789	0.0925151
VWA8	A3KMH1-2
VWA8	A3KMH1-3;A3KMH1	0.279861	0.800605	0.57127
SBNO1	A3KN83-2;A3KN83;A3KN83-3;A3KN83-4	-0.0343416	0.936343	0.840032
FAM221A	A4D161;B8ZZQ8;A4D161-2;F8WCP2;F8WCP3;A4D161-3
GSAP	A4D1B5;A4D1B5-3;A4D1B5-2;H7C0Q7;A4D1B5-4
ZNF804B	A4D1E1;A0A087WUA7
GTPBP10	A4D1E9;A4D1E9-2;C9J8R7;C9JNI1;C9JEQ8;F8WBB5;A4D1E9-3;F8WBY0;F8WCN4	0.173661	0.814409	0.594217
WDR91	A4D1P6;A4D1P6-3	-0.297992	0.534543	0.233189
RAB19	A4D1S5;A4D1S5-2
DENND11	A4D1U4;C9J7X6
MBLAC1	A4D2B0;C9JAV3
PEDS1	A5PLL7;A5PLL7-2;Q5TGE2
TRAPPC13	A5PLN9-2;A5PLN9;A5PLN9-7;D6RB83	0.253642	0.691892	0.404195
CNOT1	A5YKK6;A5YKK6-2;A5YKK6-3;A5YKK6-4;H3BMZ2;H3BNB1;H3BTH2;H3BMH0;H3BT18;H3BU44;H3BR89	0.177677	0.458966	0.166501
BST1	A6NC48;Q10588;H0Y984;Q10588-2;H0Y8G4;H0Y9Q9	-1.34119	0.289648	0.0547554
ZMYM3	A6NC58
CCDC88B	A6NC98;A6NC98-4;A6NC98-2;A6NC98-3;A6NC98-6	-0.287688	0.648338	0.349607
ANKRD33B	A6NCL7;D6R912
FAM83G	A6ND36;A6ND36-2;K7EKG0	-0.332564	0.891979	0.739866
HAUS7	A6NDA1
PGP	A6NDG6;H3BV17	-0.0423232	0.958903	0.892425
C5orf51	A6NDU8;A0A0C4DGW6	0.635233	0.133498	0.0058795
RCCD1	A6NED2;G3V2I3;G3V3Q4	0.205344	0.825536	0.615214
HCFC1	A6NEM2;P51610-4;P51610-3	0.281994	0.472912	0.178981
TSPAN14	A6NEP9;Q8NG11-2;Q8NG11;H7BXY6;Q8NG11-3	-1.56987	0.129698	0.00537215
ZNF316	A6NFI3	-0.26958	0.614234	0.310849
TCAF2;TCAF2C	A6NFQ2;A6NFQ2-3;A6NFQ2-2;Q8N1I1;A0A1B0GVM2	0.402317	0.614234	0.310987
DYNLT3	A6NGJ0;P51808;F2Z328	0.285278	0.754514	0.498814
TRAF3	A6NHG8;Q13114;Q13114-2;H0YL26;H0YL25;H0YMI8	0.364391	0.823915	0.611979
TUBAL3	A6NHL2-2;A6NHL2	-0.314955	0.781178	0.533691
FBLL1	A6NHQ2	-2.36168	0.329716	0.0735394
SMCHD1	A6NHR9;A6NHR9-2;J3KTL8;A6NHR9-3;A0A2R8YCU7;J3QSH1;A0A2R8YE92;J3KTK7;J3KRK8	-0.0623139	0.927898	0.81595
CASTOR2;CASTOR1	A6NHX0;F2Z3I9;F2Z2C1;F8WD52;B7WPJ3;Q8WTX7	-0.0906491	0.944739	0.85773
ARHGAP42	A6NI28;E9PJK4;H0YEJ7;H0YDU1	-0.897082	0.234519	0.0308408
LILRA5	A6NI73-4;A6NI73-3;A6NI73-2;A6NI73	-1.55575	0.145631	0.00725625
CCDC69	A6NI79;H0YBY5;H0YB32	0.304745	0.741735	0.473632
UNC119B	A6NIH7	0.120362	0.83485	0.632497
METTL15;METTL15P1	A6NJ78;A0A0U1RR76;A6NJ78-2;A6NJ78-4;P0C7V9;A0A0U1RRF2;B5MC64;A0A0U1RR64;A0A0U1RRD2;F8WD83;A6NJ78-3	0.799686	0.246471	0.0363605
SOWAHD	A6NJG2
LIPT2	A6NK58;H0YD50	0.434503	0.653353	0.357783
RENBP	A6NKZ2;P51606;P51606-2;H7C1A7;H7C2G7;H7C317	-1.52107	0.0823212	0.0008891
PTBP1	A6NLN1;K7ES59;A0A087WU68	0.361622	0.555396	0.251738
ZFP92	A6NM28
P35237	A6NM71	0.228246	0.885366	0.723222
DIAPH2	A6NML8;C9J6U3;O60879-2;K4DI95;O60879-3;O60879	-0.609846	0.567671	0.263841
PHKA1	A6NMN0;P46020-2;P46020;A6NIT2;P46020-3	-0.315557	0.738248	0.468895
POLA1	A6NMQ1;P09884;A0A087WU64;A0A5F9ZHW2	-0.628799	0.325196	0.0711036
SHROOM1	A6NN40;Q2M3G4-2;Q2M3G4;C9JXU1
CD9	A6NNI4;A0A2R8Y478;G8JLH6;P21926;A0A087WU13	-1.59899	0.428258	0.140252
RIMBP3B;RIMBP3C;RIMBP3	A6NNM3;A6NJZ7;Q9UFD9;J3KP16
BTBD11;ABTB2	A6QL63-5;A6QL63-2;A6QL63-3;A6QL63;H0YHR1;C9JV03;Q8N961-2
ARHGAP32	A7KAX9;A7KAX9-2;G3V174
MDM2	A7UKX8;F5GWH7;J3KN53;E7EPE2;Q00987-8;Q00987-9;Q00987;Q00987-11;F5H4Q8;A0A0A8KB88;Q8TE47
POM121C;POM121B;POMZP3	A8CG34;A8CG34-2;A6NF01;C9JER0;C9J370;A0A0J9YWR1;Q6PJE2-5;Q6PJE2;C9JFL1;A8MY32	0.254239	0.648338	0.34938
ZNF839	A8K0R7;A8K0R7-2;A8K0R7-5;H0YM94;H0YM06;H0YKI3;H0YNU6;H0YLB6;H0YKY1;H0YMU1
PLEKHA2	A8K727;A0A087WZ32;Q9HB19;A0A087X038;E5RHB5;E5RGP3	-0.61283	0.37268	0.103132
HSPA8	A8K7Q2	0.841274	0.808546	0.587125
EFCAB7	A8K855-2;A8K855
ZNF561;ZNF562	A8KAD9;K7EIE6;Q6V9R5-2;Q6V9R5;Q8N587;C9IZJ4;Q8N587-2;K7ELE4;K7ENE4
YDJC	A8MPS7;A8MPS7-3;A8MPS7-2
AFDN	A8MQ02;P55196;P55196-5;J3KN01;Q5TIG5;P55196-6;H0Y8L4;H0Y9I0;H0Y948;F8W9I4;E9PFY5;H0Y8U8;H0YA98	-0.066019	0.957895	0.88465
RAPGEF5	A8MQ07;A0A590UJR0;Q92565;Q92565-2;C9JBS6;C9JHM4;E9PGY3	0.00506711	0.99802	0.995388
CENPX	A8MT69;A8MT69-2;J3QR35;J3QR01;A8MT69-3	-0.963574	0.3108	0.0641889
RAB37	A8MTC6;Q96AX2;Q96AX2-4;B7Z3L0;Q96AX2-3;A8MSP2;A8MZI4;Q96AX2-2	-2.47821	0.108223	0.00213941
SUMO3	A8MUA9;A8MU27;P55854;P55854-2	0.343401	0.704633	0.421762
EIPR1	A8MUM1;Q53HC9;C9J0U9;D3YTH5;F8WDS8;C9JVR6;F8WDX0;F8WB12	-0.0168621	0.974926	0.930876
RARA	A8MUP8;P10276-3;P10276-2;P10276;J3KSJ4
HIDE1	A8MVS5
BICD1	A8MVZ6;Q96G01-4;Q96G01-3;Q96G01;F8VZX7;F8W056;A0A087WYJ7;Q96G01-2;U3KQF7	-1.27887	0.348838	0.0857198
SNX24	A8MXB7;Q9Y343-2;Q9Y343;H0YA25	2.2646	0.0755322	0.00052573
MATR3	A8MXP9	0.425686	0.371967	0.102488
NUDT19	A8MXV4	0.434584	0.523394	0.224043
LILRA2	A8MZH0;A0A0G2JMW8;Q8N149-2;Q8N149;A0A0G2JMC9;Q8N149-3;Q8N149-4;A0A0D9SFC7;E9PDF4;A0A0G2JMR2	-2.1501	0.214373	0.0241051
PDS5B	A9IYQ1
RNF185	A9X3U0;Q96GF1	0.194855	0.886488	0.727446
SRRM1	A9Z1X7;M0R1E7;M0QXG5;REV__X6R7H2;REV__E7EVG6;REV__Q5VV67-2;REV__Q5VV67	0.172728	0.707596	0.426212
FER1L4	A9Z1Z3-3;A9Z1Z3
MYO1G	B0I1T2;A0A3B3IU30;B0I1T2-4;B0I1T2-3;F8WEW9;B0I1T2-2	-1.0055	0.354907	0.0901736
CBX6	B0QXZ6;O95503	0.858643	0.375589	0.106326
EIF3L	B0QY89;Q9Y262;Q9Y262-2;B0QY90;C9JHP4;C9K0Q7;H7C3A0;H0Y7E6	0.188985	0.595437	0.290966
MIEF1	B0QY95;Q9NQG6;Q9NQG6-2;B0QY94	0.370188	0.572143	0.268941
TFEB	B0QYS6;B0QYS7;P19484;P19484-2;B1AKB5;A0A1B0GXL9;B1AKB4;B1AKB2;B1AKB1;Q709A8;B1AKA9;Q709A9	-0.191946	0.865777	0.687593
HP1BP3	B0QZK9
HLA-A	B0UXQ0;A0A1W2PQS8;A0A140T941;A0A140T9Z6
APOC3	B0YIW2;P02656	-0.108018	0.969571	0.916998
RAC2	B1AH77;B1AH80	-0.605028	0.463937	0.171431
TSPO	B1AH87;P30536	-1.06041	0.504134	0.203913
CENPM	B1AHQ6;Q9NSP4;B1AHQ7;Q9NSP4-4;Q9NSP4-2;B1AHQ8;Q9NSP4-3
CFHR1;CFHR2	B1AKG0;Q03591;A0A3B3IRW0;A0A3B3IS00;V9GYE7;A0A3B3IQ51;P36980-2;P36980	-1.10496	0.548296	0.245888
MBNL3	B1AKI6;Q9NUK0-2;Q9NUK0;Q9NUK0-4;Q9NUK0-3;B1AKI5;B1AKI4;Q9NUK0-5;B1AKI2	-0.105567	0.938106	0.843845
CDC37L1	B1AL69;Q7L3B6	0.743609	0.23663	0.0321413
TMEM9	B1ALM5;Q9P0T7;F2Z389;B1ALM7;B1ALM8;B1ALM4
GNAQ	B1AM21
UNC13B	B1AM27;O14795;O14795-2;A0A0U1RRL2	0.767528	0.344102	0.0824475
UBE2J2	B1AMF0;Q8N2K1;Q8N2K1-3;D6RD90;A6NGS0;Q8N2K1-2;D6REN4;D6R9H0;D6RB84;D6RA15;B1AMF1;D6RC43	0.153686	0.885366	0.723166
SEPTIN6	B1AMS2;Q14141-2;Q14141-4;Q14141;Q14141-3	-0.232177	0.781702	0.534894
CD58	B1AMW1;P19256-2;P19256-3;P19256;H0YDI1	-1.61886	0.121351	0.00439793
PRSS3	B1AN99;P35030-5;P35030-3;P35030-2;P35030-4;P35030
GUK1	B1ANH0;Q16774-2;B1ANG9;Q16774-3;B1ANH2;B1ANH3	0.590214	0.271111	0.0450927
CD55	B1AP13;P08174-2;P08174-4;P08174;P08174-3;P08174-5;H3BLV0;H7BY55;P08174-6;P08174-7;B1AP15;A0A2R8YDY3;A0A2R8YEC5;A0A2R8Y4B4	0.00506136	0.997315	0.991304
PSEN2	B1AP22;P49810-3;P49810;E5RHT1;P49810-2
USF1	B1AQP1;P22415;P22415-2;E9PME6;H0YD59	0.223452	0.504219	0.204429
MYO9A	B2RTY4-4;B2RTY4-2;B2RTY4;H3BRD5;B2RTY4-5;H3BV44;H3BMM1;H3BU05;H3BP49;B2RTY4-3;H3BSU8;H3BMS3	0.495308	0.420482	0.136595
LIN52	B3KN83;Q52LA3;G3V5T8	0.368678	0.470592	0.176484
PHC2	B3KPJ4;A0A0A0MSI2;Q8IXK0-2;Q8IXK0-4;Q8IXK0;Q8IXK0-5;Q8IXK0-3	-0.290864	0.560129	0.255977
MAPK3	B3KR49;H0YEX6;E9PRH7
EIF3H	B3KS98;O15372;E5RFW7;E5RFH0	0.225932	0.534543	0.23324
RALYL	B3KT61;Q86SE5;Q86SE5-3;E5RG71;E5RJ39;Q86SE5-2;E5RIX9	2.47863	0.440035	0.150835
CENPH	B3KVZ3;Q9H3R5;H0Y9E6;D6RBJ6	-0.629937	0.405608	0.125145
PES1	B3KXD6;H7C267;H7BYY8
PITPNB	B3KYB6
CNN2	B4DDF4;B4DUT8;Q99439;Q99439-2;H3BVI6;A0A087X271;A0A087X1X5;H3BQH0;U3KPS3;A0A087WV51	-0.523963	0.459681	0.168332
METTL6	B4DDX3;Q8TCB7;M0R0W0;Q8TCB7-2
MGMT	B4DEE8;P16455	0.234514	0.852417	0.662969
CTNNB1	B4DGU4;A0A2R8YCH5;A0A2R8Y5A3;P35222;A0A2R8Y804;A0A2R8Y543;A0A2R8Y5C3;A0A2R8Y750;A0A2R8Y5Z1;A0A2R8Y7Z0;A0A2R8Y6G0;A0A2R8Y815;A0A2R8YG06	-0.637539	0.637886	0.336052
GIMAP6	B4DH95;Q6P9H5;Q6P9H5-2
SEC11C	B4DI03;K7EJQ7;Q9BY50;A0A0A0MR04	0.874823	0.504219	0.204295
hCG_2002594;SEPTIN5	B4DJ62;C9JM82;E7EPG2;F8W9E5;H7C299	-2.26835	0.360136	0.0936535
INTS14	B4DJL6;Q96SY0;B4DVT3;Q96SY0-4;Q96SY0-3;H3BRY6;H3BMK7;H3BP17	0.232116	0.706221	0.424851
TMEM104	B4DKL7;Q8NE00-2;Q8NE00;J3QQK2
CHURC1-FNTB;FNTB;CHURC1	B4DL54;P49356-2;H0YHA3;H0YID9;H0YHB4;H0YIM3;Q8WUH1-3;H0YJ25	-0.111411	0.85731	0.671181
O75478	B4DLN1	0.536687	0.480618	0.184564
NQO1	B4DLR8;P15559-3;P15559-2;P15559;H3BNV2;H3BRK3
TMEM143	B4DMT0;Q96AN5-2;Q96AN5;M0R325;M0R153;M0QZ02;M0R1H7;Q96AN5-3	1.79837	0.223935	0.0262641
MTERF1	B4DPR9;Q99551;C9JNM8;C9JE25
SEC61A1;SEC61A2	B4DR61;P61619;P61619-3;F8W776;Q8TC24;Q9H9S3-2;Q9H9S3-3;Q9H9S3;H7C1Q9;C9JXC6;H7C069;A6NK38;F2Z2C7;A6NIF9;C9JJV4;H7C1S8	0.985359	0.326411	0.0716733
STK24	B4DR80;Q9Y6E0-2;H0Y630;Q5JV98;Q5JV99	-0.435137	0.506366	0.206293
ZDHHC20	B4DRN8;Q5W0Z9
FAM222B	B4DRX9;Q8WU58
SIVA1	B4DTY2;G3V439;G3V3U1;O15304;H0YJN1;O15304-2	-0.160264	0.869053	0.691654
MED29	B4DUA7;Q9NX70;M0R3F3;Q9NX70-2;M0R0U2;M0R0A0	0.266786	0.45936	0.166991
CCDC28A	B4DUJ5;Q8IWP9	-0.93561	0.121147	0.00435329
IKZF2	B4DWF2;Q9UKS7;A0A0A0MSL2;Q9UKS7-4;Q9UKS7-2;Q9UKS7-6;A0A0A0MT14;Q9UKS7-7;Q9UKS7-3;Q9UKS7-8;E7EPU0;E7EUI1
HNRNPC	B4DY08
TGFBR1	B4DY26;P36897;P36897-3;P36897-2;F8VVC4;H0YHS4;F8VXZ5;F8VRH6;F8W0K6;F8W1R9
COG8	B4DYU2;Q96MW5;H3BQV3;H3BSH5;A0A087X1T3;H3BMQ9;H3BUN2;J3QRV3	0.766035	0.199154	0.0195046
PKMYT1	B4DZM6;Q99640-3;Q99640;I3L3P0;I3L136;A6NHV6;Q99640-4;Q99640-2;I3L4K3;I3L4Y0;I3L1H7
DFFB	B4DZS0;O76075;O76075-2;J3KT26;Q96P72;G3XAD0;Q96P73;O76075-4;O76075-3	-0.0606508	0.958208	0.889675
PEX5	B4E0T2;P50542;P50542-4;P50542-2;P50542-3;J3KPV0;F5H3X7;F5H5C0;F5H432;F5GXX3;F5H205;F5H637;F5GZ41;F5H0L9;F5GYB4	-0.319696	0.539549	0.237562
STK26	B4E0Y9;Q9P289;Q9P289-2;Q9P289-3	-0.126531	0.84345	0.647057
TSPAN7	B4E171;B4DDG0;P41732
DERL1	B4E1G1;Q9BUN8-2;Q9BUN8;E5RGY0	0.701106	0.510889	0.210781
RIOK3	B4E1Q4;O14730;O14730-2;J3QQL5;J3QLP4	-0.26603	0.697278	0.41173
CFB;C2	B4E1Z4;E7ETN3;P00751;H7C5H1;A0A0G2JH38;P00751-2;H7C526;C9JRT3;F8WCJ9;A0A0G2JJM0;Q5ST52;F2Z3N2;Q8N6L6	-0.438541	0.681883	0.39188
GNLY	B4E3H9;H0YDW8;P22749-2;P22749	-1.02511	0.444772	0.155855
ADA2	B4E3Q4;Q9NZK5;A0A087X0I3;Q9NZK5-2;A0A3B3IT96;A0A3B3IRR5;C9IZA8;F5H7J3	0.0963663	0.954704	0.878172
CORO1C	B4E3S0;H0YHL7;F8VV53
LBH	B5MBX5;B5MCP4;Q53QV2	-1.01861	0.336806	0.0783306
LIMK2	B5MC51;P53671-3	0.513991	0.388749	0.11481
MPV17	B5MC53;B5MCF8;P39210;E7EX18;G5E9F5;C9J473;H0Y6M5;A8MPV4;F8WEL3;B5MC10;A8MTD3	0.332932	0.806065	0.583389
CFAP36	B5MCA1;Q96G28;Q96G28-2;B5MC35;B5MD16	0.25476	0.822335	0.607953
PES1	B5MCF9;O00541	0.13982	0.863109	0.682056
CLIP4	B5MCH3;Q8N3C7;Q8N3C7-3;Q8N3C7-2;G3XAK3;Q8N3C7-4
R3HDM2	B5MCU0;B5MCG9;Q9Y2K5;A0A0U1RRA6;H7C0E9;H0YIX9;Q9Y2K5-2;Q9Y2K5-3
SEPTIN2	B5MCX3;C9IY94;H7C2Y0;H7C310;C9JQJ4;B5MD47;H7C1T1	-1.08388	0.402855	0.123203
MAPK12	B5MDL5;P53778-2;P53778
LDAH	B5MDU6;Q9H6V9;Q9H6V9-2;A0A0A0MSH6;Q9H6V9-3;B5MCU4;Q9H6V9-4;C9JUM0;C9JHU6;B5MCE2;B4DRG3;D3YTH1	0.327363	0.553951	0.250484
GATA1;GATA2	B7WNQ9;P15976-3;P15976-2;P15976;P23769-2;P23769
TCF7	B7WNT5;P36402-7;P36402-11;P36402-3;P36402-8;P36402-12;P36402-4
ABHD18	B7WP89;A0A2R8YEZ0;Q0P651-3;Q0P651-2;Q0P651;Q0P651-4
EML3	B7WPE2;Q32P44;Q32P44-2;H0Y3M3;G3V1D0;G3V195;H7C355;C9J6V3;E9PJV5;E9PSB4;Q32P44-3	0.559373	0.267165	0.0431297
RIC8B	B7WPL0;Q9NVN3-3;Q9NVN3-1;Q9NVN3;F8VY51;Q9NVN3-4;H0YHS3
PPM1M	B7XGB9;H7C3S3;Q96MI6-4;Q96MI6;Q96MI6-3;Q96MI6-2;H7C3K4
FBXO44	B7Z1P2;Q9H4M3-2;R4GNH4;R4GMZ8;A0A0A0MSI6;Q9H4M3	1.10062	0.214023	0.0240121
BCAP29;DUS4L-BCAP29	B7Z2L0;A0A669KBH7;A0A669KB27;Q9UHQ4;H0Y7N8;C9JTE9;H7C5E2;A0A669KAY5;Q9UHQ4-2;C9IYK6;F8WB99	-0.411859	0.694205	0.407543
ACBD5	B7Z2R7;Q5T8D3-2;Q5T8D3-3;Q5T8D3-4;A0A087X0B8	-0.329656	0.752818	0.495892
TPCN1	B7Z3R2;Q9ULQ1;Q9ULQ1-3;H0YIK4;Q9ULQ1-2	-0.531145	0.760669	0.508064
FGD4	B7Z493;E9PJX4;F8VWL3;Q96M96;F8W1R0;E9PNX0;E9PQT1;Q96M96-2;Q96M96-3;H0YDQ0;J3KSS3;F8VVF1	0.0393994	0.98055	0.943484
BTBD10	B7Z503;Q9BSF8;Q9BSF8-2;E9PKU9
ZNF747	B7Z5R0
SLC9B2	B7Z676;E9PE63;D6RGJ7;Q86UD5-2;Q86UD5
DDX27	B7Z6D5;Q96GQ7;A0A087X059;A0A087WYH5	0.166577	0.82724	0.617873
ZNF814;ZNF552;ZNF587B	B7Z6K7;A0A087WWD1;Q9H707;A0A494C1I7;M0QY62
NPRL3	B7Z6Q0;Q12980;B1B1F5;F8WDA5;A0A087WTD0;F8WCB2;A0A087WTE2;A0A087WTP7;F8WEK7	-0.635456	0.462041	0.169976
TMEM106A	B7Z779;K7ERE2;Q96A25
RANBP3	B7Z7F3;K7EIJ4;K7EID7;K7ENB9;K7ESQ0;K7ENJ2;K7EMH9	0.434723	0.367955	0.100147
GPR89A;GPR89B	B7ZAQ6-2;B7ZAQ6-3;P0CG08;B7ZAQ6;A0A087WW78;A0A087WW82;U3KPV2;E9PKY3	0.234112	0.835236	0.634492
PPP1R3G	B7ZBB8
FOXP4	B7ZBM3;Q8IVH2-2;Q8IVH2;Q8IVH2-3;A2A312;A0A590UJX7
SH3GLB2	B7ZC38;Q9NR46;Q9NR46-2;B7ZC39;F8WFB9;G5E9J1;H7C1Z6	0.661846	0.28002	0.0499352
FNBP1	B7ZL14;Q96RU3-4	-0.849208	0.511278	0.211405
VARS2	B7ZL25;B4E0K6;A0A0G2JL52	0.39572	0.635311	0.333247
COX18	B7ZL88;Q8N8Q8	1.397	0.286056	0.052316
NAIP	B7ZLE8;A0A0G2JS53;E7EQW0;Q13075;A0A0G2JNC7;Q13075-2;A0A0G2JQE0;H0YAX2;E5RJA3;REV__B4E1N1;REV__Q6NXE6-2;REV__Q6NXE6	-1.11673	0.521585	0.22258
LOC402624	B7ZLF3;A0A286YF50	0.0955992	0.927898	0.813941
CPEB4	B7ZLQ8;Q17RY0-2;Q17RY0;E5RJM0;A0A590UJI5;H0YBG1;A0A590UJN2	0.364714	0.472912	0.178908
SRGAP2;SRGAP2B;SRGAP2C	B7ZM87;O75044;A0A075B7B5;A0A286YEY3;P0DMP2;Q5VZB4;P0DJJ0;E9PDX4;A0A087WW56;A0A075B7E9;A0A087X0L1;A0A075B7C8;A0A075B7E6;A0A075B743;A0A087X1G6	0.0196634	0.987313	0.959257
MTHFD1L	B7ZM99;A0A087WVM4;H0Y327;Q5JYA8;Q4VXM0;Q4VXV2;Q4VXM1	0.173532	0.894789	0.745339
GTDC1	B8ZZ45;Q4AE62-6;Q4AE62-2;Q4AE62-5;Q4AE62;C9JIH3;Q4AE62-3;Q4AE62-4
MZT2B;MZT2A	B8ZZ87;Q6NZ67;H7C173;A0A494C0V9;H7BZ50;H7C202	0.269802	0.786572	0.542001
GLS	B8ZZA8	-0.165201	0.937011	0.841657
SAMD12	B8ZZB7;H0YEJ0;Q8N8I0;F8VYB8
METTL5	B8ZZE3;B8ZZC8;Q9NRN9;B8ZZY8;H7C0M7;E7EMN2;F5H4E8	-0.499223	0.502397	0.202397
STK16	B8ZZI5;B8ZZN3;O75716;B4DPS1
MITD1	B8ZZL5;Q8WV92;H7C3Q6;F8WED5;A0A1W2PP14	0.27961	0.89824	0.757138
CAPG	B8ZZL6
SUMO1	B8ZZN6;P63165;B8ZZJ0;B9A032;B8ZZ67;P63165-2	0.45174	0.297237	0.0576426
PTMA	B8ZZQ6;P06454-2;P06454;B8ZZA1;B8ZZW7;H7C2N1	-0.325229	0.681913	0.392061
ANKZF1	B8ZZS4
ATF2;CREB5	B8ZZU6;P15336-5;P15336;E9PBF9;P15336-4;H7C2N6;P15336-7;E9PEK8;P15336-3;F5H629;P15336-2;C9JCI8;P15336-6;P15336-8;H9KVC5	-0.370594	0.625539	0.323242
CD8A	B8ZZZ4;P01732-2;P01732;P01732-3	-0.0077353	0.997427	0.992244
TSGA10	B8ZZZ9;F8WA32;A0A669KBL0;Q9BZW7
USP39	B9A018;Q53GS9;Q53GS9-3;A0A087X1B2;Q53GS9-2;F8WC91;C9JIU2;C9J0X5;A0A087WW31	-0.208036	0.631116	0.329683
HIBCH	B9A058;H7C1A5;H7C126	0.583015	0.734896	0.463144
PLCH2	B9DI82;O75038-3;O75038;O75038-2;O75038-4;O75038-5
ZNF507	B9EGE7;Q8TCN5;Q8TCN5-2
OAS1	C6EMZ7	-1.2265	0.799618	0.569127
NDUFA5	C9IZN5
SSR1	C9IZQ1
AJM1	C9J069
ZC3HC1	C9J0I9;Q86WB0;Q86WB0-2;Q86WB0-3;F8WAU5;F8WBD7;F8WDK5;F8WF13	0.0774226	0.874242	0.698728
CCDC126	C9J0J0;Q96EE4
PFN2	C9J0J7;G5E9Q6;P35080-2	1.85878	0.159927	0.0105556
SRI	C9J0K6;P30626-2;P30626;P30626-3;B4DHQ6;E9PG82	0.944212	0.234519	0.0310739
NCOR2	C9J0Q5;Q9Y618;Q9Y618-4;C9JE98;Q9Y618-5;A0A384DVL6;C9J7T7;C9JQE8;Q9Y618-2;C9J330;H0YGK8;H7C1Y3;H7C184;H7C2R5;C9JNV9;H7BZU2;H7C0P3	-0.0486789	0.93265	0.831584
RNF181	C9J1C6;Q9P0P0;F8WBU5;C9J391;H7C426	0.0399479	0.966861	0.910478
BLVRA	C9J1E1	-0.649252	0.676906	0.386397
UBE2E1;UBE2E2	C9J2P0;P51965;P51965-3;B7Z306;P51965-2;A0A087X283;H7C061	0.278043	0.747633	0.485797
CCNE1	C9J2U0;P24864-2;P24864-3;P24864;I3L413;I3L1Q9
IKBKG	C9J2V2	-2.89908	0.0500513	0.0001529
POLR2B	C9J2Y9;P30876;C9J4M6;C9JMN3;C9JZW8	0.156743	0.516847	0.218062
EHD1	C9J2Z4;C9JDQ8
B4GALT4	C9J3R8;O60513;E7ETS9;C9J4S5;C9J5S0;C9JE00;C9JA31	-1.67814	0.366303	0.0989059
MKRN2	C9J494;Q9H000;Q9H000-2	0.426267	0.362967	0.0958706
MEF2B	C9J4J4;Q02080-2;B8ZZJ5;B3KQ23	-0.783259	0.663457	0.368123
PDCD10	C9J5C3;Q9BUL8;C9J6F3;C9J363;C9JND6;H7C5M9;C9JSA3;C9J932;F8WDF3	-0.496923	0.375995	0.106788
IGF1R	C9J5X1;P08069
SMPD4	C9J647;F8WF03;F2Z2I0;F2Z2W5
SPP2	C9J6K0;Q13103
ZC3HAV1	C9J6P4;Q7Z2W4-4;H7C5K1;Q7Z2W4-5	0.0437261	0.938398	0.84493
PFN2	C9J712;P35080;C9J2N0;C9JQ45	2.26614	0.180112	0.0155407
UMAD1	C9J7I0;A0A1B0GUC2;A0A1W2PP33	0.905577	0.285572	0.0520905
KDM4C	C9J879;Q9H3R0-3;Q9H3R0-4;Q9H3R0-2;Q9H3R0
HDAC10	C9J8B8;Q969S8-2;Q969S8;Q969S8-4;Q969S8-5;Q08AP5	-0.702107	0.512452	0.214174
RPSA	C9J9K3;P08865;A0A0C4DG17	0.494321	0.321457	0.0689746
NMD3	C9JA08;Q96D46;C9J0B9;C9IZW9;C9K0C2;C9IY70	0.569297	0.365608	0.0976247
SSR3	C9JA28;Q9UNL2;Q9UNL2-2;C9J365	0.501427	0.747633	0.485572
DALRD3	C9JA38;Q5D0E6-2;Q5D0E6;A0A096LNZ3;C9JJG6;Q5D0E6-4;Q5D0E6-3	-1.48574	0.114904	0.00309865
CMTM5	C9JAI6;Q96DZ9-4;Q96DZ9-5;Q96DZ9-3;Q96DZ9-6;Q96DZ9-2;Q96DZ9	-1.54567	0.36664	0.0991727
HIGD1A	C9JAW5;C9JNU6;Q9Y241;Q9Y241-2	0.426173	0.679691	0.389479
FXN	C9JAX1;Q16595;A0A2R8Y5A1;Q16595-2;Q16595-3;A0A2R8Y4G3;A0A2R8Y577	-0.295819	0.752818	0.49562
AP4M1	C9JC87;O00189;C9JWL4;C9IZL5;C9JMG3;H7C0A0;H7BZV3;F8WCR6;H0Y6K1;F8WDR3;F8WCC5	-0.730914	0.227029	0.027517
DRAP1	C9JCC6;Q14919;Q14919-2;E9PNC7;E9PMW2	0.0350915	0.965199	0.905432
VIPR2	C9JCP7;P41587;P41587-2
PPP1R7	C9JD73;Q15435-5;Q15435-4;H7C118
MOGS	C9JDQ1	-1.00338	0.581671	0.27673
TMUB1	C9JE12;C9JCW7;Q9BVT8;A0A590UJA9	-0.334614	0.599254	0.295348
CDC42EP3	C9JEZ4;Q9UKI2
APOD	C9JF17;P05090;C9JX71;F8WBT9	-0.990806	0.458706	0.166269
TRAT1	C9JF66;Q6PIZ9
GPS1	C9JFE4;Q13098-5;Q13098-7;Q13098-6
CYCS	C9JFR7;P99999;CON__P62894	1.17653	0.274061	0.047525
SPRED2	C9JG63;Q7Z698-2;Q7Z698;H7C2T4;H7C3Y6;C9J623
AAMP	C9JG97;C9JEH3;Q13685;C9JTS3;H7C0R2	0.174606	0.795108	0.560682
TMEM238	C9JI98	-0.554955	0.624896	0.322506
APEH	C9JIF9;P13798;H7C393;H7C1U0;C9JLK2;F8WEH5;H0YFE5	-0.183918	0.843183	0.646182
MRPS34	C9JJ19;P82930	0.876827	0.289152	0.0544437
VPS8	C9JJN9;Q8N3P4-3;Q8N3P4;Q8N3P4-2;C9JP71;C9JG07;C9JKL0;C9JIA0;C9JPI1;F8WB24;H7C058;H7C322	-0.280165	0.4709	0.176821
SLC38A5	C9JJU1;C9JMY2;C9JHH7;C9JWG4;C9JNK4;Q8WUX1;Q8WUX1-2	0.416586	0.71453	0.434223
ARVCF	C9JJX6;E9PDC3;O00192-2;O00192
STARD3NL	C9JKL2;O95772-2;O95772;C9JJ39;C9J3F5;C9JPX5
PDK1	C9JKT3;F8WC75	-0.62547	0.725504	0.450402
OXNAD1	C9JLB7;Q96HP4;U3KQU8;F8WBF3	0.903015	0.29475	0.0564529
DARS1	C9JLC1;C9J7S3;C9JQM9	-0.486089	0.828345	0.620587
PIGX	C9JLT7;C9JF71;C9JFU3;F8WEJ3	0.0376585	0.982191	0.946006
POLR2H	C9JLU1;P52434;P52434-4;P52434-2;P52434-3;P52434-5	-0.0790501	0.899065	0.758778
MCRIP1	C9JLW8;I3L2L5;I3L317;I3L4Q0;I3L3A7	0.0846564	0.903191	0.765637
FARP1	C9JME2;Q9Y4F1;Q9Y4F1-2;M0QXT1;H0Y783	-0.67516	0.669257	0.376104
CDH2	C9JMH2;A0A6Q8PF58;C9J126;P19022-2;P19022;A0A6Q8PHJ8
OARD1	C9JNE2;Q9Y530;C9JXC3;C9J5P1;H7C5Q1;C9JA90;C9IZY1	-0.065349	0.929993	0.822832
PARL	C9JNP8;Q9H300-2;Q9H300;F8WCQ4;A0A1W2PS40;A0A1W2PP11;H7C0U0;H7C045;H7C122;A0A1W2PP66	0.344102	0.788542	0.545371
USP4	C9JNU9;Q13107-3	0.255526	0.886488	0.728519
MBNL1	C9JP00;A0A0A0MQX8;Q9NR56;Q9NR56-7;Q86VM6;C9JCX1;H7C4Y1;C9J4T8	0.417912	0.348838	0.0857258
EIF3B	C9JQN7	-0.0262185	0.987607	0.961148
C7orf50	C9JQV0;Q9BRJ6;H7C0T1;H7C2R9	-0.114331	0.90655	0.771215
SATB2	C9JR56;Q9UPW6-2;Q9UPW6
KLHDC10	C9JRT7;Q6PID8
SEC22A	C9JRY4;C9JNZ0;Q96IW7;C9JDJ8;F8WAU7;C9JR77;C9J463;C9JZ27	-0.231761	0.834403	0.631279
CHCHD3	C9JRZ6;Q9NX63;F8WAR4;A0A286YEX5	0.701964	0.275333	0.0484716
STEAP4	C9JS50;Q687X5;Q687X5-2	-0.881596	0.473957	0.17986
ZNF780B	C9JTJ1;Q9Y6R6
ST7;ST7L	C9JU30;Q9NRC1;B7Z4L1;Q9NRC1-5;E7EPD9;Q9NRC1-4;G3XAH9;B7Z4U3;Q9NRC1-2;Q9NRC1-3;H7BXS2;E7EPW5;Q9NRC1-6;E9PCV1;E7ENZ9;Q9NRC1-7;Q8TDW4;Q8TDW4-3;Q8TDW4-7;Q8TDW4-6;Q8TDW4-5;C9JRW1;Q8TDW4-2;Q8TDW4-4;C9JRQ0;C9JZV9;Q8TDW4-8;H0Y7M0;C9JX79;C9JCI7;C9JWK8;Q5TEH7	0.00540222	0.997841	0.993314
DCUN1D1;DCUN1D2	C9JVE2;C9J8R4;C9JRU6;C9J0B2;C9JRE2;C9JAV2;H7C216;Q6PH85-2;Q6PH85	0.116058	0.835505	0.634975
HJURP	C9JWC4;Q8NCD3-3;Q8NCD3-2;Q8NCD3;H7C3V8
UGP2	C9JWG0;C9JTZ5;F2Z3H1;C9J3M0;F2Z3P4;F8WC70	-1.20983	0.145631	0.0072702
TMEM243	C9JY04;Q9BU79
FILIP1L	C9JYJ6;Q4L180-5;Q4L180-3;Q4L180-7;Q4L180-2;Q4L180;Q4L180-6
POP7	C9JYM0;O75817	0.962122	0.326777	0.0718209
SYPL1	C9JYN0;Q16563-2;Q16563;A0A0U1RQT9;H7C4J8	-0.482788	0.73841	0.469293
RPL22L1	C9JYQ9;H0Y8C2;Q6P5R6	0.0476012	0.98619	0.956132
TVP23C;TVP23B;TVP23C-CDRT4	C9JYS5;Q9NYZ1;J3QL63;J3QL47;A0A0A6YYB9;J3KS67;Q96ET8-2;Q96ET8-3;Q96ET8;C9JPH1;K7ENL4;E5RIS5;I3L376;E5RGC5;K7EK95	0.186779	0.825483	0.614649
XRCC5	C9JZ81	0.134179	0.928605	0.820176
GART	C9JZG2	-0.414138	0.840982	0.643074
UBE2H	C9JZG9
DHRS2	C9JZP6;Q13268;Q13268-2;H0YJG9;H0YJP4
BDH1	C9K0G7
HLA-F	D0EV57;P30511;A0A140T9C2;A0A140T9W3;A0A140T9B7;A0A0G2JH66;A0A0G2JPA3;A0A140T8X0;A0A140T9V0;A0A140T9W7;A0A140T9D9;A0A140T939;P30511-3;A0A140T9X6;P30511-2;A0A140T9J8;A0A0G2JNV5;A0A0D9SFW8;A0A140T9M4;A0A140T908;A0A140T925;A0A140T9A3;A0A140T9K3;A0A140T9P9	0.7271	0.472387	0.178397
CLDN5	D3DX19;O00501
GPBP1	D4PHA4;Q86WP2;Q86WP2-2;Q86WP2-3;Q86WP2-4	-0.364086	0.796209	0.562592
HLA-B	D5H3J5;Q2L6G2;A0A140T9A9;A0A140T9H3	1.20857	0.620916	0.317276
C1QB	D6R934;P02746;A0A0A0MSV6;D6RGJ1	-0.496021	0.795108	0.560945
AIMP1	D6R937
CAMK2D	D6R938;Q13557;E9PF82;Q13557-6;Q13557-11;Q13557-8;Q13557-3;Q13557-4;E9PBG7;Q13557-10;Q13557-9;Q13557-5;H0Y9J2	-0.010835	0.997223	0.989614
RPS3A	D6R9B6	-0.358484	0.816246	0.596928
FRYL	D6R9B9	-0.220495	0.851942	0.662302
CDV3	D6R9V8;D6RFH2;Q9UKY7-3;D6RDN0;D6R973	-0.829147	0.69476	0.40857
SLC38A9	D6R9X0;E7ESU6;D6R9Q7;Q8NBW4-2;Q8NBW4;D6RHW0;D6RER8;D6RG31;D6RHF5;Q8NBW4-4;Q8NBW4-3	0.349336	0.851375	0.660988
COX7C	D6R9Z7;P15954	0.371062	0.776087	0.527698
ETFDH	D6RAD5	-0.734021	0.891979	0.739431
TENT2	D6RAF2;Q6PIY7-2;Q6PIY7	-0.202138	0.847885	0.654925
FBXO4	D6RAJ6;Q9UKT5-2;Q9UKT5;D6REP2	-0.147752	0.805058	0.581571
HNRNPH1	D6RAM1	-0.186608	0.913521	0.783174
DOK3	D6RAM3;Q7L591;D6RC22;D6R951;D6R977;D6RAZ9;D6RF29	-0.326247	0.620511	0.316698
LYRM9	D6RAR2;D6RFL2;J3KTA2;A8MSI8;J3QLB4	-0.0487074	0.979797	0.94191
CDV3	D6RAV0
FAM169A	D6RB01;Q9Y6X4;D6RC41;D6R953;Q9Y6X4-2	-0.519977	0.800485	0.571089
AMACR	D6RB81;Q9UHK6;Q9UHK6-5;V9GZ45;V9GYU9;V9GYP4;Q9UHK6-4;Q9UHK6-2	1.72468	0.65062	0.352598
PEX10	D6RBB0;O60683;O60683-2;A0A3B3ITN6;D6RA89;D6RIF5
PHB	D6RBK0
ELMOD2	D6RBS5;Q8IZ81;D6RHX2;V9GY58	0.941768	0.234519	0.0307373
CAGE1	D6RCC6;E7EUJ7;Q8TC20-2;Q8TC20-4;Q8TC20;Q8TC20-3;Q8TC20-5;D6R9A7
HSD17B11	D6RCD0;Q8NBQ5	-0.251168	0.835236	0.634224
TMEM175	D6RCD9;D6RHV8;D6RAU7;D6RIZ2;D6RDY8;Q9BSA9
CLDND1	D6RD48;D6RAZ7;D6RCR8;D6RDI6;D6RFX6;D6RCE6;D6R9S8;D6RC11;A0A0R4J2F2;D6RA76;D6RDY1;D6RHU6;H0Y8T9;D6RDP6;D6RIU2;Q9NY35;Q9NY35-2	0.0364554	0.969509	0.9158
DEK	D6RDA2
RPS3A	D6RED7
ABRAXAS1	D6REL5;Q6UWZ7-2;Q6UWZ7;A0A087WZ78;A0A087WWJ9	0.148284	0.844221	0.648894
RNASET2	D6REQ6
SEC31A;SEC31B	D6REX3;O94979;O94979-3;O94979-8;O94979-2;O94979-9;O94979-4;O94979-6;O94979-10;D6RHZ5;H7BXG7;O94979-7;O94979-5;H0Y8V7;H0Y9T9;H0Y8W8;H0YAF5;H0Y9V3;D6RCQ9;D6RE64;E9PKR7;Q9NQW1-2;D6RHE8;D6RBT0	0.941443	0.124889	0.00487086
MCC	D6REY2;A0A096LPB3
RACK1	D6RF23;H0Y9P0	-0.404503	0.800239	0.570719
GC	D6RF35;P02774;P02774-3;P02774-2;D6RBJ7;D6RF20	-0.675176	0.597719	0.293157
HNRNPD	D6RF44	-1.58957	0.453423	0.162664
DCK	D6RFG8;P27707;D6RCP9;D6RG38	-1.12939	0.150429	0.00879448
CYB5B	D6RFH4;H3BUX2;O43169;J3QR91	-0.123153	0.887789	0.731193
ASTE1	D6RG30;Q2TB18;Q2TB18-2;REV__Q96PB7-6;REV__Q96PB7-4;REV__Q96PB7-2
SEPTIN11	D6RGI3;D6RER5;Q9NVA2;Q9NVA2-2;D6RDU5;H0Y961;H0Y9G8;D6RDP1;D6R9Y6	-0.264545	0.745873	0.482086
CENPK	D6RHD3;Q9BS16;D6RJF0;D6RC76;D6RAX0;D6R984;D6RBN6	-0.784388	0.440035	0.150158
RNASET2	D6RHI9;A0A087WZM2;O00584;H0YAE9;A0A087WWI1;O00584-2;J3QQ64	-0.557037	0.569242	0.265733
ZBED3	D6RIC4;Q96IU2
COX7A2	D6RIE3;D6RGV5;H0UI06;P14406;D6R9C3	0.13672	0.932101	0.829984
SLAIN2	D6RIF6;H0Y9L2;D6REM5	0.797463	0.518369	0.219714
C4orf33	D6RIS3;D6RD26;D6RIT3;Q8N1A6	-0.290527	0.861108	0.679131
CIRBP	D6W5Y5;K7EQR7;Q14011-2;K7EMY9;Q14011-3;K7EJV1;K7EJV5;K7ER40;K7ENX8;K7ELV6;K7ELT6;K7EQX4;K7ENN6;K7EIF7;K7EQL0
HLA-DRB1	D7RIG5;A0A140T958	-0.288426	0.927898	0.815042
HLA-B	D9J307;A0A140T9G0	1.57609	0.432771	0.142883
MMS22L	E2QRD4;Q6ZRQ5;H0Y8J1;H0YAJ2	-0.52947	0.719718	0.442299
USP45	E2QRF0;Q70EL2;H0YA21;D6RC01;Q70EL2-3;H0Y986;H0Y8Q0;D6RBV3;Q70EL2-2	-0.131971	0.932069	0.829246
GMNN	E2QRF9;O75496;C9K0U5;H7C608
HELQ	E3W980;Q8TDG4;E3W982;Q8TDG4-2;Q8TDG4-5;Q8TDG4-4
CLASP2	E3W994;J3KR49;O75122;A0A0U1RQI6;B3KR06;E7ENG2;O75122-2;D6RBU8;H7C4M5;C9J668;H7C5M8;H7C4I5;H7C4X8	0.314747	0.713221	0.432724
SPIDR	E5RFY2;E5RIB8;B3KP42;Q14159-2;Q14159;Q14159-3
TATDN1	E5RG17;Q6P1N9;G5EA19;U3KQS5;A0A0D9SGD3;Q6P1N9-2;E5RGF2;H0YBX2;E5RG62;E5RK70;E5RID7;E5RI69;E5RJY6	0.469896	0.398971	0.120793
CA1	E5RG43	-3.30237	0.214245	0.0240649
TRIM35	E5RGB3;Q9UPQ4-2;Q9UPQ4
LYPLA1	E5RGR0;O75608-2;O75608;A0A087X1K9;B4DP64;E5RJ48	0.829872	0.244156	0.0353357
STMN2	E5RGX5;Q93045;Q93045-2	-1.13314	0.352427	0.0876182
ZFAT	E5RH37;E9PBN4;F8W7M8;Q9P243-4;Q9P243-2;Q9P243;Q9P243-3;E5RGN2
ELOC	E5RHG8;Q15369;Q15369-2;R4GMY8	0.109199	0.806065	0.582944
UQCRB	E5RHG9	-0.473136	0.865777	0.687462
RRNAD1	E5RHI7;Q96FB5;E5RIL6;H0YBL9;Q96FB5-2
HAVCR2	E5RHN3;Q8TDQ0;Q8TDQ0-2
ERLIN2	E5RHW4;O94905;E5RJ09;O94905-2;O94905-3	-0.452895	0.686559	0.398284
NPM1	E5RI98	-0.435556	0.8748	0.700195
TBCA	E5RIW3;E5RJD8;O75347;E5RHG6;O75347-2;E5RIX8;A0A494C144	0.552438	0.226817	0.0274641
PIP4P2	E5RIY0;Q8N4L2;E5RFT4;E5RJC2;E5RIP9	-0.717873	0.364426	0.0968818
AP3M2	E5RJ52;P53677;E7ER80;P53677-2;H0YBA0;H0YAY4	-0.0851022	0.905422	0.769603
DECR1	E5RJD2
ANXA6	E5RK69	0.00521405	0.997315	0.991448
CETN3	E5RK82;E5RJF8;O15182;H0YBL5;E5RH67;E5RFM2	-0.391783	0.55764	0.253978
SGMS1	E6ZCI6;C0MHM2;Q86VZ5	0.223042	0.884108	0.718809
PIGG	E7EM50;Q5H8A4-4;Q5H8A4-2;Q5H8A4;D6RFE8;E7EWV1;Q5H8A4-5;Q5H8A4-6;Q5H8A4-3;D6R9J9;D6RD39	0.560477	0.511278	0.212782
PGGHG	E7EMA9;Q32M88;B8ZZ60;Q32M88-2;H3BM00;H0YCL6	0.565965	0.354907	0.0902162
FLOT2	E7EMK3;Q14254;J3QLD9;K7EKW9	-0.923068	0.167972	0.0133998
UBR5	E7EMW7;E7ET84;E5RFK7;H0YAV7;H0YBB4	0.104136	0.816725	0.598005
ZNF143;ZNF76;ZNF774	E7EN86;P52747-2;P52747-3;P52747;E7EX64;E9PPB0;C9JRS3;E9PLN4;E9PS81;E9PMY8;E9PJF2;C9JTC5;C9J2G7;C9JCG1;E9PLS7;Q6NX45	-0.158055	0.802715	0.576492
TAP2;HLA-DOB	E7ENX8;Q03519-2;A0A140T9S0;A0A140TA22;H0Y4X4;A0A140T9U5;A0A140T9L2;A0A140T9F2;A0A140T945;A0A140T935	-0.533215	0.665576	0.370501
STXBP4	E7EPP7;Q6ZWJ1;B5MCT9;Q6ZWJ1-2	1.68935	0.167961	0.0132727
CAST	E7EQ12;D6RC54;D6RAA8	-0.146219	0.927898	0.814205
AP5M1	E7EQ45;Q9H0R1;Q9H0R1-2;H0YIY0;G3V3L4;G3V573;S4R311	0.474633	0.409638	0.128059
NAA50	E7EQ69;Q9GZZ1;C9J5D1;A0A087WWJ2;Q9GZZ1-2;B0AZT5;C9J5J3;C9JZU6;A0A0D9SF32;F8WCK0	-0.0519479	0.937441	0.842381
BBS1	E7EQH1;Q8NFJ9-3;Q8NFJ9;E9PR55;Q8NFJ9-2;E9PPR3;E9PJ28;E9PMB7
HNRNPH1	E7EQJ0
YIPF3	E7EQR8;Q9GZM5;D6RFI3;D6RGY8;H0Y9A1;D6RBQ1;D6RA04;D6RAY4	-0.0532615	0.953538	0.876326
PRDM15	E7ER26;P57071-3;P57071-2;P57071;Q4W8S1;P57071-6;P57071-5;A0A6Q8PFK1	-0.0097708	0.996894	0.987738
CLASP2	E7ERI8;E7EW49;O75122-3	0.531269	0.330748	0.0745229
RASA4	E7ERK1;O43374-2;O43374;H0YB35	0.729827	0.695314	0.409278
ARHGAP44	E7ERK8;Q17R89-2;Q17R89-3;Q17R89;F5H6L3;J3KRS3
EIF2B4	E7ERK9;A0A087WW69;H7C2L8	0.378268	0.389414	0.115474
ZC3H18	E7ERS3;Q86VM9;H3BRH3;H3BP01	0.442973	0.360609	0.0940023
THBS4	E7ES19;P35443
NOS3	E7ESA7;P29474
XPO7	E7ESC6;E5RIW1;H0YBE1	-0.698478	0.274061	0.0475898
MAEA	E7ESC7;Q7L5Y9;B4DQT1;B4DVN3;Q7L5Y9-3;D6REW7;Q7L5Y9-2;D6RE80;D6RIB6;Q7L5Y9-4;D6RDW4;Q7L5Y9-5;D6RA86;D6RID6;D6R8Z3	-0.21124	0.653746	0.358215
WDR17	E7ESC9;Q8IZU2-2;Q8IZU2;H0YAG1	-0.42619	0.754038	0.497595
ANKRD26	E7ESJ3;Q9UPS8;A0A6Q8PFU2;A0A6Q8PF30;A0A6Q8PG48;A0A6Q8PGH2;A0A6Q8PGX8;H0Y4T9;A0A6Q8PHK8;A0A6Q8PHI6;A0A6Q8PH02;A0A6Q8PHK2	-0.359008	0.857969	0.672434
MRPL22	E7ESL0;J3KQY1;Q9NWU5;Q9NWU5-2;Q9NWU5-3	-0.0350181	0.966861	0.911088
ITGA2	E7ESP4;E7EMF1;E9PB77;D6RG08	-0.832904	0.540968	0.239226
MTA1	E7ESY4;Q13330;H0Y4T7;Q13330-2;F8W9Y9;H7C3F3	0.0327621	0.961893	0.899336
ING3	E7ET07;Q9NXR8;A0A0C4DG38;Q9NXR8-2;Q9NXR8-3	0.302561	0.636506	0.334442
PLAU	E7ET40;P00749-2;P00749;S4R3G7
DAGLB	E7ET49;Q8NCG7-2;Q8NCG7-4;Q8NCG7	-0.803099	0.132747	0.00579973
DTX2	E7ET89;Q86UW9
METTL8	E7ETE0;B3KW44;B5ME25;Q9H825;Q9H825-2;C9JE69;C9J3F1;C9J6U8;H7C2P8	0.0553887	0.966684	0.909725
RPS24	E7ETK0;A0A2R8Y849;A0A2R8YD14;P62847-2;P62847-3;P62847;P62847-4;A0A2R8Y8A0	0.499283	0.440035	0.150241
LAMP3	E7ETP9;Q9UQV4;C9JDI8;C9JYP5	1.66034	0.364564	0.0969924
RBMS1;RBMS3;RBMS2	E7ETU5;E7EPF2;C9J9B2;C9JIJ9;A0A1B0GUW5;Q6XE24-3;Q6XE24-4;Q6XE24-5;Q6XE24-2;Q6XE24;F8W1T6;Q15434;F8VV01	-0.0488909	0.952748	0.874886
PLOD2	E7ETU9;O00469;O00469-2;O00469-3;C9JXZ0
TPCN2	E7ETX0;A0A1B0GTM1;A0A1B0GUM5;Q8NHX9
TCOF1	E7ETY2;Q13428-6;Q13428-7;A0A3B3IS06	-0.147068	0.869053	0.691647
CD36	E7EU05;P16671;P16671-4;P16671-3;E9PLT1;P16671-2;E7EX47;E7ERZ9;E7EWI4;E9PC45;E9PJX8;E7EVU1	-1.31564	0.326177	0.0715081
PITPNC1	E7EU35;A0A0C4DGP0;Q9UKF7-2;J3QS95;J3QRS7
NPIPB5;NPIPB3;NPIPB4;NPIPB12;NPIPB13	E7EUG2;Q92617-3;Q92617-6;Q92617;A8MRT5;F5H3D4;C9IYD2;F8W0I5;Q92617-4;Q92617-2;Q92617-5;C9JG80;F5GW90;A6NJU9;F6SDX0;E9PKP1	-0.22842	0.942946	0.854004
G6PD	E7EUI8	-0.680387	0.675381	0.384994
EIF4G1	E7EUU4;Q04637-8;E9PGM1;Q04637-7;C9K073;C9J2Z7;H7C044;A0A6Q8PFB2;H7C0V6;C9JHW9;C9JIH5;C9JSU8;C9JWW9;C9JWH9;C9J556;C9JWH7;REV__C9JQZ6;REV__F5H7J8;REV__Q8NEG2-2	0.557285	0.227547	0.0278895
CCSER1	E7EUW0;Q9C0I3-2;Q9C0I3;H0YAI2;H0Y9F8;H0YA74
CAPN5	E7EV01;O15484;A0A3B3IRX8;E9PS73	-0.406658	0.84662	0.652567
MTA3	E7EV10;Q9BTC8;E7EQY4;Q9BTC8-2;F6RRE2;E9PCS8;E9PF88	0.171167	0.8748	0.70093
SLC8A1	E7EV41;P32418-2;P32418-3;P32418-4;P32418-5;P32418
MAP4	E7EVA0;P27816-4;B5MEG9;A0A0J9YW37;A0A0J9YVV8	0.744026	0.270814	0.044946
DTNB;DTNA	E7EVB6;E9PEY4;O60941-6;O60941-5;O60941;O60941-3;O60941-4;O60941-7;O60941-2;Q9Y4J8-8;Q9Y4J8-12;Q9Y4J8-16;Q9Y4J8-5;Q9Y4J8-4;Q9Y4J8-3;K7ERH7	-0.345074	0.621401	0.318866
CYFIP2;CYFIP1	E7EVJ5;Q96F07-2;E7EW33;A0A087WWZ1;A0A087WTQ3;A0A087WVE1;A0A087WZL7;A0A087WV63;A0A0G2JRF5;A0A087WWY5	-0.528961	0.541745	0.239829
YWHAZ	E7EVZ2	-1.98118	0.327985	0.0725794
SLC36A1	E7EW39;Q7Z2H8-4;Q7Z2H8-3;Q7Z2H8;E5RHG5
NCOR1;NCOR1P1	E7EW50;J3KS51;J3KT44;C9JAP0;Q9H4R4
SEPTIN10	E7EW69;B5ME97;Q9P0V9;Q9P0V9-2;E7EX04;Q9P0V9-3;C9JEW2;C9JNR7;C9JEQ7;F5H1W3;F8WC85	-0.313659	0.8748	0.70126
EXOC6	E7EW84;Q8TAG9;Q8TAG9-2;B1AP46;F2Z3K0	-0.608888	0.162358	0.0115921
ZMIZ2	E7EWM3;Q8NF64-3;Q8NF64-2;Q8NF64;A0A087X127;F8WC48;C9JDA5	-0.190161	0.704633	0.422189
CSTF2	E7EWR4;A0A0A0MT56	0.097066	0.858935	0.674618
TBC1D31	E7EWW7;E7ERK7;Q96DN5-2;Q96DN5;Q96DN5-3;E5RI94;E5RHC6;E5RFG6;E5RG45;H0YCP2;H0YCY3	-0.522003	0.84514	0.649904
PCCB	E7EX59;P05166;P05166-2;E7ETT1;E9PDR0;C9JQS9;E7ETT4;E7EUY3;E9PEC3;F8WBI9;E7ENC1;C9JVY9;H7C5C9;C9JVW9;C9JAW3	0.188552	0.860359	0.676785
NRP1	E7EX60;Q5T7F0;E9PEP6;O14786-3;O14786-2;O14786;Q5JWQ4;Q5JWQ6
EIF4G1	E7EX73;F8WCF2	-1.30564	0.389414	0.115402
CHTF18	E7EXA6;Q8WVB6;Q8WVB6-2;Q8WVB6-3	-0.947343	0.234519	0.0307087
NACA	E9PAV3-2;E9PAV3;F8VZJ2;H0YHX9;Q13765;F8W0W4;F8W1N5;F8VNW4;F8VZ58	0.707714	0.36265	0.0955216
ALYREF	E9PB61
HK2	E9PB90;P52789	-0.440604	0.6922	0.405079
SEC24D	E9PC44	0.58301	0.720832	0.444023
CELF2	E9PC62;A0A0J9YXJ0;Q5VZZ6;A0A0J9YX66;A0A1B0GU44;A0A1B0GUN8;O95319-5;O95319-2;O95319;O95319-4;O95319-3;V9GYD9;V9GY47;A0A0J9YXK1	0.0991777	0.899324	0.759441
MARK2	E9PC69;Q7KZI7-14;Q7KZI7-16;Q7KZI7-13;E7ETY4;Q7KZI7-15;F5H4F6;F5H6N2;F5H4J8	-0.16731	0.734873	0.462765
RAPGEF6	E9PCH4;Q8TEU7;Q8TEU7-4;A0A5F9ZHG7;Q8TEU7-5;Q8TEU7-3;Q8TEU7-2;B7Z7Y1;D6RE77;Q8TEU7-6	-0.673539	0.131753	0.00558128
GUCY1B1	E9PCN2;A0A494C1B9;Q02153-2;Q02153-3;Q02153;B7Z685;D6RC99
CAV1	E9PCT5;Q03135	0.991329	0.483299	0.186815
GOSR1	E9PCW1;B4DQA8;O95249-2;F6RU00	0.440334	0.486543	0.188884
NNT	E9PCX7;A0A590UJI3;D6RCR6
INPP4B	E9PCZ3;D6RJC3;E7EQN9;O15327;E9PHC0;E9PG59	-1.00785	0.582354	0.277525
SMG7	E9PD50;Q92540-2;Q92540;Q92540-4;Q92540-5;B1ALB4;E9PEK3;D6RAD0;E9PBK2	0.132297	0.840325	0.641528
MEIS1;MEIS3;MEIS3P1;MEIS3P2	E9PDC4;F5GYS8;H0YNY8;U3KPR8;O00470;O00470-2;U3KQV2;H3BLU4;H0YNA8;A6NDR6;Q99687-3;A8K0S8;Q99687;Q99687-2
MYO1B	E9PDF6;O43795-2;O43795;E7EQD9;H7C2Y7;C9JYW1;C9JUP5;A0A0U1RRI3;C9K0I9	0.974851	0.51173	0.213042
LAD1	E9PDI4;O00515;A0A0J9YYF6;A0A0J9YW63;A0A0J9YVY2
ICA1	E9PDL4;A0A3B3IST8;Q05084-3;Q05084;Q05084-2;B9ZVM7
ANKHD1	E9PDP5;H7C2F5;H3BLS9;Q8IWZ3-2;Q8IWZ3-5;Q8IWZ3-3;D6RHC4	0.245288	0.749244	0.490011
CDCA2	E9PEI0;Q69YH5	-0.933063	0.421572	0.137
ATP11A	E9PEJ6;H0Y547;P98196;H0Y8F0;A0A087WVE8;A2A3G9	-1.91248	0.144661	0.00701343
CSF1R	E9PEK4;P07333;P07333-2
MAPK8IP3	E9PFH7;A0A087WYG2;A0A669KB35;Q9UPT6;Q9UPT6-2
MLIP	E9PFJ4;Q5VWP3;Q5VWP3-4;Q5VWP3-3;D6RD42;D6RHX6;E2QRH6;H0Y8L5;E9PCK9;Q5VWP3-2
RABGEF1	E9PFK9;Q9UJ41;Q9UJ41-4;Q9UJ41-3;V9GYI8;A0A1W2PPY0;E9PHB8;C9JDA2	0.0814683	0.840584	0.642083
PHLDB2	E9PFQ4;Q86SQ0-2;Q86SQ0-3;Q86SQ0;G5E9V3;A0A1W2PQ63;E9PGF6;E9PDY7;A0A1W2PRT1
ZFAND2B	E9PFU9;Q8WV99;E7EV05;B4DEN4;Q8WV99-2;F8WEE4;B8ZZ56;A0A087X0D9;C9J1R6	-0.115909	0.925251	0.806555
FCHSD2	E9PG19;O94868;O94868-2;O94868-3;E7ENZ2;C9JM66;B8ZZW8;H0Y6M2;H0YG35	0.488712	0.548296	0.24574
ARHGEF3	E9PG37;Q9NR81-2;E7EU49;Q9NR81;Q9NR81-3;C9J586;Q9NR81-4;C9J609;C9JNF2;H7C4P0;C9J5K8
MAP1A	E9PGC8;P78559;P78559-2	-0.851854	0.562323	0.259553
TNS1	E9PGF5;E9PF55;A0A494C067;A0A2R8Y4T1;Q9HBL0;A0A087WWW7;H0Y4U1;E7ERH1;C9JI43;E7EMG1;Q9HBL0-2	-1.56625	0.162208	0.0113486
TRPM2	E9PGK7;O94759-2;O94759;O94759-3;C9JZQ8
SERPING1	E9PGN7;P05155-2;P05155;P05155-3;H9KV48;H0YCA1	-0.297341	0.8276	0.618242
TSN	E9PGT1;Q15631;H7C1D4;Q15631-2;A0A0J9YVW2	-0.254494	0.707515	0.42597
COPS8	E9PGT6;Q99627;Q99627-2;H7C3S9;F8WEF2	0.0923694	0.895767	0.748083
CYP20A1	E9PHG5;Q6UW02;Q6UW02-2;C9J8K7;Q8WZ13;F8WBE2	0.504001	0.684747	0.395334
MROH1	E9PHY8;Q8NDA8;Q8NDA8-2;Q8NDA8-3;Q8NDA8-7;Q8NDA8-6;Q8NDA8-4;Q8NDA8-5	0.196359	0.774029	0.525742
GSDMD	E9PIB2;E9PNZ0;E9PQR9;E9PQ48;E9PRF1
MTCH2	E9PIE4
THY1	E9PIM6;E9PNQ8;P04216;J3QRJ3	-1.1546	0.270485	0.0444483
YIF1A	E9PIZ0;C9JST7;A6NGW1;O95070
PRDM11	E9PJ09;A0A087WWZ6;Q9NQV5-2;Q9NQV5;H3BSZ2
PHRF1	E9PJ24;B7ZM65;F8WEF5;A0A0J9YYB5;A0A0J9YWD5;Q9P1Y6-3;Q9P1Y6;A0A0J9YX88;Q9P1Y6-2	0.243985	0.679514	0.388908
VPS51	E9PJ36;E9PMB6
TCP11L1	E9PJ55;Q9NUJ3;R4GNF5;E9PP52;H0YES4;E9PS88	0.486016	0.391971	0.116844
UBXN1	E9PJ81;Q04323-2;E9PS08
CYHR1	E9PJD7;Q6ZMK1-2;Q6ZMK1;E9PQ42;Q6ZMK1-4	0.340854	0.466742	0.173562
BRMS1	E9PJF5;G5E9I4;Q9HCU9;H0YCF7;E9PPD1;REV__H0Y5F2;REV__H7BXQ2;REV__Q5SNV9;REV__Q5SNV9-2	-0.706246	0.295215	0.0568509
CD81	E9PJK1;E9PRJ8;H0YDL9;H0YDJ9;E9PIF1;A6NMH8;P60033;E9PM31;H0YEE2	-1.38781	0.349432	0.0862574
NDUFV1	E9PJL9	-0.113162	0.922597	0.80059
FBXO3	E9PJM3;Q9UK99-3;Q9UK99-2;Q9UK99;G3V1E0;B4E3U2;Q49AF1;E9PL46	-0.716861	0.16567	0.0122071
RPS6KA4	E9PJN1;O75676-2;O75676;A0A0A6YYC0;E9PKU3	-0.257404	0.705424	0.42334
TRPC6;TRPC7	E9PJN4;Q9Y210-2;Q9Y210-3;Q9Y210;Q70T24;A1A4Z5
ATXN3	E9PJN5
RPS3	E9PJN9
HSPA8	E9PK54;E9PQQ4;E9PQK7;E9PPY6;E9PN25	-0.682705	0.493309	0.194174
PARP10	E9PK67;E9PNI7;Q53GL7;E9PPE7;E9PJI2;E9PPV8;F8W8G7;E9PIA6;E9PIK9;E9PSE7;E9PM86;E9PSG8;E9PLE8;E9PPU2;E9PQQ6	-0.353309	0.556371	0.252717
USP35	E9PK78;Q9P2H5-2;Q9P2H5
RAB3IL1	E9PK89;Q8TBN0-2	-1.61117	0.210291	0.0232539
BCLAF1	E9PK91;Q9NYF8-3;E9PQN2;E9PKI6;A0A1W2PQ43;H0YF63
CCDC15	E9PKB1;Q0P6D6
PLEKHA7	E9PKC0;Q6IQ23;Q6IQ23-2;H0YDE2;Q6IQ23-3;A0A1B0GUN0;A0A1B0GUM1;E9PL74	0.37864	0.8307	0.624545
MS4A1	E9PKH8;P11836;P11836-2;E9PPL6	-0.95955	0.743085	0.477237
UBTF	E9PKP7;P17480-2;E9PMM2;H0YDH7	-0.594517	0.604619	0.299625
PTS	E9PKY8;E9PJM0;Q03393
NEDD8-MDP1;NEDD8	E9PL57;F8VSA6;E9PS38;S4R3E9;Q15843	0.422828	0.286682	0.0526369
RRM1	E9PL69;E9PP77;H0YCY7
SIGLEC10	E9PL79;Q96LC7-8;Q96LC7-9;Q96LC7-6;Q96LC7-7;Q96LC7-2;Q96LC7-4;Q96LC7-3;Q96LC7;Q96LC7-5
CAPRIN1	E9PLA9	-1.53439	0.317652	0.0677007
CAPN1	E9PLC9
NPEPPS;NPEPPSL1	E9PLK3;P55786;P55786-2;A6NEC2;H0YDG0;A6NEC2-2;H0YCQ5;E9PJY4;E9PJ74;E9PPD4;A6NEC2-3;E9PRQ5;E9PI82;E9PJF9;E9PPZ2	0.24211	0.564123	0.261057
CSTF3	E9PLP8;H0YE74
PRDM10	E9PLV1;Q9NQV6-2;Q9NQV6-1;Q9NQV6-5;Q9NQV6;Q9NQV6-4;Q9NQV6-7;Q9NQV6-6;E9PRS0	0.0124855	0.986688	0.957381
CAPN1	E9PLX0	-0.873445	0.548296	0.245824
RNF141	E9PLX2;E9PQV2;Q8WVD5;E9PNF8	-0.614391	0.40588	0.125324
MACF1	E9PLY5
ME3	E9PMB9;Q16798;Q16798-2;Q6TCH8;E9PND9;E9PKA0;E9PNN2	-1.09179	0.356412	0.0907706
BIRC2	E9PMH5;Q13490-2;Q13490;A0A087X2B2;E9PIW1;E9PI77;H0YDY3;E9PNM6;E9PQZ9	-0.614123	0.298224	0.0581561
CD151	E9PMR4;E9PRJ3;K4DIA7;P48509	-1.01478	0.348853	0.0857793
SLC36A4	E9PN09;Q6YBV0
ATP5MG;ATP5MGL	E9PN17;A0A3B3ITX4;O75964;A0A3B3IRW3;Q7Z4Y8	0.453085	0.695561	0.409875
ARFGAP2	E9PN48	-0.98798	0.439484	0.148879
TP53I11	E9PN66;E9PKN9;E9PS55;E9PMW4;E9PQ46;E9PIN5;E9PIK4;U3KQ32;E9PKZ4;E9PPM1;O14683;E9PNB3;E9PMY0	-1.10397	0.335449	0.0770087
RNF214	E9PN76
HSPA8	E9PN89
EBAG9	E9PND3;E9PN10;O00559;O00559-2;E9PJ38;E9PJ40	0.716735	0.304677	0.0612487
TPD52L1	E9PNK6;J3KNE7;Q16890-5;Q16890;E9PPQ1;Q16890-2;Q16890-4;Q16890-3;E9PNQ9
RIN1	E9PNR2;Q13671-2;Q13671
ARHGAP27	E9PNT2;E9PNX6
RDX	E9PNV3;E9PQ82	-0.670098	0.64141	0.338755
CD59	E9PNW4;A0A2U3TZL5;P13987;P13987-2;H0YET2	0.45259	0.725521	0.450567
ZC3H12C	E9PP00;Q9C0D7;Q9C0D7-2
MDK	E9PPJ5;E9PLM6;P21741;P21741-2
GPAA1	E9PPZ9;O43292;E9PLV6;E9PLG8;O43292-2;E9PM11;E9PQ31;E9PM94	-0.519329	0.466742	0.17348
PCF11	E9PQ01;E9PQF9
PUF60	E9PQ56	0.103237	0.92626	0.808609
TMEM135	E9PQL0;Q86UB9-2;Q86UB9
PRCP	E9PQN3	-2.00701	0.367848	0.099985
PPP6R3	E9PQP7
PHF1	E9PQT8;O43189-2;A2AB23;A2AB22;A2AB25	-0.372561	0.598615	0.293812
JAML	E9PR26;Q86YT9-4;Q86YT9-2;Q86YT9;E9PKK2
RNH1	E9PR82
PEX26	E9PRC5;Q7Z412-2;Q7Z412
C11orf98	E9PRG8;E9PLD3;A0A494BXY3	0.19229	0.823427	0.610579
TXNRD1	E9PRI8
SLC22A18	E9PRM7;A0A0J9YWM3;A0A024RCG2;Q96BI1	-0.197336	0.928429	0.81913
IFT46	E9PRT0;E9PSB9;E9PR06;Q9NQC8;Q9NQC8-2;E9PIM8;E9PKW0;E9PMR8;A0A5F9ZH13
EEF1D	E9PRY8;P29692-2;A0A087X1X7;H0YE72;H0YCK7;E9PIZ1;E9PJV8;E9PN56;E9PN71;E9PRL0;E9PQR8;A0A0J9YXU2;E9PKH7;E9PNC8;E9PPY1	0.840855	0.121147	0.00432567
SCYL1	E9PS17;Q96KG9-2;Q96KG9;E9PK59;Q96KG9-3;Q96KG9-4;Q96KG9-5;Q96KG9-6;E9PPN3;A0A0A0MQX4;H0YCI6;H0YDH0	0.755939	0.120905	0.00429317
TM7SF2	E9PS18;O76062;H0YEN6;E9PLS9;E9PK81;E9PQZ7;E9PP79;E9PQ50;E9PLL1;E9PS09;O76062-2	0.502846	0.737089	0.466661
MAF1	E9PSH4;Q9H063;E9PR76;E9PJ05;H0YEV4	0.0755956	0.952104	0.873381
CD3E	E9PSH8;P07766	-1.28195	0.547748	0.245092
CHMP4A;TM9SF1	E9PSI1;E9PQ80;E9PQI5;E9PMQ9;O15321-2;O15321;E9PL78;E9PJM1;E9PQY7;E9PS99;H0YI89;E9PJC4	0.281177	0.596558	0.291943
CADPS	F1T0E5;Q9ULU8-2;Q9ULU8-3;Q9ULU8;Q9ULU8-4;Q9ULU8-5;H7C538;H7C4K9;A0A0C4DGY2
IQGAP3	F2Z2E2;Q86VI3	0.670661	0.696061	0.410804
RPS6KA2	F2Z2J1;Q15349;Q15349-3;Q15349-2;B7Z3B5;D6R910;D6RHW7;D6RA62;D6RE03
JAKMIP1	F2Z2K5;Q96N16-6;Q96N16-7;Q96N16-4;Q96N16;Q96N16-5;Q96N16-2;Q96N16-3
FGGY	F2Z2V1;A0A0U1RRB9;Q96C11;Q96C11-3;Q96C11-4;Q96C11-5;A0A0U1RQJ1;Q96C11-2;C9J015;A0A0U1RQS3;A0A0U1RR53;A0A0U1RRI8;J3QKV9;Q96C11-6	-0.492263	0.59462	0.290281
TRMT2A	F2Z2W7;Q8IZ69;Q8IZ69-2;C9K041;H7C100	-0.146212	0.807637	0.585399
XPO4	F2Z2X4;Q9C0E2	-0.584904	0.171176	0.0140527
TMEM237	F2Z329;A0A087WWU1;Q96Q45-2;Q96Q45;Q96Q45-5;Q96Q45-3
RAP1GAP	F2Z357;A0A0A0MQY8;J3KPC5;X6R8W7;P47736;P47736-2;P47736-3;P47736-4	-2.67557	0.150429	0.00881113
PTGR1	F2Z3J9;Q14914-2;Q14914	-1.2676	0.273682	0.0467163
KCTD10	F5GWA4;Q9H3F6-2;Q9H3F6;F5H497;F5H6V0;F8W8I7	-0.549377	0.291681	0.0554099
GTF2H3	F5GWD3;Q13889;F5GXG6;F5H4K7;H0YFF7;F5H3G1;A0A087WYD5	0.0706	0.931889	0.828025
PIK3C2B	F5GWN5;O00750
WNK1;WNK4	F5GWT4;Q9H4A3-2;Q9H4A3;Q9H4A3-5;Q9H4A3-6;Q9H4A3-7;Q9H4A3-4;A0A6Q8PFM0;F6UYG0;H0YH68;Q96J92-3;Q96J92;K7ENT7;Q96J92-2	-0.57744	0.26475	0.0423193
FAM76B	F5GX09;F5H5F4	-0.16127	0.83012	0.62391
KDM4B	F5GX28;A0A0C4DFL8;O94953;K7EQ54;O94953-2	-0.400545	0.637753	0.335587
RIPOR2	F5GX51;A0A2R8YEE0;Q9Y4F9	-1.5306	0.26087	0.0406034
ENG	F5GX88;P17813-2;P17813	-0.990319	0.558429	0.254951
ATE1	F5GXE4;O95260-2;B4E107;Q5SQQ1	0.839786	0.374602	0.105713
NR4A1;NR4A2;NR4A3	F5GXF0;P22736;P22736-2;H7BZ00;H3BT85;P22736-3;Q92570-2
ALCAM	F5GXJ9;Q13740-2;Q13740;H7C543;Q13740-4;Q13740-3	0.845282	0.416569	0.134224
DAD1	F5GXX5;P61803;F5H895;A0A0B4J239	0.285526	0.795001	0.56004
SPARC	F5GY03;E5RK62
NECAP1	F5GYH1;A0A1W2PRM0;A0A1W2PRL5;A0A1W2PR09;Q8NC96;A0A1W2PNT6;A0A1W2PR27;A0A1W2PPF5;F5H2U7;A0A1W2PRQ7;Q8NC96-2;A0A1W2PRW5	-0.52011	0.273505	0.0461131
SDHAF2	F5GYJ5;Q9NX18;F5H8E2;F8W679;M0QYN2;F5GXW4;M0R060;F5H5T6	1.06442	0.425724	0.139164
DDX24	F5GYL3;A0A1W2PRR2;A0A087WXU8	-0.207114	0.897549	0.753325
ATP6V0D1	F5GYQ1;P61421;R4GN72;J3QL14;H3BQJ1;H3BQB4;H3BSG7	-0.771589	0.266205	0.0427802
PXN	F5GZ78;P49023	-0.585686	0.529255	0.228838
DTL	F5GZ90;Q9NZJ0	2.73889	0.573902	0.270319
RAP1B	F5GZG1	-1.28816	0.299898	0.0592822
SLC3A2	F5GZS6;J3KPF3;P08195-3;P08195;P08195-4;F5GZI0;H0YFS2;H0YFX4
LTO1	F5GZY6;B4DFA5;Q8WV07;H3BPK6;F5GWS9;F5H6T8
IRAG2	F5H006
RIPOR2	F5H029;A0A2R8Y7B3;B7Z6U4;A0A2R8YF77;Q9Y4F9-2;A0A2R8Y4B9
ZNF79;ZKSCAN7;ZNF132;ZNF286A;ZNF286B;ZNF599	F5H032;A0A087X2B0;Q15937;C9J6L6;A0A1W2PPT3;Q9HBT8-2;Q9HBT8;P0CG31;Q96NL3;P52740-2;P52740
PLBD1	F5H053	-2.66416	0.112354	0.00263941
RAP1B	F5H077	-1.01454	0.487513	0.189865
ANAPC5	F5H0F9;Q9UJX4;Q9UJX4-3;F5GY68;Q9UJX4-2;H0YFB5;F5H0N1;F5H3S5;F5GZ05	-0.0083659	0.989779	0.96587
TDG	F5H0I7;G8JL98;Q13569;B4E127;H0YH18;F5H539	0.123243	0.885366	0.722993
CLASRP	F5H0Q6;A0A0A0MQS2;Q8N2M8;Q8N2M8-4;Q8N2M8-3;K7EP11;K7EM61;K7EKC9	-0.0588957	0.933546	0.833161
GNB3	F5H100;P16520-2;P16520;F5H8J8;F5H0S8;E9PCP0;A0A6Q8PF84;F5GZN8	-0.653391	0.597115	0.292518
TCP1	F5H136;F5H676;F5H726;F5H7Y1	-0.36882	0.747633	0.485406
RRN3;RRN3P2	F5H148;Q9NYV6;H3BMT1;Q9NYV6-2;Q9NYV6-3;A6NIE6;Q9NYV6-4
POLE	F5H1D6;Q07864;A0A5F9ZHA7;A0A087WW42;A0A087WX51;A0A5F9ZHD6;F5H7E4	0.182824	0.904928	0.768572
CRACD	F5H1N7;Q6ZU35;A0A1B0GWF1;A0A2R8Y6P1;R4GNI9
PIGB	F5H1S1;Q92521;H3BS45;H3BRK6;H3BQU3
HIVEP1	F5H212;P15822;C9J2N3;P15822-2;P15822-3;C9JZF8;C9JAW2;A0A0D9SFF3
SPOCK2	F5H283;Q92563
ZNF7;ZNF419;ZNF180;ZNF41;ZFP1;ZNF549;ZNF45;ZNF416;ZNF527;ZNF674;ZNF239;ZNF317;ZNF26;ZNF554;ZNF165	F5H290;P17097;P17097-2;Q96HQ0-2;A6NNZ3;Q96HQ0-5;Q96HQ0;Q96HQ0-3;Q96HQ0-4;Q96HQ0-6;Q9UJW8;P51814-4;J3KNQ1;Q6P9A3-2;P51814-8;P51814-7;Q02386;Q9UJW8-3;Q9UJW8-2;Q9UJW8-4;G5E9B8;A0A0A0MP75;P51814-6;E9PJX9;P51814-5;P51814-2;E9PPK0;Q9BWM5;Q8NB42;Q2M3X9;Q6P2D0-2;Q6P2D0;Q16600;Q96PQ6-4;P51814-3;P17031;Q86TJ5;Q2M3X9-2;Q8NB42-2;Q6P9A3;P49910;P51814
NAA40	F5H2C9;Q86UY6;F5GY41;F5GXF6;Q86UY6-3	-0.498226	0.469229	0.175348
PRPF19	F5H2I0	-1.46013	0.523433	0.224122
VPS33A	F5H2X5	-1.46631	0.438565	0.147785
CIZ1	F5H2X7;Q9ULV3;Q9ULV3-5;H0Y5D5;Q9ULV3-2;Q9BTG3;Q5SYW2;Q9ULV3-3;Q9ULV3-4;A0A494C0L7;A0A0U1RQR2;F6WSM2	-0.17692	0.691982	0.404494
SEC23A	F5H365;Q15436;Q15436-2;G3V4V1;G3V1W4;G3V3G5;G3V2R6;G3V5X8;G3V4Q2;G3V5K1	0.425896	0.447361	0.158533
PXMP2	F5H4N4;Q9NR77;F5GZF7;F5GXM0
GRIP1	F5H4N6;Q9Y3R0-3;Q9Y3R0-2;Q9Y3R0;F5H4P8;H0YFK8;F5H4Q7;F5H3G9;F5H5I0;F5H424;F5H3F9;H0YGF1;H0YGM4
VPS37C	F5H4Q5;A5D8V6	-0.95222	0.233889	0.0303524
PDCD2	F5H4V9;Q16342-3;Q16342;J3QK82;A0A087WYJ3;Q16342-5;Q16342-2;Q16342-4;F5GWT2;H0YFZ5;H0YFM2;H0YFS8	0.483692	0.390789	0.116444
RASGRP1;RASGRP3	F5H514;H0YMF3;H0YKM0;O95267-2;O95267;O95267-3;O95267-4;O95267-5;H0YNK9;H7C352
KLHL42	F5H523;Q9P2K6
ACSF3	F5H5A1;F5H755;F5H362;H0YGC7;F5H3B2;H0YH37;H0YGJ0	-1.11273	0.507355	0.207313
TUBA1C	F5H5D3;Q9BQE3	0.688317	0.403157	0.123686
PAAF1	F5H5D4
BCKDHA	F5H5P2;P12694;P12694-2;F5GXU9;H0YH31	0.652595	0.477311	0.182378
NAT1	F5H5R8;P18440	-0.083803	0.9168	0.788736
DDX55	F5H5U2;Q8NHQ9;E7EX41;Q8NHQ9-2	-0.225227	0.664524	0.369224
HEATR5A	F5H619;Q86XA9-2;Q86XA9;H7C5W6;H0YIW3;F8VQQ6;H0YHE0;H0YHS5;Q86XA9-3	-0.747356	0.304677	0.0613566
ZNF84;ZNF568;ZNF615	F5H630;P51523;F5H1B1;A0A087WWI3;H9KV89;A0A087X254;Q8N8J6;Q8N8J6-3;Q8N8J6-2
ATL3	F5H6I7	0.185187	0.847885	0.654976
ACTR2	F5H6T1
MRPL48	F5H702;Q96GC5-3;Q96GC5;F5H8D0	0.159971	0.859163	0.675378
MSRB3	F5H7C4;F5H6G9;F5H199;H0YFW5;Q8IXL7-2;Q8IXL7;H7C2B7;A0A2R8Y7J8	-0.668534	0.650405	0.352013
MGST1	F5H7F6;F5H6X2;P10620-2;P10620;F5GX73;F5H613;F5H760	-0.604021	0.693972	0.407277
OLR1	F5H7N8;P78380;P78380-3;F5H001;F5GZH1;P78380-2;J3QTI8;F5H3G7;F5H0N6;B7ZAN8	-2.52411	0.120703	0.00421159
RPS6KC1	F5H7T0;F6RJM5;Q96S38-2;Q96S38;A0A087X1U5	-0.0289043	0.990525	0.967821
TNC	F5H7V9;E9PC84;J3QSU6;P24821-6;P24821-5;P24821-2;P24821-3;P24821-4;P24821;F5H5D6	0.937402	0.775183	0.526805
MED21	F5H872;Q13503	0.73518	0.17162	0.0141283
MVK	F5H8H2;Q03426;F5H092;A0A1B0GWC2;F5GXC0;F5H163;F5H368;A0A1W2PS16;A0A0B4J236;A0A1B0GWF3	-0.608375	0.319777	0.0684325
STARD10	F5H8H3;Q9Y365;F5GY11;F5H1Z6;F5H0V7;F5H8G1;F5GWK5;H0YH17;H0YFF3;F5H5A8;F5H3G8;H0YGA9;F5GY07;H0YGN8	-0.122025	0.938474	0.846029
SIDT2	F5H8L4	-0.187464	0.926	0.807763
hCG_2043426;DDX19A;DDX19B	F6QDS0;I3L352;Q9NUU7-2;H3BTX1	-0.211869	0.781604	0.534545
DST	F6QMI7;E9PHM6;Q03001-14;Q03001-8;E7ETB9;Q6P0N6;Q5T0V7;Q03001-10;H0YC82;H0YBX0;E7ERX3;H0YAT7;Q03001-11;Q03001-12	0.183158	0.896403	0.749945
CDPF1	F6RAJ7;Q6NVV7
BNIP3	F6RP06;A0A0J9YW18;Q12983
DOCK2	F6S220;Q92608-2
PPP3R1;PPP3R2	F6U1T9;D3YTA9;P63098;H7BYZ3;A0A1B0GUC7;Q96LZ3	-0.103124	0.878745	0.709276
HLA-DMB	F6UB75;A0A140T9U6;A0A140T9T8;A0A140T9R2;A0A140T9R0;A0A140T9I2;A0A140T9C9;A0A140T926;A0A0G2JIJ2;A0A0G2JI43;P28068	-1.31783	0.234519	0.0310758
FBH1	F6UZG9;Q8NFZ0;Q8NFZ0-2	0.167027	0.825483	0.614963
CIZ1	F6VD24
RBM38;RBM24	F6VZ39;H0YA61;A6NG75;H0Y8S7;Q9H0Z9-2;Q9BX46-5;Q9BX46-2;Q9BX46;Q9H0Z9	-1.45654	0.0808991	0.0006578
RANBP1;PKIB	F6WQW2;P43487-2;P43487;C9JXG8;C9JGV6;C9JJ34;C9JDM3;C9JIC6;Q5T0Z6;Q9C010;Q9C010-2	-0.0403722	0.966684	0.909206
MICU1	F6XEV2;A0A0U1RRK1;A0A286YF11;Q9BPX6;Q9BPX6-3;Q9BPX6-2;Q9BPX6-5;Q9BPX6-4;E9PQV6;S4R3W3;S4R3D7;S4R3V1	-0.133207	0.840584	0.6423
LY6G6D	F6XWZ1;A0A140T9V5;A0A140T9R8;A0A140T9N5;A0A140T952;A0A140T924;A0A140T8X6
INHBE	F8VNP4;P58166
CAD	F8VPD4;P27708;H7C2E4;H7C3Z5	0.117045	0.826673	0.61716
ATG101	F8VQD9;Q9BSB4;F8VVA0;H3BMZ4	-0.277881	0.780706	0.532994
METAP2	F8VQZ7;P50579-2;F8VRR3;F8VY03;F8VZX9	0.123533	0.901338	0.762454
PCBP2	F8VRH0	1.68648	0.166753	0.0127872
RAPGEF3	F8VRX1;O95398-3;O95398;O95398-2
NFYB	F8VSL3;P25208	-0.292861	0.510814	0.210689
PRPF40B	F8VU11;Q6NWY9-2;Q6NWY9-3;Q6NWY9;H0YII7	-0.164008	0.89824	0.756547
POC1B-GALNT4;GALNT4	F8VUJ3;Q8N4A0	-1.21367	0.118101	0.00379739
DAZAP2	F8VUW5;Q15038-3;Q15038-6;Q15038;Q15038-4	-0.179222	0.843915	0.648355
NAP1L1	F8VUX1;F8VY35;F8W0J6;F5H4R6;P55209-2;P55209;H0YIV4;F8W020;F8VVB5	0.493812	0.578081	0.273675
WDR90	F8VUX9;Q96KV7-3;Q96KV7-5;Q96KV7	-0.709755	0.620797	0.317141
CD63	F8VV56;F8W022;F8VWK8;P08962-3;P08962-2;P08962;F8VNT9	-0.148715	0.932238	0.830658
NAP1L1	F8VV59;B7Z9C2;P55209-3;F8W118;H0YHC3;H0YH88;F8VRJ2;B7Z4K9	-0.937262	0.262138	0.0411126
COPZ1	F8VVA7;P61923;F8W651;P61923-5;P61923-4;F8VXB1;F8W156;F8VYZ4;F8VUC5;F8VXR1;P61923-3;F8VYK5;P61923-2;F8VYE0	1.44743	0.0505396	0.00016982
DUSP6	F8VW29;Q16828
TSPAN31	F8VWE0;Q12999;F8VS78;F8VW54;F8VVF8;F8VNT7;F8VP43	0.623848	0.440976	0.152672
CS	F8VWQ5;F8W0J2	-0.375427	0.70562	0.42427
SMARCC2	F8VXC8;Q8TAQ2-2;Q8TAQ2-3;F8VZW6	0.131024	0.788542	0.545881
KANSL2	F8VXI8;F8VX10;Q9H9L4;H0YIQ8;F8VRX7;F8VUX5;F8VP38;H0YHR2;H0YID1	-0.023536	0.977453	0.936281
GIT2	F8VXI9;F8WAK2;Q14161-10	0.099085	0.932101	0.830264
CHST11;CHST13	F8VXK3;Q9NPF2-2;Q9NPF2;A0A087WU70;Q8NET6-2;Q8NET6	1.23957	0.307166	0.0629005
RGPD1;RGPD2	F8VYC4;A0A286YES2;P0DJD0;P0DJD1;A0A1W2PNU4	-0.475973	0.774078	0.52596
PPP1CC;PPP1CB	F8VYE8;P36873;P36873-2;F8VR82;F8W0W8;A0A087WYY5;H0Y3Y6;F8WE71	0.147494	0.763952	0.512097
CDK4	F8VYY1
SMARCD1;SMARCD3	F8VZ70;F8VW95;C9JYI7	-0.75447	0.436076	0.146098
PCBP2	F8VZX2;H3BRU6;F8VXH9;F8W1G6;H3BND9	0.718404	0.75468	0.499334
HSP90B1	F8W026
CNPY2	F8W031;F8VXJ7;F8W1K5;F8VP03;F8W1U5;H0YIH9	1.04948	0.263946	0.041895
OSBPL8	F8W060
ATXN2	F8W0B5
PCBP2	F8W0G4
ATP5F1B	F8W0P7	-0.531591	0.333799	0.0759142
PPHLN1	F8W0Q9;Q8NEY8-8;Q8NEY8-2;Q8NEY8-6;Q8NEY8-9;Q8NEY8-5;F8WF16;F8VWU8;F8VPY7;F8VRK2;Q8NEY8-7;F8VP48;F8VXV7;REV__K7EN69	0.107273	0.855522	0.668771
PPP1CC	F8W1A0	-0.29086	0.83012	0.623837
AK2	F8W1A4;P54819-2;P54819;P54819-3;P54819-5;F8VY04;A0A5K1VW67;P54819-6;P54819-4	-0.178267	0.80818	0.586665
CHPT1	F8W1B3;Q8WUD6-2;Q8WUD6	-0.208982	0.834996	0.633587
C17orf49	F8W1H0	-0.169975	0.927898	0.816108
NFE2	F8W1N9;Q16621	-2.38077	0.0844935	0.00103424
KLC1	F8W6L3;H0YJL0	-1.04174	0.715277	0.435802
ZDHHC3	F8W6M3;H0Y6A5;Q9NYG2;Q9NYG2-2	0.077585	0.926636	0.809653
BAP1	F8W6N3;Q92560;H0Y8E8;C9J7L9;F8WEY5	-0.0615928	0.970292	0.92034
PKLR	F8W6W2
EML1	F8W717;A0A3B3IU69;O00423;O00423-3;G3V500;G3V3N9;G3V497;G3V538;H0YJS9;G3V4H6;G3V4U5;G3V3J1;G3V5C8;H0YJK4
RPL32	F8W727;P62910;D3YTB1;D3YTI8	0.716596	0.345859	0.0832586
GOLIM4	F8W785	0.55587	0.463937	0.171513
RPL10	F8W7C6;A0A087WV22;H7C123;H7C2C5;H7C2U2	1.32441	0.426507	0.139564
MRE11	F8W7U8;P49959-2;F5GXT0;F5H742;F5H256
CDK10	F8W872;Q15131-2;Q15131;Q15131-4;Q15131-3;H3BT74;Q15131-7
VEZT	F8W8C2;Q9HBM0;F2Z3A6;Q9HBM0-2	-0.274501	0.895156	0.746161
SLBP	F8W8D3;Q14493;E7EUV9;H0YAE8;Q14493-2;H7C4H8	-0.98771	0.247735	0.0369239
TIA1	F8W8I6;P31483;C9JTN7;P31483-2;P31483-3;E5RGV5;E5RG67;H7BY49	0.215602	0.752397	0.495157
POLD2	F8W8R3;P49005;A0A087WWF6;C9JLE1;C9IZD2;C9J8Z7;C9JHC7;H7C1B3	-0.0305502	0.966684	0.909571
IGF2BP2	F8W930;Q9Y6M1-1;Q9Y6M1;Q9Y6M1-5;Q9Y6M1-6;Q9Y6M1-3;Q9Y6M1-4	-1.71064	0.200013	0.0199461
FSD1L	F8W946;Q9BXM9-2;Q9BXM9;A0A0C4DG97;Q8N450;C9JD05;Q9BXM9-3	0.302092	0.752397	0.495117
PPIP5K1	F8W9A8;B7WPL9;Q6PFW1-2;Q6PFW1;Q6PFW1-3;Q6PFW1-7;Q6PFW1-4;Q6PFW1-5;Q6PFW1-6;A0A2R8YGT1;H7C398;H0Y3Y5;C9J5E6;H7C436;C9JZX6	-0.252336	0.823234	0.610187
WNK2	F8W9F9;H0Y7T5;Q9Y3S1-2;Q9Y3S1-4;Q9Y3S1;A6PVV2;Q9Y3S1-3;H0Y7R3;H0Y7J9;H0Y493;E9PCD1
MTMR1	F8WA39;Q13613;Q13613-2;Q8NEC6;H0YDX3;E9PIH9;E9PPP8;F8W764;F8W8S8;H7BZJ1;H7C406	-0.373916	0.539961	0.238197
DDX31	F8WAJ0;Q9H8H2;Q9H8H2-2;Q9H8H2-4;Q9H8H2-3	0.111051	0.89824	0.75634
KIF3C	F8WAR6;F8WER6;O14782	-0.512457	0.697534	0.412756
RNF149	F8WCD0;Q8NC42	0.168453	0.851375	0.661065
EIF5A2	F8WCJ1;C9J7B5;Q9GZV4;C9J4W5
TPK1	F8WCM7;F8VRJ6;F5GZG6;Q9H3S4	-0.377883	0.793526	0.557839
CKMT1A;CKMT1B	F8WCN3;P12532;P12532-2;C9JSQ1;C9J6W7;C9JT96;C9JJX8;C9J995;C9J8F6	-0.567113	0.794394	0.558966
ZNF10	F8WD46;P21506;F5GZ75;A0A088AWK7
RPSA	F8WD59	-0.612082	0.500525	0.200478
PDCD6IP	F8WDK9	-1.05947	0.611939	0.307916
CMTM7	F8WDZ3;Q96FZ5-2;Q96FZ5
FLNA	F8WE98	-1.63689	0.552347	0.249428
BCHE	F8WF14;P06276;F8WEX7;H7C4Y0;H0Y885	-1.46942	0.514421	0.215751
ALG3	F8WF93;H7BZZ2;F8WE30;H7C0X4;Q92685	1.28184	0.49691	0.197712
STIM1	G0XQ39;Q13586;E9PNJ4;Q13586-2;H0YDB2;E9PIQ8;E9PRZ7;E9PR09;E9PN27;E9PRE4;E9PR07;E9PJ19;E9PMB4	-0.332211	0.644938	0.34434
PABIR2	G1UD79;Q7Z309-3;Q7Z309-4	0.621093	0.511278	0.212723
NDUFV1	G3V0I5;P49821-2;P49821;E9PQP1;E9PPR0;E9PPS5	0.893562	0.234519	0.0309063
CCAR2	G3V119	-0.227919	0.847862	0.654033
GSDMD	G3V1A6;P57764	-0.504607	0.372939	0.104322
LIN7C	G3V1D4;Q9NUP9	0.485038	0.473957	0.179902
RXYLT1	G3V1K2;Q9Y2B1	0.448417	0.761828	0.509592
TJP1	G3V1L9;Q07157;G5E9E7;Q07157-2;A0A087X0K9;H0YKB1;H0YLT6	0.925537	0.53677	0.234857
ZSCAN21	G3V1M0;Q9Y5A6;G3V0F4;C9JHD9
HBA2	G3V1N2	-4.87486	0.140062	0.00658706
BORCS5	G3V1P3;Q969J3;Q969J3-2	-0.177222	0.779448	0.530811
DENND5B;DENND5A	G3V1S3;Q6ZUT9-2;H0YGE5;Q6ZUT9-3;H0YDV6
FCF1	G3V1S4;Q9Y324;G3V5S9;G3V5D2;G3V5L8;G3V3N8	-0.720916	0.439663	0.149421
MYL6	G3V1V0;F8W1R7;P60660;G3V1Y7;H0YI43	-1.17416	0.372852	0.103225
GTSF1	G3V1V4;Q8WW33	-1.21452	0.484162	0.18732
ZC3H14	G3V256;Q6PJT7-4;A0A087WTC9;Q6PJT7-8;H0YJ51;H0YJ87	1.43997	0.187002	0.0168741
WDR25	G3V2K8;G3V367;Q64LD2	-0.31881	0.70562	0.424156
ACTN1	G3V2X9	-1.65753	0.240932	0.0338346
ATP5MF-PTCD1;PTCD1;ATP5MF	G3V325;O75127;C9JGL8;C9JJT5;C9JU26;C9JQN9;P56134-4;P56134-2	0.910792	0.488013	0.190855
WARS1	G3V339
RNASE1	G3V357;P07998
MYO5A;MYO5C	G3V394;Q9Y4I1-3;O95317;Q9UES5;G3V3C9;H0YM96	0.607948	0.504219	0.204161
KLC1	G3V3H3;Q07866-10
WARS1	G3V456	0.881378	0.706909	0.425484
MED6	G3V4A5;A0A087WYL7;O75586;O75586-2;O75586-3	0.679497	0.23663	0.0325809
PRKCH	G3V4H0	0.403054	0.944739	0.857782
ZNF410	G3V4H7;J3KNQ6;Q86VK4-4;Q86VK4-3;Q86VK4;Q86VK4-5;G3V4E6;A0A1W2PNT4;H0YJI7;Q86VK4-2	0.340655	0.80818	0.586191
ENTPD5	G3V4I0;O75356;G3V450;REV__Q8N2N9-4;REV__E9PJI0	0.326782	0.788681	0.547754
VIPAS39	G3V4K3;Q9H9C1;Q9H9C1-2;G3V549	-0.0314202	0.972915	0.925463
PSMC1	G3V4X1	-0.0491681	0.966308	0.907848
LTBP2	G3V511;G3V3X5;Q14767
MIA2;CTAGE1;CTAGE3P	G3V599;Q96PC5;Q96PC5-9;Q96PC5-14;Q96PC5-7;Q96PC5-10;Q96PC5-12;Q96PC5-5;Q96PC5-8;Q96PC5-6;Q96RT6;G3V5K6;Q8IX95;G3V3C4;G3V4M1;Q96PC5-2	0.356034	0.607298	0.30235
CCNK	G3V5E1;O75909;O75909-1;O75909-4;O75909-2;G3V2Q3;G3V235	-0.407697	0.241673	0.0343041
ZFYVE1	G3V5N8;Q9HBF4-3;Q9HBF4;Q9HBF4-2	-0.779726	0.145631	0.00726433
KLC1	G3V5R9;Q07866-9;Q07866-5;Q07866-3;Q07866	-0.175799	0.848456	0.656222
GSTZ1	G3V5T0;A0A0C4DFM0;G3V4T6;G3V267;A0A0A0MR33;O43708-2;G3V3B9;G3V5U6;H0YJN8	0.435688	0.686559	0.39874
CDK2;CDK3	G3V5T9;P24941;P24941-2;E7ESI2;G3V317;K7EJ83	-0.720811	0.189251	0.0173875
PPP2R3C	G3V5U8;G3V561;A0A0C4DGK2;Q86US5;G3V2K1;Q969Q6
HNRNPC	G3V5V7
PSMA6	G3V5Z7;P60900;G3V295;P60900-2;G3V3I1;G3V3U4;G3V4S5;G3V2S7;H0YJC4	-0.052793	0.919466	0.792685
SLC26A6	G3XAC1;Q9BXS9-3;Q9BXS9-7;Q9BXS9;Q9BXS9-5;Q9BXS9-4;A0A0C4DFT5;Q9BXS9-2;Q9BXS9-6;F8W9I8;C9J6Y3;C9JKR6	0.357699	0.896966	0.751867
ZNF512	G3XAG1;Q96ME7-3;Q96ME7;Q96ME7-2	-0.581889	0.440035	0.150985
CLCN4	G3XAG5;P51793-2;P51793;A0A6Q8PG54
SEPTIN5	G3XAH0;Q99719-2	-1.54335	0.183407	0.0163489
TRAM1	G3XAN4;Q15629-2;Q15629	0.905773	0.459587	0.167801
TENT4B	G4U4J3;Q8NDF8-3;Q8NDF8-5;Q8NDF8;Q8NDF8-2;Q8NDF8-4;E9PC61	0.236305	0.790498	0.551821
SMARCB1	G5E975;Q12824-2;Q12824;A0A0G2JRV3;C9JTA6;A0A0G2JSE9;A0A2R8Y5N5;B5MCL5;A0A0U1RQQ2;A0A0U1RRB8;A0A2R8YEE8;A0A2R8YDN6	0.210411	0.625964	0.323966
USP11	G5E9A6;P51784;Q5JXD3	-0.169538	0.864156	0.683536
SOS1	G5E9C8;Q07889;Q07889-2;C9K0N6	0.137315	0.749268	0.490863
ARMC8	G5E9V6;H7C5B7
CHPF2	G5E9W2;Q9P2E5;Q9P2E5-2;C9JZF7;H7C5L5	0.480497	0.506366	0.20649
MRPS22	G5E9W7;G5E9V5;P82650;H7C5H3;H7C5F2;P82650-2;H7C5L9;C9J5D8	0.476125	0.483299	0.186928
GIMAP4	G5E9W9;C9IZQ3
ARAP3	G5E9Y3;Q8WWN8;Q8WWN8-2;Q05CH1
CLPTM1L	G5E9Z2	0.148162	0.935889	0.83829
CELF1	G5EA30;Q92879-2;Q92879-3;Q92879;Q92879-6;Q92879-4;Q92879-5;E9PSH0;E9PQK4;E9PKU1;F5H4Y5;F5H0D8;E9PKA1	0.542542	0.399492	0.121195
CDC27	G5EA36;F6QPS0;I3L394;I3L3H6;I3L328;I3L2Z8;I3L225;K7EMA6;I3L1K3;I3L3G1;E9PRZ6	0.0478695	0.927898	0.815446
HNRNPH1	G8JLB6;P31943;E9PCY7;D6RBM0;D6RIU0;D6RFM3;D6RIH9;D6RJ04;D6RDU3;D6R9T0;D6RIT2;E7EN40;E5RGV0;H0YB39;H0YBD7;D6RDL0;H0YAQ2;E5RGH4;D6RF17;H0YBG7;D6R9D3;H0YBK1	0.126882	0.748618	0.488105
CDC25B	G8JLH2;B4DIG0;P30305-2;P30305;P30305-4;P30305-3
VSTM1	G8JLN4;A0A2R8Y636;Q6UX27-3;Q6UX27-2;Q6UX27
CNK3/IPCEF1;IPCEF1	G9CGD6;G9CGD6-2;Q8WWN9;Q8WWN9-2;A0A2Q2T6B6;G9CGD6-3;E5RGN6;E5RGB6;E5RJQ7;E5RK08	-1.50109	0.233393	0.0299688
HCK	H0Y3C5;J3KPD6;P08631-4;P08631;P08631-3;P08631-2;H7BXG4;H7C5P9	-1.72707	0.139858	0.00652885
UBR3	H0Y3K2
SIK3	H0Y4E8;H7C3X8	-0.200533	0.754994	0.500219
IMPDH2	H0Y4R1;E7ETK5
LARP4B	H0Y4V9;H0Y641	0.728728	0.426507	0.139573
TRRAP	H0Y4W2;Q9Y4A5;F2Z2U4;Q9Y4A5-2;A0A2R8YFJ4;C9K0N1	-0.131643	0.598381	0.293625
DOCK9	H0Y572
DOCK4	H0Y599;Q8N1I0;Q8N1I0-3;Q8N1I0-2;H0Y7H7;C9J637;A0A590UJ51;A0A590UJM5;F5GXW1;Q8N1I0-4	0.0489031	0.984557	0.952302
RPL36A;RPL36A-HNRNPH2	H0Y5B4;H7BZ11;J3KQN4;P83881;H7BY91;H0Y3V9;R4GN19	0.453537	0.52805	0.227873
FLNA	H0Y5C6
FLNA	H0Y5F3	-1.6994	0.362675	0.0957064
ERGIC3	H0Y5K5;Q9Y282;Q9Y282-3;Q9Y282-2;H0Y802;A6PVJ2;A0A0C4DH46	0.441611	0.690433	0.401683
ERGIC3	H0Y621;A0A1W2PPS8	-0.139219	0.953523	0.875827
TRIM16;TRIM16L	H0Y626;K7EL43;J3QL38;J3QKY5;J3QR69;J3QLP0;K7ENN8;Q309B1-2	-1.80147	0.23663	0.0323613
ARFGAP3	H0Y6A0
SUSD1	H0Y6B2;H3BLV4;F8WAQ1;Q6UWL2-3;Q6UWL2;Q6UWL2-2	-0.741114	0.62353	0.321156
KDM1B	H0Y6H0;Q8NB78;Q8NB78-2;Q8NB78-4	-1.20152	0.0181798	8.7267e-06
ATF6B	H0Y7D7;Q99941-2;Q99941
TLR9	H0Y858;Q9NR96-4;Q9NR96-2;Q9NR96-5;Q9NR96;Q9NR96-3;H7C5I2	-1.24066	0.55764	0.253973
GOLGB1	H0Y867	0.983874	0.341459	0.081198
NDUFB5	H0Y886;O43674;E7EWP0;O43674-2;H7C568;A0A087WYD0	0.319242	0.795115	0.561151
TMEM222	H0Y8D0;H0Y870;H0Y861;Q8TDQ4;Q5SSC2;Q9H0R3;H7C5C5
HERC3;HERC6	H0Y8G9;Q15034;Q15034-2;C9J8E7;H0Y9U0;C9JFL2;C9JKA7;C9J6Z1	-0.674142	0.363513	0.0960585
RGS14	H0Y8W3	-0.0370254	0.969602	0.917358
RAPGEF2	H0Y905	-0.20308	0.878745	0.709028
PGM3	H0Y987;O95394;O95394-3;O95394-4;A0A494C0G1;J3KN95;A0A494C1E2;A0A494C1Q4;A0A087WT27;A0A494C099;A0A494C163;D6RIS6;H0Y8I3;A0A494C076	0.600442	0.443987	0.155093
ABCE1	H0Y990	-0.413979	0.804637	0.58081
DEK	H0Y993;P35659;A0A494C028;H0Y8X0;A0A494C198;D6R9L5	-1.27456	0.23663	0.0321109
TXNDC15	H0Y997;Q96J42-2;Q96J42;D6RB48;D6RBD9;H0Y928	2.93924	0.23663	0.0323112
CAMK2D	H0Y9C2	-0.864944	0.444179	0.155425
MRPL3	H0Y9G6;E7ETU7;P09001;D6RC14;E9PF06;D6RBQ5	0.454351	0.523488	0.224271
SFPQ	H0Y9K7
PHYKPL	H0Y9N3
PPIP5K2	H0Y9S9
TMA16	H0Y9X1;Q96EY4;D6RA57;D6RE67;D6RC31	0.526184	0.601326	0.297235
SYNPO2	H0Y9Y3;Q9UMS6-4;Q9UMS6-2;Q9UMS6;Q9UMS6-3;Q9UMS6-5
CNOT6L;CNOT6	H0Y9Z5;Q96LI5;H0Y9C1;Q96LI5-2;D6RGK9;D6RIW9;D6R9H6	0.192326	0.738119	0.46774
PCBD2	H0YA52;Q9H0N5	0.851915	0.330748	0.0745403
SEC31A	H0YAB3	0.249555	0.957228	0.88348
APBB2	H0YAJ5;G5E9Y1;Q92870-2;Q92870;Q92870-4;D6RB55;Q92870-3
RAPGEF2	H0YAJ8
ZC2HC1A	H0YAP0
DENND3	H0YAY3;E9PF32;A2RUS2-2;A2RUS2;B3KRG7;E5RI43;E5RIR7;E5RHH2;A2RUS2-3;A2RUS2-4;H0YBH5;E5RJ42;H0YBK9;H0YAW2	-0.170255	0.885366	0.722527
UBE2W	H0YB73;H3BMM0;X6REH9;Q96B02;Q96B02-3;E5RG25	-0.481469	0.745873	0.482181
MTDH	H0YBJ8	1.07825	0.512452	0.213969
CCNC	H0YBQ5;J3KP90;E5RFK5;P24863;E5RIH8;Q5JV82;E5RI39;G5E954;P24863-2
MYC;MYCN	H0YBT0;A0A087WUS5;P01106;P01106-2;H0YBG3;A0A0B4J1R1;A0A494C1T8;P04198
TPD52;MRPS28	H0YC42;H0YC44;P55327-8;U3KQQ8	0.771557	0.564544	0.26144
SF3B2	H0YCG1	-0.0359501	0.984647	0.952646
SLC43A3	H0YD64;E9PS74;Q8NBI5;Q8NBI5-2	-2.68817	0.138475	0.00638116
MAPK3	H0YDH9
PLEC	H0YDN1;E9PMV1
CRTC2	H0YDQ8
TRMT44	H0YDS2;Q8IYL2
RNPC3	H0YEB8
PICALM	H0YEF7;H0YEH1;H0YE97;H0YD48	-0.561347	0.448792	0.159633
C8orf82	H0YF29;Q6P1X6;Q6P1X6-2;J3KNI2	0.791726	0.447361	0.158474
RCAN3	H0YF64;Q9UKA8-6;Q9UKA8-5;Q9UKA8-2;Q9UKA8	0.691604	0.627301	0.325808
HADHA	H0YFD6;P40939;A0A2R8Y4F5;A0A2R8YG21;A0A2R8Y688;P40939-2	0.507402	0.507926	0.207852
NUMA1	H0YFY6
ARHGDIB	H0YGX7
IFT81	H0YHE2;Q8WYA0;F8W1J4;Q8WYA0-4;Q8WYA0-3
Q3KR37-2	H0YHG0;H0YHH1;H0YIP3;H0YHR6	0.287816	0.617012	0.313874
FKBP11	H0YHM7	0.191723	0.944739	0.857286
IRAG1	H0YI08;Q9Y6F6-5;Q9Y6F6-4;Q9Y6F6;Q9Y6F6-7;Q9Y6F6-3;Q9Y6F6-1;Q9Y6F6-2;Q9Y6F6-8;E9PJ61;H0YCL0	-2.32996	0.263326	0.0415401
KIF21A	H0YI78	0.0510936	0.983684	0.94827
FBXO21	H0YIE9;O94952-1;O94952;Q4G104;H0YHF6
PPP1R12A	H0YIS4
GATC	H0YIV9;O43716;F8VRU3;J3KMY1	-0.200409	0.790498	0.551689
PSMA3	H0YJ03	-1.55926	0.418517	0.135506
STON2	H0YJ05
MNAT1	H0YJF2
VRK1	H0YJF7
TMPO	H0YJH7
STRN3	H0YJT2
STRN3	H0YJZ4
CERS4	H0YKR4;H0YNR6;H0YN04;H0YKC9;Q9HA82;H0YLY3;H0YMY6	0.0916684	0.958208	0.888029
ETFA	H0YL12
ANXA2	H0YL33;H0YNA0;H0YN52;H0YLE2	-0.385214	0.839055	0.639285
SYNM	H0YL34
GMPR2	H0YL68
TLE3;TLE2	H0YL70;H0YKN8;Q04726;Q04726-2;H0YNT2;A0A0D9SES8;H0YNI7;K7EJR7	0.539111	0.224943	0.0267527
MAN2A2	H0YLB9;P49641-1;P49641;H0YLU3;H0YKH9;A0A0C4DGL1;H0YNG5;P49641-2
AP3S2	H0YLI7;P59780;H0YLX6;H0YN38;P59780-2
DMXL2	H0YLM8;Q8TDJ6;Q8TDJ6-3;Q8TDJ6-2;H0YM41	-0.333773	0.791214	0.55422
TRPM7	H0YLN8;Q96QT4;A0A0C4DGL2;H0YNM0	0.288356	0.851375	0.661175
LDLR	H0YMD1;J3KMZ9;P01130-5;P01130;P01130-3;P01130-6;P01130-4;P01130-2;H0YM92;H0YMQ3	-0.0789547	0.966861	0.910876
MORF4L1	H0YMJ0;B3KTM8;Q9UBU8-2;Q9UBU8;H0YLJ3;H0YM21;Q9UBU8-3;H0YMT8;H0YNE0;H0YLV1;H0YNX3;H0YNI8	-0.407453	0.365608	0.0981299
GDPGP1	H0YN11
CINP	H0YN33;Q9BW66;Q9BW66-3;H0YKY0;Q9BW66-2	0.384546	0.367955	0.10013
CCDC32	H0YN78;Q9BV29;Q9BV29-2;H0YLN5;H0YM19;H0YLI5;H0YMC0;Q9BV29-3	-0.494166	0.677758	0.387168
SPPL2A	H0YNA2;Q8TCT8
TM2D3	H0YNF6;B3KT51;E7EPS7;H0YNS4;Q9BRN9-2;Q9BRN9
SEC11A;SEC11B	H0YNG3;P67812-4;P67812;P67812-3;P67812-2;H0YNX5;H0YKT4;H0YNA5;P0C7V7	0.62932	0.513287	0.214788
UACA	H0YNH8;Q9BZF9-2;Q9BZF9;F5H2B9;H0YN48;H0YMI1	-0.50856	0.75062	0.492901
GMPR2	H0YNS9	-2.57181	0.400989	0.122515
NLRC3	H3BLT9;Q7RTR2;Q7RTR2-2;Q7RTR2-3;Q7RTR2-4
LSAMP	H3BLU2;Q13449;F5H5G1;C9J5G3	-1.14717	0.719001	0.441458
WWC1	H3BLZ3;Q8IX03-2;H0YBE8;Q8IX03;H0YAU4
NUB1	H3BM14;H3BM74;Q9Y5A7-2;Q9Y5A7;F8WDB6;C9JRT6;F8WDL9;H7C5N1;H7C5E1	-0.773749	0.273719	0.0469514
GLG1	H3BM42;H3BQU9;H3BQT1	0.361426	0.67503	0.384071
AKTIP	H3BM79;Q9H8T0;Q9H8T0-2;H3BSX7;H3BNB8;H3BVH0;H3BRV2;H3BRT7
SPNS1	H3BMF4;H3BPT8;Q9H2V7-4;H3BPQ9;H3BR82	-0.0313798	0.97392	0.927601
RNPS1	H3BMM9;H3BTC0;Q15287;Q15287-3;Q15287-2;H3BV80;H3BPG5;H3BUL0;H3BUG0;H3BTY0;H3BNI3;H3BP82;H3BTR6;H3BNU7;H3BTV0;H3BRK4	-0.0642699	0.918002	0.790652
TSC2	H3BMQ0;A0A2R8Y5F1;A0A2R8Y7X5;P49815-5;P49815-3;A0A2R8YDR3;A0A2R8YGD6;A0A2R8YGU4;A0A2R8Y7C8;X5D2U8;P49815;P49815-4;P49815-2;A0A2R8YDZ2;P49815-7;P49815-6;A0A2R8Y6C9;H3BQK4;A0A2R8YEJ8;A0A2R8YGE6;A0A2R8Y670;A0A2R8Y5B2;P49815-8;A0A2R8YHA2;A0A2R8YCR8;Q5HYF7;A0A2R8Y692;C9JX95;I3L3B1	-0.0830133	0.936343	0.839884
TMEM208	H3BMW4;Q9BTX3;J3KRY7;Q9BTX3-2
ITGAX	H3BN02;P20702	-1.29629	0.300708	0.0598875
ARL6IP1	H3BN98;H3BPJ2;Q15041-2;Q15041;Q15041-3	-0.380352	0.742286	0.47449
GDE1	H3BNA5;H3BRL5	-0.989102	0.234519	0.0309306
RPS17	H3BNC9;P08708;H0YN88;A0A075B716;H0YN73;A0A0J9YYC4	0.722433	0.150429	0.00868327
INO80E	H3BNM4;Q8NBZ0;J3KNE2;I3NI13;I3L270;Q8NBZ0-2	0.617672	0.571546	0.268361
HEXA	H3BP20;P06865;H3BS10;H3BTD4;H3BU85;P06865-2;A0A087WUJ7;H3BRP6;A0A087WTY2;H3BVH8;H3BT62;H3BQ04	-0.43043	0.682623	0.393398
COQ7	H3BP28;Q99807;Q99807-2;I3L1T0;H3BSZ3;H3BS11;H3BTN8	0.424729	0.568002	0.264434
NME3	H3BPD9;H3BMQ7
FUS	H3BPE7;P35637-2;P35637;H3BNZ4	0.669849	0.567461	0.263471
ZNF598	H3BPG6;H3BQQ2;H3BR87
MACF1	H3BQK9;H3BPE1;A0A5F9ZGX0;A0A669KBB0;H0Y4F5;A0A669KB06;A0A669KB84;E9PS75;B4DQX9	0.167265	0.6922	0.405119
ANTKMT	H3BQW1;J3KMW5;Q9BQD7;H3BPE8
ZFYVE19	H3BRF9;Q96K21;Q96K21-2;H3BRM1;H3BN64;H3BVF5;H3BSF5;H3BP54	-0.193558	0.796789	0.564436
GSTM1	H3BRM6
ABAT	H3BRN4;P80404;H3BNQ7;H3BPW8	1.14716	0.299989	0.059606
SMPD3	H3BS51;Q9NY59-2;Q9NY59	1.44774	0.468077	0.174525
SMIM1	H3BS66;A0A2R8Y7R4;B2RUZ4
MPHOSPH6	H3BSB3;H3BNT4;Q99547;H3BNK8;H3BU96	-0.282218	0.674406	0.382675
FAM219B	H3BSK2;H3BM86;Q5XKK7-2;Q5XKK7-3;Q5XKK7;H3BRU1;H3BNG0;H3BMU7;H3BMY2	0.466695	0.648338	0.348921
ACSM3	H3BSM0;Q53FZ2;Q53FZ2-2;H3BUF2;H3BV29;H3BT38	0.230831	0.835236	0.634621
RUSF1	H3BSM7;Q96GQ5;H3BR29;Q96GQ5-2;I3L2V0;H3BTA0;H3BS97	-0.156531	0.884883	0.720606
ZNF106	H3BSS6;Q9H2Y7;Q9H2Y7-2;A0A0C4DGM5;H3BNX5;H3BS99;H3BNJ4;U3KQH7;H3BRD4	-1.36549	0.150385	0.00846952
BLOC1S6	H3BST1;Q9UL45;H3BR42;H3BRA4;H3BNE3;H3BPR6;H3BN13;Q9UL45-2	0.497621	0.347476	0.0846884
CTU2	H3BSW6;Q2VPK5;Q2VPK5-5;Q2VPK5-3;H3BPG4;H3BNM3	-0.114984	0.893706	0.742182
ADPGK	H3BTH4	0.0408333	0.983173	0.94766
CRISPLD2	H3BTI0;Q9H0B8;Q9H0B8-2;Q9H0B8-3;H3BSZ9;H3BTP0;Q9H0B8-5;Q9H0B8-4	-1.55065	0.234228	0.0304857
MAP1LC3B;MAP1LC3B2;MAP1LC3A	H3BTL1;Q9GZQ8;A6NCE7;H3BTE7;Q9H492;Q9H492-2	-0.599453	0.635348	0.333342
CENPT	H3BTR4;Q96BT3;H3BUW2;Q96BT3-2;H3BMP6;H3BQS6;H3BN05;H3BTS2;H3BQJ0;I3L4F8;Q96BT3-3;H3BQ71	-1.03996	0.290332	0.0550591
CORO1A	H3BTU6	-1.96765	0.229093	0.0286133
E4F1	H3BUJ7;Q66K89;H3BSL4;H3BN24	0.284706	0.610227	0.3054
NOL3	H3BUP2;H3BUN4;O60936;O60936-3;H3BM67;O60936-1;J3QLT7;H3BQJ5	0.289955	0.735926	0.464658
RBMX	H3BUY5
TBC1D24	H3BV07;A0A2R8Y518;Q9ULP9-2;Q9ULP9;A0A0D9SFR5;H3BQ06	-0.413733	0.362712	0.0957597
GCA	H7BXD5;P28676;H7C2Z6;C9JIZ3;C9JWQ8;C9JV47	-1.07916	0.336102	0.0778613
SAP130	H7BXF5;A0A2R8YDB8;Q9H0E3-3;Q9H0E3;Q9H0E3-2;C9J683;C9JTJ5	0.101763	0.852417	0.662933
PPP6R3	H7BXH2;E9PKF6;Q5H9R7-6;Q5H9R7-2;Q5H9R7;Q5H9R7-5;Q5H9R7-4;Q5H9R7-3;H0YEN2;E9PNN8;H0YDW1;H0YEV0;E9PKG4;E9PJD8;H0YDK9	0.00648649	0.99295	0.973575
METTL21A	H7BXH9;Q8WXB1;C9JSX1;C9JES0;Q8WXB1-2	-0.900479	0.572013	0.268811
ESYT2	H7BXI1;A0A499FIX8;A0FGR8-6;A0A087WXU3;A0FGR8	-0.368223	0.495578	0.196231
TMEM41A	H7BXL1;F8WDE2;Q96HV5
KALRN	H7BXZ5;O60229;O60229-4;C9IZQ6;O60229-2	-1.56372	0.229599	0.0287788
NCL	H7BY16
ZBTB44	H7BY22;H0YEM9;Q8NCP5-3;Q8NCP5-4;Q8NCP5-2;Q8NCP5;H0YCZ0;A0A0A0MTE9	-0.139397	0.851375	0.660273
CCDC88B	H7BY33;A6NC98-5
RYR2	H7BY35;Q92736;Q92736-2;A0A590UJZ8;A0A590UKB7
EWSR1	H7BY36	0.0215868	0.983995	0.950098
RNF34	H7BYJ1;Q969K3;Q969K3-2;A0A087WTM5;G3V504;G3V4D1;G3V5F1	0.942422	0.275309	0.0483768
NCAM1	H7BYX6;A0A087WVU1;A0A087X1V2;A0A087WZS4;A0A0C4DGS4;A0A087WTR3;A0A087WVD0	2.93562	0.335449	0.0769919
TPM1	H7BYY1;P09493-2	-2.16232	0.120905	0.0042531
ASB3	H7BYZ6;Q9Y575;Q9Y575-3;Q9Y575-2	0.284793	0.829209	0.621733
MCFD2	H7BZ18;A0A3B3IU18	-2.58412	0.189216	0.0173384
CAD	H7BZB3
AP1S2	H7BZG6
PRUNE2	H7BZH9;E9PDC2;A0A088AWP5;Q8WUY3-4;Q8WUY3;Q8WUY3-2;Q8WUY3-3;A0A0C4DFM3;Q5JUB9;Q5JUB8;Q8WUY3-5
PDIA3	H7BZJ3	0.312454	0.748336	0.487453
OGG1	H7BZM3;O15527-8;O15527-2;O15527;O15527-7;O15527-3;O15527-4;H7C1V7;H7BXZ1;O15527-5
PCYT1A	H7BZN1
RBM33	H7C0H2
Q00341	H7C0S8	1.04569	0.144394	0.00698315
BET1	H7C1N3;O15155	-0.406897	0.794394	0.559196
APOO	H7C1U8;Q9BUR5-2;Q9BUR5;A0A0J9YWW6;G3V1B6	1.30394	0.147489	0.00750568
NCKAP5L	H7C1V4;Q9HCH0-2;Q9HCH0
TATDN2	H7C1W4;Q93075;H7C1D0;H7BZJ2	-0.121146	0.895923	0.749165
R3HDM1	H7C2F9
EBNA1BP2	H7C2Q8;Q99848	0.332167	0.666715	0.371779
GNS	H7C3P4;F6S8M0;P15586-2;P15586;H0YFA9;F5H4C6	-0.580526	0.316578	0.0673199
BRAF	H7C560;A0A2R8Y8E0;P15056;A0A2U3TZI2;A0A2R8YDP5;A0A2R8Y492;A0A2R8Y679;H7C4S5;A0A2R8Y467;H7C5K3;A0A2R8YES9	-0.146189	0.804413	0.580552
SF1	H7C561;H7C0N4	-0.619876	0.208302	0.0227475
NDUFB2	H7C5B8;O95178;C9IZW8;C9JXM4	1.03115	0.366758	0.0993426
LRCH4	H7C5D9
PLSCR1	H7C5I5;C9J7K9;O15162-2;O15162;C9J9P4;C9J0H3;C9JE06	-0.890715	0.518273	0.219513
FBXL17	H7C835;Q9UF56;A0A6E1XD66;Q9UF56-3;Q9UF56-2	0.0331569	0.966308	0.907688
GCOM1;MYZAP	H8Y6P7;P0CAP1-11;P0CAP1-8;P0CAP1-5;P0CAP1-10;P0CAP1-7;P0CAP1-6;P0CAP1-9;P0CAP1-3;P0CAP1-4;P0CAP1-2;P0CAP1;H3BTD5	0.118682	0.803973	0.57879
COPRS	H9KV77;Q9NQ92;J3QRX6	-0.125973	0.961156	0.897717
TNRC18	H9KVB4;O15417;O15417-2;H7C177;O15417-3;H7C0N9;H7C3U5;H7BXS9	-0.930888	0.412243	0.129713
GABPB1	H9ZYI9;Q06547-4;Q06547-3	1.10007	0.165909	0.0124628
C17orf80	I3L072;Q9BSJ5-2;Q9BSJ5-3;Q9BSJ5;J3KTJ7;J3KT60	-0.0730823	0.932386	0.830901
PEDS1-UBE2V1;UBE2V1;PEDS1	I3L0A0;Q13404-7;Q13404-1;Q13404-2;G3V2F7;A0A0A0MSL3;Q13404-6;F8WBY2;F8W924
SLC25A52	I3L0B8;Q3SY17
TRAP1	I3L0K7;I3L239;I3L2D5;I3L253
RNF167	I3L0L6;Q9H6Y7;I3L2Y3;I3L462;I3L1K4;K7EN24;I3L0V7;I3L2D4	-0.435043	0.616926	0.313757
DCTN5	I3L0U8
NEURL4	I3L100;I3L2W2;Q96JN8-2;Q96JN8;I3L2Z9;K7EPS7;K7ESJ6;K7ESM1	0.0800199	0.930347	0.823502
DGKE	I3L112;P52429;I3L2V2;P52429-2	0.698746	0.482745	0.186308
DPH1	I3L1H5;A0A6Q8JGF9;Q9BZG8;Q9BZG8-3;Q9BZG8-2;U3KQN3;I3L3X9;A0A0A0MTR4;V9GYS2	0.295784	0.703491	0.419985
ELP5	I3L1Q3;Q8TE02;Q8TE02-4;I3L2A9;I3L2T0;I3L3N8;I3L437;Q8TE02-3;Q8TE02-2;I3L1A8;I3L200	-0.627984	0.335627	0.0773725
ZC3H7A	I3L282	-0.891193	0.250945	0.0376917
GEMIN4	I3L2C7;P57678;I3L4A4;I3L399;E7EN12;I3L4M4;I3L1J7	-0.210045	0.666715	0.371997
CIC	I3L2J0;I3L135;I3L2I4	0.338006	0.36428	0.0965668
DVL2;DVL3;DVL1P1;DVL1	I3L2N2;O14641;I3L2W9;I3L0M7;I3L0Z8;A0A3B3ITC6;P54792-2;P54792;O14640-2;O14640;A0A087WWA7	0.272322	0.698938	0.415018
ALDH3A2	I3L2W1;A0A0D9SGC3
TFAP4	I3L301	-1.54171	0.271805	0.045339
EPN2	I3L356;I3L2H1
PFN1	I3L3D5
ARHGAP17	I3L3P1
NAA38	I3L3Z2;Q9BRA0;I3L4V0;Q9BRA0-2;A0A0B4J297;I3L310	0.634175	0.624896	0.322684
ATPAF1	I3L448;Q5TC12;A8MRA7;Q5TC12-3;H0YEW4;Q5TC12-2;H0YD21;H0YDD6;E9PPX6	0.573179	0.469276	0.175422
TMEM219	I3L4B3;I3L2J7;Q86XT9;H3BML8
ACTG1	I3L4N8	-1.64977	0.150385	0.00843234
GPS2	I3L4X7;Q13227-2;Q13227;I3L3Y9	0.330115	0.511278	0.211897
CEP20	I3NI25;Q96NB1;I3L269;I3L0U4;I3L2N4;I3L4V2;I3L0K3;I3L3N6;Q96NB1-2	-0.406235	0.805335	0.581894
TOM1L1	I3NI44;J3KQU4;I3L4I4;O75674-2;O75674-3;O75674;I3L1Q1;I3L4N3;I3L4G0;I3L3T4;I3L367
RBBP8	I6L8A6;Q99708-3;Q99708;Q99708-2;F6Q6H0;J3KSA4;J3QL93;J3QLW6;J3QSH7;J3QRM0
FABP5;FABP5P3	I6L8B7;A8MUU1;REV__U3KQK0;REV__Q99880;REV__O60814;REV__P06899;REV__P23527;REV__P33778;REV__P57053;REV__Q16778;REV__P62807;REV__Q5QNW6;REV__Q8N257;REV__Q93079;REV__Q99877;REV__Q99879;REV__Q5QNW6-2;REV__P58876
NPC2	J3KMY5;G3V3E8;E7EMS2;G3V3D1;P61916;H0YIZ1;G3V2V8;P61916-2	-0.663389	0.508832	0.208711
ADGRB3	J3KMY8;O60242-2;O60242
INTS2	J3KMZ7;Q9H0H0;A0A2R8Y4Z6;A0A2R8Y7F8	0.0504305	0.924201	0.804243
BNIP2	J3KN59;Q12982-2;Q12982	-0.262204	0.790194	0.550278
TPM3	J3KN67	-1.62824	0.611559	0.307536
TBC1D8B	J3KN75;Q0IIM8;Q0IIM8-2;D6RFZ2;H0Y552;D6RC82	0.652016	0.692518	0.405398
SAMD14	J3KN99;Q8IZD0;Q8IZD0-2
CAMP	J3KNB4;P49913	-3.7759	0.0827907	0.00091556
MAP3K4	J3KNB8;Q9Y6R4-2	0.0536402	0.935325	0.837016
SAAL1	J3KND1
RGPD3;RGPD6	J3KNE0;A6NKT7;H7BZ48	0.366153	0.588051	0.283232
MPHOSPH9	J3KNE4;A0A0A0MTP3;Q99550-2;Q99550;H0YG46;U3KQJ0;F5H1U6;H0YFS3;U3KQ61;U3KQD6	-0.399211	0.69476	0.408619
SEPTIN1	J3KNL2;Q8WYJ6;Q8WYJ6-2;I3L2M1	-0.216582	0.847885	0.654995
PHKG2;PHKG1	J3KNN3;P15735;P15735-2;H3BP07;H3BTW6;H3BN16;H3BTI9;F6VCX5;Q16816;Q16816-2;F8WD25;C9JME8;C9J2Q6	-0.619829	0.217895	0.024841
BRAP	J3KNN7;Q7Z569;Q7Z569-2	-0.279297	0.669515	0.376483
ZNF292	J3KNV1;O60281;O60281-2;H0YB79;E5RJG2;E5RFE6	-0.748747	0.568149	0.264875
CLUAP1	J3KNW5;Q96AJ1;I3L487;I3L3S9
PWWP3A	J3KNX4;Q2TAK8;A0A0D9SGJ8;Q2TAK8-3;Q2TAK8-2;K7EP97;K7ES53
FBRS	J3KNZ9;Q9HAH7;Q9HAH7-1;H3BRE6
ANKRD46	J3KP26;Q86W74;Q86W74-1;E5RHV2;E5RI20;E5RFM7;E5RI04
PHACTR2	J3KP75;O75167-5;O75167-2;O75167;O75167-4;H9KVA6;F6TH74;F5H858	-1.3049	0.299847	0.0592282
CCDC18	J3KP97;Q5T9S5;E9PFB9;Q5T9S5-2;Q5T9S2;H0YCD6
CRISP3	J3KPA1;P54108;P54108-2;P54108-3;I3L0A1	-2.77909	0.0936659	0.00134884
RBM7	J3KPD3;Q9Y580;F5GXV8;F5GY08;F5H606;I3L521;F5H674	-0.0745189	0.925459	0.806959
HECTD4	J3KPF0;F8VWT9;Q9Y4D8-4;Q9Y4D8;Q9Y4D8-2;Q9Y4D8-5;A0A494C150;Q9Y4D8-3;V9GYT9;F8VU57	-0.493443	0.372911	0.10396
KIF3A	J3KPF9;A0A087X011;E9PES4;Q9Y496;H7C2F6;C9J9X2	0.835109	0.103148	0.00177355
BAZ2A	J3KPG5;F8VU39;Q9UIF9-2;Q9UIF9-3;Q9UIF9;A0A0C4DGI9;H0YHL2;H0YII3;F8VWQ3;H0YHQ7	-0.40412	0.34942	0.086115
PSTPIP1	J3KPG6;O43586;H0YKY3;O43586-2;H0YLW8;H0YLX8;B4E1Z9;H0YLI2;H0YLM9;H0YNS1;H0YNR2	-1.56169	0.225114	0.0268508
CSAD;GADL1	J3KPG9;Q9Y600-2;Q9Y600;Q9Y600-3;Q6ZQY3-3
HDAC7	J3KPH8;Q8WUI4-3;Q8WUI4-8;Q8WUI4-5;Q8WUI4-6;Q8WUI4-7;Q8WUI4;Q8WUI4-4;Q8WUI4-10;F8VWY3;C9JEB6;C9JNI4;C9J102;C9JF80;Q8WUI4-2;Q8WUI4-9;H0YI41;C9JVZ1;C9JBC2;H0YH91;A0A087WYQ4;C9JGF5;H0YI15;C9JZ79;C9JH46	0.109974	0.874242	0.698775
SLC6A4	J3KPR9;P31645;P31645-2
FAM83H	J3KPS2;A0A494C1T9;Q6ZRV2
TRABD	J3KPT4;Q9H4I3;Q9H4I3-2	-0.751042	0.341459	0.0812332
CHCHD7	J3KPV1;Q9BUK0;Q9BUK0-2;Q9BUK0-4;E5RJ08;E5RHM5;E5RFN2;E5RII1	0.426073	0.697534	0.412686
ANTXR2	J3KPY9;P58335-4;P58335-2;P58335;A0A0C4DG84;P58335-3	-1.46821	0.112354	0.00249327
C1D	J3KPZ4;Q13901	0.251084	0.668818	0.37538
POLI	J3KQ09;Q9UNA4;J3KSW2;X6R2I3;J3KTN3;J3KRG0;J3QR36;J3KRS8;J3KTM8	-0.506016	0.592793	0.287611
BSCL2	J3KQ12;Q96G97-4;E9PIU3;H7BXM1;E9PJK0;E9PSB5;E9PR78;Q96G97;E9PPN5;E9PJS9;F8WER0;H7C2D5;F8W7Q8
ARMC5	J3KQ26;Q96C12;H3BS74;Q96C12-4;Q96C12-2;Q96C12-3	0.272314	0.772245	0.523223
OLA1	J3KQ32;Q9NTK5;Q9NTK5-3;C9JTK6	0.307921	0.472388	0.178432
PTRH2	J3KQ48;Q9Y3E5	-0.421866	0.670713	0.377492
GZMB	J3KQ52;P10144;Q6XGZ2;J3KPK2	-0.348605	0.853026	0.664465
PHC1	J3KQH6;P78364;H0YH74;F5H6P9
SUMF2	J3KQJ1;Q8NBJ7;C9J660;F8WA42;A0A494C1B1;Q8NBJ7-3;A8MXB9;H7C3B2;C9JL30;Q8NBJ7-2;E9PBT8;J3QT17;E9PG02;Q8NBJ7-5;F8WEX5;F8WES7;Q8NBJ7-4;F8WEV7	0.558166	0.595128	0.290743
APOL2	J3KQL8	0.450919	0.725504	0.450432
CEP170B	J3KQR7;Q9Y4F5-3;Q9Y4F5-2;Q9Y4F5
COBL	J3KR05;A0A0J9YWK3;A0A3B3IU00;H7C1N2;O75128-5;O75128-4;O75128-3;O75128;O75128-7;O75128-2
MED19	J3KR33;A0JLT2;A0JLT2-2	-0.359237	0.522304	0.223263
CCDC12	J3KR35;Q8WUD4;C9JUN5;S4R331	0.0446182	0.947304	0.864885
OTUB1	J3KR44;Q96FW1;F5H6Q1;F5GYJ8;F5GYN4;F5H3F0;Q96FW1-2	0.301745	0.5398	0.237996
PTPN7	J3KR55;P35236;P35236-2;P35236-3;H7C4T8	0.00612352	0.996865	0.987414
TAF6	J3KR72;P49848;P49848-3;P49848-2;P49848-4;C9JTY6;C9JFL8;C9J088;C9JIS2;F8WEJ7;C9J7C4;E5RHA1;E5RKA5;C9JHQ8	-0.217714	0.482911	0.18643
PLK4	J3KR82;J3KR84;O00444-3;O00444-2;O00444
MAP3K3	J3KRN4;J3QRB6;Q99759;Q99759-2
SS18	J3KRP6;J3QS72;X6R3J2;J3QQM2;J3KT74;J3QQW2;Q15532-2;Q15532;F5GWN1;J3QSB3;J3QSG1;J3QQW6;J3QLJ7;J3QQX5;J3KT22;B4DLD3	0.216786	0.645763	0.345966
CBFB	J3KS23
MBP	J3KS94;J3QQK6;P02686-2;P02686;J3QKN5	-2.41755	0.167921	0.0131922
RAC3	J3KSC4;J3QLK0
COX10	J3KSJ3;H7C101;A0A590UJJ5;Q12887
CHTF8	J3KSJ7;P0CG13	0.0963543	0.958903	0.892859
PIK3R5	J3KSW1;Q8WYR1;Q8WYR1-2;J3KRE9;X6R3K3
FBXL20;FBXL2	J3KTA1;Q96IG2;Q96IG2-2;J3QKL3;Q9UKC9;Q9UKC9-2;F8WE99	0.100088	0.927072	0.811429
TAF4B	J3KTH2;Q92750;Q92750-2
ZNF521	J3KTI4;H7BYU6;Q96K83
SRSF1	J3KTL2;Q07955;Q07955-3;Q07955-2;J3KSR8;J3QQV5;J3KSW7	0.416614	0.313308	0.0656056
EIF4A1	J3KTN0	-0.60352	0.540945	0.239021
CHERP	J3QK89;Q8IWX8	0.0507058	0.908348	0.775143
SF3B3	J3QKV4	0.118089	0.928429	0.818976
HYOU1	J3QL06	0.112411	0.941206	0.851411
SCO1	J3QL56;O75880	0.27915	0.772738	0.524679
SCRN2	J3QL71;Q96FV2;Q96FV2-2;J3QQM9;J3QRJ1;J3KT79;J3QR84;J3KS57	0.491043	0.561199	0.258098
SLC39A11	J3QLB2;Q8N1S5;Q8N1S5-2;J3KRX2;J3QS49;A0A0J9YXE3;A0A0J9YXX3;J3KS66;J3QLA9;A0A0J9YXZ0;J3QQP1;J3QRN3;J3KTP1	0.0754769	0.943789	0.855333
RAD51C	J3QLB5;E9PI66;Q7KZJ0;J3QKK3;O43502-2;O43502
STARD3	J3QLM1;Q14849-2;Q14849-3;Q14849;J3QRM3	0.057663	0.966308	0.907698
MRPS7	J3QLS3;Q9Y2R9;J3QQS1;J3KSI8;J3QKW2	0.349149	0.67488	0.383783
GDPD1	J3QQN7;Q8N9F7-3;Q8N9F7-2;Q8N9F7;J3KTA9	-0.25483	0.878745	0.709568
FLII	J3QQU5
PNPO	J3QQZ9;Q9NVS9;Q9NVS9-3;Q9NVS9-4;A0A286YFL3	0.740972	0.227547	0.0279027
EVI2A	J3QR06;P22794;P22794-2;J3QQH9;J3KRJ5	-0.933331	0.294326	0.0562304
RPL19	J3QR09;J3KTE4;P84098	0.776504	0.312756	0.0650426
CD226	J3QR77;Q15762
ALDH3A2	J3QRD1;A0A5F9ZHI5;A0A5F9ZHN9;P51648;P51648-2;A0A5F9ZI12;A0A5K1VW72;A0A5F9ZGX4;I3L1M4;A0A5F9ZHZ9;J3QKK9;J3QS00;J3KTG1;I3L0X1;A0A5F9ZHP6;K7EN73	-0.0557056	0.958808	0.891561
CMTM4	J3QRP2;Q8IZR5-3;Q8IZR5-2;Q8IZR5
MYL12A;MYL12B	J3QRS3;P19105;O14950	-1.03156	0.173429	0.0144264
ZNF207	J3QRS9;O43670;O43670-4;X6R4W8;O43670-3;J3KS31;J3QS27;J3KTL1;J3KRB6;J3KRW6;H0Y3M2	0.102239	0.790747	0.552865
ICAM2	J3QRT5;P13598;J3QKR4;J3QQX6;J3QRQ1;J3QQR8	-0.261077	0.795108	0.560766
YES1	J3QRU1;P07947	-0.0849733	0.934049	0.833953
VAMP2	J3QRU4;F8WCA0;L7N2F9;P63027	-0.595401	0.319777	0.0683714
LLGL2	J3QRV5;Q6P1M3-2;Q6P1M3;J3KSD5;J3QLD8;Q6P1M3-3
MIF4GD	J3QRZ6;A9UHW6;A9UHW6-2;A9UHW6-3;J3QLJ5;J3QLD1;A0A3B3IU65;J3KSU6;J3KSB8;J3QKW3;J3QLN4	-0.716303	0.161289	0.0110497
HELZ	J3QS41;P42694-2;A0A075B6R3;J3KT20;J3QRR8;J3KS59
MPDU1	J3QS48;I3L295;J3KT75;J3QW43;J3QRD5;O75352-2;O75352;I3L1D2;J3KSI4;I3L4E0;J3KTK8;J3QQZ4;I3L405;I3L261
MPO	J3QSF7
HYPK	J3QT56	-0.902387	0.139858	0.00649838
BAG1	J3QTA2;Q99933;Q99933-3;Q99933-2;A0A0U1RR89	-0.746289	0.366303	0.0988911
CHCHD6	J3QTA6;Q9BRQ6;J3QTB2;H0Y922	0.678286	0.406683	0.125953
TPSAB1;TPSB2;TPSD1	J3QTS8;A0A087WUI4;A0A087X1U0;Q15661-2;Q15661;P20231;A0A0C4DGM1;A0A0C4DFZ7;Q9BZJ3-2;Q9BZJ3	-4.68167	0.00883247	3.1798e-06
CXXC4	J9JIF5;Q9H2H0	-1.16401	0.237842	0.0331181
RWDD4	K4DI92;Q6NW29;D6R9C7;D6RCM5;D6RDH6;E7EV43;Q6NW29-2	-0.214532	0.841099	0.643264
CUL4B	K4DI93	0.079118	0.919806	0.793343
WBP2	K7EIJ0;K7ENL2;A6NG10;K7EMC9;Q969T9;Q969T9-2;K7EIN1;K7ESN4;K7EIK1	0.110733	0.891164	0.737272
CYGB	K7EIM9;Q8WWM9
SMAD4	K7EIU8;Q13485;K7ES96;K7EL18;K7EIJ2;K7EL15;A0A087WUF3;K7ELK2;K7ENG1	0.0277994	0.969749	0.918311
EML2	K7EIZ0	-1.41904	0.487675	0.190368
ILF3	K7EJ09	0.558251	0.795142	0.561266
CALR	K7EJB9	-1.24865	0.538172	0.235664
ACTN4	K7EJH8
YIF1B	K7EJQ6;Q5BJH7-2;K7EPQ7
H3-3B;H3-3A	K7EK07;P84243;K7EMV3;A0A590UJJ6;B4DEB1;K7ES00;K7EP01	-2.89993	0.0822645	0.0008732
STAT5A	K7EK35;P42229;P42229-2;K7EIF9;K7EM17;C9JVV6	-1.59888	0.172453	0.0142383
EIF3K	K7EK53;B4DQ48
LONP1	K7EKE6;K7EJE8;P36776-2;P36776;P36776-3;K7ER27;K7ERR6;K7EQF8;K7ER56	1.288	0.173171	0.0143391
EVPL	K7EKI0;Q92817	-0.358847	0.857302	0.67083
ILF3	K7EKJ9	1.10051	0.304677	0.0613423
SMIM24	K7EKM7;O75264	-0.984425	0.599124	0.295081
TMUB2	K7EKW3;E7ESS3;Q71RG4-2;Q71RG4;Q71RG4-3	-0.876127	0.272738	0.0458998
ARRB2	K7EL17
CDC37	K7EL68
VMP1	K7EL93;K7EL74;K7ENU2;K7EK01;K7EMI0;K7ELS2;Q96GC9;K7EMN6	-0.416061	0.742753	0.476243
GID4	K7ELH7;K7ENE2;Q8IVV7;K4DI96	-1.36516	0.270485	0.0444696
DPY19L3	K7ELH8;Q6ZPD9;K7ELG1;Q6ZPD9-2;Q8N6Q4	-0.154594	0.891239	0.738226
PRKCSH	K7ELL7;P14314;K7EPW7;K7EKX1;K7EJ70;K7EIP3;K7EL27	-0.142709	0.891979	0.740041
TMEM205	K7ELQ9;Q6UW68;K7EM09;K7EPR0;K7ER05;K7EJQ9;K7EMV9	-0.117031	0.94486	0.859366
ACBD4	K7EM05;Q8NC06;Q8NC06-2;K7EMH4;Q8NC06-3
RPS15	K7EM56;A0A0B4J2B4;S4R417;K7ELC2;S4R456;A0A1Y8EIB3	1.04322	0.234519	0.0310675
UBALD1	K7EM88;K7EQ49;Q8TB05;A0A075B769;K7EM52;D3DUE0;K7EKR5;Q8TB05-2
SPINT2	K7EM91;O43291-2;O43291;K7ES27
ACAA2	K7EME0;K7EJ68;K7EJB1
SHFL	K7EML3
SPC24	K7EMX1;K7EJH0;K7EJV2;K7ESQ2;Q8NBT2;Q8NBT2-2;K7ERQ7;A0A0A0MSN0	-1.04803	0.255975	0.0390428
ELOF1	K7EN05;K7EPC8;A0A024R7E8;K7EQ44;K7EMV4;P60002	-0.362232	0.87439	0.699155
FUT5;FUT3;FUT6	K7ENC0;P21217;Q11128;P51993;P51993-2
NARS1	K7ENF0	0.301447	0.672297	0.378949
U2AF2	K7ENG2	-0.810697	0.528354	0.228136
DNMT1	K7ENQ6;K7ERQ1
CYTH1	K7ENQ8;K7ERV8;K7EKA2;K7ENH6
STK11	K7EP59;Q15831;Q15831-2;K7EQN8;K7EMR0	0.111935	0.901808	0.763441
RBM42	K7EP90;Q9BTD8-4;Q9BTD8-2;Q9BTD8-3;Q9BTD8;K7ER08;K7EQ03;K7EML2	0.315348	0.621401	0.318821
TMEM161A	K7EPA3;Q9NX61-2;Q9NX61;K7EQE7;K7EQ34;U3KQT6;K7EKY7	0.728369	0.58538	0.28055
MGRN1	K7EPJ5;O60291-4;O60291;O60291-3;O60291-2;B4DR12;K7ERA1;K7EJN3;K7EIM7	-0.365635	0.834198	0.630246
HDGFL2	K7EPS6
C19orf12	K7EPS8;Q9NSK7-3;Q9NSK7-4;F8W6J3;Q9NSK7-2	1.02867	0.498932	0.199142
UNC13D	K7EQ37;K7EM66
DAZAP1	K7EQ55;K7EK33;Q96EP5;Q96EP5-2;K7EQ02	0.732269	0.138308	0.00628794
FZR1	K7EQT1;Q9UM11-3;Q9UM11-2;Q9UM11
APOC4-APOC2;APOC2	K7ER74;P02655;Q6P163;V9GYJ8	-0.779556	0.734279	0.461909
ACAA2	K7ER88	-1.18981	0.326859	0.0719481
EIF3G	K7ER90
KDSR	K7ERC8;Q06136;Q06136-2;K7EQS7	0.367985	0.643683	0.342273
ICAM3	K7ERF0
CFD	K7ERG9;P00746
APOC1	K7ERI9;P02654;K7EJI9;K7ELM9;K7EPF9;K7EKP1	-0.998568	0.592858	0.287714
ROGDI	K7ERP1;K7EPS3;Q9GZN7;K7EMJ5;K7EID1;K7EJ96;K7EL91;K7ERN3	-0.62538	0.621928	0.319398
UBE2O	K7ES11
SBNO2	K7ES28;Q9Y2G9-3;Q9Y2G9	-0.481462	0.815661	0.595992
MRPL4	K7ES61;Q9BYD3;X6RAY8;Q9BYD3-2;K7ELQ0;K7ELF1;K7EKI4;K7EJ73	0.492396	0.41242	0.130851
TUBB6	K7ES63
CAPNS1	K7ES78
CDIP1	K7ESA8;H3BTN7;K7ELR4;Q9H305-3;Q9H305-2;Q9H305;K7ENR4
UBA2	K7ESK7	-0.602068	0.84042	0.641837
EML2	K7ESL7	-0.689774	0.399798	0.121767
ZCCHC2	K7ESN2;Q9C0B9;K7EKB8;A0A087WXC7;Q9C0B9-2
DCAKD	K7ESP4;Q8WVC6;Q8WVC6-2	-0.051299	0.953523	0.87578
GYPA	K9JIK7;Q13030;E9PH25;E7EQF3;E9PD10;A0A087WU29;A0A0C4DFT7;P02724-3;P02724-2;P02724
SLC35A4	L0R6Q1	0.433989	0.735926	0.464778
ASDURF	L0R819;U3KQP1;U3KQP6;U3KQ49	0.827324	0.153629	0.00949965
MIEF1	L0R8F8	0.163279	0.907122	0.772028
SARS2	M0QWZ7;Q9NP81;Q9NP81-2;M0R2C6;M0R259;B4DJM9;M0QX29;M0R2H5;M0R1C0	0.147039	0.859163	0.67505
ZNF550	M0QWZ8;A0A0C4DGB4;Q7Z398-2;Q7Z398
ZNF649	M0QX90;Q9BS31
MCOLN1	M0QXD0;Q9GZU1	-0.838077	0.266205	0.0426965
ZNF428	M0QXZ5;Q96B54	-0.0987307	0.928782	0.820861
PLA2G4C	M0QY18;M0R339;M0QZB1;Q9UP65-2;Q9UP65;Q9UP65-3
ZFP36	M0QY76;P26651	0.46285	0.547551	0.244897
KXD1	M0QY77;Q9BQD3;M0R0B4;M0R2G3;M0R228;M0QX74;M0QXP3;M0QXN9	-0.175746	0.811827	0.59134
HNRNPL	M0QYL7	0.274494	0.825752	0.615831
TUBB4A	M0QYM7;M0R042
CLEC4M;CD209	M0QYX2;M0R0P0;E7ENS9;M0QZ42;H7BXU4;M0QZG5;Q9NNX6-11;Q9NNX6;Q9H2X3;Q9NNX6-2;Q9NNX6-10;Q9NNX6-6;Q9H2X3-8;Q9NNX6-7;Q9H2X3-10;Q9H2X3-4;Q9H2X3-5;Q9H2X3-3;Q9NNX6-3;Q9NNX6-12;Q9H2X3-9;Q9H2X3-2;Q9NNX6-8;Q9H2X3-7;Q9H2X3-6;Q9NNX6-5	-1.20523	0.513645	0.215062
GRAMD1A	M0QZ12;Q96CP6-2;Q96CP6-3;Q96CP6;S4R3I2;M0R0J9
SAMD4B	M0QZ22;Q5PRF9;A0A087WZT0;M0R0X3;M0QY61;M0QXV2;M0QX45	0.879377	0.0991695	0.00160661
HRC	M0QZ43;P23327
FCHO1	M0QZI3;O14526;O14526-2;A0A0C3SFZ9;O14526-3;M0R1K4;M0R3E5;M0QZI9;M0QXD1;M0R3E7;M0QY09;M0QZE1;M0QZS1;M0QXW2;M0R107;M0R2J7;M0QZF0;M0QYT8;M0QYA9;M0QXY1	0.155607	0.788583	0.546652
HNRNPM	M0QZM1	-0.27207	0.790194	0.550351
CD37	M0QZP6;B7ZAN3;P11049-3;P11049-2;P11049
MED25;PTOV1	M0QZQ2;Q71SY5-4;Q71SY5-5;Q71SY5;Q71SY5-6;M0QYR4;M0QZB9	-0.0968057	0.855321	0.668512
ARHGEF1	M0QZR4;Q92888;Q92888-2;M0QYC1;M0QYS3;M0QZH8;M0QXV6;M0R3H5;REV__Q9BZR6;REV__H7C0V4;REV__H7C215	-0.576197	0.292046	0.0555493
HNRNPM	M0R019	-0.0316052	0.977453	0.935994
MPND	M0R044;W4VSR2;Q8N594-2;Q8N594;M0R0F2;M0R189;M0QXK5
SAE1	M0R054;M0QYM8;M0R286
AP2S1	M0R0N4;M0QYZ2;P53680;X6R390;P53680-2;M0QZ21;M0R1S0	-0.197391	0.688284	0.400048
ZNF414	M0R0Q5
EMP3	M0R122;M0QZ66;P54852;M0QXN1	1.24076	0.273719	0.0470377
RPL18A	M0R1A7;M0R3D6	0.876396	0.597116	0.292462
KCNN4	M0R1J0;D1MQ08;O15554;M0QZ70	-0.143336	0.938106	0.844329
ZNF446	M0R202;Q9NWS9-2;Q9NWS9;A0A0B4J2G2;A0A0A0MR84;M0R034	0.380773	0.619436	0.315925
NAPA	M0R213
MRPL34	M0R226;Q9BQ48	0.513414	0.591853	0.2868
ZNF417;ZSCAN9;ZNF623	M0R230;Q8TAU3;M0R2A6;M0R082;M0R0M6;M0R178;S4R2X8;E9PQL7;O15535;O15535-2;O75123-2;O75123	0.309821	0.651433	0.354501
ECH1	M0R248
FCGRT	M0R266
SNRPA	M0R268
NXNL1	M0R296;Q96CM4	-2.80263	0.16567	0.0121929
EMC10	M0R2A0;Q5UCC4-2;Q5UCC4;M0QYY4;M0R030	-0.0319357	0.97392	0.92754
POLD1	M0R2B7;P28340;A0A087WYJ2;M0QZR8;A0A2R8Y7K6;A0A2R8Y705;M0QXQ2;M0R3H8;M0R2J2	-0.375367	0.423073	0.137538
ARHGEF1	M0R2C7
SHKBP1	M0R2P6;Q8TBC3;M0R0S1;M0R0S2;M0QZF4;M0QYB1;M0R0E3;M0R0K4;M0R204;M0R1G0;M0QZE8;Q8TBC3-2;M0R2U6;M0QZF2;M0QXA4;M0QYJ9	-0.173824	0.820756	0.604841
SUGP2	M0R2Z9;Q8IX01;Q8IX01-4;Q8IX01-3;M0R3F6;M0R216;M0R065;M0R2Y3;M0R1Y3	0.729001	0.197357	0.018875
EPS15L1	M0R330
SPHK2	M0R344;Q9NRA0-4;Q9NRA0-2;Q9NRA0;Q9NRA0-5;Q9NRA0-3;M0R0E9;A0A075B7A1;E9PCV4;M0QXX5;M0QZP3	-0.856594	0.442208	0.153714
IRF3	M0R3C2
RABAC1	M0R3D4;Q9UI14;M0R1H9;M0QXH1	0.440998	0.511278	0.212368
IRF7	M9RSF4;Q92985-4;Q92985-2;Q92985;A0A3B3ISS4;E9PR03;A0A3B3ISC0;E9PSE3;Q92985-3	0.201019	0.886533	0.728866
DNASE2	O00115;O00115-2;K7ENE5	0.765861	0.522068	0.223036
AGPS	O00116;A0A1B0GWA2;A0A2R8YEL0;B8ZZ81	-0.680663	0.160673	0.0107741
KIF2A	O00139;O00139-4;A0A6Q8PG37;O00139-1;O00139-5;A0A6Q8PGH7;D6R9M0;A0A6Q8PGG1	0.504619	0.361299	0.0947983
TK2	O00142;O00142-6;H3BP77;A0A0A0MSY7;O00142-2;O00142-4;O00142-3;O00142-5;J3KS73;J3QRP0;J3QL12;J3KRW8;H3BV57	0.365254	0.72137	0.445132
DDX39A;DDX39B	O00148;O00148-2;O00148-3;K7EQN7;A0A0D9SEM9;K7EPJ3;K7EN69;K7ENP6;K7EL56;K7EIL8;F6SXL5	0.357302	0.4623	0.170207
PDLIM1	O00151	-0.686605	0.534908	0.233464
ACOT7;ACOT7L	O00154-4;O00154-7;O00154;O00154-5;K7EKP8;O00154-2;O00154-3;Q6ZUV0	-0.373304	0.691892	0.403999
MYO1C	O00159-3;F5H6E2;O00159;O00159-2;I3L3Y6;I3L501;I3L3F5	0.134402	0.89824	0.755174
MYO1F	O00160;M0QY89;M0QXU5;M0QXU2	-1.56736	0.212239	0.0237123
SNAP23	O00161;O00161-2;H3BM38;H3BV99;H3BP15;H3BQY9;H3BNE1;H3BR18;H3BPJ0;H3BR99;H3BNG6;H3BU94	-1.04992	0.112718	0.00281355
HAX1	O00165;O00165-2;O00165-5;O00165-3;Q5VYD6;O00165-4;O00165-6	0.35881	0.616029	0.313005
AIP	O00170;E9PMH2;V9GYQ3	0.289786	0.562323	0.259602
GTPBP1	O00178;F5H716;B0QY59;F5H257;F8WAZ4;H0YGA8	-0.0226506	0.974437	0.929416
LGALS9;LGALS9C;LGALS9B	O00182-3;O00182-2;O00182-6;O00182;O00182-5;O00182-4;J3KSY2;Q3B8N2-2;Q6DKI2;Q3B8N2;J3QS92;J3KSA0	-0.918162	0.459587	0.167453
STXBP3	O00186	-0.220233	0.630924	0.329182
SMAP;C11orf58	O00193;E9PM92;E9PRZ9;E9PQA1	0.133692	0.884883	0.72135
RAB27B	O00194;K7ES41;K7EJ38	-1.77059	0.205413	0.0221312
AP3B1;AP3B2	O00203;O00203-3;A0A590UJE5;H0YBD0;A0A590UK64;A0A590UK30;F5GWU4;F5GYB0;A0A590UJ44;A0A590UK69	0.527448	0.23663	0.0324915
LGALS8	O00214-2;F6V2D4;O00214;E9PN19;H7BXD8;Q5T3P9;B1ANM0;E9PJ77;E9PRN3	-0.551841	0.607285	0.302149
NDUFS8	O00217;E9PPW7;E9PKH6;E9PN51;F8W9K7;H0YDT4;Q08E91	0.673073	0.336754	0.0781166
NFKBIE	O00221;Q7LC14;H0Y4W4;H3BNC2	-0.78449	0.299628	0.0589064
PSMD11	O00231;O00231-2;J3QRY4;J3QS13;J3KSW3	0.496555	0.147489	0.00749376
PSMD12	O00232;O00232-2;J3KTJ5;J3KSK1	0.414986	0.242182	0.034614
PSMD9	O00233;J3KN29;F5H5V4;F5GX23;O00233-2;F5H7X1;F5H169;O00233-3	-0.482612	0.289365	0.0545419
SIRPB1	O00241;H3BRP9;H3BV43;H3BML4;H9KV29;O00241-2	-1.64249	0.323828	0.0706881
ATOX1	O00244;E5RIM7;E5RGN3	0.802182	0.16777	0.0129054
MEN1	O00255-2;O00255;A0A5F9ZHS3;E7EN32;O00255-3;A0A5F9ZI68;E7ENS2;Q9GZQ5	-0.0211562	0.973013	0.92584
CBX4	O00257;O00257-3;F8WCW6;I3L4F1	0.205021	0.797006	0.564687
PGRMC1	O00264;O00264-2	0.00685775	0.997158	0.988381
SUPT5H	O00267;O00267-2;M0QYL9;M0R2M5	0.145953	0.691892	0.404275
TAF4	O00268;A0A0G2JRY5;V9GY14;V9GY03	-0.145698	0.746262	0.483597
DFFA	O00273-2	-0.964782	0.273682	0.0466396
DFFA	O00273;K7ERT1	0.376833	0.378292	0.108544
RFXAP	O00287	0.329188	0.655146	0.35968
HIP1	O00291;O00291-4;O00291-3;C9JMG5	-1.40943	0.0844935	0.00101859
CLIC1	O00299	0.533539	0.373174	0.104576
EIF3F	O00303;H0YDT6;E9PQV8;A0A1W2PP79	0.221292	0.642379	0.340037
WWP2	O00308;O00308-2;O00308-3;O00308-4;H3BS79;H3BPJ8;H3BRX8	-0.531391	0.415821	0.133585
ARNTL	O00327-6;A0A669KBF4;O00327-3;O00327-5;O00327-4;O00327-8;O00327;E9PL54;E9PKN1;E9PKG7;H0YER9
PDHX	O00330-3;O00330;E9PLU0;O00330-2;H0YD97;E9PRI6	0.847112	0.284511	0.0514872
QSOX1	O00391;O00391-2	-1.60892	0.230934	0.0291542
DCTN6	O00399;E5RK00;E5RFU3	-0.0748609	0.898604	0.7582
SLC33A1	O00400;A0A2R8YF57;H7C562;H7C577;A0A2R8Y5I5;A0A2R8YEX5;A0A2R8Y359;H7C532;A0A2R8Y6H1	0.684467	0.46675	0.173694
WASL	O00401	0.41127	0.686009	0.396556
PDE2A	O00408-4;O00408-3;O00408;E9PEF1;O00408-5;O00408-6;O00408-2;F5H130;H0YFL1
FOXN3	O00409-2;O00409;H0YJ54;H0YJG3;H0YJ94;H0YJ22;G3V3A7;H0YJY0	0.204715	0.826673	0.617252
IPO5	O00410;O00410-3;H0Y8C6;O00410-2;E7ETV3;E7EQT5;E7EV12;E7EWK4;E7EX05;H0Y3V4;E7ESZ1;E7ETV8;C9JZD8;C9JQT6;C9J875;C9JXE0;C9JZ53;F8WF30;C9J583	0.246645	0.669515	0.376378
POLRMT	O00411;K7EMH3;K7ESD1	0.153426	0.897565	0.753446
EEF2K	O00418;H3BRH4	-0.170179	0.835236	0.634157
CCRL2	O00421;O00421-2
SAP18	O00422-2	0.164851	0.726395	0.451458
IGF2BP3	O00425;O00425-2;F8WD15	-1.63254	0.321989	0.069707
DNM1L	O00429-2;O00429-4;O00429-8;O00429-9	-0.149467	0.88429	0.719381
DNM1L	O00429;O00429-3;O00429-6;O00429-5;O00429-7;F8VZ52;F8VUJ9;B4DDQ3;B4DPZ9;F8W1W3;F8VR28;F8VYL3;H0YI79;H0YHY4	0.309252	0.550421	0.247768
RTCA	O00442-2;O00442;A6NIC1	0.131217	0.894789	0.745425
PIK3C2A	O00443;A0A0C4DGF9;O00443-2;E9PPP3	0.63915	0.272734	0.0458211
IFRD1	O00458;A0A6Q8PHD2;O00458-2;A0A6Q8PH75;A0A6Q8PF03;A0A6Q8PHN0;A0A6Q8PFA5;C9JA65;H0YEE3;E9PMY4;C9JNM6;C9JLG5	-0.0085653	0.996651	0.985772
PIK3R2	O00459;E9PFP1;A0A087X257;V9GYJ4;A0A5F9ZHY3	-0.252001	0.62935	0.327428
GOLIM4	O00461
MANBA	O00462;A0A2R8YEC9;A0A2R8Y524;E9PFW2;A0A2R8Y4U7;A0A2R8YCE9;A0A2R8YE79;A0A2R8Y211;A0A2R8Y7A0;A0A2R8Y7N1;A0A2R8Y7A7	-1.30175	0.117761	0.00360585
TRAF5	O00463-3;O00463;O00463-2
EXOC5	O00471;F8W9B8	-0.551331	0.23663	0.0322663
ELL2	O00472;O00472-2;D6RC27;H0Y8G1;A0A0U1RR08	1.05182	0.28259	0.0506648
BTN3A3;BTN3A2;BTN3A1	O00478;O00478-2;C9JZT5;C9JUV8;C9JQT8;C9J877;C9JNZ3;E9PRX1;E7EPR2;C9JVU4;C9J3Q8;E9PJE9;E9PFB8	0.631007	0.397887	0.119926
HMGN4	O00479	-0.591928	0.542731	0.240526
BTN3A1	O00481;O00481-4;O00481-2;O00481-3	0.54425	0.601263	0.296843
NDUFA4	O00483	0.0230737	0.990525	0.966951
PSMD14	O00487;C9JW37	0.291906	0.459587	0.167897
ZNF593	O00488;A9J4F5	0.186377	0.860979	0.67872
BIN1	O00499-6;O00499-2;O00499;O00499-11;O00499-7;O00499-4;O00499-3;O00499-5;O00499-8	-0.0032736	0.99802	0.995549
KPNA3	O00505;H0Y4S9	-0.371957	0.455971	0.16453
STK25	O00506;O00506-3;O00506-2;H7C279;C9J6L2;C9JCC0;C9J232;C9JDH9;C9JN58;E7EM58;C9JJV0;C9JFA1	0.347824	0.560715	0.257648
BCL9	O00512	0.494066	0.521585	0.222417
FAAH	O00519;A0A087WYA0	-0.187961	0.898572	0.757904
VWA5A	O00534;O00534-3;O00534-2;B4DHS6;O00534-4	0.639065	0.672784	0.380229
PES1	O00541-2
CACNA1A	O00555;A0A1C7CYY9;A0A1B0GTN7;A0A087WW63;A0A1B0GU81;A0A1B0GUS3;A0A1B0GTW2;K7EKF7;O00555-4;O00555-6;K7EQ95;O00555-5;A0A1B0GTI4;A0A590UJK2;B5TYJ1;A0A1B0GU74;A0A384DVW2;O00555-2;O00555-3;A0A1B0GUM7	-0.059371	0.941129	0.851003
SDCBP	O00560;O00560-3;O00560-2;B4DHN5;E9PBU7;G5EA09	-1.53485	0.127681	0.00510232
PITPNM1	O00562-2;O00562;E9PMZ6;E9PMS0;E9PSD1	-0.877683	0.167921	0.0130021
MPHOSPH10	O00566;U3KQ48	0.229919	0.78734	0.543098
NOP56	O00567;A0A494C128;Q5JXT2;H0YDU4;H0Y653	0.790225	0.318931	0.0680115
DDX3X	O00571;A0A0D9SF53;A0A0D9SG12;A0A2R8YF78;A0A0D9SFB3;A0A2R8Y645;A0A2U3TZJ9;O00571-2;F6S8Q4;A0A2R8YDH3;A0A2R8Y7T2;A0A2R8Y650;A0A2R8YCU0;A0A087WVZ1;A0A2R8YF89;A0A087WX09;A0A2R8Y770	0.460016	0.268017	0.0434235
PODXL	O00592;O00592-2;G3V0E6	0.801559	0.707596	0.426273
FCN1;FCN2	O00602;A0A087WVE2;Q15485-2	-3.72355	0.0465832	8.3853e-05
PEX12	O00623;A0A075B773;K7ELY8	0.160632	0.897749	0.754247
PIR	O00625	-0.643236	0.538887	0.236409
KPNA4	O00629;H7C4F6	0.318566	0.328233	0.0727524
TRIM38	O00635	0.124878	0.851375	0.661238
E2F3	O00716-2	-0.184818	0.83631	0.636491
PPP6C	O00743;O00743-3;O00743-2;Q5T1S7	0.0299868	0.948261	0.866783
MAN2B1	O00754;O00754-2;M0QZ24;M0R174;M0R2P5;M0QYZ1;M0QZG6	0.722823	0.610878	0.306586
FBP2	O00757	-0.03555	0.992075	0.972036
UBE2C	O00762;O00762-3;O00762-4;A0A0A0MSE8;A0A087WVK1;K4DI81;O00762-2	-1.1547	0.41067	0.128775
ACACB	O00763-2;O00763;O00763-3;F8W8T8;H0YGH5;A0A087WUA1	-0.689434	0.48184	0.185381
PDXK	O00764;F2Z2Y4;O00764-3;O00764-2;A8MV33	0.632299	0.403171	0.123811
SH2B2	O14492;O14492-2;C9JK89	-0.0236347	0.984647	0.952743
ARID1A	O14497;O14497-2;H0Y488;A0A1B0GTU5;O14497-3;A0A087WUV6;H0YEW5;H0YCU6	-0.501093	0.237505	0.0328445
CDK2AP1;CDK2AP2	O14519-2;O14519;O75956;F5GZF0;E9PKR4	0.0397962	0.977799	0.936965
C2CD2L	O14523-2;O14523;E9PK05	-0.243911	0.735415	0.463948
NEMP1	O14524;O14524-2;G3V5K2	-0.958299	0.330089	0.0740181
TXNDC9	O14530;O14530-2;B8ZZX4;F8WCJ3;F8WBV5;G3XAJ4	-0.295441	0.563544	0.260706
TRAFD1	O14545;F8VNX8;F8VVF3;O14545-2;F8VWK2;S4R2Z9	-0.0940198	0.932069	0.829352
[truncated: 8,126 more rows]

## Sheet: 4B  
TMT sample ID	Status	PC1	PC2
TMT10.plex09	MGUS	54.9363	18.791
TMT2.plex02	MGUS	46.456	9.02746
TMT6.plex04	MGUS	-1.16887	-16.4655
TMT7.plex09	MGUS	42.8685	-12.5063
TMT8.plex02	MGUS	35.1959	12.9929
TMT8.plex08	MGUS	29.8068	-6.97013
TMT9.plex04	MGUS	40.7615	21.7667
TMT10.plex01	multiple.myeloma	-16.3276	8.39631
TMT10.plex04	multiple.myeloma	-28.2543	-37.4208
TMT10.plex05	multiple.myeloma	12.7206	-44.5875
TMT10.plex06	multiple.myeloma	-18.445	-8.22107
TMT10.plex07	multiple.myeloma	-43.7854	-0.998264
TMT10.plex08	multiple.myeloma	34.2429	-27.3787
TMT10.plex10	multiple.myeloma	4.29618	-23.1074
TMT11.plex01	multiple.myeloma	-3.18421	0.21463
TMT11.plex03	multiple.myeloma	37.9107	23.5409
TMT11.plex04	multiple.myeloma	5.11413	9.53079
TMT11.plex05	multiple.myeloma	31.1839	-13.4677
TMT11.plex06	multiple.myeloma	31.8847	-13.7653
TMT11.plex07	multiple.myeloma	12.4226	0.942467
TMT11.plex08	multiple.myeloma	-43.7901	-12.3479
TMT11.plex09	multiple.myeloma	4.26012	28.7942
TMT12.plex01	multiple.myeloma	-12.2942	-22.4048
TMT12.plex02	multiple.myeloma	37.1423	8.42871
TMT12.plex04	multiple.myeloma	40.5875	-11.3077
TMT12.plex05	multiple.myeloma	-48.9657	-30.536
TMT12.plex06	multiple.myeloma	27.1395	-0.77912
TMT12.plex08	multiple.myeloma	-41.6103	-11.354
TMT12.plex10	multiple.myeloma	34.784	12.6275
TMT13.plex01	multiple.myeloma	11.2421	-11.096
TMT13.plex03	multiple.myeloma	-29.4917	-37.2669
TMT13.plex04	multiple.myeloma	-24.8162	-25.3684
TMT13.plex05	multiple.myeloma	0.846798	-18.1293
TMT13.plex06	multiple.myeloma	-28.8796	-12.1883
TMT13.plex07	multiple.myeloma	-48.3836	-31.7926
TMT13.plex08	multiple.myeloma	-40.4082	4.20551
TMT13.plex09	multiple.myeloma	-32.1639	-12.6397
TMT13.plex10	multiple.myeloma	47.7546	5.23445
TMT14.plex01	multiple.myeloma	26.3904	-36.7068
TMT14.plex02	multiple.myeloma	-31.2883	4.83917
TMT14.plex03	multiple.myeloma	30.1443	-6.35902
TMT14.plex04	multiple.myeloma	8.27579	25.008
TMT14.plex05	multiple.myeloma	-35.6901	-6.68543
TMT14.plex06	multiple.myeloma	-18.2442	-20.4393
TMT14.plex08	multiple.myeloma	-50.7081	4.36738
TMT14.plex09	multiple.myeloma	3.62178	20.6438
TMT14.plex10	multiple.myeloma	49.0397	6.8045
TMT15.plex01	multiple.myeloma	-26.7655	23.2118
TMT15.plex02	multiple.myeloma	-40.9843	23.4681
TMT15.plex03	multiple.myeloma	-39.9265	-9.08719
TMT15.plex04	multiple.myeloma	-40.9205	-22.0022
TMT15.plex05	multiple.myeloma	44.1545	-9.43821
TMT15.plex06	multiple.myeloma	-43.101	-1.73115
TMT15.plex07	multiple.myeloma	1.30935	-46.8972
TMT15.plex08	multiple.myeloma	40.4474	-12.8381
TMT15.plex09	multiple.myeloma	-38.3448	10.4251
TMT15.plex10	multiple.myeloma	-28.24	-3.65262
TMT16.plex02	multiple.myeloma	-37.7624	-12.7529
TMT16.plex03	multiple.myeloma	-31.8409	-19.9514
TMT16.plex04	multiple.myeloma	31.38	-13.6013
TMT16.plex05	multiple.myeloma	-8.5748	-8.40466
TMT16.plex06	multiple.myeloma	-29.1802	-9.18983
TMT16.plex07	multiple.myeloma	10.3631	-17.4393
TMT16.plex08	multiple.myeloma	58.311	10.0704
TMT16.plex09	multiple.myeloma	46.4519	26.2383
TMT16.plex10	multiple.myeloma	-29.6473	-12.4622
TMT2.plex03	multiple.myeloma	24.8579	-0.201277
TMT2.plex05	multiple.myeloma	-39.0248	-12.2422
TMT2.plex06	multiple.myeloma	34.3685	-7.86395
TMT2.plex08	multiple.myeloma	-39.3117	-4.94372
TMT2.plex09	multiple.myeloma	31.3031	-3.40532
TMT2.plex10	multiple.myeloma	-36.5825	-11.3723
TMT3.plex02	multiple.myeloma	16.7079	6.58058
TMT3.plex04	multiple.myeloma	-38.2418	-35.7694
TMT3.plex05	multiple.myeloma	-4.80787	-12.6581
TMT3.plex06	multiple.myeloma	-34.727	-13.0591
TMT3.plex07	multiple.myeloma	44.5831	2.17168
TMT3.plex08	multiple.myeloma	6.44518	-27.1245
TMT3.plex09	multiple.myeloma	13.4402	-11.2602
TMT4.plex01	multiple.myeloma	24.7903	-18.899
TMT4.plex02	multiple.myeloma	51.7433	27.0601
TMT4.plex03	multiple.myeloma	40.8532	32.3627
TMT4.plex04	multiple.myeloma	42.5503	2.36754
TMT4.plex05	multiple.myeloma	-33.8309	-8.6086
TMT4.plex07	multiple.myeloma	31.929	2.56445
TMT4.plex08	multiple.myeloma	-40.4351	0.56811
TMT4.plex09	multiple.myeloma	46.8765	22.9526
TMT4.plex10	multiple.myeloma	15.6255	9.2811
TMT5.plex01	multiple.myeloma	14.554	-14.7776
TMT5.plex02	multiple.myeloma	1.58813	-26.4141
TMT5.plex04	multiple.myeloma	-14.3335	16.5592
TMT5.plex05	multiple.myeloma	-6.75336	-5.6609
TMT5.plex06	multiple.myeloma	23.0187	-16.1843
TMT5.plex07	multiple.myeloma	46.7576	1.58209
TMT5.plex09	multiple.myeloma	31.1098	10.2171
TMT5.plex10	multiple.myeloma	50.332	1.44136
TMT6.plex01	multiple.myeloma	11.3083	-29.1553
TMT6.plex02	multiple.myeloma	15.6687	20.2081
TMT6.plex06	multiple.myeloma	28.3389	-6.76047
TMT6.plex07	multiple.myeloma	25.6051	18.9648
TMT6.plex08	multiple.myeloma	-0.0342212	9.49042
TMT6.plex09	multiple.myeloma	-8.90856	11.5239
TMT6.plex10	multiple.myeloma	26.0132	-9.32581
TMT7.plex01	multiple.myeloma	-33.5899	-9.74683
TMT7.plex03	multiple.myeloma	39.0577	35.154
TMT7.plex04	multiple.myeloma	-23.551	-10.2995
TMT7.plex05	multiple.myeloma	20.4411	-33.2614
TMT7.plex06	multiple.myeloma	39.3229	-9.309
TMT7.plex07	multiple.myeloma	27.997	8.06006
TMT7.plex08	multiple.myeloma	10.7232	-32.5925
TMT8.plex01	multiple.myeloma	-19.5022	-5.58447
TMT8.plex06	multiple.myeloma	-29.2273	-18.9932
TMT8.plex07	multiple.myeloma	22.7466	-40.6444
TMT8.plex09	multiple.myeloma	20.0773	-9.03593
TMT8.plex10	multiple.myeloma	14.5068	-7.75195
TMT9.plex01	multiple.myeloma	-35.3741	22.9583
TMT9.plex03	multiple.myeloma	-17.6704	10.3007
TMT9.plex05	multiple.myeloma	-36.8526	13.9786
TMT9.plex06	multiple.myeloma	6.95167	-10.555
TMT9.plex07	multiple.myeloma	-8.88504	-10.3567
TMT9.plex10	multiple.myeloma	24.7373	-36.1521
TMT10.plex02	plasmacell.leukemia	-35.5858	28.816
TMT10.plex03	plasmacell.leukemia	-7.98666	49.8469
TMT12.plex03	plasmacell.leukemia	2.68822	37.7596
TMT12.plex09	plasmacell.leukemia	-37.1482	45.4384
TMT13.plex02	plasmacell.leukemia	8.66554	26.8947
TMT14.plex07	plasmacell.leukemia	-24.9708	50.7743
TMT2.plex01	plasmacell.leukemia	-22.4199	43.3699
TMT2.plex04	plasmacell.leukemia	7.69273	45.3523
TMT2.plex07	plasmacell.leukemia	-24.9516	32.7763
TMT3.plex01	plasmacell.leukemia	-34.5657	22.3792
TMT4.plex06	plasmacell.leukemia	-32.0376	42.2535
TMT5.plex08	plasmacell.leukemia	-28.5413	35.6022
TMT6.plex05	plasmacell.leukemia	-29.4627	29.9344
TMT8.plex04	plasmacell.leukemia	-47.8366	16.141
TMT8.plex05	plasmacell.leukemia	-33.1455	30.5807
TMT9.plex08	plasmacell.leukemia	-23.5506	42.3833
TMT9.plex09	plasmacell.leukemia	-42.3886	35.4867

## Sheet: 4C
ID	Protein.IDs	logFC	adj.P.Val	P.Value
CDK1	A0A024QZP7;P06493;P06493-2;A0A087WZZ9;E5RIU6	0.348323	0.492946	0.360189
SERPINB6	A0A024QZX5;A0A087X1N8;P35237;A0A2R8YD12;A0A2R8Y6A7;A0A2R8YDD0;A0A2R8Y517	0.20995	0.799894	0.710079
TADA2A	A0A024R0Y4;O75478;A0A087WTV5;A0A087WWR4;O75478-2
GRAMD1B	A0A024R3M2;J3KNL5;A0A1B0GWG7;A0A1B0GUD6;Q3KR37-2;Q3KR37;Q3KR37-4;E9PRD6;A0A2R8Y5X2;A0A0J9YY71;A0A0J9YXF6;A0A0J9YXZ1;Q3KR37-3
HDLBP	A0A024R4E5;Q00341;H0Y394;H7C0A4;H7C2D1;H7BZC3;C9JIZ1;C9J5E5;C9JZI8;C9JES8;C9JHZ8;C9JHS7;C9JK79;C9JT62;H7C3D0;C9JEJ8;C9JBS3;C9JQ82;C9JMQ6;C9J739;C9JHS9	-1.23907	0.00041489	3.6332e-05
SLCO2B1	A0A024R5I4;O94956;O94956-3;E9PN87;E9PIU9;E9PI53;A0A0A0MTF1;E9PRW4;O94956-2;O94956-4
SERPINA1;SERPINA2	A0A024R6I7;A0A0G2JRN3;G3V544;G3V5R8;G3V387;A0A0G2JPK4
GFI1B	A0A024R8F3;A0A1B0GTD0;Q5VTD9-2;Q5VTD9
PSMA2	A0A024RA52;P25787;C9JCK5;H3BT36;H7C402	0.100396	0.630973	0.50555
ELOA	A0A024RAC6;Q14241	0.744316	5.646e-05	2.6347e-06
NUDT4B;NUDT4;NUDT10	A0A024RBG1;Q9NZJ9-2;Q9NZJ9-3;Q8NFP7
ZSCAN26	A0A024RCN4;Q16670;A0A087X2F1;Q16670-2;B4DMT1;A0A087WXM4;A0A087WXH0	0.115873	0.810834	0.725038
MISP3	A0A044PY82;Q96FF7
TMCO4	A0A075B6H3;Q5TGY1-2;Q5TGY1	-0.148367	0.674953	0.555767
KAT14	A0A075B6H4;Q9H8E8-2;Q9H8E8	-0.0706369	0.841551	0.766124
IGLV4-69	A0A075B6H9
IGLV8-61	A0A075B6I0
IGKV1-27;IGKV1-8;IGKV1-9	A0A075B6S5;A0A0C4DH67;A0A0C4DH69
AMBRA1	A0A075B6T1;Q9C0C7-4;Q9C0C7-3;Q9C0C7;Q9C0C7-5;Q9C0C7-2;Q9C0C7-6;H0YE34
KBTBD4	A0A075B6T4;Q9NVX7;Q9NVX7-2;E9PL18;E9PQ38;E9PJ66;E9PJY1;E9PM58	-0.306762	0.501567	0.368654
EPPK1	A0A075B730;P58107	-0.29047	0.659105	0.537578
MAGEA9B;MAGEA9	A0A075B7A9;P43362;A0A075B798;A0A075B794
IGHV3OR16-12	A0A075B7B8
IGHV1OR15-1	A0A075B7D0
BCL2L12	A0A087WSV0;Q9HB09-3;Q9HB09;I6LJZ7;M0QZM6
ZNF404;ZNF420	A0A087WSV7;Q494X3;Q8TAQ5-2;Q8TAQ5
ZNF628	A0A087WSX5;Q5EBL2	0.172846	0.753542	0.647598
DCAF13	A0A087WT20;Q9NV06;B3KME9;E5RHM4;A0A087X1F8;Q9NV06-2	0.798589	0.00027349	2.126e-05
UBXN8	A0A087WT23;A0A087WV67;O00124-3;O00124;A0A087WUA4;O00124-2	-0.828754	0.130931	0.0598738
TTR	A0A087WT59;P02766	-0.896251	0.192581	0.0989935
JMJD4	A0A087WT84;Q9H9V9-2;Q9H9V9
COL1A2	A0A087WTA8;P08123	-1.67945	0.0791851	0.0306918
IL6R	A0A087WTB5;P08887-2;P08887;H0Y9B1;D6R9R8;H0Y949	0.492244	0.568367	0.437525
GIMAP1-GIMAP5;GIMAP5	A0A087WTJ2;Q96F15;Q96F15-2	-0.444824	0.38563	0.256378
CNTN5	A0A087WTT8;A0A0A0MQX5;O94779-4;O94779-2;O94779
ALMS1	A0A087WTU9;Q8TCU4-2;Q8TCU4;A0A087WV20;Q8TCU4-3;A0A494C1N9;A0A494BZW1;A0A494C0F1;A0A494C003	0.299054	0.487432	0.354581
GBA3	A0A087WTY7;Q9H227;A0A087WWR5;Q9H227-2	-0.671252	0.538883	0.405391
CMIP	A0A087WU05;A0A087WUL1
MICOS10;MICOS10-NBL1	A0A087WU07;Q5TGZ0-2;Q5TGZ0;R4GMM1;R4GNA1	-0.261371	0.651886	0.530517
ELF4	A0A087WU18;Q99607
MAGT1	A0A087WU53;Q9H0U3;Q9H0U3-2	-1.17306	0.0127948	0.0029746
CTNNBL1	A0A087WUB9;Q8WYA6;Q8WYA6-4;Q8WYA6-3;Q8WYA6-2;A2A2P1	0.835858	9.5691e-08	5.9095e-10
SPCS2	A0A087WUC6;Q15005;E9PL01;E9PI68;E9PRB9;H0YE04	-1.3816	0.0025908	0.00039005
OSTC	A0A087WUD3;Q9NRP0;Q9NRP0-2	0.0131987	0.989765	0.984861
HNRNPDL	A0A087WUK2;O14979;REV__Q8N0S2-3;REV__Q8N0S2-2;REV__A0A0B4J1R9;REV__Q8N0S2	0.881578	0.00028454	2.2563e-05
NR2C1	A0A087WUK4;P13056-2;P13056-3;P13056	0.950035	0.0646757	0.0238111
PSMB3	A0A087WUL2	-1.79269	0.00308818	0.00048639
GPX1	A0A087WUQ6;P07203;A0A2R8Y6B6;P07203-2	-1.07443	0.0157723	0.00387065
PTBP1	A0A087WUW5	-0.5239	0.216818	0.115874
ARL15	A0A087WUW9;Q9NXU5;A0A0B4J222;R4GN67	-1.67723	1.0985e-05	3.3734e-07
MYCBP	A0A087WV05;Q99417	-0.0210869	0.928981	0.889976
OSCAR	A0A087WV17;Q8IYS5-4;Q8IYS5-5;Q8IYS5;Q8IYS5-7;A0A0A0MR14;A0A0A0MRF2;A0A087X1R2;A0A0G2JMM7;A0A087X0P3;Q8IYS5-6;Q8IYS5-2;Q8IYS5-3	-0.782702	0.146636	0.0693445
LAMTOR4	A0A087WV46;C9JXA7;Q0VGL1;A0A087WT92	-0.601143	0.0316096	0.00951397
BORA	A0A087WV86;Q6PGQ7-2;Q6PGQ7;H3BLY2
DMD	A0A087WV90;A0A5H1ZRP8;A0A087WTU7;A0A075B6G3;P11532-4;P11532-11;P11532;P11532-3;P11532-2;Q4G0X0;Q14174	0.352953	0.421593	0.290452
SELENOT	A0A087WVA1;P62341;Q6IAK0;F8WBD0	-0.990463	0.0095587	0.00205141
TEX2	A0A087WVA8;Q8IWB9;Q8IWB9-2;J3KRZ8	-1.21205	6.138e-05	3.041e-06
LENG9	A0A087WVD1	0.611682	0.158373	0.0767737
RUSC1	A0A087WVK5;A0A087WW20;Q9BVN2-2;A0A087WX95;Q9BVN2-3;Q9BVN2;A0A087WYU8;Q9BVN2-4;A0A087WYB2
CD177	A0A087WVM2;Q8N6Q3;Q8N6Q3-2;A0A087X113;Q8N6Q3-3	-1.94395	0.00814504	0.00166692
STK4	A0A087WVN8
UHRF1	A0A087WVR3;A0A087WTW0;Q96T88;Q96T88-2;A0A087WWG9	-0.216782	0.63908	0.515419
MOB2	A0A087WVS8;Q70IA6-2;Q70IA6;Q70IA6-3	-0.0108492	0.966109	0.948492
NME4	A0A087WVT9;H0Y6J0;Q4TT34;F2Z2X0;O00746	-2.06074	0.0109495	0.00243742
PSMB2	A0A087WVV1	-1.52927	0.00664145	0.00127634
ALOX5AP	A0A087WW23;P20292	-0.846215	0.136125	0.0630921
SELENOI	A0A087WW58;C9JAG1	-0.904118	0.0877202	0.0350733
C11orf96	A0A087WW59;Q7Z7L8	-0.697375	0.369265	0.241962
ABCB7	A0A087WW65;A0A5F9ZA98;O75027-3;O75027;O75027-2;A0A590UJS8;B4DGL8;A0A2R8Y473;E9PJR8;A0A2R8YF35;E9PNQ5	-0.297184	0.452875	0.321402
KIF1B;KIF1A	A0A087WWA3;Q4R9M9;O60333-2;O60333;O60333-4;A0A0U1RQL3;A0A6Q8PFE9;C9JBH1;A0A6Q8PFR1;A0A6Q8PGE4;A0A3B3ITW4	-0.850873	0.00142405	0.0001792
SELENOM	A0A087WWF1;Q8WWX9	-1.11994	0.00123674	0.00015044
BICRA	A0A087WWH3;Q9NZM4-2;Q9NZM4	0.195726	0.49935	0.365947
LRMDA	A0A087WWI0;Q9H2I8;A0A087WZZ7;M0R2H0	-1.41433	0.0123494	0.00284273
RSBN1	A0A087WWP8;Q5VWQ0;A0A0C4DGT8;A0A0C4DH79;Q5VWQ0-4	-0.0599317	0.813487	0.729074
ARR3	A0A087WWQ5;P36575-2;P36575
CABIN1	A0A087WWW8;Q9Y6J0-2;Q9Y6J0;B5MEB3;C9JT60;C9J068	0.0201008	0.93794	0.904444
RIN3	A0A087WWY9;Q8TB24;Q8TB24-4;H0YJ83;G3V2I7	-0.423642	0.452174	0.320362
CDH1	A0A087WX17;A0A087WU43;A0A087WXI5;P12830-2;P12830;H3BNC6;J3QKP1;H3BVI7
IQCE	A0A087WX19;A0A087WX45;Q6IPM2-2;Q6IPM2-3;Q6IPM2-4;Q6IPM2;H7C427;C9J5R6
PDE4DIP	A0A087WX83;A0A075B749;Q5VU43-3;Q5VU43;Q5VU43-4;Q5VU43-6;Q5VU43-7;H0YCH7;H0YEW6;A0A087X229;H0YCY0
ZNF630	A0A087WXA8;Q2M218-2;Q2M218;B2ZWG9;A0A0D9SER6;B2ZWG8
ST3GAL6	A0A087WXB8;Q9Y274;C9J480;C9J0E2;C9IZL6;C9JXM2;C9JWJ3;C9J9Y4;Q9Y274-2;C9JMW7;C9JWI9;F2Z2F4	-0.401903	0.455042	0.323611
NDUFA10	A0A087WXC5;O95299;E7ESZ7;O95299-2;C9J6X0;Q8N1B9;H7C2W5;H7C1Y7;H7C2X4	-0.4757	0.161154	0.0787277
SLC9A7	A0A087WXD1;Q96T83
GPR155	A0A087WXK4;Q7Z3F1
VPS11	A0A087WXL6;B7Z879;A0A0G2JS92;A0A087X2J4	-0.181433	0.721643	0.608324
RPL17;RPL17-C18orf32	A0A087WXM6;J3QQT2;J3KRX5;A0A0A6YYL6;P18621;P18621-3;J3QLC8;J3KRB3;A0A087WWH0;J3QS96;A0A0A0MRF8;P18621-2;A0A087WY81;J3KSJ0	-0.58597	0.00721889	0.00142715
MTSS2	A0A087WXN9;Q765P7;Q765P7-2;H3BPV0;I3L2G4
AZU1	A0A087WXP0
HEATR6	A0A087WXZ7;K7EIX2;Q6AI08;K7ELR8;K7EK31;K7EKB1;K7ESP5	0.436394	0.124502	0.055963
VTA1	A0A087WY55;Q9NP79;Q5TGM0;Q9NP79-2	0.159655	0.533274	0.399916
NEK3	A0A087WY58;P51956-2;P51956;F8VV00;A0A087X203;A0A087X030;F8VTT4	0.966236	0.0169765	0.00427873
AP2M1	A0A087WY71;Q96CW1-2;Q96CW1;E9PFW3;C9JGT8;C9JJD3;C9JTK4;C9JPV8;H7C4C3	0.069376	0.719566	0.605968
UBE2D3;UBE2D2	A0A087WY85;P61077;P61077-3;D6RAH7;H9KV45;P61077-2;D6RFM0;P62837-2;D6RAW0;D6RA11;D6R9F6;D6R933;D6RGD0;D6R980;D6RIZ3	0.275228	0.227424	0.124161
KCNN3	A0A087WYJ0;Q9UGI6;Q9UGI6-3;Q9UGI6-2	-1.07803	0.105683	0.044943
WNK3	A0A087WYK2;Q9BYP7-3;Q9BYP7-4;Q9BYP7-2;Q9BYP7;B1AQN8
KIAA0586	A0A087WYM5;A0A494C0M8;A0A494C171;Q9BVV6-2;Q9BVV6-4;Q9BVV6;Q9BVV6-3;A0A494C0Z1;A0A494C075;G3V4J0;G3V2T5;A0A494C058;A0A494C133;A0A494C1C3	-4.17571	0.00195649	0.00027179
SELENOH	A0A087WYP2;Q8IZQ5;H0YE28;H3BV83	0.174203	0.540459	0.407289
ZNF2	A0A087WYR5;Q68CY6;Q9BSG1-3;Q9BSG1-4;Q9BSG1
SYNJ2BP-COX16;COX16	A0A087WYV9;A0A087X1F5;A0A087WX56;A0A087WTA2	-1.05496	0.00100165	0.00011547
FRMPD4	A0A087WYX8;A0A5F9ZHT2;A0A5F9ZH12;A0A1W2PQW0;A0A6Q8PH73;A0A590UJL7;Q14CM0;A0A590UJI1
SETDB2	A0A087WYZ9;Q96T68-2;Q96T68-3;Q96T68;X6R383	-0.273903	0.352135	0.226167
RAVER1	A0A087WZ13;E9PAU2;Q8IY67-2;Q8IY67;K7EKR9;K7EQG2;Q8IY67-3;K7ERR4	0.668087	8.1851e-05	4.448e-06
ALG9;FDXACB1	A0A087WZ62;Q9H6U8;Q9H6U8-3;H0YCW6;Q9H6U8-2;Q9H6U8-4;A0A087WTZ3;A0A087WVC0;A0A087WZY8;A0A087WX16;A0A087WV58;Q9BRP7;F6VJS9;B3KUL3;Q9BRP7-2	-0.785142	0.0472535	0.0159005
TMEM120A	A0A087WZA9;A0A024R4K9;A0A087X266;Q9BXJ8-2;Q9BXJ8	-1.6655	0.00018392	1.2576e-05
HMGN3	A0A087WZE9;Q15651-2	0.52476	0.221249	0.119489
PEG10	A0A087WZG9;B4DSP0;Q86TG7-2;A0A087WXK2;A0A087WUL4;A0A087WX23;Q86TG7
IDH3B	A0A087WZN1;O43837;A0A087X2E5;O43837-2;O43837-3;A0A0D9SG66	-0.23961	0.584829	0.454477
LIME1	A0A087WZP9	0.874747	0.271349	0.157549
PCSK6	A0A087WZR0;A0A087WY68;P29122-2;P29122-8;P29122;P29122-7;H7BXT3;H0Y3Q0;P29122-5;P29122-4;H0YKZ4;P29122-3;P29122-6;H0YMW5;A0A087X025;A0A0J9YW51
FCGR3B;FCGR3A	A0A087WZR4;H0Y4U3;H0Y755;E9PNY5;A0A087WU90	-1.78024	0.00122653	0.00014802
METTL7B	A0A087WZT2;Q6UX53	-1.23145	0.05492	0.0191719
KIZ	A0A087X032;A0A087WTH3;A0A087X251;A0A087X0T6;Q2M2Z5-5;Q2M2Z5-2;Q2M2Z5-3;Q2M2Z5-4;Q2M2Z5;A0A087WX12
CTSH	A0A087X0D5;P09668;E9PKT6;A0A3B3IRM7	-0.203342	0.718286	0.604201
MARK1;MARK4	A0A087X0I6;Q9P0L2;B4DIB3;Q9P0L2-3;Q9P0L2-2;K7EN95;K7EK17;K7EKG8;Q6IPE9
OXA1L	A0A087X0L7;J3KNA0;Q15070-2;Q15070;E7EVY0;C9JC63;Q15070-3	0.103106	0.823658	0.741846
SLC4A1AP	A0A087X0M4;Q9BWU0;A0A087WWF4;H7C256	0.767699	0.00022294	1.6287e-05
SELENOO	A0A087X0Q9;Q9BVL4	-0.121927	0.670583	0.550679
SNX12	A0A087X0R6;Q9UMY4;Q9UMY4-1;Q9UMY4-3	0.38726	0.0390693	0.0124716
SLC1A3	A0A087X0U3;P43003-2;P43003;A0A087WT87	-0.668438	0.24402	0.136763
OAS2	A0A087X0V5;P29728;F8W1C5;P29728-3;F8VPI5	-0.188558	0.730817	0.619213
ACOT2;ACOT6;ACOT4	A0A087X0W7;A0A087WT95;P49753;P49753-2;A0A2R8Y7H3;Q8N9L9	-0.092314	0.847838	0.774121
SEPTIN8	A0A087X142;A6NMH6;A6NFQ9;F8W8I8;Q92599-2;Q92599-4;Q92599;Q92599-3;C9JV02;A0A0A0MRP8;C9J4G8	-0.10775	0.846962	0.772893
SSBP2;SSBP4	A0A087X159;P81877-4;P81877-5;P81877-3;P81877;P81877-2;D6RAC5;U3KQ46;H0Y9V4	-0.3812	0.559055	0.427309
SRCIN1	A0A087X165;Q9C0H9;A0A087WU33;A0A087WVV7;A0A590UJ70;Q9C0H9-2	-1.62513	0.0360213	0.0112394
ARFIP2	A0A087X1E4;P53365;P53365-3;P53365-2;E9PRV8;E9PPY7	-0.329113	0.222998	0.120969
SELENOF	A0A087X1G7;O60613;A0A0J9YX89;A0A3B3IT39;A0A087WXL0;A8MZD0;O60613-2	-0.738248	0.0660538	0.0244215
GPX3	A0A087X1J7;P22352;H0YBE4;E5RG32;H0YC19	-1.53601	0.0398668	0.0128094
CADPS2;CADPS	A0A087X1P3;F8W8P5;H0Y8B5;H7C4P2;H7C4T6;H0YFP0
CD48	A0A087X1S7;P09326;P09326-2	-1.27114	0.0400118	0.0128877
CADM1	A0A087X1W8;A0A0A0MTJ8;X5DQS5;Q9BY67-5;Q9BY67;Q9BY67-4;Q9BY67-3;A0A087X0T8;Q9BY67-2;F5H8J9;F5H125;F5H0H5;H0YG94	-0.232465	0.798563	0.708514
PSME2	A0A087X1Z3;Q9UL46;H0YM70;H0YKU2;H0YLG1;H0YLD2	0.411721	0.346872	0.221164
CIP2A	A0A087X211;Q8TCG1;Q8TCG1-2;F8WAX6;F8WF26	-0.249725	0.546084	0.4131
C1S;MASP1	A0A087X232;P09871;F8WCZ6;H0Y5D1;F5H7T4;B5MCV4;C9JMA2	-1.38472	0.0169308	0.00426114
WASHC4	A0A087X256;Q2M389;Q2M389-2;F8VYH7;F8W1W1;F8VNZ5	0.376615	0.0301678	0.00897146
BSG	A0A087X2B5;P35613-2;P35613;P35613-4;I3L192;A0A087WUV8;P35613-3;R4GMX5;R4GN83;A0A2R8YDZ0	-0.543551	0.0898405	0.0363306
DIPK1A	A0A087X2C2;A0A087WZ97;Q5T7M9;A0A087WZK6;Q5T7M9-2	-1.39647	0.00214414	0.00030531
MRPL45	A0A087X2D5;Q9BRJ2;A0A0G2JMS5;A0A087WU62	0.341244	0.194402	0.100233
SPAG9	A0A087X2D8;O60271-4;O60271-2;O60271-9;O60271-5;H0YBS5;H0Y981	-0.0383265	0.869978	0.804646
PSMC6	A0A087X2I1;P62333;H0YJC0;H0YJS8;H0YJX2;H0YJT1;H0YJE9;H0YJD2;H0YJY8	0.422229	0.00107931	0.00012632
GPX4	A0A087X2I2;A0A087WT12;P36969-2;P36969;K7ERP4;K7EJ20;K7EKX7;K7ENB4;R4GNE4;A0A0A0MTT1;A0A087X247	-0.819919	0.0038664	0.00063847
WDR20	A0A088AWN2;Q8TBZ3-6;Q8TBZ3-2;Q8TBZ3-4;Q8TBZ3-5;Q8TBZ3;Q8TBZ3-7;H0YNU0;H0YKE8;Q8TBZ3-8;Q8TBZ3-3	-0.118181	0.630265	0.504543
NARF	A0A088AWN8;Q9UHQ1-3;Q9UHQ1;Q9UHQ1-2;E7EP87;E9PH27;Q9UHQ1-4;J3KS48;J3KT43;J3KRH7;J3QRB0;J3KTP5;J3KTG5;J3QL28;J3QSD9	-0.451615	0.544518	0.411263
GATD3B	A0A096LNH5	-1.85822	0.0101378	0.00220731
DOCK1	A0A096LNH6;Q14185	0.193264	0.896003	0.842367
ATRX	A0A096LNL9
CDKL5	A0A096LNR9;A0A1B0GUM4;A0A669KBC2;O76039;O76039-1;A0A1B0GTX4
GET1;GET1-SH3BGR	A0A096LNT6;A0A3B3IUG4;B4DLW3;H7BYE5;A0A3B3ISA8;H7C384;B7Z1T1;A0A3B3ISE9;A0A3B3ITX9;O00258-2;O00258;C9JLV3	-0.65886	0.22079	0.119161
AAK1	A0A096LP25;Q6ZSR9	0.290549	0.284335	0.167375
CD99	A0A096LP69;A8MQT7;P14209-2	0.801081	0.24219	0.135237
UTY	A0A096LPD8;F5H3N7;F5GWV3;A0A087X0Y2;F5H8B4;O14607-3;O14607;O14607-4;A0A087X248;A0A087X2I9;O14607-5;O14607-2
SAA2-SAA4;SAA4	A0A096LPE2;P35542	-1.99581	0.107095	0.0457879
GATD3A;GATD3B	A0A096LPI6;P0DPI2;A0A0B4J2D5;H7C2G3;P0DPI2-2;A0A0B4J2D5-2;H7C1F6	-0.0191299	0.969981	0.955674
GPS1	A0A096LPJ3;J3QLT0	-0.113601	0.708439	0.592519
RTF2	A0A0A0MQR2;Q9BY42;A2A2L5;A2A2L6	0.935169	1.5448e-05	5.1888e-07
PHF20L1	A0A0A0MQS0;F8W9L8;A8MW92;A8MW92-4;A8MW92-2;A8MUE8;A8MXR8;E9PM57;A0A0D9SG14;E5RK91;H0YC05;H0YDF7	0.0508842	0.870163	0.805068
WDR83OS	A0A0A0MQS5;Q9Y284	-0.207633	0.77905	0.682042
RHAG	A0A0A0MQS8;A0A2R8YEH1;Q02094;Q9UHG9;A0A087WZZ4	-1.01352	0.31157	0.189835
FGF2	A0A0A0MQV6;P09038-2;P09038-3;P09038-1;P09038	0.880257	0.349288	0.223207
SETD1B	A0A0A0MQV9;Q9UPS6-2;Q9UPS6
MYEF2	A0A0A0MQW0;Q9P2K5-2;A0A0C4DGV1;H0YN19;H0YKS1;A0A087WWC8;Q9P2K5-4	0.294365	0.47643	0.343129
PPM1K	A0A0A0MQZ4;Q8N3J5;V9GY69;V9GYZ5;Q8N3J5-2;V9GYI6;V9GYS8;Q8N3J5-3	-1.0636	0.0229281	0.00626837
PTPN9	A0A0A0MR09;H3BQT6	-0.168348	0.734285	0.622904
ZNF33A;ZNF33B;ZNF461	A0A0A0MR11;Q06730;Q06730-2;Q06730-3;A0A0A0MRS1;A0A087WXT3;Q06732;A0A087X1D4;A0A087WXF4;Q9H5I4;A0A087WV02;B4DRP8;A0A087WVP9;Q8TAF7-2;Q8TAF7
MYEF2	A0A0A0MR39;Q9P2K5;A0A087WUT0	0.332808	0.559055	0.427153
ZNF274	A0A0A0MR47;Q96GC6-4;Q96GC6-3;Q96GC6-2;Q96GC6
PRSS57	A0A0A0MR61;Q6UWY2
GSTM4	A0A0A0MR85;Q03013-2;A6NNT0	0.492483	0.630265	0.504627
WASHC2C	A0A0A0MR88;A0A096LPC5;Q9Y4E1-1;Q9Y4E1;Q9Y4E1-2;Q9Y4E1-6;J3KP36;Q9Y4E1-3;Q9Y4E1-5;A0A0A0MT65	0.780529	1.2022e-05	3.8219e-07
MADD	A0A0A0MRB5;Q8WXG6-3;Q8WXG6-2;Q8WXG6;Q8WXG6-8;Q8WXG6-5;Q8WXG6-4;Q8WXG6-7;Q8WXG6-6;F8W8U2;A0A0U1RR25;C9J6B0;C9JM97;C9JLZ9;C9K0L0	-0.359832	0.0995431	0.0414126
ASAP1	A0A0A0MRE5;Q9ULH1;Q9ULH1-2;H0YBF7;H0YBM4;E5RHD7;E5RFD9	-0.831817	0.00835161	0.00171821
WDR47	A0A0A0MRE6;O94967-2;O94967;O94967-3;O94967-4;E9PR96;E9PNF6;E9PKZ6	-0.367504	0.266723	0.15409
AKAP9	A0A0A0MRE9;H0Y6Q0
AKAP9	A0A0A0MRF6;Q99996-5;Q99996;Q99996-1;A0A087WX84;Q99996-4;A0A6I8PUD8;A0A2R8Y590;Q6PJH3;H7BZV6	0.149551	0.539297	0.405832
PAX2	A0A0A0MRH7;Q5SZP1;G3V5S4;Q02962-3;Q02962-4;Q02962;Q02962-2
GPALPP1	A0A0A0MRI1;Q8IXQ4;Q8IXQ4-2;Q8IXQ4-3;Q8IXQ4-4;A0A087WW86	0.167823	0.481866	0.348648
ARV1	A0A0A0MRI7;H7C484;Q9H2C2;H7C0E7
ATF3	A0A0A0MRJ2;Q5VTZ4;P18847-5;P18847;P18847-4;P18847-2;P18847-3
NAV1	A0A0A0MRJ3;Q8NEY1-7;Q8NEY1-4;H7BZD9	-0.084338	0.856208	0.784925
PCMT1	A0A0A0MRJ6;P22061;P22061-2;F6S8N6;A0A3F2YNX8;C9J0F2;F8WDT3;F8WAV5;F8WAX2	0.531933	0.0293286	0.00865855
F5	A0A0A0MRJ7;P12259	-1.7618	0.00023941	1.7835e-05
NRAP	A0A0A0MRM2;Q86VF7-4;Q86VF7-3;Q86VF7;Q86VF7-2	-2.40662	0.00048524	4.4648e-05
MYO6	A0A0A0MRM8;Q9UM54-5;Q9UM54-2;Q9UM54-6;Q9UM54-4;Q9UM54-1;Q9UM54;A0A0D9SGC1;A0A590UJ75;A0A590UKB0;A0A590UK22;A0A590UK86;A0A5F9ZI03;A0A590UJY4;A0A590UK71;A0A590UJW9	0.285724	0.541959	0.40868
SMARCA1	A0A0A0MRP6;B7ZLQ5;P28370-2;P28370
ABI1	A0A0A0MRT6;Q8IZP0-2;Q8IZP0-4;Q8IZP0-3;Q8IZP0-5;Q8IZP0-6;Q8IZP0-9;Q8IZP0;B6VEX4;Q8IZP0-10;Q8IZP0-8;Q8IZP0-7;Q8IZP0-12;Q8IZP0-11	-0.23171	0.309035	0.187549
WRAP73	A0A0A0MRV3;Q9P2S5;Q5T0D5;Q5TBW1	0.333311	0.371513	0.243783
FAM219A	A0A0A0MRW1;A0A0A0MRW2;Q5T593;A0A0A0MRW0;A0A0A0MRW3;Q8IW50-3;Q8IW50-2;Q8IW50-5;Q8IW50-6;Q8IW50-4;Q8IW50;A0A0A0MRV9;Q5T586;Q8IW50-7	-0.133901	0.802888	0.713756
TBC1D22A	A0A0A0MRY0;Q8WUA7-4;Q8WUA7;B0QYI1;Q8WUA7-3;Q8WUA7-2;F8WDP1	0.362457	0.128234	0.0582709
UNKL	A0A0A0MRZ1;E9PDK2;Q9H9P5;Q9H9P5-3;Q9H9P5-1;Q9H9P5-5	-0.991546	0.0295498	0.00873803
IGKV3D-11;IGKV3-11	A0A0A0MRZ8;P04433	1.16887	0.559239	0.427831
IGHG1	A0A0A0MS08	-1.44419	0.202498	0.105597
IGHD	A0A0A0MS09;P01880-2
GSN	A0A0A0MS51;A0A0A0MT01;P06396-4;Q5T0H8
EIF4G3	A0A0A0MSA7;O43432;O43432-3;O43432-4;O43432-2;B1AN91;B1AN92
EXOC7	A0A0A0MSB8;Q9UPT5-6;Q9UPT5;Q9UPT5-1;Q9UPT5-5;Q9UPT5-2;A0A0A0MRE1;B4DJ07;Q9UPT5-4;B5MCY9;K7ERQ5;C9JME6;C9JKC2	0.470208	0.00252351	0.0003781
KCNQ5	A0A0A0MSC0;Q9NR82-2;F8WEA4;A0A0A0MSD9;A0A0A0MRC8;Q9NR82;Q9NR82-7;Q9NR82-3;Q9NR82-6;A0A0A0MT07;Q9NR82-5;H0Y3Z0;Q9NR82-4
PLEKHB2	A0A0A0MSE9;B7WPA5;Q96CS7-5;Q96CS7-3;Q96CS7;Q96CS7-6;Q96CS7-2;A0A0A0MSI4;Q96CS7-4
CLNK	A0A0A0MSJ4;Q7Z7G1-3;Q7Z7G1;Q7Z7G1-2
RASA2	A0A0A0MSJ9;Q15283-2;Q15283;D6RBA9	-0.866442	0.001661	0.00021858
DAZ1;DAZ4;DAZ2;DAZ3	A0A0A0MSR9;A0A0A0MSS9;E9PBY2;E7EU38;A0A140T8Y1;E7ENA5;I3L0B6;A0A087X2D7;E7ENA6;E7ERQ6;E7EU39;E7ETR3;Q9NR90;Q13117-2;Q9NR90-2;Q13117-3;Q13117;Q86SG3;Q86SG3-2;Q9NQZ3-2;Q9NQZ3	-0.406515	0.757392	0.653632
SLAIN1	A0A0A0MSS3;Q8ND83-4;Q8ND83;A0A0C4DFN6;Q8ND83-2;X6RDJ2;X6RGK9;B7Z326;Q8ND83-3;Q5T6P5;Q5T6P2;C9JUW9;Q5T6P1;C9JP03;C9JD09	-0.309883	0.339116	0.213787
AKR1C3;AKR1C4;AKR1C8P;AKR1C2	A0A0A0MSS8;P42330;S4R3Z2;P17516;S4R3D5;A0A3B3IRI8;P52895-2	-0.43267	0.511197	0.37772
RMI1	A0A0A0MSU3;Q9H9A7	0.596689	0.116339	0.0507587
ROBO1	A0A0A0MSX4;Q9Y6N7-4;Q9Y6N7-3;Q9Y6N7;Q9Y6N7-2;A0A087WZ85;A0A087WTM1;Q9Y6N7-5;Q9Y6N7-6
ABCA13	A0A0A0MT16;Q86UQ4;Q86UQ4-4;Q86UQ4-3
LIPA;LIPJ;LIPK	A0A0A0MT32;P38571-2;P38571;Q5T770;Q5W064;Q5VXJ0	-0.917787	0.0384277	0.0121838
SCAF8	A0A0A0MT33;Q9UPN6;Q9UPN6-2	0.272388	0.181823	0.0918492
VCX3B;VCX;VCX3A;VCX2	A0A0A0MT50;A0A087X1S4;A0A087WUP2;E7ESE9;J3KNW2;E7EUP4;B5MDK9;Q9H322;Q9NNX9;Q9H320;Q9H321-2;Q9H321
TCEA2	A0A0A0MT58;Q15560-2;Q15560;Q5JRI7;Q86VL0;Q5JRI8
WDR36	A0A0A0MTB8;Q8NI36	0.990667	0.00015395	9.9545e-06
LAMA4	A0A0A0MTC7;A0A0A0MQS9;Q16363-2;Q16363;H0Y351;H0YAQ5;H0YAP9;E5RFQ2;A0A494C139;A0A494C1K8	-0.778592	0.26936	0.155942
PTPN22	A0A0A0MTD9;A0A0A0MTE6;F5H2S8;E9PMT0;A0A0B4J1S7;Q9Y2R2-6;Q9Y2R2-3;Q9Y2R2;Q9Y2R2-2;Q9Y2R2-4;E9PM87;Q9Y2R2-5;E9PMK2	-1.15599	0.0140651	0.00333911
SCAP	A0A0A0MTG6;Q12770-2;Q12770;Q12770-4;Q12770-3;F8WDP3;C9JFY0;F8W921;D6RA39;C9JQ35;F8W9W7	0.604359	0.102611	0.0431567
ILK	A0A0A0MTH3;Q13418;Q13418-3;Q13418-2;E9PQ52;A0A087WW45;A0A087WWY6	-0.76386	0.185629	0.0944399
DHCR24	A0A0A0MTI1;Q15392-2;Q15392
NCEH1	A0A0A0MTJ9;Q6PIU2;Q6PIU2-2;Q6PIU2-3;H7C046	-1.1354	0.00109442	0.00012866
SKP2	A0A0A0MTL5;Q13309;D6R9R7;Q13309-2;D6RAG5;D6RF40;Q13309-4
RIPOR1	A0A0A0MTL6;Q6ZS17-2;Q6ZS17-3;Q6ZS17-4;Q6ZS17;H3BSV5;H3BMG9;H3BQI5;H3BU12;H3BS40;H3BUP6;H3BP86;H3BSX9;H3BV02	-0.324511	0.341702	0.216228
CITED2	A0A0A0MTM3;Q99967-2;Q99967
CUL2	A0A0A0MTN0;Q13617;Q13617-2;Q5T2B5;Q5T2B7	0.140022	0.398008	0.267805
OGFOD1	A0A0A0MTR2;Q8N543;H3BR79;H3BUA6;Q8N543-2;H3BR02;H3BP48	0.709906	0.00572963	0.00105414
RNF213	A0A0A0MTR7;A0A0A0MTC1;Q63HN8-5;Q63HN8-6;I3L3H9	-0.184757	0.532911	0.399458
CTAG1A;CTAG2	A0A0A0MTT5;P78358-2;P78358;O75638-2;O75638
NCAPH2	A0A0A6YYG7;Q6IBW4;Q6IBW4-4;Q6IBW4-2;E5RJN3;Q6IBW4-5;H0YC55;E5RJL4;F8WAR3	-0.0567141	0.880886	0.821076
C15orf38-AP3S2;ARPIN;ARPIN-AP3S2	A0A0A6YYH1;Q7Z6K5-2;Q7Z6K5;H0YMP5;H0YL85;H0YL03	0.0872005	0.881592	0.821945
PPAN-P2RY11;PPAN	A0A0A6YYI3;Q9NQ55-2;Q9NQ55;Q9NQ55-3;A0A0B4J1V8;H7C446;C9JHF7	1.06238	0.00020311	1.4522e-05
SULT1A4;SULT1A3	A0A0A6YYL2;P0DMN0;P0DMM9;P0DMM9-3;P0DMM9-2;H3BNY7;H3BPL6;H3BRT0	0.98142	0.113911	0.0494534
ACSS3	A0A0B4J1R2;Q9H6R3;Q9H6R3-2;H0YII9	-1.47043	0.0350776	0.0108692
BORCS7-ASMT;BORCS7	A0A0B4J1R7;Q96B45	0.248633	0.286398	0.169001
BIRC5	A0A0B4J1S3;O15392-5;O15392-4;O15392;H3BLT4;O15392-2;K7EMW2;O15392-7;O15392-6;O15392-3;K7EP76;K7ELG2	0.446562	0.321995	0.198427
IGHV3-15;IGHV3-73;IGHV3OR16-8	A0A0B4J1V0;A0A0B4J1V6;S4R3C0;A0A075B7F1
HELLS	A0A0B4J1V9;Q9NRZ9-3;Q9NRZ9-2;Q9NRZ9;Q9NRZ9-6;Q9NRZ9-5;Q9NRZ9-4;F6XU50;A0A087WSW7;Q9NRZ9-8;Q9NRZ9-7;B1ALG6;Q9NRZ9-9;Q9NW36;Q76H82	0.134642	0.743302	0.632912
NAA15	A0A0B4J1W3;Q9BXJ9-4	0.294822	0.314493	0.192333
IGHV3-43	A0A0B4J1X8
IGLL5;IGLC1	A0A0B4J231;B9A064;A0A5H1ZRQ4;P0CG04	-0.0244593	0.988056	0.982367
TUBB3	A0A0B4J269;Q13509;Q13509-2;G3V2A3	0.357265	0.427174	0.295424
CDYL2	A0A0B4J291;Q8N8U2
TRAPPC2L	A0A0B4J294;H3BP13;Q9UL33-2;Q9UL33;H3BPN3;H3BUK6;A0A0B4J286;H3BQQ8;H3BPE0	5.5158e-05	0.999934	0.999706
SHPK	A0A0B4J2A0;Q9UHJ6	-0.264895	0.284762	0.16766
LOC102724159;PWP2	A0A0B4J2E5;Q15269;C9J544;A0A0J9YX21	0.963163	0.00023777	1.7685e-05
PIGBOS1	A0A0B4J2F0	-1.24207	0.00579799	0.00107252
LRRC41	A0A0B4J2G4;Q15345;Q15345-3;A0A087X0S7;A0A0C4DH00;A0A087WTU1;A0A087WTI9	0.399111	0.119987	0.0530045
CYP51A1	A0A0C4DFL7;Q16850;Q16850-2;H7C0D0	-0.372717	0.35198	0.225941
TM9SF4	A0A0C4DFM1;Q92544;F8WCN2;F2Z2L1	-0.494591	0.237363	0.131467
ZNF574	A0A0C4DFM2;Q6ZN55;Q6ZN55-2;M0R133	-0.0088692	0.970222	0.956139
TUT4	A0A0C4DFM7;Q5TAX3;E9PKY2;Q5TAX3-2;E9PKX1;E9PRG2;X6R5G7;H0YDJ1;H0YEE8;E9PQS7;E9PJN7	-0.0391428	0.884867	0.826378
ZSCAN25	A0A0C4DFN0;Q6NSZ9-2;Q6NSZ9;Q6NSZ9-4;Q6NSZ9-3
KMT5A	A0A0C4DFR3;Q9NQR1-2;Q9NQR1;C9JKQ0	0.275938	0.377804	0.249497
JADE2	A0A0C4DFT8;G3XAA4;Q9NQC1-2;Q9NQC1;Q9NQC1-3;B5MBX1;C9J929;D6R9B8;A0A087X085	-0.366767	0.516237	0.382286
FRY	A0A0C4DFX2;A0A286YFA9;Q5TBA9;A0A2R8YCY2;A0A2R8Y5V8;H0YE00;B1ALA1
NELFA	A0A0C4DFX9;Q9H3P2;H0Y3X6;H7C2C7;C9JHL4;C9JEM7;Q9H3P2-7;H7C0W2;F8W954;F8WF98;H7C3C2;H7C2M8	0.834695	1.1192e-06	1.527e-08
SELPLG	A0A0C4DFY0;Q14242;Q14242-2	0.63547	0.171524	0.0850623
ARSA	A0A0C4DFZ2;P15289;P15289-2	-1.23053	0.0211989	0.00567863
ZNF780A	A0A0C4DG08;O75290;O75290-3	-0.0164174	0.972594	0.960162
ZNF34	A0A0C4DG42;Q8IZ26;E9PNZ6;E9PSD0
HTRA2	A0A0C4DG44;O43464-3;O43464;O43464-2;O43464-4	0.413284	0.160604	0.0782597
KLHL13;KLHL9	A0A0C4DG80;Q9P2N7-2;Q9P2J3;Q9P2N7-3;Q9P2N7-4;Q9P2N7;Q9P2N7-5	-0.085555	0.892908	0.838322
DDX46;KIF19	A0A0C4DG89;D6RJA6;H0Y9U3;F8VW50;Q2TAC6-3;Q2TAC6-2	0.562868	0.103092	0.0435072
NME6	A0A0C4DG91;C9JQB1;C9J9V6;O75414;A0A2R8Y7V2;A0A2R8Y547;C9J1J2;O75414-2	-0.513323	0.199463	0.103458
ECI2	A0A0C4DGA2;O75521-2;O75521;F1LLU7;F8WAW4;C9JB63;F8W6J1	-0.538	0.22	0.118577
HLTF	A0A0C4DGA6;Q14527;Q14527-2;H7C5K0	-0.501652	0.0483701	0.016398
ABLIM3;ABLIM2	A0A0C4DGA7;O94929;D6RAL0;F5GYR0;Q6H8Q1-4;Q6H8Q1-6;Q6H8Q1-8;Q6H8Q1-3;Q6H8Q1-7;Q6H8Q1-2;Q6H8Q1-5;Q6H8Q1;Q6H8Q1-9	-0.906504	0.301222	0.181109
SCOC	A0A0C4DGB0;Q9UIL1-2;Q9UIL1;Q9UIL1-3;Q9UIL1-4	0.269166	0.379282	0.250746
PPA2	A0A0C4DGB9	-0.916405	0.00970768	0.00209037
STK35;PDIK1L	A0A0C4DGC9;Q8TDR2;Q8N165	0.203258	0.389362	0.259746
STX3	A0A0C4DGE4;A0A286YF28;A0A0J9YW33;Q13277-2;Q13277-3;Q13277	-1.44015	0.00169929	0.00022464
KLHL6	A0A0C4DGF2;Q8WZ60	0.172873	0.615662	0.487375
NUMBL	A0A0C4DGH3;Q9Y6R0;M0QYC2;M0QXQ4;M0R0Q4;M0QZV7	-0.0332307	0.928651	0.889215
CHURC1;CHURC1-FNTB	A0A0C4DGJ7;Q8WUH1;Q8WUH1-2;H0YIM9	-0.0598611	0.885721	0.828366
CAPNS1;CAPNS2	A0A0C4DGQ5;P04632;K7ELJ7;K7EKD8;A0A075B7C0;K7EIV0;K7EM73;U3KPR7;K7EMQ1;Q96L46	0.441961	0.0971696	0.0400289
DHRS7B	A0A0C4DGQ8;Q6IAN0;J3KRS1;J3QKT1;J3QLJ8	-0.764792	0.0554094	0.019397
DDOST	A0A0C4DGS1;P39656;P39656-3;P39656-2;U3KQ84	-1.72763	8.7833e-07	1.022e-08
BCAS4	A0A0C4DGS6;Q8TDM0-3;Q8TDM0;H7C4Y8;A0A0C4DH49;Q8TDM0-2
ENOX2	A0A0C4DGT9;Q16206-2;Q16206;B1AKF7
SNX16	A0A0C4DGW2;P57768-2;P57768;E5RGQ6;E5RGS8;E5RHF1;E5RH07;E5RJ65;E5RG30	-0.421577	0.380714	0.251967
ZC3H8	A0A0C4DGZ1;Q8N5P1	0.505825	0.205828	0.10801
INSIG2	A0A0C4DGZ4;Q9Y5U4
GP1BA	A0A0C4DGZ8;P07359	-0.96215	0.203015	0.106062
C22orf39	A0A0C4DH14;Q6P5X5
EPB41L1	A0A0C4DH22;A0A1B0GTW6;Q9H4G0;X6RC15;Q4VXN0;Q4VXN5;Q4VXN1;Q4VXN6;H0Y482;Q4VXN7;Q4VXN2;Q4VXN8	-1.19964	0.0388577	0.0123807
IGKV3D-20	A0A0C4DH25	2.5843	0.219998	0.11855
IGHV1-3;IGHV1-8;IGHV1-46;IGHV7-4-1;IGHV1OR21-1;IGHV1-69D	A0A0C4DH29;P0DP01;P01743;A0A0J9YVY3;A0A087WYE8;A0A0J9YW62;A0A0B4J2H0	1.32121	0.482648	0.349769
IGHV1-18;IGHV1-2	A0A0C4DH31;P23083
IGHV3-20	A0A0C4DH32
IGHV3-35;IGHV3-16	A0A0C4DH35;A0A0C4DH30
IGHV5-51;IGHV5-10-1	A0A0C4DH38;A0A0J9YXX1
IGHV2-70D;IGHV2-70;IGHV2OR16-5	A0A0C4DH43;A0A0J9YVU5;P01814;A0A0B4J2B6	0.985939	0.717305	0.602774
IGKV2-24;IGKV2D-24	A0A0C4DH68;A0A075B6R9	0.808875	0.640601	0.516953
IGKV1-12;IGKV1D-12;IGKV1-6;IGKV1D-16;IGKV1D-39;IGKV1-39	A0A0C4DH73;P01611;A0A0C4DH72;P01601;P04432;P01597	0.600423	0.722252	0.609097
IGKV3OR2-268;IGKV3D-7	A0A0C4DH90;A0A0C4DH55
CRY2	A0A0D2X7Z3;Q49AN0;Q49AN0-2
MTRES1	A0A0D9SEI0;Q9P0P8	-0.123119	0.808042	0.721383
FAM120B	A0A0D9SEJ5;F5GY05;Q96EK7;Q96EK7-2;Q96EK7-3	-0.389533	0.0234966	0.00646606
RUNX2	A0A0D9SEN7;Q13950-3;A0A2R8Y7Z3;I3L354
RANBP10	A0A0D9SEU5;R4GMX8;Q6VN20;Q6VN20-3;Q6VN20-2;R4GNA3;R4GN91;R4GMX7	-0.0624061	0.861615	0.793397
ZCCHC17	A0A0D9SEW3;A0A087WXF8;Q9NP64-2;Q9NP64-3;Q9NP64;A0A087WYV3;A0A087WXU5	0.0722655	0.809284	0.722977
MAP4K4	A0A0D9SEY1;G5E948;H7C3Z6;E7ETN6	-0.183732	0.700434	0.583639
KMT5C	A0A0D9SF94;Q86Y97	0.453264	0.341375	0.215694
DNM1	A0A0D9SFE4;A0A0U1RQP1;Q05193-3;Q05193;A0A0D9SFB1;Q05193-5;Q05193-2;A0A1B0GU67;A0A1B0GUX5	-0.314499	0.442017	0.310303
CYTH2	A0A0D9SFG6;Q99418-2;Q99418;G5E9B7;F8W8E2;A0A286YF81;M0QZ92	-0.366454	0.35032	0.224245
EWSR1	A0A0D9SFL3;B0QYK0;C9JGE3;Q01844-2;Q01844-6;Q01844-3;Q01844;Q01844-5	1.72791	0.00142374	0.00017899
SHPRH	A0A0D9SFM0;Q149N8-4;Q149N8;Q149N8-2;K4DI94;H7C2W2;Q149N8-5
HADH	A0A0D9SFP2;Q16836;E9PF18;Q16836-3;Q16836-2;A0A0A0MSE2;A0A1W2PNM1;A0A1W2PQ78;A0A1W2PQV5;A0A1W2PRT2;A0A1W2PQ55;A0A1W2PP40	0.565772	0.210878	0.111839
UBE2A	A0A0D9SG71;A0A0R4J2E5;P49459;P49459-3;P49459-2;A0A0D9SEZ6	1.06221	0.00028218	2.2274e-05
ZMYND11	A0A0D9SGD6;E7EV75;Q15326;E7ENI9;B7Z2J6;J3QKD2;Q15326-2;Q15326-6;Q15326-3;B0QZE2;Q15326-5;Q15326-4;A0A0A0MRY2;E9PE09	0.212043	0.451301	0.319579
SPTAN1	A0A0D9SGF6;A0A0D9SFF6;A0A5F9ZHC3;A0A1B0GTB7;A0A1B0GUH3;A0A0D9SFH4;A0A1B0GV13;A0A1B0GW19;A0A1B0GWE2;REV__Q04637-7;REV__E7EX73;REV__E9PGM1;REV__E7EUU4;REV__Q04637-8	-0.736715	0.0842268	0.0332623
TBX22	A0A0D9SGI2;Q9Y458	-4.08004	0.00098407	0.00011262
SYNJ1	A0A0D9SGJ6;J3KQV8;O43426;J3KPK1;C9JFZ1;O43426-4;O43426-2;C9JW66;O43426-5;H7BZ56;H7BZC2;C9J1Z6	-0.745794	0.00055639	5.313e-05
DIAPH1	A0A0G2JH68;O60610;A0A140T8Z0;O60610-2;O60610-3;A0A2R8Y5N1;H9KV28;B4E2I7;A0A2R8YEF8	0.603855	0.11668	0.0509495
EHMT2	A0A0G2JIS2;Q96KQ7-2;A2ABF8;A0A0G2JIR1;Q96KQ7;A2ABF9;A0A0G2JK64;A0A0G2JRR0;A0A0G2JRN8;H0Y4K5;Q96KQ7-3	0.430188	0.0228842	0.00624814
HSPA1B;HSPA1A	A0A0G2JIW1;P0DMV9;P0DMV8;P0DMV8-2;V9GZ37	-0.432995	0.208574	0.109992
ABHD16A	A0A0G2JJD3;O95870;O95870-2;A0A0G2JI89;F2Z3G6;F2Z3H2	-0.963789	0.00013769	8.4915e-06
WDR46	A0A0G2JJL1;A0A140T9L0;H0Y6G3	1.43317	0.00133666	0.00016596
TAPBP	A0A0G2JKZ1;A2AB90;A0A0G2JH37;A0A0A0MSV9;O15533;O15533-3;O15533-2;Q6P1N7;A0A0A0MT98;O15533-4;C9JA35;A0A140T9B2;A0A0G2JJI5	-0.686439	0.170389	0.0843644
PCMTD2	A0A0G2JM70;Q9NV79-2;Q9NV79;V9GZ41;Q9NV79-3;V9GYG6;F8W9F3
IGHA2	A0A0G2JMB2;A0A286YEY5;P01877	0.141089	0.948977	0.920745
CDHR5	A0A0G2JMW3;Q9HBB8-4;Q9HBB8;A0A0G2JP44;Q9HBB8-2
LILRB5	A0A0G2JMX5	-1.18945	0.122531	0.0545628
LILRA3	A0A0G2JMY9;Q8N6C8;Q8N6C8-3;A0A0G2JM99;Q8N6C8-2	-1.97392	0.00543555	0.00098591
OCLN	A0A0G2JMZ8;Q16625-5;Q16625-4;Q16625-2;Q16625-3;Q16625	-0.605359	0.229379	0.125669
NOMO1;NOMO3;NOMO2	A0A0G2JN29;A0A087X117;Q15155;A0A0G2JP90;A0A087WW46;I3L0Q6;H3BTW1;H3BUC9	-1.31099	0.020676	0.00547903
LILRB3;LILRA6;LILRA4	A0A0G2JN67;F8W6G6;A0A0G2JNB3;A0A0G2JLT7;A0A0G2JQ25;A0A0G2JPR9;A0A0G2JPW1;A0A0G2JN08;A0A0G2JPW2;B5ME96;A0A0G2JQ26;A0A0G2JPY1;A0A0G2JPA2;A0A0G2JQ24;F8WD89;A0A0G2JLX9;P59901-2;C9JWL8;P59901;A0A0G2JNG2;A0A075B7A5	-0.835684	0.376625	0.248402
LAIR1	A0A0G2JNK8;A0A0G2JMI0;A0A0G2JNU6;A0A140T8W3;A0A0G2JQ50;A0A0G2JP18;A0A0G2JLV7;Q6GTX8-3;Q6GTX8-2;Q6GTX8;A8MZ84;D3YTC8;A0A0G2JM94;Q6GTX8-4;F8WC07	-0.545099	0.451301	0.319636
HNRNPCL2	A0A0G2JNQ3;B2RXH8
LILRB2	A0A0G2JNQ7;A0A0G2JNT8;A0A0G2JN35;A0A0G2JPH5;Q8N423-2;Q8N423;Q8N423-4;A0A0G2JM05;A0A0G2JLS7;H7C0C3;A0A0G2JNH0;A0A0G2JNE7;Q8N423-3	-0.39689	0.663981	0.54291
KANSL1	A0A0G2JNT7;Q7Z3B3;A0A3B3IT55;A0A1W2PPV8;Q7Z3B3-4;Q7Z3B3-2;A0A1W2PQT4	-0.271831	0.257142	0.146277
BDP1	A0A0G2JNU3;A6H8Y1-7;A6H8Y1-6;A6H8Y1;A6H8Y1-2;A6H8Y1-4;A6H8Y1-3;A6H8Y1-5;A0A0G2JN16;A0A0A0MRX7;H0YCV8;H7C5U4;A6H8Y1-8	-0.514683	0.482917	0.350022
SCRIB	A0A0G2JNZ2;A0A669KB89;A0A0G2JPP5;Q14160;Q14160-3;A0A0G2JMS7;Q14160-2;H0YCG0;A0A669KAX5;H0YDF9	0.22515	0.199269	0.103316
GBA	A0A0G2JNZ5;A0A0G2JLB3;P04062-4;P04062-2;P04062	-0.661906	0.121822	0.0541157
LILRB1;LILRA1;LILRA3	A0A0G2JP80;Q8NHL6-3;Q8NHL6-4;A0A0G2JLS4;A0A0G2JP64;A0A0G2JNQ6;D9IDM6;A0A0G2JQ15;Q8NHL6-2;Q8NHL6;A0A0G2JNM2;A0A0G2JQ44;A0A0G2JQ46;F6TER3;A0A087WSV6;D9IDM5;A0A0B4J1W1;A8MVE2;A0A087WSX8;Q8NHL6-5;A0A0G2JNR3;A0A0G2JNK9;F6RVM3;O75019-2;A0A0G2JMG0;A0A0G2JLV5;A0A0G2JMJ0	-0.590361	0.059736	0.0214479
LILRB4	A0A0G2JP84;A0A0A0MSZ8;A0A0G2JP25;C9JST2;A0A0G2JM43;Q8NHJ6-2;Q8NHJ6;A8MUE1;A0A0G2JPA9;A0A0G2JNA7
LILRB4	A0A0G2JPC7;A0A0G2JQ10;A0A0G2JM57;A0A0G2JML1	-0.572497	0.443902	0.312159
C4A;C4B	A0A0G2JPR0;A0A140TA49;A0A3B3ISD7	0.556125	0.589791	0.459678
RAD17	A0A0G2JPT5;O75943-2;O75943;A0A0G2JP78;O75943-4;A0A0G2JNH5;O75943-3;D6RAW6;A0A0G2JP31;H0Y9T7;D6RHU1	-0.0567143	0.814731	0.730873
TUBGCP5	A0A0G2JQX1;A0A0G2JPW5;A0A0G2JSA7;A0A087X1Z1;Q96RT8-2;Q96RT8;A0A0G2JR45;A0A0G2JRG1;A0A0G2JQK2;A0A087WVL9;A0A0G2JQK7;A0A0G2JS51;A0A087WVZ8	-0.492532	0.193528	0.0995966
GOLGA6L22;GOLGA6L1;GOLGA6L6	A0A0G2JRP8;A0A0G2JP21;Q8N7Z2;A8MZA4;A0A087X1J6;H0YM25
MGAM;MGAM2	A0A0J9YVZ3;E7ER45;A0A0J9YX77;O43451;Q2M2H8	-2.14759	0.00524203	0.00094232
CRYBG1	A0A0J9YWL0;Q9Y4K1;A0A494C1M5;Q9Y4K1-2;Q96QW7	0.179619	0.74904	0.639736
PON2	A0A0J9YXF2;Q15165-3;Q15165-1;Q15165;G3XAK4;A0A0J9YXU7;A0A2Q2SAK4;A0A0J9YYF3;A0A0J9YXM1;A0A0J9YYJ1	-0.742383	0.209023	0.110438
WDR81	A0A0J9YXM6;Q562E7;Q562E7-4;Q562E7-3;Q562E7-6;Q562E7-5;E9PDG3;Q562E7-2;I3L1G2;C9JCF9;K7ELV8;C9JD20;I3L3U7	-0.394691	0.0172007	0.00435383
PLIN4	A0A0J9YXN7;Q96Q06;Q96Q06-2	-2.29012	0.00777867	0.00157421
LIME1	A0A0J9YYD9;A0A087WT39;V9GYI1	0.188207	0.799465	0.709506
DAAM2	A0A0J9YYF7;Q86T65-4;Q86T65
R3HCC1	A0A0R4J2E2;Q9Y3T6;A0A0D9SF44;Q9Y3T6-3;E5RIQ4;A0A0D9SG39;E5RHX3;E5RIK1;H0YBU3;A0A0D9SFI4	0.318268	0.419961	0.288471
FBF1	A0A0R4J2E4;K7ENL6;Q8TES7-5;Q8TES7;Q8TES7-6;Q8TES7-4;Q8TES7-3;Q8TES7-2
IFRD2	A0A0R4J2F6;Q12894;Q12894-2;H7C444;H7C2Z4;F8WEI6	0.601846	0.267533	0.154724
NRXN1	A0A0R4J2G7;A0A1D5RMU6;E7ERL8;Q9ULB1;Q9ULB1-2;Q9ULB1-3;A0A0D9SEM5;P58400-1;P58400;H0Y568;H7BYC7;A0A1B0GTL0;Q08AH0;Q9ULB1-4;A0A0D9SFY6;A0A0U1RRK7	-2.2058	0.00423677	0.00071358
FOXP2	A0A0U1RQE0;O15409;A0A0U1RQM2;A0A0U1RQY3;A0A0U1RQR8;O15409-9;A8MUV4;O15409-4;O15409-2;Q0PRL4;O15409-6;Q8N6B5;O15409-7;A0A0U1RQE6;O15409-8;O15409-5;C9JQP8	0.116171	0.857873	0.787379
SH3D19	A0A0U1RQE4;A0A494C1M0;Q5HYK7-2;Q5HYK7;Q5HYK7-3
FASN	A0A0U1RQF0;P49327;A0A0U1RRG3;A0A1B0GTR5;J3KTF0	0.643421	0.0223893	0.00607713
EIF4G3	A0A0U1RQK7	-0.52992	0.00461512	0.00080111
ALDH1B1;ALDH1A2	A0A0U1RQK9;Q9UED3	1.09402	0.382025	0.253431
SHANK3	A0A0U1RQS4;A0A0U1RR93;Q9BYB0-3;Q9BYB0;A0A669KBA8;A0A590UJL3;A0A590UJY5
ERVK3-1	A0A0U1RQV1;A0A0U1RQS5;B3KNS4;A0A0U1RQL9	-0.262217	0.783241	0.687027
SYTL2	A0A0U1RR07;Q9HCH5-13;Q9HCH5;Q9HCH5-15;Q9HCH5-6;Q9HCH5-7;Q9HCH5-8;A0A0U1RQP0;Q9HCH5-11;Q9HCH5-12;A0A0U1RRJ3;E9PS29;Q9HCH5-2;A0A0U1RQH1;E9PK22;E9PS39;E9PQL8;E9PRW5;E9PIB5;E9PPL3;Q9HCH5-9;Q9HCH5-4
SLC12A7	A0A0U1RR18;A0A0G2JNW7;Q9Y666;A0A0G2JQE3;H0YB78
SEC24C	A0A0U1RR49
EXOC6B	A0A0U1RRB6;Q9Y2D4;J3QT38;Q9Y2D4-2;F8W6R7	0.644764	0.00843555	0.00174134
NBDY	A0A0U1RRE5;A0A0U1RR68	0.337304	0.355333	0.229458
PHF14	A0A0U1RRH6;O94880	0.299227	0.0512793	0.017618
MMP24OS	A0A0U1RRL7	-0.697073	0.380933	0.252158
SPATA20	A0A0U1RRL8;Q8TB22;Q8TB22-2;Q8TB22-3;Q8TB22-4;H0Y9M1;H0Y9W3	-0.152995	0.715941	0.601113
PTBP1	A0A0U1RRM4;A0A0D9SF20;K7EKJ7;K7EK45;K7ELW5;K7EKX4	0.999677	0.0004668	4.2223e-05
ENAH	A0A0U1RRM6;Q8N8S7-3;Q8N8S7-2;Q8N8S7;A0A075B6E5;A0A0U1RQP7	-1.30163	0.0772022	0.0296269
HLA-DQB1	A0A0U5Q247;A0A140T981;Q29967;A0A0D5XQ77;A0A140T9Y4;A0A140T9R6;A0A140T8Z5;P01920;A0A140T911;A0A140TA15;A0A140T9Z9	0.00351125	0.996282	0.99437
COBLL1	A0A0X1KG75;Q53SF7;Q53SF7-2;A0A0D9SG04;A0A0B4J1Z0;H7C1G2;C9J8C4;C9JAU3;C9J5Y6;C9JK90;C9JWZ0;F8WEK0;REV__O75820-3;REV__O75820-4;REV__O75820-2;REV__O75820	0.534819	0.262701	0.1507
HLA-DPB1	A0A140T915;A0A140T9Y2;A0A182DWE9;A0A140T9T6	-0.412477	0.795952	0.704287
HLA-B	A0A140T953;A0A140TA13
HLA-DMA	A0A140T985;A0A140T9N2;A0A140T9X4;A0A140T9V7;A0A140T9K8;A0A140T9T3;A0A140T9N7;A0A140T9N9;A0A140T9H8;A0A140T9T2;Q5SP00;A0A140T9G2;F6S093;A0A140T9N4;A0A140T9E7;A0A140T9D1;A0A140T9C7;A0A140T995;H0Y732;P28067	-0.748172	0.197599	0.102142
MPIG6B	A0A140T9L8;O95866-2;O95866-4;O95866-7;O95866-6;F8WDG3	-1.50123	0.0581896	0.0207182
MPIG6B	A0A140T9V1;A0A0G2JJG8;O95866-5;O95866-3;O95866;B7ZLJ5
HLA-DOB	A0A140T9Z3;P13765
VARS2	A0A140TA40;A0A140T8Y0;A0A140TA35
VARS2	A0A140TA45;A0A0G2JIA5;A0A140TA36	0.477842	0.648734	0.526785
LSM14A	A0A140TA76;K7EMZ9
MICOS13	A0A140TA86;Q5XKP0;K7EIR2;A0A140TA84	0.189194	0.614236	0.485877
TXNRD2	A0A182DWF3;Q9NNW7;A0A182DWF2;Q9NNW7-2;D3YTF8;A0A096LPK7;E7EWK1;A0A096LPD9;Q9NNW7-3;A0A0U1RQX0;Q9NNW7-4;A0A096LPH4;A0A096LPB7;A0A096LP96;A0A096LNY7	-0.587314	0.211493	0.112292
HLA-DRB3	A0A182DWH4
SELENOP	A0A182DWH7;P49908
MAGI2	A0A1B0GTH8;A0A1B0GVS6;A0A0D9SFP3;A0A0D9SGF8;A0A0D9SEY4;E7EWI0;A0A0E3D6M1;A0A0D9SGI1;Q86UL8-2;Q86UL8
RAB11FIP5	A0A1B0GTL5;Q9BXF6	-0.10719	0.875363	0.813827
BEGAIN	A0A1B0GTT1;A0A1B0GVM0;Q9BUH8;G3V536
TNRC6C;TNRC6A	A0A1B0GU24;Q9HCJ0;Q9HCJ0-2;H3BRT3	-0.324721	0.415888	0.284626
IRAG2	A0A1B0GU45;Q12912;Q12912-2;F8W9L6;G3V513;F8VRE4;H0YJ39;H0YJC6;G3V3C2;G3V2F6	-0.27538	0.62444	0.497395
EHMT1	A0A1B0GU48;A0A0D9SEQ1;A0A1W2PPZ7;A0A0D9SER9;A0A0D9SFS4;A0A0D9SER3;A0A0D9SFG7;A0A0D9SEP2;A0A1B0GW12;A0A1B0GV89;A0A0D9SF38;A0A0D9SFD7;A0A0D9SEY2;A0A0D9SFM6;A0A1B0GTP4	0.375751	0.325018	0.201226
ACY1;ABHD14A-ACY1	A0A1B0GU86;Q03154;C9JMV9;Q03154-4;Q03154-3;Q03154-2;A0A1B0GV31;A0A1B0GVA5;C9JYZ0;F8WC59;A0A1B0GTG3	0.0683324	0.881127	0.821406
KIFBP	A0A1B0GUA3;Q96EK5;A0A6Q8PHL8;A0A6Q8PGG2;A0A6Q8PH45;A0A1B0GUH6;A0A6Q8PH08;A0A1B0GTE6;A0A1B0GW21;A0A0D9SFK7;A0A1B0GTX3;A0A1B0GU96;A0A6Q8PHE6;A0A1B0GTE2;A0A1B0GVY9	0.831672	8.0104e-05	4.2858e-06
RALGAPA1	A0A1B0GUI1;Q6GYQ0;Q6GYQ0-5;Q6GYQ0-2;Q6GYQ0-7;Q6GYQ0-6;Q6GYQ0-4;Q6GYQ0-3;H0YJB5;H0YJ04	-0.0657394	0.903541	0.852055
P06493	A0A1B0GUL7
ESPN	A0A1B0GUN9;A0A1B0GUS9
UBE2L5	A0A1B0GUS4
EFR3A	A0A1B0GUZ7;Q14156;Q14156-2;Q14156-3;E5RJS1	-0.0809141	0.794146	0.700975
EHMT1	A0A1B0GV09;A0A0C4DGF8;A0A1B0GWF6	0.231524	0.2243	0.121971
TEPSIN	A0A1B0GV70;Q96N21-2;Q96N21;I3L4S7;I3L3R3	0.457113	0.0225742	0.00614849
LIN28B	A0A1B0GVD3;Q6ZN17;A0A1B0GTK2;Q6ZN17-2
FAM193A	A0A1B0GVL4;P78312-6;P78312-2;P78312-5;P78312;E7EUR8;P78312-4;D6RFZ4;P78312-3
TCF4	A0A1B0GVR6;H3BTP3;E9PH57;P15884-3;P15884-4;P15884-13;P15884-2;P15884-11;A0A1B0GWD5;A0A1B0GW91;A0A1B0GVB8;G0LNT4;A0A0D9SGE5;A0A0D9SG78;A0A0D9SG55;H3BTZ0;A0A075B723;A0A0D9SEZ3;A0A0D9SEK1;H3BNI2;H3BT24;A0A1B0GUT3;A0A0D9SG61;H3BTC3;A0A0D9SGH7;H3BT95;K7ESI6;A0A0D9SFU5;H3BP59;H3BUQ3;A0A0D9SEX8;H3BMC8;A0A1B0GTP2;A0A6Q8PGE3	-0.426	0.317377	0.194782
ZEB2	A0A1B0GVV8;A0JP08;A0A1B0GV02;O60315-2;O60315;U3KQ51;A0A1B0GW50;A0A6Q8PH34;E7EUW9;A0A1X7SC99;E7ESP8;U3KPV5
DPY19L1	A0A1B0GW05;Q2PZI1;Q2PZI1-2;H7C3M5	-0.86043	0.0278651	0.00806752
ABHD14A-ACY1;ABHD14A	A0A1B0GW23;C9JMW6;C9J7W8;Q9BUJ0
ING5	A0A1B0GW41;Q8WYH8-2;Q8WYH8;E9PEN0	0.817131	0.00688777	0.00134115
CLN6	A0A1B0GW73;H3BNF1;A0A1B0GTV3;A0A0S2Z5D0;H3BUV4;A0A1B0GUD2;H3BUT1;A0A1B0GTU6;Q9NWW5;H3BRN7;H3BTY4;A0A1B0GU90;Q9NWW5-2
ZNF654	A0A1B0GWA0;Q8IZM8	0.143128	0.633962	0.509467
CTSD	A0A1B0GWE8;P07339;A0A1B0GW44;A0A1B0GV23;A0A1B0GVD5;A0A1B0GVP3;A0A1B0GU92;A0A1B0GU03;C9JH19;H7C469;H7C1V0;F8WD96;F8W787;A0A1B0GV01;A0A1B0GVF1	-1.08989	0.00085929	9.4732e-05
STXBP1	A0A1B0GWF2;A0A1B0GVQ5;A0A2R8Y5D4;A0A0D9SG72;A0A1B0GTP9;P61764;P61764-2;A0A1B0GW76;A0A0D9SEH5;A0A0D9SFQ7;A0A0D9SFW6;A0A1B0GTD8;A0A0D9SEP9;A0A1B0GVV9;A0A096LP33;A0A096LP52	-0.599479	0.312776	0.19087
CLN5	A0A1B0GWI2;O75503;A0A087WZY0;A0A1B0GTR6;A0A1B0GWJ7;A0A1C7CYZ2;A0A1B0GTV7;A0A1B0GUE8;A0A1B0GV94;A0A1B0GVL0	-1.3904	0.0009707	0.00011051
ADSL	A0A1B0GWJ0;A0A1B0GTJ7;P30566;A0A0A6YY92;P30566-2;A0A096LNY6;A0A1B0GTG9;A0A096LNY5;A0A096LNY4;B4DEP1;A0A096LP72;V9GY96;A0A096LP76;A0A096LP92;A0A1W2PRX2	0.881173	0.00269708	0.00041252
MYO18A	A0A1B0GWJ6
EXOC3L2	A0A1C7CYX0;Q2M3D2
MIDEAS	A0A1C7CYX1;Q6PJG2;A0A0A0MSU2;H7C1L3;C9JYU7	0.73891	0.00065269	6.6033e-05
DPYSL2	A0A1C7CYX9;Q16555-2;E5RFU4	2.09707	0.00013409	8.2213e-06
MYL4	A0A1C7CYY4;P12829;I3L1K6;I3L532;I3L3U1;I3L4B1;I3L1R3	-0.957568	0.210709	0.111648
IER3IP1	A0A1W2PNR9;Q9Y5U9	-0.810845	0.0162044	0.0040064
ARPC1A	A0A1W2PNV4;E9PF58	-0.0720709	0.780725	0.684445
JMJD1C	A0A1W2PNZ9;Q15652-3;Q15652;Q15652-2;H7BXU7	-0.0917271	0.72965	0.617874
HLA-B	A0A1W2PP29;A0A1W2PQZ3;A0A1W2PQE2
DPAGT1	A0A1W2PPC6;Q9H3H5-2;Q9H3H5;A0A1W2PQH0;Q9H3H5-3;F8W681;A0A1W2PQD1;F8WE55;A0A1W2PRR6	-1.85203	0.0064761	0.00123058
ME2	A0A1W2PPH1;P23368;A0A1W2PQH3;A0A1W2PQT3;A0A1W2PQY8;A0A1W2PR68;A0A1W2PQF8;P23368-2;A0A1W2PQ37;A0A1W2PRS2;A0A1W2PRY9;A0A1W2PQH4;A0A1W2PRH1;A0A1W2PPY2	-0.5861	0.28593	0.168515
CRBN	A0A1W2PPJ5;Q96SW2;J3QT87;J3QT51	-0.101736	0.774995	0.675982
TCEA1	A0A1W2PPZ5;P23193;A0A1W2PRL9;P23193-2;E5RIS7;E5RJ93;B7Z4S1;E5RK46;A0A1W2PS15;E5RFI1;A0A1W2PPV7	1.20917	9.302e-06	2.6893e-07
KCNMA1	A0A1W2PQ93;A0A1W2PNQ3;A0A1W2PQK5;Q5SVJ7;A0A1W2PNW6;A0A1W2PPY5;A0A1W2PSD3;H0Y379;Q12791-5;Q12791-2;A0A1W2PQA0;A0A1W2PRB0;A0A1W2PQU4;S4R2X4;A0A1W2PNY8;D5MRH1;A0A1W2PRA7;A0A1W2PQ61;H0Y382;B7ZMF5;A0A1W2PRG5;A0A1W2PP26;A0A1W2PRX6;A0A1W2PP76;Q5SVK5;A0A1W2PR56;A0A0A0MRR0;A0A1W2PNY9;Q5SVJ9;A0A1W2PR62;A0A1W2PPZ1;A0A1W2PRN5;A0A1W2PPX7;A0A1W2PRV4;A0A1W2PP94;A0A1W2PNH9;Q5SVK0;A0A1W2PQJ9;A0A1W2PRE5;A0A1W2PS54…
HADH	A0A1W2PQC2
NHSL2	A0A1W2PQQ1;Q5HYW2;A0A0J9YY72;A0A0J9YW69;Q5HYW2-2	-0.501748	0.406939	0.276158
GOSR2	A0A1W2PQS3;A0A1W2PP28	-1.68153	0.00580729	0.00107493
RPS10-NUDT3;RPS10	A0A1W2PQS6;F6U211;A0A2R8Y7H1;A0A2R8YFH6;S4R435;A0A2R8Y6L3	-0.622246	0.00019598	1.3741e-05
GCSH	A0A1W2PQV2;P23434;H3BUH9;H3BNV1;A0A1W2PRH4;A0A1W2PPE4;A0A1W2PNX3;A0A1W2PPQ1;A0A1W2PS29	-0.513712	0.283845	0.166933
MED17	A0A1W2PRB8;A0A1W2PPP8;A0A1W2PNF3;A0A1W2PPC8	0.095452	0.684971	0.567221
ZDHHC23	A0A1W2PRJ8;B3KXV3;E9PAP7;Q8IYP9
SLC35A3	A0A1W2PRN3;A0A1W2PR66;A0A1W2PQH2;A0A1W2PQ13;A0A1W2PQ60;A0A1W2PNY6;A0A1W2PPH4;A0A1W2PPG9;A0A1W2PPE6;A0A1W2PQD6;A0A1W2PRT7;A0A1W2PNF0;A0A1W2PSD1;A0A1W2PS45;A0A1W2PS77;A0A1W2PQL8;A0A1W2PSA9;Q9Y2D2;Q9Y2D2-2;Q9Y2D2-3	-0.840115	0.12266	0.0546498
HLA-A	A0A1W2PRT9
PIK3C3	A0A1W2PS05;Q8NEB9;A8MYT4;M0R308;K7EKH3;K7EIV6;K7ENH3;M0R386;A0A0B4J2B1	0.345447	0.0259485	0.00736495
SCARB2	A0A1W2PS43;A0A1W2PRS1;Q14108;A0A1W2PPX5;A0A1W2PPU6;A0A1W2PQR6;A0A1W2PQB7;Q14108-2;A0A1W2PRF6;A0A1W2PSE4;A0A1W2PS70;A0A1W2PNX7;D6RDG0;A0A1W2PQL5	-1.49962	8.2427e-05	4.5189e-06
PIGX	A0A1X7SBT4;H0Y2P9;Q8TBF5;Q8TBF5-2;H7C0F2;H7C081
GTF3A	A0A1X7SBT5;Q92664;Q92664-2;H7BZH7;H7C326;H7BZ51	0.0878841	0.820385	0.738012
STIM2	A0A1X7SBY3;H0Y860;Q9P246;Q9P246-2;H7C5C6;H7C5A5;Q9P246-3;H7C5K2;R4GN82;R4GMP0;R4GNC5	-0.455232	0.129988	0.0592086
MYO6	A0A1Y0BRN3;A0A590UJ40;Q5JVM0
IGHA1	A0A286YEY1
IGHG2	A0A286YEY4	-0.307954	0.864995	0.797651
PHGDH	A0A286YF22;O43175;A0A2C9F2M7;A0A286YFA2;A0A286YFL2;A0A286YF78;A0A286YFC8;A0A286YFB2;A0A286YER3;A0A286YF34;A0A286YFF3;A0A286YFK5	1.34833	0.047048	0.0158144
PHGDH	A0A286YFE1;A0A286YEZ0
MON2	A0A286YFF8;Q7Z3U7-6;Q7Z3U7-5;Q7Z3U7;Q7Z3U7-2;F8VZV1;Q7Z3U7-3;F8VQS2;F8VZV6	-0.0494792	0.820068	0.737504
IGHG4	A0A286YFJ8	0.64302	0.742062	0.631233
PHGDH	A0A286YFM8
PPT1	A0A2C9F2P4;A0A286YFF7;P50897;Q5T0S4;A0A286YFE3;A0A286YFL8;P50897-2;E9PIA8;E9PK48;A0A286YFL6;E9PSE5	-0.268084	0.511197	0.377834
FRYL	A0A2C9F2R7;O94915-2
PRXL2B	A0A2P0CTB1;A0A0A0MT35;A0A2P0CU24;A0A0A0MRV4;J3KPF5;Q8TBF2-3;Q8TBF2;J3KPF6;Q8TBF2-6;A0A2P0CTH9;Q8TBF2-4;J3KRV9;A0A0G2JSF1;A0A0G2JRR6;Q8TBF2-2;Q8TBF2-7;J3QKK8	0.416226	0.262802	0.15079
IGKV1D-33;IGKV1-33	A0A2Q2TTZ9;P01594;P01593	0.312372	0.873607	0.810413
CAMK2G;CAMK2B	A0A2Q3DQE3;Q13555-8;Q13555-2;Q13555;Q13555-4;H0Y6G2;Q8WU40;H7BXS4;E9PBE8;E7EQE4;E7ETC9	-0.419313	0.150927	0.071987
CFI;PLA2G12A	A0A2R8Y3M9;G3XAM2;E7ETH0;P05156;A0A087X0I2;D6R9Z8;A0A0C4DGC6;Q9BZM1	-0.23199	0.718535	0.604756
SEPTIN3	A0A2R8Y4H2;B1AHR1;Q9UH03-2;Q9UH03;B1AHR2	0.569505	0.210249	0.111329
CLIC5	A0A2R8Y4M1;A0A5F9ZHK1;A0A2R8YGW2;A0A2R8Y615;Q9NZA1-3;Q9NZA1-2;Q9NZA1	0.4117	0.529473	0.395728
EPS8	A0A2R8Y4W2;A0A2R8YE63;Q12929;Q12929-2;F5H0R8;F5GYM8;F5H3Q6	1.27822	0.0383084	0.0121287
CCDC9	A0A2R8Y4Z8;M0QYB4;M0QZR0;M0R2W0	0.311286	0.166501	0.0819524
PATJ	A0A2R8Y549;Q8NI35;Q8NI35-4;Q8NI35-3;Q8NI35-2;A0A0X1KG69;A0A087WUZ6;Q8NI35-5;A0A0U1RR46;A0A0U1RQT2;A0A2R8Y5I3;B4DE90;A0A0U1RRD7;A0A0U1RQR3;A0A0U1RQW4
RELCH	A0A2R8Y566;Q9P260;Q9P260-2;A0A075B785;A0A075B768	0.0914194	0.758749	0.65535
HARS2	A0A2R8Y5P7;P49590;A0A2R8Y3N3;P49590-2;A0A2R8Y6I1;D6RB22;D6RJE6;A0A2R8Y5E8;B4DQ67;A0A2R8Y4X6	-0.368771	0.29387	0.175208
SHROOM3	A0A2R8Y5P9;Q8TF72
RDX	A0A2R8Y5S7;P35241;P35241-5;A0A2R8Y7M3;P35241-4;P35241-2;A0A2R8Y5P0;P35241-3;A0A2R8Y4H6;E9PKN5	-1.05604	0.00331012	0.00053051
C9orf72	A0A2R8Y5U5;A0A5F9ZHW7;A0A2R8Y5K2;Q96LT7;Q96LT7-2
TPM4	A0A2R8Y5V9;A0A2R8YGX3;A0A2R8YH90;A0A590UJB9;A0A590UK79;A0A5F9UKJ4	0.262524	0.559731	0.428326
RPS7	A0A2R8Y623	-0.836019	0.266532	0.153857
ATP13A3	A0A2R8Y635;Q9H7F0;A0A2R8YDN7;Q9H7F0-2;H7C1U7	-0.643723	0.0244225	0.00680584
GCLC	A0A2R8Y648
RAPGEF2	A0A2R8Y661;H0Y8H7;H0Y8T6;H0Y8N8;D6REY8;D6RC78;D6RAK0	-0.463004	0.336488	0.211556
EPB41	A0A2R8Y6D0
DYRK1A;DYRK1B;DYRK2	A0A2R8Y6I6;Q13627-2;Q13627;A0A2R8Y6L5;Q13627-5;A0A2R8Y443;A0A2R8YDF3;Q13627-4;Q13627-3;E7EMI5;M0R131;A0A2R8YEY4;M0R2X3;Q92630-2	-0.402239	0.0177014	0.00452801
ENO1	A0A2R8Y6I8
ACTB;ACTG2	A0A2R8Y793;G5E9R0;A0A6Q8PH58;C9JUM1;C9JTX5;A0A6Q8PGD7;F8WCH0	-0.604878	0.316825	0.19432
PRRC2C	A0A2R8Y7F4
ATXN2	A0A2R8Y7P6;V9GY86;A0A5F9ZHW5;Q99700-4;Q99700;F8VQP2;Q99700-5;A0A5F9ZHG6	0.21823	0.194017	0.0999644
BPTF	A0A2R8Y7Q1;E9PE19;E7ETD6;A0A0A0MR81;J3QQQ8;J3KSK9;J3QQK4;J3KSY0;J3QLW4
PPFIA1;PPFIA2	A0A2R8Y7R9;Q13136;Q13136-2;E9PJZ7;H0YEF9;H0YDW2;H0YD72;A0A1B0GVT3;E9PPF6;O75334-8;H0YF15;E9PID5;A0A3B3ITS2;H0YHJ4;F8VWR9;H0YIJ4	-0.157759	0.420239	0.288813
SMARCA4	A0A2R8Y7S2;A0A2R8Y4P4;P51532-5;P51532-2;P51532-3;P51532-4;Q9HBD4;P51532;A0A2R8YGG3;A0A2R8Y440;A0A2R8YG32;A0A2R8Y7F3;A0A2R8Y4C5;A0A2R8Y6N0;A0A2R8YDA1;A0A2R8YGP5	0.257253	0.116436	0.0508257
SEC23B	A0A2R8Y7S7
CEP78	A0A2R8Y7U5;A8MST6;A0A2R8Y5W6;Q5JTW2;Q5JTW2-5;A0A2R8Y4C1;A0A2U3TZI9;A0A2R8Y432;A0A2R8YCP0;A0A2R8Y7A4;Q5JTW2-3;Q5JTW2-2;A0A2R8Y589;A0A2R8YFB0;A0A2R8Y7M8	-0.235768	0.420789	0.289393
MEA1	A0A2R8Y7W8;A0A2R8Y6W5;Q16626	0.0190181	0.958443	0.935037
ANKRD44	A0A2R8Y7Y4;Q8N8A2-2;H7C209;Q8N8A2-3;Q8N8A2-5;H7C4A0;F8WBW3	0.237064	0.391413	0.261724
IL2RG	A0A2R8Y833;P31785;D6RDW9;A0A2R8Y437;A0A2R8Y4F3;A0A2R8YE73;P31785-2;H0Y8J6;Q5FC10	0.408329	0.394915	0.264919
SMARCE1	A0A2R8Y855;B4DGM3;Q969G3-2;Q969G3;J3QKS7;J3QR61;J3QKX6;A0A2R8YEB8;A0A2R8YDQ4;J3QL66	0.46899	0.00634688	0.00119823
PROSER3	A0A2R8Y8D9
GRB10	A0A2R8YCL1;Q13322-3;Q13322-2;Q13322-4;Q13322	-2.81472	0.00130991	0.00016138
SLC11A2	A0A2R8YD71;P49281-2;P49281;F8W1D8;F8VRL7;A0A2R8Y5L1;F8VWB0;F8VR36;A0A2R8YDL2;A0A2R8Y4F9;A0A2R8Y5Q7;F8W1P7;P49281-5;P49281-3;P49281-4	-0.448544	0.418723	0.287219
BPI	A0A2R8YDF1;P17213;H0Y738;A0A0D9SFX6	-2.89273	0.00058963	5.7506e-05
ATP10B;ATP10D	A0A2R8YDI5;O94823;Q2YDW8;O94823-3;O94823-2;Q6PEW3;H0Y8M7	-1.36611	0.225414	0.122918
ZNF746;ZNF212	A0A2R8YDQ5;Q6NUN9;Q6NUN9-2;C9JNZ9;Q6NUN9-3;H7C5A9	0.326146	0.39346	0.263801
SUCLA2	A0A2R8YDQ9;Q9P2R7-2;Q9P2R7;A0A2R8Y6Y7;Q5T9Q5;Q5T9Q8;A0A2R8Y5P6;A0A2R8Y6E6;A0A0U1RQF8;A0A0U1RQL1;A0A0U1RRI1;A0A0U1RQU7;A0A2R8Y5P4	-0.543635	0.124922	0.0562364
GLUL	A0A2R8YDT1;P15104	0.160535	0.785052	0.689934
CCDC82	A0A2R8YE98;A0A2R8Y7C3;Q8N4S0;A0A2R8Y4L3;Q8N4S0-2;F5H777;E9PMD6	0.193715	0.407694	0.276934
ACTB	A0A2R8YEA7	-1.05249	0.0898405	0.0363273
HGF	A0A2R8YEI1;P14210-6;P14210-5;P14210-2;P14210-4;P14210-3;P14210;C9WSJ4;C9WSJ3;C9JS80;C9JDP4	-2.00833	0.0409245	0.0132553
CCNH	A0A2R8YEM2;P51946;D6RHI7;D6RG18;A0A2R8Y4K6	0.566609	0.00290567	0.00045176
TRANK1	A0A2R8YEM9;O15050;A0A2R8Y8A3;A0A2R8Y7N6;A0A2R8Y890;A0A096LPF5	-0.200486	0.640123	0.51649
CDIN1	A0A2R8YEZ2;A0A2R8YD89;H3BS01;Q9Y2V0;H3BTL3;H3BNF9;A0A2R8YEF3;A0A2R8Y7J6;Q9Y2V0-2
ARHGEF5	A0A2R8YF49;A0A2R8YFR7;H0Y895;Q12774-2;A0A5F9ZGZ6;C9J591	-1.44413	0.00036425	3.0587e-05
NMNAT3	A0A2R8YFG2;Q96T66-2;Q96T66;Q96T66-3;A0A2R8YE08;A0A2R8Y594;A0A2R8YGL3;A0A2R8YEU0;D6REC8;D6R975;D6RGH7;D6RHV4	-1.23482	0.00188159	0.00025838
SERAC1	A0A2R8YFH3;Q96JX3;A0A2R8YCL0;A0A2R8YD19;A0A2R8Y511;A0A2R8Y3S0;U3KQE4;Q96JX3-2;Q5JVM6;Q96JX3-3
CTCF;CTCFL	A0A2R8YFL0;P49711;A0A2R8Y595;P49711-2;V9GY73;Q8NI51-11;Q8NI51-6;Q8NI51-5;Q8NI51-10;Q8NI51-2;Q8NI51-3;A0A2R8Y6Z6;A0A2R8Y6C1;F5H2V8	0.338333	0.0510847	0.0175267
IFNGR1	A0A2R8YFL3;A0A2R8Y7R1;A0A2R8Y4U4;P15260;Q5TFD1;Q5TFC9;P15260-2	-1.00812	0.036307	0.0113677
RAPGEF2	A0A2R8YGD3;Q9Y4G8	-0.689309	0.0247568	0.00694651
ACTB	A0A2R8YGF8
AP1S1	A0A2R8YGH5;P61966;H7C1E4;P61966-2	-0.10737	0.753388	0.647297
TASOR2	A0A2R8YH03;Q5VWN6;Q5VWN6-2;J3KPH3	-0.0086678	0.972594	0.960503
EPB41	A0A2U3TZH6;A0A2R8Y783	-0.625878	0.171699	0.0852109
TRIM8	A0A2U3TZI0;Q9BZR9;A0A2R8YCF6;A0A2R8YD00;R4GN03;A0A2R8Y500;A0A2R8Y580;A0A2R8Y5K0;A0A2R8YFP1
BCL11A	A0A2U3TZJ5;Q9H165-6;Q9H165;Q9H165-2;A0A2R8YDW6	-1.22929	0.0238669	0.00658816
CASK	A0A2U3TZM1;A0A2R8YE77;O14936-6;O14936-2;O14936;A0A2R8YEK3;A0A2R8YEJ7;A0A2R8YGH2;A0A2R8Y4K4;A0A2R8Y472
CASK	A0A2U3TZM4;O14936-3;O14936-4	-1.24166	0.00146848	0.00018708
ESRP1;ESRP2	A0A2U3TZN9;Q6NXG1-5;Q6NXG1-3;Q9H6T0-2;Q9H6T0	0.735971	0.505656	0.372205
SPAST	A0A2U3TZR0;Q9UBP0-3;Q9UBP0;A0A2R8YGN6;A0A2R8Y4I8;Q9UBP0-4;Q9UBP0-2;A0A2R8Y481;A0A2R8YCL5;A0A2R8Y7K2;A0A2R8YFW8;A0A2R8Y5N9;A0A2R8YFC9;A0A2R8YEA0;A0A2R8Y5I6;A0A2R8Y7W6	0.315295	0.0580925	0.0206697
KCTD1	A0A2U3U043;J3KSG1;J3QRK1;Q719H9;J3QLL6	-0.641301	0.151511	0.0723019
R3HCC1L	A0A384DVK4;Q7Z5L2-2;Q7Z5L2;Q7Z5L2-3	-0.125975	0.757091	0.652828
PNPLA6	A0A384DVU0;Q8IY17-3;Q8IY17;Q8IY17-2;Q8IY17-5;M0QYT1;M0R2C2;M0R2K2;M0R2H4;M0QYF5;M0QZK5;M0QXH7;A0A2R8Y7E1	-0.296171	0.253784	0.143821
CREG1	A0A3B3IRL2;O75629	-0.796441	0.0933709	0.038128
IMPDH1	A0A3B3IRL5;C9J381;P20839-2;P20839-4;P20839;H7C5T1;H7C511
FBRSL1	A0A3B3IRR3;Q9HCM7
C8orf33	A0A3B3IRR6;A0A3B3IT54;A0A3B3ITA3;Q9H7E9;Q9H7E9-2	0.111927	0.748096	0.638251
SLF2	A0A3B3IRS8;B1AL16;Q8IX21;Q8IX21-2
SNU13	A0A3B3IRU2;A0A3B3ISH1	-1.18762	0.101882	0.0427401
QSER1	A0A3B3IRW6;Q2KHR3;Q2KHR3-2;H0YCQ7	-1.28123	0.00630703	0.00118787
COX15	A0A3B3IRX1;Q7KZN9-2;Q7KZN9	-0.0827236	0.904651	0.854188
MED13L	A0A3B3IRX3;Q71F56;A0A3B3IS46;H0YHC1;A0A3B3IRS4;A0A3B3IS48	0.290881	0.406939	0.27608
SNPH	A0A3B3IRY9;O15079;O15079-2
IQSEC1	A0A3B3IRZ4;Q6DN90-3;A0A2R8Y7T6;Q6DN90;Q6DN90-2;A0A2R8Y695	-0.26712	0.476335	0.342852
KAT6A	A0A3B3IS53;A0A3F2YNX6;Q92794;A5PLL3;A0A3B3ITI3;A0A3B3ISU5;A0A3B3ISZ3;C9JJY6	-0.0219788	0.915218	0.867339
ABLIM1	A0A3B3IS55;O14639-2;O14639;F8W8M4;A0A0A0MRL6;O14639-6;O14639-4;O14639-3;O14639-5;J3QSX6;A0A494C1G0;A0A494C1P1;H0Y7N6;F6XFR5	0.490319	0.352869	0.226977
POLG	A0A3B3IS91
COPA	A0A3B3ISC6;A0A3B3ITI7;A0A3B3IU78	-2.27601	0.00633881	0.00119537
LARP1B	A0A3B3ISF0;H0Y9K3;A0A3B3IT29;A0A3B3ISF8;Q659C4-4;Q659C4-6;Q659C4-5;Q659C4-7	-0.0993461	0.78694	0.692065
ZDBF2	A0A3B3ISF7;A0A3B3ISJ7;A0A3B3IRN6;A0A3B3ITZ5;N0DVX5;Q9HCK1	0.129457	0.661262	0.539813
ECE1	A0A3B3ISF9;P42892-3;P42892-2;P42892-4;P42892;B4DKB2;E9PJG1;E9PHZ1	-0.305729	0.210907	0.111945
IDE	A0A3B3ISG5;P14735;P14735-2;Q5T5N3	0.0833398	0.729101	0.616972
PROS1	A0A3B3ISJ1;A0A0S2Z4L3;P07225;G5E9F8;A0A3B3IRK9;C9K0R0;A0A3B3IUA6	-1.66052	0.0025401	0.00038143
PPP1R13B	A0A3B3ISJ2;Q96KQ4;G3V5J1;H0YJL1;G3V3S2;G3V2L3
C1R	A0A3B3ISR2;B4DPQ0;P00736;F5H2D0;A0A3B3ITU4;F5H1V0;F5H6Y3;F5H3N3	-1.45512	0.0218968	0.00590498
GPNMB	A0A3B3ISS6;Q14956-2;Q14956	-1.72352	0.0180883	0.00466963
TSPAN9	A0A3B3IST1;B5MD23;O75954
VKORC1L1	A0A3B3ISV4	-0.241642	0.674655	0.555442
LMBRD1	A0A3B3IT31;Q9NUN5;Q9NUN5-3;Q9NUN5-2;A0A3B3ITP2;A0A3F2YP66;A0A3B3IRS7;Q9NUN5-4;A0A3B3IU68;A0A3B3IRL1;A0A3B3IS99;A0A3B3IU91;A0A3B3IRN0;A0A494C126;A0A3B3ITR7;A0A3B3IU99;A0A3B3IT65;A0A3B3ITM4	-0.565248	0.0566529	0.0200283
WDR37	A0A3B3IT47;Q9Y2I8;Q9Y2I8-2;E7EQ49;A0A087WTQ2;Q9Y2I8-3;C9JGR9	-0.384834	0.117564	0.0514485
BLM	A0A3B3IT82;P54132;H0YNU5;H0YLV8	0.758888	0.0008459	9.2736e-05
KDM5B	A0A3B3ITA8;A0A3B3ITE7;A0A3B3IT25;A0A3B3IS40;Q9UGL1;Q9UGL1-2;B3KV94;A0A3B3ISE6;A0A3B3ITJ7;A0A3B3IT85;A0A3B3IS31;A0A3B3ITR3;A0A3B3ITJ3;A0A3B3ISK2;A0A3B3ITR1
DAB2IP	A0A3B3ITG3;Q5VWQ8-2;Q5VWQ8;H0Y3A3;Q5VWQ8-3;Q5VWQ8-4;Q5VWQ8-5
IMPACT	A0A3B3ITH3;Q9P2X3;Q9P2X3-2;J3KT25;J3QQU0;J3QRS6	-0.74116	0.00308818	0.00048642
HNRNPL	A0A3B3ITJ4;M0QXS5;P14866-2;M0R1W6;B4DVF8	0.0168803	0.974377	0.96339
MMAA	A0A3B3ITP4;Q495G5;Q8IVH4;D6RIS5;A0A3B3IRG3	-0.195007	0.645028	0.52246
KRIT1	A0A3B3ITR4;C9J718;C9JF32;A0A0C4DG23;C9JEW7;C9JIY2;C9JBN7;C9JXI9;C9JSG7;C9JJM9;C9JD81;C9J3W7;C9JI47	-0.29955	0.138556	0.064574
RAB12	A0A3B3ITT1;Q6IQ22	-0.87127	0.00804716	0.00164194
RPL29	A0A3B3ITT5;P47914;F8WF43;C9IYI4	-0.296043	0.492488	0.359414
ABCD3	A0A3B3ITW3;P28288;P28288-2;P28288-3	-0.491584	0.0765629	0.029316
PRDM1	A0A3B3IU23;O75626-2;O75626;O75626-3;B2REA4	-0.0453422	0.902246	0.850618
GEMIN2	A0A3B3IU42;H0YEL0;H0YDP6	0.00435282	0.990332	0.985827
HTT	A0A3B3IU44
STON2	A0A3B3IU55;Q8WXE9;Q8WXE9-3	-0.300069	0.62476	0.498024
HM13	A0A3B3IUB5;Q8TCT9-5;Q8TCT9;A0A075B6F6;A0A0S2Z6F0;A0A3B3IT72;A0A0C4DGU3	-0.90996	0.0657918	0.0242931
MSTO1	A0A3B3IUD2;Q9BUK6-3;Q9BUK6-2;Q9BUK6;Q9BUK6-7;Q9BUK6-4;Q9BUK6-5;Q9BUK6-6	0.971124	0.0673703	0.024981
KIF1A	A0A3F2YNW9;A0A3B3IUA1;A0A3B3IU40;A0A3B3IT28;A0A3B3ITE5;A0A3B3ITF7;A0A3B3ITW6;Q12756;Q12756-3;Q12756-2;A0A3B3ITK3;H7C0K6;H7C3Y8	-0.934325	0.0937633	0.0383557
KIF18B	A0A494BYR6;Q86Y91-6;Q86Y91
MPRIP	A0A494BZV2;H0Y2S9;H7C3G6;J3QRL2;A0A1W2PPU9;K7EL39;J3KSK7;J3QL44;A8MZF8;K7EJ14	-0.121111	0.681163	0.562597
MRTFA	A0A494BZX7;W0Z7M9;A0A499FIJ6;E7ER32;A0A087X287;B0QY83;Q969V6;A0A087WU73;B0QY84;B0QY74;A0A669KBG1	-0.0191811	0.960959	0.939864
EEF1AKMT2	A0A494BZY7;Q5JPI9;G3V238;H3BQF6;M0QZ67	0.129397	0.688985	0.571371
TMEM87B	A0A494BZZ8;Q96K49;Q96K49-2;A0A3B3IU29;H7C1G1;H7C0B3	-1.23658	0.00010988	6.4062e-06
PARN	A0A494C002;F5H1Z4;H3BT23
HYOU1	A0A494C039;E9PJ21;A0A087WWI4;K7EQK2;Q9Y4L1-2;J3KTF1;Q9BST8;J3QQH7;J3QLE9;A0A087WW13;A0A087X214	-0.403721	0.452225	0.320615
KYAT1	A0A494C066;B7Z4W5;Q16773-2;Q16773;Q5T278;Q16773-3;Q5T277;Q5T276	-0.920266	0.00374049	0.00061294
ANKLE1	A0A494C092;M0QX15;A0A499FJM0;Q8NAG6-1;Q8NAG6;A0A0A0MSC6;M0R002
TAZ	A0A494C0D2;Q16635-8;A0A499FJ53;A0A494C141;A0A494C004;A0A494C0C5;Q16635-3;Q16635-2;Q16635;Q16635-4;Q16635-7;F6Y2X3;A0A494C0V5;Q16635-9;Q16635-5;A6XNE1;Q16635-6;C9J699	1.21408	0.06698	0.0248202
DIMT1	A0A494C0G7;Q9UNQ2;A0A0C4DGB1;D6RCL3	0.750001	0.00396915	0.00065851
ZNF827	A0A494C0H4;H0Y9M2;Q17R98-2;Q17R98;A0A590UJE4;H0Y9K9;G5E9Z1;Q17R98-3;A0A5F9ZGT0;A0A5F9ZHK5	-1.09372	0.0433609	0.0142421
TTC21B;TTC21A	A0A494C0N4;Q7Z4L5;A0A0B4J1Y2;Q8NDW8-3;Q7Z4L5-2;Q8NDW8-6;Q8NDW8-5;Q8NDW8;Q8NDW8-7	0.210764	0.631562	0.506325
CLUH	A0A494C0R8;K7EIG1;I3L2B0;I3L318;I3L4B5;I3L3A3;I3L350	0.338607	0.111487	0.0480265
RIT1	A0A494C0S1;Q92963;Q92963-3;Q92963-2;V9GYC3;V9GY29;A0A494C0U3
STAT6	A0A494C0T4;A0A1W2PNW1;H0YJH6;P42226;P42226-3;P42226-2;G3V5I8;G3V370;G3V5K5;G3V568;H0YIY2;Q5FBW6;G3V2L2;G3V2M3;G3V2H4	0.900242	0.00424662	0.00071589
PARN	A0A494C0W0;O95453-2;O95453;O95453-3;A0A494C0K5;A0A494C0Q6;A0A494C1K5;A0A494C0Q2;A0A494C1N1;A0A494BZW7;A0A494C0P9;A0A494BZU6;A0A494C156;A0A494C1G3;O95453-4;H3BRK1	1.0119	9.1967e-06	2.6147e-07
STING1	A0A494C0W5;Q86WV6;A0A494C0T1;J3QTB1;A0A494C1N5	-0.888063	0.0726286	0.0274187
TBCB	A0A494C0X0;Q99426;Q99426-2;K7EP07;K7EK42;K7EL99;K7EQH0;K7ER04	1.15876	2.726e-05	1.0693e-06
ITGB2	A0A494C0X7;P05107;D3DSM0;J3KNI6;E7EVZ9;E5RK25;E5RIG7;E5RHT0;E5RFI0;E5RIE4;A8MVG7;E5RHE6;E5RK54	-1.30306	0.0460321	0.0153432
FAM120A	A0A494C0Y9	-0.29041	0.668769	0.548607
RAB33B	A0A494C0Z5;Q9H082	-0.91235	0.00059161	5.777e-05
MCM8;CRLS1	A0A494C100;Q9UJA3-3;Q9UJA3;Q9UJA3-2;Q9UJA3-4;Q9UJA2-2;Q9UJA2
KRI1	A0A494C108;Q8N9T8;H0YFD2;F8WFC1;H0YH26;REV__I3L4M5;REV__I3L2X7;REV__Q9UPN4-3;REV__I3L2J8;REV__Q9UPN4-2;REV__Q9UPN4	1.21502	5.6485e-05	2.6427e-06
AQP1	A0A494C115;K7N7A8;P29972-4;P29972-2;P29972-3;P29972;A0A494C1U4	-1.35448	0.216582	0.115696
ZMAT3	A0A494C120;Q9HA38-2;Q9HA38;C9J8H5
DIP2A	A0A494C143;Q14689-6;Q14689;Q14689-3;Q14689-2;Q14689-4;Q14689-5	-0.791189	0.00899816	0.00188901
STAT2	A0A494C164;P52630-4;P52630;B4DLC8;A0A494C1L3;A0A494C0B5;B4DHE0	0.255387	0.436751	0.305196
PRKAG2	A0A494C1K7;Q9UGJ0-3;Q9UGJ0;A0A494C0H7;A0A494C094;F8WDA1;A0A494C188;A0A494C155;E9PGP6;A0A494C068;Q9UGJ0-2;A0A494C1R6
LRBA	A0A494C1L5;P50851-2;P50851;E9PEM5;A0A494BZW2;A0A494C0R9;H0YAC6;A0A3B3IS13;A0A3B3IU76;H0Y9N9;A0A3B3ISK3;H0YA17	-0.21019	0.336454	0.211414
ALDH1L2	A0A494C1M4;Q3SY69;Q3SY69-3;Q3SY69-2;H0YHN9;REV__Q14005-4;REV__H0YLH9;REV__Q14005-3;REV__Q14005-2;REV__Q14005	0.539341	0.431758	0.300097
NBEAL2	A0A494C1V1;H0Y764;H7C3Y7;H7C408;H7C354
SART3	A0A499FI31;Q15020;Q15020-4;Q15020-2;H0YHU8;F8W667;A0A494C0L2;F8VZM2;Q15020-3;F8VVK9	0.875966	2.7716e-05	1.0939e-06
PDIA4	A0A499FI48;C9JMN9	-0.502714	0.284197	0.167225
WDR26	A0A499FIZ0;Q9H7D7;Q9H7D7-2;H0Y9R3;C9JCS7;H0Y917;Q9H7D7-3;Q9H7D7-4	0.362473	0.0398905	0.0128316
WDR24	A0A499FJD3;A0A3B3ISA1;Q96S15	-0.207412	0.490894	0.357924
RIPOR3	A0A499FJE4;Q96MK2;Q96MK2-2
MYCBP2	A0A499FJI4;O75592;A0A0C4DGY7;A0A087WY34	-0.481456	0.0207248	0.00549693
TGFB1;TGFB2	A0A499FJK2;P01137;M0R2S0;P61812;P61812-2	0.0834425	0.858988	0.788916
FECH	A0A499FJN5;K7EJX5	-0.980549	0.0262402	0.00748235
RBM15	A0A499FJY3;A0A087WWP4;Q96T37-4;Q96T37-2;Q96T37-3;Q96T37;A0A494C001	0.44231	0.00245411	0.00036372
APOBR	A0A4V7I447;Q0VD83;Q0VD83-3	-0.94294	0.0909772	0.0368835
CGREF1	A0A4W8VYG7;A0A4W8W4R1;Q99674;Q99674-3	-0.344221	0.831817	0.752587
IGHV3-72	A0A4W8ZXM2;A0A0B4J1Y9	-0.202763	0.91769	0.872554
COBLL1	A0A590PXD8;Q53SF7-3
ACD	A0A590TQL1;R4GNJ5;Q96AP0-2;Q96AP0;R4GMR6	0.224993	0.283845	0.16695
ERCC6L2	A0A590UJ07;Q5T890;H0Y3T7;A0A590UJV1	0.26	0.628482	0.502423
DLG1	A0A590UJ08;A0A590UJC5;Q12959-4;Q12959-2;A0A590UJ25;A0A590UJL2
SCN9A	A0A590UJB2;A0A0C4DG82;A0A2R8YDP4;Q15858-4;Q15858-3;Q15858-2;Q15858
PPP2R2A	A0A590UJJ1;E5RJV1
SLMAP	A0A590UJK3;Q14BN4;A0A590UJU9;H7BZK0;Q14BN4-4;Q14BN4-5;Q14BN4-6;A0A590UJT5;Q14BN4-7;H7BZW9;Q14BN4-8;H7C5G9;A0A590UJG7;A0A590UJP6;A0A590UK66	-0.681189	0.00165598	0.00021753
STS	A0A590UJL0;P08842;A0A590UJY9;A0A590UJT4	-0.224348	0.80298	0.714167
GNAS	A0A590UK28
L3MBTL1	A0A590UK80;A0A3B3ITG5;A0A3B3IT75;B0QYN4;A0A3B3ISV7;A0A0A0MRR4;A0A3B3ISS0;A0A3F2YNZ1;Q9Y468-2;Q9Y468-4;Q9Y468-1;Q9Y468;A0A3B3ISK5;A0A3B3IUA3;H0Y7I2;A0A3B3ISP5
GAS2L1	A0A5E8;Q99501;Q99501-4;Q99501-2;Q99501-3;C9JFI0;C9JRR6	-0.718965	0.209584	0.110851
AMPD2	A0A5F9UK94;H0Y360;Q01433;Q01433-2;Q01433-5;Q01433-3;Q01433-4;A0A590UK85;A0A590UJY6;E9PJF6;E9PIJ1;A0A590UJX5;H0YF16;A0A590UK60;H0YE32;A0A590UJD1	-0.0888987	0.8175	0.734338
SDF4	A0A5F9UP49;Q9BRK5;Q9BRK5-2;Q9BRK5-5	-0.672643	0.301896	0.181692
FBXW4	A0A5F9UQ55	-0.0971232	0.803496	0.714818
SPCS1	A0A5F9YFS9;C9JBL1	-1.83849	0.00060905	6.013e-05
MUTYH	A0A5F9ZGZ0;Q5T413;A0A5F9ZI14;E9PMH1;A0A5F9ZI60;A0A5F9ZHI2;Q5T418;F6XXJ4	1.46614	0.127471	0.0577871
MFSD4B	A0A5F9ZH84;A0A5F9ZH60;A0A5F9ZH20;Q5TF39	-0.962585	0.035624	0.01106
PRIM1	A0A5F9ZHB6;P49642;A0A3B3ITS8;F8VNY2;H0YIP2;F8VSB2	0.254524	0.430985	0.299094
BTD	A0A5F9ZHF5;A0A5F9ZH97;A0A5F9ZHE9;A0A5F9ZHR1;A0A2R8Y5J9	-2.23828	0.00930349	0.0019806
ACAT1	A0A5F9ZHJ0;A0A5F9ZHD4;A0A5F9ZI66	-1.80136	0.0311184	0.00929895
SACM1L	A0A5F9ZHN7;Q9NTJ5;E9PGZ4;Q9NTJ5-2;C9JV50;F8WDN7;F8WCQ2	-0.910847	0.00109743	0.00012928
ASCC1;PRODH	A0A5F9ZHP1;Q8N9N2-2;A0A5F9ZH79;Q8N9N2;H0YCB3;A0A5F9ZI37;A0A5K1VW55;A0A5F9ZI10;H0YE76;E9PQZ6;H0YER2;E9PM82;E9PKM6;E9PL92;E9PR40;A0A5F9ZGP6;H0YE79;E7EQL6;A0A087WWM6;E9PQ44;E9PJM2;C9JIW4;O43272-2;O43272-1;O43272	-0.0166287	0.942465	0.911727
PRIM2	A0A5F9ZHU7;P49643;A0A5F9ZHR0;P49643-2;A0A096LP51	0.0664819	0.867593	0.800879
AP1S2;AP1S3	A0A5F9ZI43;A0A5F9ZHX2;H0Y673;B8ZZZ1;Q96PC3-3;Q96PC3;Q96PC3-2
EED	A0A5F9ZI63;H0YEL4;E9PMU3	0.444082	0.014682	0.00352608
TET3	A0A5H1ZRP3;O43151;O43151-2;O43151-3	0.00433665	0.995963	0.993707
DDX17	A0A5H1ZRQ2;A0A1X7SBZ2;Q92841;Q92841-3;Q92841-1;Q92841-2;A0A0U1RQJ0	0.741411	6.02e-05	2.9447e-06
IGLC7	A0A5H1ZRQ7;A0M8Q6	2.51103	0.229933	0.126138
PCM1	A0A5H1ZRS1;Q15154-5	0.239488	0.389674	0.260235
IGKV2D-28;IGKV2-28;IGKV2-40;IGKV2D-40;IGKV2D-30	A0A5H1ZRS2;A0A075B6P5;P01615;A0A087X0Q4;A0A087WW87;P01614;A0A075B6S6	1.68256	0.29712	0.17793
TRBC1;TRBC2;TRB	A0A5H1ZRT1;A0A5H1ZRR3;A0A0G2JMB4;P0DTU4;P01850;A0A5B9
ETNK1	A0A5K1VW28;Q9HBU6;H0YH69;Q86U68;Q9HBU6-2;H0YFP7	-0.0983699	0.833558	0.754964
VDR	A0A5K1VW50;P11473;P11473-2;F8VRJ4;F8VVY8;F8VXQ9;F8VPF8
DMAC2L	A0A5K1VW60;Q99766;A0A2R8YDJ1;A0A5F9ZGZ2;A0A5K1VW82;G3V467;Q99766-3;Q99766-2	-0.938928	0.0423563	0.0138563
ATP8B2	A0A5K1VW70;P98198;P98198-3;P98198-2;P98198-4	-0.0720962	0.864679	0.797152
AKT3	A0A5K1VW74;Q9Y243-2;Q9Y243;A0A5F9ZHU3;A0A5F9ZGY0;F8VS91;A0A5F9ZHA9;A0A5F9ZGZ4
PRIMPOL	A0A5S6SZ32;Q96LW4-2;Q96LW4;H0Y9N8	-1.96185	0.0109929	0.0024502
PCSK5	A0A669KA35;Q5JSG7;Q92824-2;Q92824;B1AMG5;B1AMG8
GBF1	A0A669KB10;A0A669KBG8;Q92538-3;Q92538-2;Q92538	-0.173345	0.349341	0.223283
MAP2	A0A669KB77;P11137-3;P11137;P11137-2;E7EV03;A8MZ31	-0.471564	0.511785	0.378497
PCSK9	A0A669KBG0;Q8NBP7;Q8NBP7-2
WIZ	A0A669KBG4;B9EGQ5;O95785-4;A0A2R8YFV2;O95785;O95785-2	0.606551	0.00042598	3.7713e-05
CUL7	A0A669KBH4;Q14999;Q14999-2;A0A669KB95;A0A669KAU7	0.456668	0.251936	0.142295
STAT1	A0A669KBK4
SFMBT2	A0A669KBL2;Q5VUG0;Q5T980;Q5T981
RFX7	A0A669KBM4;H0YLX2;Q2KHR2-2;Q2KHR2
ZBTB3	A0A6E1W9L1;Q9H5J0
LDB1	A0A6E1WJ75;Q86U70;Q86U70-2;Q86U70-3	-0.259688	0.545054	0.411929
EFCAB14	A0A6I8PIP2;A0A6I8PU78;A0A6I8PIF8;A0A5F9ZHQ6;O75071;A0A6I8PS42
LARS1	A0A6I8PIV1;Q9P2J5;B4DER1;A0A6I8PIT3;A0A6I8PRS0;Q9P2J5-2;A0A6I8PLB8;A0A6I8PL42;A0A6I8PS05;A0A6I8PLB3;A0A6I8PIP7;A0A6I8PTV8;Q9P2J5-3;A0A6I8PRU9;A0A6I8PRP1	0.0130836	0.966225	0.948723
GPATCH11	A0A6I8PRS5;Q8N954;Q8N954-2;A0A6Q8JGY2	0.781039	0.0069681	0.00136413
CELSR1	A0A6I8PRU0;Q9NYQ6;A0A6I8PL36;A0A6I8PRD4	-0.748973	0.0754424	0.0287796
AGO1	A0A6I8PTZ8;Q9UL18;Q5TA58;A0A0U1RQZ8	-0.279797	0.145999	0.0690042
GOLGA2	A0A6Q8KRG2;Q08379;A0A1W2PQY5;R4GND7;REV__A0A6Q8PG76;REV__Q5SY18;REV__O94827-4;REV__O94827-5;REV__O94827-3;REV__O94827;REV__O94827-7;REV__O94827-2;REV__O94827-6;REV__A0A5F9ZHW8	-0.574597	0.0194788	0.00509869
ARID1B	A0A6Q8NVI4;A0A3F2YNW7;Q8NFD5-4;A0A1B0GVK1;A0A1B0GTJ8;A0A1B0GWJ2;A0A1B0GV63;H0Y2R3;A0A1B0GTI6;A0A6I8PTU7;A0A1B0GU09;A0A1B0GUG2;A0A1B0GUC6;A0A1B0GV92;A0A1B0GU65;A0A1B0GTE8;A0A1B0GVH0	0.214568	0.347528	0.221749
DYM	A0A6Q8PF81;Q7RTS9;Q7RTS9-2;J3QR81;J3QRD8	-0.212872	0.634902	0.510785
MID1	A0A6Q8PF94;O15344;A0A6Q8PGA5;C9J453;O15344-2;A0A087X0X0;A0A087X255
KIF2A	A0A6Q8PFA6;A0A6Q8PH57;O00139-2;H0Y8H2;A0A669KBE9;D6RD93;A0A6Q8PGD0	1.39466	5.2934e-05	2.4194e-06
ACTB	A0A6Q8PFE4	-2.30704	0.0292345	0.00862725
PTBP2	A0A6Q8PFE6;Q9UKA9;Q9UKA9-2;A0A6Q8PFC0;Q9UKA9-4;Q9UKA9-3;A0A6Q8PEZ3;Q9UKA9-5;B4DI28;Q9UKA9-6;A0A6Q8PH43;A0A6Q8PH82
LMNA	A0A6Q8PFJ0;P02545;P02545-3;P02545-6;A0A6Q8PHQ9;P02545-5;P02545-4;A0A6Q8PF80;A0A6Q8PGH0;A0A0C4DGC5;A0A6Q8PFM1;A0A6Q8PF59;A0A6Q8PFF5;REV__Q5VX52	3.27491	2.2768e-10	1.9119e-13
MFN2	A0A6Q8PFJ4;O95140;A0A6Q8PGA3;A0A6Q8PGV8;A0A6Q8PGS9;O95140-2;A0A6Q8PGR2;Q5JXC5;A0A6Q8PH07;A0A6Q8PFT5	-0.276076	0.134619	0.0622549
FANCD2	A0A6Q8PFY3;Q9BXW9;Q9BXW9-1;Q9BXW9-3;H7BZJ7;Q9BXW9-4;F8WE37	-0.158442	0.727365	0.615018
TFG	A0A6Q8PFY7;Q92734-2;Q92734;A0A6Q8PFC4;A0A6Q8PH89;A0A6Q8PH27;A0A6Q8PG00;A0A6Q8PG04;A0A6Q8PGS4;A0A6Q8PF40;Q92734-4;Q92734-3;C9JJP5;C9JUE0;C9JTY3;A0A6Q8PF51	-0.119365	0.707729	0.591586
CRPPA	A0A6Q8PG39;A4D126-2;A4D126;A0A6Q8PHI3;A0A6Q8PF75
FANCI	A0A6Q8PGF4;A0A6Q8PH09;Q9NVI1;Q9NVI1-1;Q9NVI1-2;F8W7R3;H3BP78;H3BT54;H3BMG4;Q9NVI1-4;H3BQE2;H3BS60;H3BN35	-0.21044	0.606202	0.477049
CAST	A0A6Q8PGN6;H0Y9H6	0.335156	0.44759	0.315879
LSP1	A0A6Q8PGR6
CCND2	A0A6Q8PGZ3;P30279
SLC12A6;SLC12A5;SLC12A4	A0A6Q8PH21;Q9UHW9-4;Q9UHW9;Q9UHW9-3;Q9UHW9-5;H0YMQ9;B3KXX3;H0YKQ8;H0YKE6;H0YKJ2;Q9H2X9-2;H0YKL8;J3QSF2	-0.464259	0.0698157	0.0261333
SIPA1L2	A0A6Q8PH54;A0A6Q8PFQ0;Q9P2F8;Q9P2F8-2
INF2	A0A6Q8PHA2;Q27J81;A0A6Q8PGN3;A0A6Q8PH71;A0A6Q8PHG2;A0A6Q8PF44;A0A6Q8PH25;A0A6Q8PF29;A0A6Q8PFW4;A0A087X118;A0A6Q8PGC7;A0A0A0MQU1;A0A6Q8PH63;A0A6Q8PFN5;A0A6Q8PGU8;A0A6Q8PHS8;A0A6Q8PFB9;A0A6Q8PH59;A0A6Q8PGY8;A0A6Q8PH52;A0A6Q8PGK9;A0A6Q8PFY4;A0A6Q8PG64;A0A6Q8PFJ1;Q27J81-3;A0A6Q8PGX4;A0A6Q8PF91;A0A6Q8PEY5;A0A6Q8PEY8	-0.0203991	0.969755	0.954981
TRIM2;MND1	A0A6Q8PHG4;A0A6Q8PF18;A0A6Q8PFL9;Q9C040;A0A6Q8PFM2;A0A6Q8PHP4;A0A0J9YX34;A0A6Q8PFI4;A0A6Q8PH06;A0A6Q8PG16;A0A6Q8PFB0;Q9C040-2;A0A6Q8PF63;A0A6Q8PGG4;A0A6Q8PF74;A0A6Q8PEY7;A0A6Q8PFX3;A0A6Q8PHE9;A0A6Q8PHR6;A0A6Q8PFS5;C9J084;A0A6Q8PGL5;A0A6Q8PFV0;A0A6Q8PG79;A0A6Q8PGE9;A0A6Q8PF82;A0A6Q8PGR7;A0A6Q8PFE3;A0A6Q8PHG3;D6R9E3;A0A087WTC6;Q9BWT6;A0A6Q8PEY9;A0A6Q8PH39;A0A6Q8PGS7;D6RIA0;D6RCT6;A0A6Q8PHB2;A0A6Q8P…	-0.590453	0.0849586	0.0336227
TRIP12	A0A6Q8PHK0;A0A6Q8PGG9;Q14669-2;Q14669-4;G5E9G6;C9JLD7;H7C1L9;C9JLJ5;C9JSX9;F8W9P3;H7C2Y1	0.418192	0.0174139	0.00442032
SBF2	A0A6Q8PHP8;A0A6Q8PH13;Q86WG5;A0A6Q8PH87;Q86WG5-3;H0Y767;H0YDZ1
SLC12A8	A0AV02-4;A0AV02-5;A0AV02-3;A0AV02;A0AV02-2
RBM47	A0AV96;A0AV96-2;D6R9D6;B7Z8Z7;D6REZ6;D6RBS9;D6R9M7;D6RBP6;D6RA49;D6RFL5;D6RCT1	-0.0369256	0.91649	0.870203
E2F8	A0AVK6;E9PMT9
UBA6	A0AVT1;A0AVT1-2;A0AVT1-3;A0AVT1-4;H0Y8S8;H0Y9U5	-0.184305	0.433214	0.301888
UHRF1BP1L	A0JNW5;A0A0C4DGH6;A0JNW5-2;H0YHT7;F8W665;F8VW65;F8W1I2	-0.0024564	0.990569	0.986523
SHTN1	A0MZ66;A0MZ66-3;A0MZ66-4;A0MZ66-6;A0MZ66-5;A0MZ66-8;A0MZ66-2;A0MZ66-7	-0.524025	0.242806	0.135646
TMEM223	A0PJW6	-0.558359	0.193194	0.0994013
TMEM120B	A0PK00	-0.747922	0.0300834	0.00893552
ARHGAP10	A1A4S6;H0Y8W5	0.59058	0.500283	0.36741
ARHGEF37	A1IGU5;D6RJH4
ILVBL	A1L0T0;M0R026;M0QZX5;E9PJS0;M0R1B5	-0.913632	0.00030862	2.4768e-05
NDUFAF8	A1L188	-1.11598	0.00688207	0.00133745
PLEKHG3	A1L390-3;A1L390;A1L390-2;G3V311;A0A0U1RR71;G3V3I3;G3V278
SH3PXD2B	A1X283;G3V144;A0A1B0GUF2
ACO2	A2A274;Q99798	-0.514934	0.162289	0.0796063
ZC3H12D	A2A288;A2A288-4;B7ZBA4;A2A288-3
FRMD3	A2A2Y4-3;A2A2Y4-5;A2A2Y4-2;A2A2Y4;Q5JV61;A2A2Y4-4	0.409121	0.522802	0.389039
TRPM3	A2A3F7;Q9HCF6-11;H7BYP1;G5E9G1;A2A3F3;A2A3F4;E9PBI7;Q9HCF6-8;Q9HCF6-4;Q9HCF6-2;Q9HCF6-5;Q9HCF6-6;Q9HCF6-3;Q9HCF6-7;Q9HCF6;Q9HCF6-10	-2.48557	0.0145626	0.00348867
RPS6	A2A3R5	-0.978666	0.00840927	0.00173209
CEP350	A2A4F6
HLA-DQB1	A2AAZ0;Q5Y7D6;Q5SU54;A0A140T9H9
HLA-C	A2AEA2;P10321;P10321-2;A0A140T9E1;A0A1W2PRU9
HLA-DRB1	A2BFX2;A0A5S8K7D1	-0.464751	0.736945	0.625908
NBAS	A2RRP1;A2RRP1-2;H0Y5G7;H7BZR3;H7C007;C9JCM7;H7BZU5;H7C1U4	-0.6218	0.00036712	3.0954e-05
TARS3	A2RTX5;A2RTX5-2;B7ZLP8;H0YKB9	-0.424723	0.187187	0.095457
CCDC66	A2RUB6-3;A2RUB6;F8WCY0;F8WDJ0;C9JYB8;A2RUB6-4;A2RUB6-2
TYW5	A2RUC4-2
TYW5	A2RUC4;A8KAJ9	-0.531592	0.0140403	0.00333086
MAP9	A2VCS9;E7ETZ8;Q49MG5;A0A0C4DG83;Q49MG5-2;A8MSM7
FUOM	A2VDF0;X6R6T9;X6RK00;A2VDF0-2	-0.17465	0.786843	0.691886
VWA8	A3KMH1-2
VWA8	A3KMH1-3;A3KMH1	-0.53788	0.191159	0.0979645
SBNO1	A3KN83-2;A3KN83;A3KN83-3;A3KN83-4	0.392268	0.00591739	0.00109815
FAM221A	A4D161;B8ZZQ8;A4D161-2;F8WCP2;F8WCP3;A4D161-3
GSAP	A4D1B5;A4D1B5-3;A4D1B5-2;H7C0Q7;A4D1B5-4
ZNF804B	A4D1E1;A0A087WUA7
GTPBP10	A4D1E9;A4D1E9-2;C9J8R7;C9JNI1;C9JEQ8;F8WBB5;A4D1E9-3;F8WBY0;F8WCN4	0.39009	0.161711	0.0792454
WDR91	A4D1P6;A4D1P6-3	-0.303291	0.158232	0.0765952
RAB19	A4D1S5;A4D1S5-2
DENND11	A4D1U4;C9J7X6
MBLAC1	A4D2B0;C9JAV3
PEDS1	A5PLL7;A5PLL7-2;Q5TGE2
TRAPPC13	A5PLN9-2;A5PLN9;A5PLN9-7;D6RB83	0.266051	0.301313	0.1812
CNOT1	A5YKK6;A5YKK6-2;A5YKK6-3;A5YKK6-4;H3BMZ2;H3BNB1;H3BTH2;H3BMH0;H3BT18;H3BU44;H3BR89	0.160302	0.139578	0.0652009
BST1	A6NC48;Q10588;H0Y984;Q10588-2;H0Y8G4;H0Y9Q9	-1.54357	0.0120038	0.00273887
ZMYM3	A6NC58
CCDC88B	A6NC98;A6NC98-4;A6NC98-2;A6NC98-3;A6NC98-6	-0.0158462	0.959805	0.937639
ANKRD33B	A6NCL7;D6R912
FAM83G	A6ND36;A6ND36-2;K7EKG0	-0.536015	0.4026	0.272392
HAUS7	A6NDA1
PGP	A6NDG6;H3BV17	0.726202	0.00455758	0.00078894
C5orf51	A6NDU8;A0A0C4DGW6	0.137114	0.508061	0.374646
RCCD1	A6NED2;G3V2I3;G3V3Q4	-0.289874	0.401463	0.271286
HCFC1	A6NEM2;P51610-4;P51610-3	0.294362	0.082254	0.0321675
TSPAN14	A6NEP9;Q8NG11-2;Q8NG11;H7BXY6;Q8NG11-3	-0.836077	0.0630997	0.0230265
ZNF316	A6NFI3	0.106048	0.662921	0.541804
TCAF2;TCAF2C	A6NFQ2;A6NFQ2-3;A6NFQ2-2;Q8N1I1;A0A1B0GVM2	0.331467	0.319422	0.196382
DYNLT3	A6NGJ0;P51808;F2Z328	0.0857845	0.833558	0.755083
TRAF3	A6NHG8;Q13114;Q13114-2;H0YL26;H0YL25;H0YMI8	-1.01384	0.0372005	0.0116921
TUBAL3	A6NHL2-2;A6NHL2	-0.518447	0.229052	0.125338
FBLL1	A6NHQ2	0.632521	0.593964	0.463927
SMCHD1	A6NHR9;A6NHR9-2;J3KTL8;A6NHR9-3;A0A2R8YCU7;J3QSH1;A0A2R8YE92;J3KTK7;J3KRK8	1.124	5.4605e-07	5.4645e-09
CASTOR2;CASTOR1	A6NHX0;F2Z3I9;F2Z2C1;F8WD52;B7WPJ3;Q8WTX7	-0.821382	0.0783125	0.0302286
ARHGAP42	A6NI28;E9PJK4;H0YEJ7;H0YDU1	0.775485	0.0515002	0.0177125
LILRA5	A6NI73-4;A6NI73-3;A6NI73-2;A6NI73	-0.624421	0.173956	0.0866858
CCDC69	A6NI79;H0YBY5;H0YB32	-0.227551	0.563991	0.432533
UNC119B	A6NIH7	-0.149742	0.50009	0.366968
METTL15;METTL15P1	A6NJ78;A0A0U1RR76;A6NJ78-2;A6NJ78-4;P0C7V9;A0A0U1RRF2;B5MC64;A0A0U1RR64;A0A0U1RRD2;F8WD83;A6NJ78-3	0.169683	0.62476	0.497988
SOWAHD	A6NJG2
LIPT2	A6NK58;H0YD50	-1.28824	0.00100437	0.00011591
RENBP	A6NKZ2;P51606;P51606-2;H7C1A7;H7C2G7;H7C317	-0.792153	0.0236965	0.00653247
PTBP1	A6NLN1;K7ES59;A0A087WU68	0.320901	0.275163	0.160569
ZFP92	A6NM28
P35237	A6NM71	-0.62616	0.246185	0.138474
DIAPH2	A6NML8;C9J6U3;O60879-2;K4DI95;O60879-3;O60879	-0.936279	0.0335817	0.0103049
PHKA1	A6NMN0;P46020-2;P46020;A6NIT2;P46020-3	0.172628	0.681974	0.563757
POLA1	A6NMQ1;P09884;A0A087WU64;A0A5F9ZHW2	0.069922	0.838862	0.762181
SHROOM1	A6NN40;Q2M3G4-2;Q2M3G4;C9JXU1
CD9	A6NNI4;A0A2R8Y478;G8JLH6;P21926;A0A087WU13	-2.08245	0.0161009	0.00397888
RIMBP3B;RIMBP3C;RIMBP3	A6NNM3;A6NJZ7;Q9UFD9;J3KP16
BTBD11;ABTB2	A6QL63-5;A6QL63-2;A6QL63-3;A6QL63;H0YHR1;C9JV03;Q8N961-2
ARHGAP32	A7KAX9;A7KAX9-2;G3V174
MDM2	A7UKX8;F5GWH7;J3KN53;E7EPE2;Q00987-8;Q00987-9;Q00987;Q00987-11;F5H4Q8;A0A0A8KB88;Q8TE47
POM121C;POM121B;POMZP3	A8CG34;A8CG34-2;A6NF01;C9JER0;C9J370;A0A0J9YWR1;Q6PJE2-5;Q6PJE2;C9JFL1;A8MY32	0.427942	0.0467986	0.0156968
ZNF839	A8K0R7;A8K0R7-2;A8K0R7-5;H0YM94;H0YM06;H0YKI3;H0YNU6;H0YLB6;H0YKY1;H0YMU1
PLEKHA2	A8K727;A0A087WZ32;Q9HB19;A0A087X038;E5RHB5;E5RGP3	0.191536	0.583986	0.453542
HSPA8	A8K7Q2	-0.11202	0.918645	0.874343
EFCAB7	A8K855-2;A8K855
ZNF561;ZNF562	A8KAD9;K7EIE6;Q6V9R5-2;Q6V9R5;Q8N587;C9IZJ4;Q8N587-2;K7ELE4;K7ENE4
YDJC	A8MPS7;A8MPS7-3;A8MPS7-2
AFDN	A8MQ02;P55196;P55196-5;J3KN01;Q5TIG5;P55196-6;H0Y8L4;H0Y9I0;H0Y948;F8W9I4;E9PFY5;H0Y8U8;H0YA98	-0.295683	0.491769	0.35868
RAPGEF5	A8MQ07;A0A590UJR0;Q92565;Q92565-2;C9JBS6;C9JHM4;E9PGY3	-0.995443	0.171968	0.085398
CENPX	A8MT69;A8MT69-2;J3QR35;J3QR01;A8MT69-3	0.142374	0.762676	0.659839
RAB37	A8MTC6;Q96AX2;Q96AX2-4;B7Z3L0;Q96AX2-3;A8MSP2;A8MZI4;Q96AX2-2	-0.876675	0.219993	0.118521
SUMO3	A8MUA9;A8MU27;P55854;P55854-2	0.0224762	0.959725	0.937379
EIPR1	A8MUM1;Q53HC9;C9J0U9;D3YTH5;F8WDS8;C9JVR6;F8WDX0;F8WB12	0.120403	0.482309	0.349338
RARA	A8MUP8;P10276-3;P10276-2;P10276;J3KSJ4
HIDE1	A8MVS5
BICD1	A8MVZ6;Q96G01-4;Q96G01-3;Q96G01;F8VZX7;F8W056;A0A087WYJ7;Q96G01-2;U3KQF7	-0.689776	0.256828	0.14602
SNX24	A8MXB7;Q9Y343-2;Q9Y343;H0YA25	-1.09543	0.0571511	0.0202593
MATR3	A8MXP9	0.336929	0.106112	0.0452272
NUDT19	A8MXV4	-0.232725	0.451509	0.319837
LILRA2	A8MZH0;A0A0G2JMW8;Q8N149-2;Q8N149;A0A0G2JMC9;Q8N149-3;Q8N149-4;A0A0D9SFC7;E9PDF4;A0A0G2JMR2	-1.68823	0.0277762	0.00803032
PDS5B	A9IYQ1
RNF185	A9X3U0;Q96GF1	-0.22679	0.624987	0.49828
SRRM1	A9Z1X7;M0R1E7;M0QXG5;REV__X6R7H2;REV__E7EVG6;REV__Q5VV67-2;REV__Q5VV67	0.553244	0.00082078	8.8593e-05
FER1L4	A9Z1Z3-3;A9Z1Z3
MYO1G	B0I1T2;A0A3B3IU30;B0I1T2-4;B0I1T2-3;F8WEW9;B0I1T2-2	0.259737	0.638597	0.514811
CBX6	B0QXZ6;O95503	0.503197	0.344688	0.219148
EIF3L	B0QY89;Q9Y262;Q9Y262-2;B0QY90;C9JHP4;C9K0Q7;H7C3A0;H0Y7E6	-0.0532438	0.757327	0.653394
MIEF1	B0QY95;Q9NQG6;Q9NQG6-2;B0QY94	-0.175027	0.552764	0.420475
TFEB	B0QYS6;B0QYS7;P19484;P19484-2;B1AKB5;A0A1B0GXL9;B1AKB4;B1AKB2;B1AKB1;Q709A8;B1AKA9;Q709A9	0.997338	0.0111362	0.00249281
HP1BP3	B0QZK9
HLA-A	B0UXQ0;A0A1W2PQS8;A0A140T941;A0A140T9Z6
APOC3	B0YIW2;P02656	-1.04737	0.225349	0.122761
RAC2	B1AH77;B1AH80	-0.404667	0.282482	0.165979
TSPO	B1AH87;P30536	-1.25761	0.0640786	0.0234837
CENPM	B1AHQ6;Q9NSP4;B1AHQ7;Q9NSP4-4;Q9NSP4-2;B1AHQ8;Q9NSP4-3
CFHR1;CFHR2	B1AKG0;Q03591;A0A3B3IRW0;A0A3B3IS00;V9GYE7;A0A3B3IQ51;P36980-2;P36980	-1.77756	0.0298005	0.00882291
MBNL3	B1AKI6;Q9NUK0-2;Q9NUK0;Q9NUK0-4;Q9NUK0-3;B1AKI5;B1AKI4;Q9NUK0-5;B1AKI2	-0.633838	0.152955	0.0731929
CDC37L1	B1AL69;Q7L3B6	-0.211502	0.481663	0.348134
TMEM9	B1ALM5;Q9P0T7;F2Z389;B1ALM7;B1ALM8;B1ALM4
GNAQ	B1AM21
UNC13B	B1AM27;O14795;O14795-2;A0A0U1RRL2	-0.704502	0.0608408	0.0220027
UBE2J2	B1AMF0;Q8N2K1;Q8N2K1-3;D6RD90;A6NGS0;Q8N2K1-2;D6REN4;D6R9H0;D6RB84;D6RA15;B1AMF1;D6RC43	0.353456	0.3554	0.229629
SEPTIN6	B1AMS2;Q14141-2;Q14141-4;Q14141;Q14141-3	-0.0722399	0.841552	0.766135
CD58	B1AMW1;P19256-2;P19256-3;P19256;H0YDI1	-1.16323	0.0129915	0.00302656
PRSS3	B1AN99;P35030-5;P35030-3;P35030-2;P35030-4;P35030
GUK1	B1ANH0;Q16774-2;B1ANG9;Q16774-3;B1ANH2;B1ANH3	0.425699	0.0906752	0.0367117
CD55	B1AP13;P08174-2;P08174-4;P08174;P08174-3;P08174-5;H3BLV0;H7BY55;P08174-6;P08174-7;B1AP15;A0A2R8YDY3;A0A2R8YEC5;A0A2R8Y4B4	-0.30181	0.49178	0.358747
PSEN2	B1AP22;P49810-3;P49810;E5RHT1;P49810-2
USF1	B1AQP1;P22415;P22415-2;E9PME6;H0YD59	-0.0102178	0.955102	0.929552
MYO9A	B2RTY4-4;B2RTY4-2;B2RTY4;H3BRD5;B2RTY4-5;H3BV44;H3BMM1;H3BU05;H3BP49;B2RTY4-3;H3BSU8;H3BMS3	-0.415956	0.145434	0.0685995
LIN52	B3KN83;Q52LA3;G3V5T8	0.524956	0.0137209	0.00323929
PHC2	B3KPJ4;A0A0A0MSI2;Q8IXK0-2;Q8IXK0-4;Q8IXK0;Q8IXK0-5;Q8IXK0-3	0.427507	0.0435741	0.0143462
MAPK3	B3KR49;H0YEX6;E9PRH7
EIF3H	B3KS98;O15372;E5RFW7;E5RFH0	0.0637697	0.725749	0.612916
RALYL	B3KT61;Q86SE5;Q86SE5-3;E5RG71;E5RJ39;Q86SE5-2;E5RIX9	-1.79612	0.226169	0.123449
CENPH	B3KVZ3;Q9H3R5;H0Y9E6;D6RBJ6	-0.334401	0.353104	0.227419
PES1	B3KXD6;H7C267;H7BYY8
PITPNB	B3KYB6
CNN2	B4DDF4;B4DUT8;Q99439;Q99439-2;H3BVI6;A0A087X271;A0A087X1X5;H3BQH0;U3KPS3;A0A087WV51	-0.437706	0.178607	0.0897319
METTL6	B4DDX3;Q8TCB7;M0R0W0;Q8TCB7-2
MGMT	B4DEE8;P16455	0.243991	0.623915	0.496827
CTNNB1	B4DGU4;A0A2R8YCH5;A0A2R8Y5A3;P35222;A0A2R8Y804;A0A2R8Y543;A0A2R8Y5C3;A0A2R8Y750;A0A2R8Y5Z1;A0A2R8Y7Z0;A0A2R8Y6G0;A0A2R8Y815;A0A2R8YG06	-0.911714	0.137896	0.0641841
GIMAP6	B4DH95;Q6P9H5;Q6P9H5-2
SEC11C	B4DI03;K7EJQ7;Q9BY50;A0A0A0MR04	-1.20022	0.0261444	0.00744876
hCG_2002594;SEPTIN5	B4DJ62;C9JM82;E7EPG2;F8W9E5;H7C299	-2.28919	0.0335359	0.0102788
INTS14	B4DJL6;Q96SY0;B4DVT3;Q96SY0-4;Q96SY0-3;H3BRY6;H3BMK7;H3BP17	0.467915	0.0378515	0.0119466
TMEM104	B4DKL7;Q8NE00-2;Q8NE00;J3QQK2
CHURC1-FNTB;FNTB;CHURC1	B4DL54;P49356-2;H0YHA3;H0YID9;H0YHB4;H0YIM3;Q8WUH1-3;H0YJ25	0.179357	0.426274	0.294598
O75478	B4DLN1	0.28354	0.436751	0.305168
NQO1	B4DLR8;P15559-3;P15559-2;P15559;H3BNV2;H3BRK3
TMEM143	B4DMT0;Q96AN5-2;Q96AN5;M0R325;M0R153;M0QZ02;M0R1H7;Q96AN5-3	-1.83603	0.00524203	0.00094291
MTERF1	B4DPR9;Q99551;C9JNM8;C9JE25
SEC61A1;SEC61A2	B4DR61;P61619;P61619-3;F8W776;Q8TC24;Q9H9S3-2;Q9H9S3-3;Q9H9S3;H7C1Q9;C9JXC6;H7C069;A6NK38;F2Z2C7;A6NIF9;C9JJV4;H7C1S8	-1.17613	0.00575525	0.00106047
STK24	B4DR80;Q9Y6E0-2;H0Y630;Q5JV98;Q5JV99	0.0687129	0.842319	0.767141
ZDHHC20	B4DRN8;Q5W0Z9
FAM222B	B4DRX9;Q8WU58
SIVA1	B4DTY2;G3V439;G3V3U1;O15304;H0YJN1;O15304-2	0.483355	0.169162	0.0835662
MED29	B4DUA7;Q9NX70;M0R3F3;Q9NX70-2;M0R0U2;M0R0A0	0.193644	0.235736	0.130282
CCDC28A	B4DUJ5;Q8IWP9	-0.376238	0.161124	0.0786678
IKZF2	B4DWF2;Q9UKS7;A0A0A0MSL2;Q9UKS7-4;Q9UKS7-2;Q9UKS7-6;A0A0A0MT14;Q9UKS7-7;Q9UKS7-3;Q9UKS7-8;E7EPU0;E7EUI1
HNRNPC	B4DY08
TGFBR1	B4DY26;P36897;P36897-3;P36897-2;F8VVC4;H0YHS4;F8VXZ5;F8VRH6;F8W0K6;F8W1R9
COG8	B4DYU2;Q96MW5;H3BQV3;H3BSH5;A0A087X1T3;H3BMQ9;H3BUN2;J3QRV3	-0.55748	0.0286658	0.00840786
PKMYT1	B4DZM6;Q99640-3;Q99640;I3L3P0;I3L136;A6NHV6;Q99640-4;Q99640-2;I3L4K3;I3L4Y0;I3L1H7
DFFB	B4DZS0;O76075;O76075-2;J3KT26;Q96P72;G3XAD0;Q96P73;O76075-4;O76075-3	0.957631	0.00481892	0.00084632
PEX5	B4E0T2;P50542;P50542-4;P50542-2;P50542-3;J3KPV0;F5H3X7;F5H5C0;F5H432;F5GXX3;F5H205;F5H637;F5GZ41;F5H0L9;F5GYB4	-0.147995	0.53967	0.406267
STK26	B4E0Y9;Q9P289;Q9P289-2;Q9P289-3	0.263829	0.271284	0.157479
TSPAN7	B4E171;B4DDG0;P41732
DERL1	B4E1G1;Q9BUN8-2;Q9BUN8;E5RGY0	-1.1845	0.00668432	0.00128692
RIOK3	B4E1Q4;O14730;O14730-2;J3QQL5;J3QLP4	0.275732	0.325933	0.202262
CFB;C2	B4E1Z4;E7ETN3;P00751;H7C5H1;A0A0G2JH38;P00751-2;H7C526;C9JRT3;F8WCJ9;A0A0G2JJM0;Q5ST52;F2Z3N2;Q8N6L6	-1.51085	0.00022843	1.6852e-05
GNLY	B4E3H9;H0YDW8;P22749-2;P22749	0.426546	0.533274	0.399956
ADA2	B4E3Q4;Q9NZK5;A0A087X0I3;Q9NZK5-2;A0A3B3IT96;A0A3B3IRR5;C9IZA8;F5H7J3	-1.39614	0.00680177	0.00131939
CORO1C	B4E3S0;H0YHL7;F8VV53
LBH	B5MBX5;B5MCP4;Q53QV2	-0.709484	0.112375	0.0485169
LIMK2	B5MC51;P53671-3	0.777229	0.00524203	0.00094326
MPV17	B5MC53;B5MCF8;P39210;E7EX18;G5E9F5;C9J473;H0Y6M5;A8MPV4;F8WEL3;B5MC10;A8MTD3	-1.18573	0.0169413	0.00426784
CFAP36	B5MCA1;Q96G28;Q96G28-2;B5MC35;B5MD16	0.804031	0.0918998	0.0373508
PES1	B5MCF9;O00541	1.21054	3.6533e-06	7.8008e-08
CLIP4	B5MCH3;Q8N3C7;Q8N3C7-3;Q8N3C7-2;G3XAK3;Q8N3C7-4
R3HDM2	B5MCU0;B5MCG9;Q9Y2K5;A0A0U1RRA6;H7C0E9;H0YIX9;Q9Y2K5-2;Q9Y2K5-3
SEPTIN2	B5MCX3;C9IY94;H7C2Y0;H7C310;C9JQJ4;B5MD47;H7C1T1	-1.95487	0.00054803	5.1936e-05
MAPK12	B5MDL5;P53778-2;P53778
LDAH	B5MDU6;Q9H6V9;Q9H6V9-2;A0A0A0MSH6;Q9H6V9-3;B5MCU4;Q9H6V9-4;C9JUM0;C9JHU6;B5MCE2;B4DRG3;D3YTH1	-0.361262	0.128234	0.0582714
GATA1;GATA2	B7WNQ9;P15976-3;P15976-2;P15976;P23769-2;P23769
TCF7	B7WNT5;P36402-7;P36402-11;P36402-3;P36402-8;P36402-12;P36402-4
ABHD18	B7WP89;A0A2R8YEZ0;Q0P651-3;Q0P651-2;Q0P651;Q0P651-4
EML3	B7WPE2;Q32P44;Q32P44-2;H0Y3M3;G3V1D0;G3V195;H7C355;C9J6V3;E9PJV5;E9PSB4;Q32P44-3	-0.318639	0.158259	0.0766426
RIC8B	B7WPL0;Q9NVN3-3;Q9NVN3-1;Q9NVN3;F8VY51;Q9NVN3-4;H0YHS3
PPM1M	B7XGB9;H7C3S3;Q96MI6-4;Q96MI6;Q96MI6-3;Q96MI6-2;H7C3K4
FBXO44	B7Z1P2;Q9H4M3-2;R4GNH4;R4GMZ8;A0A0A0MSI6;Q9H4M3	-0.156327	0.752394	0.645815
BCAP29;DUS4L-BCAP29	B7Z2L0;A0A669KBH7;A0A669KB27;Q9UHQ4;H0Y7N8;C9JTE9;H7C5E2;A0A669KAY5;Q9UHQ4-2;C9IYK6;F8WB99	-1.44643	0.00031607	2.5421e-05
ACBD5	B7Z2R7;Q5T8D3-2;Q5T8D3-3;Q5T8D3-4;A0A087X0B8	-0.0383456	0.938085	0.905183
TPCN1	B7Z3R2;Q9ULQ1;Q9ULQ1-3;H0YIK4;Q9ULQ1-2	-0.0616732	0.891897	0.837184
FGD4	B7Z493;E9PJX4;F8VWL3;Q96M96;F8W1R0;E9PNX0;E9PQT1;Q96M96-2;Q96M96-3;H0YDQ0;J3KSS3;F8VVF1	-0.370065	0.456578	0.324852
BTBD10	B7Z503;Q9BSF8;Q9BSF8-2;E9PKU9
ZNF747	B7Z5R0
SLC9B2	B7Z676;E9PE63;D6RGJ7;Q86UD5-2;Q86UD5
DDX27	B7Z6D5;Q96GQ7;A0A087X059;A0A087WYH5	0.993981	9.8278e-05	5.6236e-06
ZNF814;ZNF552;ZNF587B	B7Z6K7;A0A087WWD1;Q9H707;A0A494C1I7;M0QY62
NPRL3	B7Z6Q0;Q12980;B1B1F5;F8WDA5;A0A087WTD0;F8WCB2;A0A087WTE2;A0A087WTP7;F8WEK7	0.672375	0.104388	0.0441953
TMEM106A	B7Z779;K7ERE2;Q96A25
RANBP3	B7Z7F3;K7EIJ4;K7EID7;K7ENB9;K7ESQ0;K7ENJ2;K7EMH9	0.332089	0.131503	0.0602302
GPR89A;GPR89B	B7ZAQ6-2;B7ZAQ6-3;P0CG08;B7ZAQ6;A0A087WW78;A0A087WW82;U3KPV2;E9PKY3	0.00289569	0.995795	0.992928
PPP1R3G	B7ZBB8
FOXP4	B7ZBM3;Q8IVH2-2;Q8IVH2;Q8IVH2-3;A2A312;A0A590UJX7
SH3GLB2	B7ZC38;Q9NR46;Q9NR46-2;B7ZC39;F8WFB9;G5E9J1;H7C1Z6	0.0368828	0.916448	0.869944
FNBP1	B7ZL14;Q96RU3-4	-0.230988	0.71665	0.601965
VARS2	B7ZL25;B4E0K6;A0A0G2JL52	-0.0684947	0.865316	0.79805
COX18	B7ZL88;Q8N8Q8	-1.27102	0.0333299	0.0101864
NAIP	B7ZLE8;A0A0G2JS53;E7EQW0;Q13075;A0A0G2JNC7;Q13075-2;A0A0G2JQE0;H0YAX2;E5RJA3;REV__B4E1N1;REV__Q6NXE6-2;REV__Q6NXE6	-0.556394	0.539859	0.406638
LOC402624	B7ZLF3;A0A286YF50	-0.150172	0.693676	0.57676
CPEB4	B7ZLQ8;Q17RY0-2;Q17RY0;E5RJM0;A0A590UJI5;H0YBG1;A0A590UJN2	-0.717437	0.00126916	0.00015553
SRGAP2;SRGAP2B;SRGAP2C	B7ZM87;O75044;A0A075B7B5;A0A286YEY3;P0DMP2;Q5VZB4;P0DJJ0;E9PDX4;A0A087WW56;A0A075B7E9;A0A087X0L1;A0A075B7C8;A0A075B7E6;A0A075B743;A0A087X1G6	0.622929	0.0522314	0.0180406
MTHFD1L	B7ZM99;A0A087WVM4;H0Y327;Q5JYA8;Q4VXM0;Q4VXV2;Q4VXM1	1.41066	0.00165199	0.00021661
GTDC1	B8ZZ45;Q4AE62-6;Q4AE62-2;Q4AE62-5;Q4AE62;C9JIH3;Q4AE62-3;Q4AE62-4
MZT2B;MZT2A	B8ZZ87;Q6NZ67;H7C173;A0A494C0V9;H7BZ50;H7C202	0.810564	0.0260614	0.00740324
GLS	B8ZZA8	-0.720635	0.236367	0.130802
SAMD12	B8ZZB7;H0YEJ0;Q8N8I0;F8VYB8
METTL5	B8ZZE3;B8ZZC8;Q9NRN9;B8ZZY8;H7C0M7;E7EMN2;F5H4E8	0.475199	0.134096	0.0619484
STK16	B8ZZI5;B8ZZN3;O75716;B4DPS1
MITD1	B8ZZL5;Q8WV92;H7C3Q6;F8WED5;A0A1W2PP14	0.521576	0.53967	0.406292
CAPG	B8ZZL6
SUMO1	B8ZZN6;P63165;B8ZZJ0;B9A032;B8ZZ67;P63165-2	0.450772	0.0143812	0.00343315
PTMA	B8ZZQ6;P06454-2;P06454;B8ZZA1;B8ZZW7;H7C2N1	1.13429	0.00013769	8.5435e-06
ANKZF1	B8ZZS4
ATF2;CREB5	B8ZZU6;P15336-5;P15336;E9PBF9;P15336-4;H7C2N6;P15336-7;E9PEK8;P15336-3;F5H629;P15336-2;C9JCI8;P15336-6;P15336-8;H9KVC5	0.726664	0.0118715	0.00269872
CD8A	B8ZZZ4;P01732-2;P01732;P01732-3	-0.248274	0.692275	0.574803
TSGA10	B8ZZZ9;F8WA32;A0A669KBL0;Q9BZW7
USP39	B9A018;Q53GS9;Q53GS9-3;A0A087X1B2;Q53GS9-2;F8WC91;C9JIU2;C9J0X5;A0A087WW31	0.760623	9.0323e-06	2.5355e-07
HIBCH	B9A058;H7C1A5;H7C126	-0.28165	0.709883	0.593964
PLCH2	B9DI82;O75038-3;O75038;O75038-2;O75038-4;O75038-5
ZNF507	B9EGE7;Q8TCN5;Q8TCN5-2
OAS1	C6EMZ7	0.106849	0.960488	0.938826
NDUFA5	C9IZN5
SSR1	C9IZQ1
AJM1	C9J069
ZC3HC1	C9J0I9;Q86WB0;Q86WB0-2;Q86WB0-3;F8WAU5;F8WBD7;F8WDK5;F8WF13	0.492798	0.00161434	0.00021012
CCDC126	C9J0J0;Q96EE4
PFN2	C9J0J7;G5E9Q6;P35080-2	-1.18654	0.0424858	0.0139088
SRI	C9J0K6;P30626-2;P30626;P30626-3;B4DHQ6;E9PG82	1.57581	3.6533e-06	7.7272e-08
NCOR2	C9J0Q5;Q9Y618;Q9Y618-4;C9JE98;Q9Y618-5;A0A384DVL6;C9J7T7;C9JQE8;Q9Y618-2;C9J330;H0YGK8;H7C1Y3;H7C184;H7C2R5;C9JNV9;H7BZU2;H7C0P3	0.32502	0.0780717	0.0300823
RNF181	C9J1C6;Q9P0P0;F8WBU5;C9J391;H7C426	0.27778	0.361098	0.23486
BLVRA	C9J1E1	-0.320521	0.638597	0.514876
UBE2E1;UBE2E2	C9J2P0;P51965;P51965-3;B7Z306;P51965-2;A0A087X283;H7C061	0.620312	0.0479242	0.0162017
CCNE1	C9J2U0;P24864-2;P24864-3;P24864;I3L413;I3L1Q9
IKBKG	C9J2V2	0.286967	0.404789	0.274311
POLR2B	C9J2Y9;P30876;C9J4M6;C9JMN3;C9JZW8	0.430458	1.6997e-05	5.8357e-07
EHD1	C9J2Z4;C9JDQ8
B4GALT4	C9J3R8;O60513;E7ETS9;C9J4S5;C9J5S0;C9JE00;C9JA31	-2.71438	0.00082205	8.9226e-05
MKRN2	C9J494;Q9H000;Q9H000-2	-0.0071722	0.97657	0.966495
MEF2B	C9J4J4;Q02080-2;B8ZZJ5;B3KQ23	0.39268	0.665802	0.545225
PDCD10	C9J5C3;Q9BUL8;C9J6F3;C9J363;C9JND6;H7C5M9;C9JSA3;C9J932;F8WDF3	0.0358063	0.909225	0.859706
IGF1R	C9J5X1;P08069
SMPD4	C9J647;F8WF03;F2Z2I0;F2Z2W5
SPP2	C9J6K0;Q13103
ZC3HAV1	C9J6P4;Q7Z2W4-4;H7C5K1;Q7Z2W4-5	-0.0852077	0.678663	0.559965
PFN2	C9J712;P35080;C9J2N0;C9JQ45	-0.925978	0.243851	0.13664
UMAD1	C9J7I0;A0A1B0GUC2;A0A1W2PP33	-0.276544	0.516572	0.382596
KDM4C	C9J879;Q9H3R0-3;Q9H3R0-4;Q9H3R0-2;Q9H3R0
HDAC10	C9J8B8;Q969S8-2;Q969S8;Q969S8-4;Q969S8-5;Q08AP5	-0.458898	0.334905	0.209959
RPSA	C9J9K3;P08865;A0A0C4DG17	-0.39992	0.06939	0.0259297
NMD3	C9JA08;Q96D46;C9J0B9;C9IZW9;C9K0C2;C9IY70	0.217238	0.454166	0.322863
SSR3	C9JA28;Q9UNL2;Q9UNL2-2;C9J365	-0.213165	0.756438	0.651901
DALRD3	C9JA38;Q5D0E6-2;Q5D0E6;A0A096LNZ3;C9JJG6;Q5D0E6-4;Q5D0E6-3	0.464304	0.338607	0.213213
CMTM5	C9JAI6;Q96DZ9-4;Q96DZ9-5;Q96DZ9-3;Q96DZ9-6;Q96DZ9-2;Q96DZ9	-1.95861	0.00979303	0.00211462
HIGD1A	C9JAW5;C9JNU6;Q9Y241;Q9Y241-2	-0.880679	0.0284777	0.00832537
FXN	C9JAX1;Q16595;A0A2R8Y5A1;Q16595-2;Q16595-3;A0A2R8Y4G3;A0A2R8Y577	-0.748394	0.0294914	0.00871369
AP4M1	C9JC87;O00189;C9JWL4;C9IZL5;C9JMG3;H7C0A0;H7BZV3;F8WCR6;H0Y6K1;F8WDR3;F8WCC5	-0.105977	0.752199	0.643917
DRAP1	C9JCC6;Q14919;Q14919-2;E9PNC7;E9PMW2	0.697683	0.00355859	0.00057801
VIPR2	C9JCP7;P41587;P41587-2
PPP1R7	C9JD73;Q15435-5;Q15435-4;H7C118
MOGS	C9JDQ1	-2.62417	0.00050899	4.726e-05
TMUB1	C9JE12;C9JCW7;Q9BVT8;A0A590UJA9	-0.202836	0.483361	0.350412
CDC42EP3	C9JEZ4;Q9UKI2
APOD	C9JF17;P05090;C9JX71;F8WBT9	-0.0558274	0.939021	0.906692
TRAT1	C9JF66;Q6PIZ9
GPS1	C9JFE4;Q13098-5;Q13098-7;Q13098-6
CYCS	C9JFR7;P99999;CON__P62894	0.108586	0.849712	0.77632
SPRED2	C9JG63;Q7Z698-2;Q7Z698;H7C2T4;H7C3Y6;C9J623
AAMP	C9JG97;C9JEH3;Q13685;C9JTS3;H7C0R2	0.5295	0.0265595	0.0075957
TMEM238	C9JI98	-0.646349	0.184673	0.0937541
APEH	C9JIF9;P13798;H7C393;H7C1U0;C9JLK2;F8WEH5;H0YFE5	-0.0749546	0.855942	0.784236
MRPS34	C9JJ19;P82930	-0.113776	0.795296	0.702658
VPS8	C9JJN9;Q8N3P4-3;Q8N3P4;Q8N3P4-2;C9JP71;C9JG07;C9JKL0;C9JIA0;C9JPI1;F8WB24;H7C058;H7C322	-0.285233	0.0868172	0.0345963
SLC38A5	C9JJU1;C9JMY2;C9JHH7;C9JWG4;C9JNK4;Q8WUX1;Q8WUX1-2	-0.204542	0.680229	0.561581
ARVCF	C9JJX6;E9PDC3;O00192-2;O00192
STARD3NL	C9JKL2;O95772-2;O95772;C9JJ39;C9J3F5;C9JPX5
PDK1	C9JKT3;F8WC75	-1.93513	0.00085706	9.4292e-05
OXNAD1	C9JLB7;Q96HP4;U3KQU8;F8WBF3	-0.379531	0.341702	0.216139
DARS1	C9JLC1;C9J7S3;C9JQM9	-1.87464	0.026867	0.00771911
PIGX	C9JLT7;C9JF71;C9JFU3;F8WEJ3	-1.12926	0.00757974	0.00152395
POLR2H	C9JLU1;P52434;P52434-4;P52434-2;P52434-3;P52434-5	0.418212	0.0282306	0.00822465
MCRIP1	C9JLW8;I3L2L5;I3L317;I3L4Q0;I3L3A7	0.475112	0.0429129	0.0140743
FARP1	C9JME2;Q9Y4F1;Q9Y4F1-2;M0QXT1;H0Y783	-0.456332	0.359511	0.233277
CDH2	C9JMH2;A0A6Q8PF58;C9J126;P19022-2;P19022;A0A6Q8PHJ8
OARD1	C9JNE2;Q9Y530;C9JXC3;C9J5P1;H7C5Q1;C9JA90;C9IZY1	-0.0009504	0.997677	0.996241
PARL	C9JNP8;Q9H300-2;Q9H300;F8WCQ4;A0A1W2PS40;A0A1W2PP11;H7C0U0;H7C045;H7C122;A0A1W2PP66	-1.05297	0.0356872	0.0110966
USP4	C9JNU9;Q13107-3	0.339638	0.561363	0.429911
MBNL1	C9JP00;A0A0A0MQX8;Q9NR56;Q9NR56-7;Q86VM6;C9JCX1;H7C4Y1;C9J4T8	0.414932	0.0396613	0.012732
EIF3B	C9JQN7	-0.733846	0.0789174	0.0305312
C7orf50	C9JQV0;Q9BRJ6;H7C0T1;H7C2R9	0.750644	0.0158385	0.00389123
SATB2	C9JR56;Q9UPW6-2;Q9UPW6
KLHDC10	C9JRT7;Q6PID8
SEC22A	C9JRY4;C9JNZ0;Q96IW7;C9JDJ8;F8WAU7;C9JR77;C9J463;C9JZ27	-0.278352	0.454078	0.322706
CHCHD3	C9JRZ6;Q9NX63;F8WAR4;A0A286YEX5	-0.086046	0.803778	0.715232
STEAP4	C9JS50;Q687X5;Q687X5-2	-0.995327	0.133605	0.0616417
ZNF780B	C9JTJ1;Q9Y6R6
ST7;ST7L	C9JU30;Q9NRC1;B7Z4L1;Q9NRC1-5;E7EPD9;Q9NRC1-4;G3XAH9;B7Z4U3;Q9NRC1-2;Q9NRC1-3;H7BXS2;E7EPW5;Q9NRC1-6;E9PCV1;E7ENZ9;Q9NRC1-7;Q8TDW4;Q8TDW4-3;Q8TDW4-7;Q8TDW4-6;Q8TDW4-5;C9JRW1;Q8TDW4-2;Q8TDW4-4;C9JRQ0;C9JZV9;Q8TDW4-8;H0Y7M0;C9JX79;C9JCI7;C9JWK8;Q5TEH7	-1.17026	0.0111413	0.0024955
DCUN1D1;DCUN1D2	C9JVE2;C9J8R4;C9JRU6;C9J0B2;C9JRE2;C9JAV2;H7C216;Q6PH85-2;Q6PH85	0.112699	0.620811	0.493334
HJURP	C9JWC4;Q8NCD3-3;Q8NCD3-2;Q8NCD3;H7C3V8
UGP2	C9JWG0;C9JTZ5;F2Z3H1;C9J3M0;F2Z3P4;F8WC70	-0.932771	0.00418951	0.00070261
TMEM243	C9JY04;Q9BU79
FILIP1L	C9JYJ6;Q4L180-5;Q4L180-3;Q4L180-7;Q4L180-2;Q4L180;Q4L180-6
POP7	C9JYM0;O75817	2.32474	1.8872e-07	1.4716e-09
SYPL1	C9JYN0;Q16563-2;Q16563;A0A0U1RQT9;H7C4J8	-1.16735	0.0254983	0.00721268
RPL22L1	C9JYQ9;H0Y8C2;Q6P5R6	-0.0461345	0.958096	0.934305
TVP23C;TVP23B;TVP23C-CDRT4	C9JYS5;Q9NYZ1;J3QL63;J3QL47;A0A0A6YYB9;J3KS67;Q96ET8-2;Q96ET8-3;Q96ET8;C9JPH1;K7ENL4;E5RIS5;I3L376;E5RGC5;K7EK95	-0.895676	0.00306081	0.00048101
XRCC5	C9JZ81	-0.853047	0.0837939	0.0330411
GART	C9JZG2	-1.48634	0.0393181	0.012584
UBE2H	C9JZG9
DHRS2	C9JZP6;Q13268;Q13268-2;H0YJG9;H0YJP4
BDH1	C9K0G7
HLA-F	D0EV57;P30511;A0A140T9C2;A0A140T9W3;A0A140T9B7;A0A0G2JH66;A0A0G2JPA3;A0A140T8X0;A0A140T9V0;A0A140T9W7;A0A140T9D9;A0A140T939;P30511-3;A0A140T9X6;P30511-2;A0A140T9J8;A0A0G2JNV5;A0A0D9SFW8;A0A140T9M4;A0A140T908;A0A140T925;A0A140T9A3;A0A140T9K3;A0A140T9P9	-0.0591227	0.922646	0.880254
CLDN5	D3DX19;O00501
GPBP1	D4PHA4;Q86WP2;Q86WP2-2;Q86WP2-3;Q86WP2-4	-0.699944	0.235862	0.130409
HLA-B	D5H3J5;Q2L6G2;A0A140T9A9;A0A140T9H3	0.486297	0.662049	0.540715
C1QB	D6R934;P02746;A0A0A0MSV6;D6RGJ1	-1.18118	0.0913423	0.0370695
AIMP1	D6R937
CAMK2D	D6R938;Q13557;E9PF82;Q13557-6;Q13557-11;Q13557-8;Q13557-3;Q13557-4;E9PBG7;Q13557-10;Q13557-9;Q13557-5;H0Y9J2	-1.54549	0.0179014	0.00460635
RPS3A	D6R9B6	-2.12104	0.00010335	5.9637e-06
FRYL	D6R9B9	-1.14288	0.0285435	0.00835827
CDV3	D6R9V8;D6RFH2;Q9UKY7-3;D6RDN0;D6R973	-1.71543	0.0726844	0.0274596
SLC38A9	D6R9X0;E7ESU6;D6R9Q7;Q8NBW4-2;Q8NBW4;D6RHW0;D6RER8;D6RG31;D6RHF5;Q8NBW4-4;Q8NBW4-3	-0.319961	0.694689	0.577935
COX7C	D6R9Z7;P15954	-0.428873	0.416084	0.28481
ETFDH	D6RAD5	-1.63309	0.125028	0.0563046
TENT2	D6RAF2;Q6PIY7-2;Q6PIY7	0.231517	0.548764	0.41572
FBXO4	D6RAJ6;Q9UKT5-2;Q9UKT5;D6REP2	0.0268283	0.925492	0.884414
HNRNPH1	D6RAM1	-0.676309	0.246185	0.138501
DOK3	D6RAM3;Q7L591;D6RC22;D6R951;D6R977;D6RAZ9;D6RF29	-0.999736	0.00018873	1.2996e-05
LYRM9	D6RAR2;D6RFL2;J3KTA2;A8MSI8;J3QLB4	-0.604801	0.280897	0.164845
CDV3	D6RAV0
FAM169A	D6RB01;Q9Y6X4;D6RC41;D6R953;Q9Y6X4-2	-0.676376	0.386608	0.257445
AMACR	D6RB81;Q9UHK6;Q9UHK6-5;V9GZ45;V9GYU9;V9GYP4;Q9UHK6-4;Q9UHK6-2	-0.25015	0.790137	0.696096
PEX10	D6RBB0;O60683;O60683-2;A0A3B3ITN6;D6RA89;D6RIF5
PHB	D6RBK0
ELMOD2	D6RBS5;Q8IZ81;D6RHX2;V9GY58	-0.707665	0.0409157	0.0132476
CAGE1	D6RCC6;E7EUJ7;Q8TC20-2;Q8TC20-4;Q8TC20;Q8TC20-3;Q8TC20-5;D6R9A7
HSD17B11	D6RCD0;Q8NBQ5	-1.99836	2.457e-06	4.4801e-08
TMEM175	D6RCD9;D6RHV8;D6RAU7;D6RIZ2;D6RDY8;Q9BSA9
CLDND1	D6RD48;D6RAZ7;D6RCR8;D6RDI6;D6RFX6;D6RCE6;D6R9S8;D6RC11;A0A0R4J2F2;D6RA76;D6RDY1;D6RHU6;H0Y8T9;D6RDP6;D6RIU2;Q9NY35;Q9NY35-2	-0.8063	0.0021609	0.00030926
DEK	D6RDA2
RPS3A	D6RED7
ABRAXAS1	D6REL5;Q6UWZ7-2;Q6UWZ7;A0A087WZ78;A0A087WWJ9	0.116566	0.712251	0.597245
RNASET2	D6REQ6
SEC31A;SEC31B	D6REX3;O94979;O94979-3;O94979-8;O94979-2;O94979-9;O94979-4;O94979-6;O94979-10;D6RHZ5;H7BXG7;O94979-7;O94979-5;H0Y8V7;H0Y9T9;H0Y8W8;H0YAF5;H0Y9V3;D6RCQ9;D6RE64;E9PKR7;Q9NQW1-2;D6RHE8;D6RBT0	-0.418767	0.104141	0.0440405
MCC	D6REY2;A0A096LPB3
RACK1	D6RF23;H0Y9P0	-2.35817	5.2872e-05	2.4102e-06
GC	D6RF35;P02774;P02774-3;P02774-2;D6RBJ7;D6RF20	-1.75389	0.00057938	5.612e-05
HNRNPD	D6RF44	0.416219	0.685246	0.567777
DCK	D6RFG8;P27707;D6RCP9;D6RG38	0.388698	0.2972	0.178013
CYB5B	D6RFH4;H3BUX2;O43169;J3QR91	-0.717649	0.0215095	0.00577991
ASTE1	D6RG30;Q2TB18;Q2TB18-2;REV__Q96PB7-6;REV__Q96PB7-4;REV__Q96PB7-2
SEPTIN11	D6RGI3;D6RER5;Q9NVA2;Q9NVA2-2;D6RDU5;H0Y961;H0Y9G8;D6RDP1;D6R9Y6	0.870779	0.00613292	0.00114551
CENPK	D6RHD3;Q9BS16;D6RJF0;D6RC76;D6RAX0;D6R984;D6RBN6	-0.310413	0.489839	0.356804
RNASET2	D6RHI9;A0A087WZM2;O00584;H0YAE9;A0A087WWI1;O00584-2;J3QQ64	-0.785168	0.0492887	0.0167714
ZBED3	D6RIC4;Q96IU2
COX7A2	D6RIE3;D6RGV5;H0UI06;P14406;D6R9C3	-0.0927006	0.885572	0.827674
SLAIN2	D6RIF6;H0Y9L2;D6REM5	0.430159	0.407566	0.276779
C4orf33	D6RIS3;D6RD26;D6RIT3;Q8N1A6	-1.05506	0.0239631	0.00662609
CIRBP	D6W5Y5;K7EQR7;Q14011-2;K7EMY9;Q14011-3;K7EJV1;K7EJV5;K7ER40;K7ENX8;K7ELV6;K7ELT6;K7EQX4;K7ENN6;K7EIF7;K7EQL0
HLA-DRB1	D7RIG5;A0A140T958	-1.14689	0.267152	0.154407
HLA-B	D9J307;A0A140T9G0	0.870836	0.356955	0.23119
MMS22L	E2QRD4;Q6ZRQ5;H0Y8J1;H0YAJ2	0.234543	0.419072	0.287509
USP45	E2QRF0;Q70EL2;H0YA21;D6RC01;Q70EL2-3;H0Y986;H0Y8Q0;D6RBV3;Q70EL2-2	-0.170848	0.790138	0.69611
GMNN	E2QRF9;O75496;C9K0U5;H7C608
HELQ	E3W980;Q8TDG4;E3W982;Q8TDG4-2;Q8TDG4-5;Q8TDG4-4
CLASP2	E3W994;J3KR49;O75122;A0A0U1RQI6;B3KR06;E7ENG2;O75122-2;D6RBU8;H7C4M5;C9J668;H7C5M8;H7C4I5;H7C4X8	-0.193504	0.58503	0.454844
SPIDR	E5RFY2;E5RIB8;B3KP42;Q14159-2;Q14159;Q14159-3
TATDN1	E5RG17;Q6P1N9;G5EA19;U3KQS5;A0A0D9SGD3;Q6P1N9-2;E5RGF2;H0YBX2;E5RG62;E5RK70;E5RID7;E5RI69;E5RJY6	-0.221279	0.401391	0.271141
CA1	E5RG43	-1.38608	0.279652	0.163879
TRIM35	E5RGB3;Q9UPQ4-2;Q9UPQ4
LYPLA1	E5RGR0;O75608-2;O75608;A0A087X1K9;B4DP64;E5RJ48	0.471899	0.181593	0.0916463
STMN2	E5RGX5;Q93045;Q93045-2	0.207924	0.752394	0.64513
ZFAT	E5RH37;E9PBN4;F8W7M8;Q9P243-4;Q9P243-2;Q9P243;Q9P243-3;E5RGN2
ELOC	E5RHG8;Q15369;Q15369-2;R4GMY8	0.392088	0.00915394	0.00193379
UQCRB	E5RHG9	-3.26798	0.00053397	5.0348e-05
RRNAD1	E5RHI7;Q96FB5;E5RIL6;H0YBL9;Q96FB5-2
HAVCR2	E5RHN3;Q8TDQ0;Q8TDQ0-2
ERLIN2	E5RHW4;O94905;E5RJ09;O94905-2;O94905-3	-0.0470986	0.93041	0.893355
NPM1	E5RI98	-2.68375	0.00489852	0.00086911
TBCA	E5RIW3;E5RJD8;O75347;E5RHG6;O75347-2;E5RIX8;A0A494C144	0.0833835	0.727365	0.615241
PIP4P2	E5RIY0;Q8N4L2;E5RFT4;E5RJC2;E5RIP9	-1.17014	0.00045199	4.0588e-05
AP3M2	E5RJ52;P53677;E7ER80;P53677-2;H0YBA0;H0YAY4	-0.926146	4.2231e-05	1.8542e-06
DECR1	E5RJD2
ANXA6	E5RK69	0.150779	0.756261	0.651445
CETN3	E5RK82;E5RJF8;O15182;H0YBL5;E5RH67;E5RFM2	0.0661567	0.851383	0.778664
SGMS1	E6ZCI6;C0MHM2;Q86VZ5	0.0369974	0.947673	0.91891
PIGG	E7EM50;Q5H8A4-4;Q5H8A4-2;Q5H8A4;D6RFE8;E7EWV1;Q5H8A4-5;Q5H8A4-6;Q5H8A4-3;D6R9J9;D6RD39	-0.153283	0.727365	0.615179
PGGHG	E7EMA9;Q32M88;B8ZZ60;Q32M88-2;H3BM00;H0YCL6	-0.381509	0.153526	0.0735631
FLOT2	E7EMK3;Q14254;J3QLD9;K7EKW9	-0.95849	0.00112177	0.00013277
UBR5	E7EMW7;E7ET84;E5RFK7;H0YAV7;H0YBB4	0.548148	0.00080535	8.6757e-05
ZNF143;ZNF76;ZNF774	E7EN86;P52747-2;P52747-3;P52747;E7EX64;E9PPB0;C9JRS3;E9PLN4;E9PS81;E9PMY8;E9PJF2;C9JTC5;C9J2G7;C9JCG1;E9PLS7;Q6NX45	0.444095	0.053012	0.0183787
TAP2;HLA-DOB	E7ENX8;Q03519-2;A0A140T9S0;A0A140TA22;H0Y4X4;A0A140T9U5;A0A140T9L2;A0A140T9F2;A0A140T945;A0A140T935	-1.30786	0.00264508	0.00040124
STXBP4	E7EPP7;Q6ZWJ1;B5MCT9;Q6ZWJ1-2	0.704141	0.141864	0.0666776
CAST	E7EQ12;D6RC54;D6RAA8	0.168821	0.802137	0.712659
AP5M1	E7EQ45;Q9H0R1;Q9H0R1-2;H0YIY0;G3V3L4;G3V573;S4R311	-0.0598182	0.827868	0.747127
NAA50	E7EQ69;Q9GZZ1;C9J5D1;A0A087WWJ2;Q9GZZ1-2;B0AZT5;C9J5J3;C9JZU6;A0A0D9SF32;F8WCK0	0.520695	0.00507966	0.00090673
BBS1	E7EQH1;Q8NFJ9-3;Q8NFJ9;E9PR55;Q8NFJ9-2;E9PPR3;E9PJ28;E9PMB7
HNRNPH1	E7EQJ0
YIPF3	E7EQR8;Q9GZM5;D6RFI3;D6RGY8;H0Y9A1;D6RBQ1;D6RA04;D6RAY4	-0.558294	0.0399668	0.0128636
PRDM15	E7ER26;P57071-3;P57071-2;P57071;Q4W8S1;P57071-6;P57071-5;A0A6Q8PFK1	-0.864484	0.00174696	0.00023409
CLASP2	E7ERI8;E7EW49;O75122-3	-0.347376	0.161362	0.0788806
RASA4	E7ERK1;O43374-2;O43374;H0YB35	-1.26433	0.0439161	0.0145035
ARHGAP44	E7ERK8;Q17R89-2;Q17R89-3;Q17R89;F5H6L3;J3KRS3
EIF2B4	E7ERK9;A0A087WW69;H7C2L8	-0.453839	0.0163078	0.00404566
ZC3H18	E7ERS3;Q86VM9;H3BRH3;H3BP01	0.847444	7.6242e-05	4.0151e-06
THBS4	E7ES19;P35443
NOS3	E7ESA7;P29474
XPO7	E7ESC6;E5RIW1;H0YBE1	0.0667678	0.853648	0.781145
MAEA	E7ESC7;Q7L5Y9;B4DQT1;B4DVN3;Q7L5Y9-3;D6REW7;Q7L5Y9-2;D6RE80;D6RIB6;Q7L5Y9-4;D6RDW4;Q7L5Y9-5;D6RA86;D6RID6;D6R8Z3	0.223065	0.255629	0.145079
WDR17	E7ESC9;Q8IZU2-2;Q8IZU2;H0YAG1	-1.66663	0.00122983	0.00014871
ANKRD26	E7ESJ3;Q9UPS8;A0A6Q8PFU2;A0A6Q8PF30;A0A6Q8PG48;A0A6Q8PGH2;A0A6Q8PGX8;H0Y4T9;A0A6Q8PHK8;A0A6Q8PHI6;A0A6Q8PH02;A0A6Q8PHK2	-1.66184	0.0113092	0.00254647
MRPL22	E7ESL0;J3KQY1;Q9NWU5;Q9NWU5-2;Q9NWU5-3	0.492825	0.048139	0.0162966
ITGA2	E7ESP4;E7EMF1;E9PB77;D6RG08	-0.577545	0.350051	0.223989
MTA1	E7ESY4;Q13330;H0Y4T7;Q13330-2;F8W9Y9;H7C3F3	0.487585	0.0305259	0.00909991
ING3	E7ET07;Q9NXR8;A0A0C4DG38;Q9NXR8-2;Q9NXR8-3	0.328795	0.161496	0.0791197
PLAU	E7ET40;P00749-2;P00749;S4R3G7
DAGLB	E7ET49;Q8NCG7-2;Q8NCG7-4;Q8NCG7	-0.44393	0.0474825	0.016017
DTX2	E7ET89;Q86UW9
METTL8	E7ETE0;B3KW44;B5ME25;Q9H825;Q9H825-2;C9JE69;C9J3F1;C9J6U8;H7C2P8	-0.511951	0.222739	0.120801
RPS24	E7ETK0;A0A2R8Y849;A0A2R8YD14;P62847-2;P62847-3;P62847;P62847-4;A0A2R8Y8A0	-0.18223	0.559055	0.427406
LAMP3	E7ETP9;Q9UQV4;C9JDI8;C9JYP5	-1.21587	0.135987	0.0629854
RBMS1;RBMS3;RBMS2	E7ETU5;E7EPF2;C9J9B2;C9JIJ9;A0A1B0GUW5;Q6XE24-3;Q6XE24-4;Q6XE24-5;Q6XE24-2;Q6XE24;F8W1T6;Q15434;F8VV01	0.303478	0.293736	0.175022
PLOD2	E7ETU9;O00469;O00469-2;O00469-3;C9JXZ0
TPCN2	E7ETX0;A0A1B0GTM1;A0A1B0GUM5;Q8NHX9
TCOF1	E7ETY2;Q13428-6;Q13428-7;A0A3B3IS06	0.52493	0.0798559	0.0310285
CD36	E7EU05;P16671;P16671-4;P16671-3;E9PLT1;P16671-2;E7EX47;E7ERZ9;E7EWI4;E9PC45;E9PJX8;E7EVU1	-1.58905	0.00757974	0.00152264
PITPNC1	E7EU35;A0A0C4DGP0;Q9UKF7-2;J3QS95;J3QRS7
NPIPB5;NPIPB3;NPIPB4;NPIPB12;NPIPB13	E7EUG2;Q92617-3;Q92617-6;Q92617;A8MRT5;F5H3D4;C9IYD2;F8W0I5;Q92617-4;Q92617-2;Q92617-5;C9JG80;F5GW90;A6NJU9;F6SDX0;E9PKP1	-0.387902	0.735116	0.623808
G6PD	E7EUI8	-1.2062	0.0588874	0.0210373
EIF4G1	E7EUU4;Q04637-8;E9PGM1;Q04637-7;C9K073;C9J2Z7;H7C044;A0A6Q8PFB2;H7C0V6;C9JHW9;C9JIH5;C9JSU8;C9JWW9;C9JWH9;C9J556;C9JWH7;REV__C9JQZ6;REV__F5H7J8;REV__Q8NEG2-2	0.362961	0.0774685	0.029744
CCSER1	E7EUW0;Q9C0I3-2;Q9C0I3;H0YAI2;H0Y9F8;H0YA74
CAPN5	E7EV01;O15484;A0A3B3IRX8;E9PS73	-0.670875	0.408126	0.277355
MTA3	E7EV10;Q9BTC8;E7EQY4;Q9BTC8-2;F6RRE2;E9PCS8;E9PF88	0.253139	0.550471	0.417146
SLC8A1	E7EV41;P32418-2;P32418-3;P32418-4;P32418-5;P32418
MAP4	E7EVA0;P27816-4;B5MEG9;A0A0J9YW37;A0A0J9YVV8	1.73013	5.0886e-08	1.8592e-10
DTNB;DTNA	E7EVB6;E9PEY4;O60941-6;O60941-5;O60941;O60941-3;O60941-4;O60941-7;O60941-2;Q9Y4J8-8;Q9Y4J8-12;Q9Y4J8-16;Q9Y4J8-5;Q9Y4J8-4;Q9Y4J8-3;K7ERH7	-0.644479	0.0190995	0.00498255
CYFIP2;CYFIP1	E7EVJ5;Q96F07-2;E7EW33;A0A087WWZ1;A0A087WTQ3;A0A087WVE1;A0A087WZL7;A0A087WV63;A0A0G2JRF5;A0A087WWY5	-0.216883	0.597079	0.466977
YWHAZ	E7EVZ2	-2.09675	0.0190995	0.00498223
SLC36A1	E7EW39;Q7Z2H8-4;Q7Z2H8-3;Q7Z2H8;E5RHG5
NCOR1;NCOR1P1	E7EW50;J3KS51;J3KT44;C9JAP0;Q9H4R4
SEPTIN10	E7EW69;B5ME97;Q9P0V9;Q9P0V9-2;E7EX04;Q9P0V9-3;C9JEW2;C9JNR7;C9JEQ7;F5H1W3;F8WC85	0.809222	0.229854	0.126011
EXOC6	E7EW84;Q8TAG9;Q8TAG9-2;B1AP46;F2Z3K0	0.143056	0.498638	0.365305
ZMIZ2	E7EWM3;Q8NF64-3;Q8NF64-2;Q8NF64;A0A087X127;F8WC48;C9JDA5	0.827644	1.1875e-05	3.7464e-07
CSTF2	E7EWR4;A0A0A0MT56	0.558432	0.00162407	0.00021197
TBC1D31	E7EWW7;E7ERK7;Q96DN5-2;Q96DN5;Q96DN5-3;E5RI94;E5RHC6;E5RFG6;E5RG45;H0YCP2;H0YCY3	-0.829276	0.11576	0.0504506
PCCB	E7EX59;P05166;P05166-2;E7ETT1;E9PDR0;C9JQS9;E7ETT4;E7EUY3;E9PEC3;F8WBI9;E7ENC1;C9JVY9;H7C5C9;C9JVW9;C9JAW3	-0.582887	0.120777	0.0534776
NRP1	E7EX60;Q5T7F0;E9PEP6;O14786-3;O14786-2;O14786;Q5JWQ4;Q5JWQ6
EIF4G1	E7EX73;F8WCF2	-1.6391	0.0143123	0.00340721
CHTF18	E7EXA6;Q8WVB6;Q8WVB6-2;Q8WVB6-3	0.851317	0.0415358	0.013533
NACA	E9PAV3-2;E9PAV3;F8VZJ2;H0YHX9;Q13765;F8W0W4;F8W1N5;F8VNW4;F8VZ58	0.962868	0.00277362	0.00042722
ALYREF	E9PB61
HK2	E9PB90;P52789	0.204466	0.688431	0.570747
SEC24D	E9PC44	-0.559471	0.398933	0.268619
CELF2	E9PC62;A0A0J9YXJ0;Q5VZZ6;A0A0J9YX66;A0A1B0GU44;A0A1B0GUN8;O95319-5;O95319-2;O95319;O95319-4;O95319-3;V9GYD9;V9GY47;A0A0J9YXK1	0.389202	0.168858	0.0833354
MARK2	E9PC69;Q7KZI7-14;Q7KZI7-16;Q7KZI7-13;E7ETY4;Q7KZI7-15;F5H4F6;F5H6N2;F5H4J8	-0.169044	0.385072	0.255836
RAPGEF6	E9PCH4;Q8TEU7;Q8TEU7-4;A0A5F9ZHG7;Q8TEU7-5;Q8TEU7-3;Q8TEU7-2;B7Z7Y1;D6RE77;Q8TEU7-6	-0.446185	0.01499	0.00362162
GUCY1B1	E9PCN2;A0A494C1B9;Q02153-2;Q02153-3;Q02153;B7Z685;D6RC99
CAV1	E9PCT5;Q03135	-1.69972	0.0038664	0.00063868
GOSR1	E9PCW1;B4DQA8;O95249-2;F6RU00	-0.712647	0.00751374	0.00150383
NNT	E9PCX7;A0A590UJI3;D6RCR6
INPP4B	E9PCZ3;D6RJC3;E7EQN9;O15327;E9PHC0;E9PG59	-0.795194	0.365206	0.238593
SMG7	E9PD50;Q92540-2;Q92540;Q92540-4;Q92540-5;B1ALB4;E9PEK3;D6RAD0;E9PBK2	0.0402828	0.885229	0.826822
MEIS1;MEIS3;MEIS3P1;MEIS3P2	E9PDC4;F5GYS8;H0YNY8;U3KPR8;O00470;O00470-2;U3KQV2;H3BLU4;H0YNA8;A6NDR6;Q99687-3;A8K0S8;Q99687;Q99687-2
MYO1B	E9PDF6;O43795-2;O43795;E7EQD9;H7C2Y7;C9JYW1;C9JUP5;A0A0U1RRI3;C9K0I9	-0.2533	0.736945	0.625854
LAD1	E9PDI4;O00515;A0A0J9YYF6;A0A0J9YW63;A0A0J9YVY2
ICA1	E9PDL4;A0A3B3IST8;Q05084-3;Q05084;Q05084-2;B9ZVM7
ANKHD1	E9PDP5;H7C2F5;H3BLS9;Q8IWZ3-2;Q8IWZ3-5;Q8IWZ3-3;D6RHC4	-0.251569	0.41296	0.281582
CDCA2	E9PEI0;Q69YH5	-0.253411	0.665047	0.544086
ATP11A	E9PEJ6;H0Y547;P98196;H0Y8F0;A0A087WVE8;A2A3G9	-0.626202	0.294939	0.176022
CSF1R	E9PEK4;P07333;P07333-2
MAPK8IP3	E9PFH7;A0A087WYG2;A0A669KB35;Q9UPT6;Q9UPT6-2
MLIP	E9PFJ4;Q5VWP3;Q5VWP3-4;Q5VWP3-3;D6RD42;D6RHX6;E2QRH6;H0Y8L5;E9PCK9;Q5VWP3-2
RABGEF1	E9PFK9;Q9UJ41;Q9UJ41-4;Q9UJ41-3;V9GYI8;A0A1W2PPY0;E9PHB8;C9JDA2	-0.143255	0.349921	0.223864
PHLDB2	E9PFQ4;Q86SQ0-2;Q86SQ0-3;Q86SQ0;G5E9V3;A0A1W2PQ63;E9PGF6;E9PDY7;A0A1W2PRT1
ZFAND2B	E9PFU9;Q8WV99;E7EV05;B4DEN4;Q8WV99-2;F8WEE4;B8ZZ56;A0A087X0D9;C9J1R6	0.061971	0.88698	0.830462
FCHSD2	E9PG19;O94868;O94868-2;O94868-3;E7ENZ2;C9JM66;B8ZZW8;H0Y6M2;H0YG35	-0.590449	0.0824681	0.0323205
ARHGEF3	E9PG37;Q9NR81-2;E7EU49;Q9NR81;Q9NR81-3;C9J586;Q9NR81-4;C9J609;C9JNF2;H7C4P0;C9J5K8
MAP1A	E9PGC8;P78559;P78559-2	-0.812639	0.208207	0.109773
TNS1	E9PGF5;E9PF55;A0A494C067;A0A2R8Y4T1;Q9HBL0;A0A087WWW7;H0Y4U1;E7ERH1;C9JI43;E7EMG1;Q9HBL0-2	-0.79009	0.126503	0.057227
TRPM2	E9PGK7;O94759-2;O94759;O94759-3;C9JZQ8
SERPING1	E9PGN7;P05155-2;P05155;P05155-3;H9KV48;H0YCA1	-1.01799	0.0345618	0.010672
TSN	E9PGT1;Q15631;H7C1D4;Q15631-2;A0A0J9YVW2	0.363826	0.167203	0.0823229
COPS8	E9PGT6;Q99627;Q99627-2;H7C3S9;F8WEF2	0.519473	0.0240897	0.00667553
CYP20A1	E9PHG5;Q6UW02;Q6UW02-2;C9J8K7;Q8WZ13;F8WBE2	-1.51672	0.00123255	0.00014919
MROH1	E9PHY8;Q8NDA8;Q8NDA8-2;Q8NDA8-3;Q8NDA8-7;Q8NDA8-6;Q8NDA8-4;Q8NDA8-5	-0.703839	0.0040427	0.00067362
GSDMD	E9PIB2;E9PNZ0;E9PQR9;E9PQ48;E9PRF1
MTCH2	E9PIE4
THY1	E9PIM6;E9PNQ8;P04216;J3QRJ3	-1.15459	0.0126864	0.00294028
YIF1A	E9PIZ0;C9JST7;A6NGW1;O95070
PRDM11	E9PJ09;A0A087WWZ6;Q9NQV5-2;Q9NQV5;H3BSZ2
PHRF1	E9PJ24;B7ZM65;F8WEF5;A0A0J9YYB5;A0A0J9YWD5;Q9P1Y6-3;Q9P1Y6;A0A0J9YX88;Q9P1Y6-2	0.394901	0.083062	0.0326304
VPS51	E9PJ36;E9PMB6
TCP11L1	E9PJ55;Q9NUJ3;R4GNF5;E9PP52;H0YES4;E9PS88	-0.289557	0.274943	0.160328
UBXN1	E9PJ81;Q04323-2;E9PS08
CYHR1	E9PJD7;Q6ZMK1-2;Q6ZMK1;E9PQ42;Q6ZMK1-4	0.165255	0.436314	0.304519
BRMS1	E9PJF5;G5E9I4;Q9HCU9;H0YCF7;E9PPD1;REV__H0Y5F2;REV__H7BXQ2;REV__Q5SNV9;REV__Q5SNV9-2	-0.208669	0.568531	0.437826
CD81	E9PJK1;E9PRJ8;H0YDL9;H0YDJ9;E9PIF1;A6NMH8;P60033;E9PM31;H0YEE2	-0.647099	0.358304	0.232236
NDUFV1	E9PJL9	-0.907303	0.00975069	0.00210314
FBXO3	E9PJM3;Q9UK99-3;Q9UK99-2;Q9UK99;G3V1E0;B4E3U2;Q49AF1;E9PL46	-0.147272	0.53997	0.406856
RPS6KA4	E9PJN1;O75676-2;O75676;A0A0A6YYC0;E9PKU3	0.56181	0.0275786	0.00796656
TRPC6;TRPC7	E9PJN4;Q9Y210-2;Q9Y210-3;Q9Y210;Q70T24;A1A4Z5
ATXN3	E9PJN5
RPS3	E9PJN9
HSPA8	E9PK54;E9PQQ4;E9PQK7;E9PPY6;E9PN25	-0.894954	0.0309561	0.00924671
PARP10	E9PK67;E9PNI7;Q53GL7;E9PPE7;E9PJI2;E9PPV8;F8W8G7;E9PIA6;E9PIK9;E9PSE7;E9PM86;E9PSG8;E9PLE8;E9PPU2;E9PQQ6	-0.353712	0.202215	0.105304
USP35	E9PK78;Q9P2H5-2;Q9P2H5
RAB3IL1	E9PK89;Q8TBN0-2	-0.77887	0.205463	0.10776
BCLAF1	E9PK91;Q9NYF8-3;E9PQN2;E9PKI6;A0A1W2PQ43;H0YF63
CCDC15	E9PKB1;Q0P6D6
PLEKHA7	E9PKC0;Q6IQ23;Q6IQ23-2;H0YDE2;Q6IQ23-3;A0A1B0GUN0;A0A1B0GUM1;E9PL74	1.47164	0.0185867	0.00482059
MS4A1	E9PKH8;P11836;P11836-2;E9PPL6	-0.111295	0.928773	0.889665
UBTF	E9PKP7;P17480-2;E9PMM2;H0YDH7	1.96936	0.00145288	0.00018382
PTS	E9PKY8;E9PJM0;Q03393
NEDD8-MDP1;NEDD8	E9PL57;F8VSA6;E9PS38;S4R3E9;Q15843	0.278342	0.131431	0.0601655
RRM1	E9PL69;E9PP77;H0YCY7
SIGLEC10	E9PL79;Q96LC7-8;Q96LC7-9;Q96LC7-6;Q96LC7-7;Q96LC7-2;Q96LC7-4;Q96LC7-3;Q96LC7;Q96LC7-5
CAPRIN1	E9PLA9	-1.24292	0.0631362	0.023055
CAPN1	E9PLC9
NPEPPS;NPEPPSL1	E9PLK3;P55786;P55786-2;A6NEC2;H0YDG0;A6NEC2-2;H0YCQ5;E9PJY4;E9PJ74;E9PPD4;A6NEC2-3;E9PRQ5;E9PI82;E9PJF9;E9PPZ2	-0.0558759	0.80852	0.721942
CSTF3	E9PLP8;H0YE74
PRDM10	E9PLV1;Q9NQV6-2;Q9NQV6-1;Q9NQV6-5;Q9NQV6;Q9NQV6-4;Q9NQV6-7;Q9NQV6-6;E9PRS0	0.128621	0.56424	0.432927
CAPN1	E9PLX0	-1.47336	0.0133606	0.0031286
RNF141	E9PLX2;E9PQV2;Q8WVD5;E9PNF8	-0.670844	0.0404936	0.0130817
MACF1	E9PLY5
ME3	E9PMB9;Q16798;Q16798-2;Q6TCH8;E9PND9;E9PKA0;E9PNN2	-0.806346	0.114638	0.0498239
BIRC2	E9PMH5;Q13490-2;Q13490;A0A087X2B2;E9PIW1;E9PI77;H0YDY3;E9PNM6;E9PQZ9	-0.163644	0.56424	0.432927
CD151	E9PMR4;E9PRJ3;K4DIA7;P48509	-0.144168	0.803328	0.714573
SLC36A4	E9PN09;Q6YBV0
ATP5MG;ATP5MGL	E9PN17;A0A3B3ITX4;O75964;A0A3B3IRW3;Q7Z4Y8	-0.911883	0.0425631	0.0139392
ARFGAP2	E9PN48	0.982926	0.0777405	0.0299081
TP53I11	E9PN66;E9PKN9;E9PS55;E9PMW4;E9PQ46;E9PIN5;E9PIK4;U3KQ32;E9PKZ4;E9PPM1;O14683;E9PNB3;E9PMY0	-1.49208	0.00215261	0.00030729
RNF214	E9PN76
HSPA8	E9PN89
EBAG9	E9PND3;E9PN10;O00559;O00559-2;E9PJ38;E9PJ40	0.216318	0.521118	0.3874
TPD52L1	E9PNK6;J3KNE7;Q16890-5;Q16890;E9PPQ1;Q16890-2;Q16890-4;Q16890-3;E9PNQ9
RIN1	E9PNR2;Q13671-2;Q13671
ARHGAP27	E9PNT2;E9PNX6
RDX	E9PNV3;E9PQ82	-0.865319	0.144281	0.068021
CD59	E9PNW4;A0A2U3TZL5;P13987;P13987-2;H0YET2	-0.871287	0.081968	0.0320359
ZC3H12C	E9PP00;Q9C0D7;Q9C0D7-2
MDK	E9PPJ5;E9PLM6;P21741;P21741-2
GPAA1	E9PPZ9;O43292;E9PLV6;E9PLG8;O43292-2;E9PM11;E9PQ31;E9PM94	-0.278914	0.389674	0.260208
PCF11	E9PQ01;E9PQF9
PUF60	E9PQ56	0.944573	0.0343299	0.0105675
TMEM135	E9PQL0;Q86UB9-2;Q86UB9
PRCP	E9PQN3	-2.47514	0.00219634	0.00031617
PPP6R3	E9PQP7
PHF1	E9PQT8;O43189-2;A2AB23;A2AB22;A2AB25	-0.698695	0.0221809	0.00600289
JAML	E9PR26;Q86YT9-4;Q86YT9-2;Q86YT9;E9PKK2
RNH1	E9PR82
PEX26	E9PRC5;Q7Z412-2;Q7Z412
C11orf98	E9PRG8;E9PLD3;A0A494BXY3	0.737014	0.0150563	0.00363946
TXNRD1	E9PRI8
SLC22A18	E9PRM7;A0A0J9YWM3;A0A024RCG2;Q96BI1	-1.13767	0.0747008	0.0284198
IFT46	E9PRT0;E9PSB9;E9PR06;Q9NQC8;Q9NQC8-2;E9PIM8;E9PKW0;E9PMR8;A0A5F9ZH13
EEF1D	E9PRY8;P29692-2;A0A087X1X7;H0YE72;H0YCK7;E9PIZ1;E9PJV8;E9PN56;E9PN71;E9PRL0;E9PQR8;A0A0J9YXU2;E9PKH7;E9PNC8;E9PPY1	-0.581518	0.0110989	0.00248182
SCYL1	E9PS17;Q96KG9-2;Q96KG9;E9PK59;Q96KG9-3;Q96KG9-4;Q96KG9-5;Q96KG9-6;E9PPN3;A0A0A0MQX4;H0YCI6;H0YDH0	-0.39694	0.0623261	0.0226919
TM7SF2	E9PS18;O76062;H0YEN6;E9PLS9;E9PK81;E9PQZ7;E9PP79;E9PQ50;E9PLL1;E9PS09;O76062-2	-0.776504	0.196321	0.101387
MAF1	E9PSH4;Q9H063;E9PR76;E9PJ05;H0YEV4	0.151943	0.695614	0.578788
CD3E	E9PSH8;P07766	0.478951	0.673079	0.5535
CHMP4A;TM9SF1	E9PSI1;E9PQ80;E9PQI5;E9PMQ9;O15321-2;O15321;E9PL78;E9PJM1;E9PQY7;E9PS99;H0YI89;E9PJC4	0.508066	0.0214052	0.00574675
CADPS	F1T0E5;Q9ULU8-2;Q9ULU8-3;Q9ULU8;Q9ULU8-4;Q9ULU8-5;H7C538;H7C4K9;A0A0C4DGY2
IQGAP3	F2Z2E2;Q86VI3	1.28865	0.133751	0.0617411
RPS6KA2	F2Z2J1;Q15349;Q15349-3;Q15349-2;B7Z3B5;D6R910;D6RHW7;D6RA62;D6RE03
JAKMIP1	F2Z2K5;Q96N16-6;Q96N16-7;Q96N16-4;Q96N16;Q96N16-5;Q96N16-2;Q96N16-3
FGGY	F2Z2V1;A0A0U1RRB9;Q96C11;Q96C11-3;Q96C11-4;Q96C11-5;A0A0U1RQJ1;Q96C11-2;C9J015;A0A0U1RQS3;A0A0U1RR53;A0A0U1RRI8;J3QKV9;Q96C11-6	-0.660333	0.0796363	0.0309145
TRMT2A	F2Z2W7;Q8IZ69;Q8IZ69-2;C9K041;H7C100	0.44943	0.0388351	0.0123642
XPO4	F2Z2X4;Q9C0E2	0.0431923	0.855942	0.784271
TMEM237	F2Z329;A0A087WWU1;Q96Q45-2;Q96Q45;Q96Q45-5;Q96Q45-3
RAP1GAP	F2Z357;A0A0A0MQY8;J3KPC5;X6R8W7;P47736;P47736-2;P47736-3;P47736-4	-2.37016	0.0034637	0.00056052
PTGR1	F2Z3J9;Q14914-2;Q14914	-1.42551	0.00429092	0.00072991
KCTD10	F5GWA4;Q9H3F6-2;Q9H3F6;F5H497;F5H6V0;F8W8I7	0.0391323	0.904484	0.853641
GTF2H3	F5GWD3;Q13889;F5GXG6;F5H4K7;H0YFF7;F5H3G1;A0A087WYD5	0.216918	0.434358	0.302842
PIK3C2B	F5GWN5;O00750
WNK1;WNK4	F5GWT4;Q9H4A3-2;Q9H4A3;Q9H4A3-5;Q9H4A3-6;Q9H4A3-7;Q9H4A3-4;A0A6Q8PFM0;F6UYG0;H0YH68;Q96J92-3;Q96J92;K7ENT7;Q96J92-2	0.0889053	0.741992	0.631085
FAM76B	F5GX09;F5H5F4	0.484054	0.0707886	0.0265882
KDM4B	F5GX28;A0A0C4DFL8;O94953;K7EQ54;O94953-2	0.393851	0.224338	0.122019
RIPOR2	F5GX51;A0A2R8YEE0;Q9Y4F9	1.6517	0.00742361	0.00147745
ENG	F5GX88;P17813-2;P17813	-2.10962	0.00930349	0.00198248
ATE1	F5GXE4;O95260-2;B4E107;Q5SQQ1	0.652389	0.0783043	0.0302001
NR4A1;NR4A2;NR4A3	F5GXF0;P22736;P22736-2;H7BZ00;H3BT85;P22736-3;Q92570-2
ALCAM	F5GXJ9;Q13740-2;Q13740;H7C543;Q13740-4;Q13740-3	-0.298915	0.550795	0.417788
DAD1	F5GXX5;P61803;F5H895;A0A0B4J239	-1.84605	2.8611e-06	5.5602e-08
SPARC	F5GY03;E5RK62
NECAP1	F5GYH1;A0A1W2PRM0;A0A1W2PRL5;A0A1W2PR09;Q8NC96;A0A1W2PNT6;A0A1W2PR27;A0A1W2PPF5;F5H2U7;A0A1W2PRQ7;Q8NC96-2;A0A1W2PRW5	-0.438163	0.0352622	0.0109348
SDHAF2	F5GYJ5;Q9NX18;F5H8E2;F8W679;M0QYN2;F5GXW4;M0R060;F5H5T6	0.173129	0.801891	0.71232
DDX24	F5GYL3;A0A1W2PRR2;A0A087WXU8	-0.988925	0.0612187	0.0221785
ATP6V0D1	F5GYQ1;P61421;R4GN72;J3QL14;H3BQJ1;H3BQB4;H3BSG7	-0.665755	0.0241656	0.00670236
PXN	F5GZ78;P49023	0.582613	0.177301	0.0888847
DTL	F5GZ90;Q9NZJ0	0.518684	0.690775	0.572939
RAP1B	F5GZG1	-1.39451	0.00989175	0.00214305
SLC3A2	F5GZS6;J3KPF3;P08195-3;P08195;P08195-4;F5GZI0;H0YFS2;H0YFX4
LTO1	F5GZY6;B4DFA5;Q8WV07;H3BPK6;F5GWS9;F5H6T8
IRAG2	F5H006
RIPOR2	F5H029;A0A2R8Y7B3;B7Z6U4;A0A2R8YF77;Q9Y4F9-2;A0A2R8Y4B9
ZNF79;ZKSCAN7;ZNF132;ZNF286A;ZNF286B;ZNF599	F5H032;A0A087X2B0;Q15937;C9J6L6;A0A1W2PPT3;Q9HBT8-2;Q9HBT8;P0CG31;Q96NL3;P52740-2;P52740
PLBD1	F5H053	-1.45087	0.0520167	0.01794
RAP1B	F5H077	-1.01745	0.0763372	0.0292034
ANAPC5	F5H0F9;Q9UJX4;Q9UJX4-3;F5GY68;Q9UJX4-2;H0YFB5;F5H0N1;F5H3S5;F5GZ05	0.207641	0.210878	0.11183
TDG	F5H0I7;G8JL98;Q13569;B4E127;H0YH18;F5H539	0.0129087	0.972594	0.960864
CLASRP	F5H0Q6;A0A0A0MQS2;Q8N2M8;Q8N2M8-4;Q8N2M8-3;K7EP11;K7EM61;K7EKC9	-0.0140789	0.960748	0.939427
GNB3	F5H100;P16520-2;P16520;F5H8J8;F5H0S8;E9PCP0;A0A6Q8PF84;F5GZN8	-0.438534	0.408522	0.277771
TCP1	F5H136;F5H676;F5H726;F5H7Y1	-1.05869	0.0136314	0.00321327
RRN3;RRN3P2	F5H148;Q9NYV6;H3BMT1;Q9NYV6-2;Q9NYV6-3;A6NIE6;Q9NYV6-4
POLE	F5H1D6;Q07864;A0A5F9ZHA7;A0A087WW42;A0A087WX51;A0A5F9ZHD6;F5H7E4	-0.522402	0.327134	0.203282
CRACD	F5H1N7;Q6ZU35;A0A1B0GWF1;A0A2R8Y6P1;R4GNI9
PIGB	F5H1S1;Q92521;H3BS45;H3BRK6;H3BQU3
HIVEP1	F5H212;P15822;C9J2N3;P15822-2;P15822-3;C9JZF8;C9JAW2;A0A0D9SFF3
SPOCK2	F5H283;Q92563
ZNF7;ZNF419;ZNF180;ZNF41;ZFP1;ZNF549;ZNF45;ZNF416;ZNF527;ZNF674;ZNF239;ZNF317;ZNF26;ZNF554;ZNF165	F5H290;P17097;P17097-2;Q96HQ0-2;A6NNZ3;Q96HQ0-5;Q96HQ0;Q96HQ0-3;Q96HQ0-4;Q96HQ0-6;Q9UJW8;P51814-4;J3KNQ1;Q6P9A3-2;P51814-8;P51814-7;Q02386;Q9UJW8-3;Q9UJW8-2;Q9UJW8-4;G5E9B8;A0A0A0MP75;P51814-6;E9PJX9;P51814-5;P51814-2;E9PPK0;Q9BWM5;Q8NB42;Q2M3X9;Q6P2D0-2;Q6P2D0;Q16600;Q96PQ6-4;P51814-3;P17031;Q86TJ5;Q2M3X9-2;Q8NB42-2;Q6P9A3;P49910;P51814
NAA40	F5H2C9;Q86UY6;F5GY41;F5GXF6;Q86UY6-3	-0.376701	0.248984	0.140352
PRPF19	F5H2I0	-1.98349	0.0224381	0.00609673
VPS33A	F5H2X5	-1.31398	0.0837391	0.0329994
CIZ1	F5H2X7;Q9ULV3;Q9ULV3-5;H0Y5D5;Q9ULV3-2;Q9BTG3;Q5SYW2;Q9ULV3-3;Q9ULV3-4;A0A494C0L7;A0A0U1RQR2;F6WSM2	0.174847	0.345207	0.219638
SEC23A	F5H365;Q15436;Q15436-2;G3V4V1;G3V1W4;G3V3G5;G3V2R6;G3V5X8;G3V4Q2;G3V5K1	-0.532611	0.0282611	0.00823925
PXMP2	F5H4N4;Q9NR77;F5GZF7;F5GXM0
GRIP1	F5H4N6;Q9Y3R0-3;Q9Y3R0-2;Q9Y3R0;F5H4P8;H0YFK8;F5H4Q7;F5H3G9;F5H5I0;F5H424;F5H3F9;H0YGF1;H0YGM4
VPS37C	F5H4Q5;A5D8V6	-0.458506	0.238545	0.132293
PDCD2	F5H4V9;Q16342-3;Q16342;J3QK82;A0A087WYJ3;Q16342-5;Q16342-2;Q16342-4;F5GWT2;H0YFZ5;H0YFM2;H0YFS8	0.38791	0.14013	0.0655768
RASGRP1;RASGRP3	F5H514;H0YMF3;H0YKM0;O95267-2;O95267;O95267-3;O95267-4;O95267-5;H0YNK9;H7C352
KLHL42	F5H523;Q9P2K6
ACSF3	F5H5A1;F5H755;F5H362;H0YGC7;F5H3B2;H0YH37;H0YGJ0	-1.49217	0.0325507	0.00987532
TUBA1C	F5H5D3;Q9BQE3	1.18229	0.00070517	7.3681e-05
PAAF1	F5H5D4
BCKDHA	F5H5P2;P12694;P12694-2;F5GXU9;H0YH31	-0.227052	0.606769	0.477787
NAT1	F5H5R8;P18440	0.0341731	0.916721	0.870781
DDX55	F5H5U2;Q8NHQ9;E7EX41;Q8NHQ9-2	0.884159	1.0985e-05	3.366e-07
HEATR5A	F5H619;Q86XA9-2;Q86XA9;H7C5W6;H0YIW3;F8VQQ6;H0YHE0;H0YHS5;Q86XA9-3	-0.190948	0.635296	0.511509
ZNF84;ZNF568;ZNF615	F5H630;P51523;F5H1B1;A0A087WWI3;H9KV89;A0A087X254;Q8N8J6;Q8N8J6-3;Q8N8J6-2
ATL3	F5H6I7	-0.075631	0.859524	0.789727
ACTR2	F5H6T1
MRPL48	F5H702;Q96GC5-3;Q96GC5;F5H8D0	0.0665893	0.860091	0.790835
MSRB3	F5H7C4;F5H6G9;F5H199;H0YFW5;Q8IXL7-2;Q8IXL7;H7C2B7;A0A2R8Y7J8	-1.91774	0.00070893	7.4328e-05
MGST1	F5H7F6;F5H6X2;P10620-2;P10620;F5GX73;F5H613;F5H760	-0.626725	0.352687	0.226776
OLR1	F5H7N8;P78380;P78380-3;F5H001;F5GZH1;P78380-2;J3QTI8;F5H3G7;F5H0N6;B7ZAN8	-2.75232	4.5024e-05	2.0092e-06
RPS6KC1	F5H7T0;F6RJM5;Q96S38-2;Q96S38;A0A087X1U5	-1.17793	0.0810822	0.03161
TNC	F5H7V9;E9PC84;J3QSU6;P24821-6;P24821-5;P24821-2;P24821-3;P24821-4;P24821;F5H5D6	-0.981785	0.392535	0.262852
MED21	F5H872;Q13503	0.233024	0.371922	0.244141
MVK	F5H8H2;Q03426;F5H092;A0A1B0GWC2;F5GXC0;F5H163;F5H368;A0A1W2PS16;A0A0B4J236;A0A1B0GWF3	0.778501	0.00547552	0.00099447
STARD10	F5H8H3;Q9Y365;F5GY11;F5H1Z6;F5H0V7;F5H8G1;F5GWK5;H0YH17;H0YFF3;F5H5A8;F5H3G8;H0YGA9;F5GY07;H0YGN8	-0.290651	0.617909	0.490117
SIDT2	F5H8L4	-1.00936	0.0456671	0.0151859
hCG_2043426;DDX19A;DDX19B	F6QDS0;I3L352;Q9NUU7-2;H3BTX1	0.938005	0.00091894	0.00010373
DST	F6QMI7;E9PHM6;Q03001-14;Q03001-8;E7ETB9;Q6P0N6;Q5T0V7;Q03001-10;H0YC82;H0YBX0;E7ERX3;H0YAT7;Q03001-11;Q03001-12	0.226264	0.682039	0.564088
CDPF1	F6RAJ7;Q6NVV7
BNIP3	F6RP06;A0A0J9YW18;Q12983
DOCK2	F6S220;Q92608-2
PPP3R1;PPP3R2	F6U1T9;D3YTA9;P63098;H7BYZ3;A0A1B0GUC7;Q96LZ3	0.479701	0.0345729	0.0106829
HLA-DMB	F6UB75;A0A140T9U6;A0A140T9T8;A0A140T9R2;A0A140T9R0;A0A140T9I2;A0A140T9C9;A0A140T926;A0A0G2JIJ2;A0A0G2JI43;P28068	-0.431104	0.409166	0.278406
FBH1	F6UZG9;Q8NFZ0;Q8NFZ0-2	-0.299901	0.287881	0.170152
CIZ1	F6VD24
RBM38;RBM24	F6VZ39;H0YA61;A6NG75;H0Y8S7;Q9H0Z9-2;Q9BX46-5;Q9BX46-2;Q9BX46;Q9H0Z9	0.341438	0.340646	0.215151
RANBP1;PKIB	F6WQW2;P43487-2;P43487;C9JXG8;C9JGV6;C9JJ34;C9JDM3;C9JIC6;Q5T0Z6;Q9C010;Q9C010-2	1.17044	4.0693e-05	1.7623e-06
MICU1	F6XEV2;A0A0U1RRK1;A0A286YF11;Q9BPX6;Q9BPX6-3;Q9BPX6-2;Q9BPX6-5;Q9BPX6-4;E9PQV6;S4R3W3;S4R3D7;S4R3V1	-0.581202	0.0133086	0.00311172
LY6G6D	F6XWZ1;A0A140T9V5;A0A140T9R8;A0A140T9N5;A0A140T952;A0A140T924;A0A140T8X6
INHBE	F8VNP4;P58166
CAD	F8VPD4;P27708;H7C2E4;H7C3Z5	0.338318	0.0824681	0.0323006
ATG101	F8VQD9;Q9BSB4;F8VVA0;H3BMZ4	0.175954	0.680199	0.561475
METAP2	F8VQZ7;P50579-2;F8VRR3;F8VY03;F8VZX9	-0.326246	0.397782	0.267558
PCBP2	F8VRH0	-0.647261	0.323809	0.200128
RAPGEF3	F8VRX1;O95398-3;O95398;O95398-2
NFYB	F8VSL3;P25208	0.11056	0.590768	0.460652
PRPF40B	F8VU11;Q6NWY9-2;Q6NWY9-3;Q6NWY9;H0YII7	0.289068	0.490647	0.357685
POC1B-GALNT4;GALNT4	F8VUJ3;Q8N4A0	0.404253	0.370491	0.242934
DAZAP2	F8VUW5;Q15038-3;Q15038-6;Q15038;Q15038-4	-0.0698455	0.855878	0.784007
NAP1L1	F8VUX1;F8VY35;F8W0J6;F5H4R6;P55209-2;P55209;H0YIV4;F8W020;F8VVB5	1.03544	0.00400505	0.00066591
WDR90	F8VUX9;Q96KV7-3;Q96KV7-5;Q96KV7	0.445302	0.429919	0.297942
CD63	F8VV56;F8W022;F8VWK8;P08962-3;P08962-2;P08962;F8VNT9	-1.74893	0.00126075	0.00015427
NAP1L1	F8VV59;B7Z9C2;P55209-3;F8W118;H0YHC3;H0YH88;F8VRJ2;B7Z4K9	0.332446	0.471898	0.338752
COPZ1	F8VVA7;P61923;F8W651;P61923-5;P61923-4;F8VXB1;F8W156;F8VYZ4;F8VUC5;F8VXR1;P61923-3;F8VYK5;P61923-2;F8VYE0	0.0205265	0.955303	0.930206
DUSP6	F8VW29;Q16828
TSPAN31	F8VWE0;Q12999;F8VS78;F8VW54;F8VVF8;F8VNT7;F8VP43	-0.672001	0.0534697	0.0185607
CS	F8VWQ5;F8W0J2	-1.03336	0.00578318	0.0010677
SMARCC2	F8VXC8;Q8TAQ2-2;Q8TAQ2-3;F8VZW6	0.377959	0.0298083	0.00882878
KANSL2	F8VXI8;F8VX10;Q9H9L4;H0YIQ8;F8VRX7;F8VUX5;F8VP38;H0YHR2;H0YID1	0.345549	0.148686	0.0706864
GIT2	F8VXI9;F8WAK2;Q14161-10	-0.828495	0.0678907	0.0252147
CHST11;CHST13	F8VXK3;Q9NPF2-2;Q9NPF2;A0A087WU70;Q8NET6-2;Q8NET6	-1.72818	0.00054803	5.1918e-05
RGPD1;RGPD2	F8VYC4;A0A286YES2;P0DJD0;P0DJD1;A0A1W2PNU4	-0.998406	0.0892542	0.0359865
PPP1CC;PPP1CB	F8VYE8;P36873;P36873-2;F8VR82;F8W0W8;A0A087WYY5;H0Y3Y6;F8WE71	0.36897	0.0612906	0.0222414
CDK4	F8VYY1
SMARCD1;SMARCD3	F8VZ70;F8VW95;C9JYI7	-0.911741	0.0245715	0.00687684
PCBP2	F8VZX2;H3BRU6;F8VXH9;F8W1G6;H3BND9	1.89655	0.0131574	0.00307153
HSP90B1	F8W026
CNPY2	F8W031;F8VXJ7;F8W1K5;F8VP03;F8W1U5;H0YIH9	-0.739877	0.0728065	0.0275291
OSBPL8	F8W060
ATXN2	F8W0B5
PCBP2	F8W0G4
ATP5F1B	F8W0P7	-0.639962	0.00679114	0.00131489
PPHLN1	F8W0Q9;Q8NEY8-8;Q8NEY8-2;Q8NEY8-6;Q8NEY8-9;Q8NEY8-5;F8WF16;F8VWU8;F8VPY7;F8VRK2;Q8NEY8-7;F8VP48;F8VXV7;REV__K7EN69	0.309724	0.130457	0.0595474
PPP1CC	F8W1A0	-0.833744	0.0976703	0.0403757
AK2	F8W1A4;P54819-2;P54819;P54819-3;P54819-5;F8VY04;A0A5K1VW67;P54819-6;P54819-4	0.291916	0.299343	0.179764
CHPT1	F8W1B3;Q8WUD6-2;Q8WUD6	-0.334086	0.410566	0.279605
C17orf49	F8W1H0	-0.627278	0.325945	0.202308
NFE2	F8W1N9;Q16621	-0.564522	0.452402	0.32085
KLC1	F8W6L3;H0YJL0	-2.17224	0.0257372	0.00729261
ZDHHC3	F8W6M3;H0Y6A5;Q9NYG2;Q9NYG2-2	-0.38648	0.186775	0.0951349
BAP1	F8W6N3;Q92560;H0Y8E8;C9J7L9;F8WEY5	0.150448	0.773417	0.673824
PKLR	F8W6W2
EML1	F8W717;A0A3B3IU69;O00423;O00423-3;G3V500;G3V3N9;G3V497;G3V538;H0YJS9;G3V4H6;G3V4U5;G3V3J1;G3V5C8;H0YJK4
RPL32	F8W727;P62910;D3YTB1;D3YTI8	-0.119496	0.758749	0.65533
GOLIM4	F8W785	-0.004751	0.990332	0.985937
RPL10	F8W7C6;A0A087WV22;H7C123;H7C2C5;H7C2U2	-0.31593	0.696586	0.579937
MRE11	F8W7U8;P49959-2;F5GXT0;F5H742;F5H256
CDK10	F8W872;Q15131-2;Q15131;Q15131-4;Q15131-3;H3BT74;Q15131-7
VEZT	F8W8C2;Q9HBM0;F2Z3A6;Q9HBM0-2	-0.263702	0.506158	0.372697
SLBP	F8W8D3;Q14493;E7EUV9;H0YAE8;Q14493-2;H7C4H8	0.0610437	0.901955	0.850052
TIA1	F8W8I6;P31483;C9JTN7;P31483-2;P31483-3;E5RGV5;E5RG67;H7BY49	0.581385	0.0200758	0.00528387
POLD2	F8W8R3;P49005;A0A087WWF6;C9JLE1;C9IZD2;C9J8Z7;C9JHC7;H7C1B3	0.680801	0.00203264	0.00028456
IGF2BP2	F8W930;Q9Y6M1-1;Q9Y6M1;Q9Y6M1-5;Q9Y6M1-6;Q9Y6M1-3;Q9Y6M1-4	-0.49293	0.458012	0.326257
FSD1L	F8W946;Q9BXM9-2;Q9BXM9;A0A0C4DG97;Q8N450;C9JD05;Q9BXM9-3	-0.521796	0.189264	0.0967889
PPIP5K1	F8W9A8;B7WPL9;Q6PFW1-2;Q6PFW1;Q6PFW1-3;Q6PFW1-7;Q6PFW1-4;Q6PFW1-5;Q6PFW1-6;A0A2R8YGT1;H7C398;H0Y3Y5;C9J5E6;H7C436;C9JZX6	-0.405568	0.275163	0.160525
WNK2	F8W9F9;H0Y7T5;Q9Y3S1-2;Q9Y3S1-4;Q9Y3S1;A6PVV2;Q9Y3S1-3;H0Y7R3;H0Y7J9;H0Y493;E9PCD1
MTMR1	F8WA39;Q13613;Q13613-2;Q8NEC6;H0YDX3;E9PIH9;E9PPP8;F8W764;F8W8S8;H7BZJ1;H7C406	-0.177249	0.553713	0.421795
DDX31	F8WAJ0;Q9H8H2;Q9H8H2-2;Q9H8H2-4;Q9H8H2-3	0.604558	0.03257	0.0098851
KIF3C	F8WAR6;F8WER6;O14782	-2.05777	0.0001205	7.1556e-06
RNF149	F8WCD0;Q8NC42	-0.271599	0.39619	0.265964
EIF5A2	F8WCJ1;C9J7B5;Q9GZV4;C9J4W5
TPK1	F8WCM7;F8VRJ6;F5GZG6;Q9H3S4	-0.708041	0.319674	0.196613
CKMT1A;CKMT1B	F8WCN3;P12532;P12532-2;C9JSQ1;C9J6W7;C9JT96;C9JJX8;C9J995;C9J8F6	-0.333025	0.752788	0.646408
ZNF10	F8WD46;P21506;F5GZ75;A0A088AWK7
RPSA	F8WD59	-1.44367	0.00016565	1.1062e-05
PDCD6IP	F8WDK9	-1.95302	0.0270564	0.00779301
CMTM7	F8WDZ3;Q96FZ5-2;Q96FZ5
FLNA	F8WE98	-1.7052	0.24123	0.134264
BCHE	F8WF14;P06276;F8WEX7;H7C4Y0;H0Y885	-1.1896	0.200749	0.104276
ALG3	F8WF93;H7BZZ2;F8WE30;H7C0X4;Q92685	-1.36371	0.0766025	0.0293416
STIM1	G0XQ39;Q13586;E9PNJ4;Q13586-2;H0YDB2;E9PIQ8;E9PRZ7;E9PR09;E9PN27;E9PRE4;E9PR07;E9PJ19;E9PMB4	-0.233962	0.43662	0.304943
PABIR2	G1UD79;Q7Z309-3;Q7Z309-4	0.346751	0.391317	0.26152
NDUFV1	G3V0I5;P49821-2;P49821;E9PQP1;E9PPR0;E9PPS5	-0.5329	0.119796	0.0528706
CCAR2	G3V119	-0.700213	0.109525	0.0469976
GSDMD	G3V1A6;P57764	-0.25114	0.343714	0.217996
LIN7C	G3V1D4;Q9NUP9	-0.735468	0.0090075	0.00189421
RXYLT1	G3V1K2;Q9Y2B1	-0.895888	0.0741877	0.0282031
TJP1	G3V1L9;Q07157;G5E9E7;Q07157-2;A0A087X0K9;H0YKB1;H0YLT6	-0.741411	0.264537	0.152191
ZSCAN21	G3V1M0;Q9Y5A6;G3V0F4;C9JHD9
HBA2	G3V1N2	-1.44294	0.346872	0.221129
BORCS5	G3V1P3;Q969J3;Q969J3-2	0.14623	0.57464	0.44394
DENND5B;DENND5A	G3V1S3;Q6ZUT9-2;H0YGE5;Q6ZUT9-3;H0YDV6
FCF1	G3V1S4;Q9Y324;G3V5S9;G3V5D2;G3V5L8;G3V3N8	0.805707	0.0335593	0.01029
MYL6	G3V1V0;F8W1R7;P60660;G3V1Y7;H0YI43	-0.620155	0.247289	0.139278
GTSF1	G3V1V4;Q8WW33	1.1578	0.157767	0.0762337
ZC3H14	G3V256;Q6PJT7-4;A0A087WTC9;Q6PJT7-8;H0YJ51;H0YJ87	1.37937	0.00843555	0.00173926
WDR25	G3V2K8;G3V367;Q64LD2	0.300353	0.414151	0.282841
ACTN1	G3V2X9	-1.76269	0.00377028	0.00061964
ATP5MF-PTCD1;PTCD1;ATP5MF	G3V325;O75127;C9JGL8;C9JJT5;C9JU26;C9JQN9;P56134-4;P56134-2	-0.0321366	0.963342	0.944621
WARS1	G3V339
RNASE1	G3V357;P07998
MYO5A;MYO5C	G3V394;Q9Y4I1-3;O95317;Q9UES5;G3V3C9;H0YM96	-0.0318067	0.952149	0.925764
KLC1	G3V3H3;Q07866-10
WARS1	G3V456	0.0470416	0.964155	0.945995
MED6	G3V4A5;A0A087WYL7;O75586;O75586-2;O75586-3	0.55839	0.0297654	0.00880535
PRKCH	G3V4H0	-2.71463	0.0465536	0.0155644
ZNF410	G3V4H7;J3KNQ6;Q86VK4-4;Q86VK4-3;Q86VK4;Q86VK4-5;G3V4E6;A0A1W2PNT4;H0YJI7;Q86VK4-2	0.400589	0.344157	0.218515
ENTPD5	G3V4I0;O75356;G3V450;REV__Q8N2N9-4;REV__E9PJI0	-0.617626	0.184189	0.0934202
VIPAS39	G3V4K3;Q9H9C1;Q9H9C1-2;G3V549	0.242202	0.410953	0.279917
PSMC1	G3V4X1	-0.870274	0.0162795	0.00403441
LTBP2	G3V511;G3V3X5;Q14767
MIA2;CTAGE1;CTAGE3P	G3V599;Q96PC5;Q96PC5-9;Q96PC5-14;Q96PC5-7;Q96PC5-10;Q96PC5-12;Q96PC5-5;Q96PC5-8;Q96PC5-6;Q96RT6;G3V5K6;Q8IX95;G3V3C4;G3V4M1;Q96PC5-2	-0.790781	0.00393838	0.00065268
CCNK	G3V5E1;O75909;O75909-1;O75909-4;O75909-2;G3V2Q3;G3V235	0.140774	0.372358	0.244516
ZFYVE1	G3V5N8;Q9HBF4-3;Q9HBF4;Q9HBF4-2	0.175107	0.482309	0.349377
KLC1	G3V5R9;Q07866-9;Q07866-5;Q07866-3;Q07866	0.0398003	0.919687	0.875887
GSTZ1	G3V5T0;A0A0C4DFM0;G3V4T6;G3V267;A0A0A0MR33;O43708-2;G3V3B9;G3V5U6;H0YJN8	-0.969185	0.0200518	0.00527274
CDK2;CDK3	G3V5T9;P24941;P24941-2;E7ESI2;G3V317;K7EJ83	-0.0245642	0.937108	0.903383
PPP2R3C	G3V5U8;G3V561;A0A0C4DGK2;Q86US5;G3V2K1;Q969Q6
HNRNPC	G3V5V7
PSMA6	G3V5Z7;P60900;G3V295;P60900-2;G3V3I1;G3V3U4;G3V4S5;G3V2S7;H0YJC4	-0.0540623	0.783538	0.687404
SLC26A6	G3XAC1;Q9BXS9-3;Q9BXS9-7;Q9BXS9;Q9BXS9-5;Q9BXS9-4;A0A0C4DFT5;Q9BXS9-2;Q9BXS9-6;F8W9I8;C9J6Y3;C9JKR6	-1.13787	0.130603	0.0596573
ZNF512	G3XAG1;Q96ME7-3;Q96ME7;Q96ME7-2	-0.566144	0.0887147	0.0356626
CLCN4	G3XAG5;P51793-2;P51793;A0A6Q8PG54
SEPTIN5	G3XAH0;Q99719-2	-1.27606	0.014682	0.00352569
TRAM1	G3XAN4;Q15629-2;Q15629	-0.640352	0.242032	0.135083
TENT4B	G4U4J3;Q8NDF8-3;Q8NDF8-5;Q8NDF8;Q8NDF8-2;Q8NDF8-4;E9PC61	0.431235	0.219745	0.118334
SMARCB1	G5E975;Q12824-2;Q12824;A0A0G2JRV3;C9JTA6;A0A0G2JSE9;A0A2R8Y5N5;B5MCL5;A0A0U1RQQ2;A0A0U1RRB8;A0A2R8YEE8;A0A2R8YDN6	0.325867	0.0590912	0.0211384
USP11	G5E9A6;P51784;Q5JXD3	-0.0854924	0.834517	0.756458
SOS1	G5E9C8;Q07889;Q07889-2;C9K0N6	-0.217362	0.197994	0.102417
ARMC8	G5E9V6;H7C5B7
CHPF2	G5E9W2;Q9P2E5;Q9P2E5-2;C9JZF7;H7C5L5	-0.0864218	0.81145	0.725885
MRPS22	G5E9W7;G5E9V5;P82650;H7C5H3;H7C5F2;P82650-2;H7C5L9;C9J5D8	0.249679	0.428988	0.296988
GIMAP4	G5E9W9;C9IZQ3
ARAP3	G5E9Y3;Q8WWN8;Q8WWN8-2;Q05CH1
CLPTM1L	G5E9Z2	-1.46207	0.010253	0.00224715
CELF1	G5EA30;Q92879-2;Q92879-3;Q92879;Q92879-6;Q92879-4;Q92879-5;E9PSH0;E9PQK4;E9PKU1;F5H4Y5;F5H0D8;E9PKA1	0.324277	0.242374	0.135376
CDC27	G5EA36;F6QPS0;I3L394;I3L3H6;I3L328;I3L2Z8;I3L225;K7EMA6;I3L1K3;I3L3G1;E9PRZ6	0.487959	0.00254207	0.0003821
HNRNPH1	G8JLB6;P31943;E9PCY7;D6RBM0;D6RIU0;D6RFM3;D6RIH9;D6RJ04;D6RDU3;D6R9T0;D6RIT2;E7EN40;E5RGV0;H0YB39;H0YBD7;D6RDL0;H0YAQ2;E5RGH4;D6RF17;H0YBG7;D6R9D3;H0YBK1	0.436405	0.00224532	0.00032538
CDC25B	G8JLH2;B4DIG0;P30305-2;P30305;P30305-4;P30305-3
VSTM1	G8JLN4;A0A2R8Y636;Q6UX27-3;Q6UX27-2;Q6UX27
CNK3/IPCEF1;IPCEF1	G9CGD6;G9CGD6-2;Q8WWN9;Q8WWN9-2;A0A2Q2T6B6;G9CGD6-3;E5RGN6;E5RGB6;E5RJQ7;E5RK08	-0.6854	0.236659	0.130992
HCK	H0Y3C5;J3KPD6;P08631-4;P08631;P08631-3;P08631-2;H7BXG4;H7C5P9	-1.17879	0.0212529	0.00570075
UBR3	H0Y3K2
SIK3	H0Y4E8;H7C3X8	-0.325831	0.203005	0.106009
IMPDH2	H0Y4R1;E7ETK5
LARP4B	H0Y4V9;H0Y641	0.641517	0.147644	0.0698725
TRRAP	H0Y4W2;Q9Y4A5;F2Z2U4;Q9Y4A5-2;A0A2R8YFJ4;C9K0N1	0.19487	0.0469521	0.0157709
DOCK9	H0Y572
DOCK4	H0Y599;Q8N1I0;Q8N1I0-3;Q8N1I0-2;H0Y7H7;C9J637;A0A590UJ51;A0A590UJM5;F5GXW1;Q8N1I0-4	-0.0889334	0.917994	0.873241
RPL36A;RPL36A-HNRNPH2	H0Y5B4;H7BZ11;J3KQN4;P83881;H7BY91;H0Y3V9;R4GN19	-0.4833	0.117409	0.0513526
FLNA	H0Y5C6
FLNA	H0Y5F3	0.209091	0.841428	0.765708
ERGIC3	H0Y5K5;Q9Y282;Q9Y282-3;Q9Y282-2;H0Y802;A6PVJ2;A0A0C4DH46	-0.476762	0.293426	0.174697
ERGIC3	H0Y621;A0A1W2PPS8	-1.64913	0.0281408	0.00817624
TRIM16;TRIM16L	H0Y626;K7EL43;J3QL38;J3QKY5;J3QR69;J3QLP0;K7ENN8;Q309B1-2	-1.26943	0.0576598	0.0204817
ARFGAP3	H0Y6A0
SUSD1	H0Y6B2;H3BLV4;F8WAQ1;Q6UWL2-3;Q6UWL2;Q6UWL2-2	-0.685726	0.266723	0.154019
KDM1B	H0Y6H0;Q8NB78;Q8NB78-2;Q8NB78-4	-0.0349744	0.89451	0.840534
ATF6B	H0Y7D7;Q99941-2;Q99941
TLR9	H0Y858;Q9NR96-4;Q9NR96-2;Q9NR96-5;Q9NR96;Q9NR96-3;H7C5I2	-2.60419	0.00410396	0.0006858
GOLGB1	H0Y867	-0.683681	0.0840674	0.033159
NDUFB5	H0Y886;O43674;E7EWP0;O43674-2;H7C568;A0A087WYD0	-0.83805	0.063655	0.0232826
TMEM222	H0Y8D0;H0Y870;H0Y861;Q8TDQ4;Q5SSC2;Q9H0R3;H7C5C5
HERC3;HERC6	H0Y8G9;Q15034;Q15034-2;C9J8E7;H0Y9U0;C9JFL2;C9JKA7;C9J6Z1	-0.617863	0.0559387	0.0196617
RGS14	H0Y8W3	0.080712	0.81483	0.731255
RAPGEF2	H0Y905	-0.639853	0.150294	0.0715589
PGM3	H0Y987;O95394;O95394-3;O95394-4;A0A494C0G1;J3KN95;A0A494C1E2;A0A494C1Q4;A0A087WT27;A0A494C099;A0A494C163;D6RIS6;H0Y8I3;A0A494C076	-0.374547	0.308744	0.187143
ABCE1	H0Y990	-2.09349	0.00056046	5.372e-05
DEK	H0Y993;P35659;A0A494C028;H0Y8X0;A0A494C198;D6R9L5	0.363337	0.494376	0.361708
TXNDC15	H0Y997;Q96J42-2;Q96J42;D6RB48;D6RBD9;H0Y928	1.04108	0.367039	0.240187
CAMK2D	H0Y9C2	0.15915	0.812334	0.727094
MRPL3	H0Y9G6;E7ETU7;P09001;D6RC14;E9PF06;D6RBQ5	0.596191	0.0490318	0.0166576
SFPQ	H0Y9K7
PHYKPL	H0Y9N3
PPIP5K2	H0Y9S9
TMA16	H0Y9X1;Q96EY4;D6RA57;D6RE67;D6RC31	0.718117	0.0782392	0.0301656
SYNPO2	H0Y9Y3;Q9UMS6-4;Q9UMS6-2;Q9UMS6;Q9UMS6-3;Q9UMS6-5
CNOT6L;CNOT6	H0Y9Z5;Q96LI5;H0Y9C1;Q96LI5-2;D6RGK9;D6RIW9;D6R9H6	0.188406	0.400355	0.270254
PCBD2	H0YA52;Q9H0N5	-1.05475	0.00508773	0.00090878
SEC31A	H0YAB3	-0.381749	0.600314	0.470544
APBB2	H0YAJ5;G5E9Y1;Q92870-2;Q92870;Q92870-4;D6RB55;Q92870-3
RAPGEF2	H0YAJ8
ZC2HC1A	H0YAP0
DENND3	H0YAY3;E9PF32;A2RUS2-2;A2RUS2;B3KRG7;E5RI43;E5RIR7;E5RHH2;A2RUS2-3;A2RUS2-4;H0YBH5;E5RJ42;H0YBK9;H0YAW2	-0.766757	0.0487098	0.0165365
UBE2W	H0YB73;H3BMM0;X6REH9;Q96B02;Q96B02-3;E5RG25	0.988871	0.0491623	0.0167079
MTDH	H0YBJ8	-0.298552	0.725259	0.612416
CCNC	H0YBQ5;J3KP90;E5RFK5;P24863;E5RIH8;Q5JV82;E5RI39;G5E954;P24863-2
MYC;MYCN	H0YBT0;A0A087WUS5;P01106;P01106-2;H0YBG3;A0A0B4J1R1;A0A494C1T8;P04198
TPD52;MRPS28	H0YC42;H0YC44;P55327-8;U3KQQ8	0.912454	0.10459	0.0443277
SF3B2	H0YCG1	-0.343332	0.320747	0.197504
SLC43A3	H0YD64;E9PS74;Q8NBI5;Q8NBI5-2	-1.13532	0.176233	0.088159
MAPK3	H0YDH9
PLEC	H0YDN1;E9PMV1
CRTC2	H0YDQ8
TRMT44	H0YDS2;Q8IYL2
RNPC3	H0YEB8
PICALM	H0YEF7;H0YEH1;H0YE97;H0YD48	-0.279325	0.407694	0.276964
C8orf82	H0YF29;Q6P1X6;Q6P1X6-2;J3KNI2	0.385542	0.43183	0.300199
RCAN3	H0YF64;Q9UKA8-6;Q9UKA8-5;Q9UKA8-2;Q9UKA8	0.286858	0.597079	0.467005
HADHA	H0YFD6;P40939;A0A2R8Y4F5;A0A2R8YG21;A0A2R8Y688;P40939-2	-0.203857	0.568348	0.437442
NUMA1	H0YFY6
ARHGDIB	H0YGX7
IFT81	H0YHE2;Q8WYA0;F8W1J4;Q8WYA0-4;Q8WYA0-3
Q3KR37-2	H0YHG0;H0YHH1;H0YIP3;H0YHR6	1.1604	5.2951e-07	5.1019e-09
FKBP11	H0YHM7	-2.61392	0.00330858	0.00052907
IRAG1	H0YI08;Q9Y6F6-5;Q9Y6F6-4;Q9Y6F6;Q9Y6F6-7;Q9Y6F6-3;Q9Y6F6-1;Q9Y6F6-2;Q9Y6F6-8;E9PJ61;H0YCL0	-1.02463	0.187961	0.0960097
KIF21A	H0YI78	0.0919074	0.834107	0.75596
FBXO21	H0YIE9;O94952-1;O94952;Q4G104;H0YHF6
PPP1R12A	H0YIS4
GATC	H0YIV9;O43716;F8VRU3;J3KMY1	-0.286015	0.332562	0.207732
PSMA3	H0YJ03	-1.90815	0.0241863	0.00672262
STON2	H0YJ05
MNAT1	H0YJF2
VRK1	H0YJF7
TMPO	H0YJH7
STRN3	H0YJT2
STRN3	H0YJZ4
CERS4	H0YKR4;H0YNR6;H0YN04;H0YKC9;Q9HA82;H0YLY3;H0YMY6	-0.735489	0.325672	0.201748
ETFA	H0YL12
ANXA2	H0YL33;H0YNA0;H0YN52;H0YLE2	1.50039	0.0135479	0.00317895
SYNM	H0YL34
GMPR2	H0YL68
TLE3;TLE2	H0YL70;H0YKN8;Q04726;Q04726-2;H0YNT2;A0A0D9SES8;H0YNI7;K7EJR7	0.426682	0.0323276	0.00978824
MAN2A2	H0YLB9;P49641-1;P49641;H0YLU3;H0YKH9;A0A0C4DGL1;H0YNG5;P49641-2
AP3S2	H0YLI7;P59780;H0YLX6;H0YN38;P59780-2
DMXL2	H0YLM8;Q8TDJ6;Q8TDJ6-3;Q8TDJ6-2;H0YM41	-1.11686	0.012991	0.00302491
TRPM7	H0YLN8;Q96QT4;A0A0C4DGL2;H0YNM0	-0.226859	0.711269	0.595817
LDLR	H0YMD1;J3KMZ9;P01130-5;P01130;P01130-3;P01130-6;P01130-4;P01130-2;H0YM92;H0YMQ3	0.148247	0.813483	0.728956
MORF4L1	H0YMJ0;B3KTM8;Q9UBU8-2;Q9UBU8;H0YLJ3;H0YM21;Q9UBU8-3;H0YMT8;H0YNE0;H0YLV1;H0YNX3;H0YNI8	0.553532	0.00481355	0.00084462
GDPGP1	H0YN11
CINP	H0YN33;Q9BW66;Q9BW66-3;H0YKY0;Q9BW66-2	-0.508195	0.00356404	0.00057933
CCDC32	H0YN78;Q9BV29;Q9BV29-2;H0YLN5;H0YM19;H0YLI5;H0YMC0;Q9BV29-3	0.364171	0.470868	0.337843
SPPL2A	H0YNA2;Q8TCT8
TM2D3	H0YNF6;B3KT51;E7EPS7;H0YNS4;Q9BRN9-2;Q9BRN9
SEC11A;SEC11B	H0YNG3;P67812-4;P67812;P67812-3;P67812-2;H0YNX5;H0YKT4;H0YNA5;P0C7V7	-0.93854	0.0194799	0.00510132
UACA	H0YNH8;Q9BZF9-2;Q9BZF9;F5H2B9;H0YN48;H0YMI1	0.0401256	0.958443	0.935102
GMPR2	H0YNS9	-2.31417	0.0175402	0.00446502
NLRC3	H3BLT9;Q7RTR2;Q7RTR2-2;Q7RTR2-3;Q7RTR2-4
LSAMP	H3BLU2;Q13449;F5H5G1;C9J5G3	-1.17736	0.372431	0.244743
WWC1	H3BLZ3;Q8IX03-2;H0YBE8;Q8IX03;H0YAU4
NUB1	H3BM14;H3BM74;Q9Y5A7-2;Q9Y5A7;F8WDB6;C9JRT6;F8WDL9;H7C5N1;H7C5E1	-0.514407	0.102848	0.0433205
GLG1	H3BM42;H3BQU9;H3BQT1	-0.963797	0.00447867	0.00077152
AKTIP	H3BM79;Q9H8T0;Q9H8T0-2;H3BSX7;H3BNB8;H3BVH0;H3BRV2;H3BRT7
SPNS1	H3BMF4;H3BPT8;Q9H2V7-4;H3BPQ9;H3BR82	-0.237064	0.469894	0.336952
RNPS1	H3BMM9;H3BTC0;Q15287;Q15287-3;Q15287-2;H3BV80;H3BPG5;H3BUL0;H3BUG0;H3BTY0;H3BNI3;H3BP82;H3BTR6;H3BNU7;H3BTV0;H3BRK4	0.734065	0.00014636	9.2529e-06
TSC2	H3BMQ0;A0A2R8Y5F1;A0A2R8Y7X5;P49815-5;P49815-3;A0A2R8YDR3;A0A2R8YGD6;A0A2R8YGU4;A0A2R8Y7C8;X5D2U8;P49815;P49815-4;P49815-2;A0A2R8YDZ2;P49815-7;P49815-6;A0A2R8Y6C9;H3BQK4;A0A2R8YEJ8;A0A2R8YGE6;A0A2R8Y670;A0A2R8Y5B2;P49815-8;A0A2R8YHA2;A0A2R8YCR8;Q5HYF7;A0A2R8Y692;C9JX95;I3L3B1	-0.168231	0.654171	0.532848
TMEM208	H3BMW4;Q9BTX3;J3KRY7;Q9BTX3-2
ITGAX	H3BN02;P20702	-0.895439	0.119751	0.0528362
ARL6IP1	H3BN98;H3BPJ2;Q15041-2;Q15041;Q15041-3	0.569823	0.221091	0.119351
GDE1	H3BNA5;H3BRL5	-0.72614	0.0570787	0.0201944
RPS17	H3BNC9;P08708;H0YN88;A0A075B716;H0YN73;A0A0J9YYC4	-0.621213	0.00223542	0.00032367
INO80E	H3BNM4;Q8NBZ0;J3KNE2;I3NI13;I3L270;Q8NBZ0-2	0.898126	0.0135904	0.00319564
HEXA	H3BP20;P06865;H3BS10;H3BTD4;H3BU85;P06865-2;A0A087WUJ7;H3BRP6;A0A087WTY2;H3BVH8;H3BT62;H3BQ04	-0.477269	0.257625	0.146614
COQ7	H3BP28;Q99807;Q99807-2;I3L1T0;H3BSZ3;H3BS11;H3BTN8	-0.962643	0.00136216	0.00016978
NME3	H3BPD9;H3BMQ7
FUS	H3BPE7;P35637-2;P35637;H3BNZ4	2.37251	9.5332e-07	1.1551e-08
ZNF598	H3BPG6;H3BQQ2;H3BR87
MACF1	H3BQK9;H3BPE1;A0A5F9ZGX0;A0A669KBB0;H0Y4F5;A0A669KB06;A0A669KB84;E9PS75;B4DQX9	0.820735	6.9589e-06	1.8218e-07
ANTKMT	H3BQW1;J3KMW5;Q9BQD7;H3BPE8
ZFYVE19	H3BRF9;Q96K21;Q96K21-2;H3BRM1;H3BN64;H3BVF5;H3BSF5;H3BP54	0.237211	0.406939	0.276138
GSTM1	H3BRM6
ABAT	H3BRN4;P80404;H3BNQ7;H3BPW8	-1.05476	0.0284544	0.00831513
SMPD3	H3BS51;Q9NY59-2;Q9NY59	-0.157688	0.885572	0.827276
SMIM1	H3BS66;A0A2R8Y7R4;B2RUZ4
MPHOSPH6	H3BSB3;H3BNT4;Q99547;H3BNK8;H3BU96	0.882486	0.0003431	2.8153e-05
FAM219B	H3BSK2;H3BM86;Q5XKK7-2;Q5XKK7-3;Q5XKK7;H3BRU1;H3BNG0;H3BMU7;H3BMY2	-0.920498	0.0508889	0.0174411
ACSM3	H3BSM0;Q53FZ2;Q53FZ2-2;H3BUF2;H3BV29;H3BT38	-0.333512	0.42974	0.297663
RUSF1	H3BSM7;Q96GQ5;H3BR29;Q96GQ5-2;I3L2V0;H3BTA0;H3BS97	-1.0837	0.00139613	0.00017468
ZNF106	H3BSS6;Q9H2Y7;Q9H2Y7-2;A0A0C4DGM5;H3BNX5;H3BS99;H3BNJ4;U3KQH7;H3BRD4	1.80803	2.3823e-06	4.3154e-08
BLOC1S6	H3BST1;Q9UL45;H3BR42;H3BRA4;H3BNE3;H3BPR6;H3BN13;Q9UL45-2	0.261356	0.317004	0.194515
CTU2	H3BSW6;Q2VPK5;Q2VPK5-5;Q2VPK5-3;H3BPG4;H3BNM3	0.66851	0.0174784	0.00444299
ADPGK	H3BTH4	-1.78067	8.1905e-05	4.4607e-06
CRISPLD2	H3BTI0;Q9H0B8;Q9H0B8-2;Q9H0B8-3;H3BSZ9;H3BTP0;Q9H0B8-5;Q9H0B8-4	-2.08727	0.00047278	4.295e-05
MAP1LC3B;MAP1LC3B2;MAP1LC3A	H3BTL1;Q9GZQ8;A6NCE7;H3BTE7;Q9H492;Q9H492-2	1.99678	0.00025091	1.9114e-05
CENPT	H3BTR4;Q96BT3;H3BUW2;Q96BT3-2;H3BMP6;H3BQS6;H3BN05;H3BTS2;H3BQJ0;I3L4F8;Q96BT3-3;H3BQ71	0.413554	0.342461	0.21679
CORO1A	H3BTU6	-0.0163762	0.985008	0.978628
E4F1	H3BUJ7;Q66K89;H3BSL4;H3BN24	0.50512	0.0258219	0.0073228
NOL3	H3BUP2;H3BUN4;O60936;O60936-3;H3BM67;O60936-1;J3QLT7;H3BQJ5	0.132325	0.722508	0.609486
RBMX	H3BUY5
TBC1D24	H3BV07;A0A2R8Y518;Q9ULP9-2;Q9ULP9;A0A0D9SFR5;H3BQ06	-0.288384	0.158374	0.0767931
GCA	H7BXD5;P28676;H7C2Z6;C9JIZ3;C9JWQ8;C9JV47	-1.27015	0.00742903	0.00148117
SAP130	H7BXF5;A0A2R8YDB8;Q9H0E3-3;Q9H0E3;Q9H0E3-2;C9J683;C9JTJ5	0.293222	0.129425	0.0589213
PPP6R3	H7BXH2;E9PKF6;Q5H9R7-6;Q5H9R7-2;Q5H9R7;Q5H9R7-5;Q5H9R7-4;Q5H9R7-3;H0YEN2;E9PNN8;H0YDW1;H0YEV0;E9PKG4;E9PJD8;H0YDK9	0.0292447	0.877058	0.81635
METTL21A	H7BXH9;Q8WXB1;C9JSX1;C9JES0;Q8WXB1-2	-0.567772	0.231271	0.127041
ESYT2	H7BXI1;A0A499FIX8;A0FGR8-6;A0A087WXU3;A0FGR8	0.178157	0.489165	0.356077
TMEM41A	H7BXL1;F8WDE2;Q96HV5
KALRN	H7BXZ5;O60229;O60229-4;C9IZQ6;O60229-2	-0.551543	0.440152	0.308782
NCL	H7BY16
ZBTB44	H7BY22;H0YEM9;Q8NCP5-3;Q8NCP5-4;Q8NCP5-2;Q8NCP5;H0YCZ0;A0A0A0MTE9	-0.191463	0.527266	0.393426
CCDC88B	H7BY33;A6NC98-5
RYR2	H7BY35;Q92736;Q92736-2;A0A590UJZ8;A0A590UKB7
EWSR1	H7BY36	0.90644	0.00099922	0.00011507
RNF34	H7BYJ1;Q969K3;Q969K3-2;A0A087WTM5;G3V504;G3V4D1;G3V5F1	0.761648	0.0332495	0.0101392
NCAM1	H7BYX6;A0A087WVU1;A0A087X1V2;A0A087WZS4;A0A0C4DGS4;A0A087WTR3;A0A087WVD0	-2.8588	0.0291148	0.00857798
TPM1	H7BYY1;P09493-2	-1.20115	0.050145	0.0171381
ASB3	H7BYZ6;Q9Y575;Q9Y575-3;Q9Y575-2	0.820017	0.0691351	0.0258261
MCFD2	H7BZ18;A0A3B3IU18	-3.9966	6.8977e-06	1.7708e-07
CAD	H7BZB3
AP1S2	H7BZG6
PRUNE2	H7BZH9;E9PDC2;A0A088AWP5;Q8WUY3-4;Q8WUY3;Q8WUY3-2;Q8WUY3-3;A0A0C4DFM3;Q5JUB9;Q5JUB8;Q8WUY3-5
PDIA3	H7BZJ3	-1.40471	0.00012145	7.2264e-06
OGG1	H7BZM3;O15527-8;O15527-2;O15527;O15527-7;O15527-3;O15527-4;H7C1V7;H7BXZ1;O15527-5
PCYT1A	H7BZN1
RBM33	H7C0H2
Q00341	H7C0S8	0.941362	0.00259907	0.00039222
BET1	H7C1N3;O15155	-0.491124	0.429446	0.297394
APOO	H7C1U8;Q9BUR5-2;Q9BUR5;A0A0J9YWW6;G3V1B6	-0.609413	0.137277	0.0638134
NCKAP5L	H7C1V4;Q9HCH0-2;Q9HCH0
TATDN2	H7C1W4;Q93075;H7C1D0;H7BZJ2	-0.353355	0.29927	0.179684
R3HDM1	H7C2F9
EBNA1BP2	H7C2Q8;Q99848	0.746526	0.00738767	0.00146761
GNS	H7C3P4;F6S8M0;P15586-2;P15586;H0YFA9;F5H4C6	-0.422317	0.0994002	0.0413413
BRAF	H7C560;A0A2R8Y8E0;P15056;A0A2U3TZI2;A0A2R8YDP5;A0A2R8Y492;A0A2R8Y679;H7C4S5;A0A2R8Y467;H7C5K3;A0A2R8YES9	-0.113378	0.632284	0.507321
SF1	H7C561;H7C0N4	0.142266	0.551444	0.418908
NDUFB2	H7C5B8;O95178;C9IZW8;C9JXM4	-1.53935	0.0012449	0.00015203
LRCH4	H7C5D9
PLSCR1	H7C5I5;C9J7K9;O15162-2;O15162;C9J9P4;C9J0H3;C9JE06	-1.99428	0.00048636	4.4809e-05
FBXL17	H7C835;Q9UF56;A0A6E1XD66;Q9UF56-3;Q9UF56-2	-0.363561	0.131683	0.0605021
GCOM1;MYZAP	H8Y6P7;P0CAP1-11;P0CAP1-8;P0CAP1-5;P0CAP1-10;P0CAP1-7;P0CAP1-6;P0CAP1-9;P0CAP1-3;P0CAP1-4;P0CAP1-2;P0CAP1;H3BTD5	-0.155461	0.428167	0.296163
COPRS	H9KV77;Q9NQ92;J3QRX6	0.174021	0.85071	0.777742
TNRC18	H9KVB4;O15417;O15417-2;H7C177;O15417-3;H7C0N9;H7C3U5;H7BXS9	-0.868326	0.135073	0.062513
GABPB1	H9ZYI9;Q06547-4;Q06547-3	0.220443	0.588829	0.458695
C17orf80	I3L072;Q9BSJ5-2;Q9BSJ5-3;Q9BSJ5;J3KTJ7;J3KT60	-0.0753541	0.824665	0.743101
PEDS1-UBE2V1;UBE2V1;PEDS1	I3L0A0;Q13404-7;Q13404-1;Q13404-2;G3V2F7;A0A0A0MSL3;Q13404-6;F8WBY2;F8W924
SLC25A52	I3L0B8;Q3SY17
TRAP1	I3L0K7;I3L239;I3L2D5;I3L253
RNF167	I3L0L6;Q9H6Y7;I3L2Y3;I3L462;I3L1K4;K7EN24;I3L0V7;I3L2D4	-0.693091	0.0468988	0.0157444
DCTN5	I3L0U8
NEURL4	I3L100;I3L2W2;Q96JN8-2;Q96JN8;I3L2Z9;K7EPS7;K7ESJ6;K7ESM1	0.335386	0.271837	0.157916
DGKE	I3L112;P52429;I3L2V2;P52429-2	-0.539694	0.22402	0.121658
DPH1	I3L1H5;A0A6Q8JGF9;Q9BZG8;Q9BZG8-3;Q9BZG8-2;U3KQN3;I3L3X9;A0A0A0MTR4;V9GYS2	0.439849	0.158951	0.0772325
ELP5	I3L1Q3;Q8TE02;Q8TE02-4;I3L2A9;I3L2T0;I3L3N8;I3L437;Q8TE02-3;Q8TE02-2;I3L1A8;I3L200	-0.0001026	0.999934	0.999644
ZC3H7A	I3L282	-0.73351	0.0479493	0.0162208
GEMIN4	I3L2C7;P57678;I3L4A4;I3L399;E7EN12;I3L4M4;I3L1J7	0.07211	0.744179	0.633927
CIC	I3L2J0;I3L135;I3L2I4	-0.519121	0.00103357	0.00012014
DVL2;DVL3;DVL1P1;DVL1	I3L2N2;O14641;I3L2W9;I3L0M7;I3L0Z8;A0A3B3ITC6;P54792-2;P54792;O14640-2;O14640;A0A087WWA7	0.346805	0.222215	0.120274
ALDH3A2	I3L2W1;A0A0D9SGC3
TFAP4	I3L301	0.402295	0.451301	0.319617
EPN2	I3L356;I3L2H1
PFN1	I3L3D5
ARHGAP17	I3L3P1
NAA38	I3L3Z2;Q9BRA0;I3L4V0;Q9BRA0-2;A0A0B4J297;I3L310	-0.0920658	0.884004	0.824876
ATPAF1	I3L448;Q5TC12;A8MRA7;Q5TC12-3;H0YEW4;Q5TC12-2;H0YD21;H0YDD6;E9PPX6	-0.126368	0.754875	0.64983
TMEM219	I3L4B3;I3L2J7;Q86XT9;H3BML8
ACTG1	I3L4N8	-0.782645	0.111077	0.0478367
GPS2	I3L4X7;Q13227-2;Q13227;I3L3Y9	0.218025	0.329024	0.20493
CEP20	I3NI25;Q96NB1;I3L269;I3L0U4;I3L2N4;I3L4V2;I3L0K3;I3L3N6;Q96NB1-2	-0.200537	0.795297	0.70261
TOM1L1	I3NI44;J3KQU4;I3L4I4;O75674-2;O75674-3;O75674;I3L1Q1;I3L4N3;I3L4G0;I3L3T4;I3L367
RBBP8	I6L8A6;Q99708-3;Q99708;Q99708-2;F6Q6H0;J3KSA4;J3QL93;J3QLW6;J3QSH7;J3QRM0
FABP5;FABP5P3	I6L8B7;A8MUU1;REV__U3KQK0;REV__Q99880;REV__O60814;REV__P06899;REV__P23527;REV__P33778;REV__P57053;REV__Q16778;REV__P62807;REV__Q5QNW6;REV__Q8N257;REV__Q93079;REV__Q99877;REV__Q99879;REV__Q5QNW6-2;REV__P58876
NPC2	J3KMY5;G3V3E8;E7EMS2;G3V3D1;P61916;H0YIZ1;G3V2V8;P61916-2	-1.81759	1.1531e-05	3.5965e-07
ADGRB3	J3KMY8;O60242-2;O60242
INTS2	J3KMZ7;Q9H0H0;A0A2R8Y4Z6;A0A2R8Y7F8	0.22591	0.180409	0.0908969
BNIP2	J3KN59;Q12982-2;Q12982	0.725184	0.0411199	0.0133317
TPM3	J3KN67	-1.21992	0.309671	0.188195
TBC1D8B	J3KN75;Q0IIM8;Q0IIM8-2;D6RFZ2;H0Y552;D6RC82	0.484958	0.419961	0.288444
SAMD14	J3KN99;Q8IZD0;Q8IZD0-2
CAMP	J3KNB4;P49913	-4.29566	1.407e-06	2.1638e-08
MAP3K4	J3KNB8;Q9Y6R4-2	0.574697	0.00509676	0.00091162
SAAL1	J3KND1
RGPD3;RGPD6	J3KNE0;A6NKT7;H7BZ48	-0.429782	0.126058	0.056945
MPHOSPH9	J3KNE4;A0A0A0MTP3;Q99550-2;Q99550;H0YG46;U3KQJ0;F5H1U6;H0YFS3;U3KQ61;U3KQD6	-0.242402	0.604175	0.474657
SEPTIN1	J3KNL2;Q8WYJ6;Q8WYJ6-2;I3L2M1	0.442021	0.304616	0.183771
PHKG2;PHKG1	J3KNN3;P15735;P15735-2;H3BP07;H3BTW6;H3BN16;H3BTI9;F6VCX5;Q16816;Q16816-2;F8WD25;C9JME8;C9J2Q6	-0.288389	0.206305	0.108374
BRAP	J3KNN7;Q7Z569;Q7Z569-2	0.157812	0.588397	0.457881
ZNF292	J3KNV1;O60281;O60281-2;H0YB79;E5RJG2;E5RFE6	-1.70406	0.00170796	0.00022661
CLUAP1	J3KNW5;Q96AJ1;I3L487;I3L3S9
PWWP3A	J3KNX4;Q2TAK8;A0A0D9SGJ8;Q2TAK8-3;Q2TAK8-2;K7EP97;K7ES53
FBRS	J3KNZ9;Q9HAH7;Q9HAH7-1;H3BRE6
ANKRD46	J3KP26;Q86W74;Q86W74-1;E5RHV2;E5RI20;E5RFM7;E5RI04
PHACTR2	J3KP75;O75167-5;O75167-2;O75167;O75167-4;H9KVA6;F6TH74;F5H858	-0.0140299	0.983632	0.976906
CCDC18	J3KP97;Q5T9S5;E9PFB9;Q5T9S5-2;Q5T9S2;H0YCD6
CRISP3	J3KPA1;P54108;P54108-2;P54108-3;I3L0A1	-2.41456	0.00029519	2.3549e-05
RBM7	J3KPD3;Q9Y580;F5GXV8;F5GY08;F5H606;I3L521;F5H674	1.55002	2.4133e-09	3.7635e-12
HECTD4	J3KPF0;F8VWT9;Q9Y4D8-4;Q9Y4D8;Q9Y4D8-2;Q9Y4D8-5;A0A494C150;Q9Y4D8-3;V9GYT9;F8VU57	0.00748443	0.979158	0.970818
KIF3A	J3KPF9;A0A087X011;E9PES4;Q9Y496;H7C2F6;C9J9X2	0.232217	0.337402	0.212333
BAZ2A	J3KPG5;F8VU39;Q9UIF9-2;Q9UIF9-3;Q9UIF9;A0A0C4DGI9;H0YHL2;H0YII3;F8VWQ3;H0YHQ7	0.0737126	0.747853	0.637864
PSTPIP1	J3KPG6;O43586;H0YKY3;O43586-2;H0YLW8;H0YLX8;B4E1Z9;H0YLI2;H0YLM9;H0YNS1;H0YNR2	-0.586169	0.333265	0.20841
CSAD;GADL1	J3KPG9;Q9Y600-2;Q9Y600;Q9Y600-3;Q6ZQY3-3
HDAC7	J3KPH8;Q8WUI4-3;Q8WUI4-8;Q8WUI4-5;Q8WUI4-6;Q8WUI4-7;Q8WUI4;Q8WUI4-4;Q8WUI4-10;F8VWY3;C9JEB6;C9JNI4;C9J102;C9JF80;Q8WUI4-2;Q8WUI4-9;H0YI41;C9JVZ1;C9JBC2;H0YH91;A0A087WYQ4;C9JGF5;H0YI15;C9JZ79;C9JH46	-0.219192	0.388073	0.258787
SLC6A4	J3KPR9;P31645;P31645-2
FAM83H	J3KPS2;A0A494C1T9;Q6ZRV2
TRABD	J3KPT4;Q9H4I3;Q9H4I3-2	-0.218017	0.592689	0.462631
CHCHD7	J3KPV1;Q9BUK0;Q9BUK0-2;Q9BUK0-4;E5RJ08;E5RHM5;E5RFN2;E5RII1	0.0876774	0.867743	0.801225
ANTXR2	J3KPY9;P58335-4;P58335-2;P58335;A0A0C4DG84;P58335-3	0.338366	0.480797	0.347159
C1D	J3KPZ4;Q13901	0.639227	0.00656583	0.00125306
POLI	J3KQ09;Q9UNA4;J3KSW2;X6R2I3;J3KTN3;J3KRG0;J3QR36;J3KRS8;J3KTM8	0.0487477	0.923595	0.881527
BSCL2	J3KQ12;Q96G97-4;E9PIU3;H7BXM1;E9PJK0;E9PSB5;E9PR78;Q96G97;E9PPN5;E9PJS9;F8WER0;H7C2D5;F8W7Q8
ARMC5	J3KQ26;Q96C12;H3BS74;Q96C12-4;Q96C12-2;Q96C12-3	0.536395	0.130891	0.0598244
OLA1	J3KQ32;Q9NTK5;Q9NTK5-3;C9JTK6	0.205127	0.311697	0.189996
PTRH2	J3KQ48;Q9Y3E5	-0.2828	0.517352	0.383356
GZMB	J3KQ52;P10144;Q6XGZ2;J3KPK2	0.666174	0.341702	0.216209
PHC1	J3KQH6;P78364;H0YH74;F5H6P9
SUMF2	J3KQJ1;Q8NBJ7;C9J660;F8WA42;A0A494C1B1;Q8NBJ7-3;A8MXB9;H7C3B2;C9JL30;Q8NBJ7-2;E9PBT8;J3QT17;E9PG02;Q8NBJ7-5;F8WEX5;F8WES7;Q8NBJ7-4;F8WEV7	-0.0732841	0.887838	0.831622
APOL2	J3KQL8	-0.780119	0.109211	0.0468401
CEP170B	J3KQR7;Q9Y4F5-3;Q9Y4F5-2;Q9Y4F5
COBL	J3KR05;A0A0J9YWK3;A0A3B3IU00;H7C1N2;O75128-5;O75128-4;O75128-3;O75128;O75128-7;O75128-2
MED19	J3KR33;A0JLT2;A0JLT2-2	0.270074	0.299231	0.179625
CCDC12	J3KR35;Q8WUD4;C9JUN5;S4R331	0.775727	0.00020733	1.4898e-05
OTUB1	J3KR44;Q96FW1;F5H6Q1;F5GYJ8;F5GYN4;F5H3F0;Q96FW1-2	0.21433	0.323753	0.200015
PTPN7	J3KR55;P35236;P35236-2;P35236-3;H7C4T8	-0.0861397	0.824971	0.743622
TAF6	J3KR72;P49848;P49848-3;P49848-2;P49848-4;C9JTY6;C9JFL8;C9J088;C9JIS2;F8WEJ7;C9J7C4;E5RHA1;E5RKA5;C9JHQ8	0.0257033	0.872866	0.809517
PLK4	J3KR82;J3KR84;O00444-3;O00444-2;O00444
MAP3K3	J3KRN4;J3QRB6;Q99759;Q99759-2
SS18	J3KRP6;J3QS72;X6R3J2;J3QQM2;J3KT74;J3QQW2;Q15532-2;Q15532;F5GWN1;J3QSB3;J3QSG1;J3QQW6;J3QLJ7;J3QQX5;J3KT22;B4DLD3	0.536491	0.00329188	0.00052522
CBFB	J3KS23
MBP	J3KS94;J3QQK6;P02686-2;P02686;J3QKN5	-0.296909	0.753799	0.64809
RAC3	J3KSC4;J3QLK0
COX10	J3KSJ3;H7C101;A0A590UJJ5;Q12887
CHTF8	J3KSJ7;P0CG13	0.0383524	0.951952	0.925344
PIK3R5	J3KSW1;Q8WYR1;Q8WYR1-2;J3KRE9;X6R3K3
FBXL20;FBXL2	J3KTA1;Q96IG2;Q96IG2-2;J3QKL3;Q9UKC9;Q9UKC9-2;F8WE99	-0.311757	0.375882	0.247552
TAF4B	J3KTH2;Q92750;Q92750-2
ZNF521	J3KTI4;H7BYU6;Q96K83
SRSF1	J3KTL2;Q07955;Q07955-3;Q07955-2;J3KSR8;J3QQV5;J3KSW7	0.789427	9.2219e-06	2.6329e-07
EIF4A1	J3KTN0	-1.40379	0.0046635	0.00081399
CHERP	J3QK89;Q8IWX8	0.48137	0.00051809	4.8525e-05
SF3B3	J3QKV4	-0.197462	0.71777	0.603251
HYOU1	J3QL06	-1.57201	0.00095124	0.00010784
SCO1	J3QL56;O75880	-0.503727	0.173832	0.0865197
SCRN2	J3QL71;Q96FV2;Q96FV2-2;J3QQM9;J3QRJ1;J3KT79;J3QR84;J3KS57	-0.758236	0.0312349	0.00933751
SLC39A11	J3QLB2;Q8N1S5;Q8N1S5-2;J3KRX2;J3QS49;A0A0J9YXE3;A0A0J9YXX3;J3KS66;J3QLA9;A0A0J9YXZ0;J3QQP1;J3QRN3;J3KTP1	-0.466924	0.175696	0.0878056
RAD51C	J3QLB5;E9PI66;Q7KZJ0;J3QKK3;O43502-2;O43502
STARD3	J3QLM1;Q14849-2;Q14849-3;Q14849;J3QRM3	-0.0319146	0.950784	0.923682
MRPS7	J3QLS3;Q9Y2R9;J3QQS1;J3KSI8;J3QKW2	0.507873	0.122832	0.0547999
GDPD1	J3QQN7;Q8N9F7-3;Q8N9F7-2;Q8N9F7;J3KTA9	0.246771	0.757274	0.653202
FLII	J3QQU5
PNPO	J3QQZ9;Q9NVS9;Q9NVS9-3;Q9NVS9-4;A0A286YFL3	0.0204066	0.953165	0.927209
EVI2A	J3QR06;P22794;P22794-2;J3QQH9;J3KRJ5	0.0712133	0.874926	0.813001
RPL19	J3QR09;J3KTE4;P84098	-0.102253	0.795243	0.702395
CD226	J3QR77;Q15762
ALDH3A2	J3QRD1;A0A5F9ZHI5;A0A5F9ZHN9;P51648;P51648-2;A0A5F9ZI12;A0A5K1VW72;A0A5F9ZGX4;I3L1M4;A0A5F9ZHZ9;J3QKK9;J3QS00;J3KTG1;I3L0X1;A0A5F9ZHP6;K7EN73	-0.818601	0.0137985	0.00326423
CMTM4	J3QRP2;Q8IZR5-3;Q8IZR5-2;Q8IZR5
MYL12A;MYL12B	J3QRS3;P19105;O14950	0.497928	0.155755	0.0748642
ZNF207	J3QRS9;O43670;O43670-4;X6R4W8;O43670-3;J3KS31;J3QS27;J3KTL1;J3KRB6;J3KRW6;H0Y3M2	0.518322	0.00013322	8.1188e-06
ICAM2	J3QRT5;P13598;J3QKR4;J3QQX6;J3QRQ1;J3QQR8	-0.566808	0.131519	0.060278
YES1	J3QRU1;P07947	-0.949774	0.00659057	0.00126181
VAMP2	J3QRU4;F8WCA0;L7N2F9;P63027	-0.810311	0.00145288	0.00018345
LLGL2	J3QRV5;Q6P1M3-2;Q6P1M3;J3KSD5;J3QLD8;Q6P1M3-3
MIF4GD	J3QRZ6;A9UHW6;A9UHW6-2;A9UHW6-3;J3QLJ5;J3QLD1;A0A3B3IU65;J3KSU6;J3KSB8;J3QKW3;J3QLN4	0.642291	0.00298393	0.0004657
HELZ	J3QS41;P42694-2;A0A075B6R3;J3KT20;J3QRR8;J3KS59
MPDU1	J3QS48;I3L295;J3KT75;J3QW43;J3QRD5;O75352-2;O75352;I3L1D2;J3KSI4;I3L4E0;J3KTK8;J3QQZ4;I3L405;I3L261
MPO	J3QSF7
HYPK	J3QT56	-0.169597	0.558665	0.426733
BAG1	J3QTA2;Q99933;Q99933-3;Q99933-2;A0A0U1RR89	-0.395954	0.29946	0.179914
CHCHD6	J3QTA6;Q9BRQ6;J3QTB2;H0Y922	-0.73628	0.0471026	0.0158384
TPSAB1;TPSB2;TPSD1	J3QTS8;A0A087WUI4;A0A087X1U0;Q15661-2;Q15661;P20231;A0A0C4DGM1;A0A0C4DFZ7;Q9BZJ3-2;Q9BZJ3	-0.612576	0.420262	0.28888
CXXC4	J9JIF5;Q9H2H0	-0.0143738	0.978055	0.968449
RWDD4	K4DI92;Q6NW29;D6R9C7;D6RCM5;D6RDH6;E7EV43;Q6NW29-2	-0.0627437	0.890856	0.835818
CUL4B	K4DI93	0.390811	0.125565	0.0566369
WBP2	K7EIJ0;K7ENL2;A6NG10;K7EMC9;Q969T9;Q969T9-2;K7EIN1;K7ESN4;K7EIK1	-0.368253	0.198455	0.102798
CYGB	K7EIM9;Q8WWM9
SMAD4	K7EIU8;Q13485;K7ES96;K7EL18;K7EIJ2;K7EL15;A0A087WUF3;K7ELK2;K7ENG1	0.544846	0.0136204	0.00320875
EML2	K7EIZ0	-1.58164	0.0267321	0.00766433
ILF3	K7EJ09	-1.3803	0.097609	0.0403269
CALR	K7EJB9	-2.90949	0.00040405	3.513e-05
ACTN4	K7EJH8
YIF1B	K7EJQ6;Q5BJH7-2;K7EPQ7
H3-3B;H3-3A	K7EK07;P84243;K7EMV3;A0A590UJJ6;B4DEB1;K7ES00;K7EP01	-2.36322	0.0003566	2.9603e-05
STAT5A	K7EK35;P42229;P42229-2;K7EIF9;K7EM17;C9JVV6	-0.684998	0.207076	0.109003
EIF3K	K7EK53;B4DQ48
LONP1	K7EKE6;K7EJE8;P36776-2;P36776;P36776-3;K7ER27;K7ERR6;K7EQF8;K7ER56	1.23457	0.00364818	0.00059563
EVPL	K7EKI0;Q92817	0.435421	0.551862	0.419395
ILF3	K7EKJ9	-0.881932	0.160158	0.0779848
SMIM24	K7EKM7;O75264	-1.79518	0.0152155	0.00369253
TMUB2	K7EKW3;E7ESS3;Q71RG4-2;Q71RG4;Q71RG4-3	-0.629679	0.059317	0.0212405
ARRB2	K7EL17
CDC37	K7EL68
VMP1	K7EL93;K7EL74;K7ENU2;K7EK01;K7EMI0;K7ELS2;Q96GC9;K7EMN6	-0.1975	0.728021	0.615895
GID4	K7ELH7;K7ENE2;Q8IVV7;K4DI96	0.595475	0.206175	0.108257
DPY19L3	K7ELH8;Q6ZPD9;K7ELG1;Q6ZPD9-2;Q8N6Q4	-0.95933	0.00717135	0.00141431
PRKCSH	K7ELL7;P14314;K7EPW7;K7EKX1;K7EJ70;K7EIP3;K7EL27	-1.14828	0.0001385	8.6257e-06
TMEM205	K7ELQ9;Q6UW68;K7EM09;K7EPR0;K7ER05;K7EJQ9;K7EMV9	-1.15876	0.031385	0.00944262
ACBD4	K7EM05;Q8NC06;Q8NC06-2;K7EMH4;Q8NC06-3
RPS15	K7EM56;A0A0B4J2B4;S4R417;K7ELC2;S4R456;A0A1Y8EIB3	0.0402579	0.932488	0.896692
UBALD1	K7EM88;K7EQ49;Q8TB05;A0A075B769;K7EM52;D3DUE0;K7EKR5;Q8TB05-2
SPINT2	K7EM91;O43291-2;O43291;K7ES27
ACAA2	K7EME0;K7EJ68;K7EJB1
SHFL	K7EML3
SPC24	K7EMX1;K7EJH0;K7EJV2;K7ESQ2;Q8NBT2;Q8NBT2-2;K7ERQ7;A0A0A0MSN0	0.156175	0.748742	0.639071
ELOF1	K7EN05;K7EPC8;A0A024R7E8;K7EQ44;K7EMV4;P60002	2.57183	0.00058099	5.6523e-05
FUT5;FUT3;FUT6	K7ENC0;P21217;Q11128;P51993;P51993-2
NARS1	K7ENF0	0.222269	0.449362	0.317508
U2AF2	K7ENG2	-1.55877	0.00463839	0.00080804
DNMT1	K7ENQ6;K7ERQ1
CYTH1	K7ENQ8;K7ERV8;K7EKA2;K7ENH6
STK11	K7EP59;Q15831;Q15831-2;K7EQN8;K7EMR0	-0.0764227	0.844988	0.770585
RBM42	K7EP90;Q9BTD8-4;Q9BTD8-2;Q9BTD8-3;Q9BTD8;K7ER08;K7EQ03;K7EML2	0.354451	0.17724	0.0888324
TMEM161A	K7EPA3;Q9NX61-2;Q9NX61;K7EQE7;K7EQ34;U3KQT6;K7EKY7	-0.698231	0.242032	0.135075
MGRN1	K7EPJ5;O60291-4;O60291;O60291-3;O60291-2;B4DR12;K7ERA1;K7EJN3;K7EIM7	-1.11339	0.0985008	0.040882
HDGFL2	K7EPS6
C19orf12	K7EPS8;Q9NSK7-3;Q9NSK7-4;F8W6J3;Q9NSK7-2	-0.438275	0.361098	0.234888
UNC13D	K7EQ37;K7EM66
DAZAP1	K7EQ55;K7EK33;Q96EP5;Q96EP5-2;K7EQ02	0.852892	6.9025e-05	3.5108e-06
FZR1	K7EQT1;Q9UM11-3;Q9UM11-2;Q9UM11
APOC4-APOC2;APOC2	K7ER74;P02655;Q6P163;V9GYJ8	-1.11092	0.212236	0.112712
ACAA2	K7ER88	-0.855687	0.1123	0.048471
EIF3G	K7ER90
KDSR	K7ERC8;Q06136;Q06136-2;K7EQS7	-0.629833	0.0448275	0.0148475
ICAM3	K7ERF0
CFD	K7ERG9;P00746
APOC1	K7ERI9;P02654;K7EJI9;K7ELM9;K7EPF9;K7EKP1	-2.11126	0.00468847	0.00081947
ROGDI	K7ERP1;K7EPS3;Q9GZN7;K7EMJ5;K7EID1;K7EJ96;K7EL91;K7ERN3	-1.19374	0.0101573	0.0022161
UBE2O	K7ES11
SBNO2	K7ES28;Q9Y2G9-3;Q9Y2G9	-0.584073	0.158232	0.0766103
MRPL4	K7ES61;Q9BYD3;X6RAY8;Q9BYD3-2;K7ELQ0;K7ELF1;K7EKI4;K7EJ73	0.311116	0.256591	0.145841
TUBB6	K7ES63
CAPNS1	K7ES78
CDIP1	K7ESA8;H3BTN7;K7ELR4;Q9H305-3;Q9H305-2;Q9H305;K7ENR4
UBA2	K7ESK7	-2.22202	0.00772465	0.00156142
EML2	K7ESL7	-0.826326	0.0114596	0.00258582
ZCCHC2	K7ESN2;Q9C0B9;K7EKB8;A0A087WXC7;Q9C0B9-2
DCAKD	K7ESP4;Q8WVC6;Q8WVC6-2	-0.531352	0.0460321	0.015351
GYPA	K9JIK7;Q13030;E9PH25;E7EQF3;E9PD10;A0A087WU29;A0A0C4DFT7;P02724-3;P02724-2;P02724
SLC35A4	L0R6Q1	-0.986634	0.0502822	0.0172031
ASDURF	L0R819;U3KQP1;U3KQP6;U3KQ49	0.609993	0.016732	0.00419504
MIEF1	L0R8F8	1.21777	0.0069681	0.0013642
SARS2	M0QWZ7;Q9NP81;Q9NP81-2;M0R2C6;M0R259;B4DJM9;M0QX29;M0R2H5;M0R1C0	-0.235079	0.451301	0.319512
ZNF550	M0QWZ8;A0A0C4DGB4;Q7Z398-2;Q7Z398
ZNF649	M0QX90;Q9BS31
MCOLN1	M0QXD0;Q9GZU1	-1.17293	0.0003436	2.8339e-05
ZNF428	M0QXZ5;Q96B54	0.296922	0.430017	0.298216
PLA2G4C	M0QY18;M0R339;M0QZB1;Q9UP65-2;Q9UP65;Q9UP65-3
ZFP36	M0QY76;P26651	-0.754782	0.0282611	0.00824847
KXD1	M0QY77;Q9BQD3;M0R0B4;M0R2G3;M0R228;M0QX74;M0QXP3;M0QXN9	0.757309	0.00307235	0.00048319
HNRNPL	M0QYL7	-0.735345	0.0731059	0.0276866
TUBB4A	M0QYM7;M0R042
CLEC4M;CD209	M0QYX2;M0R0P0;E7ENS9;M0QZ42;H7BXU4;M0QZG5;Q9NNX6-11;Q9NNX6;Q9H2X3;Q9NNX6-2;Q9NNX6-10;Q9NNX6-6;Q9H2X3-8;Q9NNX6-7;Q9H2X3-10;Q9H2X3-4;Q9H2X3-5;Q9H2X3-3;Q9NNX6-3;Q9NNX6-12;Q9H2X3-9;Q9H2X3-2;Q9NNX6-8;Q9H2X3-7;Q9H2X3-6;Q9NNX6-5	-1.95421	0.013569	0.00318553
GRAMD1A	M0QZ12;Q96CP6-2;Q96CP6-3;Q96CP6;S4R3I2;M0R0J9
SAMD4B	M0QZ22;Q5PRF9;A0A087WZT0;M0R0X3;M0QY61;M0QXV2;M0QX45	-0.705641	0.00091894	0.0001037
HRC	M0QZ43;P23327
FCHO1	M0QZI3;O14526;O14526-2;A0A0C3SFZ9;O14526-3;M0R1K4;M0R3E5;M0QZI9;M0QXD1;M0R3E7;M0QY09;M0QZE1;M0QZS1;M0QXW2;M0R107;M0R2J7;M0QZF0;M0QYT8;M0QYA9;M0QXY1	0.331997	0.123119	0.0550035
HNRNPM	M0QZM1	0.530919	0.153526	0.0735954
CD37	M0QZP6;B7ZAN3;P11049-3;P11049-2;P11049
MED25;PTOV1	M0QZQ2;Q71SY5-4;Q71SY5-5;Q71SY5;Q71SY5-6;M0QYR4;M0QZB9	0.113783	0.565413	0.434051
ARHGEF1	M0QZR4;Q92888;Q92888-2;M0QYC1;M0QYS3;M0QZH8;M0QXV6;M0R3H5;REV__Q9BZR6;REV__H7C0V4;REV__H7C215	0.031688	0.918646	0.874675
HNRNPM	M0R019	0.155114	0.630973	0.505547
MPND	M0R044;W4VSR2;Q8N594-2;Q8N594;M0R0F2;M0R189;M0QXK5
SAE1	M0R054;M0QYM8;M0R286
AP2S1	M0R0N4;M0QYZ2;P53680;X6R390;P53680-2;M0QZ21;M0R1S0	0.138642	0.508388	0.374949
ZNF414	M0R0Q5
EMP3	M0R122;M0QZ66;P54852;M0QXN1	2.13594	3.5522e-06	7.3721e-08
RPL18A	M0R1A7;M0R3D6	-1.33947	0.0390174	0.0124504
KCNN4	M0R1J0;D1MQ08;O15554;M0QZ70	-0.767413	0.221644	0.119862
ZNF446	M0R202;Q9NWS9-2;Q9NWS9;A0A0B4J2G2;A0A0A0MR84;M0R034	-0.315024	0.349148	0.223076
NAPA	M0R213
MRPL34	M0R226;Q9BQ48	0.210957	0.62569	0.499216
ZNF417;ZSCAN9;ZNF623	M0R230;Q8TAU3;M0R2A6;M0R082;M0R0M6;M0R178;S4R2X8;E9PQL7;O15535;O15535-2;O75123-2;O75123	-0.566415	0.0360251	0.0112449
ECH1	M0R248
FCGRT	M0R266
SNRPA	M0R268
NXNL1	M0R296;Q96CM4	-0.883651	0.394915	0.264902
EMC10	M0R2A0;Q5UCC4-2;Q5UCC4;M0QYY4;M0R030	-0.429088	0.155162	0.0745096
POLD1	M0R2B7;P28340;A0A087WYJ2;M0QZR8;A0A2R8Y7K6;A0A2R8Y705;M0QXQ2;M0R3H8;M0R2J2	0.579043	0.00639841	0.00121198
ARHGEF1	M0R2C7
SHKBP1	M0R2P6;Q8TBC3;M0R0S1;M0R0S2;M0QZF4;M0QYB1;M0R0E3;M0R0K4;M0R204;M0R1G0;M0QZE8;Q8TBC3-2;M0R2U6;M0QZF2;M0QXA4;M0QYJ9	0.198942	0.520015	0.386313
SUGP2	M0R2Z9;Q8IX01;Q8IX01-4;Q8IX01-3;M0R3F6;M0R216;M0R065;M0R2Y3;M0R1Y3	0.362674	0.175976	0.087967
EPS15L1	M0R330
SPHK2	M0R344;Q9NRA0-4;Q9NRA0-2;Q9NRA0;Q9NRA0-5;Q9NRA0-3;M0R0E9;A0A075B7A1;E9PCV4;M0QXX5;M0QZP3	-0.326223	0.541907	0.408575
IRF3	M0R3C2
RABAC1	M0R3D4;Q9UI14;M0R1H9;M0QXH1	-0.500773	0.0925436	0.037661
IRF7	M9RSF4;Q92985-4;Q92985-2;Q92985;A0A3B3ISS4;E9PR03;A0A3B3ISC0;E9PSE3;Q92985-3	0.357067	0.472766	0.339602
DNASE2	O00115;O00115-2;K7ENE5	0.474273	0.386494	0.257137
AGPS	O00116;A0A1B0GWA2;A0A2R8YEL0;B8ZZ81	0.121126	0.630265	0.504681
KIF2A	O00139;O00139-4;A0A6Q8PG37;O00139-1;O00139-5;A0A6Q8PGH7;D6R9M0;A0A6Q8PGG1	1.03152	4.5398e-05	2.0423e-06
TK2	O00142;O00142-6;H3BP77;A0A0A0MSY7;O00142-2;O00142-4;O00142-3;O00142-5;J3KS73;J3QRP0;J3QL12;J3KRW8;H3BV57	-0.694385	0.0710935	0.0267368
DDX39A;DDX39B	O00148;O00148-2;O00148-3;K7EQN7;A0A0D9SEM9;K7EPJ3;K7EN69;K7ENP6;K7EL56;K7EIL8;F6SXL5	1.17355	7.2254e-08	3.7271e-10
PDLIM1	O00151	0.317555	0.55323	0.421133
ACOT7;ACOT7L	O00154-4;O00154-7;O00154;O00154-5;K7EKP8;O00154-2;O00154-3;Q6ZUV0	1.01714	0.0042502	0.00071883
MYO1C	O00159-3;F5H6E2;O00159;O00159-2;I3L3Y6;I3L501;I3L3F5	-0.13955	0.74892	0.639403
MYO1F	O00160;M0QY89;M0QXU5;M0QXU2	-0.692643	0.234811	0.129659
SNAP23	O00161;O00161-2;H3BM38;H3BV99;H3BP15;H3BQY9;H3BNE1;H3BR18;H3BPJ0;H3BR99;H3BNG6;H3BU94	-1.02281	0.00023613	1.7478e-05
HAX1	O00165;O00165-2;O00165-5;O00165-3;Q5VYD6;O00165-4;O00165-6	-0.338663	0.276205	0.161363
AIP	O00170;E9PMH2;V9GYQ3	0.622017	0.00328805	0.00052421
GTPBP1	O00178;F5H716;B0QY59;F5H257;F8WAZ4;H0YGA8	0.235972	0.288336	0.170525
LGALS9;LGALS9C;LGALS9B	O00182-3;O00182-2;O00182-6;O00182;O00182-5;O00182-4;J3KSY2;Q3B8N2-2;Q6DKI2;Q3B8N2;J3QS92;J3KSA0	-0.841464	0.13966	0.065273
STXBP3	O00186	-0.26278	0.172001	0.0854638
SMAP;C11orf58	O00193;E9PM92;E9PRZ9;E9PQA1	0.577985	0.0559206	0.0196451
RAB27B	O00194;K7ES41;K7EJ38	-1.08184	0.0896749	0.0362102
AP3B1;AP3B2	O00203;O00203-3;A0A590UJE5;H0YBD0;A0A590UK64;A0A590UK30;F5GWU4;F5GYB0;A0A590UJ44;A0A590UK69	-0.500212	0.00953318	0.0020425
LGALS8	O00214-2;F6V2D4;O00214;E9PN19;H7BXD8;Q5T3P9;B1ANM0;E9PJ77;E9PRN3	-0.457115	0.265549	0.153058
NDUFS8	O00217;E9PPW7;E9PKH6;E9PN51;F8W9K7;H0YDT4;Q08E91	-0.507615	0.100761	0.0421006
NFKBIE	O00221;Q7LC14;H0Y4W4;H3BNC2	0.0608131	0.885721	0.828204
PSMD11	O00231;O00231-2;J3QRY4;J3QS13;J3KSW3	0.283757	0.0545178	0.0190119
PSMD12	O00232;O00232-2;J3KTJ5;J3KSK1	0.274756	0.0861652	0.0341932
PSMD9	O00233;J3KN29;F5H5V4;F5GX23;O00233-2;F5H7X1;F5H169;O00233-3	0.127041	0.566197	0.435108
SIRPB1	O00241;H3BRP9;H3BV43;H3BML4;H9KV29;O00241-2	-1.98494	0.00809716	0.00165513
ATOX1	O00244;E5RIM7;E5RGN3	0.466193	0.0854405	0.0338571
MEN1	O00255-2;O00255;A0A5F9ZHS3;E7EN32;O00255-3;A0A5F9ZI68;E7ENS2;Q9GZQ5	0.290562	0.131982	0.0607505
CBX4	O00257;O00257-3;F8WCW6;I3L4F1	1.02091	0.00066754	6.8067e-05
PGRMC1	O00264;O00264-2	-0.889792	0.0234475	0.00644976
SUPT5H	O00267;O00267-2;M0QYL9;M0R2M5	0.476202	0.00077467	8.2337e-05
TAF4	O00268;A0A0G2JRY5;V9GY14;V9GY03	0.206901	0.208666	0.11009
DFFA	O00273-2	-0.704733	0.0434338	0.0142712
DFFA	O00273;K7ERT1	0.496397	0.00835161	0.00171786
RFXAP	O00287	0.0757115	0.833966	0.755632
HIP1	O00291;O00291-4;O00291-3;C9JMG5	0.286471	0.429851	0.297843
CLIC1	O00299	1.36674	5.563e-07	5.6725e-09
EIF3F	O00303;H0YDT6;E9PQV8;A0A1W2PP79	0.146036	0.476669	0.343435
WWP2	O00308;O00308-2;O00308-3;O00308-4;H3BS79;H3BPJ8;H3BRX8	0.345029	0.271062	0.157317
ARNTL	O00327-6;A0A669KBF4;O00327-3;O00327-5;O00327-4;O00327-8;O00327;E9PL54;E9PKN1;E9PKG7;H0YER9
PDHX	O00330-3;O00330;E9PLU0;O00330-2;H0YD97;E9PRI6	-0.627317	0.0686164	0.0255693
QSOX1	O00391;O00391-2	-1.10556	0.0398668	0.0128123
DCTN6	O00399;E5RK00;E5RFU3	0.127447	0.559239	0.427842
SLC33A1	O00400;A0A2R8YF57;H7C562;H7C577;A0A2R8Y5I5;A0A2R8YEX5;A0A2R8Y359;H7C532;A0A2R8Y6H1	-0.716019	0.080899	0.0314986
WASL	O00401	-0.770039	0.0251957	0.00709687
PDE2A	O00408-4;O00408-3;O00408;E9PEF1;O00408-5;O00408-6;O00408-2;F5H130;H0YFL1
FOXN3	O00409-2;O00409;H0YJ54;H0YJG3;H0YJ94;H0YJ22;G3V3A7;H0YJY0	0.822169	0.0387497	0.0123324
IPO5	O00410;O00410-3;H0Y8C6;O00410-2;E7ETV3;E7EQT5;E7EV12;E7EWK4;E7EX05;H0Y3V4;E7ESZ1;E7ETV8;C9JZD8;C9JQT6;C9J875;C9JXE0;C9JZ53;F8WF30;C9J583	0.329557	0.169228	0.0836194
POLRMT	O00411;K7EMH3;K7ESD1	0.148046	0.756136	0.651187
EEF2K	O00418;H3BRH4	0.12125	0.736945	0.625875
CCRL2	O00421;O00421-2
SAP18	O00422-2	0.656744	0.0001111	6.5038e-06
IGF2BP3	O00425;O00425-2;F8WD15	-0.153615	0.871199	0.806727
DNM1L	O00429-2;O00429-4;O00429-8;O00429-9	-0.438249	0.177636	0.0891166
DNM1L	O00429;O00429-3;O00429-6;O00429-5;O00429-7;F8VZ52;F8VUJ9;B4DDQ3;B4DPZ9;F8W1W3;F8VR28;F8VYL3;H0YI79;H0YHY4	0.142395	0.552171	0.419825
RTCA	O00442-2;O00442;A6NIC1	0.564974	0.0867738	0.034518
PIK3C2A	O00443;A0A0C4DGF9;O00443-2;E9PPP3	-0.105192	0.727365	0.614931
IFRD1	O00458;A0A6Q8PHD2;O00458-2;A0A6Q8PH75;A0A6Q8PF03;A0A6Q8PHN0;A0A6Q8PFA5;C9JA65;H0YEE3;E9PMY4;C9JNM6;C9JLG5	0.675802	0.133751	0.0617253
PIK3R2	O00459;E9PFP1;A0A087X257;V9GYJ4;A0A5F9ZHY3	-0.39225	0.0607443	0.0219327
GOLIM4	O00461
MANBA	O00462;A0A2R8YEC9;A0A2R8Y524;E9PFW2;A0A2R8Y4U7;A0A2R8YCE9;A0A2R8YE79;A0A2R8Y211;A0A2R8Y7A0;A0A2R8Y7N1;A0A2R8Y7A7	-1.03036	0.00260135	0.0003932
TRAF5	O00463-3;O00463;O00463-2
EXOC5	O00471;F8W9B8	0.29065	0.174252	0.086897
ELL2	O00472;O00472-2;D6RC27;H0Y8G1;A0A0U1RR08	0.159693	0.762979	0.660429
BTN3A3;BTN3A2;BTN3A1	O00478;O00478-2;C9JZT5;C9JUV8;C9JQT8;C9J877;C9JNZ3;E9PRX1;E7EPR2;C9JVU4;C9J3Q8;E9PJE9;E9PFB8	-0.617762	0.0650699	0.0239875
HMGN4	O00479	-0.333566	0.446362	0.314531
BTN3A1	O00481;O00481-4;O00481-2;O00481-3	-0.726842	0.0895307	0.0361409
NDUFA4	O00483	0.0382862	0.947438	0.918284
PSMD14	O00487;C9JW37	0.226296	0.2027	0.105786
ZNF593	O00488;A9J4F5	0.500227	0.172001	0.0854607
BIN1	O00499-6;O00499-2;O00499;O00499-11;O00499-7;O00499-4;O00499-3;O00499-5;O00499-8	-0.169736	0.767484	0.666117
KPNA3	O00505;H0Y4S9	0.210538	0.354897	0.229091
STK25	O00506;O00506-3;O00506-2;H7C279;C9J6L2;C9JCC0;C9J232;C9JDH9;C9JN58;E7EM58;C9JJV0;C9JFA1	0.0521877	0.877538	0.817428
BCL9	O00512	-0.276088	0.439615	0.308259
FAAH	O00519;A0A087WYA0	0.0498174	0.940071	0.907941
VWA5A	O00534;O00534-3;O00534-2;B4DHS6;O00534-4	0.220999	0.756967	0.652539
PES1	O00541-2
CACNA1A	O00555;A0A1C7CYY9;A0A1B0GTN7;A0A087WW63;A0A1B0GU81;A0A1B0GUS3;A0A1B0GTW2;K7EKF7;O00555-4;O00555-6;K7EQ95;O00555-5;A0A1B0GTI4;A0A590UJK2;B5TYJ1;A0A1B0GU74;A0A384DVW2;O00555-2;O00555-3;A0A1B0GUM7	0.283734	0.303227	0.182751
SDCBP	O00560;O00560-3;O00560-2;B4DHN5;E9PBU7;G5EA09	-0.983548	0.0241262	0.00668855
PITPNM1	O00562-2;O00562;E9PMZ6;E9PMS0;E9PSD1	-0.254633	0.399281	0.269097
MPHOSPH10	O00566;U3KQ48	1.51823	7.6088e-07	8.5037e-09
NOP56	O00567;A0A494C128;Q5JXT2;H0YDU4;H0Y653	0.590142	0.0836836	0.0329675
DDX3X	O00571;A0A0D9SF53;A0A0D9SG12;A0A2R8YF78;A0A0D9SFB3;A0A2R8Y645;A0A2U3TZJ9;O00571-2;F6S8Q4;A0A2R8YDH3;A0A2R8Y7T2;A0A2R8Y650;A0A2R8YCU0;A0A087WVZ1;A0A2R8YF89;A0A087WX09;A0A2R8Y770	0.71991	6.2308e-05	3.0945e-06
PODXL	O00592;O00592-2;G3V0E6	0.472156	0.528062	0.394146
FCN1;FCN2	O00602;A0A087WVE2;Q15485-2	-2.20853	0.00227518	0.00033052
PEX12	O00623;A0A075B773;K7ELY8	-0.218701	0.642156	0.518808
PIR	O00625	-1.08109	0.0163622	0.00407153
KPNA4	O00629;H7C4F6	0.17439	0.235926	0.130501
TRIM38	O00635	-0.0794332	0.768741	0.667603
E2F3	O00716-2	-0.212347	0.634976	0.510967
PPP6C	O00743;O00743-3;O00743-2;Q5T1S7	-0.177512	0.237798	0.131793
MAN2B1	O00754;O00754-2;M0QZ24;M0R174;M0R2P5;M0QYZ1;M0QZG6	-1.76275	0.00154596	0.00019992
FBP2	O00757	-1.22998	0.13966	0.0653021
UBE2C	O00762;O00762-3;O00762-4;A0A0A0MSE8;A0A087WVK1;K4DI81;O00762-2	-0.0312345	0.966266	0.948995
ACACB	O00763-2;O00763;O00763-3;F8W8T8;H0YGH5;A0A087WUA1	-1.187	0.0115156	0.00260261
PDXK	O00764;F2Z2Y4;O00764-3;O00764-2;A8MV33	-0.482453	0.153223	0.0733765
SH2B2	O14492;O14492-2;C9JK89	0.326203	0.340429	0.214974
ARID1A	O14497;O14497-2;H0Y488;A0A1B0GTU5;O14497-3;A0A087WUV6;H0YEW5;H0YCU6	0.0930721	0.60987	0.481619
CDK2AP1;CDK2AP2	O14519-2;O14519;O75956;F5GZF0;E9PKR4	1.03866	0.009266	0.00196747
C2CD2L	O14523-2;O14523;E9PK05	-1.07556	5.8577e-05	2.8249e-06
NEMP1	O14524;O14524-2;G3V5K2	0.824326	0.0458539	0.015259
TXNDC9	O14530;O14530-2;B8ZZX4;F8WCJ3;F8WBV5;G3XAJ4	0.549029	0.0111413	0.00249664
TRAFD1	O14545;F8VNX8;F8VVF3;O14545-2;F8VWK2;S4R2Z9	-0.241387	0.526537	0.392818
[truncated: 8,126 more rows]

## Sheet: 4D
Gene.name	Protein.IDs	rank.MGUS.MM	rank.PCL.MM	TARTE_PLASMA_CELL_VS_PLASMABLAST_UP	TARTE_PLASMA_CELL_VS_PLASMABLAST_DN	HALLMARK_MYC_TARGETS_V1
IGHV1OR15-1	A0A075B7D0	1	4084	FALSE	FALSE	FALSE
HBA2	G3V1N2	2	8423	FALSE	FALSE	FALSE
H2BC12;H2BS1	O60814;P57053	3	130	FALSE	FALSE	FALSE
PPFIBP1	Q86W92;Q86W92-4;Q86W92-3;Q86W92-2;A0A0A0MTP2;F5H6Q7;F5H0E0;F5H495;H0YFE4;Q86W92-5	4	5485	FALSE	FALSE	FALSE
DSP	P15924;P15924-3;P15924-2	5	9	FALSE	FALSE	FALSE
HBA1;HBA2	P69905;A0A2R8Y7C0	6	7240	TRUE	FALSE	FALSE
TCL1A	P56279;G3V4T4;H0YJR9	7	7579	TRUE	FALSE	FALSE
AHSP	Q9NZD4;H3BSK6	8	8573	FALSE	FALSE	FALSE
LSM11	P83369	9	7189	FALSE	FALSE	FALSE
DEFA1	P59665	10	8572	FALSE	FALSE	FALSE
IGHV1-18;IGHV1-2	A0A0C4DH31;P23083	11	284	FALSE	FALSE	FALSE
HBB	P68871;A0A2R8Y7R2;F8W6P5;A0A0J9YWK4	12	6717	FALSE	FALSE	FALSE
HBD	P02042;E9PFT6	13	6613	TRUE	FALSE	FALSE
CEP290	O15078;A0A6Q8PGB1;A0A6Q8PH78;J3KNF5;A0A6Q8PH24;A0A5F9ZHU6;A0A6Q8PGC3;A0A6Q8PG44;A0A6Q8PGP6;A0A5K1VW81;S4R322;F8VS29;A0A5F9ZHV7;A0A0A0MS86;A0A6Q8PGA1;A0A6Q8PGQ4;A0A6Q8PEZ6;F8W097;A0A6Q8PFZ5	14	7127	FALSE	FALSE	FALSE
TPSAB1;TPSB2;TPSD1	J3QTS8;A0A087WUI4;A0A087X1U0;Q15661-2;Q15661;P20231;A0A0C4DGM1;A0A0C4DFZ7;Q9BZJ3-2;Q9BZJ3	15	6535	FALSE	FALSE	FALSE
TCEA3	S4R3M9;O75764;O75764-2;S4R419	16	128	FALSE	FALSE	FALSE
BNIP3L	O60238-2;H0YBC7;O60238	17	5761	FALSE	FALSE	FALSE
SPARCL1	Q14515;Q14515-2;D6RA29;F5H331;C9JJR8;E9PC64	18	7624	FALSE	FALSE	FALSE
IGLV2-23	P01705	19	29	FALSE	FALSE	FALSE
PPL	O60437;K7EKI8;K7EQ71	20	1546	FALSE	FALSE	FALSE
DEFA4	P12838	21	8188	FALSE	FALSE	FALSE
FAM199X	Q6PEV8-2;Q6PEV8	22	7859	FALSE	FALSE	FALSE
FCN1;FCN2	O00602;A0A087WVE2;Q15485-2	23	8556	TRUE	FALSE	FALSE
CA1	P00915;E5RHP7;E5RH81;E5RFE7;H0YBE2;E5RGU8;E5RFL2;E5RJI8;E5RJF6;E5RII2;E5RG81;E5RHS7	24	7486	FALSE	FALSE	FALSE
SPTA1	P02549;P02549-2	25	7823	FALSE	FALSE	FALSE
BEGAIN	A0A1B0GTT1;A0A1B0GVM0;Q9BUH8;G3V536	26	7556	FALSE	FALSE	FALSE
CST7	O76096	27	8632	FALSE	FALSE	FALSE
FABP3	P05413;S4R371;S4R3A2	28	8611	TRUE	FALSE	FALSE
BPI	A0A2R8YDF1;P17213;H0Y738;A0A0D9SFX6	29	8539	FALSE	FALSE	FALSE
PITPNM2	Q9BZ72;Q9BZ72-3;Q9BZ72-2;S4R414	30	8638	FALSE	FALSE	FALSE
MYB;MYBL1	P10242-4;P10242-8;F8W8G5;P10242-11;P10242-9;P10242-2;P10242;P10242-7;P10242-6;Q708E1;P10242-10;E9PLN0;A0A087WTI6;E9PNH6;E9PN43;E9PKZ3;E9PPL8;E9PMZ0;E9PMQ0;Q708E3;E9PJF1;E9PQQ2;E9PIW4;E9PP87;E9PPR4;E9PJ96;A0A0C4DG19;P10242-3;P10242-12;P10242-5;E9PN92;E9PJT2;Q708E6;E7EWZ1;P10243-2;P10243	31	8650	FALSE	FALSE	FALSE
CAMP	J3KNB4;P49913	32	8653	FALSE	FALSE	FALSE
CMA1	P23946;P23946-2	33	6604	FALSE	FALSE	FALSE
IL1RAP	Q9NPH3;Q9NPH3-2;C9J1D9;Q9NPH3-3;C9JT28;H7C3W4;C9J9W1	34	1995	FALSE	FALSE	FALSE
TUSC2	O75896;G3V0I0;F2Z2A9	35	3107	FALSE	FALSE	FALSE
NUS1	Q96E22	36	8613	FALSE	FALSE	FALSE
IGLV4-69	A0A075B6H9	37	6638	FALSE	FALSE	FALSE
TCN1	P20061	38	8569	FALSE	FALSE	FALSE
IGHM	P01871;P01871-2	39	6129	FALSE	FALSE	FALSE
SPTB	P11277-2	40	7550	TRUE	FALSE	FALSE
SLC4A1	P02730;P02730-2;A0A0A0MS98	41	7895	FALSE	FALSE	FALSE
EPB42	P16452-2;P16452-3;P16452;F5H563;H3BPV8;H3BUR1	42	7883	FALSE	FALSE	FALSE
hCG_2002594;SEPTIN5	B4DJ62;C9JM82;E7EPG2;F8W9E5;H7C299	43	8567	FALSE	FALSE	FALSE
NXNL1	M0R296;Q96CM4	44	8490	FALSE	FALSE	FALSE
ANK1	P16157-14;P16157-5;P16157-12;P16157;P16157-3;P16157-16;P16157-8;P16157-10;P16157-4;P16157-13;P16157-7;P16157-6;P16157-9;P16157-15;P16157-11;P16157-21;P16157-2;H0YBS0;A0A2R8Y4B0;H0YAY8	45	7619	FALSE	FALSE	FALSE
IFT140	Q96RY7;Q96RY7-2;H3BTA5;H3BNC5;J3KPW0	46	8618	FALSE	FALSE	FALSE
IGHD	P01880	47	611	TRUE	FALSE	FALSE
SLC43A3	H0YD64;E9PS74;Q8NBI5;Q8NBI5-2	48	8602	FALSE	FALSE	FALSE
CA3	P07451;E5RHI4	49	7266	FALSE	FALSE	FALSE
CD84	Q9UIB8-3;Q9UIB8-2;Q9UIB8;Q9UIB8-7;Q9UIB8-6;Q9UIB8-5;Q9UIB8-4	50	8571	FALSE	FALSE	FALSE
VSIG4	Q9Y279-3;Q9Y279	51	8603	FALSE	FALSE	FALSE
SLC25A37	Q9NYZ2;F8W9Q7;Q9NYZ2-2;Q9NYZ2-4;H0YAT5	52	7097	FALSE	FALSE	FALSE
PKLR	P30613;P30613-2	53	7378	FALSE	FALSE	FALSE
DEFA3	P59666	54	8607	FALSE	FALSE	FALSE
PLEKHG1	Q9ULL1;A0A2R8Y2B1;H0YD71	55	7637	FALSE	FALSE	FALSE
EMILIN2	Q9BXX0	56	7671	FALSE	FALSE	FALSE
PF4	P02776	57	8291	FALSE	FALSE	FALSE
C9orf40	Q8IXQ3	58	5466	FALSE	FALSE	FALSE
H3-3B;H3-3A	K7EK07;P84243;K7EMV3;A0A590UJJ6;B4DEB1;K7ES00;K7EP01	59	8592	FALSE	FALSE	FALSE
GAP43	P17677;P17677-2	60	12	FALSE	FALSE	FALSE
ALDH1A1	P00352;Q5SYQ9;Q5SYQ8;Q5SYQ7	61	8512	TRUE	FALSE	FALSE
SPARC	P09486;F5H4E2	62	7873	FALSE	FALSE	FALSE
ATP8B4;ATP8B1	Q8TF62;H0YMP8;A0A6I8PRR9;H0YLJ1;A0A6I8PS08;H0YLC1;A0A2R8Y5C5;O43520;H0YMB5;H0YM66;A0A3B3IRQ1	63	8218	FALSE	FALSE	FALSE
WFDC1	Q9HC57	64	665	FALSE	FALSE	FALSE
HES1	Q14469	65	8642	TRUE	FALSE	FALSE
HEMGN	Q9BXL5	66	8119	FALSE	FALSE	FALSE
HROB	Q8N3J3;Q8N3J3-4;Q8N3J3-3	67	8655	FALSE	FALSE	FALSE
THBS1;THBS2	P07996;P07996-2;A0A3B3ITK0;P35442	68	7972	FALSE	FALSE	FALSE
PRSS57	A0A0A0MR61;Q6UWY2	69	8631	FALSE	FALSE	FALSE
SPNS3	Q6ZMD2;I3L3W7;Q6ZMD2-2	70	105	FALSE	FALSE	FALSE
FHL2	Q14192	71	5387	FALSE	FALSE	FALSE
POTEE	Q6S8J3	72	3325	FALSE	FALSE	FALSE
CD72	P21854;A0A087X0Y7;A0A6E1WA84	73	8546	TRUE	FALSE	FALSE
ALAS2	P22557;P22557-2;P22557-4;P22557-3;A0A2R8Y6N3;A0A2R8Y782;A0A2R8Y6R4	74	7600	FALSE	FALSE	FALSE
PPP1R15A	O75807;O75807-2;M0QXL1	75	8277	FALSE	FALSE	FALSE
SLC36A1	E7EW39;Q7Z2H8-4;Q7Z2H8-3;Q7Z2H8;E5RHG5	76	7199	FALSE	FALSE	FALSE
RAP1GAP	F2Z357;A0A0A0MQY8;J3KPC5;X6R8W7;P47736;P47736-2;P47736-3;P47736-4	77	8635	FALSE	FALSE	FALSE
IGHV1-69	P01742	78	2100	FALSE	FALSE	FALSE
PRG3	Q9Y2Y8	79	7728	FALSE	FALSE	FALSE
ADGRG3	Q86Y34;H3BRU4;F8W8F7;H3BS78	80	8597	FALSE	FALSE	FALSE
SNCA	P37840;E7EPV7;A0A669KB41;A0A669KBH5;P37840-2;P37840-3;H6UYS7;D6RA31	81	7706	TRUE	FALSE	FALSE
SLC12A8	A0AV02-4;A0AV02-5;A0AV02-3;A0AV02;A0AV02-2	82	8644	FALSE	FALSE	FALSE
H1-1	Q02539	83	5661	FALSE	FALSE	FALSE
AQP1	A0A494C115;K7N7A8;P29972-4;P29972-2;P29972-3;P29972;A0A494C1U4	84	8354	FALSE	FALSE	FALSE
LAIR1	A0A0G2JNK8;A0A0G2JMI0;A0A0G2JNU6;A0A140T8W3;A0A0G2JQ50;A0A0G2JP18;A0A0G2JLV7;Q6GTX8-3;Q6GTX8-2;Q6GTX8;A8MZ84;D3YTC8;A0A0G2JM94;Q6GTX8-4;F8WC07	85	2442	FALSE	FALSE	FALSE
SH2D1B	O14796	86	7700	FALSE	FALSE	FALSE
PYHIN1	Q6K0P9-3;Q6K0P9;Q6K0P9-4;Q6K0P9-2;Q6K0P9-5;X6RHR0;Q6K0P9-6	87	3624	FALSE	FALSE	FALSE
CD247	P20963-3	88	6154	FALSE	FALSE	FALSE
SLPI	P03973	89	8434	FALSE	FALSE	FALSE
H3C1;H3-4;H3-5	P68431;Q16695;Q6NXT2	90	7367	FALSE	FALSE	FALSE
RAB37	A8MTC6;Q96AX2;Q96AX2-4;B7Z3L0;Q96AX2-3;A8MSP2;A8MZI4;Q96AX2-2	91	7937	FALSE	FALSE	FALSE
MBP	J3KS94;J3QQK6;P02686-2;P02686;J3QKN5	92	8075	FALSE	FALSE	FALSE
PRTN3	U3KPS2	93	8471	FALSE	FALSE	FALSE
YWHAZ	E7EVZ2	94	8574	FALSE	FALSE	FALSE
VCAM1	P19320;P19320-3;P19320-2;E9PDD2;A0A3B3ISS8	95	7845	TRUE	FALSE	FALSE
CD82	P27701-2;P27701	96	7968	FALSE	FALSE	FALSE
NPL	Q9BXD5;Q9BXD5-3;Q9BXD5-2;Q9BXD5-4;A0A087WZ70;Q9BXD5-5	97	8511	FALSE	FALSE	FALSE
LMO2	P25791-3;P25791	98	8078	FALSE	FALSE	FALSE
GPBP1L1	Q9HC44	99	8214	FALSE	FALSE	FALSE
GP1BA	A0A0C4DGZ8;P07359	100	8362	FALSE	FALSE	FALSE
HBZ	P02008;A0A494C057	101	3032	FALSE	FALSE	FALSE
SH2B1	Q9NRF2-2;Q9NRF2-3;Q9NRF2;F5GXU7;H3BPZ4;B4DLN5;H3BTK4;H3BVF6;H3BTT2;H3BUN7	102	414	FALSE	FALSE	FALSE
RNASE3	P12724	103	8258	TRUE	FALSE	FALSE
TNFRSF10C	O14798	104	8639	FALSE	FALSE	FALSE
SNX22	Q96L94;Q96L94-2	105	5252	FALSE	FALSE	FALSE
REV3L	O60673;O60673-2;A0A087WZU4	106	8351	FALSE	FALSE	FALSE
TMSB4X	P62328	107	7291	FALSE	FALSE	FALSE
IGKV4-1	P06312	108	4422	FALSE	FALSE	FALSE
AK1;AK5	Q5T9B7;P00568;H0YID2;Q9Y6K8-2;Q9Y6K8-3;Q9Y6K8	109	8244	TRUE	FALSE	FALSE
NRAP	A0A0A0MRM2;Q86VF7-4;Q86VF7-3;Q86VF7;Q86VF7-2	110	8563	FALSE	FALSE	FALSE
ABLIM3;ABLIM2	A0A0C4DGA7;O94929;D6RAL0;F5GYR0;Q6H8Q1-4;Q6H8Q1-6;Q6H8Q1-8;Q6H8Q1-3;Q6H8Q1-7;Q6H8Q1-2;Q6H8Q1-5;Q6H8Q1;Q6H8Q1-9	111	7721	FALSE	FALSE	FALSE
DMTN	Q08495;Q08495-4;E5RFK4;E5RGQ0;E5RJC0;E5RGQ7;E5RJ61;A0A087WT94;E5RFK6;A0A087WUC0	112	7863	FALSE	FALSE	FALSE
LCN2	P80188;P80188-2;X6R8F3	113	8566	TRUE	FALSE	FALSE
FBN2	P35556;D6RJI3;P35556-2;D6REJ2	114	832	FALSE	FALSE	FALSE
SELENBP1	Q13228;Q13228-4;Q13228-2;Q13228-3;A6PVX1;H0Y532;F2Z2W8;F8WCR4;C9JVL0;F8WBA9	115	7693	FALSE	FALSE	FALSE
FAR2	Q96K12;F8VX60;Q96K12-2	116	291	FALSE	FALSE	FALSE
CA2	P00918;E5RID5;E5RK37	117	7406	FALSE	FALSE	FALSE
BEND5	Q7L4P6;Q7L4P6-2	118	5129	FALSE	FALSE	FALSE
S100A9	P06702	119	8583	TRUE	FALSE	FALSE
CHIT1	Q13231-3;Q13231;Q13231-4;D6REY1;Q13231-2	120	8043	FALSE	FALSE	FALSE
PPBP	P02775	121	7222	FALSE	FALSE	FALSE
PAM	P19021-2;P19021;H0Y9I4;H7BYD9;P19021-4;P19021-3;P19021-6;P19021-5	122	5942	TRUE	FALSE	FALSE
HYAL3	O43820-2;O43820;C9JB51;O43820-4;O43820-3	123	5589	FALSE	FALSE	FALSE
HNMT	P50135;P50135-3;P50135-2	124	8458	FALSE	FALSE	FALSE
SIGLEC5	O15389	125	8275	FALSE	FALSE	FALSE
IGKV1D-33;IGKV1-33	A0A2Q2TTZ9;P01594;P01593	126	213	FALSE	FALSE	FALSE
HBQ1	P09105;REV__B5MEC4	127	7646	FALSE	FALSE	FALSE
CD101	Q93033	128	8596	FALSE	FALSE	FALSE
AKAP7	Q9P0M2;J3KN37;O43687-2;O43687	129	8599	FALSE	FALSE	FALSE
RETN	Q9HD89;Q9HD89-2	130	8091	FALSE	FALSE	FALSE
HBG1;HBG2	P69891;A0A2R8Y7X9;A0A0J9YYA3	131	6626	FALSE	FALSE	FALSE
SEC14L4;SEC14L6	Q9UDX3;Q9UDX3-2;B5MCN3;H7C077;F8WEM2;D7F472	132	7053	FALSE	FALSE	FALSE
LTF	P02788;E7ER44;E7EQB2;P02788-2;C9JCF5	133	8581	FALSE	FALSE	FALSE
ETS1	P14921;P14921-5;P14921-2;P14921-3;P14921-4	134	3504	FALSE	FALSE	FALSE
CAT	P04040;A0A3B3ITJ0	135	7929	FALSE	FALSE	FALSE
ARR3	A0A087WWQ5;P36575-2;P36575	136	8149	FALSE	FALSE	FALSE
MYL4	A0A1C7CYY4;P12829;I3L1K6;I3L532;I3L3U1;I3L4B1;I3L1R3	137	7644	FALSE	FALSE	FALSE
PPP1R3E	Q9H7J1	138	101	FALSE	FALSE	FALSE
FZR1	K7EQT1;Q9UM11-3;Q9UM11-2;Q9UM11	139	479	FALSE	FALSE	FALSE
LTBP1	Q14766;Q14766-4;E7EV71;Q14766-2;Q14766-5;H7C4L5;C9JDW2;H7C0I7;H7C2H7;H7BZ76	140	8129	FALSE	FALSE	FALSE
VWF	P04275;P04275-2	141	7924	FALSE	FALSE	FALSE
DCAF12	Q5T6F0	142	5961	FALSE	FALSE	FALSE
MNDA	P41218;H0Y6P3	143	8557	FALSE	FALSE	FALSE
NFE2	F8W1N9;Q16621	144	7479	FALSE	FALSE	FALSE
SLC2A1	P11166;A0A6Q8PFI8;A0A590UJ26;A6NL68;A0A0D9SG74;A0A0D9SFK9	145	7376	FALSE	FALSE	FALSE
GPNMB	A0A3B3ISS6;Q14956-2;Q14956	146	8057	TRUE	FALSE	FALSE
CEACAM8	P31997	147	8645	FALSE	FALSE	FALSE
MCEMP1	Q8IX19;M0R0S5	148	8545	FALSE	FALSE	FALSE
CRISP3	J3KPA1;P54108;P54108-2;P54108-3;I3L0A1	149	8310	FALSE	FALSE	FALSE
ACP3	P15309;P15309-2;P15309-3;E9PFE6	150	7923	FALSE	FALSE	FALSE
MPO;LPO	P05164;P05164-3;P22079-2	151	8373	TRUE	FALSE	FALSE
S100A8	P05109	152	8578	TRUE	FALSE	FALSE
TAL1	P17542;P17542-2;P17542-3	153	6933	FALSE	FALSE	FALSE
CELSR1	A0A6I8PRU0;Q9NYQ6;A0A6I8PL36;A0A6I8PRD4	154	4831	FALSE	FALSE	FALSE
EXOC3L2	A0A1C7CYX0;Q2M3D2	155	8077	FALSE	FALSE	FALSE
SHPRH	A0A0D9SFM0;Q149N8-4;Q149N8;Q149N8-2;K4DI94;H7C2W2;Q149N8-5	156	3730	FALSE	FALSE	FALSE
NRGN	Q92686	157	8586	FALSE	FALSE	FALSE
CEBPD	P49716	158	7102	FALSE	FALSE	FALSE
GAS7	O60861-1;O60861-4;O60861;O60861-2;J3KS47;A0A0A0MS68;J3QLH8;J3KTB1;J3QS26	159	3097	FALSE	FALSE	FALSE
HBM	Q6B0K9	160	6018	FALSE	FALSE	FALSE
GATA1;GATA2	B7WNQ9;P15976-3;P15976-2;P15976;P23769-2;P23769	161	1085	FALSE	FALSE	FALSE
TMOD1	P28289;P28289-2	162	7085	FALSE	FALSE	FALSE
SLC12A7	A0A0U1RR18;A0A0G2JNW7;Q9Y666;A0A0G2JQE3;H0YB78	163	8665	FALSE	FALSE	FALSE
CFD	K7ERG9;P00746	164	8394	FALSE	FALSE	FALSE
CES1;CES1P1	P23141;P23141-2;P23141-3;H3BQV8;A0A140TA63;H3BSU0;Q9UKY3;Q9UKY3-2	165	7699	TRUE	FALSE	FALSE
LYZ	P61626;F8VV32;A0A0B4J259	166	8489	TRUE	FALSE	FALSE
ITGB2	A0A494C0X7;P05107;D3DSM0;J3KNI6;E7EVZ9;E5RK25;E5RIG7;E5RHT0;E5RFI0;E5RIE4;A8MVG7;E5RHE6;E5RK54	167	8344	FALSE	FALSE	FALSE
CSTA	P01040;C9J0E4	168	8235	FALSE	FALSE	FALSE
S100A12	P80511	169	8619	FALSE	FALSE	FALSE
MMP9	P14780	170	8523	TRUE	FALSE	FALSE
H1-5	P16401	171	6673	FALSE	FALSE	FALSE
FGFR3;FGFR2;FGFR1	P22607-2;P22607;P22607-4;P22607-3;A0A0A0MR25;A0A3B3ISD1;H7C265;E7EU09;D2CGD1;A0A5S6RJB7;S4R381;I6LM06;P21802-18;P11362-2;P21802-16;P11362;P11362-19;P21802-3;P21802;P11362-7;H7BXU9;P21802-5;E7EVR7;P11362-6;P11362-20;P21802-20;P21802-6;P21802-17;P21802-2;P11362-5;P21802-8;P11362-3;P21802-22;P11362-14;P11362-4;P21802-23;P21802-21;P21802-4;P21802-15;P11362-21	172	603	FALSE	FALSE	FALSE
DHRS2	C9JZP6;Q13268;Q13268-2;H0YJG9;H0YJP4	173	4179	FALSE	FALSE	FALSE
BUB1	O43683-2;O43683;O43683-3;A0A590UJ99;A0A590UK50	174	8367	FALSE	FALSE	FALSE
ERMAP	Q96PL5	175	8336	FALSE	FALSE	FALSE
IRAG1	H0YI08;Q9Y6F6-5;Q9Y6F6-4;Q9Y6F6;Q9Y6F6-7;Q9Y6F6-3;Q9Y6F6-1;Q9Y6F6-2;Q9Y6F6-8;E9PJ61;H0YCL0	176	8385	FALSE	FALSE	FALSE
SKAP2	O75563;C9JQ17	177	8446	FALSE	FALSE	FALSE
FSCN1	Q16658;C9JFC0;A0A0A0MSB2;C9JPH9	178	8408	TRUE	FALSE	FALSE
OLR1	F5H7N8;P78380;P78380-3;F5H001;F5GZH1;P78380-2;J3QTI8;F5H3G7;F5H0N6;B7ZAN8	179	8555	FALSE	FALSE	FALSE
PLBD1	Q6P4A8	180	8418	FALSE	FALSE	FALSE
SIGIRR	Q6IA17;H0YDF8;H0YDR5	181	2828	FALSE	FALSE	FALSE
BPGM	P07738;C9JH23	182	6097	FALSE	FALSE	FALSE
TBX22	A0A0D9SGI2;Q9Y458	183	8656	FALSE	FALSE	FALSE
CLEC4E	Q9ULY5;F5H5X7;F8WFA1	184	8285	FALSE	FALSE	FALSE
PLOD2	E7ETU9;O00469;O00469-2;O00469-3;C9JXZ0	185	2793	FALSE	FALSE	FALSE
RILP	Q96NA2;I3L1U0;A0A0J9YWQ1;Q96NA2-2	186	6429	FALSE	FALSE	FALSE
MMRN1	Q13201;E7EPG1;Q13201-2	187	8172	FALSE	FALSE	FALSE
SLFN14	P0C7P3-2;P0C7P3	188	5743	FALSE	FALSE	FALSE
SWAP70	Q9UH65;E7EMB1;E9PJM7;E9PJK8	189	7996	FALSE	FALSE	FALSE
LILRA2	A8MZH0;A0A0G2JMW8;Q8N149-2;Q8N149;A0A0G2JMC9;Q8N149-3;Q8N149-4;A0A0D9SFC7;E9PDF4;A0A0G2JMR2	190	8239	FALSE	FALSE	FALSE
ITGAM	P11215-2;P11215;H3BMV4	191	8536	FALSE	FALSE	FALSE
CD163	Q86VB7;F5GZZ9;Q86VB7-3;Q86VB7-2;C9JHR8;Q86VB7-4;H0YGZ7;H0YFM0	192	8327	FALSE	FALSE	FALSE
CTSG	P08311	193	8445	FALSE	FALSE	FALSE
AMOTL1	Q8IY63-2;Q8IY63	194	8658	FALSE	FALSE	FALSE
TPM1	H7BYY1;P09493-2	195	8058	TRUE	FALSE	FALSE
AZU1	P20160	196	8200	FALSE	FALSE	FALSE
VNN1;VNN3	O95497;Q9NY84-5;Q9NY84	197	8198	FALSE	FALSE	FALSE
CFP	P27918;E9PAQ1;C9J7V5	198	8589	FALSE	FALSE	FALSE
SERPINB10	P48595	199	8215	FALSE	FALSE	FALSE
ARHGEF26	Q96DR7;Q96DR7-4;Q96DR7-3	200	7414	FALSE	FALSE	FALSE
ERG28	Q9UKR5	201	7409	FALSE	FALSE	FALSE
IGKV1-5	P01602	202	42	FALSE	FALSE	FALSE
LILRB5	A0A0G2JMX5	203	7796	FALSE	FALSE	FALSE
ITGB3	P05106;H3BM21;P05106-2;P05106-3;I3L4X8	204	8477	FALSE	FALSE	FALSE
TRIM10	Q9UDY6;Q9UDY6-2	205	7156	FALSE	FALSE	FALSE
MIS18A	Q9NYP9	206	78	FALSE	FALSE	FALSE
CASP8AP2	Q9UKL3;A0A087WTW5;A0A096LP21	207	7581	FALSE	FALSE	FALSE
CLC;LGALS16	Q05315;A8MUM7	208	8325	FALSE	FALSE	FALSE
ADAM8	P78325;P78325-2;P78325-3	209	7588	TRUE	FALSE	FALSE
FCAR	P24071-6;P24071-2;A0A0G2JLU6;A0A0G2JNH4;A0A0G2JPZ4;A0A0G2JM27;P24071-10;P24071;P24071-11;P24071-4;P24071-5;P24071-8;A0A0G2JNS3;A0A0G2JP11;P24071-3;P24071-9;A0A0G2JPP7;A0A0G2JM28;A0A0G2JPZ0;P24071-7;A0A0G2JM53	210	8347	FALSE	FALSE	FALSE
ABCA7	Q8IZY2-2;Q8IZY2;H0YCN5;A0A087WZX6	211	8526	FALSE	FALSE	FALSE
AIF1	P55008;Q5STX8;P55008-2;P55008-3	212	8435	FALSE	FALSE	FALSE
ITGB5	P18084;H7C4W1;V9GZ57;H7C5U2;V9GYZ1;H7C580	213	6578	FALSE	FALSE	FALSE
PGLYRP1	O75594	214	8411	FALSE	FALSE	FALSE
ACP5	P13686;K7EIP0;A0A3B3IS75;K7ESF2;K7EJD9	215	7476	FALSE	FALSE	FALSE
RASGRP2	Q7LDG7;Q7LDG7-2;E7EM78;E7EMB4;E7EWQ7;A6NJ28;Q7LDG7-3;C9JZ82;A6NHE2;A8MVK8;A8MTF9;C9JKH6	216	7964	FALSE	FALSE	FALSE
CEBPE	Q15744	217	7107	FALSE	FALSE	FALSE
HMOX1	P09601;B1AHA8	218	7333	FALSE	FALSE	FALSE
ARG1	P05089;P05089-2;A0A5F9ZH78;A0A5F9ZGN6;P05089-3	219	8483	FALSE	FALSE	FALSE
NHSL2	A0A1W2PQQ1;Q5HYW2;A0A0J9YY72;A0A0J9YW69;Q5HYW2-2	220	7017	FALSE	FALSE	FALSE
GP5	P40197	221	6738	FALSE	FALSE	FALSE
ADD2	P35612;P35612-4;P35612-3;A0A1C7CYY0;P35612-5;P35612-6;C9JTM0;C9J080;C9J299;P35612-7	222	6409	FALSE	FALSE	FALSE
ELANE	P08246	223	8482	TRUE	FALSE	FALSE
PF4V1	P10720	224	6148	FALSE	FALSE	FALSE
MCFD2	H7BZ18;A0A3B3IU18	225	8663	FALSE	FALSE	FALSE
ACOT12	Q8WYK0-2;Q8WYK0	226	8498	FALSE	FALSE	FALSE
SUPT20HL2;SUPT20HL1	P0C7V6;Q3ZLR7	227	8497	FALSE	FALSE	FALSE
DAB2IP	A0A3B3ITG3;Q5VWQ8-2;Q5VWQ8;H0Y3A3;Q5VWQ8-3;Q5VWQ8-4;Q5VWQ8-5	228	43	FALSE	FALSE	FALSE
COTL1	Q14019;H3BT58	229	2840	FALSE	FALSE	FALSE
LRRC25	Q8N386	230	4607	FALSE	FALSE	FALSE
TLR9	H0Y858;Q9NR96-4;Q9NR96-2;Q9NR96-5;Q9NR96;Q9NR96-3;H7C5I2	231	8641	FALSE	FALSE	FALSE
FLNA	H0Y5F3	232	7252	FALSE	TRUE	FALSE
SPRR2A	P35326	233	6119	TRUE	FALSE	FALSE
CLEC5A	Q14DL9;Q9NY25;C9JCE4;C9JPR7;Q9NY25-2	234	7226	FALSE	FALSE	FALSE
TGM2	P21980;P21980-2;A2A299;P21980-3;A2A2A0	235	8169	FALSE	FALSE	FALSE
TPTE2;TPTE	Q6XPS3-7;Q6XPS3;G3V171;Q6XPS3-4;Q6XPS3-5;P56180-4;Q6XPS3-3;Q6XPS3-2;P56180-3;P56180-2;P56180	236	8648	FALSE	FALSE	FALSE
S100P	P25815	237	8118	TRUE	FALSE	FALSE
ZNF780B	C9JTJ1;Q9Y6R6	238	7516	FALSE	FALSE	FALSE
MMP8	P22894;H7C1M3	239	8513	FALSE	FALSE	FALSE
ALOX15	P16050;P16050-2	240	8328	FALSE	FALSE	FALSE
KLF1	Q13351	241	7628	FALSE	FALSE	FALSE
RAB44	Q7Z6P3	242	8123	FALSE	FALSE	FALSE
FBLL1	A6NHQ2	243	317	FALSE	FALSE	FALSE
SELP	Q5R349;P16109;Q5R345;Q5R341;Q5R342;F6VVT6	244	8116	FALSE	FALSE	FALSE
C1RL	Q9NZP8;F5H7C8;F5H6S5;H0YFL7;F5GWF3	245	6794	FALSE	FALSE	FALSE
ZNF79;ZKSCAN7;ZNF132;ZNF286A;ZNF286B;ZNF599	F5H032;A0A087X2B0;Q15937;C9J6L6;A0A1W2PPT3;Q9HBT8-2;Q9HBT8;P0CG31;Q96NL3;P52740-2;P52740	246	8538	FALSE	FALSE	FALSE
TRIM58	Q8NG06	247	6218	FALSE	FALSE	FALSE
S100B	P04271	248	6837	FALSE	FALSE	FALSE
FRMD4B;FRMD4A	Q9Y2L6-2;Q9Y2L6;E9PGA7;C9JYK2;C9J7M5;C9JA15;A0A1W2PQE7;C9JAW0;C9J6Q2	249	868	FALSE	FALSE	FALSE
GSN	P06396	250	8339	FALSE	FALSE	FALSE
AKR1C2	P52895;B4DK69;S4R3P0	251	8633	FALSE	FALSE	FALSE
BRWD3	Q6RI45-2;Q6RI45;Q6RI45-5;Q6RI45-3;Q6RI45-4	252	8424	FALSE	FALSE	FALSE
FYB1	O15117-2;O15117-3;O15117;D6RFJ5;D6RER7;D6RAE8;D6RC38;A0A2R8YEE1	253	8254	FALSE	FALSE	FALSE
TMCC2	O75069-3	254	5224	FALSE	FALSE	FALSE
TRPC6;TRPC7	E9PJN4;Q9Y210-2;Q9Y210-3;Q9Y210;Q70T24;A1A4Z5	255	7778	FALSE	FALSE	FALSE
FGA	P02671;P02671-2;A0A087WUA0	256	6599	FALSE	FALSE	FALSE
CRABP1;CRABP2	P29762;B5MCB5;Q5SYZ4;P29373	257	6928	FALSE	FALSE	FALSE
KMT5C	A0A0D9SF94;Q86Y97	258	1920	FALSE	FALSE	FALSE
OLFM4	Q6UX06	259	7641	FALSE	FALSE	FALSE
KATNIP	O60303	260	969	FALSE	FALSE	FALSE
SRGN	P10124	261	7776	FALSE	FALSE	FALSE
TFRC;TFR2	P02786;G3V0E5;H7C3V5;F8WBE5;Q9UP52-2	262	7598	FALSE	TRUE	FALSE
MPP1	Q00013;Q00013-2;Q00013-3;C9JB34;C9J9J4;A6NFY0	263	7946	FALSE	FALSE	FALSE
ANXA3	P12429;D6RA82;D6RFG5	264	8494	FALSE	FALSE	FALSE
LPCAT2	Q7L5N7;Q7L5N7-2;H3BU68	265	7906	FALSE	FALSE	FALSE
BCL11B;SALL2	Q9C0K0-2;Q9C0K0;D3YTK1;H0YFS7;E7EW59;F5H433;Q9Y467	266	8255	FALSE	FALSE	FALSE
FGR	P09769;Q5TGY6	267	8304	TRUE	FALSE	FALSE
SLC43A1	O75387-2;O75387;E9PJ68	268	7302	FALSE	FALSE	FALSE
GP1BB	P13224;P13224-2	269	8318	FALSE	FALSE	FALSE
CTBP2	P56545;P56545-3;P56545-2	270	8249	FALSE	FALSE	FALSE
MPIG6B	A0A140T9L8;O95866-2;O95866-4;O95866-7;O95866-6;F8WDG3	271	8086	FALSE	FALSE	FALSE
IGF2BP2	F8W930;Q9Y6M1-1;Q9Y6M1;Q9Y6M1-5;Q9Y6M1-6;Q9Y6M1-3;Q9Y6M1-4	272	5883	FALSE	FALSE	FALSE
CD2	P06729;Q5JVN7	273	6870	FALSE	FALSE	FALSE
NCOA4	Q13772;Q13772-3;Q13772-4;B4DZ85;B4DF87;Q13772-2	274	7000	FALSE	FALSE	FALSE
IGFBP7	Q16270-2;Q16270	275	7370	FALSE	FALSE	FALSE
STK17A	Q9UEE5	276	5078	FALSE	FALSE	FALSE
RNF216	Q9NWF9-1;Q9NWF9;Q9NWF9-3	277	881	FALSE	FALSE	FALSE
GPAT3	Q53EU6	278	8206	FALSE	FALSE	FALSE
RNASE4	P34096	279	7576	FALSE	FALSE	FALSE
MPP7	Q5T2T1;Q5T2T1-2;S4R337;U5GXS2	280	7839	FALSE	FALSE	FALSE
ANXA1	P04083;Q5T3N1;Q5T3N0	281	3808	FALSE	FALSE	FALSE
FTH1	P02794;G3V1D1;G3V192;E9PPQ4;E9PRK8;E9PKY7;E9PQR3;E9PKM5;E9PK45	282	6299	FALSE	FALSE	FALSE
CD79A	P11912;M0QX61;P11912-2	283	5628	FALSE	FALSE	FALSE
GIMAP4	Q9NUV9	284	7977	FALSE	FALSE	FALSE
CPNE2	Q96FN4;Q96FN4-2;H3BQQ3;H3BUC8;H3BPR8	285	7971	FALSE	FALSE	FALSE
CAPRIN1	E9PLA9	286	6850	FALSE	TRUE	FALSE
DNAJC5	Q9H3Z4-2;Q9H3Z4	287	8167	FALSE	FALSE	FALSE
CAVIN2	O95810	288	7990	FALSE	FALSE	FALSE
TRIM16;TRIM16L	H0Y626;K7EL43;J3QL38;J3QKY5;J3QR69;J3QLP0;K7ENN8;Q309B1-2	289	7758	FALSE	FALSE	FALSE
PLEKHG3	A1L390-3;A1L390;A1L390-2;G3V311;A0A0U1RR71;G3V3I3;G3V278	290	8189	FALSE	FALSE	FALSE
LILRA3	A0A0G2JMY9;Q8N6C8;Q8N6C8-3;A0A0G2JM99;Q8N6C8-2	291	8475	FALSE	FALSE	FALSE
CDCA8	Q53HL2	292	5569	FALSE	FALSE	FALSE
SAA2-SAA4;SAA4	A0A096LPE2;P35542	293	8100	FALSE	FALSE	FALSE
FGG	P02679-2;P02679;C9JEU5;C9JC84;C9JPQ9;C9JU00	294	5512	FALSE	FALSE	FALSE
OSBP2	Q6ZN50;Q969R2-3;Q969R2-2;Q969R2;A0A0A0MSB4;Q969R2-6;H7C428;Q969R2-4;H7C368;H7C1R2;C9JS84;H7C313;H7C001	295	5950	FALSE	FALSE	FALSE
TIMP2;CEP295NL	P16035;B4DFW2;K7EIX4;K7EL90	296	7310	FALSE	FALSE	FALSE
CEP295	Q9C0D2;Q9C0D2-3;E9PJY3;Q9C0D2-4;Q9C0D2-2	297	6932	FALSE	FALSE	FALSE
SYTL4	Q96C24;Q96C24-2	298	7295	FALSE	FALSE	FALSE
PRG2	P13727;H0YCG3	299	8305	FALSE	FALSE	FALSE
RHOH	Q15669;D6RG23;D6RA52	300	6388	FALSE	FALSE	FALSE
STOM	P27105;F8VSL7;P27105-2	301	7062	FALSE	FALSE	FALSE
PSTPIP2	Q9H939;Q9H939-2	302	8103	FALSE	FALSE	FALSE
GRAP2	O75791;B1AH86;O75791-2	303	7195	FALSE	FALSE	FALSE
CTSH	A0A087X0D5;P09668;E9PKT6;A0A3B3IRM7	304	7816	FALSE	FALSE	FALSE
MRC2	Q9UBG0;E7EME3	305	7179	FALSE	FALSE	FALSE
TREML1	Q86YW5;Q86YW5-2;Q86YW5-3	306	4547	FALSE	FALSE	FALSE
UROS	P10746;A0A3B3ISM6;A0A3B3ITJ2;A0A3B3ISL9;Q5T3L9;A0A3B3ISX6;Q5T3L7;Q5T3L8;A0A3B3IS76;A0A087WUV7;A0A3B3IUC8;A0A3B3IU75;A0A087WZB7;A0A3B3IS33	307	5382	FALSE	FALSE	FALSE
PADI2	Q9Y2J8	308	8138	FALSE	FALSE	FALSE
B4GALT4	C9J3R8;O60513;E7ETS9;C9J4S5;C9J5S0;C9JE00;C9JA31	309	8647	FALSE	FALSE	FALSE
MTFR2	Q6P444;E9PN39;H0YEA6	310	7360	FALSE	FALSE	FALSE
ARMCX1	Q9P291	311	4710	FALSE	FALSE	FALSE
PRF1	P14222;A0A1W2PR25	312	5122	FALSE	FALSE	FALSE
ERLIN1	O75477;B0QZ43	313	8105	FALSE	FALSE	FALSE
FGB	P02675;D6REL8	314	6108	FALSE	FALSE	FALSE
APP	P05067-11;P05067-8;P05067;P05067-7;P05067-9;A0A0A0MRG2;E9PG40;P05067-4;P05067-6;P05067-3;P05067-5;P05067-10;H7C0V9;H7C2L2;P05067-2	315	6270	FALSE	FALSE	FALSE
ITGA2B	P08514;P08514-2;P08514-3;A0A3B3IU79;K7EP83	316	8127	TRUE	FALSE	FALSE
SKAP1	Q86WV1-2;Q86WV1;J3QRG3;J3KS83;J3QS38;J3QKX8	317	1710	TRUE	FALSE	FALSE
CYP4F3;CYP4F11	Q08477;Q08477-2;V9GYP6	318	8042	FALSE	FALSE	FALSE
CD93;PCSK1N	Q9NPY3;Q9UHG2	319	8205	FALSE	FALSE	FALSE
FBXO7	Q9Y3I1;Q9Y3I1-3;Q9Y3I1-2;F8WBR0;F8WDR9	320	2736	FALSE	FALSE	FALSE
APOBR	A0A4V7I447;Q0VD83;Q0VD83-3	321	8281	FALSE	FALSE	FALSE
TSC22D1	Q15714;Q15714-2;Q15714-3;A0A087X0H8;Q15714-4	322	8171	FALSE	FALSE	FALSE
YOD1	Q5VVQ6	323	5235	FALSE	FALSE	FALSE
CDA	P32320	324	8433	FALSE	FALSE	FALSE
ABCC4	O15439-2;O15439;A0A2R8Y6V8;O15439-4;O15439-3;A0A2R8YDC1	325	8476	FALSE	FALSE	FALSE
NEXN	Q0ZGT2-4;Q0ZGT2;Q0ZGT2-2;H7BXY5;Q0ZGT2-3;E7EUA0;E7ETM8	326	7602	FALSE	FALSE	FALSE
STAT5A	K7EK35;P42229;P42229-2;K7EIF9;K7EM17;C9JVV6	327	7612	FALSE	FALSE	FALSE
RAB32	Q13637	328	7955	TRUE	FALSE	FALSE
PRAM1	Q96QH2;M0R149	329	7810	FALSE	FALSE	FALSE
TTYH3	Q9C0H2-2;Q9C0H2;Q9C0H2-3;Q9C0H2-4;H7C3T6	330	6728	FALSE	FALSE	FALSE
TRBC1;TRBC2;TRB	A0A5H1ZRT1;A0A5H1ZRR3;A0A0G2JMB4;P0DTU4;P01850;A0A5B9	331	6290	FALSE	FALSE	FALSE
VCL	P18206;P18206-2;A0A096LPE1	332	7786	FALSE	FALSE	FALSE
PCSK6	A0A087WZR0;A0A087WY68;P29122-2;P29122-8;P29122;P29122-7;H7BXT3;H0Y3Q0;P29122-5;P29122-4;H0YKZ4;P29122-3;P29122-6;H0YMW5;A0A087X025;A0A0J9YW51	333	8243	TRUE	FALSE	FALSE
ATP11A	E9PEJ6;H0Y547;P98196;H0Y8F0;A0A087WVE8;A2A3G9	334	5413	FALSE	FALSE	FALSE
ADARB1	P78563-4;P78563-2;P78563;P78563-5;P78563-6;P78563-3;A0A0A0MSG8	335	7168	FALSE	FALSE	FALSE
S100A4	P26447	336	5054	FALSE	FALSE	FALSE
PEX11B	O96011;O96011-2;H7C3V6	337	3048	FALSE	FALSE	FALSE
IMUP	Q9GZP8-2;K7EQZ3;Q9GZP8	338	7802	FALSE	FALSE	FALSE
KRT1	P04264	339	3868	TRUE	FALSE	FALSE
RAB27B	O00194;K7ES41;K7EJ38	340	7931	FALSE	FALSE	FALSE
CORO2A	Q92828	341	8309	FALSE	FALSE	FALSE
CASS4	Q9NQ75;Q9NQ75-2;Q9NQ75-3	342	7827	FALSE	FALSE	FALSE
FCER1G	P30273;A6NCQ8	343	8547	TRUE	FALSE	FALSE
CLEC12A	Q5QGZ9-4;Q5QGZ9;Q5QGZ9-1;Q5QGZ9-5;A8MVL9	344	8268	FALSE	FALSE	FALSE
CD3E	E9PSH8;P07766	345	6106	TRUE	FALSE	FALSE
SIRPB1	O00241;H3BRP9;H3BV43;H3BML4;H9KV29;O00241-2	346	8161	FALSE	FALSE	FALSE
ACTN1	G3V2X9	347	6873	FALSE	FALSE	FALSE
CCND2	A0A6Q8PGZ3;P30279	348	339	FALSE	TRUE	FALSE
ZYX	Q15942;H0Y2Y8;Q15942-2;C9IZ41;H7C3D3;H7C3R3	349	7921	FALSE	FALSE	FALSE
PTPRC	P08575-4;P08575-9;P08575-10;P08575-8;P08575-7;P08575-5;P08575-6;P08575;M3ZCP1;A0A075B788;E9PKH0;A0A140TA77;A0A140TA68;A0A0G2JNW2;A0A140TA57;M9MMK9	350	8186	FALSE	FALSE	FALSE
RAB11FIP3	X6RFI8;A0A0J9YWV4;O75154-2;O75154;O75154-3;F6X994;A0A0J9YY48	351	7482	FALSE	FALSE	FALSE
GCLM	P48507;P48507-2	352	7191	FALSE	TRUE	FALSE
ALDH3B1;ALDH3B2	P43353;P43353-2;Q9BUJ8;A0A087X2D4;A0A087WUF8;A0A087X192;A0A087WTE0;P48448;REV__A0A087WTE9	353	8261	FALSE	FALSE	FALSE
RECK	O95980	354	7622	FALSE	FALSE	FALSE
CTSB	P07858;E9PKQ7;E9PNL5;E9PHZ5;E9PLY3;E9PSG5;E9PQM1;R4GMQ5;E9PR54;E9PJ67;E9PCB3;E9PS78	355	8055	FALSE	FALSE	FALSE
AKR1C3;AKR1C4;AKR1C8P;AKR1C2	A0A0A0MSS8;P42330;S4R3Z2;P17516;S4R3D5;A0A3B3IRI8;P52895-2	356	6600	FALSE	FALSE	FALSE
SLC27A2	O14975;O14975-2;G3V1R7	357	4575	FALSE	FALSE	FALSE
PSTPIP1	J3KPG6;O43586;H0YKY3;O43586-2;H0YLW8;H0YLX8;B4E1Z9;H0YLI2;H0YLM9;H0YNS1;H0YNR2	358	7006	FALSE	FALSE	FALSE
HCK	H0Y3C5;J3KPD6;P08631-4;P08631;P08631-3;P08631-2;H7BXG4;H7C5P9	359	8355	FALSE	FALSE	FALSE
NID1	P14543;P14543-2	360	7346	FALSE	FALSE	FALSE
SERPINF1	P36955;I3L4N7;I3L4F9;I3L107;I3L4Z0;I3L3Z3;I3L2R7	361	7991	FALSE	FALSE	FALSE
VCAN	P13611-2;P13611;E9PF17;P13611-4;P13611-3;D6RGZ6;Q86W61	362	4316	FALSE	FALSE	FALSE
FCER2	P06734;K3W4U1;M0R1R5	363	188	FALSE	FALSE	FALSE
CR1;CR1L	Q5SR44;E9PDY4;P17927;E9PQN4;H0YE06;A0A0C4DGF5;Q2VPA4-2;Q2VPA4-3;Q2VPA4	364	7799	TRUE	FALSE	FALSE
RASSF8	Q8NHQ8;H0YG85;Q8NHQ8-2;F5H0S5;F5H7J1;F5H8C5	365	169	FALSE	FALSE	FALSE
RIPOR2	F5GX51;A0A2R8YEE0;Q9Y4F9	366	1678	FALSE	TRUE	FALSE
EIF2AK1	Q9BQI3;C9J7U7;H7C033	367	6021	FALSE	FALSE	FALSE
LILRB3;LILRA6;LILRA4	A0A0G2JN67;F8W6G6;A0A0G2JNB3;A0A0G2JLT7;A0A0G2JQ25;A0A0G2JPR9;A0A0G2JPW1;A0A0G2JN08;A0A0G2JPW2;B5ME96;A0A0G2JQ26;A0A0G2JPY1;A0A0G2JPA2;A0A0G2JQ24;F8WD89;A0A0G2JLX9;P59901-2;C9JWL8;P59901;A0A0G2JNG2;A0A075B7A5	368	7435	FALSE	FALSE	FALSE
TBC1D4	O60343-2;A0A3B3IRT3;O60343-3;O60343;Q5JU47;O60343-4;O60343-5	369	8326	FALSE	FALSE	FALSE
SIRPA;SIRPG;SIRPB1	P78324;P78324-2;P78324-4;Q9P1W8-3;Q9P1W8-4;Q9P1W8-2;Q9P1W8;H3BTT9;H3BU43	370	8316	TRUE	FALSE	FALSE
PARVG	Q9HBI0;Q9HBI0-2;Q9HBI0-3;Q9HBI0-5;B0QYM9;B0QYN0;U3KQ67;Q9HBI0-4	371	8120	FALSE	FALSE	FALSE
CRIP2	P52943;H0YFA4;P52943-2;H0YHD8	372	25	FALSE	FALSE	FALSE
TNFAIP8L2	Q6P589	373	7716	FALSE	FALSE	FALSE
DNAJA4	Q8WW22-2;Q8WW22;Q8WW22-3;F5H170;C9JDE6;F8WF76;F5H300;F5GWV1	374	5199	FALSE	FALSE	FALSE
NLRC4	Q9NPP4;A0A499FIV7;A0A494BZZ1;Q9NPP4-2;Q9NPP4-3;Q9NPP4-4	375	8050	FALSE	FALSE	FALSE
AGPAT2	O15120;O15120-2	376	6519	FALSE	FALSE	FALSE
PTX3	P26022	377	8518	FALSE	FALSE	FALSE
H1-3	P16402;REV__P16402	378	5681	FALSE	FALSE	FALSE
TESC	Q96BS2;Q96BS2-3;E9PQ58;Q96BS2-2;H0YIX4	379	7205	FALSE	FALSE	FALSE
IGLV3-25;IGLV3-27;IGLV3-16	P01717;P01718;A0A075B6K0	380	8410	FALSE	FALSE	FALSE
MYH14	Q7Z406;Q7Z406-6;Q7Z406-2;Q7Z406-4;Q7Z406-5;M0QY43;A0A0C4DFM8	381	5596	FALSE	FALSE	FALSE
HK3	P52790;H0Y8U9;H0Y9N6	382	8359	FALSE	FALSE	FALSE
DES	P17661	383	17	FALSE	FALSE	FALSE
RIT1	A0A494C0S1;Q92963;Q92963-3;Q92963-2;V9GYC3;V9GY29;A0A494C0U3	384	7976	FALSE	FALSE	FALSE
POLK	Q9UBT6;Q9UBT6-3;Q9UBT6-8;Q9UBT6-6;Q9UBT6-2;Q9UBT6-5;D6R9M8;D6RAE5;D6RAI7;D6RDX9;Q9UBT6-7;Q9UBT6-4	385	46	FALSE	FALSE	FALSE
PRAG1	Q86YV5	386	6500	FALSE	FALSE	FALSE
KCNQ5	A0A0A0MSC0;Q9NR82-2;F8WEA4;A0A0A0MSD9;A0A0A0MRC8;Q9NR82;Q9NR82-7;Q9NR82-3;Q9NR82-6;A0A0A0MT07;Q9NR82-5;H0Y3Z0;Q9NR82-4	387	8334	FALSE	FALSE	FALSE
GIMAP1	Q8WWP7	388	8493	FALSE	FALSE	FALSE
FREM2	Q5SZK8-2;Q5SZK8	389	3476	FALSE	FALSE	FALSE
IGLV1-51	P01701	390	41	FALSE	FALSE	FALSE
CMTM5	C9JAI6;Q96DZ9-4;Q96DZ9-5;Q96DZ9-3;Q96DZ9-6;Q96DZ9-2;Q96DZ9	391	8492	FALSE	FALSE	FALSE
DYNC2H1	Q8NCM8-2;Q8NCM8;A0A3B3ISP9	392	7902	FALSE	FALSE	FALSE
CD79B	P40259-3;P40259;P40259-2	393	7692	FALSE	FALSE	FALSE
TMEM135	E9PQL0;Q86UB9-2;Q86UB9	394	8659	FALSE	FALSE	FALSE
EPB41L3	Q9Y2J2-2;A0A0A0MRA8;A8K968;Q9Y2J2;Q9Y2J2-4;A0A0A0MSA4;Q9Y2J2-3;A0A1B0GTF8;A0A0J9YY18;A0A0J9YW31;J3QS55;J3KT37;A0A0J9YW26;A0A0J9YWE1;J3QR33;A0A0J9YWN0;A0A0J9YWS4;J3QKK4;J3KRD1;J3QKY2;J3KS70;J3QS83;J3QRQ6;J3QLU5	395	7997	FALSE	FALSE	FALSE
SIGLEC1	Q9BZZ2;Q9BZZ2-2;Q9BZZ2-3;H7C0M6	396	8014	FALSE	FALSE	FALSE
PYGL	P06737;P06737-2;E9PK47	397	8524	FALSE	FALSE	FALSE
RAB3IL1	E9PK89;Q8TBN0-2	398	6574	FALSE	FALSE	FALSE
CD300LF	Q8TDQ1-3;Q8TDQ1-4;Q8TDQ1-2;Q8TDQ1-6;J3KS52;Q8TDQ1-5;Q8TDQ1	399	6704	FALSE	FALSE	FALSE
F13A1	P00488;Q9NQP5;A6PVK5;H0Y796;H0Y4W5	400	7903	FALSE	FALSE	FALSE
C5AR1	P21730	401	8610	FALSE	FALSE	FALSE
KALRN	H7BXZ5;O60229;O60229-4;C9IZQ6;O60229-2	402	7353	FALSE	FALSE	FALSE
AMPD3	Q01432-5;Q01432-3	403	8341	FALSE	FALSE	FALSE
GNAQ	P50148	404	8067	FALSE	FALSE	FALSE
LCP1	P13796;Q5TBN3;P13796-2;Q5TBN5	405	4342	FALSE	FALSE	FALSE
HMBS	P08397;A0A3F2YNY7;P08397-2;A0A3B3IRR1;P08397-3;F5H226;F5H4X2	406	4588	FALSE	FALSE	FALSE
NDC80	O14777;I3L4G3;I3L0P0;V9GYM9	407	5231	FALSE	FALSE	FALSE
PDE3A	Q14432	408	8286	FALSE	FALSE	FALSE
DYSF	O75923-2;O75923-8;O75923;O75923-14;O75923-5;O75923-11;O75923-4;O75923-10;O75923-7;O75923-13;O75923-3;O75923-9;O75923-6;O75923-12;O75923-15	409	8323	FALSE	FALSE	FALSE
IGF2BP3	O00425;O00425-2;F8WD15	410	7417	FALSE	FALSE	FALSE
GZMH	P20718;P20718-2;A0A0C4DGJ9;P20718-3	411	1177	FALSE	FALSE	FALSE
MBD6	Q96DN6;F8VU14;F8VZD7;F8VW40;F8VNX1;F8VVK7;H0YHD1	412	225	FALSE	FALSE	FALSE
SEMA7A	O75326;O75326-2;F5GYX3	413	4898	FALSE	FALSE	FALSE
MGAM;MGAM2	A0A0J9YVZ3;E7ER45;A0A0J9YX77;O43451;Q2M2H8	414	8216	FALSE	FALSE	FALSE
MYO1F	O00160;M0QY89;M0QXU5;M0QXU2	415	8217	FALSE	FALSE	FALSE
PRKCQ	Q04759;Q04759-2	416	6523	FALSE	FALSE	FALSE
H3-2	Q5TEC6;A0A590UJL8	417	7865	FALSE	FALSE	FALSE
CD9	A6NNI4;A0A2R8Y478;G8JLH6;P21926;A0A087WU13	418	8621	TRUE	FALSE	FALSE
ESCO2	Q56NI9;E5RFE4;Q56NI9-2;H0YB88;E5RFP7;E5RIE3	419	8508	FALSE	FALSE	FALSE
ATAD2B	Q9ULI0-2;Q9ULI0;H7BYF1;C9J1G9	420	4926	FALSE	FALSE	FALSE
SLC2A3;SLC2A14	P11169;Q8TDB8-4;Q8TDB8-2;Q8TDB8;Q8TDB8-5;F5GYR5	421	8155	FALSE	FALSE	FALSE
ADGRE2	Q9UHX3-4;Q9UHX3-3;Q9UHX3;M0R0K5;Q9UHX3-6;Q9UHX3-2;Q9UHX3-5	422	8144	FALSE	FALSE	FALSE
GRN	P28799;P28799-3;K7EQ05;P28799-2;K7EKL3;K7EQI0;K7EMR1;K7EPL0;K7ENI2;K7ENN1;K7EK92;K7EQK6;K7EM89;K7EJY4;K7ERM2	423	8288	TRUE	FALSE	FALSE
LY6G6F;LY6G6D;LY6G6F-LY6G6D	Q5SQ64;A0A140T8Z4;A0A0G2JK05;Q5SQ64-2	424	8196	FALSE	FALSE	FALSE
SLC36A4	E9PN09;Q6YBV0	425	6209	FALSE	FALSE	FALSE
HASPIN	Q8TF76;Q8TF76-2	426	5204	FALSE	FALSE	FALSE
CD58	B1AMW1;P19256-2;P19256-3;P19256;H0YDI1	427	8259	FALSE	TRUE	FALSE
RAB38	P57729;H0YEA4;H0YDB7	428	2875	FALSE	FALSE	FALSE
SULT1B1	O43704;D6RD70;D6RIA8	429	6919	FALSE	FALSE	FALSE
ECM1	Q16610;Q16610-4;Q16610-2;Q16610-3	430	2795	FALSE	FALSE	FALSE
P2RY13	Q9BPV8-2;Q9BPV8	431	7522	FALSE	FALSE	FALSE
CNK3/IPCEF1;IPCEF1	G9CGD6;G9CGD6-2;Q8WWN9;Q8WWN9-2;A0A2Q2T6B6;G9CGD6-3;E5RGN6;E5RGB6;E5RJQ7;E5RK08	432	7187	FALSE	FALSE	FALSE
ATAD5	Q96QE3;A0A075B754;Q96QE3-2	433	4462	FALSE	FALSE	FALSE
TNS1	E9PGF5;E9PF55;A0A494C067;A0A2R8Y4T1;Q9HBL0;A0A087WWW7;H0Y4U1;E7ERH1;C9JI43;E7EMG1;Q9HBL0-2	434	6957	FALSE	FALSE	FALSE
PLXDC2;PLXDC1	Q6UX71;Q6UX71-2;Q6UX71-3;B4E173	435	6489	FALSE	FALSE	FALSE
GUCY1B1	E9PCN2;A0A494C1B9;Q02153-2;Q02153-3;Q02153;B7Z685;D6RC99	436	8582	FALSE	FALSE	FALSE
TSPYL2	Q9H2G4;J3KS33;J3KST2	437	7325	FALSE	FALSE	FALSE
BCAM	P50895;A0A087WXM8;K7ENU8	438	5168	FALSE	FALSE	FALSE
CALR	K7EJB9	439	8605	FALSE	FALSE	FALSE
CLEC1B	Q9P126;Q9P126-2;H7BYT7	440	8208	FALSE	FALSE	FALSE
UBAC2	X6R5E5;Q8NBM4-4;Q8NBM4-3;Q8NBM4-2;Q8NBM4;A0A087WXT1	441	6941	FALSE	FALSE	FALSE
CHD3	Q12873;Q12873-3;Q12873-2;A0A5F9ZHX5;H7C2H0;I3L229;A0A5F9ZHM2;I3L1I4	442	6563	FALSE	FALSE	FALSE
MAOB	P27338	443	8461	FALSE	FALSE	FALSE
QSOX1	O00391;O00391-2	444	7531	FALSE	FALSE	FALSE
VAMP8	Q9BV40;B8ZZT4	445	8051	FALSE	FALSE	FALSE
TSPAN14	A6NEP9;Q8NG11-2;Q8NG11;H7BXY6;Q8NG11-3	446	7662	FALSE	FALSE	FALSE
DNASE1L1	P49184;A6QRJ0;E7ESG1;Q5HY40;E7EUJ0	447	6016	FALSE	FALSE	FALSE
SIGLEC7	Q9Y286-2;Q9Y286;M0QY65;Q9Y286-4;Q9Y286-3	448	7249	FALSE	FALSE	FALSE
LGALS3	P17931;G3V3R6	449	491	FALSE	FALSE	FALSE
IGHV4-38-2;IGHV4-30-4;IGHV4-61;IGHV4-59;IGHV4-34;IGHV4-39;IGHV4-4;IGHV4-31	P0DP08;P0DP06;A0A0C4DH41;P01825;P06331;P01824;A0A0J9YWU9;A0A087WW49;A0A075B6R2;P0DP07	450	84	FALSE	FALSE	FALSE
AHDC1	Q5TGY3	451	6620	FALSE	FALSE	FALSE
CALD1	Q05682-4;Q05682-5;E9PGZ1;C9J813	452	8180	FALSE	FALSE	FALSE
CHI3L1	P36222;H0Y3U8	453	7900	FALSE	FALSE	FALSE
HLA-DRA;HLA-DQA2	Q30118;A0A0G2JH46;A0A0G2JMH6;P01903;A0A140TA34;P01906	454	6816	FALSE	FALSE	FALSE
EPX	P11678	455	8302	FALSE	FALSE	FALSE
PLCH2	B9DI82;O75038-3;O75038;O75038-2;O75038-4;O75038-5	456	7068	FALSE	FALSE	FALSE
CD37	M0QZP6;B7ZAN3;P11049-3;P11049-2;P11049	457	2647	FALSE	FALSE	FALSE
ASAP2	O43150;O43150-2;A0A286YFG8	458	6518	FALSE	FALSE	FALSE
PYCARD	Q9ULZ3;Q9ULZ3-2;Q9ULZ3-3	459	7803	FALSE	FALSE	FALSE
CTDSP1	Q9GZU7-2;Q9GZU7;H7C270;H7C1Z7;Q9GZU7-3	460	5087	FALSE	FALSE	FALSE
C1orf198	Q9H425-3;Q9H425;Q9H425-2;E5RI90;E5RFY9	461	1748	FALSE	FALSE	FALSE
CDKN2D	P55273	462	5909	FALSE	FALSE	FALSE
ITGAD	Q13349	463	8272	TRUE	FALSE	FALSE
DOP1B	Q9Y3R5;Q9Y3R5-2;F8W8U9	464	1946	FALSE	FALSE	FALSE
MYL9;MYL12A	P24844;P24844-2;J3KTJ1	465	8131	FALSE	FALSE	FALSE
ATG9A	Q7Z3C6-2;Q7Z3C6;H7C152;H7C1G6;C9JD65;Q7Z3C6-3;C9JX27;C9IYZ9;C9JKV7;C9JDK4;C9JXG2	466	7194	FALSE	FALSE	FALSE
HSPA2	P54652	467	5124	FALSE	FALSE	FALSE
PLAU	E7ET40;P00749-2;P00749;S4R3G7	468	7944	FALSE	FALSE	FALSE
TC2N	Q8N9U0;Q8N9U0-2;H0YJ73	469	8348	FALSE	FALSE	FALSE
SCARF1	Q14162;Q14162-2;A0A0A0MR54;Q14162-4;Q14162-5;Q14162-3	470	8191	FALSE	FALSE	FALSE
PRDX2	P32119;A6NIW5;P32119-2	471	6810	FALSE	FALSE	FALSE
SLC11A2	A0A2R8YD71;P49281-2;P49281;F8W1D8;F8VRL7;A0A2R8Y5L1;F8VWB0;F8VR36;A0A2R8YDL2;A0A2R8Y4F9;A0A2R8Y5Q7;F8W1P7;P49281-5;P49281-3;P49281-4	472	6382	FALSE	FALSE	FALSE
CHST14	Q8NCH0;H0YN65	473	8314	FALSE	FALSE	FALSE
HLA-DMA	A0A140T985;A0A140T9N2;A0A140T9X4;A0A140T9V7;A0A140T9K8;A0A140T9T3;A0A140T9N7;A0A140T9N9;A0A140T9H8;A0A140T9T2;Q5SP00;A0A140T9G2;F6S093;A0A140T9N4;A0A140T9E7;A0A140T9D1;A0A140T9C7;A0A140T995;H0Y732;P28067	474	8070	FALSE	FALSE	FALSE
ZNF516	Q92618;A0A087WUJ4;F5H2K2	475	8451	FALSE	FALSE	FALSE
PIGQ	Q9BRB3-2;B8ZZ29;A0A1B0GUF6;J3QTH6;B8ZZ31;E7ERP4;Q9BRB3-3;Q9BRB3;H0YFM9	476	3773	FALSE	FALSE	FALSE
S100A6	P06703;R4GN98	477	910	FALSE	FALSE	FALSE
PLD1	Q13393-2;Q13393;Q13393-4;Q13393-3;H7C0L3;F8WBV7;C9IY79	478	7532	FALSE	FALSE	FALSE
CDCA7L	Q96GN5-5;Q96GN5-4;Q96GN5-2;Q96GN5;C9J8L0;C9IZR6;C9JFL7	479	1118	FALSE	FALSE	FALSE
DSTYK	Q6XUX3-2;Q6XUX3;Q6XUX3-4;Q6XUX3-3	480	4619	FALSE	FALSE	FALSE
XK	P51811	481	2666	FALSE	FALSE	FALSE
NME4	A0A087WVT9;H0Y6J0;Q4TT34;F2Z2X0;O00746	482	8296	FALSE	FALSE	FALSE
GLIPR2	Q9H4G4;Q5VZR0;A0A087WUM5;A0A088AWP7	483	7493	FALSE	FALSE	FALSE
STAT5B	P51692;C9J4I3	484	4323	FALSE	FALSE	FALSE
ESAM	Q96AP7;F8WDW9;C9JIE7;Q96AP7-2	485	8009	FALSE	FALSE	FALSE
LIMD2	Q9BT23;J3QQM5;J3KRR0;J3QL69	486	1584	FALSE	FALSE	FALSE
H2BC15	U3KQK0;Q99877	487	1973	TRUE	FALSE	FALSE
GP6	Q9HCN6;Q9HCN6-2;K7EIW7	488	7844	FALSE	FALSE	FALSE
PAX5	Q02548-9;Q02548-8;Q02548-2;Q02548;E7ERW5;E7EQT0;Q02548-5;Q02548-4;Q02548-11;Q02548-3;Q02548-7;Q02548-6;Q02548-10;E7ERK2;C0KTE2;E7ES87	489	1147	FALSE	FALSE	FALSE
PCYOX1L	Q8NBM8;E7EVZ5;D6R9J0	490	2160	FALSE	FALSE	FALSE
LRMDA	A0A087WWI0;Q9H2I8;A0A087WZZ7;M0R2H0	491	8266	FALSE	FALSE	FALSE
CYBRD1	Q53TN4-3;Q53TN4	492	8163	FALSE	FALSE	FALSE
GFI1	Q99684	493	5571	FALSE	FALSE	FALSE
SBSN	Q6UWP8;Q6UWP8-2	494	3892	FALSE	FALSE	FALSE
SLF2	A0A3B3IRS8;B1AL16;Q8IX21;Q8IX21-2	495	7071	FALSE	FALSE	FALSE
ZNF587	Q96SQ5-2;Q96SQ5	496	1114	FALSE	FALSE	FALSE
FAM117A	Q9C073;D6RFX7;D6RJ87;K7ENS5;Q9C073-2	497	7051	FALSE	FALSE	FALSE
TCEANC2	X6R7X0;Q96MN5;Q96MN5-2	498	4517	FALSE	FALSE	FALSE
STEAP3	Q658P3-2;Q658P3-3;Q658P3;B8ZZX6;Q658P3-4	499	4791	FALSE	FALSE	FALSE
SOX6	P35712;P35712-4;P35712-2;P35712-3;E9PN02;E9PQL4;E9PQ78;E9PQ67	500	8515	FALSE	FALSE	FALSE
RASGRP4	Q8TDF6-5;Q8TDF6-9;Q8TDF6;C0LTP6;Q8TDF6-8;Q8TDF6-6;Q8TDF6-7;Q8TDF6-2;Q8TDF6-3	501	6540	FALSE	FALSE	FALSE
SDCBP	O00560;O00560-3;O00560-2;B4DHN5;E9PBU7;G5EA09	502	7941	FALSE	FALSE	FALSE
CD5	P06127;F5GYK3	503	6316	FALSE	FALSE	FALSE
ATP10B;ATP10D	A0A2R8YDI5;O94823;Q2YDW8;O94823-3;O94823-2;Q6PEW3;H0Y8M7	504	8324	FALSE	FALSE	FALSE
UHRF1	A0A087WVR3;A0A087WTW0;Q96T88;Q96T88-2;A0A087WWG9	505	4446	FALSE	FALSE	FALSE
BLVRB	P30043;A0A2R8YEP4;M0R192;A0A2R8Y7Y9;M0QZL1	506	6051	FALSE	FALSE	FALSE
LPIN2	Q92539;J3KTK1	507	6006	FALSE	FALSE	FALSE
FOLR2	P14207;F5H4Z6;F5H3Z4;E7EU04;F5GZ45;J3KR13;J3KQP4;F5GXV3	508	8532	FALSE	FALSE	FALSE
RFLNB	Q8N5W9	509	8001	FALSE	FALSE	FALSE
SLC9A9	Q8IVB4;F8WF83;C9IZP1	510	1616	FALSE	FALSE	FALSE
IMPA2;MOS	O14732;O14732-2;K7ELF8;K7EII9;K7EL65;Q6PIP6;P00540	511	4300	FALSE	FALSE	FALSE
H2AC6	Q93077	512	1742	FALSE	FALSE	FALSE
IGLV3-21;IGLV3-9;IGLV3-12	P80748;A0A075B6K5;A0A075B6K2	513	229	FALSE	FALSE	FALSE
FAM160A2	Q8N612;Q8N612-2;E9PJK5;Q8N612-3	514	4393	FALSE	FALSE	FALSE
BTN3A2	P78410-3;P78410-2;P78410;E9PRR1;S4R3N0	515	5801	FALSE	FALSE	FALSE
CRYBB1	P53674	516	309	FALSE	FALSE	FALSE
PFKP	Q01813;Q01813-2;B1APP6;H0Y757;Q5VSR5;V9GYV7;V9GY25;H0Y3Y3	517	1178	FALSE	TRUE	FALSE
VCPKMT	Q9H867-5;Q9H867;Q9H867-2;Q9H867-1;Q9H867-3	518	7339	FALSE	FALSE	FALSE
GNG11;GNGT1	P61952;P63211	519	8126	FALSE	FALSE	FALSE
ARRB1	P49407-2;P49407;E9PM35;H0YET9	520	8007	FALSE	FALSE	FALSE
INCENP	Q9NQS7;Q9NQS7-2;E9PM67	521	5198	FALSE	FALSE	FALSE
SEPTIN5	G3XAH0;Q99719-2	522	8141	FALSE	FALSE	FALSE
PTGS1	P23219-3;P23219-2;P23219;P23219-6;P23219-5;A0A087X296;P23219-4;A0A2R8YDM0;X6RJD6	523	8016	FALSE	FALSE	FALSE
MIS18BP1	Q6P0N0;G5E9K5;Q6P0N0-2;C9J2Q8;H7C1S6	524	155	FALSE	FALSE	FALSE
GUCY1A1	Q02108;Q02108-2;J3KQW2;Q6PJR4;J3KPQ8;D6RF78	525	4638	FALSE	FALSE	FALSE
ILK	A0A0A0MTH3;Q13418;Q13418-3;Q13418-2;E9PQ52;A0A087WW45;A0A087WWY6	526	7484	FALSE	FALSE	FALSE
INPP4B	E9PCZ3;D6RJC3;E7EQN9;O15327;E9PHC0;E9PG59	527	8329	FALSE	FALSE	FALSE
GNG5	P63218	528	7957	FALSE	FALSE	FALSE
GIMAP7	Q8NHV1	529	7213	FALSE	FALSE	FALSE
UBASH3B	Q8TF42	530	4236	FALSE	FALSE	FALSE
DNM3	Q9UQ16-2;Q9UQ16-3;Q9UQ16;Q9UQ16-4;E5RHK8;Q9UQ16-5;E5RIK2	531	8062	FALSE	FALSE	FALSE
CYBB;NOX1	P04839;Q5H9D4;Q9Y5S8-2;Q9Y5S8-3;Q9Y5S8	532	8409	FALSE	FALSE	FALSE
MEFV	O15553;F5H2E5;F5H595;F5H6N9;I3L0S7;F8W6Z2;O15553-1;F5GZV9;O15553-3;D2DTW1;E3P8H6	533	7471	FALSE	FALSE	FALSE
BCHE	F8WF14;P06276;F8WEX7;H7C4Y0;H0Y885	534	6971	FALSE	FALSE	FALSE
SLA2	Q9H6Q3-2;Q9H6Q3;Q9H6Q3-4;Q9H6Q3-3	535	4968	FALSE	FALSE	FALSE
PAG1	Q9NWQ8	536	8478	FALSE	FALSE	FALSE
RAB31	Q13636;J3QR51	537	7209	FALSE	FALSE	FALSE
IRS2	Q9Y4H2	538	5707	FALSE	FALSE	FALSE
LCK	P06239;P06239-3;Q573B4;E9PJ92;P06239-2;E9PAP0;F8W6B9;E9PKQ8	539	6581	FALSE	FALSE	FALSE
IL1RN	P18510-4;P18510-2;P18510;P18510-3	540	8090	FALSE	FALSE	FALSE
DGKG	P49619-3;P49619-2;P49619;H7C0L0	541	7951	FALSE	FALSE	FALSE
RRM1	P23921	542	3158	FALSE	TRUE	TRUE
PROS1	A0A3B3ISJ1;A0A0S2Z4L3;P07225;G5E9F8;A0A3B3IRK9;C9K0R0;A0A3B3IUA6	543	8245	FALSE	FALSE	FALSE
SUV39H1	O43463;O43463-2	544	182	FALSE	FALSE	FALSE
PTTG1IP	P53801;A8MZH8;A8MXQ1;B4DPZ0	545	7029	FALSE	FALSE	FALSE
SERPINC1	P01008;Q8TCE1	546	7885	FALSE	FALSE	FALSE
SEPTIN2	B5MCX3;C9IY94;H7C2Y0;H7C310;C9JQJ4;B5MD47;H7C1T1	547	8521	FALSE	FALSE	FALSE
CPVL	Q9H3G5;H7C0X5;H7C218;C9JLV0;C9JVI2;C9JZ94;C9J6L4;C9JI22	548	8170	FALSE	FALSE	FALSE
CRYBG1	A0A0J9YWL0;Q9Y4K1;A0A494C1M5;Q9Y4K1-2;Q96QW7	549	7188	FALSE	TRUE	FALSE
MGLL	Q99685;A0A3B3ITT3;C9JAM4	550	6172	FALSE	FALSE	FALSE
RAP1B	F5GZG1	551	6965	FALSE	FALSE	FALSE
C14orf93	Q9H972-2;Q9H972;A0A0C4DFZ6;G5E9D9;G3V396;G3V4W6;G3V2P0;J3KPV9	552	1822	FALSE	FALSE	FALSE
SPI1	P17947;P17947-2	553	7652	FALSE	FALSE	FALSE
DCD	P81605;P81605-2	554	1987	FALSE	FALSE	FALSE
AKR1C1	Q04828;H0Y804;A6NHU4	555	7121	FALSE	FALSE	FALSE
GP9	P14770	556	8152	FALSE	FALSE	FALSE
ZNF777	Q9ULD5	557	1032	FALSE	FALSE	FALSE
KLHL13;KLHL9	A0A0C4DG80;Q9P2N7-2;Q9P2J3;Q9P2N7-3;Q9P2N7-4;Q9P2N7;Q9P2N7-5	558	4603	FALSE	FALSE	FALSE
TRAK2	O60296;O60296-2	559	5808	FALSE	FALSE	FALSE
CEACAM1;CEACAM5	P13688-2;P13688-8;P13688-10;P13688;P13688-3;P13688-4;P13688-11;P13688-9;P13688-6;P13688-5;M0R2K4;M0R109;A0A087WYX0;P13688-7;M0QX98;T2HUW8	560	8463	FALSE	FALSE	FALSE
BICD1	A8MVZ6;Q96G01-4;Q96G01-3;Q96G01;F8VZX7;F8W056;A0A087WYJ7;Q96G01-2;U3KQF7	561	5810	FALSE	FALSE	FALSE
FABP4	P15090;E5RIR0	562	8504	FALSE	FALSE	FALSE
SORL1	Q92673;E9PPB3;E9PS32;E9PP43;E9PKB0	563	7481	TRUE	FALSE	FALSE
PTPRJ	Q12913;A0A087WTK0;A0A087WVC6;Q12913-2;E9PJ83;E9PPH3	564	8307	FALSE	FALSE	FALSE
NCF2	P19878;P19878-3;P19878-4;P19878-2;B1ALB7	565	7771	FALSE	FALSE	FALSE
PBLD	P30039-2;P30039;V9GY00;A0A0C4DFS0	566	80	FALSE	FALSE	FALSE
CD36	E7EU05;P16671;P16671-4;P16671-3;E9PLT1;P16671-2;E7EX47;E7ERZ9;E7EWI4;E9PC45;E9PJX8;E7EVU1	567	8580	FALSE	FALSE	FALSE
TUBA8	Q9NY65-2;C9K0S6	568	6782	FALSE	FALSE	FALSE
SYK;MATK;ANKK1	P43405;K7ERY4;Q8NFD2	569	7774	FALSE	FALSE	FALSE
OTULINL	Q9NUU6	570	7940	FALSE	FALSE	FALSE
ALMS1	A0A087WTU9;Q8TCU4-2;Q8TCU4;A0A087WV20;Q8TCU4-3;A0A494C1N9;A0A494BZW1;A0A494C0F1;A0A494C003	571	2663	FALSE	FALSE	FALSE
GIMAP1-GIMAP5;GIMAP5	A0A087WTJ2;Q96F15;Q96F15-2	572	7843	FALSE	FALSE	FALSE
CRNN	Q9UBG3	573	7842	FALSE	FALSE	FALSE
ANKLE1	A0A494C092;M0QX15;A0A499FJM0;Q8NAG6-1;Q8NAG6;A0A0A0MSC6;M0R002	574	57	FALSE	FALSE	FALSE
ARHGDIB	P52566;F5H3P3;F5H6Q0;F5H2R5	575	7661	FALSE	TRUE	FALSE
RBP7	Q96R05	576	5908	FALSE	FALSE	FALSE
TYMS	P04818;P04818-2;P04818-3	577	887	FALSE	TRUE	TRUE
NCAPH	Q15003;E9PHA2;Q15003-2;C9JZP1;H7C415	578	5068	FALSE	FALSE	FALSE
SLC39A6	Q13433;K7EQ91;Q13433-2	579	8652	FALSE	FALSE	FALSE
UBE2C	O00762;O00762-3;O00762-4;A0A0A0MSE8;A0A087WVK1;K4DI81;O00762-2	580	2255	FALSE	TRUE	FALSE
ITGA1	P56199;A0A494C0F7	581	8384	FALSE	FALSE	FALSE
GPRASP1	Q5JY77	582	8413	FALSE	FALSE	FALSE
ALDOB	P05062;A0A087WXX2;A0A3B3IS80;A0A3B3ITZ0	583	300	FALSE	FALSE	FALSE
PADI4;PADI3	Q9UM07;B1AQ67;Q9ULW8	584	8558	FALSE	FALSE	FALSE
RHOF	Q9HBH0;Q9HBH0-2;V9GY67;F5GXB1;V9GYQ1;V9GYB3	585	6913	FALSE	FALSE	FALSE
ARHGAP9	Q9BRR9-2;R4GN15;Q9BRR9-5;Q9BRR9;Q9BRR9-4;Q9BRR9-3;F8VW89;H0YI36;H0YI33;F8VR90;F8W1N6;F8VQR0;F8VQY5	586	8053	FALSE	FALSE	FALSE
PTPN22	A0A0A0MTD9;A0A0A0MTE6;F5H2S8;E9PMT0;A0A0B4J1S7;Q9Y2R2-6;Q9Y2R2-3;Q9Y2R2;Q9Y2R2-2;Q9Y2R2-4;E9PM87;Q9Y2R2-5;E9PMK2	587	7147	FALSE	FALSE	FALSE
PPARD	Q03181-2;Q03181-3;Q03181;Q03181-4	588	5697	FALSE	FALSE	FALSE
PRKAR2B	P31323	589	7530	TRUE	FALSE	FALSE
PHACTR2	J3KP75;O75167-5;O75167-2;O75167;O75167-4;H9KVA6;F6TH74;F5H858	590	6184	FALSE	FALSE	FALSE
RAB27A	P51159;H3BN55;P51159-2;H3BVH7;H3BUD9;H3BS49;H3BU81	591	7812	FALSE	TRUE	FALSE
ANKRD46	J3KP26;Q86W74;Q86W74-1;E5RHV2;E5RI20;E5RFM7;E5RI04	592	6062	TRUE	FALSE	FALSE
ADAP1	O75689;A0A087WTN6;H0Y7Q1;A0A3B3ISA7;O75689-3;O75689-2;H7C264;H7C324;H7C4B3;H7BZT6;C9JN36	593	5622	FALSE	FALSE	FALSE
DEK	H0Y993;P35659;A0A494C028;H0Y8X0;A0A494C198;D6R9L5	594	6539	FALSE	FALSE	TRUE
TGFB1;TGFB2	A0A499FJK2;P01137;M0R2S0;P61812;P61812-2	595	4100	FALSE	FALSE	FALSE
TUBE1	Q9UJT0;S4R3K3	596	1594	FALSE	FALSE	FALSE
PTPN18	Q99952;Q99952-2;E7EMB8	597	5184	FALSE	FALSE	FALSE
APOE	P02649;H0Y7L5;E9PEV4;E7ERP7	598	8046	TRUE	FALSE	FALSE
PTPRE	P23469-2;P23469;P23469-3;S4R2Y5;S4R448;Q5VWH6;Q5VWH5	599	7125	FALSE	FALSE	FALSE
EXT2	Q93063;Q93063-2;Q93063-3	600	5336	FALSE	FALSE	FALSE
MYH10	P35580;P35580-5;P35580-2;P35580-3;P35580-4;E7ERA5	601	6694	FALSE	FALSE	FALSE
TJP2	Q9UDY2-7;Q9UDY2;Q9UDY2-3;A0A1B0GTW1;A0A3B3ITE1;A0A2R8YDH4;A0A3B3IRI3;Q9UDY2-2;Q9UDY2-4;A0A3B3IU51;Q9UDY2-5;A0A3B3ISF1;A0A3B3IRV6;A0A3B3IT83;A0A3B3IS03;B1AN86;A0A3B3IU26;U3KQJ2	602	5523	FALSE	FALSE	FALSE
ARRB2	P32121;P32121-3;P32121-4;P32121-5;P32121-2;I3L412;K7ENA6;Q68DZ5;I3L0V6	603	7568	FALSE	FALSE	FALSE
NCAPG	Q9BPX3;D6RA93	604	5349	FALSE	FALSE	FALSE
PPP1R14A	Q96A00;Q96A00-2;K7EJB8;K7EMN0;A0A0B4J2A3	605	111	FALSE	FALSE	FALSE
GCLC	P48506;B4E2I4;A0A2R8YEL6;E1CEI4;A0A0C4DGB2;D6RGF8	606	7268	FALSE	FALSE	FALSE
MUTYH	A0A5F9ZGZ0;Q5T413;A0A5F9ZI14;E9PMH1;A0A5F9ZI60;A0A5F9ZHI2;Q5T418;F6XXJ4	607	52	FALSE	FALSE	FALSE
ZCCHC7	Q8N3Z6;X6R4A7;Q8N3Z6-2	608	1073	FALSE	FALSE	FALSE
CD4	P01730;F5H480	609	7836	FALSE	FALSE	FALSE
MPEG1	Q2M385	610	6950	FALSE	FALSE	FALSE
SMIM24	K7EKM7;O75264	611	7695	FALSE	FALSE	FALSE
CYP2J2	P51589;A0A3B3IT99;A0A3B3IU95	612	8559	FALSE	FALSE	FALSE
MICALL2	Q8IY33;Q8IY33-4;Q8IY33-2;Q8IY33-5;Q8IY33-3	613	7459	FALSE	FALSE	FALSE
LIMS1	P48059-5;F8WE10	614	6375	FALSE	TRUE	FALSE
IL18	Q14116-2;Q14116	615	8340	FALSE	FALSE	FALSE
ITGAL	P20701;P20701-2;P20701-3;B4E021;B4DQ77;H3BSV1	616	5736	FALSE	FALSE	FALSE
PPP1R13B	A0A3B3ISJ2;Q96KQ4;G3V5J1;H0YJL1;G3V3S2;G3V2L3	617	118	FALSE	FALSE	FALSE
PHOX2B	Q99453	618	8448	TRUE	FALSE	FALSE
SLC25A35	Q3KQZ1-2;Q3KQZ1;Q3KQZ1-3;Q3KQZ1-4	619	8022	FALSE	FALSE	FALSE
PANK2;PANK1;PANK3	Q9BZ23-3;Q9BZ23-4;Q9BZ23;V9GYZ0;A0A2R8YF29;A0A2R8YFI4;Q9BZ23-2;Q8TE04-2;Q8TE04-4;Q8TE04;V9GYH1;Q8TE04-3;E5RHA5	620	4092	FALSE	FALSE	FALSE
AHR	P35869;A0A1B0GVI7;A0A2R8Y7G1	621	4280	FALSE	FALSE	FALSE
STMN2	E5RGX5;Q93045;Q93045-2	622	6727	FALSE	FALSE	FALSE
CUL7	A0A669KBH4;Q14999;Q14999-2;A0A669KB95;A0A669KAU7	623	4063	TRUE	FALSE	FALSE
GPSM3	Q9Y4H4;E9PIP3;E9PIE9	624	8390	FALSE	FALSE	FALSE
WDFY3	Q8IZQ1-2;Q8IZQ1;H0Y9T6;D6RJE4	625	8598	FALSE	FALSE	FALSE
TANGO2	Q6ICL3-3;Q6ICL3;Q6ICL3-4;A0A0A0MSI5;Q6ICL3-2;C9J695;C9JDT9;Q6ICL3-6;C9JKN2;B7Z4A5;B7Z6W2;F8WDT9;A8MWT1;Q6ICL3-5	626	6801	FALSE	FALSE	FALSE
MOGS	C9JDQ1	627	8636	FALSE	FALSE	FALSE
KDM4C	C9J879;Q9H3R0-3;Q9H3R0-4;Q9H3R0-2;Q9H3R0	628	1938	FALSE	FALSE	FALSE
ZNF212	Q9UDV6;H7C589	629	8657	FALSE	FALSE	FALSE
CFHR1;CFHR2	B1AKG0;Q03591;A0A3B3IRW0;A0A3B3IS00;V9GYE7;A0A3B3IQ51;P36980-2;P36980	630	7889	FALSE	FALSE	FALSE
NCF4	Q15080;A0A0G2JR51;A0A217FLJ2;Q15080-3	631	8231	FALSE	FALSE	FALSE
PDLIM7	Q9NR12;D6RF83;D6RH06;Q9NR12-5;Q9NR12-6;Q9NR12-4;H7BYK4;Q9NR12-3;D6RAN1;H0Y8W6	632	7454	FALSE	FALSE	FALSE
BCL7A	Q4VC05;Q4VC05-2	633	4724	FALSE	FALSE	FALSE
GNAZ	P19086	634	7192	FALSE	FALSE	FALSE
ITGA2	P17301	635	7207	FALSE	FALSE	FALSE
PEAK3	Q6ZS72	636	3180	FALSE	FALSE	FALSE
CD81	E9PJK1;E9PRJ8;H0YDL9;H0YDJ9;E9PIF1;A6NMH8;P60033;E9PM31;H0YEE2	637	8066	FALSE	FALSE	FALSE
BCL2L15	Q5TBC7;I6LA81	638	8486	FALSE	FALSE	FALSE
RIN3	A0A087WWY9;Q8TB24;Q8TB24-4;H0YJ83;G3V2I7	639	7010	FALSE	FALSE	FALSE
CAPN3	P20807;P20807-3;P20807-2;F8W8F5;H3BS77;H3BMH1;A0A669KB08;A0A669KAB9;A0A669KBA3;A0A669KB11;A0A669KBE1;H3BSA2;H3BV08;H3BUZ3;A0A669KB98;H3BUR3;P20807-5;P20807-4;A0A669KAU6	640	8517	FALSE	FALSE	FALSE
GRB10	A0A2R8YCL1;Q13322-3;Q13322-2;Q13322-4;Q13322	641	8600	FALSE	FALSE	FALSE
CNST	Q6PJW8;Q6PJW8-2;Q6PJW8-3	642	7377	FALSE	FALSE	FALSE
TUBB1	Q9H4B7;CON__ENSEMBL:ENSBTAP00000025008	643	7467	FALSE	FALSE	FALSE
PTK2	Q05397-5;Q05397;Q05397-7;H0YBP1;E7ESA6;Q05397-2;H0YBZ1;H0YB16;B4DWJ1;Q05397-6;Q05397-3;Q05397-4;H0YB99;E5RHD8;E5RI03;E5RJP0;E5RGA6;E5RIK4;E5RH48;E5RH01;E5RG54;H0YB33;E5RFW9;E5RG66;E5RI72;E5RJQ2;E5RG80;E5RH08	644	8401	FALSE	FALSE	FALSE
TMEM106A	B7Z779;K7ERE2;Q96A25	645	7877	FALSE	FALSE	FALSE
BST1	A6NC48;Q10588;H0Y984;Q10588-2;H0Y8G4;H0Y9Q9	646	8265	FALSE	FALSE	FALSE
SOWAHC	Q53LP3	647	77	FALSE	FALSE	FALSE
F5	A0A0A0MRJ7;P12259	648	8095	FALSE	FALSE	FALSE
STX11	O75558	649	7583	FALSE	FALSE	FALSE
SHTN1	A0MZ66;A0MZ66-3;A0MZ66-4;A0MZ66-6;A0MZ66-5;A0MZ66-8;A0MZ66-2;A0MZ66-7	650	6463	FALSE	FALSE	FALSE
CREG1	A0A3B3IRL2;O75629	651	6063	FALSE	FALSE	FALSE
ITGA6	P23229-4;P23229-2;P23229-6;P23229-5;P23229-3;P23229-9;P23229;P23229-7;C9JXX7;H7BZ97	652	7731	FALSE	FALSE	FALSE
PKP4;CTNND2	Q99569-2;Q99569;A0A0D9SF60;H0YFB1;E7EST6;B4DRK2;E9PHB5;E7EPC8;Q9UQB3-2;Q9UQB3	653	3575	FALSE	FALSE	FALSE
EPPK1	A0A075B730;P58107	654	4169	FALSE	FALSE	FALSE
CEP55	Q53EZ4;Q53EZ4-2;H0Y432	655	7362	FALSE	FALSE	FALSE
P2RX1	P51575	656	8468	TRUE	FALSE	FALSE
CAMK1	Q14012;H7C071;C9JES6;F8W6S9	657	7039	FALSE	FALSE	FALSE
MTF2	Q9Y483;Q9Y483-3;Q9Y483-4;Q9Y483-2	658	486	FALSE	FALSE	FALSE
TEF	Q10587;Q10587-2;H0Y797	659	8402	FALSE	FALSE	FALSE
VNN2	O95498-6;O95498;E9PRD9;E9PQ75;E9PL76;B4DQB2;J3KQQ7;J3KQ55;J3QT03;O95498-3;O95498-4;O95498-2;E9PLK5;O95498-5;E9PK31	660	8576	FALSE	FALSE	FALSE
PLTP	P55058-3;P55058-2;P55058	661	117	FALSE	FALSE	FALSE
BLVRA	P53004	662	6823	FALSE	FALSE	FALSE
CA4	P22748;K7EKY5;P22748-2;K7ENI8;K7EIH9	663	8108	FALSE	FALSE	FALSE
PLEKHO2	Q8TD55;Q8TD55-2;C9J4A7	664	4251	FALSE	FALSE	FALSE
LAPTM5	Q13571	665	1948	FALSE	FALSE	FALSE
CRISPLD2	H3BTI0;Q9H0B8;Q9H0B8-2;Q9H0B8-3;H3BSZ9;H3BTP0;Q9H0B8-5;Q9H0B8-4	666	8530	FALSE	FALSE	FALSE
LILRA5	A6NI73-4;A6NI73-3;A6NI73-2;A6NI73	667	6076	FALSE	FALSE	FALSE
EFHD2;EFHD1	Q96C19;H0Y4Y4;A0A087X1Z2;Q9BUP0-2;C9JTV4;Q8WYH2	668	6831	FALSE	FALSE	FALSE
IRAK3	Q9Y616;Q9Y616-2	669	5548	FALSE	FALSE	FALSE
RBM38;RBM24	F6VZ39;H0YA61;A6NG75;H0Y8S7;Q9H0Z9-2;Q9BX46-5;Q9BX46-2;Q9BX46;Q9H0Z9	670	3680	FALSE	FALSE	FALSE
LIPA;LIPJ;LIPK	A0A0A0MT32;P38571-2;P38571;Q5T770;Q5W064;Q5VXJ0	671	7725	FALSE	FALSE	FALSE
ITGAX	H3BN02;P20702	672	8395	TRUE	FALSE	FALSE
PLCB2	Q00722-3	673	7954	TRUE	FALSE	FALSE
EMILIN1	Q9Y6C2;A0A0A0MT20;Q9Y6C2-2	674	6914	FALSE	FALSE	FALSE
WDFY4	Q6ZS81;Q6ZS81-4;Q6ZS81-5;Q6ZS81-3;Q6ZS81-2;A0A1W2PQ91	675	7529	FALSE	FALSE	FALSE
CNTLN	Q9NXG0-2;Q9NXG0;Q9NXG0-3	676	7494	FALSE	FALSE	FALSE
MYH9	P35579;P35579-2;Q5BKV1;B1AH99	677	5828	FALSE	FALSE	FALSE
PLXND1	Q9Y4D7;Q9Y4D7-2;H0YAB2;H0YAM9	678	2300	FALSE	FALSE	FALSE
SERPINB2	P05120;E7EPJ9;E7ERB5;E9PDK7	679	7490	FALSE	FALSE	FALSE
GIMAP6	B4DH95;Q6P9H5;Q6P9H5-2	680	5949	FALSE	FALSE	FALSE
ZAP70	P43403;P43403-3;P43403-2	681	6955	FALSE	FALSE	FALSE
ACSL6	Q9UKU0-1;E7ERD7;A0A494C0B6;A0A499FJL5;C9J8C7;A0A494C0J9;A0A494BZW8;Q9UKU0-5;Q9UKU0;Q9UKU0-3;Q9UKU0-9;Q9UKU0-6;Q9UKU0-8;Q9UKU0-7;A0A494C116;Q9UKU0-2;A0A494C046	682	6663	FALSE	FALSE	FALSE
GAS2L1	A0A5E8;Q99501;Q99501-4;Q99501-2;Q99501-3;C9JFI0;C9JRR6	683	6935	FALSE	FALSE	FALSE
ORC6	Q9Y5N6;H3BT22;H3BTQ7	684	3885	FALSE	FALSE	FALSE
H1-0	P07305;P07305-2	685	8452	FALSE	FALSE	FALSE
NUDT1	P36639-3;P36639-2;P36639;P36639-4	686	5379	FALSE	FALSE	FALSE
SELL	P14151;P14151-2	687	6261	FALSE	TRUE	FALSE
ENDOD1	O94919	688	6937	FALSE	FALSE	FALSE
DDX11;DDX11L8	Q96FC9-2;Q96FC9-3;A8MPP1;Q96FC9-4;Q96FC9;H0YFY8;F5H235;B4DMS8;F5GYY1;F6WZM0;Q96FC9-5;F5GXL6;F5GXJ8	689	4854	FALSE	FALSE	FALSE
ASF1B	Q9NVP2;K7ES22;K7EIL9;K7ELW9	690	3492	FALSE	FALSE	FALSE
RGS10	O43665;O43665-2;O43665-1	691	797	FALSE	FALSE	FALSE
ALG6	Q9Y672;S4R350;A0A3B3IS62;A0A3B3ITD6;A0A3B3ITI5	692	4186	FALSE	FALSE	FALSE
BASP1	P80723;P80723-2;U3KQP0	693	8630	FALSE	FALSE	FALSE
CIP2A	A0A087X211;Q8TCG1;Q8TCG1-2;F8WAX6;F8WF26	694	3894	FALSE	FALSE	FALSE
SSBP2;SSBP4	A0A087X159;P81877-4;P81877-5;P81877-3;P81877;P81877-2;D6RAC5;U3KQ46;H0Y9V4	695	6869	FALSE	FALSE	FALSE
RFESD	Q8TAC1;D6RBY0;D6RJG8;Q8TAC1-2	696	7309	FALSE	FALSE	FALSE
PARVB	Q9HBI1;Q9HBI1-2;A0A087WZB5;B0QYP8	697	5403	FALSE	FALSE	FALSE
UBAC1	Q9BSL1	698	7437	FALSE	FALSE	FALSE
PTGR1	F2Z3J9;Q14914-2;Q14914	699	7688	FALSE	FALSE	FALSE
RAB6B	Q9NRW1;Q9NRW1-2;J3KR73;C9JU14;C9JB90;C9J0I2	700	7352	FALSE	FALSE	FALSE
BRWD1	Q9NSI6-2;Q9NSI6-3;Q9NSI6;H7BZR9;H0Y5I9;H0Y463;H7C409;H0Y500	701	106	FALSE	FALSE	FALSE
MRC1	P22897;P22897-2	702	8474	FALSE	FALSE	FALSE
CIB1	Q99828;Q99828-2;A0A3B3ISY8	703	423	FALSE	FALSE	FALSE
LIMA1	Q9UHB6;Q9UHB6-2;F8VQE1;F8VRN8;Q9UHB6-3;F8VS07;F8VTU2;F8VVQ7	704	4650	FALSE	FALSE	FALSE
MEGF9	Q9H1U4	705	8450	FALSE	FALSE	FALSE
RGS18	Q9NS28	706	7775	FALSE	FALSE	FALSE
SLC43A2	Q8N370-4;Q8N370-2;Q8N370;Q8N370-3	707	2908	FALSE	FALSE	FALSE
RENBP	A6NKZ2;P51606;P51606-2;H7C1A7;H7C2G7;H7C317	708	7610	FALSE	FALSE	FALSE
RASSF3	Q86WH2;A0A1B0GUG6;Q86WH2-2	709	4545	FALSE	FALSE	FALSE
CCL5	P13501;A0A494C1Q1;A0A075B7C5	710	8182	FALSE	FALSE	FALSE
METTL18	O95568;Q5TI78	711	2858	FALSE	FALSE	FALSE
OAT	P04181	712	6689	FALSE	TRUE	FALSE
GATD3B	A0A096LNH5	713	8407	FALSE	FALSE	FALSE
RLIM	Q9NVW2;Q9NVW2-2	714	3535	FALSE	FALSE	FALSE
FTL	P02792	715	8419	TRUE	FALSE	FALSE
ARL11	Q969Q4	716	7708	FALSE	FALSE	FALSE
FHL3	Q13643	717	6046	FALSE	FALSE	FALSE
RPS6KA1	Q15418-2;E9PGT3;Q15418;Q15418-3;E9PAN7;Q5SVM6;E9PMM7;Q5SVM7	718	6915	FALSE	FALSE	FALSE
CD6	P30203-5;P30203-3;P30203-4;P30203-2;P30203;G5E973;E7ER04;P30203-6;P30203-7;F6UFK6;H0YGL3	719	5720	FALSE	FALSE	FALSE
RP2	O75695	720	7998	FALSE	FALSE	FALSE
GABARAPL2	P60520;H3BSM5;H3BQ50;H3BU36	721	3843	FALSE	FALSE	FALSE
ARHGAP10	A1A4S6;H0Y8W5	722	3521	FALSE	FALSE	FALSE
FNBP1L	S4R347;Q5T0N5-3;Q5T0N5-4;Q5T0N5-2;Q5T0N5-5;Q5T0N5;A0A075B6Q2	723	8049	FALSE	FALSE	FALSE
SUN2	Q9UH99;Q9UH99-2;Q9UH99-3;B0QY67;B0QY64;B0QY66;B0QY63;B0QY68;B0QY60;B0QY69;B0QY65;H0Y686	724	1808	FALSE	FALSE	FALSE
MTURN	Q8N3F0;Q8N3F0-2;Q8N3F0-4	725	4621	FALSE	FALSE	FALSE
TEX30	Q5JUR7;A0A0C4DFW4;Q5JUR7-2;Q5JUS0	726	5841	FALSE	FALSE	FALSE
DDI2;DDI1	Q5TDH0;Q5TDH0-3;Q5TDH0-2;H0YII4;H0YI90;Q8WTU0	727	2631	FALSE	FALSE	FALSE
TCHP	Q9BT92;F5GWH6	728	1010	FALSE	FALSE	FALSE
KMT2C	Q8NEZ4;Q8NEZ4-2;Q8NEZ4-3;H7BY37;H0Y765;C9J4Z5;H7C2V8;H7C212	729	7267	FALSE	FALSE	FALSE
SLC9A7	A0A087WXD1;Q96T83	730	4682	FALSE	FALSE	FALSE
IFT57	Q9NWB7;F8WBM2;C9JB84	731	374	FALSE	FALSE	FALSE
FBXW5	Q969U6;A0A096LNM2;Q969U6-2	732	3582	FALSE	FALSE	FALSE
SIGLEC9	Q9Y336;Q9Y336-2;M0R2D4	733	8345	FALSE	FALSE	FALSE
CRTC3	Q6UUV7-3;Q6UUV7;H0YK33;H0YK64	734	5837	FALSE	FALSE	FALSE
H1-4	P10412	735	7363	FALSE	FALSE	FALSE
RNASE2	P10153	736	7305	FALSE	FALSE	FALSE
UQCRB	E5RHG9	737	8654	FALSE	FALSE	FALSE
SMC4	Q9NTJ3;E9PD53;Q9NTJ3-2;C9JR83;C9JWF0;C9IYK2;C9JJ64;C9J9E4;C9JVD8;C9J578;F8WCB7	738	2305	FALSE	FALSE	FALSE
GNB4	Q9HAV0;A0A6Q8PFE0;A0A6Q8PFV8;H7C5J5;A0A6Q8PFW8;A0A6Q8PG88;C9JD14	739	7597	FALSE	FALSE	FALSE
LCP2	Q13094;E7ESF6;E5RKA2	740	1761	FALSE	FALSE	FALSE
ABCB10	Q9NRK6	741	6438	FALSE	FALSE	FALSE
WNK2	F8W9F9;H0Y7T5;Q9Y3S1-2;Q9Y3S1-4;Q9Y3S1;A6PVV2;Q9Y3S1-3;H0Y7R3;H0Y7J9;H0Y493;E9PCD1	742	7165	FALSE	FALSE	FALSE
KIAA0586	A0A087WYM5;A0A494C0M8;A0A494C171;Q9BVV6-2;Q9BVV6-4;Q9BVV6;Q9BVV6-3;A0A494C0Z1;A0A494C075;G3V4J0;G3V2T5;A0A494C058;A0A494C133;A0A494C1C3	743	8637	FALSE	FALSE	FALSE
ARHGAP24	Q8N264;D6RCP5;Q8N264-3;Q8N264-2;Q8N264-4	744	6173	FALSE	FALSE	FALSE
LRP1	Q07954;Q6PJ72;Q7Z7K9;Q07954-2	745	8076	TRUE	FALSE	FALSE
MAP2K3;MAP2K6	P46734;P46734-3;J3QR49;J3KRV4;K7ELM6;X6RB39;J3QL77;E9PMA8	746	2714	FALSE	FALSE	FALSE
NBEAL2	Q6ZNJ1;Q6ZNJ1-3;Q6ZNJ1-2	747	6961	FALSE	FALSE	FALSE
ANPEP	P15144;H0YLZ8	748	8157	FALSE	FALSE	FALSE
APAF1	O14727-4;O14727;C9JLV4;O14727-3;O14727-2;O14727-5;O14727-6;F8VNZ0	749	7712	FALSE	FALSE	FALSE
CLU	P10909-4;P10909-6;P10909;P10909-5;P10909-2;H0YC35;H0YLK8;H0YAS8;E7ETB4;E5RJZ5;E5RG36;E5RGB0;E5RH61	750	8364	TRUE	FALSE	FALSE
CCNY;CCNYL1	Q8ND76;Q8ND76-3;Q8ND76-2;R4GNF3;A0A494C0K2	751	5998	FALSE	FALSE	FALSE
SMC2	O95347;O95347-2;A0A0C4DGE5;Q5T821	752	2717	FALSE	FALSE	FALSE
DCK	D6RFG8;P27707;D6RCP9;D6RG38	753	4805	FALSE	FALSE	FALSE
HLA-DMB	F6UB75;A0A140T9U6;A0A140T9T8;A0A140T9R2;A0A140T9R0;A0A140T9I2;A0A140T9C9;A0A140T926;A0A0G2JIJ2;A0A0G2JI43;P28068	754	7876	FALSE	FALSE	FALSE
MKI67	P46013	755	1161	FALSE	TRUE	FALSE
SUMF1	Q8NBK3-5;Q8NBK3;Q8NBK3-2;F5GXA0;Q8NBK3-4;Q8NBK3-3;E9PF05	756	5575	FALSE	FALSE	FALSE
GRAMD1B	A0A024R3M2;J3KNL5;A0A1B0GWG7;A0A1B0GUD6;Q3KR37-2;Q3KR37;Q3KR37-4;E9PRD6;A0A2R8Y5X2;A0A0J9YY71;A0A0J9YXF6;A0A0J9YXZ1;Q3KR37-3	757	8293	FALSE	FALSE	FALSE
TACC3	Q9Y6A5;A0A494BZT8;A0A087WUE2;E7EMT0;C9JA91;A0A494C117;H0Y8F2;F8WC55	758	5668	FALSE	FALSE	FALSE
EOMES	O95936-4;O95936;O95936-3;O95936-2	759	4216	FALSE	FALSE	FALSE
CENPV	Q7Z7K6;Q7Z7K6-3;A0A0M3HER2;Q7Z7K6-2	760	2936	FALSE	FALSE	FALSE
ITGB1	P05556;P05556-2;P05556-5;P05556-4;P05556-3;E7EQW5;C9JPK5;Q5T3E6;E9PLR6;E7EUI6;E7ERX5;C9JJP8;Q5T3E5;E9PQJ2;H7C4N8;C9JNE0	761	5740	FALSE	TRUE	FALSE
KBTBD11	O94819	762	7986	FALSE	FALSE	FALSE
ANTXR2	J3KPY9;P58335-4;P58335-2;P58335;A0A0C4DG84;P58335-3	763	1378	FALSE	FALSE	FALSE
PWWP3A	J3KNX4;Q2TAK8;A0A0D9SGJ8;Q2TAK8-3;Q2TAK8-2;K7EP97;K7ES53	764	2274	FALSE	FALSE	FALSE
LRRC45	Q96CN5;J3KTD4	765	6491	FALSE	FALSE	FALSE
ACTC1;ACTG2;ACTA1;ACTA2	P68032;P63267;P68133;P62736;A6NL76;P63267-2;C9JFL5;F6UVQ4;F6QUT6;F8WB63;B8ZZJ2	766	6836	TRUE	FALSE	FALSE
CD226	J3QR77;Q15762	767	5115	FALSE	FALSE	FALSE
PDLIM2	Q96JY6-3;Q96JY6;Q96JY6-4;C9JS55;A0A087WVI1;C9JSR2;C9K0F0;C9J0X3;Q96JY6-2;C9J760;A0A087WXJ0;B3KPU0;H0YBP7;E5RGS7;F8WFB8;H7C1D1;A0A087WUQ1;A0A087WU48	768	7472	FALSE	FALSE	FALSE
MYLK	Q15746;Q15746-5;Q15746-2;Q15746-6;Q15746-3;Q15746-4;Q15746-7;Q15746-11;Q15746-9;D6R9C2	769	7320	FALSE	FALSE	FALSE
ALOX12	P18054;K7ENN9	770	7225	FALSE	FALSE	FALSE
MOB1A	Q9H8S9;Q9H8S9-2	771	3292	FALSE	FALSE	FALSE
KHDRBS3	O75525-2;O75525;E5RG12;H0YAQ3;E5RJZ9;H0YAQ1	772	32	FALSE	FALSE	FALSE
BANK1	Q8NDB2;Q8NDB2-3;Q8NDB2-2	773	5939	FALSE	FALSE	FALSE
WASH6P	Q9NQA3	774	1873	FALSE	FALSE	FALSE
ITGAV	P06756-3;P06756-2;P06756;H7BZG1	775	6480	FALSE	FALSE	FALSE
CYTH2	A0A0D9SFG6;Q99418-2;Q99418;G5E9B7;F8W8E2;A0A286YF81;M0QZ92	776	4532	FALSE	FALSE	FALSE
MANBA	O00462;A0A2R8YEC9;A0A2R8Y524;E9PFW2;A0A2R8Y4U7;A0A2R8YCE9;A0A2R8YE79;A0A2R8Y211;A0A2R8Y7A0;A0A2R8Y7N1;A0A2R8Y7A7	777	7183	FALSE	FALSE	FALSE
FAM53B	Q14153;Q14153-2	778	1097	FALSE	FALSE	FALSE
KMT2D	O14686;O14686-3;A0A3B3ISC8;H0YEF2;REV__C9J7W4;REV__A0A140T956;REV__A0A140T9C0;REV__A0A140T902;REV__A0A140T8Y3;REV__P22105-1;REV__A0A140TA52;REV__A0A140TA41;REV__A0A140TA33;REV__P22105;REV__P22105-4	779	4631	FALSE	FALSE	FALSE
TOP2A	P11388;P11388-2;P11388-3;P11388-4;J3KTB7;J3QR57	780	3263	FALSE	TRUE	FALSE
KCNQ1	P51787;P51787-2;A0A2R8YEQ9;A0A2R8YDV1;A0A0J9YXF5	781	8646	TRUE	FALSE	FALSE
DAPK2	Q9UIK4;Q9UIK4-2;H0YMK1;H0YLP5	782	7734	FALSE	FALSE	FALSE
KIF1A	A0A3F2YNW9;A0A3B3IUA1;A0A3B3IU40;A0A3B3IT28;A0A3B3ITE5;A0A3B3ITF7;A0A3B3ITW6;Q12756;Q12756-3;Q12756-2;A0A3B3ITK3;H7C0K6;H7C3Y8	783	7743	FALSE	FALSE	FALSE
ARHGAP6	O43182-4;O43182;H7BYE6;B4DN07;O43182-5;O43182-2;O43182-3	784	6136	FALSE	FALSE	FALSE
C20orf27	Q9GZN8;Q9GZN8-2;H7BYU9	785	6047	FALSE	FALSE	FALSE
GINS4	Q9BRT9;E5RFF9;E5RH56;Q9BRT9-2	786	3629	FALSE	FALSE	FALSE
ZNF10	F8WD46;P21506;F5GZ75;A0A088AWK7	787	6111	FALSE	FALSE	FALSE
TDRP	Q86YL5-2	788	8640	FALSE	FALSE	FALSE
CHD9	Q3L8U1-2;Q3L8U1-3;Q3L8U1;H3BTW3;H3BSP3;A0A087WU44;H3BRU9;J3KRH9;J3KSW5	789	2126	FALSE	FALSE	FALSE
LXN	Q9BS40;H7C5A4	790	4234	FALSE	FALSE	FALSE
ATP2B4	P23634-6;P23634;P23634-7;P23634-8;H7BZS8	791	5978	FALSE	FALSE	FALSE
GNG2	P59768;G3V2C9;G3V3J9;G3V2N0;G3V415	792	7338	FALSE	FALSE	FALSE
APOL1	O14791;O14791-2;O14791-3;B1AH94;B1AH96	793	608	FALSE	FALSE	FALSE
LTB4R	Q15722;G3V4Q5	794	7878	FALSE	FALSE	FALSE
NRP1	E7EX60;Q5T7F0;E9PEP6;O14786-3;O14786-2;O14786;Q5JWQ4;Q5JWQ6	795	7727	FALSE	FALSE	FALSE
STX3	A0A0C4DGE4;A0A286YF28;A0A0J9YW33;Q13277-2;Q13277-3;Q13277	796	8160	FALSE	FALSE	FALSE
CD99	P14209;P14209-3	797	2012	FALSE	FALSE	FALSE
CPPED1	Q9BRF8;Q9BRF8-2;Q9BRF8-3	798	6925	FALSE	FALSE	FALSE
FOXP1	Q9H334;A0A3B3IST0;A0A3B3IST6;Q9H334-7;A0A3B3IRS5;G5E965;Q9H334-8;Q9H334-6;A0A3B3IUB6;C9J0F0;A0A3B3IT66;A0A0B4J2F3;A0A3B3IRW5;A0A3B3IT14;H0Y882;A0A3B3IS87;A0A3B3IU08;A0A3B3IU15;A0A087WVT2;A0A3B3IRY1;A0A3B3ISQ6;C9J5T4;A0A3B3IT26;A0A087X2G3;C9IYY1;A0A3B3ISQ7;A0A3B3ITZ4;A0A3B3ISA4;A0A3B3ISQ3;Q9H334-5;A0A3B3IRL7	799	3264	FALSE	FALSE	FALSE
GGT7	Q9UJ14;Q9UJ14-5;A2A2G5;Q9UJ14-4	800	7665	FALSE	FALSE	FALSE
CD14	P08571;D6RFL4;E7EVL5	801	8029	FALSE	FALSE	FALSE
PIP4K2A	P48426;H7BXS3;S4R320	802	5295	FALSE	FALSE	FALSE
FAM107B	Q9H098;Q9H098-2;C9J6N5;C9JQ40;C9JW51;A0A1C7CYX8;C9J3Q3;X6RET8;C9JP05;C9JYP1;C9J6Y8;F8WCJ2	803	3373	FALSE	FALSE	FALSE
PTPN12	Q05209;Q05209-2;Q05209-3;H3BM04;H0YC15;C9J1X8;F8WB51;H0YB59;C9JJC1	804	7261	FALSE	FALSE	FALSE
SRSF8	Q9BRL6-2;Q9BRL6	805	2141	FALSE	FALSE	FALSE
PIK3CD	Q5SR50;F8W9P4;O00329;O00329-2	806	7314	FALSE	FALSE	FALSE
LCMT2	O60294	807	964	FALSE	FALSE	FALSE
AOAH	P28039-2;P28039;A0A087WVT3;C9JJA7	808	8298	FALSE	FALSE	FALSE
PLAUR	Q03405;M0QYR6;M0R1I2;Q03405-2;Q03405-3;M0R0H5;M0R0Y4;M0QYS6;M0R2E9;M0R383;M0QX27	809	4610	FALSE	FALSE	FALSE
DALRD3	C9JA38;Q5D0E6-2;Q5D0E6;A0A096LNZ3;C9JJG6;Q5D0E6-4;Q5D0E6-3	810	2842	FALSE	FALSE	FALSE
EVL	Q9UI08-2;Q9UI08-5;G3V535;A0A087WYI2	811	7636	FALSE	FALSE	FALSE
AKAP12	Q02952-3;Q02952-2;Q02952	812	8094	FALSE	FALSE	FALSE
IGKV2D-28;IGKV2-28;IGKV2-40;IGKV2D-40;IGKV2D-30	A0A5H1ZRS2;A0A075B6P5;P01615;A0A087X0Q4;A0A087WW87;P01614;A0A075B6S6	813	45	FALSE	FALSE	FALSE
DNAJB4	Q9UDY4;C9JUL4	814	5203	FALSE	FALSE	FALSE
CARD9	Q9H257;Q9H257-2;Q9H257-3;A0A286YFD5	815	5906	FALSE	FALSE	FALSE
TRAF1	Q13077;Q13077-2	816	2583	TRUE	FALSE	FALSE
SIRT7	Q9NRC8;I3L2A4;Q9NRC8-2;I3L480	817	299	FALSE	FALSE	FALSE
SORT1	Q99523;Q99523-2;A0A0J9YVU2;A0A0J9YX61;A0A0J9YVX1	818	5383	FALSE	FALSE	FALSE
KIF15	Q9NS87;Q9NS87-2;C9JKA9;Q9NS87-4;D6RCT7;Q9NS87-3;H7BZT2;H7C1K7	819	1950	FALSE	FALSE	FALSE
AKR1D1	P51857-2;P51857	820	8146	FALSE	FALSE	FALSE
UNC13D	Q70J99;Q70J99-3;Q70J99-2;K7EN81;K7EMK8;K7EN29;K7EIH3	821	6923	FALSE	FALSE	FALSE
VAT1	Q99536;Q99536-3;K7ERT7;Q99536-2;K7ESA3;K7ENX2;K7EM19;K7EJM4;K7ER81	822	6764	FALSE	FALSE	FALSE
ADAM15	Q13444-8;Q13444-2;Q13444-7;Q13444-6;Q13444-12;Q13444-5;Q13444-4;Q13444-3;Q13444;Q13444-11;Q13444-10	823	4219	FALSE	FALSE	FALSE
DPYSL2	A0A1C7CYX9;Q16555-2;E5RFU4	824	44	FALSE	FALSE	FALSE
SYTL3	Q4VX76;Q4VX76-2	825	1243	FALSE	FALSE	FALSE
HP;HPR	P00738;J3QR68;H0Y300;A0A0C4DGL8;P00738-2;A0A087WU08;J3KTC3	826	8543	TRUE	FALSE	FALSE
AFM	P43652	827	6724	FALSE	FALSE	FALSE
RBP1	P09455;A0A0A0MTB9;H0YAK8	828	47	FALSE	FALSE	FALSE
TNIK	Q9UKE5-4;Q9UKE5-6;Q9UKE5;Q9UKE5-7;Q9UKE5-2;Q9UKE5-8;Q9UKE5-3;Q9UKE5-5;C9J338	829	5334	FALSE	FALSE	FALSE
PRC1	O43663-4;O43663-2;O43663;O43663-3;H0YL53;G3V3N7;H0YLA0;H0YM42	830	4835	FALSE	FALSE	FALSE
FCGR3B;FCGR3A	A0A087WZR4;H0Y4U3;H0Y755;E9PNY5;A0A087WU90	831	8560	TRUE	FALSE	FALSE
DLGAP5	Q15398-1;Q15398-3;Q15398;G3V4E5	832	4786	FALSE	TRUE	FALSE
SPC24	K7EMX1;K7EJH0;K7EJV2;K7ESQ2;Q8NBT2;Q8NBT2-2;K7ERQ7;A0A0A0MSN0	833	2924	FALSE	FALSE	FALSE
DHCR24	A0A0A0MTI1;Q15392-2;Q15392	834	381	FALSE	TRUE	FALSE
MIGA2	Q7L4E1;Q7L4E1-3;H7C474;Q7L4E1-2	835	4969	FALSE	FALSE	FALSE
VTN	P04004;F5GX75;CON__Q3ZBS7;H0YJW9	836	8540	FALSE	FALSE	FALSE
MARCHF8	Q5T0T0-2	837	2961	FALSE	FALSE	FALSE
NCAPD2	Q15021;E7EN77;F5GZK7;F5H431	838	4070	FALSE	FALSE	FALSE
TM7SF3	Q9NS93	839	7584	FALSE	FALSE	FALSE
ZBTB24	O43167;O43167-2	840	104	FALSE	FALSE	FALSE
VSIR	Q9H7M9	841	7412	FALSE	FALSE	FALSE
ROCK1	Q13464;A0A0U1RQV4;J3KRH6	842	4264	FALSE	FALSE	FALSE
GABARAP	O95166;H6UMI1;I3L3J4	843	5618	FALSE	FALSE	FALSE
ENG	F5GX88;P17813-2;P17813	844	8522	FALSE	FALSE	FALSE
MACROH2A2	Q9P0M6;Q5SQT3	845	4371	FALSE	FALSE	FALSE
ZNF185	O15231-3	846	8456	FALSE	FALSE	FALSE
PEX13	Q92968	847	6795	FALSE	FALSE	FALSE
TSPO	B1AH87;P30536	848	7913	FALSE	FALSE	FALSE
KSR1;KSR2	Q8IVT5;A0A2R8Y5H9;Q8IVT5-2;A0A0A0MQW1;Q8IVT5-3;A0A2R8Y4X0;Q8IVT5-4;A8MY87;J3QR75;J3QQL4;J3QSG8;E9PB13;Q6VAB6	849	7013	FALSE	FALSE	FALSE
ITGAE	P38570	850	8092	FALSE	FALSE	FALSE
CCN2	P29279;P29279-2	851	8264	FALSE	FALSE	FALSE
FES	P07332;P07332-4;E9PIJ7;E7EMJ7;H0YNN8;E9PGC7	852	7030	FALSE	FALSE	FALSE
HEBP1	Q9NRV9;F5GWX2;A0A3B3IRV5;H0YG71	853	5627	FALSE	FALSE	FALSE
KIF5C;KIF5A	O60282;A0A0G2JMZ6;O60282-2;A0A6Q8PGT2;C9JWB9;A0A6Q8PFV6	854	5502	FALSE	FALSE	FALSE
HIP1	O00291;O00291-4;O00291-3;C9JMG5	855	2926	FALSE	FALSE	FALSE
HAAO	P46952;C9IY88;P46952-2	856	7515	FALSE	FALSE	FALSE
LGALS9;LGALS9C;LGALS9B	O00182-3;O00182-2;O00182-6;O00182;O00182-5;O00182-4;J3KSY2;Q3B8N2-2;Q6DKI2;Q3B8N2;J3QS92;J3KSA0	857	7961	TRUE	FALSE	FALSE
LILRB4	A0A0G2JPC7;A0A0G2JQ10;A0A0G2JM57;A0A0G2JML1	858	5516	FALSE	TRUE	FALSE
DOCK5	Q9H7D0;H0Y7N4;Q9H7D0-2;H0YB14;B9A015	859	7012	FALSE	FALSE	FALSE
CLEC4M;CD209	M0QYX2;M0R0P0;E7ENS9;M0QZ42;H7BXU4;M0QZG5;Q9NNX6-11;Q9NNX6;Q9H2X3;Q9NNX6-2;Q9NNX6-10;Q9NNX6-6;Q9H2X3-8;Q9NNX6-7;Q9H2X3-10;Q9H2X3-4;Q9H2X3-5;Q9H2X3-3;Q9NNX6-3;Q9NNX6-12;Q9H2X3-9;Q9H2X3-2;Q9NNX6-8;Q9H2X3-7;Q9H2X3-6;Q9NNX6-5	860	8114	FALSE	FALSE	FALSE
TAB2	Q9NYJ8;A0A1B0GV57;Q9NYJ8-2;U3KQR0	861	3437	FALSE	FALSE	FALSE
RTN1	Q16799;Q2NKQ5;Q16799-2;A8MT72;Q16799-3	862	8403	FALSE	FALSE	FALSE
RGS19;RGS17	P49795;Q9UGC6	863	7675	FALSE	FALSE	FALSE
DPPA4	Q7L190;C9J7A7	864	7754	FALSE	FALSE	FALSE
FBF1	A0A0R4J2E4;K7ENL6;Q8TES7-5;Q8TES7;Q8TES7-6;Q8TES7-4;Q8TES7-3;Q8TES7-2	865	1012	FALSE	FALSE	FALSE
NAIP	B7ZLE8;A0A0G2JS53;E7EQW0;Q13075;A0A0G2JNC7;Q13075-2;A0A0G2JQE0;H0YAX2;E5RJA3;REV__B4E1N1;REV__Q6NXE6-2;REV__Q6NXE6	866	8317	FALSE	FALSE	FALSE
CAMK4	Q16566	867	5377	FALSE	FALSE	FALSE
KIF20B	Q96Q89-3;Q96Q89;Q96Q89-2;Q96Q89-5	868	1302	FALSE	FALSE	FALSE
TGFB1I1	O43294;O43294-2;H3BQC4;H3BSN4;H3BS04;H3BN49;I3L209	869	5990	FALSE	FALSE	FALSE
CNRIP1	Q96F85;B8ZZB8;Q96F85-2	870	8429	FALSE	FALSE	FALSE
C1orf174	Q8IYL3	871	7431	FALSE	FALSE	FALSE
KNTC1	P50748;E7ES84;P50748-2;F5H5V0;H0YFL5;J3KQF2	872	2712	FALSE	FALSE	FALSE
CDK3	Q00526;K7ELV5	873	221	FALSE	FALSE	FALSE
LGMN	Q99538-3;Q99538-2;Q99538;G3V2T4;G3V4E4;G3V4P5;H0YJN9;G3V3Z4	874	142	TRUE	FALSE	FALSE
MCM8;CRLS1	A0A494C100;Q9UJA3-3;Q9UJA3;Q9UJA3-2;Q9UJA3-4;Q9UJA2-2;Q9UJA2	875	7884	FALSE	FALSE	FALSE
NAP1L5	Q96NT1	876	6093	FALSE	FALSE	FALSE
RASSF1	Q9NS23-2;Q9NS23-5;Q9NS23;Q9NS23-3;Q9NS23-4;Q9NS23-6;Q9NS23-7	877	6348	FALSE	FALSE	FALSE
LPGAT1	Q92604	878	7284	FALSE	FALSE	FALSE
PCDH9	Q5VT82;B7ZM79;Q9HC56-2;Q9HC56	879	8313	FALSE	FALSE	FALSE
HLA-DPB1	P04440;A0A0G2JII1;H0Y7G7;A0A140T9P1;A0A140T976;H0Y5P2;A0A140T9Y0;A0A140T9I3;A0A140T8Z3	880	7162	FALSE	FALSE	FALSE
H2BC5	P58876	881	403	FALSE	FALSE	FALSE
TP53I11	E9PN66;E9PKN9;E9PS55;E9PMW4;E9PQ46;E9PIN5;E9PIK4;U3KQ32;E9PKZ4;E9PPM1;O14683;E9PNB3;E9PMY0	882	8081	FALSE	FALSE	FALSE
VRK1	Q99986;H0YJ50;H0YJJ9	883	3775	FALSE	FALSE	FALSE
CLIC3	O95833	884	2001	FALSE	FALSE	FALSE
GART	C9JZG2	885	8107	FALSE	TRUE	FALSE
METTL7B	A0A087WZT2;Q6UX53	886	8156	FALSE	FALSE	FALSE
PLSCR1	H7C5I5;C9J7K9;O15162-2;O15162;C9J9P4;C9J0H3;C9JE06	887	8548	FALSE	FALSE	FALSE
LRRN1	Q6UXK5	888	8661	FALSE	FALSE	FALSE
GTSF1	G3V1V4;Q8WW33	889	165	FALSE	FALSE	FALSE
TEC	P42680;D6RB05;REV__E9PGB2	890	7112	FALSE	FALSE	FALSE
ABR	Q12979;A0A1C7CYZ0;Q12979-4;A0A0G2JQ41;B7Z683;Q12979-3;I3L2P5;I3L3W0;A0A0G2JRJ1;I3L1U8;I3L379;A0A0G2JQB5;I3L2C0;I3NI05;A0A0G2JQT5;I3L0R7;I3L2L3;I3L259	891	6077	FALSE	FALSE	FALSE
SPAG5	Q96R06;K7ELG0;K7ELC8;E9PMD0	892	2360	FALSE	FALSE	FALSE
PGM2L1	Q6PCE3	893	5217	FALSE	FALSE	FALSE
GPX3	A0A087X1J7;P22352;H0YBE4;E5RG32;H0YC19	894	7846	TRUE	FALSE	FALSE
OSBPL5	Q9H0X9;Q9H0X9-2;Q9H0X9-3;E9PQB4;E9PIJ6;E9PRA9;E9PJE6;E9PPQ2;E9PLN3	895	7749	FALSE	FALSE	FALSE
KEL	P23276;E9PHG0	896	5277	FALSE	FALSE	FALSE
IGHV3-72	A0A4W8ZXM2;A0A0B4J1Y9	897	620	FALSE	FALSE	FALSE
TLR8	Q9NR97-2;Q9NR97	898	5045	FALSE	FALSE	FALSE
PICK1	Q9NRD5;F6V107;Q9NRD5-2;F6TII1;F6V3V1;F6VY12;E7EX80	899	2432	FALSE	FALSE	FALSE
NEDD4	P46934-4;P46934-2;P46934;H0Y8X6;P46934-3;A0A3B3IUC1;H0Y8H4;H0Y9L1	900	6917	FALSE	FALSE	FALSE
GSTM3	P21266;A0A0A0MTN3	901	7605	FALSE	FALSE	FALSE
GSTM1	P09488;E7EWW9;P09488-2;B9ZVX7;H3BQT3	902	3914	FALSE	FALSE	FALSE
GNLY	B4E3H9;H0YDW8;P22749-2;P22749	903	4312	FALSE	FALSE	FALSE
DNAL1	Q4LDG9-3;Q4LDG9;G3V424;G3V389;H0YJD6;G3V2M0;Q4LDG9-2;G3V5I4;H0YM28	904	761	FALSE	FALSE	FALSE
WDHD1	O75717;O75717-2;C9JYB3;H3BSQ1	905	1815	FALSE	FALSE	FALSE
PRG4	Q92954-4;Q92954-3;Q92954-6;Q92954-2;Q92954;Q92954-5;J3KP74;E9PLR3	906	148	FALSE	FALSE	FALSE
RTEL1;RTEL1-TNFRSF6B	Q9NZ71-2;Q9NZ71;Q9NZ71-7;Q9NZ71-6;Q9NZ71-9;Q9NZ71-8;Q9NZ71-4;A0A0C4DGC7;Q9NZ71-5;X6RBZ7;D6RA96;X6R5I7;A0A2R8Y7H5;A0A2R8YD56	907	2521	FALSE	FALSE	FALSE
LRATD2	Q96KN1	908	2641	FALSE	FALSE	FALSE
KMT5A	A0A0C4DFR3;Q9NQR1-2;Q9NQR1;C9JKQ0	909	667	FALSE	FALSE	FALSE
RSU1	Q15404	910	6147	FALSE	FALSE	FALSE
RECQL4	O94761;V9GYB6;A0A087X072;V9GYA3	911	102	FALSE	FALSE	FALSE
SNX9	Q9Y5X1;A0A087WVE4;A0A087WZW2	912	3216	FALSE	FALSE	FALSE
CD177	A0A087WVM2;Q8N6Q3;Q8N6Q3-2;A0A087X113;Q8N6Q3-3	913	8383	FALSE	FALSE	FALSE
ZNF770	Q6IQ21;H0YM59	914	630	FALSE	FALSE	FALSE
HLA-DRB1	A2BFX2;A0A5S8K7D1	915	8487	FALSE	FALSE	FALSE
SLBP	F8W8D3;Q14493;E7EUV9;H0YAE8;Q14493-2;H7C4H8	916	2211	FALSE	FALSE	FALSE
NLRC5	Q86WI3;Q86WI3-2;Q86WI3-6;Q86WI3-4;Q86WI3-3;Q86WI3-5;F5H274;H0YFT1;H0YGM1;H0YGT6;H0YG32;H0YGE2	917	6944	FALSE	FALSE	FALSE
TMEM179B	Q7Z7N9;G3V185	918	7259	FALSE	FALSE	FALSE
MKRN1;MKRN3	Q9UHC7;Q9UHC7-2;Q9UHC7-4;C9J031;C9IY57;C9JYX8;A0A3B3ISD8;C9IZP5;F8WAS8;Q13064	919	4069	FALSE	FALSE	FALSE
KYNU	Q16719;Q16719-2;B8ZZA3;A0A087X297;F8WEP1;A0A087WYM2;A0A087WYQ7	920	3271	FALSE	TRUE	FALSE
HPSE	Q9Y251-2;Q9Y251;Q9Y251-3;Q9Y251-4;D6RAQ1;D6RHG4	921	7781	FALSE	FALSE	FALSE
IFNGR1	A0A2R8YFL3;A0A2R8Y7R1;A0A2R8Y4U4;P15260;Q5TFD1;Q5TFC9;P15260-2	922	4073	FALSE	FALSE	FALSE
FLCN	Q8NFG4;Q8NFG4-2;C9J4C4;Q8NFG4-3	923	6198	FALSE	FALSE	FALSE
AMBRA1	A0A075B6T1;Q9C0C7-4;Q9C0C7-3;Q9C0C7;Q9C0C7-5;Q9C0C7-2;Q9C0C7-6;H0YE34	924	1653	FALSE	FALSE	FALSE
MOSPD2	Q8NHP6;R4GMN1;Q8NHP6-2;R4GMW5;R4GNB6	925	7096	FALSE	FALSE	FALSE
CENPX	A8MT69;A8MT69-2;J3QR35;J3QR01;A8MT69-3	926	2600	FALSE	FALSE	FALSE
ADD1	P35611;P35611-3;E7EV99;E7ENY0;P35611-5;H0Y9H2;A0A0A0MSR2;D6RAH3;D6RF25;D6RJE2;H0YG19;H0YFD8	927	3182	FALSE	TRUE	FALSE
GDE1	H3BNA5;H3BRL5	928	6139	FALSE	FALSE	FALSE
RHOG;RAC2;RHOJ	P84095;B1AH79;G3V4H1;G3V476	929	6886	FALSE	FALSE	FALSE
SULT1A1;SULT1A2	P50225;H3BRY5;P50226;P50225-2;E9PKW4;H3BQX5;E9PKR8;E9PM76	930	7625	FALSE	FALSE	FALSE
TLN1	Q9Y490	931	7227	FALSE	FALSE	FALSE
NFIA	Q12857-2;B1AKN7;B1AKN5;A0A590UK09;B1AKN8;Q12857;Q12857-4;A0A590UK73;B1AKN6;S4R3K4;A0A590UJ82;S4R3W2;S4R308;S4R3K5	932	347	FALSE	FALSE	FALSE
SARG	Q9BW04;Q9BW04-2	933	8488	FALSE	FALSE	FALSE
MAPRE2	Q15555;Q15555-4;Q15555-3;Q15555-2	934	7649	FALSE	FALSE	FALSE
ZNF292	J3KNV1;O60281;O60281-2;H0YB79;E5RJG2;E5RFE6	935	8035	FALSE	FALSE	FALSE
KBTBD4	A0A075B6T4;Q9NVX7;Q9NVX7-2;E9PL18;E9PQ38;E9PJ66;E9PJY1;E9PM58	936	5063	FALSE	FALSE	FALSE
DAAM1	Q9Y4D1;Q9Y4D1-2;Q9Y4D1-3	937	6815	FALSE	FALSE	FALSE
YWHAH	Q04917;A2IDB2;F8WEB6;A2IDB1	938	2787	FALSE	TRUE	FALSE
SLCO4C1	Q6ZQN7	939	8084	FALSE	FALSE	FALSE
BCL2L12	A0A087WSV0;Q9HB09-3;Q9HB09;I6LJZ7;M0QZM6	940	2478	FALSE	FALSE	FALSE
SUSD1	H0Y6B2;H3BLV4;F8WAQ1;Q6UWL2-3;Q6UWL2;Q6UWL2-2	941	6166	FALSE	FALSE	FALSE
ME3	E9PMB9;Q16798;Q16798-2;Q6TCH8;E9PND9;E9PKA0;E9PNN2	942	6693	FALSE	FALSE	FALSE
WDR76	Q9H967;A0A0C4DFX7;C9JE56	943	1223	FALSE	FALSE	FALSE
MYNN	R4GMT1;Q9NPC7-3;Q9NPC7-2;Q9NPC7	944	4552	FALSE	FALSE	FALSE
TNFAIP2	Q03169;H0YLC0;H0YKR7;H0YKI8;H0YL88;H0YKY9;H0YM45	945	8013	TRUE	FALSE	FALSE
ADGRE3	Q9BY15-2;Q9BY15;E7EW83;M0R1G2;M0QYN7;Q9BY15-3	946	6752	FALSE	FALSE	FALSE
ANO5	Q75V66	947	8626	FALSE	FALSE	FALSE
TSPAN9	A0A3B3IST1;B5MD23;O75954	948	7828	FALSE	FALSE	FALSE
ARV1	A0A0A0MRI7;H7C484;Q9H2C2;H7C0E7	949	7340	FALSE	FALSE	FALSE
MYO1G	B0I1T2;A0A3B3IU30;B0I1T2-4;B0I1T2-3;F8WEW9;B0I1T2-2	950	6714	FALSE	FALSE	FALSE
PTTG1;PTTG2;PTTG3P	O95997;Q9NZH5-2;Q9NZH5;Q9NZH4;E5RJR4	951	149	FALSE	FALSE	FALSE
TIMP1	Q5H9A7;P01033;H0Y789;Q5H9B5	952	6778	FALSE	FALSE	FALSE
FSTL1	Q12841;Q12841-2;C9J5G4	953	5825	TRUE	FALSE	FALSE
TRIO	O75962;O75962-5;O75962-4;E7EPJ7;O75962-2;E7EWP2;F5H228;A0A1W2PRD7;A0A087X139;O75962-3	954	4246	FALSE	FALSE	FALSE
RAB11FIP1	Q6WKZ4;Q6WKZ4-3;Q6WKZ4-1;Q6WKZ4-5	955	6426	FALSE	FALSE	FALSE
SNAP23	O00161;O00161-2;H3BM38;H3BV99;H3BP15;H3BQY9;H3BNE1;H3BR18;H3BPJ0;H3BR99;H3BNG6;H3BU94	956	7864	FALSE	FALSE	FALSE
LRG1	P02750	957	7594	FALSE	FALSE	FALSE
BLK	P51451;E9PJX5	958	2340	FALSE	FALSE	FALSE
PITHD1	Q9GZP4;Q9GZP4-2;X6R8S9;X6RHB9	959	8194	FALSE	FALSE	FALSE
TMEM40	Q8WWA1;Q8WWA1-2;Q8WWA1-3	960	7502	FALSE	FALSE	FALSE
SKIL	P12757;P12757-3;P12757-5;P12757-4;P12757-2;H7C4V3;C9J8R9	961	3594	FALSE	FALSE	FALSE
CTSW	P56202;E9PI30;H0YDT2	962	4788	FALSE	FALSE	FALSE
NT5DC2	Q9H857;Q9H857-2;Q9H857-3;Q9H857-4;H7C519;H7C4G8;C9J036	963	2783	FALSE	FALSE	FALSE
ZFP62	Q8NB50-3;Q8NB50;Q8NB50-2;D6R9C0;D6RCF6;D6RBG3	964	783	FALSE	FALSE	FALSE
MAPKAPK3;TSSK3	Q16644;C9J8E1;C9JPW3;H7C0G6;Q96PN8	965	7092	FALSE	TRUE	FALSE
POLE2	P56282-3;P56282;P56282-2;U3KQ22	966	3339	FALSE	FALSE	FALSE
PLEK	P08567	967	7505	FALSE	FALSE	FALSE
POC1B-GALNT4;GALNT4	F8VUJ3;Q8N4A0	968	2566	FALSE	FALSE	FALSE
IGF2BP1	Q9NZI8;Q9NZI8-2	969	2133	FALSE	FALSE	FALSE
DGKZ;DGKI	Q13574-1;Q13574;Q13574-4;Q13574-7;Q13574-5;Q13574-6;E9PNL8;H0YEG2;A0A087WV00;E7EM72;E7EWQ4;O75912;E9PNZ3;E9PFX6	970	6365	FALSE	FALSE	FALSE
CHTF18	E7EXA6;Q8WVB6;Q8WVB6-2;Q8WVB6-3	971	539	FALSE	FALSE	FALSE
SLC18B1	Q6NT16;A0A3B3IT67;A0A3B3IU67;A0A3B3ISL3	972	8228	FALSE	FALSE	FALSE
ACTG1	P63261;I3L3I0;I3L1U9;I3L3R2;J3KT65	973	6323	FALSE	FALSE	FALSE
CORO1A	P31146;H3BRY3;H3BRJ0	974	398	FALSE	TRUE	FALSE
MSRA	Q9UJ68-5;Q9UJ68;E5RIA9;Q9UJ68-3;Q9UJ68-4;Q9UJ68-2;H0YAN3;E5RJK1	975	7868	FALSE	FALSE	FALSE
KDM1B	H0Y6H0;Q8NB78;Q8NB78-2;Q8NB78-4	976	5554	FALSE	FALSE	FALSE
FBXL3	Q9UKT7;C9J0Y7	977	7397	FALSE	FALSE	FALSE
GEMIN6	Q8WXD5;B9A037;B8ZZ85	978	412	FALSE	FALSE	FALSE
LBH	B5MBX5;B5MCP4;Q53QV2	979	7171	FALSE	FALSE	FALSE
PCLO	Q9Y6V0-6;Q9Y6V0;E9PE96;Q9Y6V0-3;H7C261;H7C114	980	4887	FALSE	FALSE	FALSE
NCF1;NCF1B	P14598;A6NI72;P14598-2;H7C1S1;C9J155	981	7694	FALSE	FALSE	FALSE
LBR	Q14739;A0A494C1L1;C9JXK0;C9JES9	982	806	FALSE	TRUE	FALSE
DPYSL3	Q14195;H0YBT4;D6RF19	983	129	FALSE	FALSE	FALSE
ST8SIA4	Q92187;Q92187-2	984	7196	FALSE	FALSE	FALSE
TNFRSF14	Q92956;F6UPZ7;B9A034;F6Q0M4;Q92956-2	985	3363	FALSE	FALSE	FALSE
ALAD	P13716;P13716-2;B7ZBK6	986	6775	FALSE	FALSE	FALSE
DSC1	Q08554-2;Q08554	987	8568	FALSE	FALSE	FALSE
APOH	P02749;J3QRN2;J3QLI0;J3KS17	988	8449	FALSE	FALSE	FALSE
ASF1A	Q9Y294	989	926	FALSE	FALSE	FALSE
ADCY6	O43306;O43306-2;F8VZJ5	990	7852	FALSE	FALSE	FALSE
FERMT3	Q86UX7-2;Q86UX7;F5H1C6;H0YFT5;F5H3I6	991	7421	FALSE	FALSE	FALSE
SLC15A4	Q8N697;Q8N697-2;H7BYB7;B6ZDF2	992	4668	FALSE	FALSE	FALSE
CEBPB	P17676;P17676-2;P17676-3	993	3246	FALSE	FALSE	FALSE
TLR2	O60603;A0A0S2Z4L7;A0A2R8Y4N9	994	7980	FALSE	FALSE	FALSE
SYNPO	Q8N3V7-2;Q8N3V7-3;Q8N3V7	995	6428	FALSE	FALSE	FALSE
FEZ2	Q9UHY8-2;Q9UHY8;G3V0F5;Q7Z674;F8W6C0;H7C434;H7C0W1;H7C0L4	996	4776	FALSE	FALSE	FALSE
APOC4-APOC2;APOC2	K7ER74;P02655;Q6P163;V9GYJ8	997	8399	FALSE	FALSE	FALSE
MCM9	Q9NXL9;Q9NXL9-4;Q9NXL9-2;Q9NXL9-3;D6RE85;D6RHY8	998	7371	FALSE	FALSE	FALSE
C14orf119	Q9NWQ9	999	5136	FALSE	FALSE	FALSE
FRMD8;FRMD8P1	Q9BZ67-2;Q9BZ67;Q9BZ67-3;E9PS62;Q9BZ68;E9PRP1;Q8N4M4;E9PRA3	1000	6215	FALSE	FALSE	FALSE
PFKFB3	Q5W015;Q5VX20;A0A1W2PR17;Q16875-2;Q16875;F2Z2I2;Q16875-3;Q16875-4;H0Y483;A0A1W2PNV9;Q9H178	1001	5292	FALSE	FALSE	FALSE
TSPOAP1	O95153-2;O95153;O95153-3;J3KT64;J3KSY4	1002	8666	FALSE	FALSE	FALSE
TPM3	P06753-2;A0A087WWU8;D6R904;A0A494C0G0;Q5VU61	1003	1978	FALSE	FALSE	FALSE
OSBPL1A	Q9BXW6;Q9BXW6-4;Q9BXW6-2;E7ER58;J3QLA2;J3KTA6;J3KSG6;J3QSB8;J3KRT6;A0A1W2PRU5	1004	5016	FALSE	FALSE	FALSE
LRP10	Q7Z4F1;H0YHW7;Q7Z4F1-2	1005	2937	FALSE	FALSE	FALSE
THY1	E9PIM6;E9PNQ8;P04216;J3QRJ3	1006	8241	FALSE	FALSE	FALSE
CEP95	Q96GE4;Q96GE4-2;A0A0A0MTQ1;J3KRC3;K7ENV0;J3QLG4;J3KRW3;B7ZAE2	1007	7618	FALSE	FALSE	FALSE
PTPRA	P18433;P18433-6;Q5JWG0	1008	8041	FALSE	FALSE	FALSE
GID4	K7ELH7;K7ENE2;Q8IVV7;K4DI96	1009	5536	FALSE	FALSE	FALSE
SPTLC2	O15270;H0YJV2	1010	7015	FALSE	FALSE	FALSE
PREX1	Q8TCU6;Q8TCU6-3;Q8TCU6-2;H0YDZ4	1011	7643	FALSE	FALSE	FALSE
ZNF106	H3BSS6;Q9H2Y7;Q9H2Y7-2;A0A0C4DGM5;H3BNX5;H3BS99;H3BNJ4;U3KQH7;H3BRD4	1012	191	FALSE	FALSE	FALSE
NIBAN2	Q96TA1;Q96TA1-2	1013	3100	FALSE	FALSE	FALSE
DNAJB2	P25686;C9JXB9;P25686-2;C9JRD2;C9J1G2;E7ETU0;C9JX00	1014	6068	FALSE	FALSE	FALSE
H6PD	O95479;O95479-2	1015	7158	FALSE	FALSE	FALSE
ICA1	E9PDL4;A0A3B3IST8;Q05084-3;Q05084;Q05084-2;B9ZVM7	1016	1352	FALSE	FALSE	FALSE
APPL2	Q8NEU8;Q8NEU8-2;Q8NEU8-3;F8VXB0;H0YH86;F8VWV2;F8W124;F8VS86;F8VR68	1017	6122	FALSE	FALSE	FALSE
IGLC3;IGLC2	P0DOY3;P0DOY2	1018	7975	FALSE	FALSE	FALSE
NANP	Q8TBE9;REV__CON__P02672	1019	2444	FALSE	FALSE	FALSE
RNF123	Q5XPI4;Q5XPI4-2;C9JS59;C9J266;C9JI97;F8WB91;C9JN91;H7C3U1	1020	6884	FALSE	FALSE	FALSE
APLP2	Q06481-3;Q06481-6;Q06481;Q06481-4;Q06481-2;Q06481-5;E9PQS3;E9PSC7;E9PK76	1021	7537	FALSE	FALSE	FALSE
GGT5	P36269;P36269-3;P36269-2;H7C1X2	1022	8002	FALSE	FALSE	FALSE
VASP	P50552;K7EM16;K7ENL7;K7ENR7;K7EQD0;K7EIG8	1023	5109	FALSE	FALSE	FALSE
NARF	A0A088AWN8;Q9UHQ1-3;Q9UHQ1;Q9UHQ1-2;E7EP87;E9PH27;Q9UHQ1-4;J3KS48;J3KT43;J3KRH7;J3QRB0;J3KTP5;J3KTG5;J3QL28;J3QSD9	1024	4903	FALSE	FALSE	FALSE
OGFRL1	Q5TC84;A0A3B3IRI0	1025	7202	FALSE	FALSE	FALSE
STMN1;STMN4	P16949;P16949-2;A2A2D0;E5RIR6;E7EVN3;Q9H169-3;Q9H169;Q9H169-4;Q9H169-2;REV__P36956-3;REV__P36956-2;REV__P36956;REV__P36956-4	1026	5222	FALSE	FALSE	FALSE
EHD1	Q9H4M9;A0A024R571;C9JC03;C9JIJ3;C9IZH1	1027	3354	FALSE	FALSE	FALSE
KCTD12	Q96CX2	1028	7696	FALSE	FALSE	FALSE
USP32;USP6	Q8NFA0;K7EQL6;P35125-2;K7EKZ1;K7EN13;K7EII4;Q8NFA0-2	1029	7028	FALSE	FALSE	FALSE
AGFG2	O95081;A0A0C4DG34;O95081-2;H7BZA5	1030	4425	FALSE	FALSE	FALSE
KIF16B	Q96L93-6;Q96L93-4;Q96L93;Q96L93-2;A0A1B0GTU3;Q96L93-5;H0Y534;A0A0A0MRC9;A0A1B0GVS8	1031	3167	FALSE	FALSE	FALSE
DNTT	P04053-2;P04053	1032	6750	FALSE	FALSE	FALSE
RHAG	A0A0A0MQS8;A0A2R8YEH1;Q02094;Q9UHG9;A0A087WZZ4	1033	8372	FALSE	FALSE	FALSE
NUSAP1	Q9BXS6-2;Q9BXS6;Q9BXS6-7;Q9BXS6-3;Q9BXS6-5;Q9BXS6-4;Q9BXS6-6;H0YMD2;H0YKA7	1034	1964	FALSE	FALSE	FALSE
GALNT10	Q86SR1-2;Q86SR1;F2Z2M7;Q86SR1-4;Q86SR1-3	1035	1141	FALSE	FALSE	FALSE
TNRC18	H9KVB4;O15417;O15417-2;H7C177;O15417-3;H7C0N9;H7C3U5;H7BXS9	1036	6589	FALSE	FALSE	FALSE
KLHL14	Q9P2G3;Q9P2G3-2;J3QQM3	1037	8280	FALSE	FALSE	FALSE
CDCA2	E9PEI0;Q69YH5	1038	4627	FALSE	FALSE	FALSE
YBX3;YBX2	P16989;P16989-3;A0A0D9SEI8;Q9Y2T7	1039	94	FALSE	FALSE	FALSE
AKAP6	Q13023;G3V3H7;Q13023-2;G3V3H2	1040	8054	FALSE	FALSE	FALSE
FPR2	P25090	1041	7495	FALSE	FALSE	FALSE
HLA-DPA1;HLA-DQA1	P20036;A0A140T9Y9;A0A140T8Z9;A0A140T9U1;A0A140T9J4;A0A140T9Y8;A0A140T900;A0A140T980;A0A140T909;A0A140T9D6;J3KQ99;A0A140T9F8;A0A140T914;A0A140T9R4;A0A140T9H1;A0A140T9U4;A0A140T9G9;A0A140T961;A0A140T968;A0A140T977;A0A140T992;A0A140T9A6;A0A140T9G7;E9PMV2;H0Y6F8	1042	7201	FALSE	FALSE	FALSE
KIF2C	Q99661;Q99661-2;Q5JR89;Q5JR91;H0Y5Z9	1043	2826	FALSE	TRUE	FALSE
ORM1	P02763	1044	8470	FALSE	FALSE	FALSE
SYNE1	Q8NF91;A0A0C4DG40;Q8NF91-4;Q8NF91-7;Q8NF91-10;Q8NF91-6;F5GXQ8;Q8NF91-5;F5H422;F5H4Q0;F5GYQ7;E9PEL9;H0YFT4	1045	4853	FALSE	FALSE	FALSE
CDK1	A0A024QZP7;P06493;P06493-2;A0A087WZZ9;E5RIU6	1046	618	FALSE	TRUE	FALSE
APOBEC3A	P31941;P31941-2	1047	172	FALSE	FALSE	FALSE
MAFG	O15525;I3L2F8	1048	7014	FALSE	FALSE	FALSE
CENPT	H3BTR4;Q96BT3;H3BUW2;Q96BT3-2;H3BMP6;H3BQS6;H3BN05;H3BTS2;H3BQJ0;I3L4F8;Q96BT3-3;H3BQ71	1049	1346	FALSE	FALSE	FALSE
CENPQ	Q7L2Z9	1050	426	FALSE	FALSE	FALSE
ARPC5	O15511;B1ALC0;O15511-2	1051	5002	FALSE	FALSE	FALSE
ANXA4	P09525;Q6P452;P09525-2;B4E1S2	1052	5876	FALSE	FALSE	FALSE
ASAP1	A0A0A0MRE5;Q9ULH1;Q9ULH1-2;H0YBF7;H0YBM4;E5RHD7;E5RFD9	1053	7783	FALSE	FALSE	FALSE
DAPK3	O43293;O43293-2;M0QYW5;M0R0D0	1054	7620	FALSE	FALSE	FALSE
GKAP1	Q5VSY0-2;Q5VSY0;B4DXS0;C9J9D2	1055	8481	FALSE	FALSE	FALSE
RFTN1	Q14699;G3XAJ6;C9JHG2;U3KPZ2;C9JRN3;C9JWQ9;F8WAR1	1056	6486	FALSE	FALSE	FALSE
TMEM9B	Q9NQ34;Q9NQ34-2	1057	4225	FALSE	FALSE	FALSE
KBTBD2	Q8IY47;A0A087WXP9;C9JZ29;C9JI11	1058	6475	FALSE	FALSE	FALSE
DENND2D;TMEM132A	Q9H6A0-2;Q9H6A0;H0YFQ2;Q24JP5-4;Q24JP5;Q24JP5-2	1059	7993	FALSE	FALSE	FALSE
CTSA	X6R5C5;X6R8A1;P10619-2;P10619;U3KQ41;Q5JZH0;U3KQU6;U3KQF1	1060	4640	FALSE	FALSE	FALSE
HSP90AA4P	Q58FG1	1061	7354	FALSE	FALSE	FALSE
DDX50	Q9BQ39;A0A087WVC1;S4R3V4;S4R3G6	1062	392	FALSE	FALSE	FALSE
DCP2	Q8IU60;Q8IU60-2;B7Z3U5;A0A6Q8PGL6	1063	3254	FALSE	FALSE	FALSE
GRAP	Q13588;A8MW78	1064	6800	FALSE	FALSE	FALSE
LILRB2	A0A0G2JNQ7;A0A0G2JNT8;A0A0G2JN35;A0A0G2JPH5;Q8N423-2;Q8N423;Q8N423-4;A0A0G2JM05;A0A0G2JLS7;H7C0C3;A0A0G2JNH0;A0A0G2JNE7;Q8N423-3	1065	2072	FALSE	FALSE	FALSE
ABI3	Q9P2A4;Q9P2A4-2;I3L3W4;I3L1X2	1066	5865	FALSE	FALSE	FALSE
RGCC	Q9H4X1-2;Q9H4X1	1067	8183	FALSE	FALSE	FALSE
MYO5C	Q9NQX4;H0YMK3;Q9NQX4-2;H0YM93	1068	8343	FALSE	FALSE	FALSE
PALLD;MYPN	Q8WX93;Q8WX93-3;Q8WX93-2;Q8WX93-9;Q8WX93-5;Q8WX93-8;Q8WX93-4;Q8WX93-7;A0A3B3ISX8;H0YA05;H0Y952;A0A087WX60;Q8WX93-6;Q86TC9-2;Q86TC9	1069	8506	FALSE	FALSE	FALSE
MAP4K4	A0A0D9SEY1;G5E948;H7C3Z6;E7ETN6	1070	4451	FALSE	FALSE	FALSE
HMGN2	P05204	1071	5430	FALSE	FALSE	FALSE
GALNS	P34059;H3BP66	1072	8292	FALSE	FALSE	FALSE
PASK	Q96RG2;Q96RG2-2;Q96RG2-4;C9J4R3;F8WEB4	1073	2129	FALSE	FALSE	FALSE
ACSL1	P33121;E7EPM6;P33121-2;P33121-3;B7Z3Z9;D6RER0;H0Y9U7;H0Y9Z9;D6RG07	1074	7761	FALSE	FALSE	FALSE
PDZD8	Q8NEN9	1075	6243	FALSE	FALSE	FALSE
HMGB2	P26583;D6R9A6	1076	2464	FALSE	TRUE	FALSE
TNFAIP8	O95379;D6RCM8;O95379-2;J3KQT8;E5RIJ3	1077	7258	FALSE	FALSE	FALSE
ATP8A1;ATP8A2	Q9Y2Q0-3;Q9Y2Q0-2;Q9Y2Q0;Q4G1C1;H0YAA1;H0YAJ4;H0YAF4;H0Y8I6;F8VRS1;Q9NTI2-3	1078	7907	FALSE	FALSE	FALSE
RMI1	A0A0A0MSU3;Q9H9A7	1079	1008	FALSE	FALSE	FALSE
PGAM2	P15259	1080	6562	FALSE	FALSE	FALSE
SIPA1	Q96FS4;F6RY50;E9PIB3	1081	6452	FALSE	FALSE	FALSE
VPS37C	F5H4Q5;A5D8V6	1082	5744	FALSE	FALSE	FALSE
NOTCH2;NOTCH1	Q04721;D2WEZ3;P46531	1083	4538	FALSE	FALSE	FALSE
STK38	Q15208	1084	2742	FALSE	FALSE	FALSE
TAGLN2	P37802;X6RJP6;P37802-2	1085	37	FALSE	FALSE	FALSE
CHMP6	Q96FZ7;I3L4A1	1086	7615	FALSE	FALSE	FALSE
TRERF1	Q96PN7;Q05GC8;Q96PN7-4;Q96PN7-5;Q96PN7-2;Q96PN7-3	1087	2174	FALSE	FALSE	FALSE
ABCE1	H0Y990	1088	8588	FALSE	TRUE	TRUE
VCX3B;VCX;VCX3A;VCX2	A0A0A0MT50;A0A087X1S4;A0A087WUP2;E7ESE9;J3KNW2;E7EUP4;B5MDK9;Q9H322;Q9NNX9;Q9H320;Q9H321-2;Q9H321	1089	4	FALSE	FALSE	FALSE
RASSF2	P50749;P50749-2	1090	4478	FALSE	FALSE	FALSE
PGK2	P07205	1091	4426	FALSE	FALSE	FALSE
STAT6	A0A494C0T4;A0A1W2PNW1;H0YJH6;P42226;P42226-3;P42226-2;G3V5I8;G3V370;G3V5K5;G3V568;H0YIY2;Q5FBW6;G3V2L2;G3V2M3;G3V2H4	1092	2189	FALSE	FALSE	FALSE
GINS3	Q9BRX5-3;Q9BRX5;Q9BRX5-2	1093	2816	FALSE	FALSE	FALSE
SORBS3	O60504;H0YB51;H0YAZ3;E7EQH0	1094	4676	FALSE	FALSE	FALSE
TESK2	Q96S53-3;Q96S53-2;Q96S53	1095	7242	FALSE	FALSE	FALSE
E2F1	Q01094	1096	6124	FALSE	FALSE	FALSE
CMIP	Q8IY22;A0A087WY48;Q8IY22-3;Q8IY22-2	1097	7047	FALSE	FALSE	FALSE
BCL9L	Q86UU0-4;Q86UU0-2;Q86UU0;A0A087WZX0;Q86UU0-3;E9PNR0	1098	3196	FALSE	FALSE	FALSE
JUP	P14923;C9JTX4;C9J826;C9JK18;C9JKY1;C9JPI2;K7ERP3	1099	1153	TRUE	FALSE	FALSE
NSMAF	Q92636;E5RGU2;E5RGF5	1100	5026	FALSE	FALSE	FALSE
ERC2	O15083;H7C4G9	1101	187	FALSE	FALSE	FALSE
TF	P02787;H7C5E8;F8WCI6;F8WEK9;C9JVG0;C9JB55;F8WC57;CON__Q2HJF0	1102	7871	FALSE	FALSE	FALSE
SPECC1;CARD14	Q5M775;Q5M775-4;Q5M775-5;J3KSG2;J3QS22;J3QQM0;J3KTI9;J3QRQ9;J3KRD8;J3KRB9;J3KRN9;I3L3F1;I3L414;A0A494BZY0;A0A494C199;Q9BXL6-3	1103	456	FALSE	FALSE	FALSE
RILPL2;RILPL1	Q969X0;A0A1B0GVV3;Q5EBL4-2	1104	6433	FALSE	FALSE	FALSE
GIMAP8	Q8ND71	1105	7703	FALSE	FALSE	FALSE
TMC6	Q7Z403;Q7Z403-2;K7ERH0;K7ENC4;K7ENM6;Q7Z403-3;Q7Z403-4	1106	2451	FALSE	FALSE	FALSE
CYB5A	P00167-2;P00167;P00167-3;J3KNC7	1107	3269	FALSE	FALSE	FALSE
SHMT1	P34896-2;P34896;P34896-3;P34896-4;J3KRZ5;J3KRK5;A0A087WTD8	1108	965	FALSE	FALSE	FALSE
ERCC6L	Q2NKX8;B5MDQ0	1109	2370	FALSE	FALSE	FALSE
ABCD1	P33897;A6NEP8	1110	6170	FALSE	FALSE	FALSE
KNSTRN	V9GY01;Q9Y448;Q9Y448-2;H0YM11;Q9Y448-3;H0YKF8;H0YLA7	1111	5532	FALSE	FALSE	FALSE
LDB1	A0A6E1WJ75;Q86U70;Q86U70-2;Q86U70-3	1112	4391	FALSE	FALSE	FALSE
MORC3	Q14149;H0YHQ4;H0YIR5	1113	3336	FALSE	FALSE	FALSE
RAB33A	Q14088	1114	5227	FALSE	FALSE	FALSE
SCAI	Q8N9R8-2;Q8N9R8;Q3SXZ0	1115	3421	FALSE	FALSE	FALSE
MBD3	O95983-2;O95983;K7EIE8;A0A0A0MTS6;A0A087WT34;A0A087X1H1;A0A087WZ12	1116	4616	FALSE	FALSE	FALSE
RNF41	Q9H4P4-2;Q9H4P4;F8VVY2;F8VNZ6;F8VSP7;F8VSB6	1117	4905	FALSE	FALSE	FALSE
CXXC4	J9JIF5;Q9H2H0	1118	1794	FALSE	FALSE	FALSE
PHF2	O75151;A0A087WW48	1119	4767	FALSE	FALSE	FALSE
PXDN	Q92626;H7C1W1;Q92626-2;C9J4I9;H7C300	1120	87	FALSE	FALSE	FALSE
PDE5A;CASR	O76074;O76074-2;G5E9C5;C9JGT3;H0YA14;A0A1X7SBX3;P41180;P41180-2	1121	6740	FALSE	FALSE	FALSE
UGT2B17;UGT2B15;UGT2B28;UGT2B10	O75795;P54855;A0A0G2JMZ5;Q9BY64-2;P36537-2;P36537;Q9BY64	1122	3101	FALSE	FALSE	FALSE
SVIL	O95425-3;O95425;A0A6I8PIX7;O95425-2;O95425-4;A0A0J9YWY6;A0A6I8PL75	1123	7679	FALSE	FALSE	FALSE
TFDP1	Q5JSB5;Q14186;Q14186-2	1124	1482	FALSE	FALSE	TRUE
SLC39A10	Q9ULF5;Q9ULF5-2	1125	3744	FALSE	FALSE	FALSE
APOD	C9JF17;P05090;C9JX71;F8WBT9	1126	5819	FALSE	FALSE	FALSE
MEA1	A0A2R8Y7W8;A0A2R8Y6W5;Q16626	1127	2163	FALSE	FALSE	FALSE
PIK3R1	P27986;P27986-4;P27986-3;P27986-2;P27986-5;H0YBC2;E5RJY0;H0YB27;E5RHI0;E5RGI8	1128	7111	FALSE	FALSE	FALSE
DOK2	O60496;E5RJ11;G3V114;E5RIG9	1129	3941	FALSE	FALSE	FALSE
UGT8	Q16880	1130	7091	FALSE	FALSE	FALSE
POMGNT2	Q8NAT1	1131	5639	FALSE	FALSE	FALSE
PLOD1	Q02809;Q02809-2;Q5JXB7;Q5JXB8	1132	5791	FALSE	FALSE	FALSE
GZMB	J3KQ52;P10144;Q6XGZ2;J3KPK2	1133	5889	FALSE	TRUE	FALSE
DNAAF2	Q9NVR5;Q9NVR5-2	1134	2301	FALSE	FALSE	FALSE
ARAP1	Q96P48;Q96P48-3;Q96P48-4;E7EU13;Q96P48-1;Q96P48-2;Q96P48-7;A0A0A0MSJ2;Q96P48-5;F8WBT0;F5GWN4;H0YGD1;F5GWQ2	1135	7866	FALSE	FALSE	FALSE
PRAF2	O60831;A6NP52	1136	4268	FALSE	FALSE	FALSE
BCORL1	Q5H9F3-3;A0A075B6Q3;Q5H9F3;Q5H9F3-2;H7C4B2	1137	6531	FALSE	FALSE	FALSE
ADAM10	O14672;O14672-2;H0YK87;C9J9B4;H0YNC5;H3BS53	1138	7078	FALSE	FALSE	FALSE
CCNB1	P14635;E9PC90;P14635-2;D6RHI0;H0YA62	1139	382	FALSE	TRUE	FALSE
FAAP100	Q0VG06-3;Q0VG06;F5GZS4;F5H095;E7EVV8;Q0VG06-2	1140	1272	FALSE	FALSE	FALSE
CENPU	Q71F23;Q71F23-3;Q09GN1;D6R9S4;Q71F23-2	1141	5778	FALSE	FALSE	FALSE
PEAR1	Q5VY43	1142	8098	FALSE	FALSE	FALSE
FABP5	Q01469	1143	385	FALSE	TRUE	FALSE
CFAP410	O43822-2;O43822	1144	4795	FALSE	FALSE	FALSE
HDGFL3	Q9Y3E1;H3BPM9;H3BPQ6	1145	7966	FALSE	FALSE	FALSE
NUF2	Q9BZD4;E9PQC4;E9PP32;E9PKH1;B1AQT3	1146	1579	FALSE	FALSE	FALSE
RAB3D;RAB3A	O95716;M0R257	1147	7870	FALSE	FALSE	FALSE
DGKA	P23743;G3V4E1;P23743-3;F8W1H7;C9JM35;F8W1M3;P23743-2;G3V327;F8VNZ9;H0YJH4;G3V4I3;H0YJE7;F8VWX8;G3V312	1148	5820	FALSE	FALSE	FALSE
OBI1	Q5W0B1	1149	6687	FALSE	FALSE	FALSE
CALCOCO2	Q13137-4;Q13137;Q13137-3;Q13137-5;Q13137-2;D6REB0;H0Y9G3;D6RF70;D6RJE7;I3L493;D6RBI4;D6RBF9;H0YBP4;I3L4E1	1150	5713	FALSE	FALSE	FALSE
GZMM	U3KQV5;P51124	1151	6541	FALSE	FALSE	FALSE
ZWILCH	Q9H900;Q9H900-2;H3BQ07;H3BSG1	1152	1111	FALSE	FALSE	FALSE
HPS5	Q9UPZ3;Q9UPZ3-2;G3V159;F5GWM5;F5H6Q8	1153	5543	FALSE	FALSE	FALSE
RAD51C	J3QLB5;E9PI66;Q7KZJ0;J3QKK3;O43502-2;O43502	1154	5843	FALSE	FALSE	FALSE
RANBP10	A0A0D9SEU5;R4GMX8;Q6VN20;Q6VN20-3;Q6VN20-2;R4GNA3;R4GN91;R4GMX7	1155	3895	FALSE	FALSE	FALSE
ARPC1B	O15143;C9JEY1;C9K057;F8VXW2;C9JBJ7;C9JTT6;F8WEB3	1156	2699	FALSE	FALSE	FALSE
CCNDBP1	O95273;O95273-2;H3BR23;H3BQA6;O95273-3;H3BUF4;O95273-4;REV__Q8N4P3	1157	1081	FALSE	FALSE	FALSE
MYL12A;MYL12B	J3QRS3;P19105;O14950	1158	2536	FALSE	FALSE	FALSE
TIMD4	Q96H15;Q96H15-2;B5MCV9	1159	7933	FALSE	FALSE	FALSE
RAB13;RAB15	P51153;A0A087WWB9;A0A2R8YDI9;G3V196;A0A2R8YFB8;P59190	1160	7279	TRUE	FALSE	FALSE
INPP5D	Q92835-2;Q92835;Q92835-3;H0Y5Q9;H7C403;R4GMN8	1161	6468	FALSE	FALSE	FALSE
MCMBP	Q9BTE3;Q9BTE3-2;Q9BTE3-3	1162	1120	FALSE	FALSE	FALSE
IGHG2	A0A286YEY4	1163	7504	FALSE	FALSE	FALSE
RPIA	P49247	1164	3835	FALSE	FALSE	FALSE
KIF21B	O75037-3;O75037-4;O75037-2;O75037	1165	230	FALSE	FALSE	FALSE
CD151	E9PMR4;E9PRJ3;K4DIA7;P48509	1166	4815	FALSE	FALSE	FALSE
PKP3	Q9Y446;Q9Y446-2;H0YEY5;E9PQ15	1167	3139	FALSE	FALSE	FALSE
EEF1A2	Q05639;A0A2U3TZH3;A0A2R8Y488;A0A2R8Y660;A0A2R8YDN5	1168	168	FALSE	FALSE	FALSE
APMAP	Q9HDC9;Q9HDC9-2;H0Y512	1169	8136	FALSE	FALSE	FALSE
BSPRY	Q5W0U4;Q5W0U4-2	1170	2188	FALSE	FALSE	FALSE
DAZ1;DAZ4;DAZ2;DAZ3	A0A0A0MSR9;A0A0A0MSS9;E9PBY2;E7EU38;A0A140T8Y1;E7ENA5;I3L0B6;A0A087X2D7;E7ENA6;E7ERQ6;E7EU39;E7ETR3;Q9NR90;Q13117-2;Q9NR90-2;Q13117-3;Q13117;Q86SG3;Q86SG3-2;Q9NQZ3-2;Q9NQZ3	1171	24	FALSE	FALSE	FALSE
REL	Q04864-2;Q04864;A0A2R8Y7Q6	1172	7533	FALSE	FALSE	FALSE
CKS2	P33552	1173	150	FALSE	TRUE	FALSE
CSNK1G2	P78368;K7ESB6;K7EP38;A0A087WWF5;K7EJC0;A0A087WXD7;A0A087WZK4;A0A087WW97	1174	5285	FALSE	FALSE	FALSE
MGST1	F5H7F6;F5H6X2;P10620-2;P10620;F5GX73;F5H613;F5H760	1175	8294	FALSE	FALSE	FALSE
MYADM	Q96S97;A0A494C017;C9JJV6;C9JZL8;A0A499FIY8;C9JC07	1176	8649	FALSE	FALSE	FALSE
APLF	Q8IW19;F8WET0;E9PRH6	1177	5477	FALSE	FALSE	FALSE
MMP25	Q9NPA2;O43923	1178	8321	FALSE	FALSE	FALSE
ZNF22	P17026	1179	2626	FALSE	FALSE	FALSE
CMBL	Q96DG6	1180	156	FALSE	FALSE	FALSE
SDCCAG8	Q86SQ7-4;Q86SQ7;Q86SQ7-2;A0A0G2JQM2;A0A0G2JR50;A0A0G2JR20;A0A0C4DG71	1181	3159	FALSE	FALSE	FALSE
HDAC10	C9J8B8;Q969S8-2;Q969S8;Q969S8-4;Q969S8-5;Q08AP5	1182	6396	FALSE	FALSE	FALSE
MTARC1	Q5VT66;Q5VT66-2;H7BYZ9;Q5VT66-3	1183	5546	FALSE	FALSE	FALSE
MYL1	P05976-2;P05976	1184	6826	FALSE	FALSE	FALSE
APOA4	P06727	1185	7508	FALSE	FALSE	FALSE
STX4	Q12846;Q12846-2;A0A087WWW0;H3BMK2;C9JFM5	1186	7359	FALSE	FALSE	FALSE
ECT2	Q9H8V3-2;Q9H8V3-4;Q9H8V3;Q9H8V3-3;H7C3G1;C9JDB4;C9J0L6;C9JDV9;C9JTI2;C9J1C4;H7C103	1187	2535	FALSE	FALSE	FALSE
ARSA	A0A0C4DFZ2;P15289;P15289-2	1188	7123	FALSE	FALSE	FALSE
ZNF136	P52737;A0A494C0J2;C9JR58	1189	1275	FALSE	FALSE	FALSE
NIN	Q8N4C6-7;Q8N4C6;C9J066;Q8N4C6-5;Q8N4C6-9;Q8N4C6-10;Q8N4C6-2;E9PN67;Q8N4C6-4;Q8N4C6-11;Q8N4C6-6;H9KV85;H0YDJ4;A0A669KBI5;A0A669KBE5;H7C162;A0A0B4J215;E9PJH9;A0A669KBK6;A0A669KBB6;R4GN85	1190	5442	FALSE	FALSE	FALSE
FDFT1	P37268-5;P37268;E9PNM1;A0A1W2PQ47;E9PJG4;P37268-2;P37268-4;P37268-3;E9PS69	1191	5749	FALSE	TRUE	FALSE
ORC1	Q13415	1192	1699	FALSE	TRUE	FALSE
LYST	Q99698;Q99698-2;Q99698-3;H7C4F5	1193	6947	FALSE	FALSE	FALSE
FANCI	A0A6Q8PGF4;A0A6Q8PH09;Q9NVI1;Q9NVI1-1;Q9NVI1-2;F8W7R3;H3BP78;H3BT54;H3BMG4;Q9NVI1-4;H3BQE2;H3BS60;H3BN35	1194	4265	FALSE	FALSE	FALSE
DOCK11	Q5JSL3;A6NIW2;A0A0J9YW64	1195	2297	FALSE	FALSE	FALSE
FHOD1	Q9Y613;H3BVE7;J3KTH7	1196	913	FALSE	FALSE	FALSE
MTHFR	P42898-2;Q5SNW7;P42898;A0A286YFD0;A0A286YF17;L7P8G6;F8W9T8;Q5SNW5;A0A286YF47;A0A1B0GXD9	1197	3400	FALSE	FALSE	FALSE
PPP2R1B	P30154;P30154-2;P30154-3;P30154-4;P30154-5;H0YDG7;E9PPI5;E9PHZ6;E9PNM7	1198	1034	FALSE	FALSE	FALSE
CTTNBP2NL	Q9P2B4;B1AMN7	1199	8579	FALSE	FALSE	FALSE
P2RX4	Q99571;Q99571-2;F6SFZ6;Q99571-3;F5H1M6;H0YF70;F5GZQ9	1200	5374	FALSE	FALSE	FALSE
ABCC1	P33527-2;P33527;I3L4X2;P33527-9;P33527-5;P33527-3;A0A0A0MS99;P33527-6;P33527-4;P33527-8;P33527-7	1201	7831	FALSE	FALSE	FALSE
RBM23	Q86U06;Q86U06-2;Q86U06-5;Q86U06-3;Q86U06-4;G3XAP0;H0YJJ3;G3V546;G3V2B6;G3V5Y2;A0A0B4J267;G3V2B4;G3V225;G3V5W6;G3V3V3;G3V3S8;G3V2H9;G3V5V1;G3V5J5	1202	1649	FALSE	FALSE	FALSE
ZBED4	O75132	1203	4947	FALSE	FALSE	FALSE
DNM1	A0A0D9SFE4;A0A0U1RQP1;Q05193-3;Q05193;A0A0D9SFB1;Q05193-5;Q05193-2;A0A1B0GU67;A0A1B0GUX5	1204	5223	FALSE	FALSE	FALSE
APBB1IP	Q7Z5R6	1205	5494	FALSE	FALSE	FALSE
INF2	A0A6Q8PHA2;Q27J81;A0A6Q8PGN3;A0A6Q8PH71;A0A6Q8PHG2;A0A6Q8PF44;A0A6Q8PH25;A0A6Q8PF29;A0A6Q8PFW4;A0A087X118;A0A6Q8PGC7;A0A0A0MQU1;A0A6Q8PH63;A0A6Q8PFN5;A0A6Q8PGU8;A0A6Q8PHS8;A0A6Q8PFB9;A0A6Q8PH59;A0A6Q8PGY8;A0A6Q8PH52;A0A6Q8PGK9;A0A6Q8PFY4;A0A6Q8PG64;A0A6Q8PFJ1;Q27J81-3;A0A6Q8PGX4;A0A6Q8PF91;A0A6Q8PEY5;A0A6Q8PEY8	1206	2718	FALSE	FALSE	FALSE
ARHGAP19	Q14CB8-7;Q14CB8-6;Q14CB8;Q14CB8-2;Q14CB8-3;Q14CB8-5;R4GNI4;Q14CB8-4;R4GMS4	1207	6751	FALSE	FALSE	FALSE
FNBP1	B7ZL14;Q96RU3-4	1208	5436	FALSE	FALSE	FALSE
SIGLEC14	Q08ET2	1209	7629	FALSE	FALSE	FALSE
ANXA11	P50995;P50995-2;H0Y6E1	1210	278	FALSE	FALSE	FALSE
CD300A	Q9UGN4;J3QKQ4;Q9UGN4-4;Q9UGN4-2;Q9UGN4-3	1211	7319	FALSE	FALSE	FALSE
ZFPM1	Q8IX07;A0A087WWQ0;A0A087WZP1;A0A087X1H8	1212	2443	FALSE	FALSE	FALSE
LAMP1	P11279;P11279-2	1213	7647	FALSE	FALSE	FALSE
P3H1;P3H2	Q32P28;Q32P28-4;Q32P28-3;H7C2W6;E2QRI1;Q32P28-2;Q8IVL5	1214	4151	FALSE	FALSE	FALSE
NPAT	Q14207;H0YET3	1215	4569	FALSE	FALSE	FALSE
GZMA	P12544-2;P12544	1216	6470	TRUE	FALSE	FALSE
MASTL	Q96GX5-2;Q96GX5-3;Q96GX5;A0A087WUU7	1217	126	FALSE	FALSE	FALSE
STS	A0A590UJL0;P08842;A0A590UJY9;A0A590UJT4	1218	4313	FALSE	FALSE	FALSE
FLOT2	E7EMK3;Q14254;J3QLD9;K7EKW9	1219	7633	FALSE	FALSE	FALSE
NFKBIB	Q15653-2;Q15653;I3L4X3;G5E9C2;I3L1A4;H0YFH0	1220	5590	FALSE	FALSE	FALSE
LGALS3BP	Q08380;K7EP36;K7ESM3;K7EKQ5;K7ERZ6;K7EJD3;K7ES75;K7EN99;K7EQT9;K7EJY8	1221	7829	FALSE	FALSE	FALSE
MAPK1	P28482;P28482-2	1222	1777	FALSE	TRUE	FALSE
CENPK	D6RHD3;Q9BS16;D6RJF0;D6RC76;D6RAX0;D6R984;D6RBN6	1223	6023	FALSE	FALSE	FALSE
PNP	P00491;G3V5M2;G3V2H3;G3V393	1224	5764	FALSE	TRUE	FALSE
MAPKAPK5	R4GN33;Q8IW41-2;Q8IW41;F8VRP2	1225	5818	FALSE	FALSE	FALSE
PSMF1	Q92530	1226	6334	FALSE	FALSE	FALSE
PSMB5	P28074;P28074-2;H0YJM8;G8JLC2;G3V3K3	1227	3151	FALSE	FALSE	FALSE
HAUS6	Q7Z4H7;Q7Z4H7-3;Q5VY60;Q7Z4H7-2;Q5SYF9	1228	4208	FALSE	FALSE	FALSE
KIF23	Q02241;H7BYN4	1229	3673	FALSE	TRUE	FALSE
QPCT	Q16769;B5MCZ9;Q16769-2;A0A3B3IUD5;C9JS14	1230	8052	TRUE	FALSE	FALSE
ARNTL	O00327-6;A0A669KBF4;O00327-3;O00327-5;O00327-4;O00327-8;O00327;E9PL54;E9PKN1;E9PKG7;H0YER9	1231	6705	FALSE	FALSE	FALSE
FNIP1	Q8TF40;J3KNG8;Q8TF40-3;Q8TF40-2;A0A087WX11	1232	4029	FALSE	FALSE	FALSE
COL1A1	P02452;I3L3H7	1233	3891	TRUE	FALSE	FALSE
HNRNPCL2	A0A0G2JNQ3;B2RXH8	1234	7303	FALSE	FALSE	FALSE
MTSS1	O43312-4;O43312;O43312-5;E7EWW5;O43312-2;H0YB53;H0YAZ8;H0YBL3;E5RJX3	1235	4036	FALSE	FALSE	FALSE
PDE7A	Q13946-3;Q13946-2;Q13946;E5RG23	1236	3127	FALSE	FALSE	FALSE
FCGRT	P55899;M0R0H0;M0R220;M0QYN1;M0QYN9;M0R0A9;M0R0K7;M0QYM4;M0R2T3	1237	8083	TRUE	FALSE	FALSE
LRCH4	O75427	1238	6905	FALSE	FALSE	FALSE
BARD1	Q99728-2;Q99728;Q99728-3;A0A087X2H0;A0A494C142;F6MDI1;C9IYG1;A0A087X0C6;F8WCG2;A0A087WZ19;Q99728-4	1239	2640	FALSE	FALSE	FALSE
C6	P13671	1240	6649	FALSE	FALSE	FALSE
ITPR1	Q14643;Q14643-8;A0A3B3ITU8;A0A3B3IU04;Q14643-4;Q14643-3;A0A3F2YNW8;Q14643-7;Q14643-5;Q14643-6;Q14643-2;A0A3B3ITQ1;A0A3B3IU05;A0A3B3IU13;A0A3B3IRP0;A0A3B3ITM6;B7ZMI3;A0A3B3IS59;A0A3B3IRT5;A0A3B3IRZ9;A0A3B3ISE3;A0A3B3ISR4;A0A3B3ITM1;A0A3B3ITQ4;A0A3B3IS70	1241	7343	FALSE	FALSE	FALSE
SYTL1	Q8IYJ3;Q8IYJ3-2;A0A087X1N4;Q5SSC6	1242	3985	FALSE	FALSE	FALSE
RACK1	D6RF23;H0Y9P0	1243	8542	FALSE	FALSE	TRUE
KIF4A;KIF4B;KIF6	O95239;O95239-2;Q2VIQ3;Q5JRK0;H0Y718	1244	3809	FALSE	FALSE	FALSE
IL17RA	Q96F46-2;Q96F46	1245	4820	FALSE	FALSE	FALSE
FGL2	Q14314;A0A1B0GVK0	1246	6337	FALSE	FALSE	FALSE
SRCIN1	A0A087X165;Q9C0H9;A0A087WU33;A0A087WVV7;A0A590UJ70;Q9C0H9-2	1247	8175	FALSE	FALSE	FALSE
CD5L	O43866	1248	7713	FALSE	FALSE	FALSE
SLC16A3	O15427;J3QQV2;J3QSC3;J3QQS9;J3KTI8;J3QRP8;J3QLE3;J3KTM6;J3QRU2;J3KT83;J3QRA0	1249	4275	FALSE	FALSE	FALSE
RAB8B	Q92930;H0YNE9	1250	8552	FALSE	FALSE	FALSE
SSBP3	Q9BWW4-2;Q9BWW4-3;Q9BWW4;A0A087WVT6;Q9NW25	1251	2532	FALSE	FALSE	FALSE
NADK	O95544;O95544-2;O95544-3;A0A0A0MR98;J3KSP9;J3KTI3	1252	4467	FALSE	FALSE	FALSE
FCGR1A;FCGR1B	P12314;C9JSN8;A0A0A0MRM3;Q92637-3;Q92637;P12314-2;A0A087WXZ6	1253	7512	FALSE	FALSE	FALSE
ELMO2	Q5JVZ5;Q96JJ3;Q96JJ3-3;H0YCM7;Q5JVZ8;Q5JVZ4;Q5JW01	1254	6012	FALSE	FALSE	FALSE
PHF10	Q8WUB8;Q8WUB8-2;Q8WUB8-3	1255	4730	FALSE	FALSE	FALSE
ALS2	Q96Q42;Q96Q42-3;H0Y696;Q96Q42-2	1256	3995	FALSE	FALSE	FALSE
DHFR;DHFR2	P00374;B4DM58;P00374-2;C9JJ68;Q86XF0	1257	3897	FALSE	TRUE	FALSE
SPN	P16150;C9JUK7	1258	1370	FALSE	FALSE	FALSE
HSPA1L	Q53FA3;P34931	1259	5955	FALSE	FALSE	FALSE
RTN4	Q9NQC3-5;Q9NQC3;Q9NQC3-2;F8W914;Q9NQC3-4;H7C106;Q9NQC3-6;A0A0U1RQR6	1260	4860	FALSE	FALSE	FALSE
GTPBP2	Q9BX10;Q9BX10-4;Q9BX10-2;H0Y7A5;X6RJ09;Q9BX10-3;H0Y4M5;H0Y5J1	1261	4012	FALSE	FALSE	FALSE
TAX1BP1	Q86VP1-2;B8ZZD4;Q86VP1;Q86VP1-4;Q86VP1-3;H7C3L5;V9GZ06	1262	5726	FALSE	FALSE	FALSE
NCOA1	Q15788-3;Q15788;Q15788-2;B5MCN7	1263	5341	FALSE	FALSE	FALSE
DAPK1	P53355;P53355-3;P53355-4;P53355-2;F8WCQ3	1264	8392	TRUE	FALSE	FALSE
HMGN1	P05114;A6NEL0;F2Z2W6;F2Z2Y5;H7BXJ5;A0A494C035;A6NL93	1265	3705	FALSE	FALSE	FALSE
DPF3	Q92784-2;Q92784-5;Q92784-3;F8W7T1	1266	1426	FALSE	FALSE	FALSE
SLX4	Q8IY92;Q8IY92-2	1267	980	FALSE	FALSE	FALSE
FMO3	P31513;V9GZ60;V9GYP3	1268	474	FALSE	FALSE	FALSE
DPEP1	P16444;H3BQS5;H3BP43	1269	6177	FALSE	FALSE	FALSE
FOXJ3	Q9UPW0;H7C1Y6;C9JXI1	1270	481	FALSE	FALSE	FALSE
FAHD2B	Q6P2I3	1271	4957	FALSE	FALSE	FALSE
PLS3	P13797;A0A0A0MSQ0;P13797-2;P13797-3;U3KQI3;H7C4N2;F2Z2Z9	1272	4714	FALSE	FALSE	FALSE
CAP1	Q01518;Q5T0R1;Q5T0R4;Q5T0R3;Q5T0R2;Q5T0R7;Q5T0R6;Q5T0R5;Q5T0S3;Q5T0R8	1273	6783	FALSE	FALSE	FALSE
STEAP4	C9JS50;Q687X5;Q687X5-2	1274	6561	FALSE	FALSE	FALSE
C1S;MASP1	A0A087X232;P09871;F8WCZ6;H0Y5D1;F5H7T4;B5MCV4;C9JMA2	1275	8223	TRUE	FALSE	FALSE
PRIMPOL	A0A5S6SZ32;Q96LW4-2;Q96LW4;H0Y9N8	1276	7324	FALSE	FALSE	FALSE
EEF1AKMT1	Q8WVE0	1277	6079	FALSE	FALSE	FALSE
SLC9A1	P19634	1278	5194	FALSE	FALSE	FALSE
ACTBL2	Q562R1	1279	6829	FALSE	FALSE	FALSE
SERPINB8	P50452;A0A1B0GU38;P50452-3;P50452-2;H7BXK7;C9JVA8;C9JTJ8	1280	5085	FALSE	FALSE	FALSE
ZNF335	Q9H4Z2-2;Q9H4Z2	1281	6454	FALSE	FALSE	FALSE
SERPINE1	P05121-2;P05121	1282	6048	FALSE	FALSE	FALSE
ELOVL1	Q9BW60-2;Q9BW60	1283	6116	FALSE	FALSE	FALSE
PITPNC1	Q9UKF7	1284	166	FALSE	FALSE	FALSE
ZCCHC2	K7ESN2;Q9C0B9;K7EKB8;A0A087WXC7;Q9C0B9-2	1285	5135	FALSE	FALSE	FALSE
SNX20	Q7Z614;A0A087X2C1;Q7Z614-2;Q7Z614-4;Q7Z614-3	1286	5886	FALSE	FALSE	FALSE
PXN	F5GZ78;P49023	1287	3907	FALSE	FALSE	FALSE
SELENOO	A0A087X0Q9;Q9BVL4	1288	3162	FALSE	FALSE	FALSE
TOM1	O60784;O60784-3;B0QY01;Q6UW50;V9GYF4;B0QY02;V9GZ68;H7BYN7;F8WE29;F8WAW7;F8WB30	1289	6146	FALSE	FALSE	FALSE
RAB10	P61026	1290	5031	FALSE	FALSE	FALSE
MSR1	P21757;B4DDJ5;P21757-3;P21757-2;E5RFW8;E5RFI4;E5RI91;H0YBY2	1291	8363	FALSE	FALSE	FALSE
TXNIP	Q9H3M7;Q9H3M7-2	1292	5101	FALSE	FALSE	FALSE
FAM126B	Q8IXS8;C9JTA1;C9JNS4;C9J115;F8W7X4	1293	4793	FALSE	FALSE	FALSE
RNF138	Q8WVD3;J3KSI2;J3QKM8;Q8WVD3-2;J3QLQ3;J3KRU4	1294	2912	FALSE	FALSE	FALSE
BAZ1A	Q9NRL2;Q9NRL2-2;A0A087WWN7;H0YJP5	1295	4134	FALSE	FALSE	FALSE
FAS	P25445-6;P25445;K9J972;H7C5Z8;A0A087WTM9;P25445-7;P25445-5;P25445-4	1296	6958	FALSE	TRUE	FALSE
CSTB	P04080;A0A1W2PS52;A0A1W2PQG6	1297	4159	FALSE	FALSE	FALSE
BID	P55957;P55957-2;P55957-4;P55957-3	1298	6284	FALSE	FALSE	FALSE
[truncated: 7,368 more rows]
