# Supplementary material for: The proteogenomic landscape of multiple myeloma reveals insights into disease biology and therapeutic opportunities
Source: Nat Cancer. 2024 Jun 28;5(8):1267–84. doi: 10.1038/s43018-024-00784-3 (PMC11358022; doi:10.1038/s43018-024-00784-3)
Supplement: Supplementary file 7 — Statistical source data. [file 43018_2024_784_MOESM7_ESM.xlsx]

## Sheet: 5B
TMT sample ID	PFS.in.months	OS.in.months	cat	PFS.event	OS.event		PFS model									OS model
TMT14.plex05	5.11475	73.4754	High	1	0		cat=Low									cat=Low
TMT2.plex08	10.8525	22.8197	High	1	1			time	n.risk	n.event	survival	std.err	lower 95% CI	upper 95% CI			time	n.risk	n.event	survival	std.err	lower 95% CI	upper 95% CI
TMT6.plex01	15.1148	23.5738	High	1	1			3.41	23	1	0.957	0.0425	0.877	1			23.6	23	1	0.957	0.0425	0.877	1
TMT13.plex08	1.04918	30.6885	High	1	0			20.3	22	1	0.913	0.0588	0.805	1			40.9	21	1	0.911	0.0601	0.8	1
TMT4.plex10	7.21311	7.21311	High	1	1			30.26	21	1	0.87	0.0702	0.742	1			108.1	1	1	0	NaN	NA	NA
TMT6.plex08	8.09836	10.8525	High	1	1			43.48	19	1	0.824	0.0801	0.681	0.997
TMT3.plex02	5.60656	11.4754	High	1	1			47.51	17	1	0.775	0.0888	0.619	0.971			cat=Medium
TMT8.plex06	18.1639	41.0164	High	1	0			49.8	15	1	0.724	0.0968	0.557	0.941			time	n.risk	n.event	survival	std.err	lower 95% CI	upper 95% CI
TMT9.plex01	19.1148	35.9344	High	1	1			54.72	12	1	0.663	0.1058	0.485	0.907			0.393	50	1	0.98	0.0198	0.942	1
TMT15.plex06	5.44262	50.2951	High	1	0			87.41	3	1	0.442	0.1938	0.187	1			0.754	49	1	0.96	0.0277	0.907	1
TMT7.plex03	13.1475	19.541	High	1	1			108.13	1	1	0	NaN	NA	NA			7.41	46	1	0.939	0.0341	0.875	1
TMT9.plex05	16.2623	53.4426	High	1	0												18.426	44	1	0.918	0.0394	0.844	0.998
TMT12.plex02	12.4918	26.3934	High	1	1			cat=Medium									23.967	43	1	0.896	0.0439	0.814	0.987
TMT15.plex09	12.9508	39.4098	High	1	1			time	n.risk	n.event	survival	std.err	lower 95% CI	upper 95% CI			24.525	42	1	0.875	0.0478	0.786	0.974
TMT10.plex10	2.81967	13.541	High	1	1			0.393	50	1	0.98	0.0198	0.94195	1			28.754	40	1	0.853	0.0513	0.758	0.96
TMT10.plex06	9.70492	38.4262	High	1	1			0.754	49	1	0.96	0.0277	0.90719	1			31.049	38	1	0.831	0.0547	0.73	0.945
TMT9.plex03	18.2623	25.3115	High	1	1			2.295	48	1	0.94	0.0336	0.87643	1			33.443	37	1	0.808	0.0576	0.703	0.93
TMT10.plex01	18.3607	20.8852	High	1	1			4.525	47	1	0.92	0.0384	0.84779	0.998			34.426	35	1	0.785	0.0604	0.675	0.913
TMT12.plex06	2.59016	2.59016	High	0	0			5.115	46	1	0.9	0.0424	0.82057	0.987			34.59	34	1	0.762	0.0629	0.648	0.896
TMT6.plex09	12.2623	32.8197	High	1	1			5.967	45	1	0.88	0.046	0.79438	0.975			36.23	31	1	0.738	0.0655	0.62	0.878
TMT11.plex09	23.4098	23.4098	High	1	1			6.295	44	1	0.86	0.0491	0.769	0.962			36.525	30	1	0.713	0.0678	0.592	0.859
TMT6.plex02	25.6066	56.3607	High	1	0			7.41	42	1	0.8395	0.052	0.74355	0.948			42.459	25	1	0.684	0.0708	0.559	0.838
TMT9.plex07	25.3115	34.8852	High	1	1			10	41	1	0.819	0.0546	0.7187	0.933			45.279	21	1	0.652	0.0746	0.521	0.816
TMT14.plex01	10.8197	13.1148	High	1	1			15.344	40	1	0.7986	0.057	0.69439	0.918			46.984	18	1	0.616	0.0787	0.479	0.791
TMT13.plex04	4.68852	58.5246	High	1	0			18.328	38	1	0.7776	0.0592	0.66975	0.903			52.066	16	1	0.577	0.0827	0.436	0.764
TMT4.plex03	30.2623	40.918	Low	1	1			19.344	37	1	0.7565	0.0612	0.64558	0.887			60.459	12	1	0.529	0.0887	0.381	0.735
TMT16.plex04	102.426	102.426	Low	0	0			20.328	36	1	0.7355	0.063	0.62181	0.87			86.262	5	1	0.423	0.1183	0.245	0.732
TMT3.plex07	87.4098	101.934	Low	1	0			20.492	35	1	0.7145	0.0646	0.59842	0.853			95.016	4	1	0.317	0.1275	0.144	0.698
TMT3.plex08	20.2951	23.6066	Low	1	1			21.279	34	1	0.6935	0.0661	0.57538	0.836
TMT13.plex10	108.131	108.131	Low	1	1			22.492	33	1	0.6725	0.0673	0.55267	0.818			cat=High
TMT11.plex08	3.01639	3.01639	Low	0	0			22.984	32	1	0.6515	0.0684	0.53027	0.8			time	n.risk	n.event	survival	std.err	lower 95% CI	upper 95% CI
TMT13.plex03	82.2951	82.2951	Low	0	0			23.967	31	1	0.6305	0.0694	0.50816	0.782			7.21	24	1	0.958	0.0408	0.882	1
TMT14.plex02	49.8033	76.918	Low	1	0			24.984	30	1	0.6094	0.0702	0.48633	0.764			10.85	23	1	0.917	0.0564	0.813	1
TMT5.plex06	3.40984	39.9016	Low	1	0			25.148	29	1	0.5884	0.0708	0.46477	0.745			11.48	22	1	0.875	0.0675	0.752	1
TMT4.plex08	51.6393	51.6393	Low	0	0			26.23	28	1	0.5674	0.0713	0.44348	0.726			13.11	21	1	0.833	0.0761	0.697	0.997
TMT7.plex01	47.6066	47.6066	Low	0	0			28.131	27	1	0.5464	0.0717	0.42244	0.707			13.54	20	1	0.792	0.0829	0.645	0.972
TMT15.plex02	83.2787	83.2787	Low	0	0			28.59	26	1	0.5254	0.072	0.40165	0.687			19.54	19	1	0.75	0.0884	0.595	0.945
TMT8.plex01	42.7541	43.6393	Low	0	0			29.148	25	1	0.5044	0.0721	0.38111	0.667			20.89	18	1	0.708	0.0928	0.548	0.916
TMT2.plex09	77.3443	77.3443	Low	0	0			30	24	1	0.4833	0.0721	0.36082	0.647			22.82	17	1	0.667	0.0962	0.502	0.885
TMT14.plex10	76.4262	76.4262	Low	0	0			30.787	23	1	0.4623	0.072	0.34077	0.627			23.41	16	1	0.625	0.0988	0.458	0.852
TMT11.plex05	43.4754	65.9672	Low	1	0			31.475	22	1	0.4413	0.0717	0.32097	0.607			23.57	15	1	0.583	0.1006	0.416	0.818
TMT6.plex07	66.3934	66.3934	Low	0	0			32.885	21	1	0.4203	0.0713	0.30142	0.586			25.31	14	1	0.542	0.1017	0.375	0.783
TMT10.plex05	47.5082	65.1475	Low	1	0			34.59	19	1	0.3982	0.0709	0.28089	0.564			26.39	13	1	0.5	0.1021	0.335	0.746
TMT16.plex08	69.7705	69.7705	Low	0	0			34.656	18	1	0.3761	0.0703	0.26067	0.543			32.82	11	1	0.455	0.1024	0.292	0.707
TMT13.plex05	0.0327869	1.01639	Low	0	0			36	17	1	0.3539	0.0696	0.24077	0.52			34.89	10	1	0.409	0.1018	0.251	0.666
TMT12.plex04	47.1803	49.9344	Low	0	0			36.197	16	1	0.3318	0.0687	0.2212	0.498			35.93	9	1	0.364	0.1001	0.212	0.624
TMT3.plex09	60.918	60.918	Low	0	0			36.426	15	1	0.3097	0.0675	0.20197	0.475			38.43	8	1	0.318	0.0974	0.175	0.58
TMT11.plex01	55.4754	55.4754	Low	0	0			38.295	14	1	0.2876	0.0662	0.18309	0.452			39.41	7	1	0.273	0.0935	0.139	0.534
TMT13.plex01	54.7213	54.7213	Low	1	0			41.574	13	1	0.2655	0.0647	0.16459	0.428
TMT14.plex09	54.4262	54.4262	Low	0	0			43.213	11	1	0.2413	0.0632	0.14445	0.403
TMT12.plex10	43.2131	86.2623	Medium	1	1			51.41	10	1	0.2172	0.0613	0.1249	0.378
TMT15.plex04	79.6393	110.164	Medium	1	0			55.213	9	1	0.1931	0.0591	0.106	0.352
TMT14.plex08	57.9672	95.0164	Medium	1	1			57.967	8	1	0.1689	0.0564	0.08781	0.325
TMT3.plex04	51.4098	103.049	Medium	1	0			58.656	7	1	0.1448	0.0532	0.07043	0.298
TMT12.plex05	18.3279	24.5246	Medium	1	1			63.77	6	1	0.1207	0.0495	0.05396	0.27
TMT16.plex06	63.7705	63.7705	Medium	1	0			67.705	4	1	0.0905	0.0454	0.03384	0.242
TMT13.plex07	23.9672	23.9672	Medium	1	1			77.475	3	1	0.0603	0.039	0.01698	0.214
TMT6.plex10	38.2951	38.1967	Medium	1	0			79.639	2	1	0.0302	0.0289	0.00461	0.197
TMT5.plex01	24.9836	34.4262	Medium	1	1			82.164	1	1	0	NaN	NA	NA
TMT15.plex08	77.4754	84.3934	Medium	1	0
TMT3.plex05	5.11475	41.082	Medium	1	0			cat=High
TMT5.plex07	42.8852	42.8852	Medium	0	0			time	n.risk	n.event	survival	std.err	lower 95% CI	upper 95% CI
TMT2.plex05	5.96721	100.754	Medium	1	0			1.05	25	1	0.96	0.0392	0.88618	1
TMT6.plex06	21.2787	60.459	Medium	1	1			2.82	23	1	0.9183	0.0554	0.81581	1
TMT14.plex03	20.4918	34.5902	Medium	1	1			4.69	22	1	0.8765	0.0668	0.75491	1
TMT15.plex03	30.7869	35.6066	Medium	1	0			5.11	21	1	0.8348	0.0755	0.69911	0.997
TMT16.plex03	31.4754	52.0656	Medium	1	1			5.44	20	1	0.793	0.0825	0.64678	0.972
TMT4.plex07	0.393443	0.393443	Medium	1	1			5.61	19	1	0.7513	0.0881	0.59707	0.945
TMT4.plex05	22.4918	42.459	Medium	1	1			7.21	18	1	0.7096	0.0925	0.5495	0.916
TMT11.plex07	32.8852	38.7541	Medium	1	0			8.1	17	1	0.6678	0.0961	0.50377	0.885
TMT3.plex06	6.59016	6.59016	Medium	0	0			9.7	16	1	0.6261	0.0987	0.45966	0.853
TMT12.plex08	0.754098	0.754098	Medium	1	1			10.82	15	1	0.5843	0.1006	0.41705	0.819
TMT13.plex09	30	30	Medium	1	0			10.85	14	1	0.5426	0.1017	0.37583	0.783
TMT7.plex06	36.1967	66.8197	Medium	1	0			12.26	13	1	0.5009	0.1021	0.33595	0.747
TMT4.plex09	82.1639	82.1639	Medium	1	0			12.49	12	1	0.4591	0.1017	0.29739	0.709
TMT10.plex07	66.7541	66.7541	Medium	0	0			12.95	11	1	0.4174	0.1007	0.26014	0.67
TMT16.plex07	4.52459	31.0492	Medium	1	1			13.15	10	1	0.3757	0.0989	0.22424	0.629
TMT7.plex08	58.6557	59.3443	Medium	1	0			15.11	9	1	0.3339	0.0963	0.18973	0.588
TMT7.plex05	67.7049	67.7049	Medium	1	0			16.26	8	1	0.2922	0.0929	0.1567	0.545
TMT10.plex08	15.3443	36.5246	Medium	1	1			18.16	7	1	0.2504	0.0885	0.12529	0.501
TMT16.plex05	41.5738	46.3934	Medium	1	0			18.26	6	1	0.2087	0.083	0.09571	0.455
TMT7.plex07	29.1475	50.0984	Medium	1	0			18.36	5	1	0.167	0.0762	0.06827	0.408
TMT7.plex04	2.29508	39.4754	Medium	1	0			19.11	4	1	0.1252	0.0676	0.04346	0.361
TMT9.plex06	20.3279	28.1311	Medium	1	0			23.41	3	1	0.0835	0.0565	0.02215	0.315
TMT10.plex04	17.4426	17.4754	Medium	0	0			25.31	2	1	0.0417	0.0409	0.00613	0.284
TMT2.plex03	10	18.4262	Medium	1	1			25.61	1	1	0	NaN	NA	NA
TMT4.plex02	36.4262	44.0328	Medium	1	0
TMT11.plex04	19.3443	45.2787	Medium	1	1
TMT12.plex01	55.2131	55.2131	Medium	1	0
TMT16.plex02	7.40984	7.40984	Medium	1	1
TMT5.plex02	6.29508	6.4918	Medium	1	0
TMT5.plex09	36	36	Medium	1	0
TMT8.plex07	33.2459	34.3607	Medium	0	0
TMT8.plex09	25.1475	46.0656	Medium	1	0
TMT14.plex06	34.5902	44.459	Medium	1	0
TMT11.plex03	26.2295	33.4426	Medium	1	1
TMT16.plex09	22.9836	28.7541	Medium	1	1
TMT15.plex05	34.6557	36.2295	Medium	1	1
TMT15.plex01	28.1311	46.9836	Medium	1	1
TMT14.plex04	28.5902	57.9016	Medium	1	0

## Sheet: 5C
PFS multivariable Cox regression analysis
n=100		number of events = 76
	Coef	Exp(Coef)	SE(Coef)	Z	Pr(>|z|)
`protein risk score`	1.03958	2.82802	0.131103	7.92946	2.20097209222946e-15	**
`R-ISS`2	0.22607	1.25366	0.317249	0.712594	0.476097
`R-ISS`3	0.551908	1.73656	0.407859	1.35318	0.175997
Signif.	codes:	0	‘***’	0.001	‘**’	0.01	‘*’	0.05	‘.’
OS multivariable Cox regression analysis
n=100		number of events = 38
	Coef	Exp(Coef)	SE(Coef)	Z	Pr(>|z|)
`protein risk score`	0.749273	2.11546	0.151558	4.94381	7.66121155509045e-07	**
`R-ISS`2	0.123684	1.13166	0.458712	0.269634	0.787442
`R-ISS`3	0.257492	1.29368	0.586691	0.438888	0.660742
Signif.	codes:	0	‘***’	0.001	‘**’	0.01	‘*’	0.05	‘.’

## Sheet: 5D
	protein levels of proteins contained in risk score
		status	healthy.CD138	healthy.CD138	healthy.CD138	MGUS	MGUS	MGUS	MGUS	MGUS	MGUS	MGUS	multiple.myeloma	multiple.myeloma	multiple.myeloma	multiple.myeloma	multiple.myeloma	multiple.myeloma	multiple.myeloma	multiple.myeloma	multiple.myeloma	multiple.myeloma	multiple.myeloma	multiple.myeloma	multiple.myeloma	multiple.myeloma	multiple.myeloma	multiple.myeloma	multiple.myeloma	multiple.myeloma	multiple.myeloma	multiple.myeloma	multiple.myeloma	multiple.myeloma	multiple.myeloma	multiple.myeloma	multiple.myeloma	multiple.myeloma	multiple.myeloma	multiple.myeloma	multiple.myeloma	multiple.myeloma	multiple.myeloma	multiple.myeloma	multiple.myeloma	multiple.myeloma	multiple.myeloma	multiple.myeloma	multiple.myeloma
		high.risk.FISH	NA	NA	NA	0	0	1	0	0	0	0	0	0	0	0	0	0	1	0	0	0	1	0	0	0	0	0	0	0	0	1	0	0	0	1	1	0	1	1	0	0	0	0	0	0	0	0	0
		protein risk score	-0.488866	-0.324752	-0.324599	-1.31848	-0.973291	-0.779165	-0.434272	-0.0572964	1.44726	3.12065	-2.65219	-2.62617	-2.38345	-2.26786	-2.2022	-2.13639	-1.94504	-1.92971	-1.88427	-1.84598	-1.77007	-1.74761	-1.48851	-1.45606	-1.42528	-1.39058	-1.35979	-1.35432	-1.29356	-1.24453	-1.23976	-1.2219	-1.21757	-1.18753	-1.1016	-1.06758	-1.03723	-1.01835	-0.974465	-0.948525	-0.902689	-0.819656	-0.818612	-0.768866	-0.715755	-0.686148	-0.684267
Protein Ids	Gene name	TMT sample ID	TMT9.plex11	TMT4.plex11	TMT3.plex11	TMT8.plex08	TMT9.plex04	TMT6.plex04	TMT10.plex09	TMT7.plex09	TMT8.plex02	TMT2.plex02	TMT3.plex09	TMT3.plex07	TMT14.plex09	TMT11.plex01	TMT13.plex01	TMT6.plex07	TMT4.plex03	TMT15.plex02	TMT16.plex08	TMT16.plex04	TMT13.plex10	TMT13.plex03	TMT11.plex08	TMT5.plex06	TMT2.plex09	TMT10.plex05	TMT13.plex05	TMT4.plex08	TMT12.plex04	TMT3.plex08	TMT11.plex05	TMT8.plex01	TMT14.plex02	TMT14.plex10	TMT7.plex01	TMT7.plex05	TMT4.plex09	TMT4.plex01	TMT5.plex09	TMT3.plex04	TMT4.plex07	TMT10.plex07	TMT13.plex07	TMT15.plex08	TMT11.plex07	TMT11.plex04	TMT6.plex10
Q86YH6;Q86YH6-2;Q5JRD6	PDSS2		1.6895	1.27102	2.42975	0.374967	-1.03739	-0.414065	0.159243	0.442892	-0.360253	0.786367	-0.156482	0.29898	-1.5548	-0.622384	-0.41026	0.197373	-1.38467	-0.467003	-0.603697	-0.399491	-0.606213	-1.41695	-0.292307	0.193664	-0.245504	-1.18091	-0.939416	1.16096	-0.398	0.22026	-0.276179	-0.710456	1.32208	0.0819962	-0.208111	0.258944	-0.324886	0.00658668	-0.768304	-0.370206	0.122871	-0.398911	0.112572	0.821724	1.78162	-0.0807684	-0.757614
O95429;O95429-2;H0YBT1	BAG4		0.641321	-0.162072	0.571109	0.695915	0.673873	0.0629496	0.474146	0.407161	-3.06737	-1.7857	0.588745	1.18893	0.0645883	1.22233	0.172921	1.22578	0.77492	0.902161	-0.152342	0.887148	0.431915	0.326293	-0.389064	0.0416438	0.49335	-0.448101	0.477402	0.688399	0.510814	0.967131	0.576483	-0.186943	0.828288	1.1318	-0.369997	0.696061	0.210197	-0.133543	0.674491	-0.285011	0.294735	-0.178441	0.381401	0.360675	0.590208	-0.282476	-0.583976
Q9H8Y5;C9K022;C9JQZ3;C9JS61	ANKZF1		0.0625129	0.140008	0.462636	-1.36037	0.291639	0.485074	-0.344861	0.4903	0.533918	0.123517	-1.04069	-0.106259	-0.538767	-1.3739	-1.19547	-1.07589	-0.672469	0.349015	-0.247751	-0.24567	-1.15586	0.149774	-0.854581	-0.255233	-0.259467	-0.627773	-0.0967556	0.342346	-0.0924765	-0.180805	-1.03599	-1.00373	-0.253445	-0.740791	-1.04324	-0.0320224	-0.0837343	-1.10959	-0.949667	0.526369	0.0956983	0.114108	0.337344	-0.60479	0.0232055	-0.350505	-0.887424
Q7Z7E8;Q7Z7E8-2	UBE2Q1		-0.648989	-0.892775	-0.495847	-1.06898	-0.2204	-0.855615	-0.065915	-0.242059	-1.56299	0.516043	-1.19887	-0.409112	-0.694806	-0.319616	-0.881524	-0.553853	0.144124	-0.514209	-0.409699	-0.668811	-0.194709	0.239015	-0.433176	-0.995095	-0.13898	-0.808767	-0.292207	-1.42279	-0.320854	-0.466121	-0.381532	-0.490284	-0.509746	0.502749	-0.474284	-1.04194	-0.767049	-0.530145	-0.205283	-0.985992	-0.23157	-0.375347	-0.61035	-0.801628	-0.865187	-0.860522	-0.483829
Q9H5Q4	TFB2M		-0.404324	-0.447872	0.383768	-3.56056	-0.734749	-0.292347	-1.44201	-1.506	-2.2092	-2.21848	-1.25083	0.286629	-2.37074	-1.06252	-0.350388	-2.13052	-0.972053	-0.163784	-2.00581	-0.828387	-2.24387	-0.249303	-1.09506	-0.71697	-1.55317	-0.497727	1.00956	-0.996569	-2.24049	-2.04024	-2.26407	-0.814092	1.10572	-1.42326	-0.48328	-0.882719	-1.72903	-1.16161	-2.24572	1.13873	-0.577877	-0.347877	0.415137	0.0606166	-0.948107	-1.0874	-1.62784
Q05397-5;Q05397;Q05397-7;H0YBP1;E7ESA6;Q05397-2;H0YBZ1;H0YB16;B4DWJ1;Q05397-6;Q05397-3;Q05397-4;H0YB99;E5RHD8;E5RI03;E5RJP0;E5RGA6;E5RIK4;E5RH48;E5RH01;E5RG54;H0YB33;E5RFW9;E5RG66;E5RI72;E5RJQ2;E5RG80;E5RH08	PTK2		1.62421	2.38865	1.23478	2.10713	2.39302	0.889101	1.55297	1.60012	2.1847	0.293363	1.5452	2.86017	1.29422	1.34767	2.49079	0.484407	2.95652	0.510976	5.182	1.94922	2.7215	1.53158	1.24569	0.164939	0.922409	0.692425	0.511203	2.38241	1.27245	1.15794	0.866166	1.2321	-1.49868	2.10577	-0.205316	0.00152786	1.78801	0.433957	1.76433	-0.783576	2.88419	-0.394391	-2.0284	1.23267	0.53381	1.65025	1.55576
A0A2R8Y5S7;P35241;P35241-5;A0A2R8Y7M3;P35241-4;P35241-2;A0A2R8Y5P0;P35241-3;A0A2R8Y4H6;E9PKN5	RDX		-0.745621	-0.876767	-0.364677	0.21854	-0.724349	0.985624	-0.268867	-0.151481	0.158693	-1.15852	1.39536	0.608392	2.41232	0.0576897	2.13317	2.04126	-0.553276	1.42702	0.192737	0.80825	0.756949	2.14088	2.74159	2.2176	2.0862	1.4442	0.505242	0.321205	2.11769	1.06323	1.50763	1.37794	1.05678	0.0963649	1.22141	1.86774	0.053569	1.84966	0.0432579	2.23663	0.771548	2.49301	1.61794	-0.404201	0.210775	0.940202	0.386863
Q9Y2A7;Q9Y2A7-2	NCKAP1		0.626742	1.35573	0.928584	0.936353	-0.386508	-1.38657	0.0164404	-0.623859	1.39722	-1.16723	3.22295	2.30192	3.90689	2.32308	-2.15778	1.03978	2.58989	1.47293	3.23179	-0.324932	1.76117	-0.00325179	0.250313	0.851295	0.576504	1.00011	-0.487599	-0.0141356	-0.361895	0.0730626	-0.553258	-0.544463	1.77151	0.248096	2.77598	-2.86524	1.82171	-0.389109	-0.715193	-1.40831	-2.21789	-0.70652	0.940881	-0.444582	2.04944	-1.26271	1.50627
[truncated: 94 more columns]

## Sheet: 5E
TMT sample ID	Status	protein high risk score
TMT10.plex03	plasmacell.leukemia	1.27984
TMT2.plex01	plasmacell.leukemia	0.193728
TMT2.plex04	plasmacell.leukemia	-1.50977
TMT4.plex06	plasmacell.leukemia	1.78958
TMT5.plex08	plasmacell.leukemia	0.968506
TMT6.plex05	plasmacell.leukemia	0.953839
TMT8.plex05	plasmacell.leukemia	1.08524
TMT9.plex08	plasmacell.leukemia	-0.0698403
TMT8.plex04	plasmacell.leukemia	2.1427
TMT3.plex01	plasmacell.leukemia	1.4457
TMT10.plex02	plasmacell.leukemia	0.677343
TMT12.plex09	plasmacell.leukemia	0.856678
TMT12.plex03	plasmacell.leukemia	0.793386
TMT13.plex02	plasmacell.leukemia	1.6075
TMT4.plex03	multiple.myeloma	-1.94504
TMT12.plex10	multiple.myeloma	-0.648119
TMT15.plex04	multiple.myeloma	-0.333765
TMT14.plex08	multiple.myeloma	0.456664
TMT3.plex04	multiple.myeloma	-0.948525
TMT12.plex05	multiple.myeloma	0.361269
TMT16.plex06	multiple.myeloma	-0.389987
TMT16.plex04	multiple.myeloma	-1.84598
TMT13.plex07	multiple.myeloma	-0.818612
TMT6.plex10	multiple.myeloma	-0.684267
TMT3.plex07	multiple.myeloma	-2.62617
TMT14.plex07	plasmacell.leukemia	0.977563
TMT14.plex05	multiple.myeloma	1.1777
TMT2.plex06	multiple.myeloma	0.838537
TMT2.plex07	plasmacell.leukemia	1.15038
TMT3.plex08	multiple.myeloma	-1.24453
TMT4.plex01	multiple.myeloma	-1.01835
TMT5.plex01	multiple.myeloma	-0.261792
TMT13.plex10	multiple.myeloma	-1.77007
TMT11.plex08	multiple.myeloma	-1.48851
TMT15.plex08	multiple.myeloma	-0.768866
TMT5.plex04	multiple.myeloma	-0.0416651
TMT2.plex08	multiple.myeloma	2.62871
TMT3.plex05	multiple.myeloma	-0.137078
TMT5.plex07	multiple.myeloma	-0.398328
TMT2.plex05	multiple.myeloma	-0.444191
TMT13.plex03	multiple.myeloma	-1.74761
TMT6.plex06	multiple.myeloma	0.00467583
TMT6.plex01	multiple.myeloma	1.27833
TMT5.plex05	multiple.myeloma	1.22605
TMT13.plex08	multiple.myeloma	2.16969
TMT4.plex10	multiple.myeloma	2.54484
TMT14.plex03	multiple.myeloma	0.258965
TMT15.plex03	multiple.myeloma	-0.643736
TMT16.plex03	multiple.myeloma	-0.14254
TMT4.plex07	multiple.myeloma	-0.902689
TMT14.plex02	multiple.myeloma	-1.21757
TMT5.plex06	multiple.myeloma	-1.45606
TMT4.plex05	multiple.myeloma	0.414463
TMT6.plex08	multiple.myeloma	1.29847
TMT3.plex02	multiple.myeloma	2.81588
TMT4.plex08	multiple.myeloma	-1.35432
TMT11.plex07	multiple.myeloma	-0.715755
TMT7.plex01	multiple.myeloma	-1.1016
TMT13.plex06	multiple.myeloma	-0.454485
TMT3.plex06	multiple.myeloma	-0.332159
TMT12.plex08	multiple.myeloma	-0.339939
TMT15.plex02	multiple.myeloma	-1.92971
TMT8.plex01	multiple.myeloma	-1.2219
TMT8.plex06	multiple.myeloma	1.75199
TMT5.plex10	multiple.myeloma	-0.2769
TMT13.plex09	multiple.myeloma	0.166233
TMT7.plex06	multiple.myeloma	0.4238
TMT9.plex01	multiple.myeloma	1.87274
TMT2.plex09	multiple.myeloma	-1.42528
TMT15.plex06	multiple.myeloma	1.26806
TMT4.plex09	multiple.myeloma	-1.03723
TMT7.plex03	multiple.myeloma	1.01935
TMT9.plex05	multiple.myeloma	2.03498
TMT12.plex02	multiple.myeloma	1.64002
TMT10.plex07	multiple.myeloma	-0.819656
TMT14.plex10	multiple.myeloma	-1.18753
TMT15.plex09	multiple.myeloma	0.866476
TMT10.plex10	multiple.myeloma	2.44471
TMT15.plex07	multiple.myeloma	-0.0620236
TMT4.plex04	multiple.myeloma	0.703262
TMT16.plex07	multiple.myeloma	0.339381
TMT10.plex06	multiple.myeloma	0.736257
TMT7.plex08	multiple.myeloma	0.180263
TMT7.plex05	multiple.myeloma	-1.06758
TMT10.plex08	multiple.myeloma	-0.374724
TMT11.plex05	multiple.myeloma	-1.23976
TMT16.plex05	multiple.myeloma	-0.185517
TMT7.plex07	multiple.myeloma	-0.123308
TMT9.plex03	multiple.myeloma	0.995718
TMT7.plex04	multiple.myeloma	-0.16108
TMT10.plex01	multiple.myeloma	1.10024
TMT6.plex04	MGUS	-0.779165
TMT9.plex06	multiple.myeloma	0.187642
TMT6.plex07	multiple.myeloma	-2.13639
TMT10.plex05	multiple.myeloma	-1.39058
TMT16.plex08	multiple.myeloma	-1.88427
TMT10.plex04	multiple.myeloma	0.709051
TMT12.plex06	multiple.myeloma	1.08546
TMT9.plex04	MGUS	-0.973291
TMT13.plex05	multiple.myeloma	-1.35979
TMT2.plex03	multiple.myeloma	0.135682
TMT12.plex04	multiple.myeloma	-1.29356
TMT11.plex06	multiple.myeloma	0.11306
TMT3.plex09	multiple.myeloma	-2.65219
TMT4.plex02	multiple.myeloma	-0.417088
TMT11.plex04	multiple.myeloma	-0.686148
TMT12.plex01	multiple.myeloma	0.307718
TMT6.plex09	multiple.myeloma	1.07438
TMT11.plex09	multiple.myeloma	1.48457
TMT11.plex01	multiple.myeloma	-2.26786
TMT16.plex02	multiple.myeloma	-0.583222
TMT5.plex02	multiple.myeloma	0.199206
TMT5.plex09	multiple.myeloma	-0.974465
TMT13.plex01	multiple.myeloma	-2.2022
TMT6.plex02	multiple.myeloma	1.04467
TMT9.plex07	multiple.myeloma	1.18254
TMT8.plex07	multiple.myeloma	-0.566685
TMT8.plex09	multiple.myeloma	0.372987
TMT14.plex01	multiple.myeloma	1.22981
TMT14.plex09	multiple.myeloma	-2.38345
TMT13.plex04	multiple.myeloma	1.56213
TMT14.plex06	multiple.myeloma	0.654739
TMT8.plex08	MGUS	-1.31848
TMT11.plex03	multiple.myeloma	-0.0607195
TMT16.plex09	multiple.myeloma	-0.30118
TMT7.plex09	MGUS	-0.0572964
TMT2.plex02	MGUS	3.12065
TMT9.plex09	plasmacell.leukemia	0.613927
TMT10.plex09	MGUS	-0.434272
TMT8.plex02	MGUS	1.44726
TMT15.plex05	multiple.myeloma	-0.683644
TMT15.plex01	multiple.myeloma	0.0654549
TMT14.plex04	multiple.myeloma	0.454729
TMT3.plex11	healthy.CD138	-0.324599
TMT9.plex11	healthy.CD138	-0.488866
TMT4.plex11	healthy.CD138	-0.324752
TMT2.plex10	multiple.myeloma	0.672386
TMT15.plex10	multiple.myeloma	-0.585763
TMT8.plex10	multiple.myeloma	2.01692
TMT9.plex10	multiple.myeloma	0.332234
TMT16.plex10	multiple.myeloma	1.91748
