# Supplementary material for: The proteogenomic landscape of multiple myeloma reveals insights into disease biology and therapeutic opportunities
Source: Nat Cancer. 2024 Jun 28;5(8):1267–84. doi: 10.1038/s43018-024-00784-3 (PMC11358022; doi:10.1038/s43018-024-00784-3)
Supplement: Supplementary file 8 — Statistical source data. [file 43018_2024_784_MOESM8_ESM.xlsx]

## Sheet: 6B
	CD138_1	CD138_2	CD138_3	CD19_1	CD19_2	CD19_3	CD34_1	CD34_2	CD34_3
BSPRY	-1.2072	-0.0386822	0.354158	-0.456454	-0.752356	-1.04103	1.81201	0.222982	1.10658
CD34	NA	NA	NA	-0.893494	NA	NA	1.24371	-0.719869	0.369654
DACH1	-0.761751	-1.66199	1.281	-0.324291	-0.616437	1.48722	0.516722	-0.117402	0.196931
MAP7	-1.68236	-0.192386	1.31848	-0.601472	-0.692593	-0.26117	0.318797	0.273426	1.51928
TCF12	-1.35843	-1.40583	0.444253	0.450071	-0.416694	-0.661501	1.00883	0.602911	1.33639
BANK1	-0.595004	-1.4937	-0.106067	0.705077	1.32407	1.55141	-0.708872	-0.424451	-0.252475
CD72	NA	-1.19266	NA	0.660542	1.22576	0.743439	NA	-0.882011	-0.555073
HLA-DQB1	0.200138	0.148928	0.720417	0.211116	0.772717	1.50731	-1.28004	-1.50504	-0.775543
PAX5	-0.075246	-0.548481	-0.718932	1.85427	1.2277	0.563132	-0.921925	-0.925955	-0.454562
TCL1A	-0.882978	-1.16125	-0.190806	0.830747	1.06433	1.81235	-0.517015	-0.431798	-0.523586
FKBP11	1.54656	1.43987	0.491676	-0.0700749	-0.891587	-1.13325	0.153692	-0.721317	-0.815572
HSP90B1	1.72827	1.33512	0.587823	-0.225975	-1.00038	-0.923339	-0.136353	-0.559798	-0.805376
IRF4	1.32435	1.40954	1.07806	-0.403243	-1.01373	-0.0475651	-0.610336	-0.760449	-0.976618
PRDM1	1.90215	0.586813	0.597372	-0.0447891	-1.51008	-1.01408	-0.387641	-0.389833	0.260094
SDC1(CD138)	1.79046	1.3863	-0.546693	0.368926	-0.688311	-1.05283	0.00162656	-0.453594	-0.805884

## Sheet: 6C
upregulated in myeloma vs healthy											downregulated in myeloma vs healthy
Gene name	Protein.IDs	logFC_CD138.malignant.healthy	logFC_CD19.malignant.healthy	logFC_CD34.malignant.healthy	adj.P.Val_CD138.malignant.healthy	adj.P.Val_CD19.malignant.healthy	adj.P.Val_CD34.malignant.healthy				Gene name	Protein.IDs	logFC_CD138.malignant.healthy	logFC_CD19.malignant.healthy	logFC_CD34.malignant.healthy	adj.P.Val_CD138.malignant.healthy	adj.P.Val_CD19.malignant.healthy	adj.P.Val_CD34.malignant.healthy
ABCB6	Q9NP58-4;Q9NP58	2.31668	2.36131	2.33233	0.10253	0.0114732	0.00153866					H0YHG0;H0YHH1;H0YIP3;H0YHR6	0.415846	-1.09002	-0.138449	0.626871	0.091279	0.872012
ABCF1	Q5STZ8	5.69007	3.07825	4.88818	1.06e-09	0.0797569	0.00278137				AAR2	Q9Y312;A2A2Q9	-2.11502	-1.51004	-0.958267	3.8e-06	0.00053846	0.0250931
ABHD13	Q7L211	NA	0.862404	1.8932	NA	0.585773	0.0390873				ABCD1	P33897;A6NEP8	-2.11483	-0.118961	-1.57011	0.0342349	0.937607	0.117857
ABL1	P00519-2;P00519;R4GRW0	2.11352	1.98747	1.79332	0.00022807	0.00066273	0.00200023				ABI1	A0A0A0MRT6;Q8IZP0-2;Q8IZP0-4;Q8IZP0-3;Q8IZP0-5;Q8IZP0-6;Q8IZP0-9;Q8IZP0;B6VEX4;Q8IZP0-10;Q8IZP0-8;Q8IZP0-7;Q8IZP0-12;Q8IZP0-11	-0.863026	-1.01979	-0.553942	0.174527	0.0783392	0.375475
ABRAXAS2	Q15018	0.746139	0.103413	0.124566	0.0812468	0.865523	0.826118				ABI2	Q9NYB9;Q9NYB9-4;Q9NYB9-2;F8WAL6;A0A7D9NKC8;A0A0C4DG21;E7EP65;E7EW77;E9PEZ7;H7C3Q7;H0Y6B5;F8WEB9;A0A0A0MQU9;F8WBL5;F8WAU3;F8WAZ8;F8WCD7;E7EUA1	-0.685174	-0.17084	-1.24863	0.438317	0.870281	0.0797566
ACAD10	Q6JQN1;Q6JQN1-5;Q6JQN1-2;F8W1I9;Q6JQN1-4;Q6JQN1-3;F8W0Q4;F8W179;D6RFF6;F8VXK4	2.66271	2.21444	2.69548	2.56e-05	0.00069328	2.51e-05				ABI3	Q9P2A4;Q9P2A4-2;I3L3W4;I3L1X2	-1.04978	-2.46881	-0.462591	0.36476	0.00913777	0.709285
ACAT2	Q9BWD1;Q9BWD1-2	1.69715	0.656865	1.10527	0.0229072	0.46026	0.162086				ABITRAM	Q9NX38;X6REY2;X6R8U7	-0.62348	-1.0942	-1.52285	0.488035	0.143423	0.0296444
ACTR1B	P42025	0.55593	0.267532	1.03211	0.38577	0.692636	0.045537				ABLIM1	A0A3B3IS55;O14639-2;O14639;F8W8M4;A0A0A0MRL6;O14639-6;O14639-4;O14639-3;O14639-5;J3QSX6;A0A494C1G0;A0A494C1P1;H0Y7N6;F6XFR5	-1.73925	-2.03724	-1.86479	0.1781	0.0902027	0.118743
ACTR5	Q9H9F9	0.870027	-0.113589	0.262973	0.00722395	0.811241	0.501695				ABRACL	Q9P1F3;Q5SZC9	-2.00189	-2.15972	-2.09061	0.0434676	0.027957	0.0304602
ADAL	Q6DHV7;Q6DHV7-2;Q6DHV7-3;H3BQR9;H3BUD6	0.941939	1.11565	0.972528	0.192102	0.097083	0.150912				ACACA	Q13085;Q13085-2;Q13085-3;Q59FY4;A0A0C4DGT1;A0A087X2F8;A0A087X126;A0A087X0W4;S4R3S7;A0A087WVR6	-0.869791	-0.662963	-1.17818	0.0883188	0.207338	0.0122114
ADAM17	P78536;P78536-2;A6H8L4	2.71863	3.32458	3.58378	0.0475348	3.09e-05	1.15e-06				ACAP1	Q15027	-0.598738	-1.59486	-0.995263	0.552285	0.0390544	0.222859
ADI1	Q9BV57;Q9BV57-2;A0A0G2JQN5;H7C382	0.728849	1.1551	0.814317	0.367819	0.0960108	0.260243				ACD	A0A590TQL1;R4GNJ5;Q96AP0-2;Q96AP0;R4GMR6	-1.29642	-1.158	-0.358119	0.0187262	0.0301724	0.579107
ADO	Q96SZ5	0.957435	0.69032	0.552833	0.060961	0.192686	0.308637				ACOT7	O00154-4;O00154-7;O00154;O00154-5;K7EKP8;O00154-2;O00154-3;Q6ZUV0	-0.276559	-0.663351	-1.60571	0.840413	0.514985	0.0577516
AFF1	P51825-3;P51825-2;P51825;F5GXF9;A0A669KBI3;E7ETI4;E7EMC5;H0Y9S4	0.916787	1.62107	1.10322	0.365249	0.0550061	0.214261				ACP5	P13686;K7EIP0;A0A3B3IS75;K7ESF2;K7EJD9	-2.58644	-1.85589	-1.37094	0.00671333	0.0627145	0.183459
AFF4	Q9UHB7;Q9UHB7-2;Q9UHB7-3;C9JCE0;H7C319	1.00969	0.455482	0.564356	0.0147464	0.335872	0.207609				ACSL1	P33121;E7EPM6;P33121-2;P33121-3;B7Z3Z9;D6RER0;H0Y9U7;H0Y9Z9;D6RG07	-2.01598	-1.05147	-1.35626	0.0753403	0.402294	0.245322
AGAP3	Q96P47;Q96P47-2;Q96P47-4;H0Y873;Q96P47-5;E7ESL9;Q96P47-3;Q96P47-6;H7C5G0;H7C4U6;C9J975;H7C4F1;A0A087X044;Q9UPQ3-3	2.53095	2.08512	2.20693	0.00016596	0.00293549	0.00128379				ACTB	P60709;E7EVS6;A0A2R8YFE2	-1.88465	-2.52158	-1.48905	0.0396846	0.00428078	0.110121
AGGF1	Q8N302;A0A2R8YFF1;Q8N302-3;Q8N302-2	1.29402	1.0376	0.91586	0.0920431	0.166347	0.22331				ACTB	A0A2R8YEA7	-3.00825	-3.44267	-3.80826	0.085341	0.0412752	0.0190838
AGO2	Q9UKV8;Q9UKV8-2	1.3583	0.69519	1.10192	0.00121311	0.139951	0.0105886				ACTC1	P68032;P63267;P68133;P62736;A6NL76;P63267-2;C9JFL5;F6UVQ4;F6QUT6;F8WB63;B8ZZJ2	-1.93718	-2.44156	-2.07095	0.048534	0.009901	0.0295023
AIFM2	Q9BRQ8;Q9BRQ8-2	1.14793	2.02445	1.89085	0.263779	0.0231468	0.0316348				ACTR2	P61160;P61160-2;A0A1B0GWD0;A0A1B0GWH0	-1.00218	-1.80807	-1.07723	0.098965	0.00111439	0.0613055
AKAP17A	Q02040;X6RAJ1;Q02040-2;Q02040-3	1.29467	0.746804	0.868484	0.037023	0.265072	0.177468				ACTR3	P61158;B4DXW1;F8WDR7;F8WEW2;F8WE84	-0.611347	-1.53404	-0.773186	0.436204	0.015049	0.255942
AKAP8	O43823;M0QYL4	1.07799	0.815268	0.903186	0.0211993	0.0958825	0.0561348				ACTR6	Q9GZN1;F8W057;G3V1Y1;F8VP72;F8W043;F8W0Q1;Q9GZN1-2;F8VRL1;F8VSD1	-0.392932	-0.548736	-0.842998	0.509709	0.283521	0.0716394
ALDH9A1	P49189;P49189-2	1.04867	0.661677	1.41929	0.268637	0.506393	0.0867947				ACTR8	Q9H981;Q9H981-2;H0Y849;Q9H981-3;C9J7L6	-0.597762	-0.663893	-0.845955	0.275387	0.184901	0.0740821
ALG1	Q9BT22;Q9BT22-2;K7EID2;K7EPU3;A0A087WZJ8;Q6GMV1;C9J202;K7EQK1	3.04856	2.96655	3.17024	0.00037128	0.00076457	0.00023342				ADD1	P35611;P35611-3;E7EV99;E7ENY0;P35611-5;H0Y9H2;A0A0A0MSR2;D6RAH3;D6RF25;D6RJE2;H0YG19;H0YFD8	-0.656073	-1.5447	-0.735724	0.557103	0.076762	0.447756
ALG2	Q9H553;A0A0A0MTE0	0.79293	2.21252	2.02772	0.425815	0.00478237	0.00900077				ADD3	Q9UEY8	-1.04298	-1.78365	-1.0639	0.213446	0.015951	0.176708
ALKBH1	Q13686;H0YJF3;G3V4M4	0.924219	1.63413	1.26467	0.325416	0.0437841	0.12604				ADGRE2	Q9UHX3-4;Q9UHX3-3;Q9UHX3;M0R0K5;Q9UHX3-6;Q9UHX3-2;Q9UHX3-5	-1.9834	-1.7613	-2.77388	0.161315	0.207609	0.0316348
ALKBH5	Q6P6C2;Q6P6C2-3;Q6P6C2-1;K7ER58	2.83683	1.60503	2.28149	1.08e-06	0.0102102	0.00013459				ADH1B	V9HW50;P00325;D6RHZ6;P00325-2;P00326;P07327;A0A087WU81;A0A087WUC4	-3.73934	-1.55183	-1.96873	0.0274307	0.434266	0.288885
ALKBH8	Q96BT7;Q96BT7-4;Q96BT7-3;Q96BT7-2;C9JQN2	1.28244	0.395823	1.0625	0.0465643	0.620478	0.0984684				ADK	P55263;P55263-3;P55263-2;A0A5K1VW54;P55263-4;A0A5F9ZH31;A0A5K1VW94;A0A5F9ZH72;A0A5F9ZGZ8;A0A5F9ZH83;A0A5F9ZH76	0.1005	-1.9517	-0.238761	0.923878	0.00133821	0.772492
ANAPC16	Q96DE5;A0A087WUN5	0.567593	1.51324	1.07168	0.546854	0.0198764	0.110874				ADPRH	P54922;C9JZW7	-1.12336	-1.67955	-1.24498	0.307934	0.0828337	0.212219
ANKIB1	Q9P2G1;H7C2V2;C9JZ63	1.74262	1.52389	1.57474	0.00014686	0.00136858	0.00071333				ADPRS	Q9NX46	-0.530977	-1.09567	-0.659626	0.402906	0.0367558	0.235325
ANKRD12	Q6UB98-2;Q6UB98;F5GYX2;B5MEA4;J3QRX3;J3KSU9	1.45172	1.37732	1.16841	0.00362707	0.00657856	0.0211396				ADSL	A0A1B0GWJ0;A0A1B0GTJ7;P30566;A0A0A6YY92;P30566-2;A0A096LNY6;A0A1B0GTG9;A0A096LNY5;A0A096LNY4;B4DEP1;A0A096LP72;V9GY96;A0A096LP76;A0A096LP92;A0A1W2PRX2	-1.34055	-1.34243	-1.24404	0.105557	0.0945554	0.118743
ANKRD13D	Q6ZTN6-3;Q6ZTN6;Q6ZTN6-2;A0A6E1YH78;A0A6E1W3F4;K7ENT0;Q86YJ7-2;Q86YJ7	1.25113	1.25238	1.37022	0.122075	0.109591	0.0722977				AFG1L	Q8WV93;H0Y5F4;H7C448	-1.62398	-1.31632	-1.45189	0.0733533	0.15284	0.102931
ANKRD54	Q6NXT1;D3YTC9;H7C3L3;F8WB76;B5MCX7;Q6NXT1-2;C9JU48;V9GYU2;H7BZV9;C9JX82	4.36147	3.06519	3.07886	0.0003259	3.91e-05	0.00044722				AGAP2	Q99490-2	-0.47364	-0.668474	-0.990422	0.371594	0.151122	0.0228155
ANO8	Q9HCE9;Q9HCE9-2;M0QYD2	2.3727	2.39439	2.701	0.0428666	0.0412752	0.0170975				AGO1	A0A6I8PTZ8;Q9UL18;Q5TA58;A0A0U1RQZ8	0.10185	-0.926667	-0.399153	0.898671	0.0570399	0.470431
ANTXR2	J3KPY9;P58335-4;P58335-2;P58335;A0A0C4DG84;P58335-3	0.399132	1.95223	0.849941	0.804001	0.0709385	0.467707				AGPS	O00116;A0A1B0GWA2;A0A2R8YEL0;B8ZZ81	-1.24744	-0.582283	-1.24751	0.0511021	0.426525	0.0455115
AP1AR	Q63HQ0;Q63HQ0-2;H0Y8Y4	2.23183	1.77631	1.69303	0.0117269	0.050243	0.0572899				AGT	P01019	-2.62409	-1.19535	-1.64673	0.022958	0.367158	0.179365
AP2B1	P63010;P63010-2;A0A087X253;A0A087WU93;A0A087WZQ6;A0A087WYD1;K7ERB2;K7EN71;K7EJX1;K7EJ01;A0A087WXS3;K7EKZ5	-0.168331	0.712462	0.678613	0.780013	0.0872393	0.0805212				AHNAK	Q09666;E9PKR9;E9PLK4;E9PJZ0;E9PJC6;E9PQE3	-3.44983	-4.16523	-3.8658	0.0475036	0.0132108	0.0209718
AP2M1	A0A087WY71;Q96CW1-2;Q96CW1;E9PFW3;C9JGT8;C9JJD3;C9JTK4;C9JPV8;H7C4C3	0.338746	0.704561	0.553594	0.503486	0.0851879	0.1899				AIDA	Q96BJ3;Q96BJ3-3;Q96BJ3-2	-0.0061031	-1.10175	0.0457089	0.995552	0.0935684	0.964223
AP5S1	Q9NUS5;Q5JX74;A2A2L4	2.53252	1.00795	1.10575	0.0172381	0.383404	0.31225				AK6	Q9Y3D8;Q9Y3D8-2;A0A087WVD7;D6RDH4;A0A087WY94	-0.956872	-0.802505	-1.62247	0.290488	0.353116	0.0309863
APOL2	J3KQL8	2.73072	3.11061	3.22909	0.0151062	0.00550789	0.00317277				AKAP13	Q12802;Q12802-4;Q12802-2;A0A087WTD7;A8MYJ1;H0YMW2;A0A087WY36;H0YLH1;A0A087X047;A0A087WX73;Q12802-5;H0YK84	-0.485922	-1.43795	-0.799697	0.399574	0.00159438	0.0973027
APOO	H7C1U8;Q9BUR5-2;Q9BUR5;A0A0J9YWW6;G3V1B6	1.49165	2.14406	1.82617	0.191827	0.0382646	0.0775036				AKR1C3	A0A0A0MSS8;P42330;S4R3Z2;P17516;S4R3D5;A0A3B3IRI8;P52895-2	-1.60521	-1.85118	-2.58542	0.337765	0.22569	0.0687602
ARCN1	P48444;B0YIW6;P48444-2;Q6P1Q5;E9PK34	0.33906	1.57897	1.98321	0.630658	0.00131395	3.06e-05				ALDH1A1	P00352;Q5SYQ9;Q5SYQ8;Q5SYQ7	-2.76753	-1.59706	-3.63118	0.168611	0.458469	0.0465547
ARFGAP2	Q8N6H7;G5E9L0;Q8N6H7-2;A0A0D9SF70;E9PQP3;E9PIY6;Q8N6H7-3;H0YDN9;E9PMU9;E9PK28;E9PJT7;H0YDX1;H0YF45;E9PMR9;E9PM63;E9PNY8;E9PM18	0.690997	0.686796	1.10381	0.341477	0.317617	0.0720031				ALKBH4	Q9NXW9;Q9NXW9-2	-1.4103	-1.09549	-1.33724	0.00444495	0.0390544	0.00746172
ARFGAP3	Q9NP61;Q9NP61-2;B0QYV8;B0QYV9	0.307655	1.9431	1.98388	0.810513	0.0148945	0.0112785				ALMS1	A0A087WTU9;Q8TCU4-2;Q8TCU4;A0A087WV20;Q8TCU4-3;A0A494C1N9;A0A494BZW1;A0A494C0F1;A0A494C003	-1.39917	-1.71102	-2.31222	0.1284	0.0517544	0.00502718
ARFRP1	Q13795;Q13795-3;Q13795-2;Q13795-4	1.16032	1.64375	1.74191	0.0776837	0.00782177	0.00397658				AMDHD2	Q9Y303;Q9Y303-2;Q9Y303-3;A0A3B3IU33;H3BTZ6;H3BSV9;H3BQ15;H3BSD5;H3BT49;H3BTE3	-1.10569	-1.61506	-0.794875	0.108035	0.0112576	0.252735
ARGLU1	Q9NWB6;Q9NWB6-2;Q9NWB6-3	1.2952	0.744049	0.589797	0.00635458	0.153537	0.268944				ANKRD27	Q96NW4;K7ELM1;V9GYL8;K7EIH4;K7EIN0;K7ENE0;K7EPM2	-1.03791	-1.51238	-2.44963	0.438222	0.189427	0.0199454
ARHGAP21	Q5T5U3;A0A1B0GV73;E7ESW5;A0A1B0GTZ9	1.87822	1.78446	1.54789	0.00059978	0.00060997	0.00273722				ANKRD44	A0A2R8Y7Y4;Q8N8A2-2;H7C209;Q8N8A2-3;Q8N8A2-5;H7C4A0;F8WBW3	-0.535264	-1.61532	-0.418715	0.516506	0.0104534	0.588191
ARHGAP23	Q9P227;Q9P227-2;A0A087X0Z0;A0A087WTU4;A0A087X1W6;A0A087WZZ2;A0A087WXU2;A0A1B0GW11;H0Y5T2	4.29717	2.24522	NA	0.0295051	0.303808	NA				ANXA11	P50995;P50995-2;H0Y6E1	-0.562395	-1.60236	-0.968243	0.531031	0.0221644	0.182809
ARHGEF5	A0A2R8YF49;A0A2R8YFR7;H0Y895;Q12774-2;A0A5F9ZGZ6;C9J591	1.57239	0.914924	1.86089	0.181753	0.464759	0.0846615				ANXA2	P07355;P07355-2;H0YM50;A6NMY6	-1.99877	-2.31549	-1.80556	0.074721	0.0330355	0.100449
ARID3B	Q8IVW6-4;Q8IVW6;Q8IVW6-3;H3BQ92	1.36045	0.914707	1.31217	0.0217959	0.144803	0.024912				ANXA2	H0YL33;H0YNA0;H0YN52;H0YLE2	-1.57319	-2.47539	-2.54596	0.35221	0.0937697	0.0744164
ARL14EP	Q8N8R7;E9PRK7	2.48907	1.41152	2.27358	2.8e-05	0.0282238	0.00015313				ANXA6	E5RK69	-1.78602	-2.4346	-0.733709	0.143022	0.0311228	0.582447
ARL15	A0A087WUW9;Q9NXU5;A0A0B4J222;R4GN67	4.27461	3.0954	3.45767	0.00082115	5.53e-05	3.31e-06				AOC3	Q16853-2;Q16853;K7EQZ5;K7EL47;Q16853-3;O75106-2;O75106	-1.86552	-0.856376	-1.47725	0.0998388	0.499976	0.187581
ARL5A	Q9Y689;Q9Y689-2;F8WER2	0.95438	1.9946	2.32159	0.260022	0.00065484	4.66e-05				AP1B1	Q10567-2;Q10567;C9J1E7;H7C034	-0.640376	-0.256812	-0.182506	0.0708826	0.535273	0.670529
ARMC1	Q9NVT9;E5RJ86;E5RHK3;E9PR92	0.780506	0.797052	1.10214	0.255202	0.218398	0.0660169				AP1G2	O75843;G3V532;G3V2V9;G3V3Z2;H0YJ08;H0YJ47	-0.550085	-1.85848	-1.31696	0.554841	0.00726476	0.0631148
ATAD5	Q96QE3;A0A075B754;Q96QE3-2	2.04941	1.97845	1.11692	0.35098	0.074926	0.456792				AP1S1	A0A2R8YGH5;P61966;H7C1E4;P61966-2	-1.86163	-1.36211	-1.64849	0.00470866	0.050269	0.0135226
ATE1	F5GXE4;O95260-2;B4E107;Q5SQQ1	1.45626	0.770548	1.75894	0.0886992	0.43003	0.0323666				AP1S2	P56377;A0A5F9ZHW1;F6SFB5	-1.87651	-1.95403	-1.25933	0.027554	0.0198764	0.15236
ATF1	P18846;F8VS03;F8VYN3;P18846-2	3.86584	1.55375	3.25916	0.00012866	0.0448802	6.72e-06				AP4E1	Q9UPM8;Q9UPM8-2;H0YK95;H0YL95;H0YK94	-1.21544	-0.756166	-1.19742	0.00071792	0.051672	0.00074466
ATF2	B8ZZU6;P15336-5;P15336;E9PBF9;P15336-4;H7C2N6;P15336-7;E9PEK8;P15336-3;F5H629;P15336-2;C9JCI8;P15336-6;P15336-8;H9KVC5	1.62628	1.2524	1.28961	0.0457262	0.137118	0.116094				AP5B1	Q2VPB7	-0.958101	-1.01345	-1.14853	0.113407	0.0878009	0.0415951
ATG12	O94817	3.00017	2.35972	2.78992	2.93e-05	0.00169531	0.00013424				APBB1IP	Q7Z5R6	-0.572585	-1.95789	-1.11565	0.672721	0.0427982	0.281631
ATG13	O75143-2;O75143;O75143-5;O75143-3;O75143-4;E9PPR2;J9JIF6;H0YEM7;J3KRU6;J3QLH7;J3QR16;A0A1B0GXJ3;J3KST9;J3QR83;H0YDR0;J3QRL1	0.600752	0.539158	1.2466	0.459591	0.377434	0.0163374				APEX1	P27695;G3V3M6;G3V5Q1;G3V3C7;A0A0C4DGK8;G3V5D9;H7C4A8;G3V359;G3V5M0;G3V3Y6;G3V2D9	-0.0269377	-1.49498	-0.501623	0.98578	0.0424791	0.562071
ATG14	Q6ZNE5;Q6ZNE5-2	1.5482	0.755326	0.676626	0.00625878	0.220486	0.27054				API5	Q9BZZ5-2;G3V1C3;Q9BZZ5;Q9BZZ5-6;Q9BZZ5-5;Q9BZZ5-1;Q9BZZ5-3;H0YER7;E9PQK6	-0.519465	-1.21557	-1.00811	0.376814	0.0112261	0.0359463
ATG2B	Q96BY7	2.34057	2.98853	2.02919	0.00708076	0.00048247	0.017684				APOBEC3B	Q9UH17;B0QYD3;Q9UH17-3;Q9UH17-2	-1.68238	-1.92929	-2.31943	0.0678109	0.0291602	0.00603494
ATG4C	Q96DT6;A6NGQ4;C9JC51;H7BZW5	1.66638	1.3999	2.22452	0.0942334	0.164174	0.0151759				APOC1	K7ERI9;P02654;K7EJI9;K7ELM9;K7EPF9;K7EKP1	-4.15993	-1.65584	-2.01794	0.0726438	0.538043	0.421943
ATL2	Q8NHH9;Q8NHH9-5;C9JQQ5;H7C3A2;C9JC25;F8WD17;F8WEN4;F8WBH0	-0.466625	1.58284	0.784492	0.640543	0.0288674	0.31731				AQR	O60306;H0YLN9	-0.0520097	-0.577571	-0.709741	0.934389	0.135755	0.0524291
ATP13A3	A0A2R8Y635;Q9H7F0;A0A2R8YDN7;Q9H7F0-2;H7C1U7	2.79421	2.73632	2.34574	0.00012713	0.0002782	0.00160533				ARF4	P18085;C9JPM4;C9JAK5;U3KQF2	-1.36682	0.911669	0.681375	0.0524739	0.219127	0.375584
ATP5F1A	P25705;P25705-3;K7ENJ4;K7ERX7;K7ESA0	1.2099	1.4197	1.66695	0.207627	0.113362	0.0517822				ARHGAP17	Q68EM7;Q68EM7-6;Q68EM7-5;Q68EM7-4;C9IZD3;Q68EM7-7;I3L4P0;I3L1S9;I3L460;I3L4P6;I3L4Y5	0.0114045	-2.349	-0.738466	0.993798	0.00199776	0.405735
ATP5F1C	P36542	1.44904	1.9925	2.41128	0.181734	0.0437232	0.010923				ARHGAP25	P42331-4;P42331-6;P42331-5;H7C4P1;C9JB56;P42331-2;B7Z8K7;F8WDF6	-0.231366	-1.46765	-0.568333	0.809887	0.0139536	0.406379
ATP5F1D	P30049	0.750549	1.43202	1.36992	0.334246	0.0299975	0.034866				ARHGAP26	Q9UNA1-2;Q9UNA1;A0A2R8YGB3;A0A2R8Y5C0;A0A2R8YDK5;H0Y4P9;H0Y835;C9J6V4;H7C3P8;H7C1J1	-0.907346	-1.60823	-2.0435	0.419334	0.0878009	0.0228155
ATP5IF1	Q9UII2;A0A0B4J230;Q9UII2-3;Q9UII2-2	2.83081	2.89612	2.93525	0.013116	0.0118737	0.00924521				ARHGDIB	P52566;F5H3P3;F5H6Q0;F5H2R5	-0.884394	-2.65576	-1.99203	0.626291	0.0452774	0.142557
ATP5MG	E9PN17;A0A3B3ITX4;O75964;A0A3B3IRW3;Q7Z4Y8	2.7519	3.23499	2.81576	0.0172912	0.00444375	0.0128996				ARHGEF1	M0QZR4;Q92888;Q92888-2;M0QYC1;M0QYS3;M0QZH8;M0QXV6;M0R3H5;REV__Q9BZR6;REV__H7C0V4;REV__H7C215	-0.554523	-1.68461	-1.12397	0.371266	0.00067732	0.0263873
ATRAID	Q6UW56-3;Q6UW56;C9JA62;Q6UW56-2	2.90066	2.09883	2.89178	0.0527072	0.180216	0.0471688				ARHGEF18	Q6ZSZ5;Q6ZSZ5-6;Q6ZSZ5-5;A0A590UK10;A0A3B3IPE9;A0A087WZG4;Q6ZSZ5-1;Q6ZSZ5-2;M0QZS0;A0A0A6YYC8;A0A5F9ZHI8;M0R125	-0.477921	-2.01902	-0.899196	0.502796	0.0001644	0.116144
ATXN1	P54253	0.912767	1.42037	1.07694	0.160504	0.015736	0.0720986				ARID1A	O14497;O14497-2;H0Y488;A0A1B0GTU5;O14497-3;A0A087WUV6;H0YEW5;H0YCU6	-0.100042	-0.797217	-0.806789	0.879271	0.0496938	0.0421409
ATXN1L	P0C7T5	1.85713	1.01392	1.18614	0.0147829	0.224974	0.138349				ARID2	Q68CP9;Q68CP9-3;F8WCU9;F8W108;F8VWP4;A0A087WY37	-0.62197	-0.56157	-0.99983	0.179797	0.218398	0.0144636
ATXN7	O15265-2;A0A2R8YDD6;O15265;A0A1B0GX67	0.980431	1.5972	1.38992	0.0477785	0.0076601	0.106285				ARL2	P36404;V9GYD0;P36404-2	-1.55809	-1.4432	-1.70033	0.0913698	0.114998	0.0518038
B3GLCT	Q6Y288	2.50823	2.04998	2.66613	0.00611277	0.032457	0.00337021				ARL2BP	Q9Y2Y0-2;Q9Y2Y0;H3BU49;H3BM52	-1.26559	-1.37489	-1.49386	0.0695544	0.0436036	0.0236288
B4GALT1	P15291;P15291-2;Q86XA6	3.80815	2.97344	3.71127	5.25e-05	0.0155427	0.00010424				ARL6IP5	O75915;F8WF90;C9JQU6;F8WF33	-2.27697	-1.26781	-1.92442	0.00758042	0.173737	0.025454
B4GALT3	O60512;O60512-2	1.68549	2.44982	2.61202	0.150381	0.0223148	0.0120415				ARNT	P27540-3;P27540;P27540-4;P27540-2;A6NGV6	-0.764474	-1.28426	-1.62385	0.325028	0.054035	0.0105886
B4GALT7	Q9UBV7;D6RJI5;H0Y9D6	4.7644	3.03337	3.77601	9.14e-09	0.00319812	3.21e-06				ARPC1B	O15143;C9JEY1;C9K057;F8VXW2;C9JBJ7;C9JTT6;F8WEB3	-0.830805	-2.02703	-0.721633	0.398679	0.011899	0.431097
BANP	Q8N9N5-7;Q8N9N5	3.30345	2.39148	2.56299	1.36e-13	3.25e-08	3.88e-09				ARPC2	O15144;C9JTV5;G5E9J0;G5E9S7	-0.892414	-1.65877	-0.7952	0.298406	0.0239908	0.319234
BBX	Q8WY36;Q8WY36-2;C9JA69;C9J8D0;C9JZA0;C9JYU6;C9K0D1;C9JSH4;C9JIZ2;C9JNU3;C9IYS9;C9IYG9;C9J0J4;C9JE62;C9JC04;H7C1U1;C9J067	0.784901	0.844131	1.21358	0.234655	0.167436	0.0330626				ARPC5	O15511;B1ALC0;O15511-2	-0.944445	-1.76594	-0.934734	0.386359	0.0532823	0.349158
BCAR1	P56945-3;P56945;P56945-8;P56945-6;P56945-7;P56945-2;P56945-5;A0A2R8Y8C4;A0A2R8Y4C2;A0A2R8YFS8;A0A2R8Y596;A0A2R8YFK2;A0A2R8Y5C9;A0A2R8Y6M6;P56945-4;A0A2R8Y5E4;H3BN62;H3BQJ7;H3BSB2;H3BSY4;H3BTB0;H3BVF0;H3BU42;H3BTL5	2.24791	1.85605	1.83851	0.0519834	0.111424	0.108732				ARRDC1	Q5T370;Q8N5I2;Q5T371;F2Z3I4	0.847182	-1.22675	0.0841553	0.12222	0.0048762	0.910326
BCAS1	O75363;G3XAF7;H7C1E7	3.39966	3.14333	3.35267	0.0682729	0.0335624	0.214151				ARSB	P15848;P15848-2;A0A2U3U034;D6RDH0;Q5FYB1-2;Q5FYB1	-1.76688	-0.236953	-1.33794	0.0457262	0.853591	0.13766
BCAS2	O75934	2.36265	1.58027	2.07537	9.14e-09	0.00025479	7.36e-07				ASCC2	Q9H1I8;Q9H1I8-3;B1AH59;Q9H1I8-2;H7C3Y4;F2Z2W4;F8WAQ6	-0.977028	-0.837435	-0.289331	0.0411513	0.0837721	0.616661
BCKDK	O14874;O14874-2;O14874-3;H3BTL2;H3BS02;H3BNP3;H3BQP2;H3BUV3	1.90035	2.30581	2.51543	0.0746494	0.0256476	0.0110136				ASDURF	L0R819;U3KQP1;U3KQP6;U3KQ49	-0.21067	-0.870008	-1.22926	0.856347	0.271378	0.0940003
BCL2	P10415-2;P10415	2.81631	1.92387	3.05227	0.0776837	0.244664	0.0449368				ASF1A	Q9Y294	-0.545138	-0.897297	-1.27622	0.480661	0.165929	0.0346769
BCOR	Q6W2J9-4;Q6W2J9-2;Q6W2J9;H7BYY2;H7C231;Q6W2J9-3;H7C2V9;A1A564;H7BZ37;A0A5F9ZGX7	4.71941	3.18901	2.80389	4.49e-09	1.52e-06	0.0144622				ASF1B	Q9NVP2;K7ES22;K7EIL9;K7ELW9	-1.92805	-2.6167	-3.57745	0.0703014	0.00911032	0.00018612
BCORL1	Q5H9F3-3;A0A075B6Q3;Q5H9F3;Q5H9F3-2;H7C4B2	2.8084	2.13571	2.63642	0.0547188	0.158244	0.146147				ASH2L	Q9UBL3-3;Q9UBL3-2	-0.231716	-0.946736	-0.913336	0.755557	0.0545347	0.0603817
BEND3	Q5T5X7	NA	4.19357	NA	NA	0.0285672	NA				ASXL2	Q76L83;E7EWD6;Q76L83-2;A0A5F9ZHN2;A0A5F9ZH08;A0A5F9ZHC8	-2.36345	-1.88261	-1.20736	1.24e-07	3.67e-05	0.0122378
BHLHA15	Q7RTS1	1.48689	2.28656	1.99755	0.241505	0.0419354	0.0744274				ATAD2B	Q9ULI0-2;Q9ULI0;H7BYF1;C9J1G9	-0.858234	-1.53659	-1.85875	0.508623	0.152003	0.0684437
BLOC1S5	Q8TDH9;Q8TDH9-3;G5E931;Q8TDH9-2;A0A0D9SEU2;A0A0A0MTN6	1.12871	-0.113501	0.613084	0.00878786	0.863238	0.189514				ATAD3B	Q5T9A4;Q5T9A4-3;A0A5K1VW56;Q5T9A4-2	-3.50224	-2.0234	-2.82081	0.00519416	0.143729	0.0273117
BOD1L1	Q8NFC6;F8WDD0	0.855944	0.312621	0.614765	0.0229072	0.483946	0.109828				ATG101	F8VQD9;Q9BSB4;F8VVA0;H3BMZ4	-1.82883	-0.840292	-0.652911	0.0201265	0.351891	0.479411
BPNT2	Q9NX62;H0YBS3;H0YB38	0.453565	1.86377	1.36104	0.774126	0.0719633	0.203142				ATP13A2	Q9NQ11-2;Q9NQ11-3;Q9NQ11;H0Y8V5;H0YAI7;H0Y8Z6;H0Y9K0;H0Y8I1;H0Y953	-1.45746	-1.08586	-1.46717	0.0511021	0.160064	0.0437956
BPTF	Q12830;Q12830-4;Q12830-2;F5GXF5	0.672812	0.26742	0.04302	0.0684639	0.538531	0.935502				ATP6V1F	Q16864;Q16864-2	-1.21587	-0.943917	-1.26026	0.0305191	0.106972	0.0236235
BRAWNIN	Q69YU5	2.4749	2.11784	2.52387	0.0430985	0.085724	0.0329738				ATP9B	O43861-2;O43861;F6XUP2;K7ERE0;K7EPH4;K7ES39;B4DJ94;K7EQQ5;A0A0G2JNU9;A0A0J9YYD2;K7EJG1	-1.54119	-1.01131	-1.27561	0.0832677	0.277272	0.148624
BRD3	Q15059;Q15059-2;A9J571	1.36543	0.231991	0.376735	0.0105595	0.757851	0.566968				ATXN10	Q9UBB4;Q9UBB4-2;A0A1W2PQD2;B1AHE4;B1AHE3	-0.550718	-0.793674	-0.986864	0.414425	0.172488	0.0733075
BRF1	Q92994;Q92994-5;Q92994-7;Q92994-8;Q92994-9;Q92994-3;F8VS45;F8VWT8;H0YIV6;Q3SYD7;A3KN61;Q92994-6;Q92994-4;F6VUY7;Q92994-2	4.32643	3.34659	3.28924	5.23e-05	0.00286906	0.00290641				ATXN3	P54252-1;P54252;A0A2R8Y3X7;P54252-4;G3V3R7;P54252-3;F5H211;A0A087X1A8;G3V328;D3VVH9;C9JQV6;G3V4U9;A0A0A0MS38;A0A087WXY4;G3V2G1;P54252-5;G3V2G2;G3V3T6;G3V526;S4R399;A0A2R8Y888;G3V5H3;G3V4F5;G3V4F4;G3V3T0;D3VVP3;G3V390;D6R9I5;G3V4B1;G3V3S5;Q9H3M9;G3V3A6	0.157227	-1.06363	-0.81963	0.869604	0.0758005	0.182809
BRF2	Q9HAW0-2;Q9HAW0;E5RGF6;E5RGX1	NA	3.11927	NA	NA	0.00501689	NA				ATXN7L3B	Q96GX2	-1.53685	-1.85578	-2.3061	0.207627	0.101943	0.0328109
BRPF1	P55201-3;P55201;P55201-2;A0A5F9ZH11;P55201-4;A0A5F9ZHW9;A0A5F9ZHX4;C9JHC0;C9JDK5	1.38637	1.12887	0.971902	0.00040589	0.00638795	0.0179654				AURKB	Q96GD4-5;J3KTD6;Q96GD4;Q96GD4-4;J3QLN8;J3QR41;J3KT86;Q96GD4-2;Q96GD4-3;J3KRJ2;J3KRF8;M0QYK8;Q9UQB9-2;A0A0A0MSY3;Q9UQB9-3;Q9UQB9;B4DXA6;Q5Y191	-1.67856	-0.896106	-2.41918	0.108035	0.44739	0.0113647
BTBD2	Q9BX70;K7ENV9;K7EMW9;Q9BX70-2	NA	1.619	2.00395	NA	0.00053057	0.0114189				AZGP1	P25311;C9JEV0;H7BZJ8	-3.41099	-0.642433	-1.952	0.00066106	0.646788	0.0679731
BTF3	P20290;H0Y9Y1	2.04525	1.12018	0.818474	0.0148129	0.226126	0.398047				BAG4	O95429;O95429-2;H0YBT1	-0.326451	-0.964769	-1.33497	0.673478	0.0849361	0.010891
BTN3A1	O00481;O00481-4;O00481-2;O00481-3	3.45047	1.68048	2.51283	0.00163473	0.160476	0.0226454				BANK1	Q8NDB2;Q8NDB2-3;Q8NDB2-2	0.0486683	-3.67468	-0.472874	0.987474	0.0114054	0.815624
BUB1B	O60566-3;O60566;O60566-2	2.50993	2.09392	1.60909	0.0498412	0.108268	0.224041				BAP18	Q8IXM2-3;H0YIS7;Q8IXM2;F8W038;K7ES76	-1.83288	-2.09966	-1.65298	0.162421	0.0907122	0.193021
BUB3	O43684;O43684-2;J3QT28;J3QSX4	0.891649	-0.0261278	0.768347	0.0155259	0.966597	0.0381727				BARD1	Q99728-2;Q99728;Q99728-3;A0A087X2H0;A0A494C142;F6MDI1;C9IYG1;A0A087X0C6;F8WCG2;A0A087WZ19;Q99728-4	-1.92634	-1.07857	-1.04727	0.0108024	0.178708	0.198759
C11orf98	E9PRG8;E9PLD3;A0A494BXY3	1.55547	0.112175	1.0697	0.0746829	0.931816	0.231747				BAX	Q07812-5;Q07812-8;Q07812;Q07812-2;Q07812-7;K4JQN1;Q07812-4;I6LPK7;Q07812-6;Q07812-3	-1.17867	-1.80569	-1.54773	0.117073	0.00911032	0.0254376
C17orf75	Q9HAS0;J9JIC5;J3KRR1;K7EII1;K7ERX0;J3QKQ1;K7EIQ2	1.04673	1.51535	1.29072	0.092578	0.00902118	0.0261678				BAZ1A	Q9NRL2;Q9NRL2-2;A0A087WWN7;H0YJP5	-0.841399	-0.932971	-1.28788	0.230736	0.156787	0.0358155
C18orf32	Q8TCD1	2.83228	2.62749	2.45163	0.00538833	0.011916	0.0176274				BCAT1	P54687-4;P54687;P54687-3;P54687-2;F5H2F2;A0A087WYF2	-3.00496	-2.72522	-4.03496	0.00737477	0.0185156	0.0002287
C19orf25	Q9UFG5;E7EP72;K7EK56;Q9UFG5-2;K7ER12;K7EQW1;A0A087WUU5;K7ELZ1	0.925308	1.02663	1.45282	0.116665	0.0709385	0.00633089				BCL10	O95999	-1.17903	-1.70587	-0.724069	0.21144	0.0456003	0.45377
C19orf53	Q9UNZ5;K7ESE5;A0A0A0MQS3;K7EN09;K7EIU1	1.52669	1.65974	1.87314	0.0486457	0.0299975	0.010923				BCL11B	Q9C0K0-2;Q9C0K0;D3YTK1;H0YFS7;E7EW59;F5H433;Q9Y467	-2.28092	-1.94337	-1.56643	0.0413544	0.0878009	0.176175
C1orf122	Q6ZSJ8;Q6ZSJ8-2	0.761991	0.845493	0.98557	0.191827	0.125515	0.0606288				BCL7A	Q4VC05;Q4VC05-2	-0.166929	-1.94465	-1.7639	0.879991	0.00290985	0.00636801
C2orf76	Q3KRA6;C9JTA8	NA	3.67068	3.10396	NA	0.0136832	0.00239952				BCL7B	Q9BQE9-4;Q9BQE9;F2Z3H6;F8WE18;F8WDZ4;Q9BQE9-3;Q9BQE9-2	-1.0167	-1.80744	-1.6857	0.106707	0.0017091	0.00301504
C3orf38	Q5JPI3;Q5JPI3-2;E9PFZ1	1.72315	1.71114	1.69311	0.00144532	0.00169925	0.00163939				BCL7C	Q8WUZ0;I3L1Q2;Q8WUZ0-2;I3L4D5	-0.756226	-1.28331	-1.04894	0.247172	0.0250893	0.0674824
C5orf24	Q7Z6I8;Q7Z6I8-2;H0YAE0	6.00632	3.24947	3.74291	9.7e-08	0.0064741	0.00124028				BCL9L	Q86UU0-4;Q86UU0-2;Q86UU0;A0A087WZX0;Q86UU0-3;E9PNR0	-1.84685	-1.90925	-2.38946	0.0155966	0.0122871	0.00131427
C6orf47	O95873	0.516718	1.89601	2.30358	0.844677	0.29525	0.096623				BECN1	Q14457;E7EV84;K7ELY9;K7ER46;K7EN35;K7EQQ7;K7EMA2;K7EKK2;A0A087WVZ2	0.0172259	-1.38334	-0.670106	0.987474	0.00909542	0.24853
C7orf26	Q96N11-2;Q96N11	2.0644	1.55917	1.68232	0.00283225	0.0311687	0.0160839				BICD2	Q8TD16;Q8TD16-2	-0.476733	-0.773906	-1.05528	0.482167	0.17309	0.0472885
CAB39L	Q9H9S4;B7ZBJ4;Q5TAW7;B7ZBJ5;B7ZBJ7;B7ZBJ6	1.8733	1.80672	2.27599	0.0248749	0.0322002	0.00517128				BIN1	O00499-6;O00499-2;O00499;O00499-11;O00499-7;O00499-4;O00499-3;O00499-5;O00499-8	-0.681453	-3.01967	-0.92967	0.675669	0.00697941	0.482183
CACTIN	Q8WUQ7;Q8WUQ7-2;K7ENY9;K7EMQ0;K7EIU6;K7EQE3	0.962839	0.458783	0.84864	0.018259	0.323287	0.0384097				BIRC5	A0A0B4J1S3;O15392-5;O15392-4;O15392;H3BLT4;O15392-2;K7EMW2;O15392-7;O15392-6;O15392-3;K7EP76;K7ELG2	-2.42314	-1.41959	-2.85569	0.00654625	0.153537	0.00128713
CALU	O43852;O43852-3;O43852-6;O43852-5;O43852-10;O43852-15;H0Y875;O43852-9;O43852-11;O43852-13;O43852-14;O43852-12	0.412713	1.75822	1.31942	0.78707	0.0797569	0.201809				BLM	A0A3B3IT82;P54132;H0YNU5;H0YLV8	-1.30963	-1.11694	-1.15939	0.0195502	0.0524793	0.0389533
CAND2	O75155;A0A3B3ISC4;F8WBB8;C9JH00;Q96NL1	2.52059	2.14357	1.7853	0.0408782	0.0862038	0.160692				BLOC1S1	P78537;P78537-2;G8JLQ3;F8W036;F8VP73;A0A087WSV2;F8W099;F8W606;F8VNQ1;H0YHA4	-0.46578	-1.29252	-0.58284	0.456221	0.00827256	0.282388
CAPN15	O75808;A0A1B0GVE3;O75808-2;H3BR03	4.44436	3.82122	3.87323	1.33e-08	1.47e-08	1.15e-06				BLOC1S2	Q6QNY1;J3QRU7;Q6QNY1-2;A0A087X1N6	-0.874937	-1.12359	-0.58637	0.246765	0.0902439	0.421943
CARHSP1	Q9Y2V2;H3BUY4;H3BPY5;H3BNU9;H3BTK3;I3L3X8;H3BSW7	2.12515	1.39235	1.96988	0.0482026	0.227337	0.0629133				BLVRA	C9J1E1	-2.07912	-1.53135	-1.821	0.0485793	0.159731	0.0807714
CARS1	P49589-3;E9PLP0	0.563601	1.02042	1.11717	0.508454	0.146413	0.0995085				BORCS7-ASMT	A0A0B4J1R7;Q96B45	-0.715087	-1.20994	-1.03426	0.254009	0.0266878	0.0565608
CASC3	O15234;J3KSY7;K7EQ38;J3QSC4	1.85609	0.966511	1.44249	7.16e-06	0.0311687	0.0006257				BRAT1	Q6PJG6;Q6PJG6-3;Q6PJG6-2;F8WDN5	-0.0135915	-0.894001	-1.05183	0.991268	0.173054	0.0940537
CASKIN2	Q8WXE0;Q8WXE0-2;J3QRN1	5.63139	3.84799	4.62708	5.65e-13	6.84e-09	1.58e-09				BRCC3	P46736;P46736-2;H9KVA9;P46736-3;A0A0D9SF50;A0A087WZR3;P46736-4;P46736-5;X6RJS7;A0A0A0MS96	-0.359487	-1.23401	-0.999082	0.581769	0.00931801	0.0351736
CAST	A0A6Q8PGN6;H0Y9H6	2.74813	2.22883	2.49181	0.00144532	0.0133432	0.00450781				BRD4	O60885;O60885-2;O60885-3;M0QZD9;M0QYW0;M0R0H4	-0.0618679	-0.895091	-0.508852	0.926464	0.0249805	0.233104
CASZ1	Q86V15;Q86V15-2	0.870552	1.38627	0.948474	0.116393	0.0076601	0.0687602				BRK1	Q8WUW1;Q8WUW1-2	-0.638145	-1.50074	-0.841942	0.447275	0.0267917	0.244255
CAV1	E9PCT5;Q03135	3.24	3.25235	3.29819	0.0482026	0.0456939	0.0381727				BSPRY	Q5W0U4;Q5W0U4-2	-0.938766	-0.131559	-3.33599	0.66725	0.956551	0.0319084
CBLL1	Q75N03;Q75N03-2;C9J2P9;C9K074;F8WEM5	3.4413	2.45631	3.26133	1.77e-06	0.00111439	8.3e-06				BST1	A6NC48;Q10588;H0Y984;Q10588-2;H0Y8G4;H0Y9Q9	-2.86052	-0.938367	-2.10745	0.0735497	0.624836	0.191622
CBX4	O00257;O00257-3;F8WCW6;I3L4F1	1.75427	1.10246	1.23533	0.015719	0.160136	0.102567				BTD	A0A5F9ZHF5;A0A5F9ZH97;A0A5F9ZHE9;A0A5F9ZHR1;A0A2R8Y5J9	-4.90085	-3.54179	-4.51825	0.0216677	0.119021	0.0345942
CCDC117	Q8IWD4;Q8IWD4-4;Q8IWD4-3;Q8IWD4-2;F8WBN8;B0QYH3;B0QYH1	2.18352	1.80355	2.00573	0.00285085	0.0139536	0.00484711				BTK	Q06187;Q06187-2;U3NG26;Q5JY90;F8W9W0;B7ZKW7;F8VP57;J3KR66;C9JXA2;B7ZKJ3;P54762-5;P54756-3;P29320;P54753;P54756-2;Q9UF33-3;P54756;Q9UF33-2	-0.644548	-1.55128	-0.688295	0.337765	0.00525865	0.259001
CCDC127	Q96BQ5;D6R9R2	1.62067	1.747	1.59135	0.0771601	0.0511419	0.0733075				C11orf68	Q9H3H3-3;Q9H3H3;Q9H3H3-1	-1.65594	-1.71254	-1.3817	0.0152218	0.0121097	0.0455115
CCDC137	Q6PK04;I3L0U5;I3L4F6	3.14098	2.20612	2.22671	3.02e-08	0.00010134	6.14e-05				C1orf109	V9GYQ8;Q9NX04;V9GYT8;V9GYI2;V9GY35;V9GYN4;Q9NX04-2;A0A087WUX7	-1.93941	-1.23515	-0.648862	0.00038048	0.0265823	0.262229
CCDC186	Q7Z3E2;H0Y7V5;A0A0C4DFU7	0.556115	0.784571	0.913756	0.297251	0.0958825	0.0435801				C1orf52	Q8N6N3;Q8N6N3-2;Q8N6N3-3	-0.748207	-1.13137	-1.11734	0.259062	0.0522041	0.0503926
CCDC32	H0YN78;Q9BV29;Q9BV29-2;H0YLN5;H0YM19;H0YLI5;H0YMC0;Q9BV29-3	3.85729	3.04418	2.94474	0.00334938	0.0275966	0.0297345				CA5B	Q9Y2D0;C9JA11;C9IZP3;H7C4G3	-1.62694	-2.08678	-1.76195	0.0735497	0.0155427	0.0419943
CCDC50	Q8IVM0-2	0.882611	0.119598	1.35929	0.311002	0.916569	0.0681123				CABIN1	A0A087WWW8;Q9Y6J0-2;Q9Y6J0;B5MEB3;C9JT60;C9J068	0.444641	-1.27521	-0.228743	0.542222	0.0328862	0.764136
CCDC82	A0A2R8YE98;A0A2R8Y7C3;Q8N4S0;A0A2R8Y4L3;Q8N4S0-2;F5H777;E9PMD6	2.09915	0.687575	1.97376	3.78e-06	0.181776	2.24e-05				CAPZA1	P52907	-0.0853331	-0.981822	0.0671943	0.92765	0.0931033	0.935199
CCDC9	A0A2R8Y4Z8;M0QYB4;M0QZR0;M0R2W0	1.72295	0.812531	1.46102	0.00096559	0.169078	0.00579455				CAPZB	P47756-2;B1AK88	-0.672494	-1.33378	-1.02013	0.324817	0.0212672	0.0793595
CCDC90B	Q9GZT6-2;Q9GZT6;Q9GZT6-3;H0YF06	1.15271	1.41726	1.85898	0.297758	0.155189	0.0474297				CARD11	Q9BXL7;H7BY05;E2QRC0	-0.579062	-2.71869	-0.929245	0.772552	0.0367939	0.541055
CCNA2	P20248	2.31951	1.55934	1.53849	0.00128602	0.0436513	0.0370783				CBFB	Q13951-2;J3KTD8	-0.916269	-1.62964	-1.55256	0.127614	0.00269531	0.00366663
CCNH	A0A2R8YEM2;P51946;D6RHI7;D6RG18;A0A2R8Y4K6	2.75036	2.05716	1.75276	6.82e-08	8.87e-05	0.0006831				CBX3	Q13185;S4R2Y4;C9JMM0;B8ZZ43	0.244038	-0.945444	-0.742629	0.771717	0.0902439	0.194331
CCNK	G3V5E1;O75909;O75909-1;O75909-4;O75909-2;G3V2Q3;G3V235	0.808548	0.12438	0.254529	0.0453593	0.825109	0.594467				CCAR2	G3V119	-1.4362	-1.6596	-1.14159	0.0991568	0.046909	0.18567
CCNT1	O60563;A0A1W2PQ16;O60563-2	1.27877	0.852495	0.88008	0.0035488	0.069919	0.0552772				CCDC12	J3KR35;Q8WUD4;C9JUN5;S4R331	0.142526	-1.14437	-0.539863	0.880281	0.0550061	0.412623
CCNT2	O60583-2;O60583;F8WDY7;F2Z2C9;C9JUL2;H7BZ27	1.81946	1.69192	1.74407	0.0173011	0.0291602	0.0211953				CCDC174	Q6PII3;A0A0B4J1R8;A0A087WYA9	-0.316959	-1.72022	-1.36253	0.771032	0.0126908	0.0511347
CCSAP	Q6IQ19;Q6IQ19-2;Q6IQ19-3;Q6IQ19-4	3.01538	3.17307	3.16247	0.00101775	0.00069328	0.00058051				CCDC28A	B4DUJ5;Q8IWP9	-1.55024	-1.50217	-1.74024	0.0300164	0.0258772	0.00755919
CD2BP2	O95400	1.33236	0.577687	0.875498	0.0334731	0.427586	0.184137				CCNL2	Q96S94;Q96S94-3;A0A0A0MSF3;Q96S94-2;Q96S94-4;C9J148;J3QSH2	-1.07739	-1.01404	-1.52972	0.221012	0.23525	0.0502109
CD300A	Q9UGN4;J3QKQ4;Q9UGN4-4;Q9UGN4-2;Q9UGN4-3	3.33092	2.663	2.69705	0.00351117	0.0257143	0.0203434				CCNY	Q8ND76;Q8ND76-3;Q8ND76-2;R4GNF3;A0A494C0K2	-0.886554	-1.32776	-1.74743	0.358778	0.109002	0.0254231
CD59	E9PNW4;A0A2U3TZL5;P13987;P13987-2;H0YET2	2.22279	3.12067	2.53615	0.0726438	0.00690923	0.0296444				CCZ1B	P86790;P86791;F8WD66	-0.912229	-1.19885	-0.898384	0.0477785	0.0064281	0.0450388
CD8A	B8ZZZ4;P01732-2;P01732;P01732-3	3.70538	2.14566	3.82337	0.00010966	0.03747	8.22e-05				CD36	E7EU05;P16671;P16671-4;P16671-3;E9PLT1;P16671-2;E7EX47;E7ERZ9;E7EWI4;E9PC45;E9PJX8;E7EVU1	-3.38397	-1.46015	-2.3253	0.0241081	0.398744	0.136553
CDAN1	Q8IWY9-1;Q8IWY9;H3BM60;H3BPZ6;A0A2R8Y5C2	NA	1.96035	2.44998	NA	0.0118458	7.07e-05				CD4	P01730;F5H480	-2.46373	-1.97896	-2.37975	0.0644049	0.146778	0.0652055
CDC27	G5EA36;F6QPS0;I3L394;I3L3H6;I3L328;I3L2Z8;I3L225;K7EMA6;I3L1K3;I3L3G1;E9PRZ6	0.562607	0.782087	0.267099	0.290488	0.0979581	0.634675				CD74	P04233-5	-0.904688	-0.65351	-1.15091	0.190663	0.352941	0.0620429
CDC37L1	B1AL69;Q7L3B6	1.48119	1.46974	1.29375	0.0539258	0.0537377	0.089004				CD99	A0A096LP69;A8MQT7;P14209-2	-2.76217	-2.04709	NA	0.0806498	0.320773	NA
CDC42SE1	Q9NRR8;Q9NRR8-2	3.07006	2.68937	2.61739	0.0143561	0.0373853	0.0390873				CDC16	Q13042-3;Q13042-2;Q13042;Q5T8C6;Q13042-4;A0A3B3ISD2	-0.530909	-0.528939	-0.815176	0.246341	0.21544	0.0381727
CDK5RAP1	Q96SZ6-3;Q96SZ6-6;Q96SZ6;Q96SZ6-2;Q96SZ6-5;Q96SZ6-4;H0Y721	1.84622	1.64948	2.24063	0.0090917	0.0121473	0.00040577				CDCA5	Q96FF9;B5MBX0;H0YCL8	-2.12383	-1.4273	-3.00547	0.0066341	0.107725	9.89e-05
CDK5RAP3	Q96JB5;Q96JB5-4;Q96JB5-2;J3QQY1;Q96JB5-3;J3QL86;J3QS62;J3QRM1;J3KRK4;J3KS63;J3KRI2;J3QL95;J3KTA5	-0.165444	0.847556	1.16089	0.882729	0.25772	0.0970627				CDCA7L	Q96GN5-5;Q96GN5-4;Q96GN5-2;Q96GN5;C9J8L0;C9IZR6;C9JFL7	-0.724213	-1.66254	-2.1075	0.610808	0.129578	0.0432915
CDKN2AIPNL	Q96HQ2;Q96HQ2-2	1.25026	1.01164	0.703881	0.0865618	0.169897	0.365594				CDK1	A0A024QZP7;P06493;P06493-2;A0A087WZZ9;E5RIU6	-1.01383	-1.64956	-3.08382	0.425571	0.129578	0.00152025
CDR2	Q01850;H3BU23;H3BQS4	2.46619	-0.0976025	1.14332	0.00220768	0.937297	0.174872				CDK13	Q14004;A0A2R8Y4Z0;A0A2R8YFE7;A0A2R8YCQ1;A0A087X209;A0A2R8Y7Y0	-0.140487	-0.656312	-0.770393	0.832954	0.127184	0.0592637
CDV3	Q9UKY7;H0Y8K3	1.22286	1.34912	1.83314	0.290795	0.208235	0.0652055				CDK14	O94921;O94921-3;O94921-2;E7EUK8;C9IYJ9;C9JWL6;F8WF96;Q96Q40-6;Q96Q40-4;Q96Q40-3;Q96Q40-5;Q96Q40	-2.51003	-2.2709	-2.03202	0.00077631	0.0035756	0.00792049
CENPU	Q71F23;Q71F23-3;Q09GN1;D6R9S4;Q71F23-2	1.72487	1.21729	1.36743	0.025876	0.128445	0.0756366				CDK16	Q00536;Q00536-3;Q00536-2;A0A087WZU2;E5RGN0;E5RJM2;E5RIY8;E5RIU4;H0YAZ9;H0YBX5;E5RJQ8;E5RGV7;H0YC36;H0YC60	-1.86592	-1.85406	-3.87981	0.0113465	0.0238003	3.33e-07
CEP120	Q8N960;A0A6Q8PH95;A0A6Q8PF83;A0A6Q8PHT7;A0A6Q8PG38;Q8N960-3;A0A6Q8PG66;D6R8Z4;A0A6Q8PF64	1.54429	0.943349	1.4123	0.00120878	0.0663556	0.00337395				CDK17	Q00537;Q00537-2;F5H6Z0;F8VQZ9;F8VZY6;F8W1S5;F8VUX2	-1.3397	-0.912452	-0.587338	0.0553957	0.213506	0.452182
CEP95	Q96GE4;Q96GE4-2;A0A0A0MTQ1;J3KRC3;K7ENV0;J3QLG4;J3KRW3;B7ZAE2	2.12563	1.96325	2.22492	0.0574031	0.0802319	0.0397026				CDK19	Q9BWU1;Q9BWU1-2;F6QTA4	-0.701871	-1.42716	-1.63236	0.246765	0.00638795	0.00131427
CERS2	Q96G23;Q5SZE3;H0YKH6;Q5SZE4;Q5SZE1;H0YNU7;Q5SZE2;H0YLQ6	1.03489	2.10465	1.33929	0.428107	0.0433378	0.227802				CDK2	G3V5T9;P24941;P24941-2;E7ESI2;G3V317;K7EJ83	-0.51454	-1.54499	-1.23736	0.444551	0.00316754	0.0181109
CETN2	P41208;Q12798	2.78022	2.1212	1.90965	1.01e-05	0.00131237	0.00342022				CDK6	Q00534	-2.19795	-2.40112	-4.05039	0.0697126	0.043012	0.00023351
CFAP36	B5MCA1;Q96G28;Q96G28-2;B5MC35;B5MD16	1.5204	1.36079	1.59533	0.132557	0.173558	0.0943253				CDKN1B	P46527;E7ES52;H7C2T1	-1.07048	-1.5636	-0.190593	0.0776837	0.00557687	0.810223
CFAP410	O43822-2;O43822	1.00181	0.475111	0.373337	0.0754625	0.448164	0.553652				CEACAM8	P31997	-3.6578	-2.03932	-3.68198	0.103256	0.404859	0.0865848
CHCHD4	Q8N4Q1;Q8N4Q1-2	2.81583	2.36368	2.32939	0.0123356	0.043012	0.0421409				CEBPD	P49716	-1.82935	-2.07732	-2.90204	0.0808898	0.0439332	0.00290641
CHCHD5	Q9BSY4;Q9BSY4-2;F8WC14	1.28078	1.63698	0.57966	0.229058	0.0328862	0.512957				CENPK	D6RHD3;Q9BS16;D6RJF0;D6RC76;D6RAX0;D6R984;D6RBN6	-1.18624	-1.0724	-1.72423	0.206529	0.244302	0.039539
CHCHD6	J3QTA6;Q9BRQ6;J3QTB2;H0Y922	1.98943	1.70276	1.86832	0.00877945	0.0312101	0.0143967				CENPN	Q96H22-5;Q96H22-4;Q96H22;Q96H22-3;H3BMD5;H3BMC7;Q96H22-2	-1.31467	-1.14157	-1.8169	0.141407	0.200449	0.0260426
CHD2	O14647;O14647-2;A0A1B0GTU9;A0A0D9SEP7;B7Z3I4;O14647-3;A0A0D9SGK0;A0A1B0GTM9;A0A1B0GU59;A0A0D9SFV8;A0A0D9SFA3;A0A0D9SFI3;A0A0D9SF92	0.78822	0.587799	0.6961	0.0461597	0.152003	0.0752345				CENPX	A8MT69;A8MT69-2;J3QR35;J3QR01;A8MT69-3	-1.6217	-1.27495	-1.6108	0.0712995	0.165158	0.0634719
CHD7	Q9P2D1;Q9P2D1-3;Q9P2D1-2;Q9P2D1-4	3.55504	2.40576	3.16324	0.00033536	0.0227358	0.00168314				CEP83	Q9Y592;A0A0A0MS84;A0A338VFC5;Q9Y592-2;F8VYN8;H0YHH5	-0.775367	-2.34126	-2.11376	0.534915	0.0140447	0.026124
CHMP1B	Q7LBR1	3.2281	2.13325	2.25975	2.25e-06	0.00313116	0.00136924				CES1	P23141;P23141-2;P23141-3;H3BQV8;A0A140TA63;H3BSU0;Q9UKY3;Q9UKY3-2	-2.45664	-2.4339	-2.49498	0.0949267	0.0906835	0.0773784
CHMP2B	Q9UQN3;Q9UQN3-2;A0A087WW88;C9J0A7	1.76077	0.851592	1.39284	0.00283225	0.200056	0.0214937				CFAP20	Q9Y6A4;H3BPA3	-1.5126	-1.86537	-1.76742	0.0183914	0.00320771	0.00485178
CHMP4A	E9PSI1;E9PQ80;E9PQI5;E9PMQ9;O15321-2;O15321;E9PL78;E9PJM1;E9PQY7;E9PS99;H0YI89;E9PJC4	1.1641	1.01179	1.38664	0.0568233	0.1033	0.0167066				CFDP1	Q9UEE9;Q9UEE9-2;H3BUV5;H3BUI4	-0.770798	-1.70338	-1.87674	0.553298	0.0954596	0.0572891
CHPF	Q8IZ52;Q8IZ52-4;Q8IZ52-2;F8W6H2	2.46407	3.34392	2.92868	0.0337459	0.00209357	0.00075632				CFI	A0A2R8Y3M9;G3XAM2;E7ETH0;P05156;A0A087X0I2;D6R9Z8;A0A0C4DGC6;Q9BZM1	-2.75804	-2.53708	-1.28662	0.0316958	0.0503138	0.365082
CHSY1	Q86X52	2.15998	1.87563	2.55117	0.0477785	0.0865208	0.0123281				CFL1	P23528;G3V1A4;E9PK25	0.373653	-1.33053	0.0588298	0.701511	0.0606204	0.953434
CHURC1-FNTB	B4DL54;P49356-2;H0YHA3;H0YID9;H0YHB4;H0YIM3;Q8WUH1-3;H0YJ25	1.80895	1.23804	1.6533	0.00095148	0.0337963	0.00290641				CHD1L	Q86WJ1;Q86WJ1-2;A0A494C1F7;A0A0A0MRH8;A0A0A0MSH9;Q86WJ1-3;Q86WJ1-4;Q86WJ1-5;A0A494C179	-0.707542	-1.35041	-1.77714	0.355839	0.0374086	0.00377178
CIAPIN1	Q6FI81;Q6FI81-3;H3BV90;H3BT65;H3BUG4;H3BPG7;Q6FI81-2;H3BQ23;H3BTZ8;H3BTT4	1.01025	-0.109957	0.319604	0.086864	0.899151	0.645477				CHD4	Q14839-2;F5GWX5;A0A2R8Y425;A0A2R8Y5J0;A0A2U3TZM0;A0A2R8YFK9;A0A2R8Y212;A0A2R8Y521;A0A0C4DGG9;Q14839;A0A2R8YFD8;A0A2R8YDJ9;A0A2R8YD40;A0A2R8Y8C1;A0A2R8Y445;A0A2R8YER1;A0A2R8YDW2;A0A2R8Y4X2;A0A2R8Y5Z7;A0A2R8Y685;A0A2R8Y8B3;A0A2R8Y7I0;A0A2R8Y5M9;A0A2R8Y7M9;A0A2R8YE38;F5H6N4;F2Z2R5;A0A2R8Y7X1;A0A2R8Y6G9;A0A2R8Y795;F6T542;A0A2R8Y512	-0.092376	-0.814529	-0.823999	0.90083	0.0775192	0.06784
CINP	H0YN33;Q9BW66;Q9BW66-3;H0YKY0;Q9BW66-2	1.27568	1.56029	1.65694	0.00466119	0.00068812	0.00016451				CHD6	Q8TD26;Q8TD26-3;C9JFU2;H7C294;A0A075B6P4;Q8TD26-2	-0.980592	-0.810059	-1.85977	0.268579	0.35103	0.00959532
CIRBP	Q14011	2.11112	2.03567	2.4196	0.123058	0.130846	0.0585852				CHD8	Q9HCK8;Q9HCK8-2;A0A2R8Y840;H0YJG4;A0A2R8Y4P3;A0A2R8Y808;A0A2R8YFT4;H0YJA4;A0A2R8YFI9;G3V303	-0.983256	-2.1152	-1.39014	0.0269466	1.15e-06	0.00103277
CISD3	P0C7P0	2.70736	1.88252	2.02265	0.0103597	0.0939663	0.0634061				CHEK1	O14757;E7EPP6;O14757-2;O14757-3;E9PPA5;E9PKQ3;E9PJI4;A0A087WT52;E9PQW7	-0.629527	-1.02148	-2.2053	0.518378	0.211837	0.00201643
CIZ1	F5H2X7;Q9ULV3;Q9ULV3-5;H0Y5D5;Q9ULV3-2;Q9BTG3;Q5SYW2;Q9ULV3-3;Q9ULV3-4;A0A494C0L7;A0A0U1RQR2;F6WSM2	0.702751	0.41578	0.334911	0.0880656	0.342	0.452852				CHERP	J3QK89;Q8IWX8	-0.356435	-0.766451	-0.552623	0.457661	0.0477139	0.168474
CKAP2L	Q8IYA6;Q8IYA6-3;F8WBE0;Q8IYA6-2	2.90905	1.81952	2.06055	0.00373203	0.0888296	0.111344				CHFR	Q96EP1-2;Q96EP1-4;Q96EP1;Q96EP1-3;A0A096P6K8;F5GWH4;F5H375	-1.54862	-1.15549	-1.0084	0.0360243	0.122033	0.177551
CKAP4	Q07065	0.397367	2.09028	1.76112	0.833748	0.0809078	0.14443				CHMP6	Q96FZ7;I3L4A1	-1.45632	-1.15065	-1.65714	0.155263	0.264524	0.080826
CLASRP	F5H0Q6;A0A0A0MQS2;Q8N2M8;Q8N2M8-4;Q8N2M8-3;K7EP11;K7EM61;K7EKC9	2.10447	1.1448	1.84716	0.0006243	0.0937729	0.00312344				CHORDC1	Q9UHD1;Q9UHD1-2;E9PPQ5;E9PHZ2;E9PIZ4;E9PSD5;E9PL00;E9PIF7	-0.442288	-1.18327	-0.600942	0.523619	0.0278897	0.303105
CLCN3	P51790-4;P51790;A0A087WU31;A0A0A0MTB7;P51790-5;E9PE15;D6RIX3;D6RDZ6;A0A2R8YGW0;H0Y8Z8	1.92299	1.66451	1.74661	0.00629648	0.0235814	0.014102				CHUK	O15111	-1.27748	-1.20286	-1.27944	0.0171742	0.0261133	0.0145701
CLIC5	A0A2R8Y4M1;A0A5F9ZHK1;A0A2R8YGW2;A0A2R8Y615;Q9NZA1-3;Q9NZA1-2;Q9NZA1	NA	3.53723	3.58135	NA	0.179441	0.00987992				CIAO2B	Q9Y3D0;H3BNV7;J3QLT9;J3KS95	-1.12555	-0.889013	-1.08694	0.0784916	0.174047	0.0792131
CLINT1	Q14677;H0YD52;H0YDU9	5.66671	4.1303	3.53855	8.16e-13	6.84e-09	3.21e-06				CIB1	Q99828;Q99828-2;A0A3B3ISY8	-2.19583	-2.47137	-2.43216	0.0539258	0.027043	0.0263739
CLIP1	P30622-2;J3KP58	0.677468	0.691806	1.41797	0.528038	0.475702	0.0860487				CKAP5	Q14008;Q14008-2;Q14008-3;H0YDX5;E9PQH5;H0YCF6;H0YEK7	-0.455585	-0.423653	-0.626581	0.244119	0.257359	0.0687602
CLPTM1L	Q96KA5-2;Q96KA5	1.879	2.13337	2.14713	0.124302	0.0674365	0.0601979				CLASP1	Q7Z460-4	-1.30408	-0.414102	-0.736577	0.00722395	0.447538	0.130762
CLTB	P09497-2;P09497;D6RJD1;H0Y9Q6	1.40847	1.29324	1.90773	0.0647814	0.0892428	0.00716355				CLEC5A	Q14DL9;Q9NY25;C9JCE4;C9JPR7;Q9NY25-2	-1.92244	-1.15623	-2.11627	0.141407	0.408626	0.0835011
CLTC	Q00610-2;A0A087WVQ6;Q00610;J3KS13;K7EJJ5;J3KRF5;J3KSQ2;J3QL20	-0.160757	0.424635	0.779467	0.804001	0.369487	0.0540267				CLINT1	Q14677-2	-1.10555	-0.474363	-0.417686	0.0374796	0.437901	0.495772
CMC4	P56277	1.9612	1.64584	2.80522	0.242192	0.315458	0.055461				CMBL	Q96DG6	-2.41915	-1.38169	-3.04405	0.208649	0.505119	0.0798828
CNK3/IPCEF1	G9CGD6;G9CGD6-2;Q8WWN9;Q8WWN9-2;A0A2Q2T6B6;G9CGD6-3;E5RGN6;E5RGB6;E5RJQ7;E5RK08	3.16226	2.77491	2.2883	0.0295051	0.0611886	0.127037				CNNM3	Q8NE01;Q8NE01-2;Q8NE01-3	-1.24733	-0.644804	-1.15126	0.074721	0.407681	0.0917147
CNOT10	Q9H9A5;Q9H9A5-2;Q9H9A5-6;Q9H9A5-3;Q9H9A5-4;E9PCN5;Q9H9A5-5;H7C1X9;H7C0K1;H7BZZ7	0.928782	0.508864	0.330037	0.00101007	0.101222	0.318387				CNOT7	Q9UIV1;Q9UIV1-2;E5RGH2;H0YAV9;E5RJE0;E5RHV9;E5RGA8;H0YBT3	-1.23112	-1.44137	-1.54487	0.00536569	0.00116729	0.00036726
CNOT2	Q9NZN8;F8VP97;F8VV52;F8VUB4;Q9NZN8-5;Q9NZN8-4;Q9NZN8-2;F8W145;F8VVY1;F8VRS8;F8VX63;A0A087X050;H0YH84;H0YI11;Q9NZN8-3;F8VQF4;F8VWH8;F8VSK9;H0YHT6;F8VV05;F8VVD4;F8VS14;F8VPX5	0.913102	0.558023	0.692033	0.00952241	0.143482	0.0538702				COBLL1	A0A0X1KG75;Q53SF7;Q53SF7-2;A0A0D9SG04;A0A0B4J1Z0;H7C1G2;C9J8C4;C9JAU3;C9J5Y6;C9JK90;C9JWZ0;F8WEK0;REV__O75820-3;REV__O75820-4;REV__O75820-2;REV__O75820	-1.91764	-2.12343	-0.379987	0.117073	0.0703318	0.809867
COA1	Q9GZY4;C9J6J1;C9JA07	2.86393	2.87639	3.67605	0.0456891	0.0432779	0.00690522				COMMD3	Q9UBI1;R4GMW6;H0Y6Z9;R4GN54;H0Y4W0;R4GN06;H0Y4E5;Q5T8Z1;R4GNF2	-1.58709	-1.68983	-2.0383	0.016209	0.00615331	0.00057438
COA4	Q9NYJ1;Q9NYJ1-2	2.85876	1.52165	1.98958	0.0816798	0.402151	0.238219				COMMD8	Q9NX08	-2.24522	-0.726629	-0.886881	1.75e-07	0.128445	0.0534005
COG5	Q9UP83-2;Q9UP83;Q9UP83-3	0.685032	1.156	1.24137	0.273459	0.0330355	0.0182263				COP1	Q8NHY2-3;Q8NHY2;H0Y339;Q8NHY2-2;Q8NHY2-4;H0YF49	-2.88124	-2.76562	-2.91759	7.87e-08	1.24e-06	1.08e-07
COG8	B4DYU2;Q96MW5;H3BQV3;H3BSH5;A0A087X1T3;H3BMQ9;H3BUN2;J3QRV3	0.70868	1.64975	1.67074	0.418551	0.0168891	0.0136559				COPRS	H9KV77;Q9NQ92;J3QRX6	-1.19691	-2.47884	-3.82234	0.614925	0.183259	0.0269709
COMMD1	Q8N668;Q8N668-2;E9PE85;H7C377;H0Y7J4;H7C169	0.798766	0.327586	0.223025	0.0528117	0.497397	0.659399				CORO1A	P31146;H3BRY3;H3BRJ0	0.144989	-2.10777	-0.586168	0.940719	0.0747532	0.687372
COMMD2	Q86X83-2;Q86X83;F8WC41;F8WBW1	1.55509	1.47082	2.47541	0.0193732	0.0261248	6.68e-05				CORO7	P57737;P57737-4;P57737-2	-2.70069	-2.52953	-2.73852	0.0006243	0.00188493	0.00057595
COPA	P53621;A0A3B3IT15;P53621-2;A0A3B3IS84;A0A3B3IU89;A0A3B3ITV3;A0A3B3ISK1;A0A3B3ITX2;A0A3B3IS23;A0A3B3IU84	0.0183594	1.2609	1.30927	0.986442	0.0123322	0.00820792				COX19	Q49B96;F8WEL9	-1.35411	-1.309	-1.47617	0.127029	0.131279	0.07639
COPB1	P53618;E9PP73;E9PP63;E9PKQ1	-0.0425822	1.25308	1.45971	0.967796	0.0239397	0.00600236				COX6B1	P14854;A0A494C160;K7EQD3	-1.81433	-0.765656	-1.35785	0.0200759	0.39598	0.0861411
COPB2	P35606;P35606-2;H0YAC7;D6R997;D6RBT6;D6RBZ7;D6RCL6;D6RBG7;H0Y938	0.209115	1.31594	1.32943	0.774021	0.00343835	0.00273722				CP	P00450;E9PFZ2;H7C5R1;H7C5N5;D6RE86	-2.34133	-0.367048	-0.699438	0.0780649	0.841498	0.658227
COPE	O14579;M0QXB4;O14579-3;O14579-2;M0R061	0.0161433	1.24801	1.31254	0.987623	0.0222205	0.0122401				CPSF3	Q9UKF6;G5E9W3;C9JZH6	-0.51496	-0.730888	-0.57237	0.159615	0.0291602	0.0922081
COPG1	Q9Y678;H0Y8X7;D6RG17;H0Y8G2	0.352915	1.56335	1.66608	0.674617	0.00670366	0.00312076				CRADD	P78560	-0.685393	-1.06651	-1.53967	0.491881	0.209238	0.049729
COPS5	Q92905;E5RHH5;E5RFS1;E5RG35;E5RK55;E5RHF2	1.19768	0.754604	1.25167	0.0239152	0.195339	0.0160438				CRIP2	P52943;H0YFA4;P52943-2;H0YHD8	-3.22437	-3.37903	-3.21562	0.00881801	0.0066122	0.00886014
COQ8B	Q96D53;Q96D53-2;M0R001;M0R011;M0R3F7;M0R362;M0R0L2;M0QZZ2;M0R2F4;M0R307;M0R0F4;M0R340	1.6076	1.13731	1.7389	0.0771601	0.237995	0.0435801				CRIPT	Q9P021	-1.36153	-1.83959	-1.55883	0.275387	0.0986208	0.167548
COX6C	P09669	2.48319	2.83319	2.72214	0.0820329	0.0383709	0.0435801				CRKL	P46109	-1.12851	-1.35542	-1.33843	0.0409625	0.0104929	0.0110115
CPSF7	Q8N684;Q8N684-3;Q8N684-2;F5H669;F5H6M0;F5H047;J3QT54;C9JM38;C9J286;C9J323;F5H5B7;F5H1W4;F5H2K8;F5H6P5;F5H6A8;F5GXA3	1.0562	0.548056	0.424314	0.0963878	0.430001	0.550397				CRLF3	Q8IUI8;J3KST8;J3QLS9	-1.70399	-2.82822	-1.68693	0.0123356	2.58e-05	0.0130769
CRELD2	Q6UXH1;Q6UXH1-6;Q6UXH1-5;Q6UXH1-4;A6PWM2;Q6UXH1-3;Q6UXH1-2	1.71939	2.79395	2.96501	0.314807	0.0588894	0.0395321				CRNKL1	Q9BZJ0-2;Q5JY65;Q9BZJ0-3;Q9BZJ0	-0.550492	-1.15469	-0.973075	0.168611	0.00097936	0.00538075
CRYBG3	Q68DQ2;Q68DQ2-1;Q68DQ2-2;C9J659	1.32397	2.29012	1.96547	0.0994033	0.00179543	0.00730491				CRTAP	O75718;C9JP16	-0.859276	-0.52868	-1.61411	0.385896	0.60656	0.0470378
CSGALNACT2	Q8N6G5;Q8N6G5-2	2.58919	2.18439	2.14347	0.0104381	0.0329653	0.0337342				CRYBG1	A0A0J9YWL0;Q9Y4K1;A0A494C1M5;Q9Y4K1-2;Q96QW7	-1.36706	-1.87443	-1.12886	0.246765	0.0709385	0.309078
CTC1	Q2NKJ3;Q2NKJ3-2;A0A2R8Y574;J3KSZ1;J3QKT7	1.11663	0.809927	1.08402	0.0772549	0.211563	0.0716688				CSK	P41240;H3BUM9;H3BN15;K7ENL8;K7ES68	-0.0829658	-1.63152	-0.137154	0.943391	0.0154003	0.886011
CTCF	A0A2R8YFL0;P49711;A0A2R8Y595;P49711-2;V9GY73;Q8NI51-11;Q8NI51-6;Q8NI51-5;Q8NI51-10;Q8NI51-2;Q8NI51-3;A0A2R8Y6Z6;A0A2R8Y6C1;F5H2V8	2.84235	1.59919	2.02482	1.49e-10	0.00037769	2.91e-06				CSNK2B	P67870;Q5SRQ6;Q5SRQ3;N0E472;A0A0G2JM12;N0E644;A0A0G2JM58	-1.15774	-1.00268	-1.10397	0.0142573	0.0382646	0.0185398
CTPS1	P17812;A0A3B3IRI2;B4E1E0;P17812-2;A0A3B3IRQ8;A0A3B3ITF6;A0A3B3ITB8;A0A3B3ISY3;A0A3B3ITH9	1.58552	0.850734	0.427672	0.0220418	0.267701	0.617038				CST3	P01034	-1.86904	-1.12955	-1.21211	0.0394204	0.24142	0.198153
CTR9	Q6PD62;H0YCE8;A0A2R8Y3S3	1.33266	1.1294	1.14396	0.00021657	0.00260181	0.00185889				CSTB	P04080;A0A1W2PS52;A0A1W2PQG6	-2.13716	-2.04088	-1.42754	0.0212422	0.0299154	0.142645
CTU1	Q7Z7A3	1.85782	0.586766	0.612721	0.0678109	0.635127	0.606223				CSTF2T	Q9H0L4	-0.856222	-1.19677	-1.02377	0.0577045	0.00531646	0.0163955
CTU2	H3BSW6;Q2VPK5;Q2VPK5-5;Q2VPK5-3;H3BPG4;H3BNM3	2.4347	2.01291	1.51953	0.00128602	0.00827016	0.0470378				CTDP1	Q9Y5B0;A0A0A0MR03;A0A0J9YWB6;K7EJD2;A0A0J9YWJ4;K7EPW4	-0.211759	-0.7914	-0.705103	0.71175	0.0424046	0.0686431
CUL7	A0A669KBH4;Q14999;Q14999-2;A0A669KB95;A0A669KAU7	2.14305	1.06793	2.18697	0.00028793	0.0809876	0.00039151				CTSH	A0A087X0D5;P09668;E9PKT6;A0A3B3IRM7	-3.14455	-2.24552	-1.72436	0.0141924	0.0975803	0.216451
CUX1	P39880-3;P39880;P39880-4;P39880-2;A0A2R8Y852;P39880-5;A0A2R8YDI1;P39880-6;A0A2R8Y8D0;O14529	0.35563	0.885294	0.111054	0.582191	0.0755952	0.869671				CTSS	P25774;P25774-2;U3KPS4;U3KQE7	-1.78137	-0.575004	-1.20495	0.0843997	0.64575	0.255751
CWC15	Q9P013	1.20454	0.599901	1.05533	0.00455198	0.213927	0.0129815				CUL1	Q13616;A0A590UJ50;A0A590UJ21;A0A590UJR3;A0A0C4DGX4;A0A590UK34;A0A590UJ56;A0A590UJC4;A0A590UJA0;A0A590UJM8;A0A590UJ97;A0A590UJ59;K7EKM2;A0A286YF31;Q8NI38-2	-0.543143	-0.489498	-0.667865	0.085341	0.117976	0.0239882
CWF19L2	Q2TBE0;Q2TBE0-2;H7C3G7;Q2TBE0-3;H0YE03	1.58887	0.878194	1.04732	0.0286746	0.270078	0.169437				CUTC	Q9NTM9;A0A0B4J226;Q5TCZ7	-0.114009	-1.76549	-0.667052	0.947016	0.0841703	0.574907
CYBC1	Q9BQA9-2;Q9BQA9;J3QKS6;J3QRG5;J3KSJ5;J3KTF4;J3QRZ2;J3QLB7;H0Y2X1;J3QS53;J3QKZ6;J3QQQ4;J3KTI1;J3KSB6;J3KS78	1.76516	2.01919	1.93764	0.122871	0.061711	0.0701312				CXorf38	Q8TB03;Q8TB03-2;Q8TB03-3	-1.18275	-1.53746	-1.3158	0.0268536	0.00304532	0.010923
DCAF6	Q58WW2;Q58WW2-2;Q58WW2-4;Q58WW2-3;F2Z305	3.48153	1.03289	1.59438	2.51e-07	0.173895	0.0242358				CXorf56	Q9H5V9;Q9H5V9-3;Q9H5V9-2	-0.517521	-1.1969	-1.12498	0.49996	0.0500558	0.062062
DCP2	Q8IU60;Q8IU60-2;B7Z3U5;A0A6Q8PGL6	1.71536	0.921102	0.491318	0.00183544	0.130615	0.455662				CYB5A	P00167-2;P00167;P00167-3;J3KNC7	-1.75232	-2.77773	-1.5907	0.11451	0.0066122	0.139547
DCUN1D1	C9JVE2;C9J8R4;C9JRU6;C9J0B2;C9JRE2;C9JAV2;H7C216;Q6PH85-2;Q6PH85	0.825106	0.408441	0.875432	0.102107	0.473224	0.0660709				CYB5R3	P00387-2;P00387;P00387-3;B1AHF3	-1.87217	-0.91477	-1.26843	0.015385	0.291344	0.114624
DDHD1	Q8NEL9;A0A087X0H7;Q8NEL9-2;Q8NEL9-4;A0A669KB51;A0A6E1W401;A0A669KAW5;Q8NEL9-3;G3V2P6;A0A669KB64	1.36632	1.35558	1.58832	0.00472588	0.0048762	0.00061027				CYFIP1	Q7L576;A0A0G2JR96;A0A0G2JQT1;Q7L576-2;Q7L576-3;A0A0G2JRX2;A0A087WU52;A0A0G2JRV9;A0A087WWL1;H0YL50;A0A0G2JQH3;A0A087WVZ5	-0.664714	-0.929153	-0.936895	0.299877	0.103795	0.0922874
DDOST	A0A0C4DGS1;P39656;P39656-3;P39656-2;U3KQ84	-0.0860568	2.41961	1.50168	0.961506	0.0121978	0.140275				CYFIP2	E7EVJ5;Q96F07-2;E7EW33;A0A087WWZ1;A0A087WTQ3;A0A087WVE1;A0A087WZL7;A0A087WV63;A0A0G2JRF5;A0A087WWY5	-0.436342	-1.6593	-0.834531	0.764157	0.0875942	0.43704
DDRGK1	Q96HY6;Q96HY6-2;A0A0A0MRX2	2.36727	2.43435	2.82622	0.00574991	0.00540596	0.00084591				CYLD	Q9NQC7-2;Q9NQC7;J3KRR7;H3BS09;H3BSW9;J3QKR2;H3BPZ5	-1.01599	-1.22285	-0.751385	0.122201	0.0498598	0.255452
DDX42	Q86XP3-2;A0A0A0MSJ0	3.30742	2.57098	3.42282	0.0396237	0.120375	0.0279868				CYRIB	Q9NUQ9;E5RI16;E5RJL8;E5RJE1;E5RIR8;E5RGI7;A0A1W2PRQ0;A0A087X178;E5RFS4;E5RHU5;E5RK61;E5RK81;E5RH75	-1.00175	-1.68961	-1.06868	0.142734	0.00690923	0.0971242
DDX52	Q9Y2R4;A0A087X1P7;A0A087WTD6;A0A087X069;A0A087X121	2.31817	2.54233	2.63105	0.00133602	0.00065371	0.00025879				CYTH1	Q15438-2;Q15438;Q15438-3;K7EJN5	-1.25224	-1.68105	-1.46803	0.121923	0.0270312	0.0518038
DEAF1	O75398-3;O75398;O75398-4;O75398-5;H0YCH1;A0A0J9YXA4;A0A0J9YX80;A0A0J9YWD6	5.86919	3.58807	3.71735	3.77e-18	6.75e-09	6.16e-10				DAPP1	Q9UN19;J3KNB3;Q9UN19-2	-1.24945	-1.9443	-1.70905	0.247121	0.039843	0.0720465
DENND5B	Q6ZUT9;F5H4A0	1.05791	1.50588	1.17986	0.213446	0.0503138	0.13404				DBR1	Q9UK59;F8WAY1	-0.064226	-0.86313	-0.584787	0.924722	0.031568	0.162126
DEPDC5	O75140-8;O75140-4;O75140-1;O75140;A0A2R8Y7U0;A0A2R8Y6H3;O75140-9;H0Y770;A0A5F9UWT1;A0A2R8YEW8;A0A2R8Y842;A0A2R8Y6V4;O75140-5;A0A2R8Y5T1;A0A2R8Y721;O75140-6;A0A2R8Y5K9;A0A2R8Y5E9;A0A2R8YF97;A0A2R8Y6H8;A0A2R8Y7U6;A0A2R8YF50;O75140-2;A0A2R8Y5P2;A0A2R8YFS1;H7C1T0;A0A2R8Y6Y2;C9JGS4;A0A2R8Y6F4;A0A2R8YET0;A0A2R8YEI8;H7C3I3;A0A2R8Y5V3	2.00024	1.39229	1.09571	0.0011632	0.0329684	0.0974457				DCAF16	Q9NXF7	-0.817858	-0.823531	-1.49733	0.246765	0.217207	0.0122335
DGCR8	Q8WYQ5-3;Q8WYQ5;Q8WYQ5-2;C9JSD5	1.364	0.709047	1.1809	0.00231632	0.147261	0.00801851				DCD	P81605;P81605-2	-5.15661	-5.18586	-4.24564	0.00025482	0.00044698	0.00311069
DGKQ	P52824;H0YA20;H0Y8Q7;D6RJB4	0.84763	1.46833	2.51361	0.826565	0.344658	0.0710604				DCK	D6RFG8;P27707;D6RCP9;D6RG38	0.57998	-2.49158	-0.954406	0.558505	0.00069585	0.235875
DHRS13	Q6UX07;Q6UX07-3;Q6UX07-2	2.07582	1.31944	1.12286	0.0776837	0.286802	0.370402				DCP1A	Q9NPI6;Q9NPI6-2;A0A087WT55;A0A087WVE6;A0A087WXD0	-0.488013	-1.20466	-0.801109	0.409382	0.01136	0.104022
DHX29	Q7Z478;A0A087WYN9;H0Y8L1	1.68495	1.65584	1.43879	0.0173011	0.0204581	0.0440255				DCTN2	Q13561;Q13561-3;Q13561-2;F8W1I6;H0YI98;F8VW18;F8VX93;F8VRV7;H0YHL1;F8W0U6	-1.13728	-0.752904	-0.717499	0.0229072	0.156787	0.173488
DIAPH3	Q9NSV4-6;Q9NSV4-5;Q9NSV4-4;Q9NSV4;Q9NSV4-1;Q9NSV4-7;Q9NSV4-2	9.66563	3.60682	4.11927	1.74e-10	0.00063694	0.00523216				DCTPP1	Q9H773;H3BSA6;H3BPN2	-1.3504	-2.62572	-3.12098	0.162091	0.00216103	0.0001766
DIP2A	A0A494C143;Q14689-6;Q14689;Q14689-3;Q14689-2;Q14689-4;Q14689-5	1.47951	1.07513	1.40178	0.0503333	0.170738	0.0602829				DCUN1D5	Q9BTE7;E9PM04;H0YCN4;E9PLH8;E9PM78;H0YD80;E9PLS2;E9PQV9;H0Y9C5;J3QQL8;H0Y907	-0.726018	-1.53827	-1.34114	0.312455	0.0100847	0.024912
DKC1	O60832;O60832-2;C9IYT0;H7C2Q2;H7C0M1;H7C2Q9;H7BZF2	2.17682	1.59184	1.97853	0.0194805	0.105735	0.0343842				DDI2	Q5TDH0;Q5TDH0-3;Q5TDH0-2;H0YII4;H0YI90;Q8WTU0	-0.803463	-1.39152	-0.702132	0.310251	0.0413153	0.350402
DNAJB14	Q8TBM8;Q8TBM8-2;A0A087WWX2;H7BZK3;F2Z2L8	NA	1.84731	2.34961	NA	0.349137	0.0583765				DDX17	A0A5H1ZRQ2;A0A1X7SBZ2;Q92841;Q92841-3;Q92841-1;Q92841-2;A0A0U1RQJ0	-0.373069	-0.981136	-0.575727	0.563926	0.0477139	0.274862
DNAJC10	Q8IXB1;Q8IXB1-2;Q8IXB1-3;A0A494C1G5;E7EP04;Q71S60;A0A087WXH7;H7C1G0	1.10688	1.76386	1.96592	0.444788	0.15238	0.0971352				DDX51	Q8N8A6	-0.536354	-0.644065	-1.0766	0.471175	0.337419	0.0726336
DNAJC17	Q9NVM6;H0YLQ7;S4R343;H0YK99;H0YLV4	2.11846	0.422142	0.986607	0.00351117	0.662104	0.219722				DENND10	Q8TCE6;Q8TCE6-2;Q6NSW5;A0A3B3IRE4	-0.707486	-0.367516	-0.749583	0.124801	0.469217	0.0869574
DNAJC7	Q99615;A0A6I8PU73;A0A6I8PS32;A0A6I8PUD4;A0A6I8PIK4;Q99615-2;A0A6I8PR89;A0A6I8PRZ0;K7ER44;A0A6I8PU89;A0A6I8PLE7;A0A6I8PUC2;K7EK03;K7EIH8;K7EPP7;K7ESP1;K7ELJ8;K7EJV7;K7EN19;K7EJL5;K7EJE9;A0A6I8PR93;K7EQ73;K7ENB7	0.764712	0.587824	1.10492	0.132557	0.260794	0.0154221				DENND1C	Q8IV53;Q8IV53-2;K7EKL5	-0.975453	-1.77715	-1.26476	0.269817	0.0171296	0.101474
DPH5	Q9H2P9-3;Q9H2P9-2;Q9H2P9-4;Q9H2P9;Q9H2P9-5;Q9H2P9-6	4.18163	3.48337	2.83762	7.08e-10	1.77e-07	1.31e-05				DERPC	P0CG12	-0.583207	-1.62339	-1.10782	0.531092	0.0215783	0.12807
DPM1	Q5QPK2;O60762;H0Y368;Q5QPJ9	1.08756	1.99141	2.14741	0.354497	0.0412752	0.0234296				DES	P17661	-3.27785	-1.99553	-3.09724	0.0527072	0.270054	0.0604132
DPM3	Q9P2X0-2;Q9P2X0	3.15495	2.06277	2.14209	0.0034514	0.0719633	0.0497078				DGKA	P23743;G3V4E1;P23743-3;F8W1H7;C9JM35;F8W1M3;P23743-2;G3V327;F8VNZ9;H0YJH4;G3V4I3;H0YJE7;F8VWX8;G3V312	-0.928065	-2.2549	-0.970468	0.37884	0.00835754	0.309201
DPY19L3	K7ELH8;Q6ZPD9;K7ELG1;Q6ZPD9-2;Q8N6Q4	2.81626	1.84692	2.28934	0.0015496	0.0570911	0.0109543				DGKZ	Q13574-1;Q13574;Q13574-4;Q13574-7;Q13574-5;Q13574-6;E9PNL8;H0YEG2;A0A087WV00;E7EM72;E7EWQ4;O75912;E9PNZ3;E9PFX6	-0.185169	-0.746934	-1.49703	0.879991	0.387278	0.0443012
DRG2	P55039;A8MZF9;J3QKW7;J3QRI9;J3KRL5;J3QR71;J3QL90;J3QKV7;J3QLF3	0.547828	0.784784	1.05879	0.386359	0.156391	0.0396435				DHFR	P00374;B4DM58;P00374-2;C9JJ68;Q86XF0	-0.720058	-1.04002	-2.31724	0.663471	0.445876	0.04621
DTNBP1	Q96EV8;A6NFV8;A0A087WYP9;Q96EV8-2;D6RCT8;D6RID1;D6RAX1;D6RB80	0.969792	0.522496	1.27978	0.119581	0.443022	0.0250931				DHX15	O43143	-0.205936	-0.847018	-0.67417	0.710062	0.0235814	0.0733325
DTWD1	Q8N5C7;H0YML0;H0YK73;H0YMP4;H0YL61;Q8N5C7-3	2.87211	2.53531	1.2535	0.00204078	0.00911326	0.238095				DHX34	Q14147;H7C504	0.0898953	-0.808176	-1.41229	0.94089	0.288531	0.0383486
DUSP11	O75319;H7C0E6;O75319-2	1.39737	0.499515	0.678235	0.00404653	0.385187	0.205181				DHX35	Q5THR1;Q9H5Z1-2;Q9H5Z1;F2Z2Z2	-1.20539	-1.28656	-1.21397	0.0946109	0.065603	0.0795938
DYNC1LI2	O43237;O43237-2;J3KRI4;J3KRZ2;H3BUM4;J3KSD2;J3QKK5;H3BU48	0.551981	1.41521	1.43382	0.614206	0.0851513	0.0740821				DHX8	Q14562;F5H658;K7END7;K7EQH7	0.230475	-0.366143	-0.87538	0.732407	0.492291	0.0538755
E4F1	H3BUJ7;Q66K89;H3BSL4;H3BN24	1.46784	0.949891	1.12937	0.00180649	0.059569	0.0209588				DLGAP4	Q9Y2H0-3;Q9Y2H0;Q9Y2H0-1	-1.49332	-2.01804	-1.58925	0.0131431	0.00065683	0.00754725
EARS2	Q5JPH6;H3BTB7;Q5JPH6-2	2.08002	2.22625	2.1847	0.0218999	0.0137821	0.0142373				DNAJC13	O75165;A0A3B3IRM0;H0Y8Q2;H0YA63	-1.14472	-0.990178	-1.23146	0.0313665	0.0693056	0.0173679
ECE1	A0A3B3ISF9;P42892-3;P42892-2;P42892-4;P42892;B4DKB2;E9PJG1;E9PHZ1	1.0749	1.15646	0.989841	0.0857494	0.0550609	0.102931				DNAJC6	O75061-4;O75061;O75061-2;S4R305;O75061-3	-0.762378	-0.92716	-1.63721	0.531092	0.37636	0.0794009
ECH1	Q13011;M0QZW4;M0R1A2;M0QZX8;M0QZF6	1.09654	1.62794	1.83162	0.277173	0.0643043	0.0313563				DNAJC9	Q8WXX5	0.0944575	-1.00656	-0.912928	0.913695	0.0583282	0.0854532
EEF1A1	P68104;Q5VTE0;A0A087WVQ9;A0A087WV01;A6PW80;A0A6Q8PFK6	0.603558	1.21466	1.71267	0.533768	0.126959	0.018165				DOCK11	Q5JSL3;A6NIW2;A0A0J9YW64	-1.20178	-2.11284	-1.78017	0.211349	0.0122871	0.0361385
EEF1B2	P24534;C9JZW3;F2Z2G2;F8WF65	1.26748	1.99783	2.28115	0.14338	0.0130508	0.00290641				DOCK2	Q92608;E5RFJ0;A0A3B3ISB1;H0YB76;A0A3B3IRS9	-0.409782	-0.834591	-0.482056	0.479831	0.0755952	0.341989
EEF1D	E9PRY8;P29692-2;A0A087X1X7;H0YE72;H0YCK7;E9PIZ1;E9PJV8;E9PN56;E9PN71;E9PRL0;E9PQR8;A0A0J9YXU2;E9PKH7;E9PNC8;E9PPY1	0.430293	1.06954	1.29388	0.622562	0.1067	0.0388773				DOCK8	Q8NF50;Q8NF50-3;Q8NF50-2;Q8NF50-4;A2A369;E9PDJ4;A2A370;C9J7A3;C9J613;F8WC95;E9PHZ4	-0.636876	-1.02367	-0.683809	0.0920025	0.00331599	0.0564827
EEF1G	P26641;P26641-2	0.194757	1.31963	1.04207	0.851059	0.0421938	0.114865				DOHH	Q9BU89;A0A5F9ZGM7	-1.03332	-1.13692	-1.25467	0.0695757	0.0405971	0.0191243
EEF2	P13639;M0R0I6	0.38318	0.853728	1.31492	0.671309	0.214686	0.0359027				DOK1	Q99704;Q99704-3;Q99704-2;H7C093	-1.47057	-1.58144	-1.89122	0.0291096	0.0160981	0.00310884
EGLN1	Q9GZT9;Q9GZT9-2;Q9GZT9-3;A0A590UJ78;A0A590UJK7;A0A590UJT7;A0A590UJZ0;A0A590UJD6;A0A590UK27	1.07136	0.850673	1.50746	0.0930005	0.187467	0.00959532				DPF2	Q92785;J3KMZ8;Q92785-2;E9PN04;Q92782-3	-0.509917	-1.35713	-1.42709	0.337096	0.00166042	0.00073009
EIF2AK1	Q9BQI3;C9J7U7;H7C033	2.78702	3.04469	2.83632	0.0537415	0.0323955	0.177225				DPH7	Q9BTV6	-1.53756	-1.00741	-1.27261	0.0402084	0.201846	0.0872239
EIF2B2	P49770;G3V5E5;H0YJJ8;H0YK01	0.647346	1.30402	1.25653	0.429914	0.051672	0.0571387				DPYSL2	A0A1C7CYX9;Q16555-2;E5RFU4	-2.61537	-3.15395	-3.42021	0.0557001	0.0168003	0.00787178
EIF2S1	P05198;G3V4T5	0.447252	0.704522	0.828884	0.453274	0.165229	0.0860487				DROSHA	Q9NRR4;Q9NRR4-4;Q9NRR4-2;Q9NRR4-3;H0YB67;H7C5U6;E5RHD1	-1.65177	-1.35748	-1.39468	0.0151062	0.0546672	0.0431853
EIF3A	Q14152;Q14152-2	0.742382	0.76065	0.946742	0.0477785	0.0414986	0.00774064				DSCC1	Q9BVC3	-1.42291	-1.03609	-2.29429	0.074721	0.19889	0.00160533
EIF3F	O00303;H0YDT6;E9PQV8;A0A1W2PP79	0.827918	0.87172	1.05278	0.101608	0.0825486	0.0245102				DUSP23	Q9BVJ7	-1.80626	-1.95952	-2.21076	0.0784916	0.0498598	0.0219353
EIF3I	Q13347	0.153456	0.401264	0.944921	0.859794	0.5513	0.080826				DUSP3	P51452;P51452-2;K7ELG5;K7ES89	-1.34909	-1.11474	-2.00306	0.0597729	0.128233	0.00271979
EIF4A2	Q14240-2;F8WE11	1.07101	0.77651	1.5452	0.322691	0.474743	0.0985194				DYRK1A	A0A2R8Y6I6;Q13627-2;Q13627;A0A2R8Y6L5;Q13627-5;A0A2R8Y443;A0A2R8YDF3;Q13627-4;Q13627-3;E7EMI5;M0R131;A0A2R8YEY4;M0R2X3;Q92630-2	-0.761419	-1.00266	-0.894307	0.145098	0.0383709	0.0629133
EIF4B	P23588;E7EX17;P23588-2;F8VX11;F8VP89;F8VSC7;F8W0K0;F8VYE9;F8VRU1	1.12952	0.805377	1.08311	0.0212422	0.121738	0.0263739				EAPP	Q56P03;G3V2W9;A0A087X060	-0.677319	-0.725026	-1.20934	0.307392	0.239518	0.0306035
EIF4G1	Q04637-3;Q04637;Q04637-9;Q04637-4;Q04637-6;C9JF13	1.55857	1.66699	1.76632	0.00104267	0.00063694	0.00019929				ECM1	Q16610;Q16610-4;Q16610-2;Q16610-3	-3.92459	-3.34826	-2.90516	0.0329057	0.0727755	0.120416
EIF4G3	A0A0U1RQK7	1.06625	1.209	1.03508	0.0302737	0.0122786	0.0330836				EFR3A	A0A1B0GUZ7;Q14156;Q14156-2;Q14156-3;E5RJS1	-1.30238	-1.32251	-1.11923	0.0484004	0.0436513	0.0890036
EIF5B	O60841;A0A087WUT6	0.750203	1.13067	1.13304	0.186209	0.0284856	0.0246509				EIF1B	O60739	-1.45827	-2.40582	-1.46837	0.35221	0.0722917	0.303588
EIPR1	A8MUM1;Q53HC9;C9J0U9;D3YTH5;F8WDS8;C9JVR6;F8WDX0;F8WB12	1.06565	0.587724	0.838007	0.0106757	0.221068	0.0486826				EIF4A1	J3KTN0	-1.41704	-1.22629	-2.41946	0.182014	0.248953	0.0102307
ELAVL1	Q15717;Q15717-2;M0QZR9;M0R055	0.903217	-0.0697601	0.453947	0.0570657	0.922759	0.386329				EIF4A3	P38919;I3L3H2	-0.781975	-1.08843	-0.99938	0.0229072	0.0011404	0.00257149
ELF2	Q15723-2;Q15723-3;Q15723-1;Q15723;Q15723-4;D6RHI1	1.35745	1.28652	1.23145	0.044165	0.0547795	0.0627546				EIF4EBP3	O60516	-0.718701	-1.66499	-1.81902	0.451541	0.0327689	0.0160438
ELOA	A0A024RAC6;Q14241	0.873302	0.387149	0.59122	0.0994703	0.521834	0.274287				EIF6	P56537;P56537-2;B7ZBH1;A0A0U1RQV5;F8WD20;A0A0B4J1Y7;F8WDS6	-0.605826	-1.05847	-0.930423	0.384702	0.0719633	0.113341
EMC1	Q8N766-3;Q8N766;Q8N766-4;Q8N766-2;A0A286YEW0;Q5TG59;H7C4E3	0.0151195	1.03253	0.53148	0.989492	0.0844629	0.421105				ELF1	P32519;P32519-2;A0A0U1RRL5	-0.523159	-0.907612	-0.537255	0.403377	0.0841703	0.342144
EMC2	Q15006;H0YAS9;E5RGJ2	0.645809	1.16752	1.29137	0.311939	0.0311687	0.013593				ELMO2	Q5JVZ5;Q96JJ3;Q96JJ3-3;H0YCM7;Q5JVZ8;Q5JVZ4;Q5JW01	-1.7807	-1.23213	-0.840748	0.0211993	0.127237	0.320188
EMC6	Q9BV81	1.71828	1.65257	1.93649	0.175682	0.174966	0.0974034				ELP5	I3L1Q3;Q8TE02;Q8TE02-4;I3L2A9;I3L2T0;I3L3N8;I3L437;Q8TE02-3;Q8TE02-2;I3L1A8;I3L200	-0.0203836	-0.908522	-1.3193	0.987474	0.17385	0.0343842
ENAH	A0A0U1RRM6;Q8N8S7-3;Q8N8S7-2;Q8N8S7;A0A075B6E5;A0A0U1RQP7	4.00606	3.37196	3.04298	0.0295194	0.0755952	0.105718				EMC9	Q9Y3B6;H0YNH6;H0YKG4	-0.5843	-0.0766599	-1.59585	0.57912	0.951553	0.0420403
ENTPD4	Q9Y227;E5RIB2;H0YBY8;H0YAN2	0.105651	1.74102	2.05089	0.949562	0.074926	0.0294083				EMP3	M0R122;M0QZ66;P54852;M0QXN1	-1.79968	-1.60359	-1.83563	0.0968901	0.141549	0.0740821
EOGT	Q5NDL2;Q5NDL2-3;F5H225;Q5NDL2-2;C9J4G5;C9JQM7	1.79384	1.72097	1.62612	0.0482026	0.0570911	0.0687602				ENG	F5GX88;P17813-2;P17813	-2.62448	-1.4675	-2.74657	0.0968901	0.391108	0.0686843
EPB41L1	A0A0C4DH22;A0A1B0GTW6;Q9H4G0;X6RC15;Q4VXN0;Q4VXN5;Q4VXN1;Q4VXN6;H0Y482;Q4VXN7;Q4VXN2;Q4VXN8	2.51222	2.36059	2.54385	0.0631532	0.0795502	0.0511022				EP400	Q96L91-5;Q96L91-3;Q96L91-2;Q96L91;Q96L91-4;A0A0A0MR80;A0A0A0MR72;A0A0A0MR70;Q6ZTU2-4	-0.93457	-0.967492	-0.78768	0.00408744	0.00363179	0.0176274
EPC1	Q9H2F5-2;A0A590UJN0;Q9H2F5;A0A590UJ87;A0A590UJ89	3.06497	1.60044	2.0333	9.7e-08	0.00990343	0.00053184				EPS15L1	Q9UBC2-2;Q9UBC2;Q9UBC2-3;M0R165;Q9UBC2-4;M0R2S2;M0R3I1;M0R1V5;K7EJR2;M0QX30	-0.902745	-1.04418	-0.968581	0.0170893	0.00486069	0.00836748
EPN2	O95208-2;O95208;I3L2B2;F6PQP6;E9PBC1;O95208-3;O95208-5;J3KSC7;J3QLN2;J3KSF8;J3KTF6;J3KSA6;J3KSR0;J3QKL8	4.02836	3.57781	3.65096	0.00092618	6.97e-07	0.00310133				ERCC2	P18074;A8MX75;E7EVE9;P18074-2;K7EIT8;K7ENL1;B4E0F6;K7EKF3	-0.989979	-0.877623	-1.07725	0.112048	0.156072	0.067803
ERBIN	Q96RT1-5;Q96RT1-3;Q96RT1-2;Q96RT1;Q96RT1-8;Q96RT1-7;Q96RT1-6;Q96RT1-4;B4DIP2;H0YA04;H0Y9E8	4.08291	3.28964	3.35613	0.0233845	0.0113657	0.0071941				ESCO2	Q56NI9;E5RFE4;Q56NI9-2;H0YB88;E5RFP7;E5RIE3	-1.64226	-0.678326	-2.24156	0.157914	0.612539	0.0352402
ERCC4	Q92889;Q92889-2;I3NI48	0.802503	0.867472	0.68788	0.125199	0.0849361	0.180196				ESYT1	Q9BSJ8;F8VZB1	-1.59356	-1.07806	-1.44623	0.0295051	0.165515	0.0471476
ERCC8	Q13216;A0A6Q8PH55;Q13216-2;A0A2R8YD24;G3XAG7;A0A6Q8PFI5;A0A2R8Y5I1;A0A2R8YEZ3;C9JNT2	NA	2.95673	NA	NA	0.00145281	NA				ETV6	P41212;H0YG25	-0.694306	-0.196285	-1.73358	0.353456	0.827042	0.00418265
ERGIC2	Q96RQ1;A0A087WU02;F8W0R1;F8VPA6;F8VR88;F8VUZ2;H0YI50;F8VRW9;H0YI58;H0YHJ8	-0.148316	1.69623	1.88081	0.926679	0.0849837	0.0502109				EVL	Q9UI08-2;Q9UI08-5;G3V535;A0A087WYI2	0.1876	-3.04246	-0.570698	0.911916	0.00221358	0.655122
ERGIC3	H0Y5K5;Q9Y282;Q9Y282-3;Q9Y282-2;H0Y802;A6PVJ2;A0A0C4DH46	1.26005	2.31826	2.07553	0.269817	0.0174752	0.0332082				EXOC3	O60645;D6RB59;H0Y995;D6RBR9	-0.814867	-0.921411	-0.934017	0.157288	0.0913863	0.0797701
ERLEC1	Q96DZ1;Q96DZ1-3;Q96DZ1-2	0.268993	2.08652	1.78093	0.870766	0.0382646	0.0761644				EXOC4	Q96A65;Q96A65-2	-0.992483	-0.602267	-0.812397	0.0295194	0.223203	0.0785462
ERN1	O75460	0.964666	1.73383	1.3853	0.39414	0.0690388	0.15252				EXOC7	A0A0A0MSB8;Q9UPT5-6;Q9UPT5;Q9UPT5-1;Q9UPT5-5;Q9UPT5-2;A0A0A0MRE1;B4DJ07;Q9UPT5-4;B5MCY9;K7ERQ5;C9JME6;C9JKC2	-0.64942	-0.889731	-0.933446	0.161117	0.0374086	0.024912
ESRRA	P11474;P11474-2;A0A6E1WCP9;F5GWT5;H0YGT3;F5H0E9;E7EWD9;A0A2R8Y491;O95718;O95718-2;O95718-1	2.59373	1.01568	1.43017	0.0217191	0.441848	0.239748				EZH1	Q92800-3;A0A0A0MSY9;Q92800;Q92800-2;Q92800-5;Q92800-4;K7EM79;K7EIH5;K7ENP2;K7EK66;K7EJU6;K7EPC0	-1.34846	-2.95808	-1.89377	0.10465	5.53e-05	0.0104146
EXD2	Q9NVH0;Q9NVH0-2;C9JLF4	0.650529	1.60222	0.884923	0.544666	0.0545561	0.326813				FABP4	P15090;E5RIR0	-3.38526	-0.822019	-2.25345	0.040451	0.700892	0.188497
EXOC6B	A0A0U1RRB6;Q9Y2D4;J3QT38;Q9Y2D4-2;F8W6R7	1.05868	0.912559	0.776345	0.086786	0.14265	0.215713				FAM126A	Q9BYI3;Q9BYI3-3;H7C0W7;Q9BYI3-2;B8ZZA2	-1.06162	-1.48957	-1.67175	0.222724	0.0593716	0.0283701
EXOSC6	Q5RKV6	1.22889	0.869699	1.01785	0.0339595	0.153058	0.0802926				FAM160B1	Q5W0V3;Q5W0V3-2;Q5W0V1;Q5W0V4	-0.932886	-0.476144	-0.939896	0.0968901	0.443766	0.0802926
EYA3	Q99504-5;Q99504;Q99504-3;Q99504-2;Q99504-4;B1APR7	1.28233	0.801135	0.104643	0.0771601	0.296115	0.917141				FAM172A	Q8WUF8;Q8WUF8-3;Q8WUF8-2;E9PBM2;Q8WUF8-4;B4DMI0	-0.929562	-1.6554	-1.17324	0.292613	0.0291602	0.134122
FAF2	Q96CS3;D6RBG6	1.26694	1.62922	0.920189	0.0998388	0.0267664	0.238095				FAM214A	Q32MH5-2;Q32MH5;Q32MH5-3;H3BSJ2;H3BTD0;H3BU00;H3BQ29;H3BUJ2;H0Y3Q9	-2.62799	-1.61909	-2.391	0.00051549	0.0498598	0.00154315
FAH	P16930;H0YLC7;H3BNP8	1.36637	1.61108	1.43467	0.140606	0.0659172	0.100559				FAM234A	Q9H0X4;B4DGG1;C9J1M4;C9J8V3;C9JJN3;C9JR71;C9JTF7;C9JP72;C9J3Y6;C9IYB9;C9K0C5;H7C2U8	-0.553028	-0.186927	-1.72828	0.618441	0.877391	0.0319666
FAM114A2	Q9NRY5;E7ESJ7;E5RGF9;E5RFK2;E5RHI8;E5RHP2;E5RK42;E5RH43	0.657934	1.30038	1.4479	0.287798	0.0121344	0.00410574				FAM98B	Q52LJ0;Q52LJ0-1;H0YNA1	-0.61977	-1.22894	-1.16359	0.376283	0.0352037	0.0437094
FAM136A	Q96C01;E7EQY1;C9JF51;C9J2Y4	1.15248	1.82729	1.48759	0.287957	0.0524179	0.118763				FANCD2	A0A6Q8PFY3;Q9BXW9;Q9BXW9-1;Q9BXW9-3;H7BZJ7;Q9BXW9-4;F8WE37	-0.944582	-1.01671	-1.51384	0.332058	0.256489	0.0664641
FAM185A	Q8N0U4;Q8N0U4-3;C9JFL0;Q8N0U4-2	1.2264	1.46248	1.3591	0.151945	0.069919	0.0890116				FAR1	Q8WVX9;E9PNW8	-2.1652	-1.2459	-2.14452	0.00737477	0.163485	0.00780325
FAM207A	Q9NSI2;Q9NSI2-2;C9JJU7	1.91586	1.08935	1.27494	0.00015251	0.0493718	0.0152035				FAR2	Q96K12;F8VX60;Q96K12-2	-2.89499	-2.26975	-2.85504	0.00921131	0.0507233	0.0101931
FAM210A	Q96ND0;K7EK00;K7ERQ2	2.25635	2.11665	2.38984	0.119581	0.137633	0.0797662				FASN	A0A0U1RQF0;P49327;A0A0U1RRG3;A0A1B0GTR5;J3KTF0	-0.932545	-0.709771	-1.14034	0.217265	0.349606	0.0964106
FAM3C	Q92520;C9JP35;C9JMN4	1.61259	2.51057	2.75143	0.194311	0.0247279	0.010891				FASTKD5	Q7L8L6	-1.48942	-0.954253	-1.71874	0.013116	0.146168	0.0034118
FAM76A	Q8TAV0-2;Q8TAV0;Q8TAV0-4;Q8TAV0-3;E9PQL1;Q8TAV0-5;B1AJQ5	1.11698	0.568257	0.297968	0.0413972	0.347724	0.657559				FAT3	Q8TDW7;Q8TDW7-1;E9PQ73;Q8TDW7-2;G5EA25	-3.93574	-2.81782	-3.20798	3.11e-07	0.00065484	4.39e-05
FAM76B	F5GX09;F5H5F4	1.6841	0.563035	0.82257	0.00407369	0.43003	0.206588				FBXL17	H7C835;Q9UF56;A0A6E1XD66;Q9UF56-3;Q9UF56-2	-0.893293	-0.717028	-0.539199	0.0954943	0.183259	0.335487
FBH1	F6UZG9;Q8NFZ0;Q8NFZ0-2	2.44937	2.0639	2.07207	0.00011155	0.00133821	0.00092378				FBXL6	Q8N531;Q8N531-2	-2.48587	-1.85463	-2.02725	0.0253572	0.112137	0.0720986
FBXL3	Q9UKT7;C9J0Y7	2.60656	2.12268	2.97349	0.0148129	0.0547795	0.0532506				FBXO11	Q86XK2-6;Q86XK2;Q86XK2-5;Q86XK2-3;H0YAV3;Q86XK2-2;C9IYF0;Q86XK2-4;B5MCV6;E7EP88	-1.45556	-0.599366	-1.18199	0.0142573	0.391403	0.049729
FBXL8	Q96CD0;J3QRK9;E5RIS0;E5RH15	0.498229	1.53597	1.14436	0.62104	0.0367939	0.128331				FBXO7	Q9Y3I1;Q9Y3I1-3;Q9Y3I1-2;F8WBR0;F8WDR9	-1.9702	-1.98191	-2.32658	0.042256	0.0405271	0.012121
FBXO28	Q9NVF7;Q9NVF7-2;B4E0H5;REV__C9JSM2;REV__O60759-2;REV__O60759	3.60956	2.23438	2.52648	9.14e-09	0.00063972	7.9e-05				FBXW9	Q5XUX1;Q5XUX1-2;K7EL01	-1.38693	-1.07792	-1.51562	0.0172566	0.0766603	0.00792049
FBXO38	Q6PIJ6;Q6PIJ6-2;Q6PIJ6-3	1.4904	1.13418	0.918121	0.0353061	0.122713	0.218768				FHOD1	Q9Y613;H3BVE7;J3KTH7	-1.44274	-1.07338	-1.51857	0.136694	0.274257	0.0982897
FBXO6	Q9NRD1;J3KQ72	1.99762	2.09595	2.14433	0.0609778	0.0464885	0.035601				FIG4	Q92562;A0A6Q8PHH5;A0A6Q8PF62;A0A6Q8PG59;A0A6Q8PHC7;A0A6Q8PGP4;A0A6Q8PGY7;A0A6Q8PF70;A0A6Q8PHP5;A0A6Q8PGW5;A0A6Q8PF27;A0A6Q8PHA1;A0A6Q8PGW0;A0A6Q8PHK3;A0A6Q8PGB4;A0A6Q8PFJ3;A0A6Q8PGY4;A0A6Q8PGC1;H0Y6G7;A0A6Q8PH92;A0A6Q8PF86;A0A6Q8PHM5;A0A6Q8PHB4;Q5TCS5;Q5TCS4;A0A6Q8PGM1;A0A6Q8PGP1;A0A6Q8PF90;A0A6Q8PGL0;A0A6Q8PG61;A0A6Q8PG49;A0A6Q8PFK7	-0.73178	-0.234191	-1.34789	0.246509	0.764154	0.0156767
FBXW4	A0A5F9UQ55	3.12665	3.48253	2.45195	0.00026174	5.53e-05	0.0125206				FLII	Q13045;Q13045-3;J3QQQ2;K7EQZ7;J3QLR6;K7EP37;K7EP27;J3KS39;J3KT47	-0.61996	-1.11234	-0.949156	0.4022	0.0733216	0.12807
FCHSD1	Q86WN1;E5RGT6;Q86WN1-3;Q86WN1-2;E5RGB1;E5RK49	1.90537	0.873237	1.80384	0.00932981	0.295467	0.0139822				FNTA	P49354;E9PQP6;P49354-2;B3KVN2;H0YCW1;E9PPM9;E9PN85;E9PK84	-0.887638	-1.09759	-0.456195	0.0712995	0.0213783	0.387371
FCRL5	Q96RD9;Q96RD9-3;Q96RD9-4;Q96RD9-5;Q96RD9-2	2.31288	2.37917	3.36487	0.00878786	0.00731253	9.08e-05				FPGT	O14772;H0YDF0	-0.443647	-1.35539	-0.857516	0.541855	0.0132108	0.137025
FDX1	P10109	1.76862	1.84166	2.09903	0.0540182	0.041141	0.0149779				FRMD8	Q9BZ67-2;Q9BZ67;Q9BZ67-3;E9PS62;Q9BZ68;E9PRP1;Q8N4M4;E9PRA3	-1.54103	-0.958765	-0.205626	0.019928	0.182693	0.823942
FKBP3	Q00688;G3V5F2	1.04418	1.59144	1.52067	0.33965	0.0958343	0.106136				FTH1	P02794;G3V1D1;G3V192;E9PPQ4;E9PRK8;E9PKY7;E9PQR3;E9PKM5;E9PK45	-4.36585	-1.76126	-2.14127	0.00405874	0.322354	0.203142
FKBP7	Q9Y680-3;Q9Y680;Q9Y680-1;H7BZJ4;F8WCU2;F8WBF2	1.86291	2.37942	1.66546	0.157914	0.0539177	0.192707				FTL	P02792	-4.84698	0.232335	-0.91112	0.0354631	0.947871	0.761772
FKBPL	Q9UIM3	1.87077	1.61216	1.02606	0.00342154	0.0146344	0.139584				FUBP1	Q96AE4-2;C9JSZ1	-0.232612	-0.971165	-0.573287	0.788278	0.0892428	0.351808
FMNL2	Q96PY5-3;Q96PY5;C9IZY8	2.55042	2.46187	2.98338	0.0246138	0.0311687	0.00641112				FUOM	A2VDF0;X6R6T9;X6RK00;A2VDF0-2	-4.07849	-2.21572	-1.98225	0.00024559	0.0624962	0.18567
FMR1	Q06787-6;Q06787-4;Q06787-7;Q06787-10	3.32886	3.2311	1.39136	0.00448114	0.00086553	0.221218				GAMT	Q14353;A0A1W2PR36;Q14353-2;K7EM34	-2.30378	-2.28991	-2.66799	0.00199868	0.00279122	0.00028402
FNBP4	Q8N3X1-2;Q8N3X1;F5GXL1	1.31688	0.688975	0.926319	0.0756796	0.396467	0.219238				GAN	Q9H2C0;A0A3B3ITY2;A0A0S2Z5G5	-1.3366	-1.23654	-1.68273	0.147721	0.172081	0.0472089
FNDC3B	Q53EP0;Q53EP0-2;C9JKH7	-0.702992	1.60957	1.31015	0.499108	0.0516508	0.116756				GATAD2A	Q86YP4;Q86YP4-3;Q86YP4-2;C9JHD7;C9JJK9;C9JGN4;C9JMI3;C9JVY3;V9GY85;H7C3H1;V9GYX5	-0.346155	-0.751819	-0.879197	0.547067	0.0844629	0.0343842
FOS	P01100-2;P01100;G3V2V7;P01100-3;G3V5N7;G3V5J9;G3V289	2.29672	1.82483	2.24486	0.0475348	0.12216	0.0451424				GCLC	P48506;B4E2I4;A0A2R8YEL6;E1CEI4;A0A0C4DGB2;D6RGF8	-1.40194	-1.29045	-1.12915	0.0776837	0.101015	0.154027
FOXK2	Q01167;Q01167-2;Q01167-3;E9PPI7;E9PM37;I3L4U8	3.72306	2.7865	3.6755	2.68e-08	4.4e-05	6.06e-08				GDI2	P50395;Q5SX87;Q5SX86;V9GYF8;Q5SX90;Q5SX91;V9GYJ7	-0.354973	-1.0341	-0.213942	0.571778	0.0310199	0.727461
FOXO1	Q12778;A8MYZ6	1.32885	0.653382	1.09142	0.0552369	0.396085	0.114865				GGCT	O75223;M0QZK8;B8ZZK2;H7BZK5;O75223-2;O75223-4;A0A0B4J1Y4	-0.281726	-1.18412	-1.71251	0.767305	0.0579801	0.00359395
FOXO3	O43524;O43524-2;A0A2Z4LIS9	1.22381	1.86292	1.47066	0.0367698	0.00093313	0.00894769				GGNBP2	Q9H3C7;Q9H3C7-3;A0A087X1N0;A0A087X1D7;Q9H3C7-2	-0.757772	-1.58111	-1.3737	0.322641	0.0150723	0.0332406
FXR2	P51116;I3L1Z2	0.576242	0.683953	0.964529	0.358778	0.229632	0.0660709				GID4	K7ELH7;K7ENE2;Q8IVV7;K4DI96	-0.629426	-0.800445	-1.43177	0.575294	0.407681	0.0968312
GAPDH	P04406;P04406-2;E7EUT5	1.37553	0.536368	1.3065	0.0288271	0.48312	0.0361543				GIMAP1	Q8WWP7	-2.53271	-2.3387	-2.85559	0.0403961	0.0614309	0.0161458
GBA2	Q9HCG7;Q9HCG7-2;Q9HCG7-3;A0A0A0MRV1	2.26372	1.8445	1.98709	8.88e-05	0.00166518	0.00056335				GIMAP7	Q8NHV1	-1.71789	-2.39057	-2.13057	0.236816	0.0675122	0.101474
GBF1	A0A669KB10;A0A669KBG8;Q92538-3;Q92538-2;Q92538	0.159068	0.758064	0.772953	0.81985	0.0902027	0.0768538				GINS2	Q9Y248	-3.89524	-3.56565	-4.21809	0.00125457	0.00432622	0.00048013
GCOM1	H8Y6P7;P0CAP1-11;P0CAP1-8;P0CAP1-5;P0CAP1-10;P0CAP1-7;P0CAP1-6;P0CAP1-9;P0CAP1-3;P0CAP1-4;P0CAP1-2;P0CAP1;H3BTD5	1.41614	0.55963	0.875252	0.00087009	0.260794	0.0518038				GINS3	Q9BRX5-3;Q9BRX5;Q9BRX5-2	-1.68746	-1.84338	-2.82146	0.115	0.0742068	0.0032826
GDE1	H3BNA5;H3BRL5	1.64521	2.14744	1.1811	0.0318872	0.00325964	0.138452				GINS4	Q9BRT9;E5RFF9;E5RH56;Q9BRT9-2	-0.840925	-1.56238	-2.38934	0.37403	0.051672	0.00135187
GDPGP1	Q6ZNW5;A0A286YET3	1.64132	0.686537	1.37106	0.0194805	0.402656	0.0511916				GLYR1	Q49A26;Q49A26-3;Q49A26-4;K7EPU6;K7EK70	-0.677607	-1.01079	-0.569573	0.187071	0.0298736	0.253699
GEMIN2	A0A3B3IU42;H0YEL0;H0YDP6	NA	2.82688	3.90602	NA	0.0448502	0.00337395				GMEB1	Q9Y692-2;Q9Y692	-0.250731	-1.39252	-0.866606	0.675669	0.00057236	0.0366197
GGACT	Q9BVM4;M0R0M3;M0R217	1.53106	1.27304	1.80396	0.174622	0.256779	0.0817253				GNPNAT1	Q96EK6;G3V5E4;G3V4W4	-1.8828	-1.84601	-1.8753	0.0880469	0.0886749	0.0769163
GIMAP2	Q9UG22	1.86975	1.53808	1.58451	0.0562509	0.128445	0.105011				GOLGB1	Q14789-2	-1.42659	-0.527133	-0.973653	0.0554577	0.550641	0.203412
GLE1	Q53GS7;Q53GS7-2	1.187	0.975105	0.786531	0.0229072	0.070772	0.151679				GON7	Q9BXV9;H0YJA8	-0.900606	-1.09815	-1.06993	0.198185	0.0896884	0.0935378
GLRX	P35754	0.329261	0.854536	1.66516	0.830503	0.438638	0.0823926				GOSR2	A0A1W2PQS3;A0A1W2PP28	-2.46117	-0.20766	-1.58442	0.0776837	0.920551	0.272906
GLS	O94925;H7BZD1;B7Z509;O94925-2	1.02616	1.26864	1.76686	0.315604	0.168745	0.0398705				GPATCH4	Q5T3I0;Q5T3I0-3;A0A0A0MRK1;E9PAV9;F8W895;E9PPY4;F2Z3C6;Q5T3I0-2	-2.11318	-1.71485	-1.56191	0.0193732	0.0675134	0.0908981
GMPPA	Q96IJ6;Q96IJ6-2;A0A087WUI8;F8WD54;C9JAH0;A0A0U1RRC2	0.131623	1.45498	2.00629	0.932292	0.129979	0.0255319				GPSM3	Q9Y4H4;E9PIP3;E9PIE9	-1.69121	-2.21521	-1.40717	0.159615	0.0478466	0.23238
GMPPB	Q9Y5P6;Q9Y5P6-2	-0.29846	1.58573	1.93643	0.829963	0.0733216	0.0214937				GPX3	A0A087X1J7;P22352;H0YBE4;E5RG32;H0YC19	-2.59847	-1.56617	-1.85771	0.0268536	0.21434	0.123962
GMPS	P49915;P49915-2	1.09524	0.304702	0.135153	0.0263629	0.626234	0.845691				GRAMD1C	Q8IYS0;E9PHT3;Q8IYS0-2;C9J7B8	-0.547999	-1.4979	-1.82046	0.660724	0.10222	0.0363554
GNG7	O60262;K7ESC6	1.85853	2.10966	3.65506	0.136293	0.0669366	0.00061027				GRAP	Q13588;A8MW78	-1.18151	-3.4515	-1.81564	0.356656	0.00085796	0.096623
GNPTAB	Q3T906;Q3T906-2;H0YIE6;H0YIU2;H0YIK3	1.67967	2.31277	1.84919	0.104982	0.016006	0.0549338				GRAP2	O75791;B1AH86;O75791-2	-2.1366	-3.83284	-2.65251	0.297251	0.0291602	0.144699
GOLGA1	Q92805;R4GNH1;H0YE54;Q5T165	0.630967	1.34777	1.83483	0.300067	0.00774825	0.00015712				GRB2	P62993;P62993-2;J3QLF6	-0.781647	-1.37238	-0.544434	0.361793	0.059947	0.513608
GOLGA2	A0A6Q8KRG2;Q08379;A0A1W2PQY5;R4GND7;REV__A0A6Q8PG76;REV__Q5SY18;REV__O94827-4;REV__O94827-5;REV__O94827-3;REV__O94827;REV__O94827-7;REV__O94827-2;REV__O94827-6;REV__A0A5F9ZHW8	0.0108171	1.19858	0.987942	0.992917	0.0294305	0.0732343				GRK2	P25098;E9PRV7	-0.770057	-1.70897	-1.61683	0.302525	0.00600643	0.00843946
GOLPH3L	Q9H4A5;Q5T5I6;Q9H4A5-2	1.87826	2.17357	2.22888	0.018817	0.00615331	0.00410574				GSKIP	Q9P0R6;G3V4I5;G3V368	-1.77163	-1.72404	-1.4493	0.00370675	0.00573759	0.0203155
GORASP2	Q9H8Y8;Q9H8Y8-3;Q9H8Y8-2;F8WEG2	0.0225415	1.06339	1.38424	0.987486	0.163143	0.0537931				GSS	P48637;A0A2R8Y430;A0A2R8Y5T7;P48637-2;A0A2R8Y6Q7;A0A2R8Y7I7;A0A2R8YF34;A0A2R8Y790;A0A2R8Y446;A0A0S2Z4J7;A0A2R8Y2X9;A0A2R8Y6Y6;A0A2R8Y4V9;A0A2R8Y2F2	-1.59923	-1.49436	-1.45461	0.0687235	0.0866798	0.0902217
GPATCH2	Q9NW75-2;Q9NW75	2.12055	1.41979	1.29817	0.00113107	0.0418366	0.0591841				GTF2B	Q00403;B1APE1;B1APE2	-0.943565	-1.59118	-1.07938	0.126024	0.00445123	0.0600376
GPATCH8	Q9UKJ3;Q9UKJ3-2;K7EKU0;Q7Z570	1.0573	0.554274	1.01213	0.0261854	0.288367	0.029045				GTF2H3	F5GWD3;Q13889;F5GXG6;F5H4K7;H0YFF7;F5H3G1;A0A087WYD5	-1.02435	-1.9836	-1.79982	0.259753	0.0110136	0.0190838
GPBP1	D4PHA4;Q86WP2;Q86WP2-2;Q86WP2-3;Q86WP2-4	3.9431	2.70471	3.86464	0.00154484	0.111994	0.0021988				GTF2H5	Q6ZYL4	-0.828642	-1.00245	-0.928299	0.196527	0.0931033	0.114429
GPS1	Q13098	0.681638	0.3989	0.771336	0.122983	0.402656	0.0623935				GTF3C1	Q12789-3;Q12789;H3BU37;H3BU55;I3L1Z3;H3BRD0	-3.26773	-0.0349404	-0.0680936	7.1e-17	0.951968	0.89558
GPS1	A0A096LPJ3;J3QLT0	1.3379	1.23607	1.3791	0.0423107	0.0484347	0.0239915				GTF3C3	Q9Y5Q9;A0A494C1S7;Q9Y5Q9-2;H7C0C0;H7C143;F8WC64;H0YFI7;H7BZV8	-0.687784	-0.61027	-1.13631	0.242593	0.284943	0.024912
GRSF1	Q12849;F5H5I6;H0Y8R1;H0YAK1;Q12849-5	1.72536	1.48984	1.33272	0.00641253	0.0233867	0.0406073				GTF3C4	Q9UKN8;F2Z356	-1.21899	-0.894579	-0.693729	0.00125304	0.0237401	0.0809233
GTPBP6	O43824	1.84508	1.02377	1.31883	0.0267885	0.263111	0.12604				GTF3C6	Q969F1	-0.773232	-1.14679	-1.43581	0.172772	0.0271639	0.0040138
GUK1	B1ANH0;Q16774-2;B1ANG9;Q16774-3;B1ANH2;B1ANH3	1.10213	1.13188	1.33855	0.0942334	0.0864349	0.0290606				GUCY1A1	Q02108;Q02108-2;J3KQW2;Q6PJR4;J3KPQ8;D6RF78	-2.63041	-2.31871	-4.1711	0.31139	0.35284	0.0598387
GZMB	J3KQ52;P10144;Q6XGZ2;J3KPK2	3.57587	1.16282	1.84342	0.00130144	0.376115	0.21654				H1-5	P16401	-1.97058	-1.57445	-2.40947	0.162323	0.262487	0.0615878
H1-1	Q02539	3.67355	2.07963	2.83288	0.00525537	0.147261	0.0343751				HAUS3	Q68CZ6;A0A5F9ZHQ7;Q68CZ6-2;D6R993	-1.00991	-1.21149	-1.22965	0.0507152	0.0167841	0.0121813
H2AC20	Q16777	5.79957	4.12615	5.56041	0.00045725	0.0274767	0.00087809				HAUS4	Q9H6D7;G3V541;Q9H6D7-4;G3V5A5;Q9H6D7-2;Q9H6D7-3;G3V4X7;H0YJ09;H0YIZ6;G3V5Z2;G3V2T6;G3V2I5	-0.716074	-1.52795	-1.8541	0.156167	0.00028335	5.19e-06
H2AC21	Q8IUE6;REV__H0Y672	4.42347	3.00491	3.68917	4.4e-06	0.00102323	3.83e-05				HAUS6	Q7Z4H7;Q7Z4H7-3;Q5VY60;Q7Z4H7-2;Q5SYF9	-1.23577	-1.38825	-1.45424	0.0176971	0.00774825	0.00426805
H2AX	P16104	1.86548	1.08141	2.20724	5.44e-05	0.0288978	1.9e-06				HCFC2	Q9Y5Z7;Q9Y5Z7-2;F8VU09	-1.4846	-0.78841	-0.801096	0.00231632	0.146831	0.13138
H2BC4	P62807	1.88219	1.55435	2.0781	0.010989	0.0452774	0.00448555				HDAC3	O15379;O15379-2	-0.725579	-0.563859	-0.337457	0.0912076	0.192548	0.468978
H3-3B	K7EK07;P84243;K7EMV3;A0A590UJJ6;B4DEB1;K7ES00;K7EP01	6.0119	3.22321	4.99826	0.00030391	0.0849837	0.00348504				HDAC8	Q9BY41;A0A3B3IRI9;A6NGJ7;A0A3B3ISJ4;A0A3B3IS68;A0A3B3IT04;A0A3B3ITZ3;A0A3B3IT30;Q9BY41-4;A0A3B3IRV1;A0A3B3IRP8;A0A3B3IS37;A0A3B3ISE4;A0A3B3IU52;A0A3B3IRJ3;A0A3B3IT84;E7EVA8;A6NFW1;A0A3B3IU62;A0A3B3IRZ0;A0A3B3ISS7;A0A3B3IT95;A0A3B3IRZ8;A0A3B3IT98;Q9BY41-5;A6NMT1	-1.09587	-1.05285	-1.62079	0.0949513	0.102392	0.00682593
HACD2	Q6Y1H2	4.57255	3.03517	3.87952	2.78e-08	0.00035651	3.67e-06				HDGFL3	Q9Y3E1;H3BPM9;H3BPQ6	-2.01519	-2.7862	-4.05784	0.280934	0.0931033	0.00894769
HACD3	Q9P035;H3BS72;H3BPZ1;Q9P035-2;H3BRL8;H3BMZ1	1.54849	2.5679	1.87505	0.0942334	0.00239474	0.0297345				HERC4	Q5GLZ8-2;Q5GLZ8;Q5GLZ8-3;Q5GLZ8-6;H0Y6K7;D6RCL5;Q5GLZ8-4;Q5GLZ8-5	-0.016303	-0.724306	-0.262022	0.982087	0.0498598	0.54189
HAGH	Q16775;H3BPK3;Q16775-3;H3BV79	0.963376	1.28647	1.61885	0.205121	0.0630024	0.0139737				HES1	Q14469	-4.40687	-4.76095	-5.97548	0.130854	0.0906835	0.026231
HAUS5	O94927;O94927-2;K7EQ61	1.2016	1.00835	0.866289	0.0201151	0.0590917	0.106016				HGH1	Q9BTY7;E9PIX0	-0.8558	-1.1972	-1.31604	0.312455	0.11039	0.0687602
HAUS7	Q99871;Q99871-2;Q99871-3;H7BZF8	2.14225	1.74169	1.75953	0.00046332	0.00607884	0.00476399				HIBCH	B9A058;H7C1A5;H7C126	-3.06006	-3.07959	-2.98898	0.0589789	0.0544274	0.0579598
HCCS	P53701	1.50424	1.52267	1.54021	0.0566243	0.0544511	0.0448682				HIF1AN	Q9NWT6;E9PL41;E9PNR8	-0.795521	-1.3966	-1.2456	0.278947	0.0269798	0.0464244
hCG_2043426	F6QDS0;I3L352;Q9NUU7-2;H3BTX1	1.41618	0.971057	1.02771	0.0849413	0.258902	0.218356				HLA-C	O19617;A0A140T9H5;A0A140T921;A0A140TA05;A0A140T9L3;A0A140TA12	-6.12505	-5.55783	-6.11783	0.0994703	0.132123	0.086044
HDAC1	Q13547;Q5TEE2	0.84092	0.109754	0.262459	0.0457262	0.856801	0.596191				HLA-DMB	F6UB75;A0A140T9U6;A0A140T9T8;A0A140T9R2;A0A140T9R0;A0A140T9I2;A0A140T9C9;A0A140T926;A0A0G2JIJ2;A0A0G2JI43;P28068	-2.49966	-3.19044	-2.25295	0.0107865	0.00104989	0.0220372
HDAC5	Q9UQL6-3	2.21055	1.43548	1.79899	4.61e-06	0.00484882	0.00025879				HLA-DRA	Q30118;A0A0G2JH46;A0A0G2JMH6;P01903;A0A140TA34;P01906	-1.38504	-2.83043	-1.67776	0.450949	0.060022	0.297391
HDAC7	J3KPH8;Q8WUI4-3;Q8WUI4-8;Q8WUI4-5;Q8WUI4-6;Q8WUI4-7;Q8WUI4;Q8WUI4-4;Q8WUI4-10;F8VWY3;C9JEB6;C9JNI4;C9J102;C9JF80;Q8WUI4-2;Q8WUI4-9;H0YI41;C9JVZ1;C9JBC2;H0YH91;A0A087WYQ4;C9JGF5;H0YI15;C9JZ79;C9JH46	1.85069	1.44016	1.10652	0.0023637	0.0257688	0.0892198				HMBOX1	Q6NT76-2;Q6NT76-5;H0YLF2;E5RGZ2;H0YKJ1;Q6NT76-3;Q6NT76;Q6NT76-4;E5RHH9	-1.30885	-1.57849	-1.64793	0.119813	0.051461	0.034866
HDAC9	Q9UKV0-3;Q9UKV0-10;B7Z3P7;B5MCF1;Q9UKV0-9;Q9UKV0-8;Q9UKV0-11	3.72993	3.3847	2.78478	2.5e-07	5.92e-06	9.64e-05				HMGN5	Q5JSK9	-1.90212	-2.75764	-3.85333	0.403751	0.163695	0.0366137
HDDC2	Q7Z4H3;Q7Z4H3-2;V9GYS5;V9GZ04;Q7Z4H3-3	1.6755	0.857161	1.82567	0.00702144	0.227674	0.00295888				HMGXB4	Q9UGU5;B0QXZ8;B0QXZ9;F8WDU7	-1.75159	-2.3448	-2.34019	0.00220914	5.41e-05	3.69e-05
HDDC3	Q8N4P3;H0YNP9;Q8N4P3-2;H0YKT9	1.9678	1.95484	2.13756	0.0326122	0.0337963	0.0164271				HMOX1	P09601;B1AHA8	-3.50685	-1.68701	-2.4705	0.0282701	0.351891	0.13766
HDGFL2	Q7Z4V5-2;Q7Z4V5;A0A087WT54;K7ERA4;M0R0J3;A0A087WZ99;K7EJP7	1.01008	0.00256523	0.0156404	0.0836594	0.998033	0.985455				HNRNPD	D6RF44	-1.60497	-2.79064	-4.88061	0.498132	0.180713	0.00787178
HDHD2	Q9H0R4;K7ER15;Q9H0R4-2;K7EQD2;A0A1B0GXB1;K7EKX8	0.322959	0.168559	2.78998	0.845109	0.917899	0.0044724				HNRNPF	P52597;A0A1B0GW42	-0.492829	-1.33674	-0.953974	0.415203	0.00558829	0.0524918
HDLBP	A0A024R4E5;Q00341;H0Y394;H7C0A4;H7C2D1;H7BZC3;C9JIZ1;C9J5E5;C9JZI8;C9JES8;C9JHZ8;C9JHS7;C9JK79;C9JT62;H7C3D0;C9JEJ8;C9JBS3;C9JQ82;C9JMQ6;C9J739;C9JHS9	-0.0964686	2.10828	1.88713	0.940297	0.00432622	0.0101255				HNRNPL	M0QYL7	-1.59669	-1.70486	-1.78082	0.0957572	0.068397	0.0497078
HEATR5A	F5H619;Q86XA9-2;Q86XA9;H7C5W6;H0YIW3;F8VQQ6;H0YHE0;H0YHS5;Q86XA9-3	NA	1.99785	2.37488	NA	0.14918	0.0725007				HNRNPM	M0R019	-1.6253	-1.66103	-1.66693	0.00947157	0.00863934	0.00745091
HEATR6	A0A087WXZ7;K7EIX2;Q6AI08;K7ELR8;K7EK31;K7EKB1;K7ESP5	1.98367	1.52876	1.61302	0.00116662	0.0169911	0.00966454				HOOK3	Q86VS8;H0YE69;H0YDK4	-0.902858	-0.716553	-0.980275	0.121638	0.214907	0.0698804
HECA	Q9UBI9	1.80668	0.467055	1.33247	0.00373203	0.561599	0.0393638				HPF1	Q9NWY4;A8MVJ9	-0.273547	-1.05733	-1.00726	0.749849	0.0665057	0.0766288
HEXIM2	Q96MH2;K7ELS4;K7EJA3;K7ERG7;K7ESM2;K7EIM4	1.40271	1.02968	1.79062	0.0726438	0.196285	0.0136372				HPS6	Q86YV9	-0.335057	-0.936594	-0.690614	0.560234	0.0336091	0.124038
HIRA	P54198;P54198-2	1.00372	0.573323	0.232311	0.0331512	0.271225	0.700943				HS1BP3	Q53T59;F6TR53;B5MC96;H7BZZ1;H7C0Y9;A0A494C0K6;F8WDN8;A0A0D9SFN1	-1.13169	-1.17699	-0.787734	0.0256118	0.0201266	0.135239
HM13	A0A3B3IUB5;Q8TCT9-5;Q8TCT9;A0A075B6F6;A0A0S2Z6F0;A0A3B3IT72;A0A0C4DGU3	1.77582	3.37349	2.71149	0.228097	0.0076304	0.0335225				HSP90AA4P	Q58FG1	-3.84849	-3.40245	-4.41447	0.0072965	0.021655	0.00183052
HMGA1	P17096-2	3.30363	1.9855	2.91326	0.00103168	0.0739416	0.00439335				HSPB11	Q9Y547;A6NIR2;X6R7Y7;A6NG08	-1.51101	-0.908323	-1.62603	0.0086507	0.150171	0.00415676
HMGA1	P17096;P17096-3;A0A669KAX1;A0A1W2PRV2	4.76121	2.05508	3.56136	8.36e-06	0.0923806	0.00123116				HYOU1	J3QL06	-2.54142	-2.0437	-1.7991	0.0726438	0.259459	0.212812
HMGN1	P05114;A6NEL0;F2Z2W6;F2Z2Y5;H7BXJ5;A0A494C035;A6NL93	2.70308	1.41004	1.54817	0.00355649	0.169821	0.118934				IFNAR2	P48551;F8WDE1;C9JM33;P48551-3;C9K067;C9JCU0	-1.76381	-0.652659	-0.896176	0.0268536	0.488395	0.300632
HMGN2	P05204	3.7996	2.76189	2.42422	4.76e-05	0.00531646	0.0129861				IFT27	Q9BW83;Q9BW83-2;F5GZ09;H0Y6C7;B1AH58;B1AH56	-1.42177	-0.49283	-0.937914	0.0673373	0.598085	0.244255
HMGN3	Q15651	4.25336	3.46291	3.30262	0.00097608	0.0102102	0.0127683				IFT74	Q96LB3;Q96LB3-2;E5RH29;A0A3B3IT46;E5RGX6;E5RJK3	-1.73215	-1.80988	-1.99451	0.107529	0.0841703	0.0484443
HMGN3	A0A087WZE9;Q15651-2	3.83703	3.88139	3.36852	3.92e-05	6.23e-05	0.00039151				IGBP1	P78318	-0.649744	-0.829956	-0.675321	0.205698	0.0792915	0.160538
HMGN4	O00479	4.70508	3.49766	3.95161	9.16e-08	0.00014859	9.92e-06				IGF2BP2	F8W930;Q9Y6M1-1;Q9Y6M1;Q9Y6M1-5;Q9Y6M1-6;Q9Y6M1-3;Q9Y6M1-4	-1.65028	-2.11957	-3.70714	0.309973	0.147364	0.00539122
HNRNPA1	P09651;P09651-2;F8W6I7;P09651-3;F8VZ49;H0YH80;F8VTQ5;F8W646	2.19599	1.44092	1.34349	0.0038023	0.0828035	0.096623				IGFBP7	Q16270-2;Q16270	-2.58776	-2.313	-2.9592	0.0545067	0.0894042	0.0218001
HNRNPA2B1	P22626;P22626-2;A0A087WUI2	1.46601	0.227128	0.878958	0.0305224	0.817663	0.221168				IGHD	P01880	-8.29378	-5.78869	-5.29256	0.0285636	0.149036	0.187135
HNRNPC	P07910-2;B2R5W2;P07910;G3V4W0;P07910-3;P07910-4	1.26612	0.0361939	0.480728	0.0107093	0.965024	0.406196				IGHG2	A0A286YEY4	-7.77258	-3.7987	-3.9319	0.0428666	0.380086	0.351082
HNRNPD	Q14103-4;Q14103-2;D6RBQ9	4.53976	3.61498	3.48855	0.00016307	0.00458252	0.00507456				IGHM	P01871;P01871-2	-5.40849	-3.38993	-2.57688	0.0127644	0.148791	0.287039
HNRNPU	Q00839-2;A0A1W2PPS1;A0A1W2PP35;A0A1W2PQL0;A0A1W2PP34	3.88677	3.20365	3.23538	0.00067755	0.0076601	0.00578151				IGHV3-72	A0A4W8ZXM2;A0A0B4J1Y9	-6.9623	-3.5314	-3.63806	0.0659139	0.402294	0.37366
HP1BP3	Q5SSJ5;Q5SSJ5-2;Q5SWC8;B0QZK4;B0QZK8;B0QZK7;B0QZK6	1.47739	0.993467	1.50841	0.0118919	0.117845	0.00957182				IGKV2-24	A0A0C4DH68;A0A075B6R9	-9.99729	-6.90067	-7.52724	0.0196475	0.130789	0.087781
HPS4	Q9NQG7;F1LLU8;Q9NQG7-2;Q9NQG7-3;Q9NQG7-4;F8WC53;E5RG08;F8VYA9	3.30192	2.14668	2.70992	0.00261994	0.00774825	2.63e-05				IGKV2D-28	A0A5H1ZRS2;A0A075B6P5;P01615;A0A087X0Q4;A0A087WW87;P01614;A0A075B6S6	-7.95408	-6.00804	-4.67348	0.0410328	0.139543	0.258962
HSBP1	O75506	1.15938	1.24072	0.761799	0.0728981	0.0496541	0.255452				IGKV3-15	P01624;A0A087WSY6	-6.60691	-5.26903	-4.73471	0.0886992	0.180325	0.231075
HSD17B10	Q99714;Q99714-2;Q5H928	0.823856	0.873492	1.51873	0.433407	0.367146	0.075369				IGKV3-20	P01619	-5.98461	-5.33829	-4.95611	0.076211	0.11401	0.139253
HSD17B8	Q92506	1.65098	1.84525	1.7288	0.154167	0.093753	0.113051				IGKV4-1	P06312	-7.46367	-3.85815	-4.07833	0.0155259	0.260508	0.222902
HSP90B1	P14625;Q96GW1;A0A1W2PRR1;H0YIV0;F8VPC7	0.0649274	2.40531	2.14381	0.980156	0.0498598	0.0785462				IGLV1-51	P01701	-11.4706	-7.97782	-7.70038	0.0037213	0.0561012	0.0618917
HSPA13	P48723	-0.0075747	2.26444	2.34076	0.996466	0.0453885	0.0343842				IGLV3-21	P80748;A0A075B6K5;A0A075B6K2	-7.15943	-4.36266	-4.38796	0.0189962	0.187349	0.178546
HSPA6	P17066;P48741	0.0418406	1.24254	1.84394	0.981038	0.170404	0.0275522				IKBKB	O14920;O14920-2;A0A499FJS7;O14920-4;G3V105;E5RGW5;O14920-3;J3KNS5;E5RJH2;E5RGA0;E5RIW0;E5RFT3;E5RFG5	-1.03455	-1.68499	-1.51034	0.044672	0.00057934	0.00173351
HSPA8	P11142;E9PKE3;E9PNE6;P11142-2;E9PS65;E9PLF4;E9PM13;E9PI65	0.785514	0.462463	0.817222	0.0897533	0.366315	0.0640185				IKBKG	Q9Y6K9;Q9Y6K9-2;A0A087X1B1;A0A087WUW6;A0A087X0G7;Q9Y6K9-3;C9JN51;C9JH59;C9JCG6;A0A087WV30;A0A087X1K7	-0.660501	-1.28621	-1.10507	0.29497	0.0158126	0.0388086
HSPA9	P38646;A0A3B3ITI4;D6RJI2;H0YBG6;H0Y8S0;D6RA73;A0A3B3ITN1	1.78357	1.88131	1.8931	0.0631532	0.0455496	0.039539				IKZF3	Q9UKT9;Q9UKT9-7;Q9UKT9-3;Q9UKT9-2;Q9UKT9-8;Q9UKT9-4;Q9UKT9-5;Q9UKT9-6;Q9UKT9-15;Q9UKT9-9;Q9UKT9-10;Q9UKT9-13;Q9UKT9-11;Q9UKT9-14;Q9UKT9-16;A0A0C4DGN9;Q9UKT9-12;F8VPL6;Q9H2S9-2;Q9H2S9	0.150271	-1.55284	0.833041	0.909229	0.0547795	0.345593
HSPBAP1	Q96EW2;Q96EW2-3;Q96EW2-2	1.83583	1.57932	1.94786	0.0912076	0.146831	0.0585308				IL17RA	Q96F46-2;Q96F46	-1.63892	-1.28137	-2.16464	0.0562509	0.152003	0.00782583
HSPE1-MOB4	S4R3N1;Q9Y3A3-2;B4DM50	1.29834	1.30518	1.72039	0.0913798	0.0866366	0.0152035				ING3	E7ET07;Q9NXR8;A0A0C4DG38;Q9NXR8-2;Q9NXR8-3	-0.803092	-1.19061	-1.31791	0.215305	0.0388153	0.018165
HYPK	Q9NX55;Q9NX55-3	1.52036	0.571716	1.05692	0.0021663	0.324291	0.039539				INO80C	Q6PI98;Q6PI98-4;Q6PI98-3;K7EIY8;K7EQ79;M0R3E2;K7ELX9;K7ENM4;K7ENP7;K7EKI6	-0.891281	-2.00345	-1.60774	0.217265	0.0015524	0.0107185
IBTK	Q9P2D0;E7EPI0;Q9P2D0-2;E9PDR5;H0Y9N7;D6R9F4;Q9P2D0-3	NA	4.68854	3.45428	NA	8.25e-08	4.78e-05				INO80E	H3BNM4;Q8NBZ0;J3KNE2;I3NI13;I3L270;Q8NBZ0-2	-1.35179	-1.38004	-1.47576	0.13044	0.111222	0.0775272
IDH3A	P50213;H0YL72;P50213-2;H0YMU3;H0YLI6;H0YKD0;H0YNF5;H0YM64;H0YM46;Q68D72;H0YLF8;H0YNF8;H0YL05	1.43413	1.44685	2.25488	0.332864	0.296115	0.0731481				INPP4B	E9PCZ3;D6RJC3;E7EQN9;O15327;E9PHC0;E9PG59	-1.55983	-1.98277	-3.79162	0.422132	0.245214	0.013593
IFIT5	Q13325;Q13325-2	1.82198	1.42068	1.86751	0.0441518	0.128849	0.0342507				INPP5D	Q92835-2;Q92835;Q92835-3;H0Y5Q9;H7C403;R4GMN8	-0.692586	-2.08659	-1.15554	0.480718	0.0058671	0.152189
IGHMBP2	P38935;A0A6Q8PGT6;A0A6Q8PF01;A0A6Q8PHR8;A0A6Q8PFN4	1.51411	1.44213	2.28199	0.00626672	0.0110099	4.04e-05				INPP5F	Q9Y2H2;A0A3B3ITL0;A0A3B3IRJ9;Q9Y2H2-4;A0A3B3ITR9;A0A3B3ISI3;A0A3B3ISJ5;Q9Y2H2-3;Q9Y2H2-2;A0A1B0GUS5;A0A0J9YWP2;A0A0J9YY79;A0A0J9YVW6;A0A0J9YYL5	-1.75138	-1.00869	-2.85719	0.00482271	0.126465	9.26e-07
IGSF8	Q969P0;Q969P0-3;Q969P0-2	0.173563	1.49443	2.69146	0.909762	0.117713	0.00176257				INTS2	J3KMZ7;Q9H0H0;A0A2R8Y4Z6;A0A2R8Y7F8	-0.828889	-1.01385	-1.28726	0.0731703	0.0238003	0.00248218
IKZF1	Q13422;Q13422-7;Q13422-3;Q13422-4;Q13422-5;A0A087WU46;A0A0A0MST1;Q13422-8;Q13422-6;A0A0A0MRA0;A0A2R8YFR0;Q3T907	1.28814	-0.0140019	0.63728	0.00368294	0.985734	0.190024				INTS8	Q75QN2-2;Q75QN2;J3KNV5;H0YBS1;E5RIN8;E5RG48;H0YBQ1;E5RJL5;E5RJF0;H0YC12;E5RH10	-0.958221	-0.546271	-0.526547	0.00214055	0.103086	0.113389
ILVBL	A1L0T0;M0R026;M0QZX5;E9PJS0;M0R1B5	0.764161	1.65254	1.13285	0.36088	0.0167806	0.111786				INTS9	Q9NV88-3;Q9NV88-2;Q9NV88;G3XAN1;E5RG70;H0YBK3;H0YBH8;E5RK47;E5RJ88	-0.0538337	-0.111809	-0.839685	0.943312	0.861931	0.0596268
IMP4	Q96G21;H0Y714;E7ENR5;B8ZZ47;B9A008;F8WCN0	1.24916	0.780739	1.32679	0.0202121	0.179829	0.0118779				IQCB1	Q15051;Q15051-2;Q15051-3;C9JVC4;C9JXD7	-1.03389	-1.05454	-1.41557	0.291507	0.249948	0.0950109
ING1	Q9UK53-2;A0A0C4DFW2;Q9UK53-4;Q9UK53-5;Q9UK53;A0A087WXF7;Q9UK53-3	4.27113	2.9938	3.06891	2.26e-10	1.12e-05	3.52e-06				IQGAP1	P46940;A0A0J9YXZ5;H0YLE8;A0A087X225;H0YKA5;A0A087WWP1	-0.801118	-1.28176	-0.679988	0.0827532	0.00279122	0.137233
ING4	Q9UNL4-8;Q9UNL4-4;Q9UNL4-7;Q9UNL4-5;Q9UNL4-6;Q9UNL4-2;Q9UNL4;Q9UNL4-3	2.72766	2.22449	1.95784	0.00149533	0.0121174	0.0250382				IRAK4	Q9NWZ3;Q9NWZ3-2;A0A0R4J2F4;F8VR40;F8VW24;F8VVZ1	-0.631093	-1.27869	-0.761189	0.337765	0.0204577	0.193846
ING5	A0A1B0GW41;Q8WYH8-2;Q8WYH8;E9PEN0	2.78457	2.01876	1.84139	5.2e-05	0.00531646	0.00987992				IRF2BP1	Q8IU81	0.284972	-0.276667	-1.17298	0.720909	0.68887	0.0226454
INIP	Q9NRY2;X6R8P6;Q9NRY2-2	3.17455	1.52416	2.47362	6.95e-06	0.0444274	0.00048013				IRF2BP2	Q7Z5L9;Q7Z5L9-3	-0.693488	-0.962206	-1.61736	0.417878	0.195339	0.0163374
INO80	Q9ULG1;H0YMN5;A0A087X0U7	0.77611	0.515981	0.391912	0.0898876	0.278721	0.427343				ISY1	Q9ULR0;Q9ULR0-1;Q9ULR0-2	-0.373996	-0.876737	-1.04914	0.54123	0.0667118	0.0219016
IREB2	P48200;P48200-2;H0YNL8;H0YLE0;H0YN46	1.76602	0.565047	1.31027	0.0064718	0.476221	0.0495396				ISYNA1	Q9NPH2-2;Q9NPH2-3;Q9NPH2;J3QS51;J3KRH4	-0.926174	-1.18648	-2.198	0.479831	0.304043	0.0320162
IRF1	P10914;R4GNI0;C9JD95;C9J9C5;V9P921	4.44057	2.62588	2.94291	0.00827961	0.0329653	0.0023412				ITFG1	Q8TB96;F5GXC5;H3BUJ1	-1.52205	-0.454025	-0.910355	0.0566243	0.644577	0.277543
IRF4	Q15306;Q15306-2;F2Z3D5	0.0781486	1.91817	2.22604	0.961297	0.0310782	0.00896119				ITGA2	E7ESP4;E7EMF1;E9PB77;D6RG08	-2.29688	-0.933391	-1.57699	0.0583445	0.508289	0.20653
IRF5	Q13568-4;Q13568;Q13568-5;Q13568-3;Q13568-2;C9J7M2;A0A087WWA0;Q13568-6;C9JYP7;F8WDH6;A0A0G2UM11;C9JB67	1.12524	0.433318	0.834751	0.0668257	0.536858	0.171566				ITGAL	P20701;P20701-2;P20701-3;B4E021;B4DQ77;H3BSV1	-1.93826	-2.7999	-2.56897	0.0832677	0.0077066	0.013593
IRF7	M9RSF4;Q92985-4;Q92985-2;Q92985;A0A3B3ISS4;E9PR03;A0A3B3ISC0;E9PSE3;Q92985-3	3.07414	2.32062	3.06129	0.141425	0.101943	0.0224405				ITGAV	P06756-3;P06756-2;P06756;H7BZG1	-2.35088	-1.33222	-1.77436	0.0165163	0.21194	0.0761644
IRS1	P35568	1.78312	2.0727	2.71459	0.246765	0.065603	0.0108155				ITIH2	P19823;Q5T987	-2.79366	-2.32461	-2.74476	0.0366244	0.0902027	0.0366837
ITFG2	Q969R8;Q969R8-2;H0YFM4;A0A2R8Y7E0;F5H1D0;H0YGR0	3.28313	2.5762	2.8679	1.63e-06	0.00034719	4.06e-05				ITPK1	Q13572;G3V4M9;Q13572-2;G3V588;G3V5A3;G3V3C0	-2.39185	-2.25971	-2.49536	0.0128855	0.0214039	0.00879293
ITPRID2	P28290;E9PHV5;P28290-3;P28290-2;E7EUL7	0.667151	1.21095	0.560028	0.410808	0.0740963	0.460027				ITPRIP	Q8IWB1;X6RK76	-1.55407	-1.13735	-1.21335	0.0726438	0.204679	0.163702
JADE1	Q6IE81-2;Q6IE81;Q6IE81-3;D6RGE7;D6RCS1;D6RC05;D6RBB3;D6RFK0	3.79338	2.3913	2.51963	9.14e-09	0.00035607	0.0001376				ITSN2	Q9NZM3-2;Q9NZM3;A0A087WVF7;Q9NZM3-3;E7EPJ2;F8W719;H7C0L8	-0.396334	-0.85256	-0.392352	0.406379	0.0301794	0.368072
JAGN1	Q8N5M9;A0A3B3ITE9	1.44388	1.95557	1.36231	0.177697	0.0477139	0.18567				JPT1	Q9UK76;J3KT51;F2Z3M5	-1.55037	-2.07128	-1.58903	0.0874648	0.0145869	0.0638848
JMJD6	Q6NYC1;Q6NYC1-3;B2WTI3;B2WTI4;K7EJU9;Q6NYC1-2	2.58368	3.06488	3.81215	0.0008523	0.0001198	1.05e-06				JUP	P14923;C9JTX4;C9J826;C9JK18;C9JKY1;C9JPI2;K7ERP3	-1.7854	-1.25193	-1.61816	0.0979825	0.274257	0.124924
JMY	Q8N9B5-2;Q8N9B5	3.27654	3.24017	2.61792	3.87e-05	8.43e-05	0.00135187				KAT6B	Q8WYB5;Q8WYB5-2;A0A3B3ISI1;Q8WYB5-3;A0A3B3ITI0;A0A3B3IT19;A0A3B3IU93;A0A3B3ISF5;A0A3B3IRI4;A0A3B3IS73;A0A3B3IT63;A0A3B3ISW3;A0A3B3ISD5;A0A3B3ITA4;A0A3B3IUA4;A0A3B3IU70;A0A3B3ITC3;A0A3B3ISD0;A0A3B3ITP3;A0A3B3ISX5;A0A3B3IRV4;A0A3B3ITV5;A0A3B3IRN9	-0.960693	-0.6666	-1.14776	0.112033	0.285071	0.041902
KANK1	Q14678;Q14678-2;Q5W0W3;Q5W0W2	1.43395	1.86528	1.58128	0.114055	0.0291602	0.0636303				KAT7	O95251;O95251-4;A0A6Q8PHH2;O95251-2;E7EUP3;O95251-5;O95251-3;D6RFZ5	-0.363185	-0.967245	-0.978822	0.541585	0.0356159	0.029045
KANSL2	F8VXI8;F8VX10;Q9H9L4;H0YIQ8;F8VRX7;F8VUX5;F8VP38;H0YHR2;H0YID1	2.86011	2.22596	1.07098	0.00855992	0.00409083	0.399251				KBTBD2	Q8IY47;A0A087WXP9;C9JZ29;C9JI11	-0.721781	-1.30089	-1.40126	0.454998	0.105735	0.0720986
KAT2B	Q92831	2.35878	1.38977	1.78633	1.33e-05	0.016637	0.00131427				KBTBD8	Q8NFY9;C9JAA6;Q8NFY9-2;C9J331	-2.54414	-2.74312	-2.31887	0.0811355	0.0529202	0.103734
KAT6A	A0A3B3IS53;A0A3F2YNX6;Q92794;A5PLL3;A0A3B3ITI3;A0A3B3ISU5;A0A3B3ISZ3;C9JJY6	1.2413	0.683065	0.507162	0.00162369	0.117386	0.263386				KCTD10	F5GWA4;Q9H3F6-2;Q9H3F6;F5H497;F5H6V0;F8W8I7	-1.7153	-2.22536	-1.41192	0.00370153	0.00028311	0.0102483
KCMF1	Q9P0J7;C9J3I2	3.49154	2.58605	2.61242	3.35e-06	0.00102657	0.00071333				KCTD18	Q6PI47;Q6PI47-2	-0.867302	-1.53537	-1.66366	0.130854	0.00313116	0.00099511
KDSR	K7ERC8;Q06136;Q06136-2;K7EQS7	1.31177	1.6614	1.79125	0.173839	0.0635316	0.039539				KDM1A	O60341;R4GMQ1;O60341-2;R4GMP9	-0.0188577	-0.33448	-0.802945	0.981021	0.43637	0.0273117
KEAP1	Q14145;K7EJ49;K7EJD8;K7ESE0;K7EQX2;K7EPZ3	NA	1.63636	1.63327	NA	0.0311087	0.0285483				KDM3A	Q9Y4C1;F8WE62;C9J7Q7;C9JC73	-0.904402	-1.00856	-1.32435	0.100597	0.0604302	0.0084357
KHDC4	Q7Z7F0;Q7Z7F0-2;Q7Z7F0-3;Q7Z7F0-4	1.88912	1.369	1.9681	7.04e-05	0.00607884	3.83e-05				KDM4B	F5GX28;A0A0C4DFL8;O94953;K7EQ54;O94953-2	-0.803062	-3.16286	-0.659143	0.409271	3.67e-05	0.47129
KHK	P50053-2;P50053;C9JDL1	1.40976	1.68143	1.57406	0.183826	0.0914067	0.109828				KDM5C	P41229-4;P41229-3;P41229-2;P41229-5;P41229	-1.35795	-1.24127	-1.62038	0.048534	0.0745871	0.014102
KHNYN	O15037;G3V3G3;G3V331	1.76334	0.957439	1.42513	0.00010654	0.0609321	0.00217342				KIF15	Q9NS87;Q9NS87-2;C9JKA9;Q9NS87-4;D6RCT7;Q9NS87-3;H7BZT2;H7C1K7	-1.15446	-0.599554	-1.5476	0.253441	0.578496	0.0786672
KHSRP	Q92945;A0A087WTP3;M0R0I5;M0QYH3;M0QXW7;M0R3J3;M0R0C6;M0QYG1;M0R251;M0R263	1.02537	0.0507248	-0.01267	0.0262707	0.943284	0.985588				KIF21B	O75037-3;O75037-4;O75037-2;O75037	-1.61191	-2.02213	-1.50305	0.149954	0.0536067	0.163702
KIAA0319L	Q8IZA0;E7EN73;Q8IZA0-2;C9J519;Q8IZA0-3;B1AN15;H0Y4S8	0.473353	1.38364	1.00886	0.589253	0.0349076	0.132055				KIN	O60870;O60870-2;S4R357	-1.40682	-1.10767	-1.50043	0.0258459	0.0932812	0.0150062
KIAA0930	Q6ICG6;Q6ICG6-2;B0QY16	1.15731	1.24011	0.971148	0.0214562	0.0121174	0.0508429				KLC4	Q9NSK0;Q9NSK0-3;Q9NSK0-5;C9J8T5;Q9NSK0-4;C9JZE5;H7C4M1;C9JXT5;C9JQU1;C9K0D5;K7EL76;Q9NSK0-2;K7ENJ3;K7ELP9	-1.06741	-0.556478	-0.589519	0.0562509	0.368367	0.326554
KIAA1191	Q96A73;Q96A73-2;D6RAJ7;D6RF63;D6RCE3	1.94733	1.94262	2.38128	0.0275484	0.0293623	0.00505275				KLHL22	Q53GT1;Q53GT1-3;C9JLE9;C9J191;C9J2T1;C9JHG1	-1.09317	-0.88606	-1.20087	0.0612944	0.129053	0.0297665
KIF1C	O43896;I3L1B1	1.58	1.5254	1.88807	0.0566771	0.0550982	0.04621				KLHL36	Q8N4N3;Q8N4N3-2;H3BQW5;H3BPB9;H3BQE9	-0.751494	-2.45766	-1.08175	0.432966	0.00107893	0.184579
KIF20A	O95235;O95235-2;D6R9E4;D6RBN1	2.00743	1.38846	1.42626	0.0979825	0.265993	0.244983				KNL1	Q8NG31-2;Q8NG31;Q8NG31-4;E9PPJ1;Q8NG31-3;H0YCZ2;H0YEY7	-3.1764	-1.93288	-3.12454	0.0183914	0.193334	0.0195726
KIF21A	Q7Z4S6-2;Q7Z4S6;A0A1B0GV47;Q7Z4S6-5;Q7Z4S6-4;Q7Z4S6-3;Q7Z4S6-6;H0YHT2;H0YIM6;H0YIM7;H0YHG9	0.73921	1.24726	1.1904	0.311718	0.0477322	0.054108				KNSTRN	V9GY01;Q9Y448;Q9Y448-2;H0YM11;Q9Y448-3;H0YKF8;H0YLA7	-1.12909	-1.6693	-1.7496	0.312574	0.089177	0.0660074
KIF23	Q02241;H7BYN4	2.78983	2.53934	2.48308	0.139939	0.171897	0.0437368				KPNA3	O00505;H0Y4S9	0.164325	-1.27066	-0.319814	0.836938	0.00931801	0.592188
KIF2A	A0A6Q8PFA6;A0A6Q8PH57;O00139-2;H0Y8H2;A0A669KBE9;D6RD93;A0A6Q8PGD0	2.60863	-0.552067	0.196402	0.00814981	0.592352	0.872528				KRT1	P04264	-5.58329	-5.61392	-4.77075	0.00482271	0.00642659	0.0173679
KIFAP3	Q92845;Q92845-2;Q92845-3	1.45157	0.980579	1.63537	0.0156337	0.127184	0.00538075				KYNU	Q16719;Q16719-2;B8ZZA3;A0A087X297;F8WEP1;A0A087WYM2;A0A087WYQ7	-2.58464	-4.50981	-2.78278	0.101987	0.00182943	0.0634643
KLC2	Q9H0B6;A8MZ87;A8MX29;C9JHT2;E9PM83;E9PP09;E9PI24	0.85268	0.983307	1.09877	0.252624	0.152003	0.0968312				LAMTOR2	Q9Y2Q5;Q9Y2Q5-2;Q9Y2Q5-3	-0.949413	-0.285309	-0.105061	0.069204	0.65468	0.881898
KLF13	Q9Y2Y9;A0A087X1K6;H0YK05	1.61852	1.07109	1.57468	0.0336865	0.188983	0.0358497				LAMTOR5	O43504;R4GMU8;E9PLX3;A0A0C4DGV4	-1.06491	-1.03367	-1.36506	0.037106	0.0437232	0.00483479
KMT2E	Q8IZD2-5;Q8IZD2-7;Q8IZD2;Q8IZD2-6;Q8IZD2-2;Q8IZD2-8;Q8IZD2-4;Q8IZD2-3;S4R363;C9JYI9;A0A087WYW5;H7C1Q2	2.08767	1.18487	1.22548	0.00033263	0.0635316	0.0435801				LAPTM5	Q13571	-2.53393	-1.89523	-2.49598	0.0934619	0.220456	0.0852508
KNOP1	Q1ED39;H3BPL4;H3BNU8;H3BMC9	1.01249	0.579059	0.0812014	0.0949668	0.383404	0.922776				LBH	B5MBX5;B5MCP4;Q53QV2	-2.91596	-4.7944	-2.48536	0.00042731	8.25e-08	0.00276961
KPNA4	O00629;H7C4F6	1.3794	1.07318	1.14418	2.8e-05	0.00194989	0.00071333				LCK	P06239;P06239-3;Q573B4;E9PJ92;P06239-2;E9PAP0;F8W6B9;E9PKQ8	-1.03717	-2.78427	-1.87259	0.400474	0.00492705	0.0629133
KPNA6	O60684;S4R3E5	0.781335	0.663601	1.08736	0.0801422	0.147261	0.00787178				LCP1	P13796;Q5TBN3;P13796-2;Q5TBN5	-1.96914	-3.21552	-2.37174	0.237893	0.0293037	0.113727
KPNB1	Q14974;Q14974-2;J3KTM9;J3QR48;J3QKQ5;J3QRG4;J3KS06	0.390841	0.259262	0.689441	0.344443	0.540083	0.0433405				LIMD2	Q9BT23;J3QQM5;J3KRR0;J3QL69	-0.011265	-2.79855	-1.23303	0.995951	0.0408493	0.423276
LAGE3	Q14657	2.25266	0.109512	0.945027	0.00368294	0.930635	0.279253				LIN52	B3KN83;Q52LA3;G3V5T8	-0.34854	-1.1836	-1.6321	0.710062	0.0528496	0.00491413
LAMP2	P13473;P13473-3	3.09808	3.36965	3.4442	0.00283225	0.00133821	0.00081184				LIN9	Q5TKA1;H0Y322;Q5TKA1-2;Q5TKA1-3;C9J5J4;H7C4T7;B1B047	-1.0797	-1.00632	-1.11261	0.0639276	0.0843353	0.047559
LAMP3	E7ETP9;Q9UQV4;C9JDI8;C9JYP5	3.45812	3.42777	3.32016	0.0107432	0.0122871	0.014107				LIPA	A0A0A0MT32;P38571-2;P38571;Q5T770;Q5W064;Q5VXJ0	-2.82759	-1.45075	-1.70223	0.0268536	0.306146	0.212949
LARP1B	A0A3B3ISF0;H0Y9K3;A0A3B3IT29;A0A3B3ISF8;Q659C4-4;Q659C4-6;Q659C4-5;Q659C4-7	0.942207	1.76645	1.75719	0.33327	0.0325511	0.0308372				LMNA	A0A6Q8PFJ0;P02545;P02545-3;P02545-6;A0A6Q8PHQ9;P02545-5;P02545-4;A0A6Q8PF80;A0A6Q8PGH0;A0A0C4DGC5;A0A6Q8PFM1;A0A6Q8PF59;A0A6Q8PFF5;REV__Q5VX52	-1.89998	-0.65325	-1.01793	0.0631532	0.597072	0.356552
LARP7	Q4G0J3;Q4G0J3-3;H0YA82;D6RFF0;Q4G0J3-2;D6R9Z6;D6RAF3;D6RF49;D6RF22;D6RBH8	1.64718	0.930087	0.848997	0.00012866	0.04719	0.0683935				LMNB1	P20700;E9PBF6;A0A0D9SFE5	-0.295687	-0.913485	-0.641056	0.660724	0.0604302	0.204559
LCOR	Q96JN0-3	1.85186	1.69632	1.67099	0.00239317	0.00692166	0.00677023				LPIN2	Q92539;J3KTK1	-2.28764	-1.93074	-2.3884	0.119581	0.188983	0.0862539
LENG1	Q96BZ8	2.75047	1.82267	2.61166	9.59e-07	0.00194989	5.44e-06				LPP	Q93052;A0A087WZF1;C9JUT4;C9J5C8;C9J4E3;C9JXK9;C9JIY7;C9JT42;C9J3U9;C9J1K7;C9J2R5;C9JE51	-1.36321	-0.955677	-1.16827	0.0511021	0.190712	0.0934106
LEO1	Q8WVC0;Q8WVC0-2	1.08944	0.549003	0.82291	0.0086507	0.236156	0.053886				LRCH1	Q9Y2L9-2;Q9Y2L9;Q9Y2L9-3;C9J5B8;C9JWE0	-1.14848	-1.56854	-1.19138	0.0631152	0.0075088	0.0451863
LIG4	P49917	1.47472	0.714519	0.261064	0.0197825	0.318445	0.761248				LRRC40	Q9H9A6	-0.588451	-1.00521	-0.962713	0.321246	0.0491155	0.0551535
LIME1	Q9H400;A0A087WUJ1;Q9H400-2;V9GYV3	1.48483	2.35186	3.41184	0.284309	0.0500265	0.00260471				LRRC8A	Q8IWT6	-1.2679	-0.86022	-1.0782	0.0671672	0.238852	0.116391
LIME1	A0A0J9YYD9;A0A087WT39;V9GYI1	1.63415	3.30522	2.89292	0.393573	0.0327951	0.137233				LSM5	Q9Y4Y9;B8ZZF8;Q9Y4Y9-2	-0.350828	-1.24792	-0.990226	0.624797	0.0128405	0.0522767
LIMK1	P53667-4;E9PC47;P53667-2;P53667;P53667-3	3.14124	2.24807	2.42905	1.33e-05	0.00258747	0.00086988				LYN	P07948;E5RJ37	-1.16961	-1.25919	-1.37173	0.139771	0.0988288	0.062062
LIN54	Q6MZP7;Q6MZP7-3;Q6MZP7-2;Q6MZP7-4;Q6MZP7-5;D6REW4	1.44605	0.842557	0.630906	0.00204078	0.0906835	0.222902				LZIC	Q8WZA0-2;Q8WZA0;K7ES95	-0.375027	-1.08086	-0.852228	0.65789	0.0809078	0.176708
LIPT2	A6NK58;H0YD50	3.21578	2.74365	3.18191	0.00125304	0.00774825	0.00150486				MACF1	H3BQK9;H3BPE1;A0A5F9ZGX0;A0A669KBB0;H0Y4F5;A0A669KB06;A0A669KB84;E9PS75;B4DQX9	-0.492022	-0.444858	-0.669823	0.226569	0.256605	0.0629133
LLGL1	Q15334;A0A087WW77	1.22664	0.621706	1.03395	0.0670146	0.402656	0.118553				MAD2L1	Q13257;Q13257-2;D6RJE3	-0.173106	-0.756144	-1.51304	0.839649	0.179614	0.00262333
LLPH	Q9BRT6	2.13691	1.61434	1.89451	0.00379804	0.0387697	0.0112818				MAGOH	P61326;F5H6P7;P61326-2	-0.20204	-1.05619	-0.512895	0.798334	0.0362802	0.358277
LMBRD1	A0A3B3IT31;Q9NUN5;Q9NUN5-3;Q9NUN5-2;A0A3B3ITP2;A0A3F2YP66;A0A3B3IRS7;Q9NUN5-4;A0A3B3IU68;A0A3B3IRL1;A0A3B3IS99;A0A3B3IU91;A0A3B3IRN0;A0A494C126;A0A3B3ITR7;A0A3B3IU99;A0A3B3IT65;A0A3B3ITM4	-0.81787	1.48787	0.594093	0.353456	0.0433378	0.478687				MAGOHB	Q96A72;F5H6N1;F5H3U9;F5H124	-2.26615	-1.20406	-1.88365	0.0155966	0.244512	0.0480191
LMBRD2	Q68DH5	1.06373	1.39254	1.27568	0.166745	0.0510854	0.0716985				MAOB	P27338	-3.3255	-2.21553	-2.53129	0.0432253	0.203528	0.130621
LONP2	Q86WA8;Q86WA8-2;H3BUW8;E7EN44;H3BQ67;H3BPF7	2.06997	2.32235	2.40793	0.0623708	0.00957169	0.00420028				MAP1LC3B	H3BTL1;Q9GZQ8;A6NCE7;H3BTE7;Q9H492;Q9H492-2	-2.24855	-2.32698	-2.39177	0.102107	0.0828273	0.0668345
LPIN1	Q14693;Q14693-2;Q14693-3;Q14693-5;Q14693-7;Q14693-4;A0A0A0MS66;Q14693-6;H7C3T1;C9IYP2;H0Y5E1	0.712667	1.52954	1.13886	0.489561	0.0643043	0.182809				MAP3K4	J3KNB8;Q9Y6R4-2	-1.03735	-1.52273	-1.46628	0.0518818	0.00263301	0.00319132
LRIF1	Q5T3J3;Q5T3J3-2	1.63707	0.542902	0.736005	0.00273957	0.410158	0.228218				MAP4K1	Q92918-2;K7ER95;Q92918;K7EKT6;K7EJS6;K7ERT2	-0.639965	-2.4262	-1.07676	0.350884	6.85e-06	0.055933
LSM12	Q3MHD2-2;Q3MHD2;K7ELG9	1.86652	1.77314	1.54095	0.0412161	0.0522041	0.0918545				MAP4K2	Q12851-2;Q12851;C9JCU6;H7C208;F2Z2B3;F8WCP4	-1.11109	-1.53279	-1.48038	0.203209	0.0537704	0.0597034
LSM2	Q9Y333	1.43848	0.906933	1.24776	0.0244042	0.190569	0.0522767				MAP4K4	O95819-6	-1.66516	-2.37599	-1.74159	0.281578	0.0831434	0.217896
LSM7	Q9UK45;K7ENY5;K7EML7	1.12691	0.105549	1.65773	0.0305583	0.895922	0.00082077				MAPK14	Q16539;B4E0K5;Q16539-3;Q16539-5;Q16539-4;B5TY33;E7EX54;H7C4E2	-0.836519	-1.09384	-1.64008	0.234532	0.0877596	0.00578151
LSM8	O95777;F2Z2Y6;C9JIZ0;C9JNV3	1.71408	1.72455	1.72866	0.00011676	0.0002612	0.00011833				MAPK1IP1L	Q8NDC0	-1.98897	-1.83919	-1.35783	0.0460945	0.0661289	0.189615
LUC7L3	O95232;J3KPP4;D6RDI2;H0YA81;H0YBV7;H0YAR4;C9JL41;O95232-2;E7EN55;D6RHH0;U3KQT3;H0YAY6;H7C5U7	2.00535	1.24683	1.65638	1.08e-06	0.0039684	6.47e-05				MAPKAPK5	R4GN33;Q8IW41-2;Q8IW41;F8VRP2	-0.55601	-1.98004	-1.09838	0.65544	0.0266878	0.247118
LYPLA2	O95372;Q5QPQ1;Q5QPQ3;Q5QPQ2;Q5QPN9;Q5QPN5	1.2618	0.714828	1.36914	0.00357773	0.152939	0.00145112				MAT2B	Q9NZL9-2;Q9NZL9-4	-0.854649	-0.836163	-1.77412	0.398031	0.383404	0.0323617
LYRM1	O43325;H3BNK2;H3BNA8	4.80358	3.45383	4.84396	0.00011543	0.0064741	1.34e-06				MBD3	O95983-2;O95983;K7EIE8;A0A0A0MTS6;A0A087WT34;A0A087X1H1;A0A087WZ12	-0.469625	-1.49822	-1.85758	0.626946	0.0325012	0.00553985
MAEA	E7ESC7;Q7L5Y9;B4DQT1;B4DVN3;Q7L5Y9-3;D6REW7;Q7L5Y9-2;D6RE80;D6RIB6;Q7L5Y9-4;D6RDW4;Q7L5Y9-5;D6RA86;D6RID6;D6R8Z3	1.95525	1.39801	1.58881	2.13e-06	0.00125507	0.00016069				MBD4	O95243-2	-1.07159	-1.66409	-0.869514	0.161907	0.0166753	0.244104
MAFK	O60675	3.21357	1.64551	2.45867	0.0482026	0.362525	0.136553				MBLAC2	Q68D91;Q68D91-2	-1.59981	-0.910883	-1.52058	0.0534959	0.327901	0.0565389
MAIP1	Q8WWC4;H7C0V0	1.21172	1.40436	1.11146	0.170798	0.0919752	0.191646				MCM2	P49736;H0Y8E6;F8WDM3;H7C4N9	0.256839	-0.753835	-1.52303	0.857793	0.473143	0.0925168
MAN2A1	Q16706;H0YLL4	0.317592	1.5454	1.52388	0.826565	0.0937729	0.0934851				MCM3	P25205;P25205-2;J3KQ69;A0A499FHX9;Q7Z6P5	-0.0478121	-1.00012	-1.65959	0.980221	0.320467	0.0677222
MAP3K1	Q13233	3.53597	2.36557	2.39664	1.38e-09	6.23e-05	3.64e-05				MCM6	Q14566	-1.15182	-0.959559	-2.1679	0.289918	0.362065	0.0160438
MAP3K11	Q16584;Q16584-2;E9PID4	3.67366	2.0251	2.63339	0.00024089	0.0491155	0.00873185				MCM7	P33993;P33993-3;P33993-2;C9J8M6	0.253272	-0.327516	-1.43235	0.850669	0.776388	0.0908981
MAP3K2	Q9Y2U5;F8W6K3;J3QS19	0.932413	0.575987	0.886033	0.0776837	0.305515	0.0836764				MCRIP1	C9JLW8;I3L2L5;I3L317;I3L4Q0;I3L3A7	-0.893123	-1.55611	-1.55244	0.22152	0.0149447	0.0136372
MAPK7	Q13164;Q13164-3;Q13164-2;C9JUK9;Q13164-4;S4R3I1;J3KT61;J3KT50;I3L0J8;A0A0K2YUJ3;H3BVG6;A0A087WZL3;P29376-5;P29376-4;P29376	2.46463	1.96789	2.19573	4.45e-05	0.00181471	0.00036233				MCRS1	Q96EZ8;Q96EZ8-2;F8W0I9;F8VVA6;F8VP44;Q96EZ8-4;H0YIA0;H0YI67	-0.242821	-0.58545	-0.757691	0.697772	0.205985	0.0786672
MAPKAP1	Q9BPZ7-3;Q9BPZ7;Q9BPZ7-2;Q9BPZ7-6;Q9BPZ7-5;Q9BPZ7-4;E9PGB8;B1AMA5;B1AMB1;H0Y7F8;B1AMA6;H0Y866;B1AMB2	1.94189	0.787078	1.88333	3.4e-05	0.139925	8.13e-05				MCTS1	Q9ULC4;Q9ULC4-3;Q9ULC4-2;A0A3B3IRV3	-0.622139	-0.719165	-0.475577	0.148658	0.0792915	0.267529
MARCHF5	Q9NX47	2.53126	2.98947	2.43983	0.0963143	0.039846	0.0960567				MDM4	O15151;O15151-5;A0A087WTR9;A0A087WZ58;Q5T0Y3;Q5T0Y2;O15151-4;A0A087WUE3;Q5T0Y4;Q68DC0;Q6MZR7;O15151-3;O15151-2	-3.03453	-2.79896	-3.65189	0.0257391	0.0436036	0.00511029
MAZ	P56270-2;P56270;I3L2Z5;A0A087WWR2;H3BQI4;I3L0M3;I3L4Y2;H3BQS2;P56270-4;I3L411;H3BPU3	3.08449	2.27001	2.1964	1.95e-10	3.35e-06	3.74e-06				MEA1	A0A2R8Y7W8;A0A2R8Y6W5;Q16626	-1.1967	-1.06226	-1.22195	0.0766047	0.120375	0.0601979
MBNL1	C9JP00;A0A0A0MQX8;Q9NR56;Q9NR56-7;Q86VM6;C9JCX1;H7C4Y1;C9J4T8	1.43201	0.796426	1.22922	0.00128602	0.107528	0.00668316				MEAK7	Q6P9B6;H3BM75;H3BUB0;H3BTC5;H3BQ13;H3BPI4	-1.5843	-0.654262	-1.21317	0.0240278	0.429744	0.0922603
MBNL2	Q5VZF2-3;Q5VZF2;Q5VZF2-2;O95205	0.86125	1.51463	2.4753	0.493842	0.144981	0.00916328				MED14	O60244;H7C3E5;H7C017	-0.509123	-0.544537	-0.688209	0.257748	0.187961	0.0763014
MBNL3	B1AKI6;Q9NUK0-2;Q9NUK0;Q9NUK0-4;Q9NUK0-3;B1AKI5;B1AKI4;Q9NUK0-5;B1AKI2	NA	3.82679	NA	NA	0.0044945	NA				MED29	B4DUA7;Q9NX70;M0R3F3;Q9NX70-2;M0R0U2;M0R0A0	-0.330943	-0.719863	-0.436752	0.531685	0.0857152	0.329188
MBOAT7	Q96N66-2;Q96N66;Q96N66-3;H7C2M4;C9J4E9;A0A0G2JNX6;M0R1Z5;A9C4B8	1.75171	1.626	1.03917	0.0341535	0.0507283	0.238268				METTL14	Q9HCE5;A0A0D9SFW0;A0A0D9SF88;D6RBL4;D6RD73	-0.457892	-1.27877	-1.0345	0.552029	0.0291602	0.0784275
MCC	P23508;P23508-2;A0A096LNU0	1.84978	2.19152	1.90415	0.0922847	0.0374535	0.0698804				METTL17	Q9H7H0;Q9H7H0-2;Q9H7H0-3;G3V353;G3V4P2;G3V3X6;H0YJW1	-1.34809	-0.87865	-1.29568	0.0457045	0.218724	0.0485848
MCEE	Q96PE7;H7BZS7;F5GZ54	0.565861	1.75652	2.13156	0.668706	0.0643043	0.0188541				METTL21A	H7BXH9;Q8WXB1;C9JSX1;C9JES0;Q8WXB1-2	-1.52727	-1.84603	-1.89431	0.14047	0.060991	0.0485848
MCUB	Q9NWR8	4.5575	2.45539	3.16344	0.00912237	0.0168923	0.0103856				MFAP1	P55081	-0.133214	-0.956146	-1.03343	0.869604	0.0570911	0.0345942
MCUR1	Q96AQ8;U3KQP8;Q96AQ8-2	1.60045	1.93831	1.90136	0.106707	0.039846	0.0398628				MICAL3	Q7RTP6;A0A5F9ZHV5;Q7RTP6-2;Q7RTP6-4;Q7RTP6-3;Q7RTP6-5;J3KSK6;J3QQT0;E9PP85;J3KRP8;J3QR21;C9J922;J3QLA3	-0.156092	-1.34201	-0.249674	0.887221	0.0484727	0.781286
MDM1	Q8TC05;Q8TC05-4;F5H529;H0YGX6;Q8TC05-2;F5H804;Q8TC05-3	1.3965	0.689848	1.21741	0.00408744	0.20432	0.0129815				MIDEAS	A0A1C7CYX1;Q6PJG2;A0A0A0MSU2;H7C1L3;C9JYU7	-0.702431	-1.08269	-0.550165	0.243129	0.0388697	0.339698
MECP2	P51608-2;P51608;B5MCB4;A0A0D9SFX7;A0A0D9SEX1;C9JH89	1.20028	0.302872	1.76208	0.315604	0.836568	0.0871894				MIPEP	Q99797;A0A5F9ZI33;Q5SXX7;Q9NVF9-3;Q9NVF9;Q9NVF9-2	-1.28076	-0.934566	-1.21387	0.0282701	0.135836	0.0339822
MED13L	A0A3B3IRX3;Q71F56;A0A3B3IS46;H0YHC1;A0A3B3IRS4;A0A3B3IS48	2.22026	1.49867	2.62735	0.165891	0.368595	0.00114516				MIS18A	Q9NYP9	-1.60549	-1.19775	-2.63144	0.0435194	0.15711	0.00044822
MED20	Q9H944;B7ZBQ3;A6PVP4;Q9H944-2;B7ZBQ1	1.44951	0.700308	1.05047	0.00032418	0.119812	0.0120415				MITD1	B8ZZL5;Q8WV92;H7C3Q6;F8WED5;A0A1W2PP14	-3.67077	-4.21057	-4.15813	0.0118098	0.00408249	0.00390211
MED22	Q5T8T7;E7EN96;Q5T8T8;Q15528-2;Q15528;E9PGW7	1.71385	1.42379	1.48473	9.59e-07	8.43e-05	2.81e-05				MKNK1	Q7Z319;A0A499FJN1;A0A499FIS5;Q9BUB5-2;Q9BUB5;A0A499FJS1;Q9BUB5-3;E9PIA0	-1.53083	-1.44388	-1.58139	0.0229072	0.0345141	0.0165397
MED31	Q9Y3C7;I3L2J1;I3L0P8	1.20002	0.0125841	1.73004	0.0642742	0.989941	0.00389633				MMTAG2	Q9BU76;Q9BU76-4;Q9BU76-3;Q9BU76-2	-0.814922	-1.33358	-1.35554	0.310783	0.0550982	0.0465547
MED7	O43513;E5RIE8	4.95261	2.78274	3.75141	3.77e-18	2.67e-10	1.02e-15				MOB1A	Q9H8S9;Q9H8S9-2	-0.971863	-2.10671	-1.68053	0.211746	0.00169531	0.0126606
MED8	Q96G25-2;Q96G25;Q96G25-3	1.32392	0.655553	0.870386	0.00783817	0.239517	0.0953358				MOB2	A0A087WVS8;Q70IA6-2;Q70IA6;Q70IA6-3	0.237526	-1.03436	0.190325	0.794615	0.0814291	0.810155
MEMO1	Q9Y316;Q9Y316-3;Q9Y316-2;C9JSD7;B5MCI6	1.76608	0.927216	0.689786	0.00877945	0.223823	0.374803				MOCS2	O96007	-1.81969	-1.79407	-1.8711	0.0844118	0.0843937	0.0634061
MEPCE	Q7L2J0;Q7L2J0-2	2.16669	1.09587	1.5991	9.36e-05	0.073101	0.00512504				MON1B	Q7L1V2;E7EW32;Q7L1V2-2;H3BUX9;H3BR21;H3BPL8;H3BU99;H3BQ73	-1.93837	-0.924704	-0.829516	0.00370675	0.217472	0.268296
METAP2	P50579;P50579-3;G3V1U3;F8VSC4	1.63284	1.16652	1.36768	5.44e-05	0.00765217	0.00094289				MON2	A0A286YFF8;Q7Z3U7-6;Q7Z3U7-5;Q7Z3U7;Q7Z3U7-2;F8VZV1;Q7Z3U7-3;F8VQS2;F8VZV6	-1.02103	-0.205615	-0.408761	0.0417017	0.761682	0.472671
METAP2	F8VQZ7;P50579-2;F8VRR3;F8VY03;F8VZX9	3.9197	2.90269	3.35488	1.79e-11	8.25e-08	1.58e-09				MORC3	Q14149;H0YHQ4;H0YIR5	-0.537569	-1.87815	-1.36321	0.40618	0.0002293	0.00750775
METTL1	Q9UBP6;H0YIH0;F8VSD9;H0YHX0;Q9UBP6-2;H0YHU4	2.67765	2.46373	2.81775	0.00113004	0.00362388	0.0005935				MORF4L1	H0YMJ0;B3KTM8;Q9UBU8-2;Q9UBU8;H0YLJ3;H0YM21;Q9UBU8-3;H0YMT8;H0YNE0;H0YLV1;H0YNX3;H0YNI8	-0.881483	-1.44567	-1.51746	0.113006	0.00408084	0.00208199
MFSD4B	A0A5F9ZH84;A0A5F9ZH60;A0A5F9ZH20;Q5TF39	2.01527	0.928066	0.234279	0.0952484	0.649532	0.861206				MPHOSPH6	H3BSB3;H3BNT4;Q99547;H3BNK8;H3BU96	-0.567113	-1.34239	-0.98763	0.458721	0.0299975	0.117404
MGA	Q8IWI9;Q8IWI9-3;H3BP52;H3BTF4;H3BU53;H3BTN2	1.02626	0.739432	0.25828	0.0183914	0.110514	0.63523				MRC1	P22897;P22897-2	-3.15753	-1.3671	-2.06787	0.069204	0.497125	0.253349
MGST3	O14880;Q5VV89;Q5VV87	5.22315	4.52504	5.60778	0.0968901	0.0337118	0.00061027				MSH2	P43246;A0A2R8YFH0;E9PHA6;A0A2R8Y6P0;A0A2R8YG02;P43246-2;A0A2R8Y7S8;A0A2R8Y713	-0.162297	-0.795234	-1.48134	0.879271	0.261738	0.0194483
MIA3	Q5JRA6;Q5JRA6-2;Q5JRA6-4;A0A0A0MRH6;Q5JRA6-3	1.02901	1.64026	0.999609	0.322641	0.0693056	0.299341				MSH6	P52701;P52701-3;A0A494C0M1;P52701-2;A0A087WWJ1;A0A087WYT6;F8WAX8;F8W7G9;C9J7Y7;C9JH55;C9J8Y8	-0.353934	-0.723176	-1.26349	0.760284	0.403852	0.0997268
MIB2	Q96AX9-5;Q96AX9-14;Q96AX9-12;H0YAM8;Q96AX9-2;Q96AX9-13;Q96AX9-11;Q96AX9-3;Q96AX9;Q96AX9-4;Q96AX9-6;Q96AX9-7;E9PD12;F2Z2L2;J3QR95;Q96AX9-8;Q96AX9-10;D6RAZ0;Q96AX9-9;D6RHY5;D6RED3;D6RDI1	1.25386	0.491779	1.7754	0.0726438	0.554247	0.00588152				MSRB2	Q9Y3D2;H0YE51	-1.37315	-0.801462	-0.804087	0.0497366	0.283391	0.276571
MICOS13	A0A140TA86;Q5XKP0;K7EIR2;A0A140TA84	1.11246	0.996889	1.68101	0.308251	0.340419	0.0711706				MTA2	O94776;O94776-2;H0YIT0	-0.643669	-1.19162	-1.19651	0.13927	0.00194602	0.0014846
MICU1	F6XEV2;A0A0U1RRK1;A0A286YF11;Q9BPX6;Q9BPX6-3;Q9BPX6-2;Q9BPX6-5;Q9BPX6-4;E9PQV6;S4R3W3;S4R3D7;S4R3V1	1.50839	1.33816	1.75538	0.0148509	0.0336872	0.00345729				MTG2	Q9H4K7;Q5JXJ0;Q9H4K7-2;B4DRC1	-1.06967	-0.561818	-1.40464	0.22024	0.555004	0.0718149
MIER1	Q8N108-17;Q8N108;Q8N108-13;Q8N108-12;Q8N108-18;Q8N108-19;Q8N108-16;Q8N108-14;Q8N108-15	1.98681	0.425286	0.930464	0.00015871	0.53625	0.105724				MTMR1	F8WA39;Q13613;Q13613-2;Q8NEC6;H0YDX3;E9PIH9;E9PPP8;F8W764;F8W8S8;H7BZJ1;H7C406	-0.649072	-1.34327	-0.548529	0.499108	0.0836179	0.535696
MINDY2	Q8NBR6;J3KNL7;H0YM15	1.68036	1.1201	0.854839	0.0147965	0.125559	0.251749				MTMR2	Q13614;A0A6Q8PHL9;A0A6Q8PGV9;A0A6Q8PFL3;A0A6Q8PHC4;A0A6Q8PF46;A0A6Q8PGT1;A0A6Q8PG25	-1.55475	-0.510639	-0.903787	0.0726421	0.624593	0.323419
MINDY3	Q9H8M7;Q9H8M7-2;X6R9S5;X6RC30;X6RC97	1.43095	1.83294	1.9974	0.0726438	0.0144609	0.00628321				MTPN	P58546;C9JL85	0.434381	-1.09001	-0.271317	0.528038	0.0498598	0.686996
MINK1	Q8N4C8;Q8N4C8-4;A0A590UJE1;I3L1U1;I3L203	1.46711	0.816932	1.42844	0.0105869	0.189951	0.0112713				MTURN	Q8N3F0;Q8N3F0-2;Q8N3F0-4	-1.85095	-1.18063	-2.21114	0.117934	0.344658	0.0448654
MKRN1	Q9UHC7;Q9UHC7-2;Q9UHC7-4;C9J031;C9IY57;C9JYX8;A0A3B3ISD8;C9IZP5;F8WAS8;Q13064	0.852696	1.32838	1.00532	0.302305	0.0643043	0.176151				MYH10	P35580;P35580-5;P35580-2;P35580-3;P35580-4;E7ERA5	-1.44598	-0.650883	-2.45119	0.345885	0.701646	0.0570799
MOCS2	O96033;E9PKT9	2.2321	1.44178	2.58659	0.0675336	0.152939	0.128688				MYH14	Q7Z406;Q7Z406-6;Q7Z406-2;Q7Z406-4;Q7Z406-5;M0QY43;A0A0C4DFM8	-2.50132	-2.50584	-2.8287	0.0691694	0.0641384	0.0308414
MPST	P25325-2	1.06836	1.36339	1.11988	0.12222	0.0352037	0.0871894				MYL12A	J3QRS3;P19105;O14950	-2.09744	-2.20465	-2.14254	0.0178044	0.0122871	0.0138818
MPV17	B5MC53;B5MCF8;P39210;E7EX18;G5E9F5;C9J473;H0Y6M5;A8MPV4;F8WEL3;B5MC10;A8MTD3	2.13634	2.26006	3.19863	0.0981747	0.0690388	0.00633129				MYO18A	Q92614;A0A0D9SFK2;Q92614-4;Q92614-3;Q92614-5	-0.485868	-0.664416	-1.0289	0.542497	0.328906	0.0971352
MRPL18	Q9H0U6	0.658333	0.474334	1.54082	0.553968	0.65468	0.0653464				MYO1C	O00159-3;F5H6E2;O00159;O00159-2;I3L3Y6;I3L501;I3L3F5	-1.78349	-0.0872429	-0.441748	0.0220564	0.942592	0.652421
MRPL34	M0R226;Q9BQ48	2.90327	1.92716	2.78395	0.00390313	0.0683396	0.00494628				MYO1E	Q12965;H0YNQ8;H0YLE5;H0YN00;H0YLJ4;H0YNB0	-2.31407	-3.17578	-2.54262	0.14737	0.0322153	0.0890116
MRPL51	Q4U2R6;A0A087WU28;A0A0B4J2C1;M0R176	1.72328	2.32873	1.79761	0.163045	0.0106729	0.0502109				MYO1G	B0I1T2;A0A3B3IU30;B0I1T2-4;B0I1T2-3;F8WEW9;B0I1T2-2	-1.48471	-2.3852	-1.26008	0.311939	0.0611342	0.367734
MRPL52	Q86TS9-3;Q86TS9;Q86TS9-2;G3V3U6;G5E9P5	4.46476	3.38291	4.0637	0.00466119	0.0424791	0.0109405				MYSM1	Q5VVJ2;A0A590UJD8;A0A590UK32;A0A590UJW2;Q5VVJ2-2;Q5VVJ2-3	-0.629209	-0.914951	-1.09017	0.389047	0.150814	0.0713944
MRPS12	O15235	1.79596	1.41088	1.60394	0.0212422	0.0807956	0.0390293				NAA20	P61599;A8MZB2;P61599-2	-1.3868	-1.44949	-1.62165	0.0937264	0.069995	0.0358497
MRPS25	P82663;E7EPW2;P82663-2;P82663-3	1.77524	1.63377	1.55748	0.0499108	0.0719633	0.0827755				NAA40	F5H2C9;Q86UY6;F5GY41;F5GXF6;Q86UY6-3	-3.36933	-3.62751	-3.32988	2.49e-08	1.63e-08	8.42e-08
MRPS27	Q92552;Q92552-2;G5EA06;D6RH20;D6RJC7;E5RJ73	1.29187	1.26423	1.20276	0.0774058	0.0787451	0.0899223				NADSYN1	Q6IA69;Q6IA69-2;A0A0B4J216;H0YCQ6;E9PKY6;E9PNF5;H0YED2;H0YDH3;H0YCF9	-0.669837	-0.665569	-1.00639	0.303512	0.274403	0.0725007
MRPS5	P82675;P82675-2	1.38123	1.63683	1.36733	0.0994703	0.0412752	0.0894353				NANP	Q8TBE9;REV__CON__P02672	-1.02153	-1.05995	-1.59823	0.272348	0.220455	0.0455115
MRPS6	P82932	1.48886	1.67459	1.44969	0.0965368	0.051672	0.0924536				NCAPD2	Q15021;E7EN77;F5GZK7;F5H431	-2.96107	-1.81762	-1.91547	0.00032668	0.0329132	0.0208913
MSL3	Q8N5Y2;A0A3B3ITL5;Q8N5Y2-6;Q8N5Y2-3;Q8N5Y2-2;Q8N5Y2-4;A0A3B3IT59;A0A3B3ITF3;Q8N5Y2-5;A0A3F2YNX2;A0A3B3IU80;A0A3B3IS72;A0A3B3IRI6;A0A3B3IRN2;A0A3B3IRT2;A0A3B3ITX5;A0A3B3ITF8;A0A3B3IT49;A0A3B3ISB4;A0A3B3ITV8;A0A3B3IUB0;A0A3B3ITH5;C9JKR8;A0A3B3IU53;A6NLU8;P0C860;H7BYE4;F8WC61;A0A3B3IU64;C9JXM9	2.44373	1.66187	2.23241	0.00635458	0.0849361	0.00209195				NCAPG2	Q86XI2;Q86XI2-2;H0Y6U5;F8WE06	-0.358487	-0.402867	-1.27279	0.745527	0.670105	0.085061
MTA3	E7EV10;Q9BTC8;E7EQY4;Q9BTC8-2;F6RRE2;E9PCS8;E9PF88	NA	3.94269	4.24675	NA	0.00014859	0.00310133				NCAPH	Q15003;E9PHA2;Q15003-2;C9JZP1;H7C415	-1.07942	-1.11646	-2.08624	0.34451	0.293414	0.027173
MTCH1	Q9NZJ7-2;Q9NZJ7;H0Y8C3;Q9NZJ7-3;H7C196	3.52148	2.75382	2.7825	0.0001452	0.00391747	0.00295888				NCEH1	A0A0A0MTJ9;Q6PIU2;Q6PIU2-2;Q6PIU2-3;H7C046	-1.70985	-0.684575	-1.26977	0.0902021	0.556434	0.207729
MTDH	H0YBJ8	NA	4.10763	NA	NA	0.0979861	NA				NCK1	P16333;P16333-2;C9JAB9;C9JVV5;C9J869;C9K098;H7C5C7;C9J0K5	-0.972267	-1.09463	-0.948829	0.0331512	0.0137821	0.0339864
MTDH	Q86UE4	1.12714	2.09922	2.04693	0.418357	0.0692153	0.0716985				NCOA6	Q14686;F6M2K2;A0A0D9SFT8;F6M2K4	-0.688183	-1.08454	-1.22164	0.206403	0.0270312	0.00965111
MTERF4	Q7Z6M4;B4DKD5;H7C316;B4DFP7;C9JX74;B5MBW3;E7EW93;C9JNJ7;H7C1N9;REV__A0A669KBH4;REV__Q14999-2	2.02179	1.65654	1.86681	0.0147829	0.0517496	0.0238479				NCSTN	Q92542-2;Q92542;H0Y6T7;Q5T205;H0Y3Z4;Q5T209;Q5T210	-1.82066	-0.990903	-1.85889	0.10587	0.423323	0.0835011
MTF1	Q14872	3.9311	3.00236	2.75833	4.3e-06	0.00066273	0.00151293				NDOR1	Q9UHB4-4;Q9UHB4;Q9UHB4-3;Q9UHB4-2	-1.47233	-0.408827	-2.68561	0.0865618	0.730296	0.00061027
MTFR1	Q15390;H0YBZ4;Q15390-2;H7C5V5;H0YF01;E5RIB6	1.39428	1.79947	1.40215	0.0566771	0.00726476	0.0434121				NDRG3	Q9UGV2-3;Q9UGV2-2;Q9UGV2;Q5TH30;F8WBF9;Q5TH29	-1.02099	-1.45159	-1.19754	0.164868	0.032114	0.0776734
MTIF3	Q9H2K0	2.06542	1.97753	2.23897	0.0173258	0.0260241	0.00879293				NEDD4	P46934-4;P46934-2;P46934;H0Y8X6;P46934-3;A0A3B3IUC1;H0Y8H4;H0Y9L1	-1.15334	-1.28415	-2.48532	0.463199	0.36908	0.0470378
MTMR10	Q9NXD2;Q9NXD2-2;H3BUS9;Q9NXD2-3;H3BUZ0;H3BQP4	1.62831	0.86438	1.32485	0.0172566	0.254802	0.0569141				NEDD4L	Q96PU5;Q96PU5-7;Q96PU5-2;Q96PU5-5;Q96PU5-3;A0A1B0GVY1;Q96PU5-4;A0A6Q8PG51	-1.14712	-0.629755	-1.43111	0.145098	0.461732	0.0493737
MTRR	Q9UBK8;Q9UBK8-1;H0Y8S9;D6RAZ2;H0Y9D5;D6RF21;D6RGC7;H0Y963;D6RIS8;D6RAY3;A0A3P9MRF3;H0Y9Q0	1.02544	1.69982	1.79697	0.304667	0.0476403	0.0314629				NEIL2	Q969S2;Q969S2-3;Q969S2-2;Q969S2-4	-0.255097	-1.6822	-1.71406	0.850669	0.054035	0.0444402
MTX2	O75431;O75431-2;C9JNK6;C9JAZ1;F8WE26	2.68221	2.59341	2.31334	0.00024559	0.00067732	0.00201089				NFATC1	O95644-6;O95644;O95644-5;O95644-4;O95644-8;O95644-11;O95644-3;O95644-10;O95644-2;K7ER53;F5H4S8;O95644-17;Q14934-21;Q14934-20;Q14934-19	-0.967398	-2.36077	-1.55543	0.442343	0.0185691	0.13766
MYDGF	Q969H8;M0QXF7;M0QYN0	0.153439	2.19263	1.73313	0.942397	0.0861432	0.184348				NGDN	Q8NEJ9-2;Q8NEJ9;H0YJ17;G3V4G1	-1.747	-1.21426	-0.58308	0.050048	0.180712	0.565793
MYO19	Q96H55;Q96H55-4;Q96H55-3;Q96H55-2;A0A087WZQ9;A0A087WU55;A0A087WY49;A0A087WYT7	1.19294	1.95334	1.78346	0.168102	0.0121174	0.0213602				NGLY1	Q96IV0;A0A6Q8PF23;Q96IV0-5;Q96IV0-2;A0A0C4DFP4;Q96IV0-3;A0A6Q8PHJ3;A0A6Q8PGC8;A0A6Q8PHH7;H0Y2P2;C9JU75;Q96IV0-4;A0A6Q8PFQ1	-1.5699	-1.02568	-1.21893	0.0471116	0.223203	0.127818
MYO9A	B2RTY4-4;B2RTY4-2;B2RTY4;H3BRD5;B2RTY4-5;H3BV44;H3BMM1;H3BU05;H3BP49;B2RTY4-3;H3BSU8;H3BMS3	0.617539	2.33752	1.7197	0.438583	0.00016058	0.0051383				NHEJ1	Q9H9Q4;C9JWV4;Q9H9Q4-2;H7C0G7;G5E9Q8	0.372734	-1.2916	-0.474585	0.687336	0.0470668	0.524001
MZB1	Q8WU39;Q8WU39-3	-0.157306	2.07819	1.79638	0.938736	0.0967164	0.154665				NIBAN2	Q96TA1;Q96TA1-2	-1.20352	-1.38994	-2.02329	0.223092	0.130846	0.0179654
MZT2B	B8ZZ87;Q6NZ67;H7C173;A0A494C0V9;H7BZ50;H7C202	2.08778	1.58678	1.42029	0.00849729	0.0609321	0.0875424				NID1	P14543;P14543-2	-2.0703	-1.23218	-1.94996	0.0953225	0.352037	0.102931
NAA80	Q93015-2;Q93015;C9JL88;C9J451	3.78027	2.51849	2.63122	1.25e-07	0.00028244	0.0001017				NIN	Q8N4C6-7;Q8N4C6;C9J066;Q8N4C6-5;Q8N4C6-9;Q8N4C6-10;Q8N4C6-2;E9PN67;Q8N4C6-4;Q8N4C6-11;Q8N4C6-6;H9KV85;H0YDJ4;A0A669KBI5;A0A669KBE5;H7C162;A0A0B4J215;E9PJH9;A0A669KBK6;A0A669KBB6;R4GN85	-1.26159	-1.54268	-1.47863	0.165735	0.0709311	0.0786672
NANS	Q9NR45;Q5TBR1;Q5TBR0	0.12599	2.09553	1.64685	0.913018	0.00174772	0.0142489				NME7	Q9Y5B8-2;Q9Y5B8;B4DXC8;E9PNU1	-0.948118	-0.955968	-1.03107	0.0548044	0.0488404	0.0308372
NARS2	Q96I59;Q96I59-2;E9PRK2;H0YE96;H0YEL9	2.81449	2.26352	2.29391	0.00060905	0.00835754	0.00644896				NMI	Q13287;C9JW17	-0.911331	-1.58221	-1.11222	0.298927	0.0367558	0.15488
NBAS	A2RRP1;A2RRP1-2;H0Y5G7;H7BZR3;H7C007;C9JCM7;H7BZU5;H7C1U4	0.129439	0.850747	0.694168	0.854568	0.0550982	0.121208				NMNAT1	Q9HAN9;B1AN62;K7EPD7	-1.29897	-1.6266	-1.43232	0.177697	0.069919	0.11053
NBEA	Q5T321;A0A0D9SF28;F5GXV7;Q8NFP9;Q8NFP9-3;Q8NFP9-2	2.4797	2.18922	2.83791	0.00943441	0.0208893	0.0120415				NOC4L	Q9BVI4	-0.508173	-1.10043	-1.32352	0.499108	0.0653365	0.0209663
NBEAL1	Q6ZS30;Q6ZS30-1;H7BZA0;H7C3C8	1.05333	1.44229	1.47505	0.116947	0.0204493	0.0150548				NOM1	Q5C9Z4	-1.79148	-1.2278	-1.24406	0.0096856	0.107528	0.0922013
NCAM1	H7BYX6;A0A087WVU1;A0A087X1V2;A0A087WZS4;A0A0C4DGS4;A0A087WTR3;A0A087WVD0	6.37304	2.79465	3.19388	0.0769768	0.593303	0.670873				NPRL2	Q8WTW4;Q8WTW4-2;A0A590UJY0	-1.88591	-1.25133	-1.49276	0.0207769	0.147174	0.0693942
NCAPH2	A0A0A6YYG7;Q6IBW4;Q6IBW4-4;Q6IBW4-2;E5RJN3;Q6IBW4-5;H0YC55;E5RJL4;F8WAR3	1.55325	1.0257	0.685869	0.052372	0.225944	0.443424				NPTN	Q9UFM8;Q9Y639-3;Q9Y639-1;Q9Y639-4;Q9Y639-5;Q9Y639;H3BQ94;H3BU51	-1.67013	-0.790061	-1.29923	0.0560832	0.419739	0.138209
NDEL1	Q9GZM8;Q9GZM8-3;Q9GZM8-2;A6NIZ0;J3QRZ1;J3QSD2;J3KRK9;J3QL85;J3KT16	0.945526	0.490124	0.437613	0.0991127	0.433769	0.486035				NR2C2AP	Q86WQ0;Q86WQ0-2;U3KQ53;F5H0B6	-0.600523	-1.2404	-0.508164	0.440883	0.0522967	0.483797
NDUFA9	Q16795;A0A3B3ISG8;F5H0J3;H3BRM9;F5GY40	1.0133	1.57368	1.58157	0.297142	0.0616782	0.055461				NRF1	Q16656;Q16656-4;Q16656-2;C9JP85;Q16656-3	-0.326768	-1.09294	-0.718358	0.71175	0.0719633	0.260243
NDUFAF1	Q9Y375;H0YL22;H0YNN4;H0YNB7	2.37158	1.98387	2.01651	0.0176971	0.0541587	0.045564				NSMAF	Q92636;E5RGU2;E5RGF5	-1.44746	-2.02821	-1.95969	0.0726438	0.00768234	0.00879293
NDUFAF8	A1L188	NA	3.532	NA	NA	0.00774825	NA				NSMCE3	Q96MG7	-0.930631	-1.77552	-1.32518	0.204108	0.00586331	0.0450834
NDUFB10	O96000;O96000-2;H3BV16;H3BPJ9	1.2683	1.69922	1.84618	0.258312	0.089209	0.055461				NSUN6	Q8TEA1;U3KQU2	-0.75136	-1.13203	-1.74796	0.444864	0.179829	0.0245957
NDUFB4	O95168;O95168-2;C9JXQ9;F2Z3P9	-0.0729551	1.94574	1.86921	0.968603	0.0498851	0.0571285				NT5C	Q8TCD5;J3KSX6;J3KRC4;J3KSY6;Q8TCD5-2;J3QQX8;J3KSF0	-0.71516	-2.63524	-0.641292	0.479831	0.00092582	0.490155
NDUFS6	O75380;D6RBT3	1.10191	1.97732	1.70751	0.120995	0.00199612	0.00755919				NUBP1	P53384-2;P53384;I3L3A0;I3L531;I3L518;REV__H0YBE5;REV__Q8N7X0	-1.6023	-1.84568	-1.35663	0.0268536	0.00983159	0.0623935
NEDD1	Q8NHV4;Q8NHV4-3;Q8NHV4-2;G3V2M9;G3V4L2;G3V2V3	1.3734	1.01895	0.930644	0.0147404	0.0844629	0.111949				NUDC	Q9Y266;A0A0A0MSU9;A0A0A0MSS4	-0.136977	-0.568399	-0.877837	0.863695	0.293031	0.0758754
NEDD8-MDP1	E9PL57;F8VSA6;E9PS38;S4R3E9;Q15843	2.45078	1.68581	1.59542	4.89e-08	0.00031009	0.00045812				NUDT1	P36639-3;P36639-2;P36639;P36639-4	-1.60968	-1.89951	-1.78794	0.132865	0.0611342	0.0744164
NEK1	Q96PY6-2;Q96PY6-6;Q96PY6;Q96PY6-3;Q96PY6-5;H0Y8M6;D6RBG5	1.64915	1.28696	1.31952	0.00407369	0.0311687	0.0177305				NUDT16L1	Q9BRJ7;K7EIN2;K7ENA3;W4VSQ8;Q9BRJ7-2	-0.540943	-1.46376	-1.07719	0.534915	0.0279348	0.111457
NEK4	P51957-3;P51957;E7EX48;H7C5M0	1.49747	0.549484	0.794615	0.00980357	0.426709	0.214862				NUDT4	Q9NZJ9;A0A0C4DGJ4;F8VRL4;F8VRR0	-2.01539	-1.88493	-1.83636	0.00112497	0.00328871	0.00366526
NELFB	Q8WX92-2;A0A5H1ZRP4;Q8WX92	1.03755	0.465392	0.754026	0.054483	0.451136	0.174181				NUFIP2	Q7Z417;Q7Z417-2	-0.596621	-0.583416	-1.04824	0.4313	0.408191	0.0922356
NEMP1	O14524;O14524-2;G3V5K2	2.53241	1.88027	1.76539	0.00827961	0.0643342	0.0773784				NUMB	P49757-3;P49757;G3V3Z8;P49757-8;P49757-7;G3V3R1;G3V3M5;G3V4S6;G3V433	-0.987171	-0.59611	-0.479933	0.0394762	0.24142	0.35563
NEO1	Q92859-4;Q92859;Q92859-3;Q92859-2;Q59FP8	2.57721	2.71473	3.05847	0.0113181	0.152568	0.0136559				NUP42	O15504;C9JYA1;O15504-2;B4DT96;O15504-3;F8WC66	-1.35982	-1.10766	-0.813369	0.0229072	0.0763597	0.202074
NEU1	Q99519;E9PIF4	1.87409	1.93256	2.05749	0.0364597	0.0309688	0.018165				NXNL1	M0R296;Q96CM4	-2.47909	-2.2484	-3.579	0.250091	0.27181	0.0534592
NF1	P21359-2;P21359-6;P21359;H0Y465;J3KSB5;P21359-4;P21359-3;P21359-5;J3QSG6;A0A1W2PS74;A0A1W2PPA7;J3QLS2;K7EID4;J3KRT8;J3QQN8	2.06455	1.70343	1.76153	1.67e-05	0.00065371	0.00033884				OARD1	C9JNE2;Q9Y530;C9JXC3;C9J5P1;H7C5Q1;C9JA90;C9IZY1	0.281428	-1.30972	-0.497518	0.78516	0.0501124	0.515355
NFRKB	Q6P4R8;Q6P4R8-2;E9PQ59;E9PJG2;E9PJU3;E9PQB0	1.24579	0.214665	0.337602	0.0440673	0.802999	0.658227				OGFR	Q9NZT2-2;Q9NZT2;A0A0A0MRN5;A0A087X028;Q4VXW3	0.296368	-0.804889	-0.17115	0.606778	0.0624962	0.760548
NFYB	F8VSL3;P25208	1.71939	1.49974	1.51801	0.0001328	0.00128086	0.00087085				OGT	O15294;O15294-2;O15294-4;C9JZL3	-0.162973	-0.61705	-0.477769	0.773111	0.0958825	0.211747
NFYC	Q13952-3;Q13952	1.32725	0.430358	1.15206	0.0144442	0.538043	0.034711				ORC4	O43929;O43929-3	-1.26981	-1.0312	-1.4692	0.0121694	0.0527456	0.00310133
NIF3L1	Q9GZT8-2;Q9GZT8;Q9GZT8-3;E7EXA3;Q6X734;B8ZZI0;H7C1A8;C9JN42;E9PBZ7;A6NNP5-5;A6NNP5-3;A6NNP5;A6NNP5-4	1.63136	1.3794	2.35265	0.0289662	0.0758005	0.0009091				ORM1	P02763	-2.70195	-0.860819	-1.65698	0.0913698	0.652386	0.31761
NIPBL	Q6KC79	0.93618	0.577535	0.51636	0.048534	0.256406	0.312911				ORM2	P19652	-2.38229	-0.402502	-1.66812	0.042256	0.805258	0.169993
NKAPD1	Q6ZUT1-2;E9PKA8;Q6ZUT1-3;Q6ZUT1;E9PQL5;E9PSC8	NA	1.79601	NA	NA	0.0422459	NA				PAF1	Q8N7H5;Q8N7H5-3;Q8N7H5-2;B4DGJ5;M0QYC7	-0.470392	-1.06585	-0.890866	0.429917	0.0270312	0.0639679
NLRP1	Q9C000-2;Q9C000;Q9C000-5;Q9C000-3;Q9C000-4;Q9C000-6;I3L0S2	1.96983	1.9402	1.79764	0.00022807	0.00062235	0.00092378				PAK2	Q13177;H7C1X3	-0.167212	-1.08144	-0.644849	0.818191	0.0163838	0.176151
NME1	P15531;P15531-2;E5RHP0;C9K028	2.21825	2.41238	2.32573	0.0367698	0.0223148	0.0245957				PAN2	Q504Q3-2;Q504Q3-3;Q504Q3;F8VXK8	0.0247167	-0.339183	-0.911821	0.981038	0.578276	0.0650435
NMT1	P30419;B7Z8J4;K7EN42	1.4275	0.752867	1.56335	0.0112262	0.245676	0.00495753				PARG	Q86W56;Q86W56-2;Q86W56-3;Q86W56-5;Q86W56-4;A0A087WXI6;A0A087WX07	-0.0422259	-1.218	-0.719638	0.962912	0.0121978	0.162725
NMT2	O60551;Q5VUC6	2.37435	1.96579	1.17902	0.00629979	0.0307001	0.219238				PARVG	Q9HBI0;Q9HBI0-2;Q9HBI0-3;Q9HBI0-5;B0QYM9;B0QYN0;U3KQ67;Q9HBI0-4	-1.31853	-1.7213	-2.12134	0.351857	0.172421	0.0761348
NOA1	Q8NC60	1.26532	1.16146	0.743241	0.0109638	0.0237706	0.165139				PAX5	Q02548-9;Q02548-8;Q02548-2;Q02548;E7ERW5;E7EQT0;Q02548-5;Q02548-4;Q02548-11;Q02548-3;Q02548-7;Q02548-6;Q02548-10;E7ERK2;C0KTE2;E7ES87	-2.11397	-3.97193	-1.75645	0.406105	0.0630108	0.462213
NOL8	Q76FK4-4;Q76FK4;F5H101;Q76FK4-2;F8WE42;F5GWN9;A0A0A0MSJ1;F5H8B8;F5H692;F5H797;F5H532;F5H0I5;F5H7D5;F5GXV1	1.36521	1.036	0.961831	0.0555148	0.160136	0.190875				PAXIP1	Q6ZW49;Q6ZW49-1;H7BZI8;F8WC23	-1.34785	-1.50299	-1.69434	0.108414	0.0635057	0.0297665
NOL9	Q5SY16	1.67854	1.65786	1.72572	0.00480677	0.00670366	0.00381399				PBDC1	Q9BVG4	0.0941796	-0.990604	-0.252169	0.904646	0.0367939	0.672339
NOLC1	Q14978-2;A0A0A0MRM9;Q14978;S4R349;S4R3C2;S4R402	2.44091	2.12104	2.31519	0.00095148	0.00536149	0.00172089				PCID2	Q5JVF3-3;Q5JVF3-2;Q5JVF3;Q5JVF3-4	-0.665929	-0.94393	-0.795467	0.214618	0.0503138	0.102567
NOMO1	A0A0G2JN29;A0A087X117;Q15155;A0A0G2JP90;A0A087WW46;I3L0Q6;H3BTW1;H3BUC9	3.71935	2.44638	3.18767	0.0332048	0.185493	0.0218172				PCLO	Q9Y6V0-6;Q9Y6V0;E9PE96;Q9Y6V0-3;H7C261;H7C114	-2.99136	-2.40129	-2.28039	0.0537415	0.132593	0.147791
NOMO2	Q5JPE7;Q5JPE7-2;Q5JPE7-3	0.546272	1.494	1.46163	0.654031	0.0954596	0.0981244				PCYOX1L	Q8NBM8;E7EVZ5;D6R9J0	-4.19484	-4.13841	-4.54573	5.2e-05	0.00012343	1.56e-05
NOTCH2	Q04721;D2WEZ3;P46531	2.44287	1.06155	0.915747	0.0354631	0.532623	0.493218				PDCD10	C9J5C3;Q9BUL8;C9J6F3;C9J363;C9JND6;H7C5M9;C9JSA3;C9J932;F8WDF3	-1.04829	-1.73236	-1.38427	0.104806	0.00325964	0.0195104
NPLOC4	Q8TAT6;Q8TAT6-2;I3L4U9;A0A0D9SFI9;I3L283;I3L3I1;I3L281;I3L4S2	0.567152	0.848918	1.17354	0.403125	0.14918	0.0319666				PDCL3	Q9H2J4;H7BZP2;C9JST4	-0.870962	-1.14037	-1.29435	0.226485	0.0828337	0.0402406
NPM1	P06748;P06748-3;E5RGW4	2.35572	1.57587	1.78891	0.0116957	0.116444	0.0629133				PDE7A	Q13946-3;Q13946-2;Q13946;E5RG23	-1.17125	-1.54692	-1.68206	0.179613	0.0594635	0.0333587
NRBP1	Q9UHY1;F8W6G1;C9JHZ6;C9JDW7	0.923556	0.080703	0.837325	0.0542962	0.91062	0.0782228				PDLIM2	Q96JY6-3;Q96JY6;Q96JY6-4;C9JS55;A0A087WVI1;C9JSR2;C9K0F0;C9J0X3;Q96JY6-2;C9J760;A0A087WXJ0;B3KPU0;H0YBP7;E5RGS7;F8WFB8;H7C1D1;A0A087WUQ1;A0A087WU48	-1.81775	-2.43954	-1.75064	0.142698	0.0339054	0.139584
NRDE2	Q9H7Z3;H0YJT6;H0YJT0;G3V338	0.54569	0.859612	0.658918	0.290488	0.050243	0.127574				PDRG1	Q9NUG6	-0.222956	-0.919976	-1.21064	0.8466	0.23525	0.0962603
NSD3	Q9BZ95-4;Q9BZ95-2;Q9BZ95;Q9BZ95-5;H0YE68;E9PKA2	0.95241	-0.0897984	0.0581987	0.073604	0.909361	0.938461				PDSS2	Q86YH6;Q86YH6-2;Q5JRD6	-1.56237	-0.642062	-1.09591	0.0956255	0.554616	0.250357
NSMCE2	Q96MF7;E5RFJ1;E5RHW9;E5RIM1;A0A087WTZ8;E5RG00;H0YB96	NA	2.0596	2.13895	NA	0.00160599	0.020618				PEX5	B4E0T2;P50542;P50542-4;P50542-2;P50542-3;J3KPV0;F5H3X7;F5H5C0;F5H432;F5GXX3;F5H205;F5H637;F5GZ41;F5H0L9;F5GYB4	-1.26347	-0.653026	-1.3649	0.0172566	0.274996	0.00879293
NTAN1	Q96AB6;H3BNJ5;A0A087X0T5;H3BU50;H3BPN7	0.919674	0.807844	1.50229	0.274514	0.322755	0.0363571				PEX6	Q13608;Q13608-3;Q13608-2	-1.07665	-1.46854	-1.96317	0.0890328	0.0165891	0.00061027
NUBPL	Q8TB37;F8W0A2;Q8TB37-2;H0YHR7;F8W061;F8VZR8	2.16746	2.33202	2.10965	0.0995574	0.0657517	0.0954149				PFKP	Q01813;Q01813-2;B1APP6;H0Y757;Q5VSR5;V9GYV7;V9GY25;H0Y3Y3	-1.67441	-2.48732	-2.37171	0.217265	0.0414986	0.0485848
NUCB2	P80303-2;P80303;Q2L696;E9PKG6;H0YEG8;A0A2R8Y6G7;E9PLR0;E9PLE9;H0YD18;E9PM22;E9PJP3	-0.0642721	1.91401	1.02394	0.977001	0.0828337	0.395366				PFN1	P07737;K7EJ44;CON__P02584	-0.52781	-1.56868	-0.874215	0.594461	0.0351756	0.27036
NUCKS1	Q9H1E3;Q9H1E3-2	2.67285	1.03125	1.47958	0.0176971	0.438638	0.227802				PGGT1B	P53609;P53609-2	-0.794318	-1.13852	-0.867658	0.0343793	0.00133902	0.0152035
NUDT21	O43809;H3BND3;H3BV41	1.97886	1.20356	1.14421	0.00164922	0.0787451	0.0894353				PGM2	Q96G03;Q96G03-2;E7ENQ8;E9PD70;H0Y921	-0.310101	-1.21679	-0.411345	0.716145	0.0374835	0.546234
NUDT3	O95989	1.44752	0.119407	1.6648	0.0587123	0.920707	0.0213602				PHF20L1	A0A0A0MQS0;F8W9L8;A8MW92;A8MW92-4;A8MW92-2;A8MUE8;A8MXR8;E9PM57;A0A0D9SG14;E5RK91;H0YC05;H0YDF7	-1.2245	-1.13008	-1.35981	0.0546723	0.0789974	0.0263106
NUGGC	Q68CJ6;C9JSP2	1.48606	2.45299	2.10761	0.423073	0.0500265	0.373927				PHKB	Q93100-3;Q93100;I3L213;I3L1N3;I3NHZ9	-1.00672	-0.603279	-0.879444	0.074721	0.313754	0.109794
NUP214	P35658;A0A494C1F2;A0A0A0MSW3;A0A494BZU9;H0Y837;B7ZAV2;A0A494C104;H0YDS4;E9PKD2;A0A494C0Y1;H0YF36;A0A494C0J0;E9PS86	2.46933	1.45026	2.63777	0.00019892	0.0313387	8.02e-05				PHKG2	J3KNN3;P15735;P15735-2;H3BP07;H3BTW6;H3BN16;H3BTI9;F6VCX5;Q16816;Q16816-2;F8WD25;C9JME8;C9J2Q6	-1.14041	-0.93273	-1.34923	0.0880656	0.167151	0.0319026
NXT2	Q9NPJ8-3	NA	1.81315	3.77383	NA	0.0267664	0.00044942				PI4K2A	Q9BTU6;E9PAM4	-1.58298	-0.503894	-0.643401	0.0248749	0.56073	0.421942
OBI1	Q5W0B1	2.36051	2.04629	2.40787	0.0122968	0.0311687	0.00825157				PI4KB	Q9UBF8-2	-1.55424	-0.84367	-1.06084	0.00083568	0.0929274	0.0250931
ODR4	Q5SWX8;Q5SWX8-3;Q5SWX8-4;Q5SWX8-2	1.16765	1.97699	1.63776	0.287901	0.0374086	0.0854532				PIH1D1	Q9NWS0;M0R3A4;M0QYA2;M0R2P8;M0QXD5;M0QYF4;M0R0J2;M0R028;M0R3A8;M0QZM3;Q9NWS0-3;M0QZ61;M0QZZ1	-0.361698	-0.898949	-0.861763	0.498132	0.0325511	0.0370682
OFD1	O75665;A6NF31;O75665-2	3.25457	2.40487	2.86402	1.07e-10	1.6e-06	1.47e-08				PIK3CB	P42338;H0Y871;Q68DL0;F8WDJ8;H7C527;H7C565;C9JYX0	-0.601334	-0.363831	-1.11503	0.425767	0.639433	0.0685441
OGFOD2	Q6N063;F5H890;Q6N063-3;Q6N063-2;F5H145;Q6N063-4	1.45641	1.73855	1.54237	0.0558347	0.0183599	0.0368684				PIK3CD	Q5SR50;F8W9P4;O00329;O00329-2	-0.910981	-2.06131	-1.75888	0.465435	0.0408798	0.0798828
OPA3	Q9H6K4;B4DK77	1.83698	2.17995	2.49198	0.142592	0.0646187	0.0277667				PIK3R4	Q99570;D6RJ98;D6RAC3;D6RBB7	-0.645996	-0.823675	-0.613759	0.068786	0.0138965	0.0734439
ORC2	Q13416;B8ZZ80;C9JK08	0.981283	0.427848	0.618185	0.0998388	0.531841	0.319494				PIP4K2A	P48426;H7BXS3;S4R320	-1.33714	-1.7204	-1.5316	0.0944773	0.0231468	0.042058
ORMDL2	Q53FV1;F8VXD5;F8VWV8	1.86455	2.25401	2.2322	0.037023	0.00995598	0.00924237				PLEKHA2	A8K727;A0A087WZ32;Q9HB19;A0A087X038;E5RHB5;E5RGP3	-1.12681	-2.91028	-0.710786	0.273459	0.00065484	0.484693
OSBPL10	Q9BXB5;Q9BXB5-2;H7C487;A0A5F9ZH75;H7C199	3.64217	2.46816	3.43272	0.0064505	0.0850279	0.0107802				PLEKHF2	Q9H8W4	0.271348	-1.45721	0.132241	0.817191	0.0503138	0.898942
OSBPL2	Q9H1P3-2;Q9H1P3;A0A2R8YD49;A0A2R8YEX0;A0A2R8Y362;A0A2R8YDU7;A0A2R8YG59;A0A2R8Y5R1;A0A2R8Y690;E7ET92;A0A2R8YG95;A0A2R8YFT0;A0A087WTV1;H0Y7X4	0.107136	1.08981	1.26277	0.902032	0.039846	0.0128996				PMM1	Q92871;F8WFD5	-2.36731	-3.01963	-2.55057	0.186205	0.0703318	0.127037
OSCAR	A0A087WV17;Q8IYS5-4;Q8IYS5-5;Q8IYS5;Q8IYS5-7;A0A0A0MR14;A0A0A0MRF2;A0A087X1R2;A0A0G2JMM7;A0A087X0P3;Q8IYS5-6;Q8IYS5-2;Q8IYS5-3	3.52065	2.92602	4.0504	0.00466119	0.0245162	0.00119412				PMS2	P54278;A0A2R8Y6S3;C9J167;P54278-3;P54278-2;P54278-4;Q13401;Q13401-2;Q13670	-0.427801	-1.13853	-1.28222	0.597789	0.060022	0.0289696
OSTC	A0A087WUD3;Q9NRP0;Q9NRP0-2	0.484674	3.96245	3.57981	0.880383	0.0464885	0.0713944				PNPO	J3QQZ9;Q9NVS9;Q9NVS9-3;Q9NVS9-4;A0A286YFL3	-1.88764	-0.391703	-0.892149	0.00364643	0.649017	0.217411
OTULIN	Q96BN8;H0Y9T0;H0Y8S4;D6RD57	0.971489	0.657883	0.529323	0.0471872	0.202427	0.316035				POGK	Q9P215;Q5TIJ2	-0.682784	-0.819829	-1.27686	0.450949	0.312328	0.0821766
OXR1	Q8N573;Q8N573-3;H0YC07;Q8N573-4;Q8N573-6;E5RII8;Q8N573-7	0.939993	1.17764	1.03017	0.164884	0.0624962	0.103989				POLD1	M0R2B7;P28340;A0A087WYJ2;M0QZR8;A0A2R8Y7K6;A0A2R8Y705;M0QXQ2;M0R3H8;M0R2J2	0.0033708	-0.467403	-1.03789	0.996466	0.403796	0.0297222
P4HB	P07237;H7BZ94;H0Y3Z3;I3L398;I3L312;I3L3U6;I3L0S0;I3NI03;I3L4M2;I3L3P5;I3L514;I3L1Y5	0.400335	2.07796	1.33753	0.757095	0.0121174	0.123243				POLD3	Q15054;Q15054-2;Q15054-3;E9PRK3;E9PNC0;E9PM91;H0YD46;H0YEX7	-0.3412	-1.04452	-1.30291	0.738049	0.143423	0.0533311
P4HTM	Q9NXG6;Q9NXG6-3;Q9NXG6-2;V9GY20;H7C153;V9GYK5	3.64468	3.63103	3.39768	0.00014246	0.0002612	0.00044865				POLD4	Q9HCU8;A0A087WWV3;Q9HCU8-2;E9PL15	-1.9671	-2.88851	-3.06262	0.00136809	4.73e-06	6.56e-07
PABIR2	G1UD79;Q7Z309-3;Q7Z309-4	5.80287	4.1116	3.96103	1.75e-07	1.13e-05	0.00036071				POLE	F5H1D6;Q07864;A0A5F9ZHA7;A0A087WW42;A0A087WX51;A0A5F9ZHD6;F5H7E4	-1.18297	-1.29289	-2.42377	0.482167	0.402294	0.0708886
PABPC4	Q13310-3;Q13310-2;Q13310;B1ANR0;H0Y5F5;H0YCC8;H0YEU6;H0Y6X6;H0YEQ8;B1ANR1;H0YER0;P0CB38	-0.289982	1.58976	1.49118	0.809887	0.0374086	0.0476383				POLE3	Q9NRF9	-0.961523	-1.66216	-1.98569	0.12177	0.00330571	0.00029231
PACSIN3	Q9UKS6;A0A0C4DGG1;E9PIY1;E9PJ75;E9PNM9;E9PJ33;H0YDM6	2.62933	3.9167	3.88197	0.07555	0.00534408	0.00483479				POLR1A	O95602;B9ZVN9	-0.473484	-0.470518	-1.26459	0.494887	0.46651	0.0175378
PAIP2	Q9BPZ3;D6R9Y1;D6RA77	-1.21188	2.31325	1.97715	0.176127	0.0035756	0.014654				POLR2B	C9J2Y9;P30876;C9J4M6;C9JMN3;C9JZW8	-0.498267	-0.75085	-0.645123	0.0949267	0.00651134	0.0191214
PAIP2B	Q9ULR5	4.42475	3.12325	4.75902	0.00011284	0.00911032	3.83e-05				POLR2D	O15514;E9PHV4;E9PB93	-0.632771	-0.728015	-0.733	0.177934	0.101943	0.0908981
PAK4	O96013;O96013-4;O96013-2;O96013-3;M0R2X4;M0R1R1;M0R3G6;M0R0L9	0.757697	1.07694	0.55986	0.300009	0.0943029	0.428951				POLR2L	P62875	-1.95238	-1.3427	-1.23618	0.00125397	0.0336356	0.0484443
PANK4	Q9NVE7;E9PHT6;H0YA26;H0Y9E4;H0YA31;D6RJF3;H0YA02	0.763792	0.801134	1.22728	0.249015	0.191937	0.0303805				POLR3H	Q9Y535;F8WDV1;Q9Y535-2;E7ERZ2;F8WDS5	-0.820482	-0.740906	-1.17797	0.0631532	0.0944865	0.00406962
PARK7	Q99497;K7ELW0;K7EN27	0.385938	0.268319	0.825705	0.48167	0.627571	0.057166				POLR3K	Q9Y2Y1	-1.55679	-0.741322	-1.32057	0.00278466	0.212861	0.0128029
PBK	Q96KB5;Q96KB5-2;E5RIE1	2.2282	2.62833	2.11456	0.0360643	0.0448802	0.0435801				POP4	O95707;K7ERD7;K7EQV2;A0A0A0MQS4;K7ESH8	-0.26039	-0.867551	-1.29052	0.825769	0.280772	0.0798828
PBX2	P40425;P40424-2;P40424-3;P40424;A0A087X0P4;H0YLB0;H0YLF5;A0A0A0MTI0;H0YLD4;H0YLT4;H0YKH1;H0YLM3;F8WA05;Q9BYU1;H3BLX0;H0YL59	1.55522	1.32228	1.52679	0.00254242	0.0108151	0.00312314				PPIA	P62937;F8WE65;C9J5S7;P0DN26;A0A0H2UH34;A0A0B4J2A2;A0A075B767;A0A075B759;Q9Y536;F5H284;E5RIZ5	-0.989292	-1.91882	-1.30161	0.173839	0.00320772	0.0492392
PCF11	O94913;E9PKN0;E9PNY7	0.625005	0.844726	0.634158	0.143635	0.0322153	0.113305				PPIH	O43447;C9JQD4;O43447-2;H0YEL5;A6NM32;C9JAN8	-0.770612	-1.48598	-1.31588	0.139992	0.0014216	0.00448555
PCGF5	Q86SE9	3.3478	3.07481	4.11095	4.8e-07	8.25e-08	6.5e-12				PPIL4	Q8WUA2	-0.612887	-1.58915	-1.34187	0.425761	0.00931801	0.0290141
PDCD7	Q8N8D1	2.22856	1.41396	2.44781	0.00096559	0.015736	0.00032743				PPP1CA	P62136;P62136-2;P62136-3;E9PMD7;F5H1L6;F5H037	-0.384269	-1.2738	-0.791117	0.469021	0.00172841	0.0601979
PDF	Q9HBH1	1.78449	1.64035	1.18653	0.043051	0.0605776	0.189158				PPP1R18	Q6NYC8;Q6NYC8-3	-0.486267	-2.17738	-0.765802	0.53413	0.00016312	0.231021
PDIA4	A0A499FI48;C9JMN9	0.803082	2.30538	2.3825	0.599803	0.0425773	0.0328109				PPP1R3D	O95685	-1.70712	-1.17414	-0.980483	0.0186559	0.129583	0.207714
PDIA5	Q14554;Q14554-2;C9JY10;H7C4F9	0.0659175	1.67132	1.42201	0.971873	0.0906835	0.154236				PPP2CA	P67775;P67775-2	-1.39675	-1.15644	-1.13988	0.00111481	0.00964329	0.00938677
PDIA6	Q15084-3;Q15084;Q15084-4;Q15084-5;Q15084-2	0.158048	1.88371	1.53025	0.91986	0.0454683	0.107999				PPP2R2D	Q66LE6;A0A3B3IRK1;H0YB06;A0A0A6YYD6	-1.38021	-2.31932	-1.67366	0.038331	0.00028244	0.00890641
PEF1	Q9UBV8	2.19771	0.967872	1.81787	4.26e-06	0.0643043	0.00014589				PPP2R5A	Q15172;Q15172-2	-1.01474	-1.402	-1.5163	0.217265	0.060589	0.0361822
PFN2	C9J712;P35080;C9J2N0;C9JQ45	3.47515	2.86094	3.73219	0.0680365	0.137653	0.0393942				PPP3CB	P16298;P16298-4;P16298-3;Q5F2F8;P16298-2;Q5F2G0	-0.376667	-1.1515	-0.853781	0.661683	0.0610065	0.179905
PGK1	P00558	0.787497	-0.0374185	0.987303	0.11695	0.962539	0.033577				PPP6R2	O75170-4;O75170-5;O75170-6;O75170-3;O75170-2;O75170;T1ECW5;A0A0A0MSJ8	-0.435573	-0.758071	-0.200246	0.412151	0.0902027	0.720431
PGM3	H0Y987;O95394;O95394-3;O95394-4;A0A494C0G1;J3KN95;A0A494C1E2;A0A494C1Q4;A0A087WT27;A0A494C099;A0A494C163;D6RIS6;H0Y8I3;A0A494C076	0.402518	1.90885	1.64105	0.761821	0.0267917	0.0555135				PQBP1	O60828;O60828-2;A0A5H1ZRR1;O60828-3;O60828-5;O60828-6;O60828-4;H7C053;O60828-10;O60828-9;O60828-8;O60828-7	-1.06125	-1.24592	-0.458452	0.121638	0.0537292	0.535932
PHAX	Q9H814	1.58857	0.416102	1.13586	0.00947157	0.598085	0.0725007				PRDM10	E9PLV1;Q9NQV6-2;Q9NQV6-1;Q9NQV6-5;Q9NQV6;Q9NQV6-4;Q9NQV6-7;Q9NQV6-6;E9PRS0	-0.0865972	-0.814218	-1.13018	0.910617	0.0968878	0.014914
PHB2	Q99623;J3KPX7;F5GY37;Q99623-2;F5GWA7;F5H3X6;F5H0C5;F5H2D2;U3KPZ5	1.19676	1.26548	1.49573	0.178627	0.135406	0.0639243				PRIM2	A0A5F9ZHU7;P49643;A0A5F9ZHR0;P49643-2;A0A096LP51	-0.0344431	-0.455811	-1.30011	0.981038	0.60325	0.0634061
PHF10	Q8WUB8;Q8WUB8-2;Q8WUB8-3	2.20014	1.56249	1.92753	0.00018795	0.011475	0.00124028				PRKAR2B	P31323	-1.31845	-0.867942	-1.97804	0.328673	0.531766	0.0872023
PHF11	Q9UIL8;B4DTX8;H0Y4X7;Q9UIL8-2;J3KR57;C9JWH0;X6RH80;C9JQV2	NA	3.64867	NA	NA	0.00068812	NA				PRKCQ	Q04759;Q04759-2	-1.48716	-1.88352	-2.5034	0.267783	0.120876	0.0280125
PHF3	Q92576-2;Q92576;E7EVH3;E9PE34;A0A1B0GX99;E7ER40;D6R9X2;D6RBF0;H0Y8L0	1.1109	0.619677	0.405477	0.0193544	0.233913	0.463364				PRPF38A	Q8NAV1;Q8NAV1-2	-0.707189	-1.15803	-1.04624	0.157648	0.0102102	0.0191856
PHF5A	Q7RTV0	0.81971	0.15941	0.938904	0.0631532	0.793224	0.0259989				PRPF39	Q86UA1;Q86UA1-2;H0YJY9;G3V5M7;F8WB90	-0.303907	-1.01811	-1.14682	0.575294	0.0110923	0.0032826
PHYHD1	Q5SRE7-2;Q5SRE7;G5E9M0;X6RJK6;X6RFQ9;X6RCI6;F8WCG7;H7C3M4;H7C2Q0	2.388	3.1141	1.41209	0.0360276	0.00557687	0.238268				PRTFDC1	Q9NRG1;Q9NRG1-2;Q9NRG1-3	-1.98745	-0.714971	-2.36341	0.0147829	0.454701	0.00290641
PI4K2B	Q8TCG2;G5E9Z4	1.63537	2.08639	2.0987	0.0006634	2.02e-05	1.17e-05				PSMA3	H0YJ03	-2.74131	-2.56005	-2.05985	0.0859449	0.102347	0.195125
PIGBOS1	A0A0B4J2F0	2.3133	2.10218	2.4913	0.0906667	0.121071	0.0538702				PSMA7	O14818-2;H0Y586	-1.87981	-1.72093	-2.38033	0.208312	0.237379	0.0784275
PIGX	C9JLT7;C9JF71;C9JFU3;F8WEJ3	1.76424	1.56765	1.48476	0.0409625	0.0719633	0.0852411				PSMC3	R4GNH3;E9PN50	-1.33905	-1.2106	-1.50403	0.0165424	0.032114	0.00512567
PIK3CA	P42336;A0A2R8Y2F6;A0A6Q8PGN9;C9JAM9;A0A6Q8PGV1	1.09451	0.994941	0.94077	0.0699992	0.097345	0.113273				PSMG1	O95456;O95456-2;F8WBH7	-0.353304	-0.734124	-1.24391	0.755557	0.387006	0.0989504
PKM	P14618-2;H3BTN5;H3BR70;H3BQ34;H3BUW1;H3BTJ2	3.65503	2.90118	2.51129	0.00406436	0.0301059	0.0597034				PSMG4	Q5JS54;Q5JS54-2;D6RB92;Q5JS54-3;D6REN3;E2QRC7;H7C465;F2Z3E0	-0.333904	-1.16271	-1.5299	0.76985	0.132316	0.035462
PKNOX1	P55347-2;P55347;E7EPN6;H0YM69;Q96KN3-2;Q96KN3	2.4448	1.84796	2.02042	1.54e-06	0.00057236	8.13e-05				PTAR1	Q7Z6K3;X6R9N0;J3KQP8;F5GXY1	-1.08082	-0.834365	-1.04741	0.050451	0.144991	0.0523734
PLCG2	P16885;A0A0A0MRF9;H3BQV5;H3BPZ3	0.15248	0.132233	1.66859	0.926628	0.931663	0.096623				PTK2B	Q14289-2	-2.94204	-3.12644	-2.39684	0.0173011	0.0114115	0.055933
PLEKHA3	Q9HB20;H7C0Q0;F8WCR7	2.18102	2.3557	2.69867	0.0004646	0.00023421	1.73e-05				PTPN6	P29350;P29350-3;P29350-4;P29350-2;F5H0N8;F5H5H9;F5H1Z8;F5GY79;F5H1V7;F5GXD4;U3KQS1;F5H4Z1	-0.100394	-1.44354	-0.197192	0.944068	0.0921562	0.865268
PLEKHA7	E9PKC0;Q6IQ23;Q6IQ23-2;H0YDE2;Q6IQ23-3;A0A1B0GUN0;A0A1B0GUM1;E9PL74	2.70579	1.34026	1.66887	0.0528117	0.392245	0.257056				PTPRC	P08575-4;P08575-9;P08575-10;P08575-8;P08575-7;P08575-5;P08575-6;P08575;M3ZCP1;A0A075B788;E9PKH0;A0A140TA77;A0A140TA68;A0A0G2JNW2;A0A140TA57;M9MMK9	-1.889	-2.74615	-2.1472	0.273171	0.0718477	0.168474
PLIN3	O60664;O60664-4;K7ERZ3;O60664-2;K7EL96;K7EJD0	1.12875	0.606226	1.13244	0.0913698	0.412849	0.0784275				PUS10	Q3MIT2;C9JNL8;A8MUL8	-0.0370674	-1.16311	-0.944022	0.967887	0.0164785	0.0526537
PLP2	Q04941;Q04941-2	1.37867	1.1484	1.80614	0.163756	0.24142	0.0449368				PUS7	Q96PZ0;Q96PZ0-2;E7EUH7;H0Y863	-0.423048	-0.797791	-1.39701	0.651428	0.274978	0.0339195
PMS1	P54277;P54277-3;B7ZAA0;E9PC65;Q5FBZ9;Q3BDU3;P54277-2;P54277-4;E9PH88;Q5FBZ4;C9JF76;Q5FBZ7;E9PC40;Q5XG96;F8W8L1;C9J4L1;C9JKP0	1.86725	1.44424	0.305247	0.00472588	0.0336872	0.737222				PXK	Q7Z7A4;W5RWE6;Q7Z7A4-4;Q7Z7A4-6;Q7Z7A4-2;H7BYG4;A0A0C4DG95;E9PD56;Q7Z7A4-7;Q7Z7A4-5;Q7Z7A4-3;H7C4V0;U3KQS4;F8WDF7;C9IYJ2;H7C4W2;F8WAW8	-0.52623	-1.48433	-0.734294	0.528038	0.0197903	0.293526
PNISR	Q8TF01;Q8TF01-2;A0A2R8Y2Y1	1.48511	0.499336	0.886977	0.0006243	0.338003	0.0541217				PYCARD	Q9ULZ3;Q9ULZ3-2;Q9ULZ3-3	-2.9993	-3.02071	-3.82432	0.0405582	0.038838	0.00592429
PNKD	Q8N490-2	1.56644	2.10556	1.98924	0.128359	0.0305868	0.0396762				QKI	Q96PU8-3;Q96PU8-5	-1.09641	-1.5736	-1.97631	0.202261	0.0427432	0.00764931
PNN	Q9H307;G3V5F0;G3V579	1.04445	0.32514	0.538796	0.00926726	0.512045	0.220467				QRICH1	Q2TAL8;C9JAL2;C9JIA8	-0.629931	-1.19156	-1.05065	0.276763	0.0154003	0.0330612
PNPLA8	Q9NP80;Q9NP80-3;Q9NP80-2;A0A0C4DG51;C9JAX4	1.34171	1.23691	0.992791	0.0384234	0.0579801	0.135239				R3HDM1	Q15032-2;Q15032;Q15032-3;Q15032-4;H7C207;H7C1X4;H7BZ47;C9JIX1	-0.271296	-0.521757	-0.99799	0.737626	0.397587	0.0629133
POC1B	Q8TC44;Q8TC44-2;Q8IU52;F8VZB3;F8VV91;F8VX21	1.04255	0.943708	0.79727	0.0906667	0.122033	0.203797				RAB18	Q9NP72;Q9NP72-2;A0A087X163;H0Y6T8;Q5W0J0;Q9NP72-3	-1.05339	0.0386567	-0.255021	0.0762962	0.966288	0.731086
POLA2	Q14181;A0A3B3ITS5;Q14181-2;E9PIQ6;H0YDR7	1.66968	1.29333	0.965917	0.00514623	0.0400253	0.134572				RAB1B	Q9H0U4;E9PLD0;Q92928	-1.0551	-0.270159	-0.279709	0.067815	0.710479	0.689807
POLE4	Q9NR33	2.97735	2.4824	2.60871	0.0187346	0.0183599	0.0370583				RAB3D	O95716;M0R257	-1.50276	-0.839933	-1.76174	0.181113	0.490518	0.0894353
POLG2	Q9UHN1;A0A5F9ZH93;A0A5F9ZHX9;J3KRM2;J3QRU9	1.06639	1.01227	1.51432	0.277108	0.274978	0.0742397				RAB4B	P61018;P61018-2;M0R0X1	-0.96684	-1.64859	-0.952966	0.339932	0.0569471	0.306476
POLR2H	C9JLU1;P52434;P52434-4;P52434-2;P52434-3;P52434-5	1.10958	0.0261533	0.11048	0.00962728	0.97161	0.858522				RAB7A	P51149;C9J8S3;C9J4V0;C9J4S4	-0.945935	-0.555018	-0.585277	0.0770758	0.343893	0.295081
POLR3B	Q9NW08;Q9NW08-2;F8VRU2	1.59487	1.28944	1.24162	8.15e-05	0.0022128	0.00290641				RABGEF1	E9PFK9;Q9UJ41;Q9UJ41-4;Q9UJ41-3;V9GYI8;A0A1W2PPY0;E9PHB8;C9JDA2	-0.71126	-1.34024	-0.755961	0.0762962	0.00028311	0.0479536
POLR3C	Q9BUI4;E9PHH9	1.19663	0.892772	0.798643	0.0194805	0.0979635	0.138209				RABIF	P47224	-1.26201	-2.04289	-1.55025	0.289236	0.0468318	0.140181
POP1	Q99575;E5RK39	1.22028	0.917807	1.13583	0.0227635	0.101222	0.0330164				RAD21	O60216;E5RFZ5;E5RI01;E5RFV8;E5RIN7;E5RJW1;E5RJK5	-0.798424	-1.34249	-1.24876	0.0812468	0.00147295	0.00301504
POU2AF1	Q16633	1.30649	1.5406	1.94915	0.241289	0.133989	0.0446089				RALY	Q5QPM2	-0.72107	-0.718626	-0.993968	0.272348	0.247054	0.0835649
PPA2	A0A0C4DGB9	3.85016	3.177	2.27847	0.00052788	0.00068812	0.0538702				RANBP9	Q96S59;Q96S59-2;Q96S59-3	-0.781259	-0.964596	-0.61024	0.110525	0.036162	0.207714
PPFIA3	O75145-2;O75145;R4GN36;A0A0C4DGR8;A0A0C4DGR7;R4GNF1	4.1739	2.76756	3.02885	4.78e-07	0.00133821	0.00032306				RAP1GAP2	Q684P5;Q684P5-2;A0A1B0GV05;Q684P5-3	-2.01287	-1.99239	-2.38712	0.101343	0.0961427	0.0376857
PPHLN1	F8W0Q9;Q8NEY8-8;Q8NEY8-2;Q8NEY8-6;Q8NEY8-9;Q8NEY8-5;F8WF16;F8VWU8;F8VPY7;F8VRK2;Q8NEY8-7;F8VP48;F8VXV7;REV__K7EN69	2.95997	1.87226	2.00581	2.16e-09	0.00020029	4.69e-05				RAPGEF1	Q13905-4;Q13905;Q13905-3;Q13905-2;Q5JUE9;H0Y6R4;REV__P11137-3;REV__P11137;REV__A0A669KB77	-0.788575	-1.64827	-0.910674	0.308513	0.0110136	0.190875
PPIL2	Q13356;Q13356-2;C9JDF0	1.20089	0.00444114	0.480759	0.020971	0.996185	0.421608				RASAL3	Q86YV0;Q86YV0-2;M0QX12;A0A1B0GW70	-0.473663	-1.34078	-0.572027	0.618957	0.0561012	0.473486
PPP1R11	O60927;Q5SRK2	1.68502	0.754665	1.26186	0.00204078	0.215948	0.0228155				RASSF2	P50749;P50749-2	-0.783222	-1.71849	-0.790182	0.431278	0.0336356	0.380125
PPP1R2	P41236;E7EMN6;E7EUI7;Q6NXS1	0.970497	0.511692	1.46196	0.338437	0.637068	0.0915092				RBBP4	Q09028-3;Q09028;H0YF10;H0YCT5;H0YDK2;H0YEU5;E9PNS2;E9PIC4;E9PNS6;C9JAJ9	-0.135149	-0.759602	-0.571182	0.845242	0.0865208	0.210542
PPP1R8	Q12972;Q12972-2;A0A0A0MT09;Q12972-3	1.55692	0.415991	0.739706	0.00041717	0.455721	0.12807				RBBP7	Q16576;E9PC52;Q5JP01;Q5JP02;Q5JNZ6;C9J7L0	-0.562079	-1.59074	-1.78458	0.290398	0.0002612	2.69e-05
PRCC	Q92733;H0YE12;H0Y679	1.57976	1.12083	1.11837	0.0156026	0.106205	0.100167				RBM12	Q9NTZ6;A6PVI1;A6PVI0;Q5JX62	-0.830757	-1.67117	-1.36267	0.157328	0.00133902	0.00879293
PRDM1	A0A3B3IU23;O75626-2;O75626;O75626-3;B2REA4	0.988048	1.6061	1.38189	0.212472	0.0233022	0.049729				RBM15B	Q8NDT2;Q8NDT2-2	-1.22382	0.251577	0.480652	0.0067814	0.654937	0.32624
PREB	Q9HCU5;B5MC98;H7C2N7;H7C0W3;F8WCS5	-0.252225	1.35502	1.13664	0.83455	0.0748663	0.138209				RBM23	Q86U06;Q86U06-2;Q86U06-5;Q86U06-3;Q86U06-4;G3XAP0;H0YJJ3;G3V546;G3V2B6;G3V5Y2;A0A0B4J267;G3V2B4;G3V225;G3V5W6;G3V3V3;G3V3S8;G3V2H9;G3V5V1;G3V5J5	-0.929586	-0.957765	-1.75089	0.247121	0.203696	0.00896119
PRKACA	P17612;P17612-2;Q15136;K7ERP6;K7ENJ5;K7EMV1	2.09854	1.31511	1.91189	0.0193732	0.174062	0.0337218				RBM8A	Q9Y5S9;A0A0J9YW13	-0.353159	-0.894253	-0.523148	0.625759	0.0986208	0.369967
PRKACB	P22694;P22694-9;A0A0A0MS54;P22694-6;P22694-7;P22694-5;P22694-3;P22694-4;P22694-10;P22694-8;B1APG3;B1APF9;B1APF8;B1APG2;B1APG0;B1APG1;B1APF7	5.41995	3.9792	3.79289	0.00057592	2.1e-05	0.0210978				RBMS1	E7ETU5;E7EPF2;C9J9B2;C9JIJ9;A0A1B0GUW5;Q6XE24-3;Q6XE24-4;Q6XE24-5;Q6XE24-2;Q6XE24;F8W1T6;Q15434;F8VV01	-1.04423	-1.37743	-1.39363	0.186209	0.0582018	0.0534502
PRKRIP1	Q9H875;E9PC43;Q9H875-2	2.61129	1.299	2.26083	1.17e-05	0.0472932	0.0001766				RCC1	P18754;P18754-2	-1.14492	-1.47237	-1.09111	0.146949	0.0473164	0.150366
PRMT7	Q9NVM4-3;Q9NVM4;H3BNC0;A0A6Q8PFP4;Q9NVM4-4;Q9NVM4-2;H3BPZ8	1.79081	1.04162	1.6818	0.0322638	0.24142	0.0390873				RCC2	Q9P258	0.132452	-1.79228	-1.40473	0.898339	0.00290213	0.0198364
PRNP	P04156;A2A2V1;X6RKS3	3.87572	2.98615	3.41227	0.00517977	0.0114213	0.0148504				RCL1	Q9Y2P8;Q5VZU3;Q9Y2P8-2;Q5VYW8	-0.0512	-0.816075	-1.29206	0.973149	0.345187	0.0984618
PRPF18	Q99633;Q5T9P7;M0R3G1;Q5T9P8;M0QXG2;M0QXX3;Q99633-2	2.69897	1.72039	1.52702	1.46e-09	2.58e-05	0.00013956				RCSD1	Q6JBY9;F6T4W9	0.246148	-1.60673	-0.463453	0.869233	0.0878009	0.688386
PRRC2A	P48634;P48634-3;P48634-2;P48634-4	0.589211	0.30627	0.181777	0.0812468	0.399969	0.642009				RECQL	P46063;F8WA66;F8WD97;F5H2L2;F5H4P4;F5H3W0;F5GYB7	-0.112369	-1.22948	-0.12744	0.924883	0.091279	0.898894
PRRC2B	Q5JSZ5;Q5JSZ5-5;A0A494C0D3;A0A494C065;A0A1W2PQP5;Q5JT00;Q5JSZ5-2;Q5JSZ5-3;A0A2R8YET3;Q5JSZ5-4	3.20865	2.26986	2.66899	2.75e-09	2.96e-05	7.09e-07				REL	Q04864-2;Q04864;A0A2R8Y7Q6	-0.133517	-1.87828	-1.26534	0.93048	0.0418589	0.189814
PRXL2B	A0A2P0CTB1;A0A0A0MT35;A0A2P0CU24;A0A0A0MRV4;J3KPF5;Q8TBF2-3;Q8TBF2;J3KPF6;Q8TBF2-6;A0A2P0CTH9;Q8TBF2-4;J3KRV9;A0A0G2JSF1;A0A0G2JRR6;Q8TBF2-2;Q8TBF2-7;J3QKK8	2.65205	1.83026	1.80197	0.00144532	0.0405971	0.039539				RFC5	P40937;P40937-2;F5H5S0;E9PEP3;C9JH72;F5H0U6;F5H304	-0.328862	-0.643024	-1.03675	0.676922	0.287802	0.0571271
PSMA1	P25786-2;P25786;B4DEV8	1.01616	0.522226	1.11461	0.0314095	0.332382	0.0145701				RFTN1	Q14699;G3XAJ6;C9JHG2;U3KPZ2;C9JRN3;C9JWQ9;F8WAR1	-1.49093	-2.25632	-2.58482	0.351155	0.105619	0.0534005
PSMA2	A0A024RA52;P25787;C9JCK5;H3BT36;H7C402	1.96843	2.16315	2.33141	6.68e-05	2.35e-05	3.21e-06				RHOF	Q9HBH0;Q9HBH0-2;V9GY67;F5GXB1;V9GYQ1;V9GYB3	-1.80041	-2.11919	-1.53841	0.0998388	0.0425773	0.152859
PSMA4	P25789;H0YN18;P25789-2;H0YL69;H0YMZ1;H0YMA1;H0YKT8;H0YMI6;H0YKS0;H0YLC2;H0YMV3;H0YLS6	0.589222	0.443377	1.17714	0.345792	0.486627	0.0214937				RHOT1	Q8IXI2-5;Q8IXI2-7;Q8IXI2-3;Q8IXI2-4;Q8IXI2;Q8IXI2-2;H7BXZ6;K7EIQ7;K7EP86;J3QLG2;Q8IXI2-6;A0A494C061;A0A2R8Y4I2;J3KSR5;J3KRG7	-1.07825	-0.451288	-1.08078	0.103781	0.559348	0.0872788
PSMB9	P28065;A2ACR1;P28065-2;A0A0G2JJA7;A0A0G2JJ13;A0A0G2JHI2	1.31107	0.964882	0.963223	0.0163263	0.0933029	0.0859599				RIPK2	O43353;O43353-2;E7ERW9;E5RGK6	-0.964429	-1.09319	-1.20505	0.0434676	0.0193006	0.00786521
PSMD14	O00487;C9JW37	0.305758	0.730833	1.04148	0.667366	0.173895	0.0350218				RIPK3	Q9Y572;H0YJN5;Q9Y572-3;Q9Y572-2	-1.69608	-1.68624	-1.60051	0.021724	0.0245162	0.0303949
PSMD7	P51665;H3BNT7;H3BTM8;H3BQV2	0.980699	0.960644	0.3884	0.0220418	0.0268679	0.431097				RNASE2	P10153	-2.03885	-1.12622	-1.67174	0.0229072	0.254278	0.0649524
PSMD8	R4GMR5;P48556;K7EJR3;K7EJC1;K7ENY6;K7ERW6	1.38641	1.09407	1.81224	0.0213953	0.0918622	0.00172629				RNF138	Q8WVD3;J3KSI2;J3QKM8;Q8WVD3-2;J3QLQ3;J3KRU4	-0.11046	-2.2056	-2.70294	0.937269	0.00666634	0.00061027
PSME2	A0A087X1Z3;Q9UL46;H0YM70;H0YKU2;H0YLG1;H0YLD2	2.47392	1.78962	2.75686	0.015719	0.108268	0.00603986				RNF40	O75150;H3BP71;O75150-4;O75150-3;A0A087WTK2;H3BQ99;H3BUL6;I3L332;H3BS50	-0.266329	-0.668945	-0.769091	0.552652	0.0526755	0.0209663
PTBP1	A6NLN1;K7ES59;A0A087WU68	1.90708	1.52936	2.29657	0.00067113	0.029099	0.00047414				RNPS1	H3BMM9;H3BTC0;Q15287;Q15287-3;Q15287-2;H3BV80;H3BPG5;H3BUL0;H3BUG0;H3BTY0;H3BNI3;H3BP82;H3BTR6;H3BNU7;H3BTV0;H3BRK4	-1.20059	-1.42925	-1.67416	0.0303602	0.00852149	0.00139391
PTBP1	A0A087WUW5	2.88829	1.52722	1.81308	0.00233822	0.14654	0.0709402				ROGDI	K7ERP1;K7EPS3;Q9GZN7;K7EMJ5;K7EID1;K7EJ96;K7EL91;K7ERN3	-1.62134	-1.27289	-1.5997	0.0836594	0.171186	0.0710604
PTDSS2	Q9BVG9;E9PS47;E9PLE4;A0A0J9YWQ2	3.35899	2.06777	2.10076	0.0464992	0.0872393	0.0264959				RPRD1B	Q9NQG5;A2A2M0;A0A087X2D2;E9PIQ9;A0A087WUK3;E9PQF3	-0.388531	-1.08591	-0.605166	0.624797	0.0627145	0.341363
PTMA	B8ZZQ6;P06454-2;P06454;B8ZZA1;B8ZZW7;H7C2N1	1.80971	0.342974	0.0285502	0.0233584	0.754469	0.982615				RPS26	P62854	-3.53087	0.828395	1.24394	2.49e-10	0.187686	0.034021
PURA	Q00577;A0A494C0H6;K7ENC1;Q9UJV8-2;Q9UJV8	2.57733	2.28714	3.16271	0.00378884	0.0122871	0.00030856				RPS27A	P62979;J3QTR3;P0CG48;F5H388;Q96C32;Q5PY61;J3QKN0;F5GXK7;F5H747;B4DV12;F5H265;F5H2Z3;F5GYU3;F5H6Q2;J3QS39;P0CG47;M0R1V7;A0A2R8Y422;J3QSA3	-0.383592	-1.35869	-0.533413	0.491851	0.00279122	0.255452
PURB	Q96QR8	2.72543	1.95665	2.40692	0.00216758	0.0388153	0.00782302				RPS6KA3	P51812;B1AXG1;B7ZB17;B4DG22;A0A2R8Y603;A0A2R8Y7S9;A0A2R8YGB7;B1AXG2	-0.415612	-1.59576	-0.897072	0.641125	0.011475	0.183058
PWP1	Q13610;B4DJV5;Q13610-2;F8VZ56	1.53196	1.18996	1.50655	0.00322565	0.0299975	0.00360079				RPS6KA5	O75582;O75582-3;O75582-2;A0A3B3ISL8;G3V2D1;H0YJE1;G3V4D7	-0.407517	-1.38102	-0.764839	0.718267	0.0755952	0.366683
PYURF	Q96I23	6.28184	4.2794	5.13273	0.00024152	0.00077112	4.58e-07				RPSA	F8WD59	-2.42249	-2.13869	-2.41219	0.0183518	0.0414986	0.0142373
R3HDM4	Q96D70;K7EIG9;K7EN78;K7ER32	2.42727	1.92401	2.21536	0.0453593	0.120876	0.0620259				RRM1	P23921	-1.02939	-0.935838	-1.94871	0.248796	0.274978	0.00966454
RAB11FIP2	Q7L804;Q7L804-2	1.89505	1.3817	1.60228	0.0156337	0.0792915	0.034866				RSRC2	Q7L4I2;Q7L4I2-2;E9PI52;H0YGP9;E1B6W4	-0.387798	-0.842764	-0.650658	0.548047	0.097083	0.211417
RAB12	A0A3B3ITT1;Q6IQ22	2.59352	2.00908	1.99452	0.001968	0.0265823	0.022581				RTN4	Q9NQC3-5;Q9NQC3;Q9NQC3-2;F8W914;Q9NQC3-4;H7C106;Q9NQC3-6;A0A0U1RQR6	-1.54422	-0.497523	-1.93453	0.114172	0.671745	0.0318181
RAB1A	P62820;E7END7;P62820-2;P62820-3	0.557099	1.88477	1.40037	0.505684	0.00289887	0.0290141				RUNX1	Q01196-11	-1.84068	-2.34466	-2.90752	0.141482	0.0535862	0.0110115
RAB28	P51157-2;P51157;P51157-3;H0Y9S6;Q8WVF3;H0Y9G4;H0Y927	2.81592	2.85904	2.75181	1.15e-06	4.73e-06	3.7e-06				RUNX1	Q01196-8;Q01196-9;Q01196;Q01196-10;Q01196-2;A8MZI9;Q01196-3;Q01196-4;H9KVB1;Q01196-7;C9JWM1;Q01196-6;Q01196-5;V9GYT5;A0A0C4DG58;V9GYT3	-0.985943	-1.3793	-1.57402	0.21144	0.0544125	0.022581
RAB35	Q15286;F5H157;Q15286-2;F5H7F8	2.07992	1.82954	1.96003	0.0001452	0.00133821	0.00044085				RUNX2	Q13950-2;Q13950	-1.74429	-1.6837	-2.38052	0.100977	0.10584	0.0143912
RAB5A	P20339-2;P20339;F8WCY6;F8WD79	2.44804	2.0225	2.11083	0.00149613	0.0131334	0.0075492				RUNX3	Q13761;Q13761-2	-1.30948	-2.34889	-1.5867	0.0235735	4.3e-05	0.00526545
RAB5B	P61020;P61020-2;F8VUA5;F8VVZ0;F8VPW9;F8VWZ7	0.983128	0.993354	1.76702	0.251837	0.221209	0.0135961				S100A10	P60903	-3.36699	-4.34253	-3.8351	0.0934619	0.0224603	0.0429193
RAB8A	P61006;P61006-2;H0YMN7;H0YLJ8;H0YL94	0.435358	0.64777	1.18186	0.565081	0.30754	0.0360644				SACS	Q9NZJ4;Q9NZJ4-2;B2REB0;H0Y6M8	-2.78632	-2.05061	-2.86237	0.00273957	0.0367558	0.0021016
RAB8B	Q92930;H0YNE9	2.92593	2.49784	2.62961	0.0096856	0.0337963	0.0214937				SARM1	Q6SZW1;Q6SZW1-2;J3KSG7;J3KRZ6;J3QRE0	-2.4802	-2.24313	-1.8983	0.040529	0.063819	0.118922
RABGAP1	Q9Y3P9;Q9Y3P9-2;Q9Y3P9-3;Q9Y3P9-4;B5MCD9;C9JGR5	0.48819	0.588482	0.843137	0.327666	0.193001	0.0440916				SBSN	Q6UWP8;Q6UWP8-2	-3.33994	-4.67985	-3.27541	0.0218218	0.00101499	0.022581
RABGAP1L	Q5R372-7;Q5R372-6;Q5R372-5;Q5R372-8;F5H8L0;B7ZAP0;E9PS63;A0A0U1RQV7;E9PNV2;A0A0U1RQT5;Q5R372-9	0.878599	1.40416	1.52207	0.344045	0.0806741	0.0500313				SCLT1	Q96NL6;A0A494C0G8;D6RBP0;Q96NL6-2;Q96NL6-3;D6RBA6;D6RDM2;Q96NL6-4	-0.516588	-1.09332	-1.15011	0.479831	0.0635107	0.0448427
RACK1	P63244;J3KPE3;D6RHH4;H0Y8W2;D6RAC2;H0YAM7;H0YAF8;D6R9Z1;D6REE5;D6R9L0;D6RFX4;D6RAU2;E9PD14;D6RFZ9;D6RBD0;H0Y8R5;D6RGK8;D6R909;D6RHJ5;D6RDI0	0.0902004	0.772291	1.09278	0.917227	0.149196	0.0287613				SCP2	P22307;P22307-7;P22307-8;P22307-4;P22307-2;P22307-6;H0YF61;E9PLD1;P22307-3;H0YCB0;H0YD06;P22307-5	-1.29028	-0.695665	-1.05726	0.0432253	0.323878	0.100039
RAD54L2	Q9Y4B4;H0Y760	0.943654	0.869015	0.461538	0.0403961	0.0594635	0.361289				SEC14L1	Q92503;Q92503-2;Q92503-3;K7EJ08;K7ELM0;K7EIJ7;K7EPE4;K7ESI4;K7ELU0;K7ERB3;K7EQK4;O43304	-1.4958	-0.84549	-1.15896	0.013482	0.188189	0.0533112
RAD9A	Q99638;F5H492;F5H4F1;F5H8A2	1.53024	1.11688	0.739722	0.018044	0.091343	0.294895				SEPTIN1	J3KNL2;Q8WYJ6;Q8WYJ6-2;I3L2M1	-0.12218	-2.49831	-0.208158	0.925529	0.00089318	0.848557
RAE1	P78406;E9PQ57;E9PPG9;B0QZ36;B0QZ37	0.604724	0.410962	0.921241	0.317191	0.514339	0.0744164				SEPTIN3	A0A2R8Y4H2;B1AHR1;Q9UH03-2;Q9UH03;B1AHR2	-2.07757	-2.88878	-2.52171	0.0413972	0.00310206	0.00958477
RALA	P11233;H7C3P7;C9JPE8	NA	4.15005	4.77686	NA	0.00037769	2.16e-05				SERINC3	Q13530;Q13530-2;Q5H936	-0.0086542	-1.94109	-1.14595	0.995736	0.0336356	0.251429
RALGAPB	Q86X10-3;Q86X10;A2A2F0;Q86X10-2;Q86X10-4;A0A0J9YW54	0.970697	0.818803	0.460938	0.0482306	0.102263	0.397108				SERPINA1	P01009;P01009-2;P01009-3	-3.62037	-1.85448	-2.4797	0.00383723	0.183507	0.0568053
RASA2	A0A0A0MSJ9;Q15283-2;Q15283;D6RBA9	1.25395	0.971208	1.36658	0.101744	0.212778	0.0585852				SERPINA3	P01011;G3V3A0;G3V595;P01011-2;A0A087WY93	-3.50259	-1.70461	-2.0476	0.0761036	0.437901	0.326599
RASSF1	Q9NS23-2;Q9NS23-5;Q9NS23;Q9NS23-3;Q9NS23-4;Q9NS23-6;Q9NS23-7	2.46814	2.01821	2.39043	0.143635	0.0768521	0.029045				SERPINB2	P05120;E7EPJ9;E7ERB5;E9PDK7	-1.57512	-1.82033	-2.14666	0.193962	0.109591	0.049729
RBBP6	Q7Z6E9;Q7Z6E9-2;A0A2R8Y880;H3BSK8;Q7Z6E9-4;H3BUN0;A0A087WY32;I3L3Y2;Q7Z6E9-3	0.810126	0.44871	0.415161	0.0784916	0.370923	0.408345				SERPINB8	P50452;A0A1B0GU38;P50452-3;P50452-2;H7BXK7;C9JVA8;C9JTJ8	-2.38178	-3.15072	-2.66755	0.118861	0.0278401	0.0621525
RBM14	Q96PK6;Q96PK6-2;A0A0A6YYI9;F8WDX3;A0A0A0MSL8;B8ZZ74;Q96PK6-3;Q96PK6-4	0.868736	0.0783077	0.510721	0.0565466	0.909361	0.292272				SERPINB9	P50453;C9J7N5;O75830	-1.48584	-2.76337	-0.583225	0.446178	0.0894042	0.782256
RBM15	A0A499FJY3;A0A087WWP4;Q96T37-4;Q96T37-2;Q96T37-3;Q96T37;A0A494C001	0.702276	0.260847	0.616432	0.0882446	0.592332	0.12614				SERPING1	E9PGN7;P05155-2;P05155;P05155-3;H9KV48;H0YCA1	-2.64081	-1.49655	-1.73287	0.0422055	0.288367	0.201015
RBM22	Q9NW64;Q9NW64-2;E5RJW4;E5RHA8	0.889255	0.220249	0.498638	0.0357338	0.68901	0.273371				SETD2	Q9BYW2;Q9BYW2-2;H7C3H4;Q9BYW2-3;C9JG86;H7BZ93;H7BXT4;A0A1W2PPX9	0.0245101	-0.793917	-0.776625	0.978736	0.0776835	0.0710604
RBM3	P98179	2.50839	1.6424	1.23075	0.0146243	0.138012	0.277159				SETMAR	Q53H47;Q53H47-3;B9ZVV8	-0.718381	-1.11402	-0.875652	0.345976	0.0872393	0.188546
RBM38	F6VZ39;H0YA61;A6NG75;H0Y8S7;Q9H0Z9-2;Q9BX46-5;Q9BX46-2;Q9BX46;Q9H0Z9	2.2032	2.0751	1.88628	0.0028949	0.0064741	0.0119516				SF1	Q15637-6	-0.880154	-1.43763	-1.46551	0.122077	0.00580634	0.00402419
RC3H1	Q5TC82;Q5TC82-2;A6NHN2;Q9HBD1-2;Q9HBD1-3	2.66606	2.2658	2.70852	3.75e-10	3.25e-08	9.98e-11				SF3A1	Q15459;Q15459-2;H7C1L2;F8WB66;F8WC79	-0.156486	-0.689705	-0.490607	0.768264	0.0492275	0.173102
RCBTB2	O95199;B4DWG0;O95199-2;B4E372	2.58161	2.95879	3.07897	0.0173258	0.0288674	0.00360967				SF3A3	Q12874	-0.376806	-1.08846	-0.924424	0.521921	0.015049	0.0397026
RCOR3	Q9P2K3;Q9P2K3-3;Q9P2K3-4;B4DV59;H0YF22;E9PQE5;H0YDD7;H0YDR8;E9PR63;E9PPC5	1.35085	0.587638	0.0905937	0.00388617	0.274327	0.896838				SF3B5	Q9BWJ5	-0.453086	-1.23878	-1.03539	0.524552	0.0235814	0.0585881
RDH11	Q8TC12;Q8TC12-2;Q8TC12-3;H0YJ46;G3V2G6;G3V234;H0YIZ8;Q96NR8	1.84789	1.95614	1.84638	0.0300964	0.0215628	0.0280854				SFXN3	Q9BWM7;A0A1P0AYU5;S4R3N9	-1.4668	-0.569683	-1.40776	0.0768867	0.561599	0.0786672
RDH14	Q9HBH5	0.786434	0.939494	0.945384	0.128195	0.0540281	0.0474507				SGK3	Q96BR1;E5RHX2;Q96BR1-2;E5RK28;E5RJV7;E5RHY6;E5RHR8	-1.23275	-1.08683	-1.64117	0.08532	0.129293	0.013593
RDX	A0A2R8Y5S7;P35241;P35241-5;A0A2R8Y7M3;P35241-4;P35241-2;A0A2R8Y5P0;P35241-3;A0A2R8Y4H6;E9PKN5	0.979227	2.06596	1.5917	0.394139	0.0291602	0.0974034				SGPL1	O95470;H0Y3V8;H7BXL7	-1.97196	-1.18795	-1.75346	0.00466119	0.126713	0.0131515
RECQL5	O94762;O94762-4;J3KTQ2;O94762-2;O94762-3;J3KS37;J3KSL7;J3KSV9;J3QLU0;J3KRM6	1.50792	1.37032	1.20569	0.0413972	0.0666278	0.106413				SH2D1A	O60880;A0A2R8Y573;O60880-3;O60880-6;O60880-2;O60880-5	-2.02681	-3.81949	-2.18721	0.256437	0.015049	0.180449
REEP4	Q9H6H4;E5RGS2;Q9H6H4-2	3.16467	2.52183	2.67481	4.38e-05	0.00133821	0.0004122				SH2D3C	Q8N5H7;Q8N5H7-6;Q8N5H7-5;Q8N5H7-2;Q8N5H7-4;Q8N5H7-3;H0Y5X5	-0.545167	-1.77669	-1.13961	0.57912	0.0143719	0.135239
REEP5	Q00765;E2QRG8;B7Z510;Q00765-2;B7Z332;H0Y8J8	2.32624	2.54941	2.78781	0.0343132	0.0186088	0.00820792				SH3BGRL	O75368	-1.41884	-2.23652	-1.98973	0.0774258	0.00286906	0.00750775
REPIN1	Q9BWE0;Q9BWE0-4;C9JZE3;C9JYJ8;E7EVL6	1.26391	1.12599	0.568565	0.0942334	0.135836	0.495772				SH3BP1	Q9Y3L3;Q9Y3L3-2;A0A2R8Y5V0;F8WEQ3	-0.745844	-1.99622	-0.972603	0.49164	0.0185156	0.297025
REPS1	Q96D71;Q96D71-3;H7C1V2;H0YCR2;F2Z3L2;H0YE73;H7C225;H0YCF0;H0YE89	0.998765	0.741263	0.665342	0.0542551	0.16845	0.217867				SH3BP2	P78314;P78314-3;P78314-4;H0YAD9;D6RC64;D6RAB4;D6R995;D6RER9;D6RBL6;P78314-2	-2.45795	-0.12976	-0.174381	0.0119157	0.932385	0.900343
REPS2	Q8NFH8-4;Q8NFH8;Q8NFH8-3;Q8NFH8-2	1.3225	1.31829	1.1462	0.0623667	0.0545802	0.096623				SH3GL1	Q99961;Q99961-3;Q99961-2;M0R0I3;Q99962;M0QYE0;M0R2K6	-0.733564	-0.945783	-1.03172	0.266065	0.11138	0.0720465
REST	Q13127;A0A1W2PQA1;Q13127-4;A0A6Q8PH19;L0B2V9;L0B1V4;A0A087X1C2;Q13127-3;L0B3M6;Q13127-2	3.14248	1.61374	2.85943	0.0019032	0.0667888	0.0541947				SH3KBP1	Q96B97;Q5JPT2;Q96B97-3;Q5VSN0;Q5JPT1	-1.01692	-1.94985	-0.996889	0.21144	0.0066122	0.195253
RFX5	P48382;F8W689;P48382-2;H0Y4B4;A0A0A0MSQ2;F6UE82;F6R6G4;F6X9D6;A0A0A0MSM9;F6S3S0;A0A0A0MT34;F8WDU3;F8WFE4;F2Z2G0	2.18356	0.752424	1.53634	2.29e-05	0.21105	0.00398275				SHCBP1	Q8NEM2	-1.39014	-0.934145	-1.63895	0.0952459	0.265236	0.0282912
RFXAP	O00287	2.93435	0.953174	1.98686	0.00099959	0.267432	0.00801224				SHOC2	Q9UQ13;Q9UQ13-2;X6RI37	-0.0719009	-1.1111	-0.242421	0.930074	0.0231468	0.699549
RGPD1	F8VYC4;A0A286YES2;P0DJD0;P0DJD1;A0A1W2PNU4	1.03609	1.85207	2.25917	0.642379	0.184071	0.0897609				SIN3B	O75182-2;O75182;M0QYC5;O75182-3;M0R271	-1.00353	-0.55162	-0.44813	0.0802123	0.339054	0.43806
RHPN2	Q8IUC4;Q8IUC4-2;A8MT19;K7EL35	3.02861	3.03521	2.61218	0.377161	0.0735332	0.223417				SIRT6	Q8N6T7-2;Q8N6T7;M0QZ09;M0R1N9;M0R1F6;M0QXA0;M0R0B2	-1.95562	-1.83387	-1.99742	0.00282224	0.00774825	0.0023412
RIC1	Q4ADV7;Q4ADV7-3;H0YFN7;Q4ADV7-2;H0YFD4;H0YGC4	0.671232	1.38445	0.741173	0.475166	0.068397	0.372714				SIRT7	Q9NRC8;I3L2A4;Q9NRC8-2;I3L480	-2.19819	-2.1179	-1.47803	0.0111746	0.0179055	0.102144
RIOK1	Q9BRS2;E9PFQ8	2.45472	1.58201	2.17837	8.23e-06	0.00670521	0.00013956				SKAP1	Q86WV1-2;Q86WV1;J3QRG3;J3KS83;J3QS38;J3QKX8	-1.32425	-2.71087	-1.55871	0.469286	0.0736548	0.33358
RIOK3	B4E1Q4;O14730;O14730-2;J3QQL5;J3QLP4	3.66386	2.79527	3.53825	1.11e-08	4.69e-05	7.94e-08				SLBP	F8W8D3;Q14493;E7EUV9;H0YAE8;Q14493-2;H7C4H8	-0.340812	-0.63537	-1.48203	0.795184	0.53084	0.0786672
RNASEH2B	Q5TBB1;A0A2R8Y7R8;A0A2R8Y6Y1;A0A2R8YCJ4;A0A087WZJ6;A0A2R8Y761;A0A2R8YGP2;A0A2R8Y6Q6;A0A087WXR7;A0A2R8YCX2;A0A2R8Y6M7;A0A2R8YEH2;A0A2R8Y883;Q5TBB1-2;A0A2R8Y7Q3;A0A2R8YCP1;A0A2R8YE60;A0A2R8YEC1;A0A2R8Y459;A0A2R8YEB4;A0A2R8Y7A3;A0A2R8YEQ4;A0A2R8YEK5;A0A1B0GUE7;A0A1B0GTJ2	1.93592	0.913168	1.50548	0.0144442	0.31993	0.0629133				SLC12A9	Q9BXP2;Q9BXP2-2;Q9BXP2-3;Q9BXP2-4;C9JMQ7;C9JBD8	-1.25168	-0.646757	-0.918879	0.0638334	0.396432	0.1807
RNASEL	Q05823;Q05823-2	1.59906	1.05926	1.02501	0.00557809	0.0878009	0.0937372				SLC27A1	Q6PCB7;Q6PCB7-2;M0QZC9	-1.88224	-0.972928	-1.16424	0.0442287	0.348246	0.238219
RNF113A	O15541;Q8IZP6	1.46277	1.09179	1.43695	0.0461597	0.152003	0.0450755				SLC35B2	Q8TB61-3;Q8TB61-2;Q8TB61;Q8TB61-5;Q8TB61-4	-1.84481	-1.08764	-0.960438	0.0332413	0.234185	0.284338
RNF115	Q9Y4L5	3.77196	2.57992	1.8562	0.00100061	0.0355358	0.319494				SLC9A9	Q8IVB4;F8WF83;C9IZP1	-2.95699	-2.05042	-3.19259	0.0533881	0.200091	0.0308372
RNF169	Q8NCN4;H0YEQ1	2.93078	2.13961	2.36903	2.76e-09	2.12e-05	1.56e-06				SLFN13	Q68D06;Q68D06-2;E9PKT7	-1.62262	-1.43454	-1.84739	0.136436	0.184173	0.0688097
RNF220	Q5VTB9	1.18861	0.547506	1.17834	0.0434676	0.413727	0.0385979				SMARCAL1	Q9NZC9;H7BYI2;C9J6I8;C9J8F8;C9JP32;H7C1I3;H7C051;C9JS37	-0.917966	-1.70585	-1.8186	0.141407	0.00237383	0.00087604
RNF25	Q96BH1	1.54744	1.30689	1.66172	0.0156789	0.0166753	0.0708886				SMARCB1	G5E975;Q12824-2;Q12824;A0A0G2JRV3;C9JTA6;A0A0G2JSE9;A0A2R8Y5N5;B5MCL5;A0A0U1RQQ2;A0A0U1RRB8;A0A2R8YEE8;A0A2R8YDN6	-0.235319	-0.912777	-1.26527	0.734057	0.0500265	0.00390211
RNF41	Q9H4P4-2;Q9H4P4;F8VVY2;F8VNZ6;F8VSP7;F8VSB6	2.71731	2.2059	2.48292	0.0195052	0.0687121	0.0339879				SMARCC2	Q8TAQ2	-0.87473	-1.51307	-1.30513	0.195624	0.0115041	0.0296444
RNGTT	O60942;O60942-2;O60942-4;O60942-3	1.37712	0.936439	0.976066	0.00840524	0.0954596	0.0736759				SMARCD2	Q92925-3	-0.0881784	-0.744003	-0.783299	0.882729	0.0439325	0.0303805
ROMO1	P60602;P60602-2	1.79607	3.11495	2.1263	0.179171	0.00909542	0.0829361				SMC2	O95347;O95347-2;A0A0C4DGE5;Q5T821	-0.661585	-0.916809	-1.69084	0.499108	0.277661	0.024912
RPAP3	Q9H6T3;Q9H6T3-2;Q9H6T3-3	0.904366	0.253475	0.28267	0.0910638	0.704628	0.656029				SMC4	Q9NTJ3;E9PD53;Q9NTJ3-2;C9JR83;C9JWF0;C9IYK2;C9JJ64;C9J9E4;C9JVD8;C9J578;F8WCB7	-0.718445	-0.9741	-1.55044	0.42784	0.218697	0.03203
RPL10	P27635;X1WI28;Q96L21;B8A6G2;A6QRI9	0.570555	1.03795	1.33727	0.47007	0.106992	0.0323666				SMC5	Q8IY18	-0.640199	-1.27438	-1.10171	0.209763	0.00415157	0.0126774
RPL10A	P62906	0.478364	1.04216	1.28872	0.568769	0.112319	0.0381308				SMPD4	Q9NXE4-2;Q9NXE4;Q9NXE4-4;Q9NXE4-6;Q9NXE4-8;Q9NXE4-3;Q9NXE4-10;H7C1Q6;Q9NXE4-9;Q9NXE4-7;Q9NXE4-5;H7C0W5;H7C235;H7C2E2;F8WEQ5	-1.24061	-0.198606	-0.930372	0.0537415	0.825985	0.155611
RPL12	P30050;P30050-2	0.591058	0.699956	0.936826	0.336743	0.211563	0.0722631				SMYD3	Q9H7B4;Q9H7B4-3;Q9H7B4-2;A8MXR1;B0QZ88;B0QZA0;B0QZ99	-2.02246	-1.48123	-2.22849	0.00722396	0.0604302	0.00236168
RPL13	P26373;P26373-2;J3QSB4;H3BTH3;H3BUK8	1.73437	1.98098	1.99197	0.00921107	0.00297698	0.00236168				SNRK	Q9NRH2;E7EUC4;Q9NRH2-2;REV__Q9NPC8	-1.5525	-1.81495	-1.74752	0.121638	0.0569471	0.0629133
RPL13A	P40429;M0QYS1;Q8J015;Q6NVV1;M0QZU1;A0A096LPE0	1.5066	1.74287	1.72695	0.00525896	0.00133902	0.0012426				SNRPC	P09234;A0A0A0MRR7;Q5TAL2	-0.231797	-0.743745	-1.00754	0.745633	0.132657	0.0298747
RPL15	P61313;E7EQV9;A0A2R8YEM3;E7ENU7;E7EX53;A0A2R8Y738;P61313-2	0.87834	1.55851	1.38624	0.250829	0.0157245	0.0330626				SNRPD3	P62318;P62318-2;H3BT13	-1.00707	-1.21971	-1.27556	0.0155068	0.00316754	0.00168314
RPL17	A0A087WXM6;J3QQT2;J3KRX5;A0A0A6YYL6;P18621;P18621-3;J3QLC8;J3KRB3;A0A087WWH0;J3QS96;A0A0A0MRF8;P18621-2;A0A087WY81;J3KSJ0	0.883165	1.01144	1.05376	0.134408	0.0728896	0.0534502				SNX1	Q13596;Q13596-2;Q13596-3;H0YK42;H0YKT3;J3KPH4;H0YKD5;H0YK43;H0YKL5;H0YK58	-0.66573	-0.966114	-0.68316	0.230493	0.0511862	0.185332
RPL18	Q07020;G3V203;J3QQ67;F8VYV2;H0YHA7;Q07020-2;A0A075B7A0;F8VUA6;F8VXR6	1.96241	2.83403	3.1073	0.00028844	6.36e-07	3.28e-08				SNX12	A0A087X0R6;Q9UMY4;Q9UMY4-1;Q9UMY4-3	-0.904105	-0.853878	-0.57972	0.095449	0.111533	0.303588
RPL18A	Q02543;M0R117;M0R0P7	1.2504	1.9346	2.27193	0.0836594	0.00444285	0.00048013				SNX14	Q9Y5W7;Q9Y5W7-3;Q9Y5W7-2;Q9Y5W7-4;D6RJG9;D6RDH9;Q5JRQ0;D6RDA6;D6RBA7;H0Y926;E2QRM8	-0.964827	-0.182972	-0.96773	0.0945157	0.820264	0.0797662
RPL19	J3QR09;J3KTE4;P84098	1.49713	1.79229	1.78497	0.0623667	0.019995	0.0183856				SNX17	Q15036;Q15036-2;F8WAZ0	-0.823016	-1.14229	-0.538958	0.107529	0.0164785	0.305296
RPL22L1	C9JYQ9;H0Y8C2;Q6P5R6	2.79798	3.11763	3.19092	0.156742	0.0962276	0.0813177				SNX29	Q8TEQ0;Q8TEQ0-2;A0A0C4DGM3;H3BT98;H3BQF0;Q8IUI4;H3BPI1	-0.0476595	-1.68711	-0.120679	0.969439	0.00911032	0.897805
RPL23	P62829;J3KT29;C9JD32;J3KTJ3;B9ZVP7;J3QQT9	1.29971	1.1955	2.05168	0.304667	0.323225	0.0571271				SNX3	O60493;O60493-4;O60493-2;O60493-3	-1.28311	-1.45623	-1.0058	0.0170272	0.0066122	0.0654755
RPL24	P83731;C9JNW5	0.852756	1.56181	1.48343	0.389581	0.0569471	0.0681562				SOD1	P00441	-0.669463	-1.66923	-1.37999	0.589669	0.0796661	0.153744
RPL26	P61254;J3QRI7;J3QQQ9;J3QQV1;J3QRC4;J3KSS0;J3KS10	1.66661	1.80365	2.05803	0.00466119	0.0023954	0.00040219				SORBS1	Q9BX66-12;Q9BX66-9;Q9BX66-8;Q9BX66-6;Q9BX66-4;Q9BX66-3;Q9BX66-5;Q9BX66-11;Q9BX66-7;Q9BX66-10;Q9BX66-2;Q9BX66;A0A0U1RQI5;S4R406	-3.01359	-1.94685	-2.5802	0.00447558	0.0886184	0.016886
RPL28	P46779;H0YKD8;P46779-2;P46779-3;H0YMF4;P46779-4;P46779-5;H0YLP6	2.54609	2.62362	3.25357	0.00023397	0.00026629	3.21e-06				SPG11	Q96JI7;C4B7M2;Q96JI7-3;Q96JI7-2;H0YN34;H0YLK7;H0YLR8;H0YKY8;H0YLK0;A0A075B718;H0YM73;H0YKC1;H0YN96	-1.3288	-0.978414	-0.920816	0.0902021	0.22343	0.24706
RPL3	P39023;G5E9G0;B5MCW2	1.86182	1.98956	2.20943	0.00038806	0.00023421	2.77e-05				SPG21	Q9NZD8;Q9NZD8-2;H0YMB7;H0YKB0;H3BRR0;H0YLT5;H0YKM6;H0YML6;H0YLD7;H0YLW1	-2.36323	-0.139581	-0.660565	0.0013654	0.904679	0.448822
RPL30	P62888;E5RI99;E5RJH3;A0A0C4DH44;A0A0B4J213	2.3731	2.63414	2.88648	0.0144442	0.00726476	0.00212081				SPRYD3	Q8NCJ5;F8VWW7;H0YI85	-0.801522	-1.21015	-1.33106	0.268813	0.0573029	0.0308414
RPL31	P62899;C9JU56;B7Z4E3;B7Z4C8;P62899-3;P62899-2;H7C2W9;B8ZZK4	3.72938	3.06624	3.57694	2.08e-10	1.44e-07	1.58e-09				SRGN	P10124	-2.64547	-1.98863	-2.48103	0.0444733	0.146413	0.0544577
RPL32	F8W727;P62910;D3YTB1;D3YTI8	0.773472	1.44644	1.8638	0.432784	0.0776835	0.0153505				SRSF11	Q05519;Q5T757;Q5T760;B4DWT1;S4R3C4	-0.703688	-0.769046	-0.708678	0.141425	0.0937392	0.116094
RPL35	P42766;F2Z388	1.46462	2.02371	2.40763	0.169177	0.0383709	0.00936945				SRSF2	Q01130;J3KP15;J3QL05	-0.18845	-0.625625	-0.638467	0.682027	0.0547795	0.0452188
RPL35A	P18077;C9K025;F8WBS5;F8WB72	1.3821	2.1703	2.27637	0.0193811	0.00016074	4.86e-05				SRSF7	Q16629;C9JAB2;Q16629-4;A0A0B4J1Z1;Q16629-3;Q16629-2;H7BZZ6;F8WEA1;H7C1N1	-0.342322	-0.923853	-0.681835	0.563594	0.0412032	0.139398
RPL36A	H0Y5B4;H7BZ11;J3KQN4;P83881;H7BY91;H0Y3V9;R4GN19	1.60761	1.71942	1.54776	0.0631532	0.0414986	0.0648269				SSU72	Q9NP77;Q9NP77-2	-0.875166	-1.30666	-1.33281	0.264424	0.0588227	0.0485848
RPL37	P61927;D6RG19;D6R9X9	7.32121	4.93271	4.27928	1.92e-14	7.85e-08	1.44e-06				STAB1	Q9NY15	-2.87775	-1.45234	-2.26968	0.0190249	0.279416	0.0662252
RPL37A	P61513;Q6P4E4;E9PEL3;G5E9R3;C9J4Z3;M0R0A1;M0R2L6;A6NKH3	4.31083	3.11658	3.68598	9.78e-07	0.00076391	4.06e-05				STAG1	Q8WVM7;Q8WVM7-2;Q68DW7;C9JJQ0;H7C595;F8WF82;F8WCB3	-0.720929	-1.07777	-0.884825	0.131632	0.0121174	0.0416078
RPL6	Q02878;F8VZ45;U3KQR5;F8VZA3;F8VWR1;F8VU16	1.00469	1.45888	1.32312	0.0764241	0.00606332	0.0120264				STAMBP	O95630;C9JK83;O95630-2;F5H5B9;C9JEK5;C9JZ93	-0.641367	-0.674926	-0.389155	0.115849	0.0866366	0.360289
RPL7A	P62424;Q5T8U2	0.968984	1.17609	1.17002	0.195511	0.091279	0.0861411				STAT5B	P51692;C9J4I3	-1.7621	-2.34171	-2.45457	0.203569	0.064629	0.0471688
RPL7A	Q5T8U3	0.728844	2.07692	1.25425	0.479692	0.0085023	0.135885				STEAP3	Q658P3-2;Q658P3-3;Q658P3;B8ZZX6;Q658P3-4	-1.77394	-0.992053	-1.89315	0.142734	0.447538	0.0968312
RPL8	P62917;E9PKZ0;E9PKU4;G3V1A1;E9PP36	4.06298	3.23601	3.47436	7.6e-08	3.87e-05	5.96e-06				STK11	K7EP59;Q15831;Q15831-2;K7EQN8;K7EMR0	-1.01389	-0.741787	-1.17284	0.157669	0.311798	0.0773756
RPL9	P32969;D6RAN4;A0A2R8Y5Y7;H0Y9V9;H0Y9R4	1.41464	1.73189	1.90374	0.0539258	0.0128105	0.00533355				STK24	B4DR80;Q9Y6E0-2;H0Y630;Q5JV98;Q5JV99	-0.46224	-1.28825	-0.77777	0.641204	0.0759907	0.317987
RPLP0	P05388;F8VWS0;P05388-2;F8VU65;F8VW21;F8VPE8;G3V210;F8VQY6;F8VRK7;F8VS58;F8VWV4;F8W1K8	0.858201	1.49371	2.00105	0.325416	0.0416168	0.00407335				STK26	B4E0Y9;Q9P289;Q9P289-2;Q9P289-3	-0.294185	-1.18946	-0.557118	0.744345	0.0501865	0.411438
RPLP1	P05386	0.687586	1.16685	1.47879	0.535606	0.16299	0.0650913				STK35	A0A0C4DGC9;Q8TDR2;Q8N165	-0.527096	-0.609957	-1.26114	0.441148	0.310003	0.0144092
RPN1	P04843;B7Z4L4;F8WF32	0.936964	2.43918	2.16202	0.450049	0.0121174	0.0260541				STK38	Q15208	-1.15984	-1.88535	-1.65443	0.163787	0.0121174	0.0278563
RPP21	Q9H633;Q9H633-4;Q9H633-2;A0A0G2JJ26;A0A140T9R9;A0A0G2JIT5;A0A0G2JJ52;A0A0G2JHI3;A0A096LP39;A0A140TA46;A0A0G2JKY0;Q9H633-3;A0A0G2JJY3	1.84138	1.78723	0.771563	0.00130661	0.00177826	0.204975				STK4	Q13043;F5H5B4;Q13043-2	-0.997756	-1.80388	-1.12722	0.0776837	0.00057934	0.0356295
RPP40	O75818-2;O75818;A0A087X1N3;X6RLL4;F8WC38	1.46549	1.66839	1.17948	0.00455198	0.0014216	0.0260214				STRN	O43815;O43815-2	-0.340195	-1.50441	-0.554924	0.636759	0.00289863	0.333137
RPS10	P46783;Q9NQ39	0.0465363	1.071	1.77446	0.980504	0.266564	0.0423991				STX8	Q9UNK0;K7EQB1;I3L305;I3L3D0;K7ER37	-1.62523	-0.829087	-0.634764	0.00100432	0.128321	0.253549
RPS10-NUDT3	A0A1W2PQS6;F6U211;A0A2R8Y7H1;A0A2R8YFH6;S4R435;A0A2R8Y6L3	1.10707	1.59545	2.08063	0.016874	0.00039167	1.97e-06				STYX	Q8WUJ0	-0.899928	-1.46961	-1.3464	0.27243	0.0410659	0.0577316
RPS11	P62280;M0QZC5;M0R1H6;M0R1H5	0.932228	1.52404	1.84592	0.278398	0.0414986	0.00966454				SUDS3	Q9H7L9	-0.674973	-1.24127	-1.11746	0.207558	0.00845245	0.0163998
RPS13	P62277;J3KMX5;E9PS50	0.648531	1.24744	1.73553	0.287897	0.0126624	0.0003183				SULT1A1	P50225;H3BRY5;P50226;P50225-2;E9PKW4;H3BQX5;E9PKR8;E9PM76	-2.2532	-1.4933	-2.22521	0.0949668	0.287471	0.085835
RPS14	P62263;A0A2R8Y811;E5RH77	1.20132	1.35881	1.22112	0.038331	0.0165919	0.0313563				SUPT6H	Q7KZ85;Q7KZ85-3;J3QS64;K7EK85	-0.101058	-0.577087	-0.485508	0.850063	0.0925633	0.163311
RPS15	K7EM56;A0A0B4J2B4;S4R417;K7ELC2;S4R456;A0A1Y8EIB3	2.57856	2.31215	2.68142	0.00368294	0.011475	0.0024493				SWAP70	Q9UH65;E7EMB1;E9PJM7;E9PJK8	-2.11	-4.20198	-2.40262	0.222108	0.00462776	0.12614
RPS15A	P62244;I3L3P7;I3L246;H3BV27;H3BT37;I3L303;H3BVC7	0.316948	1.52378	2.10472	0.761821	0.026696	0.00092378				SYNCRIP	O60506-3;O60506-4;B7Z645;O60506-5;H0YAA0	-1.6105	-2.00546	-2.19482	0.213446	0.0935684	0.0577316
RPS16	P62249;M0R210;M0R3H0;Q6IPX4;M0R1M5;M0QX76	1.18637	1.48861	2.11775	0.0187262	0.00256842	8.96e-06				SYNE3	Q6ZMZ3;G3V533;Q6ZMZ3-3	-1.70567	-1.56634	-1.9267	0.00947157	0.0223148	0.00308309
RPS17	H3BNC9;P08708;H0YN88;A0A075B716;H0YN73;A0A0J9YYC4	1.49551	1.94781	1.86474	0.00683473	0.00043874	0.00051852				SZRD1	Q7Z422;Q7Z422-2;Q7Z422-4;Q7Z422-3;Q7Z422-5	0.302123	-0.891683	-0.0663725	0.679473	0.0849837	0.928556
RPS18	P62269;J3JS69;A0A0G2JQH2;Q5GGW2	0.311107	1.03306	0.88559	0.705693	0.0731289	0.124813				TACC3	Q9Y6A5;A0A494BZT8;A0A087WUE2;E7EMT0;C9JA91;A0A494C117;H0Y8F2;F8WC55	-0.480197	-1.77257	-2.24194	0.739131	0.0694417	0.0154451
RPS19	P39019;A0A075B6E2;M0R2L9;M0QYF7;M0R140	1.08011	1.70769	1.40576	0.101343	0.00484882	0.0213443				TADA1	Q96BN2	-0.961719	-1.20634	-1.22351	0.0942334	0.0308305	0.0214937
RPS2	P15880;H0YEN5;E9PMM9;E9PQD7;I3L404;E9PPT0;E9PM36;H3BNG3;H0YE27	0.652683	1.30217	1.42346	0.269817	0.00830858	0.00317277				TAF11	Q15544;A0A3B3ITY8;Q15544-2	-1.23816	-1.29865	-1.78653	0.059924	0.0456003	0.00354186
RPS21	P63220;Q8WVC2;Q9BYK1;Q9BYK2	0.528867	0.807311	1.0615	0.278307	0.0577905	0.00836748				TAF15	Q92804-2;Q92804;A0A075B7D9;A0A075B7F4;A0A075B7F2;A0A075B7C1;A0A075B7E4	-0.218572	-1.8172	-1.36268	0.854568	0.0122871	0.0660915
RPS23	P62266;D6RD47;D6RIX0;D6R9I7	3.61239	3.16601	3.6722	1.8e-09	1.48e-07	1.73e-09				TAF2	Q6P1X5;H0YC37;H0YB55	-0.570299	-0.976337	-1.07945	0.372484	0.0738413	0.0403122
RPS25	P62851;E9PQK3;E9PK60	0.593578	1.23038	1.39589	0.585495	0.148791	0.0871894				TAF4	O00268;A0A0G2JRY5;V9GY14;V9GY03	-0.106634	-0.769235	-0.59357	0.874317	0.0656568	0.167548
RPS26	P62854	-3.53087	0.828395	1.24394	2.49e-10	0.187686	0.034021				TAF6	J3KR72;P49848;P49848-3;P49848-2;P49848-4;C9JTY6;C9JFL8;C9J088;C9JIS2;F8WEJ7;C9J7C4;E5RHA1;E5RKA5;C9JHQ8	-0.774522	-0.957627	-1.06021	0.0403961	0.00907357	0.00297391
RPS28	P62857	0.833145	1.65853	2.64854	0.532565	0.130905	0.00737227				TAF9	Q16594;D6RIE8;D6RIY1;D6RGK3;D6RIV9;D6RHW1	-0.119031	-0.832708	-0.81112	0.879462	0.0904456	0.0943187
RPS29	P62273;A0A2R8Y851;P62273-2;A0A2R8Y6P7;A0A087WTT6	1.60688	1.58943	2.84023	0.277081	0.244512	0.0209588				TAGLN2	P37802;X6RJP6;P37802-2	-2.69964	-3.71023	-3.65264	0.0253572	0.00133821	0.00148125
RPS3	P23396;P23396-2;E9PL09;E9PPU1;F2Z2S8;H0YCJ7;E9PQ96;E9PJH4;H0YF32;E9PK82;H0YEU2;E9PQX2;E9PSF4;H0YES8	0.415933	0.948404	0.929491	0.531092	0.062522	0.0660074				TALDO1	P37837;F2Z393;E9PM01;E9PKI8	-0.214088	-1.36872	-1.42717	0.84161	0.039843	0.0280854
RPS3A	P61247;D6RAT0;D6RG13;E9PFI5;H0Y8L7;D6RB09;H0Y9Y4;D6RAS7;D6RI02;D6RGE0	0.994673	1.16649	1.35543	0.166745	0.0858764	0.0374828				TANGO6	Q9C0B7	-1.80218	-1.63948	-1.68418	0.0165163	0.0335191	0.0250931
RPS4X	P62701	1.2625	1.59092	2.52711	0.0139425	0.0011338	1.36e-07				TAP2	E7ENX8;Q03519-2;A0A140T9S0;A0A140TA22;H0Y4X4;A0A140T9U5;A0A140T9L2;A0A140T9F2;A0A140T945;A0A140T935	-0.601718	-4.09152	0.266433	0.683898	4.3e-05	0.855274
RPS5	P46782;M0R0F0;M0R0R2;M0QZN2	0.525872	1.40927	1.0461	0.535359	0.0309688	0.116094				TASOR	Q9UK61;Q9UK61-3;Q9UK61-4;Q9UK61-2;A0A087X0F1	-0.389092	-0.80823	-0.66701	0.4372	0.046699	0.102504
RPS7	P62081;B5MCP9	2.20425	2.57159	2.76759	0.00296407	0.00065371	0.0001376				TBC1D10C	Q8IV04;E9PSB7;Q8IV04-2	-1.13168	-1.92425	-0.798443	0.1148	0.00258747	0.259036
RPS9	P46781;B5MCT8;C9JM19;F2Z3C0;A8MXK4	0.37422	0.993616	0.934341	0.634103	0.0841703	0.100997				TBC1D22A	A0A0A0MRY0;Q8WUA7-4;Q8WUA7;B0QYI1;Q8WUA7-3;Q8WUA7-2;F8WDP1	-1.40727	-1.55177	-0.848917	0.0281525	0.0142081	0.213585
RPUSD4	Q96CM3;Q96CM3-2;E9PJV3	1.99942	1.37038	1.45341	0.00476993	0.0714661	0.0523838				TBC1D22B	Q9NU19	-1.52198	-2.08516	-2.22497	0.0535844	0.00596692	0.00268601
RRAGD	Q9NQL2;Q9NQL2-2	2.97906	2.55117	2.61204	0.0145039	0.111646	0.0339864				TBK1	Q9UHD2;A0A494C045;A0A494C148;A0A494C0A8;A0A494C1M6;A0A494C079;A0A494C1I2;F5H206;F5H1A3	-0.502072	-0.843638	-0.557273	0.268813	0.0322153	0.176151
RRBP1	Q9P2E9;A2A2S5;V9GY78	1.4164	2.78317	2.49619	0.40979	0.050269	0.0773756				TCEA1	A0A1W2PPZ5;P23193;A0A1W2PRL9;P23193-2;E5RIS7;E5RJ93;B7Z4S1;E5RK46;A0A1W2PS15;E5RFI1;A0A1W2PPV7	-0.146771	-1.2657	-0.617163	0.902032	0.0887612	0.454461
RREB1	Q92766-2;Q92766;Q92766-3;Q92766-5;C9JU34;A0A087X055;Q92766-4;Q92766-6;C9JPJ6;C9JE09	1.23749	0.96875	0.709936	0.00601355	0.0395068	0.140181				TCL1A	P56279;G3V4T4;H0YJR9	-0.563016	-6.94207	-1.38168	0.869233	0.00055279	0.579107
RRP15	Q9Y3B9	2.04128	1.63277	1.39702	0.013482	0.0573213	0.105669				TCP1	F5H136;F5H676;F5H726;F5H7Y1	-1.57503	-1.47975	-1.36095	0.0758428	0.0927059	0.119923
RRP9	O43818	1.45383	0.989695	0.811947	0.0780649	0.251756	0.357674				TDG	F5H0I7;G8JL98;Q13569;B4E127;H0YH18;F5H539	-0.152127	-0.751244	-1.23005	0.887386	0.305515	0.0660233
RSBN1L	Q6PCB5;Q6PCB5-2;H7C2D3;C9JM20	0.907635	0.364581	0.680817	0.0432253	0.486627	0.136193				TDP2	O95551;O95551-2;O95551-3;X6R5A3	-0.180388	-1.22246	-1.45665	0.845517	0.0326241	0.00780516
RTF2	A0A0A0MQR2;Q9BY42;A2A2L5;A2A2L6	1.43013	0.393972	0.843234	0.017036	0.600124	0.186171				TERF2	Q15554;Q15554-4;H3BR06;H3BTA7;U3KQ35;J3KSZ6;V9GYM1;H3BR37;J3KSJ9	0.0944893	-1.02485	-0.446519	0.923878	0.0886184	0.512374
RUFY2	Q8WXA3-1;H0YD93;Q8WXA3;Q8WXA3-3;Q8WXA3-4;Q8WXA3-5	3.95624	2.75289	3.43062	8.35e-08	0.00313116	0.00015821				TESC	Q96BS2;Q96BS2-3;E9PQ58;Q96BS2-2;H0YIX4	-2.23959	-1.39178	-1.89212	0.0802123	0.306928	0.136553
RUNDC1	Q96C34;Q96C34-2;K7EQS2	NA	3.86314	4.60089	NA	0.0265823	0.00600236				TFDP1	Q5JSB5;Q14186;Q14186-2	-0.652336	-1.38508	-1.46534	0.517405	0.0861792	0.0617014
RXRB	P28702;P28702-3;A0A0G2JKR7;E9PK75	0.838385	0.333503	0.977853	0.038331	0.487538	0.0114116				TFE3	P19532;S4R3L2;P19532-2;Q5NUL3;Q5NUL3-1	-0.685102	-0.819752	-1.51205	0.365056	0.229589	0.014785
SAAL1	Q96ER3;E9PRZ1;E9PMD2;H0YEK5;H0YCN7;E9PL53;H0YDM3	1.4596	0.673582	0.570938	0.00800592	0.28003	0.36866				TFEB	B0QYS6;B0QYS7;P19484;P19484-2;B1AKB5;A0A1B0GXL9;B1AKB4;B1AKB2;B1AKB1;Q709A8;B1AKA9;Q709A9	-0.748578	-1.79457	-0.639152	0.556943	0.0686025	0.583124
SAP18	O00422-2	3.54377	2.68858	3.08425	1.18e-14	5.68e-09	1.15e-11				TGFBRAP1	Q8WUH2	-0.446731	-0.776298	-0.977416	0.478172	0.139781	0.0486826
SAP30	O75446	2.68895	2.18574	2.35796	0.00014145	0.00313116	0.00105041				THADA	Q6YHU6-3;Q6YHU6;Q6YHU6-2;H0Y3V5;Q6YHU6-5;Q6YHU6-6;B5MC89;B6ZDE5;F5H3M9;Q6YHU6-4;H7BYZ4	-1.44914	-1.09729	-0.159643	0.00926726	0.0660981	0.843104
SAP30L	Q9HAJ7;Q9HAJ7-2;Q9HAJ7-3	4.69974	2.1282	3.23688	4.65e-09	0.0114115	4.86e-05				THAP11	Q96EK4	-1.82708	-2.22774	-1.95455	0.147171	0.0604302	0.0995183
SAR1A	Q9NR31;Q9NR31-2;H0Y5E8;Q5SQT8;X1WI22;D6RAA2	0.804515	1.59614	1.66128	0.42365	0.0516866	0.0381526				THEM6	Q8WUY1;H0YAR9	-1.79116	-0.0698877	-0.528305	0.0416628	0.960047	0.617038
SAR1B	Q9Y6B6;Q9H029;D6R9R5;D6RD69;D6RDB2	-0.24347	1.6452	1.63984	0.819886	0.0113657	0.0102307				THOC5	Q13769;F8WCP5;C9JXG5;F5GZF3;C9JCL9;H7C072;H7C441;F8WES8	-0.128364	-0.981119	-0.975749	0.885474	0.0773743	0.0723222
SARNP	P82979;F8VZQ9;F8VS12	1.91515	0.599355	1.42378	0.00450913	0.479179	0.035462				THOC6	Q86W42;Q86W42-2;Q86W42-3	-0.516045	-1.01893	-0.920664	0.437418	0.0611342	0.0903775
SCAF1	Q9H7N4;M0R3G4;M0R2L3;M0R232	1.3658	1.02224	0.828425	0.0166898	0.0882213	0.175483				TIMELESS	Q9UNS1-2;Q9UNS1	-1.12495	-1.49932	-2.01118	0.400257	0.202063	0.0670539
SCAF4	O95104;O95104-2;O95104-3	1.87729	0.791228	1.39261	2.95e-05	0.139229	0.00275378				TIMP1	Q5H9A7;P01033;H0Y789;Q5H9B5	-2.62723	-2.11476	-2.07829	0.0477785	0.12216	0.118743
SCAF8	A0A0A0MT33;Q9UPN6;Q9UPN6-2	0.978026	0.0579442	0.408566	0.0524739	0.939335	0.468978				TIPRL	O75663;O75663-2	-0.956234	-1.22336	-1.463	0.15414	0.0518923	0.0144586
SCAMP1	O15126;O15126-2;A0A087WXB0;A0A087WZA6;A0A087WU14;A0A087WTX8	1.23873	1.33596	1.17986	0.0676539	0.0434008	0.0732343				TLE1	Q04724;A0A669KBK8;Q5T3G3;F6T2C8	-1.6936	-2.49256	-1.1745	0.304688	0.0866366	0.468564
SCAMP2	O15127;H3BV04;H3BN93;H3BUB6;H3BPL9	0.963481	1.00865	1.62102	0.186209	0.143353	0.0109632				TLE5	Q08117;Q08117-2;K7ELE3;K7EQH5;K7ELQ8	-0.493331	-1.92881	-0.695486	0.650845	0.0113678	0.431019
SCAPER	Q9BY12-2	1.53836	1.58203	1.78837	0.0115994	0.0104089	0.00272214				TMPO	P42166	-0.124031	-0.982352	-0.599994	0.897268	0.0979353	0.346985
SCFD1	Q8WVM8;Q8WVM8-2;Q8WVM8-3;J3KNG4;G3V4I1;G3V5F3;G3V3K9;G3V2M8;H0YJS6;G3V363;H0YJY1;G3V5E2;H0YIZ7	0.00430661	0.944753	0.789081	0.995951	0.0733216	0.138413				TMSB10	P63313	-1.76808	-4.20039	-3.20381	0.190514	0.00035117	0.00633089
SCRN1	Q12765;Q12765-2;Q12765-3;C9K052;C9J7U9;B8ZZP4	1.46894	1.03785	1.9674	0.245844	0.419667	0.0776734				TMUB1	C9JE12;C9JCW7;Q9BVT8;A0A590UJA9	-1.97821	-0.173828	-1.14094	0.00216758	0.862886	0.092961
SCYL3	Q8IZE3-2;Q8IZE3;X6RHX1	0.212346	1.37112	1.32769	0.850669	0.0511419	0.0533112				TMX4	Q9H1E5;E9PIN7	-1.38967	-1.63464	-2.10012	0.217265	0.127798	0.0343751
SDCCAG8	Q86SQ7-4;Q86SQ7;Q86SQ7-2;A0A0G2JQM2;A0A0G2JR50;A0A0G2JR20;A0A0C4DG71	1.60086	1.88769	1.54364	0.0341269	0.0115336	0.0390873				TNIP2	Q8NFZ5;D6RGJ2;Q8NFZ5-2	-0.463653	-1.93386	-0.801692	0.778578	0.0748817	0.514311
SDF2L1	Q9HCN8	1.42178	2.35732	2.28971	0.262197	0.032898	0.0350534				TOMM34	Q15785	-0.540296	-0.552146	-0.90286	0.345822	0.299867	0.0602011
SDR39U1	Q9NRG7;Q86TZ5;F6RWC2;Q9NRG7-3;G3V5T1;G3V4Z0;G3V4N6;H0YJ71;G3V451	1.43463	1.36788	1.57915	0.114055	0.125748	0.0643569				TOMM6	Q96B49	-1.42045	-0.422272	-0.657455	0.0348566	0.620781	0.383581
SEC11A	H0YNG3;P67812-4;P67812;P67812-3;P67812-2;H0YNX5;H0YKT4;H0YNA5;P0C7V7	1.97396	2.10726	1.77362	0.111307	0.0775236	0.14058				TOP3A	Q13472-2;Q13472;Q13472-3;K7EJ41;J3KRR9;J3KS96;J3QS25;K7ELI7;J3QR18;K7EMT6;K7EL07	0.0157551	-0.544652	-1.42671	0.991013	0.53018	0.0421362
SEC11C	B4DI03;K7EJQ7;Q9BY50;A0A0A0MR04	1.40631	3.28171	3.14919	0.38541	0.0118788	0.014287				TOPBP1	Q92547;A0A2R8YD63	-0.535058	-0.822388	-1.40353	0.441148	0.171342	0.00948152
SEC13	P55735;P55735-2;P55735-4;P55735-3;A8MXL6;E7ERC8	0.119949	1.13701	1.34064	0.894787	0.0382646	0.0108155				TPK1	F8WCM7;F8VRJ6;F5GZG6;Q9H3S4	-2.03998	-3.16096	-1.66763	0.120229	0.00935528	0.197135
SEC23B	Q15437;A0A2R8YFH5;Q5QPE2;Q5QPE1;A0A2R8Y633;A0A2R8YF30	-0.52707	1.09193	1.12346	0.491851	0.075823	0.0620429				TPM3	P06753-6	-1.93731	-2.55804	-1.99583	0.0917035	0.0177133	0.0685441
SEC24D	O94855;O94855-2;E9PDM8;D6RGJ5;D6RBM1;E9PG84	-0.223569	1.60201	1.43036	0.847785	0.0265963	0.0455115				TPP1	O14773;A0A2R8Y7U1;A0A2R8YD45;A0A2R8YGD1;O14773-2;A0A2R8Y7I4;A0A2R8YE64;A0A2R8YD72;A0A2R8YDY1;E7EV34	-1.81193	-0.173906	-0.567566	0.0758109	0.906198	0.634675
SEC24D	E9PC44	1.20646	2.11926	2.34776	0.464844	0.124126	0.0773784				TPRKB	Q9Y3C4;Q9Y3C4-3;Q9Y3C4-2	-0.258644	-0.864788	-0.587312	0.730212	0.0936462	0.279131
SEC31A	D6REX3;O94979;O94979-3;O94979-8;O94979-2;O94979-9;O94979-4;O94979-6;O94979-10;D6RHZ5;H7BXG7;O94979-7;O94979-5;H0Y8V7;H0Y9T9;H0Y8W8;H0YAF5;H0Y9V3;D6RCQ9;D6RE64;E9PKR7;Q9NQW1-2;D6RHE8;D6RBT0	0.411128	1.52821	1.65508	0.634624	0.0122871	0.00553985				TRAF3IP2	O43734-5;O43734-2;O43734;A0A494C0R7;A0A494C1J9;A0A494C172;O43734-4;O43734-3	-2.48473	-2.91309	-3.25505	0.0100969	0.00194602	0.00035562
SEC61B	P60468;S4R3B5	1.71364	2.04394	2.48153	0.128359	0.054035	0.0143515				TRAPPC1	Q9Y5R8;I3L3S0;I3L3V5	-0.925233	-1.17141	-0.971393	0.159092	0.0528047	0.111457
SEC62	Q99442;F8WF48;F8WCJ7	3.12311	3.1896	2.47987	0.00466119	0.00454102	0.0296444				TRAPPC11	Q7Z392;Q7Z392-3;Q7Z392-4;D6RHE5;Q7Z392-2;D6R9T9	-0.900609	-0.546192	-0.399479	0.0310916	0.22343	0.394881
SECISBP2	Q96T21;Q96T21-2;Q96T21-3;Q5HYY5	1.81566	2.58702	3.42893	0.00478301	4.3e-05	5.57e-08				TRAPPC2B	P0DI82;P0DI81;P0DI81-3;F5H785	-1.40249	-0.572689	-0.161922	0.0769895	0.541204	0.880099
SECISBP2L	Q93073-2;H0YKY4	4.23282	2.83945	2.90553	2.34e-10	3.3e-07	9.49e-06				TRAPPC4	Q9Y296;E9PQE8;Q9Y296-2;E9PKS9;E9PN70;J3KP27;G3V1A0;G5EA23	-1.03177	-0.894534	-1.03289	0.0038023	0.0143657	0.00344405
SEH1L	Q96EE3;Q96EE3-1;K7ELV2;K7EP88;K7ENI5;K7EPZ5	0.79825	0.499892	0.607701	0.0680365	0.280673	0.170442				TRAPPC9	Q96Q05;Q96Q05-2;Q96Q05-3;H0YBR0;A0A0J9YWK7	-0.949209	-0.936253	-0.785014	0.0645261	0.064629	0.125052
SEL1L	Q9UBV2;Q9UBV2-2;G3V3B3	1.27931	2.10501	1.85498	0.337121	0.0653365	0.104719				TRDMT1	O14717;O14717-2;O14717-3;A0A0B4J214;H0Y2T8;B7Z8H2	-1.24633	-1.19569	-1.27214	0.0875259	0.0931033	0.0661253
SEPSECS	Q9HD40;Q9HD40-3;D6R969;J3KP25;Q9HD40-2;H0Y9D2	0.868936	1.17573	1.03301	0.148875	0.0350727	0.0628014				TRIM11	Q96F44-3;Q96F44;Q96F44-2;R4GMV1;R4GNB9	-0.748275	-1.34989	-1.68382	0.371089	0.0550982	0.0123281
SEPTIN7	Q16181-2	2.86389	1.84753	2.62186	0.0155259	0.146156	0.0289638				TRIM16	H0Y626;K7EL43;J3QL38;J3QKY5;J3QR69;J3QLP0;K7ENN8;Q309B1-2	-3.04654	-2.59535	-2.34966	0.0673373	0.122997	0.159529
SET	Q01105-2	NA	-0.245888	2.507	NA	0.909223	0.0770124				TRIM32	Q13049;Q5JVY0	-2.22802	-0.736119	-0.0293453	0.00296281	0.406817	0.98236
SETD7	Q8WTS6;D6RJA0	1.22324	1.6577	1.88152	0.306129	0.120375	0.0659088				TRIO	O75962;O75962-5;O75962-4;E7EPJ7;O75962-2;E7EWP2;F5H228;A0A1W2PRD7;A0A087X139;O75962-3	-2.83622	-3.56315	-2.91941	0.00952241	0.0010532	0.00732499
SF1	Q15637-5	0.985703	0.493776	0.945908	0.0197825	0.305919	0.024912				TRIOBP	Q9H2D6-3;Q9H2D6;Q9H2D6-2;Q9H2D6-7;Q9H2D6-6;H0Y5J9;F6WYE2;F6TR96;Q9H2D6-4;F6WMF4	-1.26409	-1.41941	-1.87896	0.169922	0.103086	0.0222931
SF1	H7C561;H7C0N4	1.25034	0.704542	0.399265	0.0678109	0.263733	0.566736				TRMT13	Q9NUP7;Q9NUP7-2;Q5VVL2;Q5VVK9	-0.939943	-1.39738	-0.98412	0.216719	0.0383709	0.162086
SF3A2	Q15428;K7EMT0	0.865315	0.29657	1.19377	0.0289662	0.548343	0.00139391				TRPV2	Q9Y5S1;H7BZK2;K7EPY7;K7EKG5	-1.78196	-1.35139	-1.75343	0.0507976	0.153665	0.0486826
SF3B2	Q13435;E9PPJ0	0.789814	0.0619246	0.355461	0.0942334	0.929962	0.495827				TSC22D1	Q15714;Q15714-2;Q15714-3;A0A087X0H8;Q15714-4	-1.50825	-1.78604	-3.77079	0.130854	0.0579042	3.69e-05
SFN	P31947;P31947-2	2.06082	1.61337	1.76434	0.00492695	0.0367939	0.0179418				TSC22D4	Q9Y3Q8;Q9Y3Q8-2;H7BZ77	-1.3383	-1.46258	-1.02425	0.00466119	0.00188493	0.0339864
SGF29	Q96ES7;H3BPL5	1.51853	0.510234	0.281363	0.00671963	0.452415	0.705604				TSEN15	Q8WW01;A0A2R8YEM0;A0A2R8Y5L0;F2Z3M0;A0A2R8Y6M5;E9PPN1;A0A2R8Y7T8;A0A2R8YG40;A0A2R8YDU8;A0A2U3TZM3;A0A2R8Y6A4;Q8WW01-2;H0YCV5;A0A2R8Y5Q6;A0A2R8Y6B3	-1.55785	-2.12514	-2.12655	0.0269466	0.00188981	0.00154315
SH3BP5	O60239;O60239-2;C9JK30;C9JNW0;F8WDU8	3.35414	2.97884	2.27852	0.00378495	0.0120473	0.127736				TSEN54	Q7Z6J9;Q7Z6J9-2;J3KRC5;J3QLM6;J9JIH8	-0.588613	-1.13154	-1.47493	0.453008	0.0828337	0.0161359
SHQ1	Q6PI26-2;Q6PI26	1.5746	2.64636	2.25401	0.34795	0.00072047	0.0209718				TTC39C	Q8N584;Q8N584-2;G3V1P2;Q8N584-3;J3QKX7	-1.69878	-2.4481	-2.28578	0.2721	0.0772617	0.0935378
SIAH1	Q8IUQ4;Q8IUQ4-2;Q8IUQ4-3;H3BU09	2.71713	2.94174	3.04598	0.00014067	6.23e-05	2.51e-05				TTC7A	Q9ULT0;Q9ULT0-4;G5E9G4;H7C055;Q9ULT0-3;H0Y3V7;H7C1P2	-0.796064	-1.78758	-1.25397	0.471175	0.0446485	0.176554
SIRT3	Q9NTG7;E9PK80;E9PN58;E9PM75;B7WNN4	2.33942	2.9686	3.80031	0.127335	0.039612	0.00555628				TTF1	Q15361;A0A087WY09	-0.365533	-0.587154	-1.09002	0.648431	0.366315	0.055461
SIVA1	B4DTY2;G3V439;G3V3U1;O15304;H0YJN1;O15304-2	1.07764	1.03139	1.62073	0.212565	0.209146	0.0351736				TTI1	O43156	-1.10482	-0.809635	-1.10294	0.116118	0.259134	0.0998954
SKI	P12755	1.39309	0.67593	0.821568	0.0349798	0.62916	0.244255				TTLL12	Q14166;V9GY16	-0.967148	-1.36312	-1.87184	0.168258	0.0349453	0.00218471
SLAIN1	A0A0A0MSS3;Q8ND83-4;Q8ND83;A0A0C4DFN6;Q8ND83-2;X6RDJ2;X6RGK9;B7Z326;Q8ND83-3;Q5T6P5;Q5T6P2;C9JUW9;Q5T6P1;C9JP03;C9JD09	4.3767	2.61332	4.1926	7.2e-08	0.0023954	0.00031725				TUBB2A	Q13885	-2.65409	-1.99755	-1.68559	0.0162131	0.0837721	0.147429
SLAMF1	Q13291-2;Q13291-3;Q13291;Q13291-4;Q96QJ2	3.34999	1.8496	2.40179	0.0503333	0.323287	0.173346				TWF2	Q6IBS0;D6RG15;F8W645	-0.643118	-1.27869	-0.928921	0.404348	0.0452774	0.160963
SLC16A7	O60669;F8W0N3;F8VS95	2.03837	1.60938	2.57772	0.0968901	0.195165	0.0239263				TXNIP	Q9H3M7;Q9H3M7-2	-1.96433	-2.71008	-2.04075	0.110309	0.0178667	0.0797662
SLC1A3	A0A087X0U3;P43003-2;P43003;A0A087WT87	7.66172	3.32427	4.3227	1.38e-06	0.0549808	0.00103896				TXNL4B	Q9NX01;H3BUL8;H3BN11	-2.07615	-2.38894	-2.14338	0.00013337	1.66e-05	7.91e-05
SLC1A4	P43007;P43007-2	1.22524	2.12454	1.6187	0.420455	0.0944936	0.215137				TYMS	P04818;P04818-2;P04818-3	-0.165135	-0.962757	-2.54867	0.926472	0.438186	0.0161726
SLC1A5	Q15758;M0QXM4;Q15758-3;Q15758-2;M0QX44	1.16509	2.40792	1.28919	0.49996	0.0820424	0.395109				U2AF2	K7ENG2	-2.24539	-1.62997	-2.46344	0.102519	0.254278	0.0577316
SLC25A26	Q70HW3;H0YF50	4.19696	2.8701	3.70976	6e-05	0.0321426	0.00039151				UBE2A	A0A0D9SG71;A0A0R4J2E5;P49459;P49459-3;P49459-2;A0A0D9SEZ6	-1.67635	-2.09042	-2.18885	0.00471749	0.00048247	0.00015483
SLC25A3	Q00325-2;Q00325;F8VVM2;F8VZL5;F8VWR4;F8VWQ0	1.58389	2.39666	2.44584	0.281101	0.0579801	0.0479956				UBE2I	P63279;H3BQQ9;B0QYN7;H3BPC4	-0.443674	-2.05549	-1.12197	0.549218	0.00016442	0.045537
SLC25A42	Q86VD7	4.8311	4.14651	4.93827	0.0013644	0.00102657	5.69e-05				UBE2L3	P68036-3;P68036;P68036-2	-1.60644	-1.15077	-1.00047	0.00350111	0.054035	0.0877391
SLC25A6	P12236	0.909798	2.13439	1.88873	0.587729	0.0931033	0.138413				UBE2R2	Q712K3	-1.44887	-1.33371	-0.726452	0.0198427	0.0301752	0.274792
SLC26A6	G3XAC1;Q9BXS9-3;Q9BXS9-7;Q9BXS9;Q9BXS9-5;Q9BXS9-4;A0A0C4DFT5;Q9BXS9-2;Q9BXS9-6;F8W9I8;C9J6Y3;C9JKR6	2.69935	2.91793	2.16181	0.122084	0.0852007	0.212363				UBE2S	Q16763;K7EPJ1;K7EM75	-1.52913	-1.15981	-1.89031	0.082789	0.218398	0.0222302
SLC30A9	Q6PML9;D6R9M6	3.06663	3.06639	2.6983	0.00142646	0.00182218	0.00558983				UBE2V1	Q13404;Q13404-8	-0.275626	-0.871718	-0.218986	0.673969	0.0631042	0.710646
SLC35A1	Q5W1L7;A0A087WVM1;P78382-2;P78382	2.8666	2.70599	2.714	0.084317	0.102918	0.0925106				UBE2V2	Q15819;G3V113;H0YBP9;H0YBX6;E5RIF1;D6RG00	-0.108773	-1.42079	-0.791524	0.905826	0.00931801	0.176529
SLC35C1	Q96A29-2;Q96A29	3.49327	3.28652	2.94193	0.0763921	0.0367939	0.0571271				UBE2W	H0YB73;H3BMM0;X6REH9;Q96B02;Q96B02-3;E5RG25	-1.59636	-1.49984	-1.7721	0.162767	0.174062	0.0943253
SLC35E1	Q96K37;H7C1I0;Q96K37-2;C9JK45	1.80235	2.03206	1.30575	0.0420443	0.0197203	0.15443				UBE3C	Q15386;Q15386-2;Q15386-3;H7C0Y1	-0.609645	-0.728461	-1.14398	0.38222	0.245799	0.0455115
SLC39A14	Q15043-2;Q15043-3;Q15043;E5RIP4;E5RFZ8;E5RGA7;E5RJ40;E5RJG5;E5RFT1	2.53999	3.83577	2.27862	0.0118919	0.00014041	0.0245957				UBFD1	O14562;H3BRL3;H3BUM8	-1.72856	-1.447	-1.95095	0.00082115	0.00573759	0.00011537
SLC39A7	Q92504;A2AAT0	2.75437	2.72265	2.61725	0.0409128	0.0424791	0.0476351				UBQLN1	Q9UMX0;Q9UMX0-3;Q9UMX0-4;H0YDS0;H0YEZ9	-0.67233	-0.561366	-0.472637	0.0762962	0.143048	0.222512
SLTM	Q9NWH9;H7C3F4;H7BXE3;H0YMM0;H0YKH2	1.04114	0.412675	0.771862	0.028275	0.456221	0.111457				UBQLN2	Q9UHD9	-1.19868	-0.851218	-0.763963	0.0661625	0.21008	0.260356
SLU7	O95391;E5RK41;E5RGM7;A0A0C4DGD2	1.59794	1.0133	1.12665	2.47e-05	0.0114732	0.00384768				UCK1	Q9HA47;Q9HA47-3;Q9HA47-4;G3V170;Q9HA47-2	-1.37534	-1.4664	-1.52061	0.139771	0.101015	0.0809233
SMAD5	Q99717;D6RIZ9;D6RBB4;D6R9D4;H0YAK7;H0YAM3	1.78521	2.02408	1.20354	0.0275778	0.0121009	0.154027				UGP2	C9JWG0;C9JTZ5;F2Z3H1;C9J3M0;F2Z3P4;F8WC70	-2.39545	-1.83856	-2.32637	0.00081321	0.0167841	0.0012168
SMG5	Q9UPR3	1.76231	0.591875	-0.112241	0.00011632	0.261211	0.892373				UNKL	A0A0A0MRZ1;E9PDK2;Q9H9P5;Q9H9P5-3;Q9H9P5-1;Q9H9P5-5	-1.7483	-1.1384	-0.146308	0.0886992	0.202063	0.893555
SMG6	Q86US8;Q86US8-3;I3L3A9;I3L355;I3L176;I3L421;I3L1W8;Q86US8-2;K7ENH7;K7ELM2;K7EKV2	2.51453	1.64925	2.04924	0.0962789	0.121071	0.010891				URGCP	Q8TCY9;Q8TCY9-3;Q8TCY9-4;C9J0W2;C9JKA8;F8WCC3	-1.1749	-1.14692	-1.63533	0.0762962	0.0772228	0.00690522
SMN1	Q16637;A0A1W2PRV5;E7EQZ4;Q16637-2;Q16637-3;Q16637-4;B4DP61;A0A0G2JRX5;A0A0G2JRY6;H0YBZ9;A0A0G2JQN8;U3KPX7	1.18711	1.07377	0.763765	0.0514411	0.0827016	0.231896				URM1	Q9BTM9-3;Q9BTM9;Q9BTM9-2	-1.97624	-2.60469	-2.35036	0.0484004	0.00714841	0.0143515
SMYD5	Q6GMV2;C9IYN9;E2QRN5;F8WEJ9	1.64014	1.64949	1.36806	0.00790896	0.00814767	0.0292532				USP15	Q9Y4E8;H0YI31;F8W0H4;F8VZG8;F8VVY7;H0YHM4;H0YI26;H0YH96	-0.944406	-0.949388	-1.12169	0.0812468	0.0743849	0.0280854
SND1	Q7KZF4;H7C597	0.0737347	1.66377	1.69158	0.949464	0.0107682	0.00792049				USP20	Q9Y2K6	-0.980141	-0.85507	-0.942518	0.0769768	0.12312	0.0773784
SNRPB2	P08579	2.4661	1.50678	1.83056	1.06e-07	0.00188493	0.0001164				USP24	Q9UPU5;A0A0U1RQI9	-0.589744	-1.08295	-0.842044	0.318271	0.0323955	0.100559
SNRPD1	P62314;J3QLI9;J3QLR7	0.385117	0.0656731	1.05134	0.548047	0.928842	0.0226454				USP39	B9A018;Q53GS9;Q53GS9-3;A0A087X1B2;Q53GS9-2;F8WC91;C9JIU2;C9J0X5;A0A087WW31	-0.88789	-1.26557	-1.3839	0.0740839	0.00638795	0.0021988
SNRPE	P62304;A6NHK2	1.9485	1.33519	1.52853	0.0071362	0.0958825	0.0402406				USP47	Q96K76-4;Q96K76;Q96K76-2;Q96K76-3	-0.632808	-0.8855	-0.713497	0.139531	0.0257688	0.0733494
SNRPG	P62308;A8MWD9;Q49AN9;F5H013;C9JVQ0	2.28575	1.61226	1.80113	1.02e-05	0.00404639	0.0006831				VAMP7	P51809;P51809-3;P51809-2;E5RH06	-1.26336	-0.899134	-1.52893	0.139939	0.307113	0.0532506
SP1	P08047;P08047-2;H3BVI2	1.96	0.725165	1.74878	0.00023527	0.249198	0.00130808				VEZT	F8W8C2;Q9HBM0;F2Z3A6;Q9HBM0-2	-2.31271	-1.27508	-2.12342	0.00200486	0.123407	0.00448267
SP100	P23497;P23497-3;P23497-5;H7C1G8	4.24722	2.80423	2.97792	2.4e-05	0.0089016	0.00420028				VPS13D	Q5THJ4-2;Q5THJ4;H3BLS7;A0A2R8YD87;A0A2R8Y876	-1.75184	-1.19679	-1.18334	0.00191	0.0488505	0.0443012
SP140	Q13342;Q13342-5;Q13342-6;Q13342-2;Q13342-4;U3KPV9	0.107813	-0.808523	1.36406	0.922452	0.26284	0.0377016				VPS26C	O14972;A8MTY9;O14972-2;A8MY26	-0.968954	-0.836448	-0.508568	0.0803891	0.129053	0.388196
SP140L	U5Y3L1;Q9H930;H7BYP4;Q9H930-2;Q9H930-1;Q9H930-3	1.51758	1.11608	0.993533	0.01013	0.0728395	0.109498				VPS33A	Q96AX1;A0A2R8YF87;H3BMM5;F5H6Y0;A0A2R8Y5U3;F5H7N5	-0.332863	-0.612012	-0.461289	0.422132	0.0796661	0.191044
SP3	Q02447-4	1.76431	1.43493	2.01651	0.00071792	0.00835754	0.00011276				VPS33A	F5H2X5	-2.87932	-2.80075	-2.99182	0.013482	0.0176992	0.00921125
SP4	Q02446;F8WB93	1.8379	0.871124	1.43251	0.00142303	0.181452	0.0153373				VPS33B	Q9H267;A0A2R8YDQ0;F5H008;Q9H267-2;G3V3F9	-1.16366	-0.962525	-1.22354	0.00702555	0.0291602	0.00381399
SPAG5	Q96R06;K7ELG0;K7ELC8;E9PMD0	2.92335	1.45226	1.90259	0.136235	0.307129	0.076664				VPS37A	Q8NEZ2-2;Q8NEZ2;H0YBN0;E5RG91;Q8NEZ2-3;E5RJ10;E5RHB8;E5RJX6	-0.683806	-1.25299	-1.66176	0.324975	0.0327869	0.00284863
SPAG9	A0A087X2D8;O60271-4;O60271-2;O60271-9;O60271-5;H0YBS5;H0Y981	0.896572	0.77693	0.795512	0.0949267	0.148282	0.129568				VPS45	Q9NRW7;A0A2R8YD95;A0A087WU65;A0A1B0GXI6;A0A2R8YF01;A0A2R8Y7W9;A0A2R8YDP1	-0.941817	-0.487016	-0.726128	0.0762962	0.403852	0.173629
SPATA20	A0A0U1RRL8;Q8TB22;Q8TB22-2;Q8TB22-3;Q8TB22-4;H0Y9M1;H0Y9W3	1.49053	1.66626	1.69975	0.143635	0.0868518	0.0735355				VPS4B	O75351;K7EKZ3;K7EL71	0.0887146	-1.17667	-0.418756	0.916216	0.0185799	0.469246
SPCS2	A0A087WUC6;Q15005;E9PL01;E9PI68;E9PRB9;H0YE04	1.68533	2.51541	2.16636	0.228662	0.0437232	0.0817253				VPS52	Q8N1B4;Q8N1B4-2;A0A0G2JIG2;E9PI03	-0.766824	-0.649385	-0.70238	0.0485793	0.0958825	0.0629133
SPCS3	P61009	1.05447	4.00895	3.6839	0.489202	0.00042735	0.00098981				VRK3	Q8IV63;M0QYA8;Q8IV63-2;Q8IV63-3;M0QYG0;M0QXD7;M0R025;M0R073;M0QXV1;M0QX88;M0R200;M0QZ79;M0R3H2;M0R164	-0.469533	-0.782002	-1.14606	0.469021	0.141272	0.0185703
SPG7	Q9UQ90;A0A2R8YFW4;A0A2R8Y4Y7;A0A2R8Y7B8;A0A2U3TZH1;A0A2R8Y726;A0A2R8Y3M4;A0A2R8YDQ1;A0A2R8Y7E2;A0A2R8Y6K2;A0A2R8YGZ0;A0A2R8YEH4;J3KRF6;A0A2R8YFJ7;A0A2R8Y6E8;A0A2R8Y4M8;A0A2R8Y729;A0A2R8YFF4;A0A2R8Y632;A0A2R8Y4M0;A0A2R8YG79;Q9UQ90-2;A0A2R8Y7N2;H3BTY6;A0A2R8Y6Z7;A0A2R8Y4Z7;H3BTR8;A0A2R8Y617;A0A2R8YFN9;A0A2R8Y4L0;A0A2R8YGV4;A0A2R8Y4L7;H3BMP1;H3BNE4;A0A2R8YFQ9;A0A2R8Y856;A0A2R8YDW8	1.21182	1.27899	1.0252	0.067815	0.0488404	0.118553				VTA1	A0A087WY55;Q9NP79;Q5TGM0;Q9NP79-2	-0.951796	-1.40481	-1.48542	0.119581	0.0122871	0.0069633
SPICE1	Q8N0Z3;H7C5N4;C9IZF0;C9J5T2	1.44122	1.45194	1.41853	0.0897533	0.0789808	0.085131				WAPL	Q7Z5K2-2;Q7Z5K2;Q7Z5K2-3;F6QZY1;Q8WVX6;REV__A0A6E1ZAN8;REV__Q7RTS6	-0.158209	-0.696065	-0.295941	0.760168	0.0413686	0.437391
SPINDOC	Q9BUA3;H0YGY5;H0YGK9	5.51452	2.41836	3.18014	3.81e-08	0.0121174	4.19e-06				WASF1	Q92558;Q5SZK4;Q5SZK5;Q5SZK3;A0A590UJ74	-2.54651	-2.511	-3.27378	0.0998388	0.0935684	0.0228155
SPTBN1	Q01082-3	4.70543	3.33671	3.69113	5.49e-08	0.0002355	2.69e-05				WDFY4	Q6ZS81;Q6ZS81-4;Q6ZS81-5;Q6ZS81-3;Q6ZS81-2;A0A1W2PQ91	-1.39469	-3.31865	-1.44349	0.232809	0.00078305	0.183592
SPTY2D1	Q68D10;Q68D10-2;Q68D10-3	1.19794	1.24041	0.754153	0.0566771	0.0456003	0.255452				WDR45	Q9Y484;A0A0U1RR06;Q9Y484-2;Q9Y484-3;C9JYH8;G8JLI5;C9J471;H0Y329;A0A0U1RQR1;C9J5L0;A0A0U1RQG6;A0A0U1RQM7;C9J7Q8;C9JUS5;C9JBX7;C9J0A8;C9JE01;A0A0U1RRJ9;C9JVT3;A0A0U1RR42;A0A0U1RQS7;A0A0U1RRJ2;H7C4N7;A0A0U1RQJ7;H7C5B4;A0A1B0GV56	-1.10501	-0.78718	-1.03425	0.0691694	0.212623	0.0803723
SRA1	Q9HD15;R4GMW4	0.514144	0.938323	1.40528	0.552029	0.185566	0.0308414				WDSUB1	Q8N9V3;Q8N9V3-2;B8ZZF2	-1.01715	-1.75184	-1.44522	0.351338	0.0593716	0.124368
SREK1	Q8WXA9-2;Q8WXA9;H0YC47;A0A087WY03;E5RFV3	1.08956	0.549904	0.605112	0.00785198	0.233456	0.174872				WIPF1	O43516;O43516-3;O43516-2;O43516-4;E9PB87;B8ZZ90;C9JTB9;C9JB04	-0.092123	-1.20467	-0.777164	0.898659	0.00366059	0.0710604
SRFBP1	Q8NEF9	1.83059	0.841594	0.445745	0.0776837	0.472036	0.731086				WRAP53	Q9BUR4;E9PMG4;E9PMR3;K7EJ50	-1.45335	-1.20949	-1.45604	0.00024053	0.00343608	0.00026007
SRP14	P37108;H0YLA2;H0YLW0	2.15525	1.65173	1.76191	0.00056797	0.0118458	0.00592429				XPNPEP1	Q9NQW7-3;Q9NQW7;Q9NQW7-4;Q5T6H7;Q9NQW7-2;Q5T6H2;Q5T6H3	-1.02209	-0.675054	-0.923468	0.0336865	0.185493	0.0524459
SRP19	P09132;A0A087WYR0;A0A087WWU9;A0A2U3TZN1;P09132-2;D6RBG4;A0A2R8Y4M3;P09132-3	1.90893	2.40432	2.61151	0.00792125	0.00082421	0.00018455				YEATS4	O95619;F8W0J4;F8W1B9;F8VTR4	-0.748739	-1.04327	-0.836304	0.105861	0.0154205	0.054172
SRP54	P61011;G3V4F7;G3V480;G3V346;A0A0D9SFN7;G3V3L9	0.472337	1.51178	1.38464	0.606778	0.0245162	0.036986				YTHDF1	Q9BYJ9;Q9BYJ9-2;Q5JXC6	-0.987562	-0.698043	-0.971427	0.0329918	0.152556	0.0331341
SRP68	Q9UHB9;Q9UHB9-4;Q9UHB9-2;Q9UHB9-3;K7EN53;K7EQC2	0.168331	1.27229	1.61065	0.869233	0.0436513	0.00739193				YTHDF3	Q7Z739;A0A087X0Q1;A0A024R7W5;A0A087WY31;S4R373;A0A087X0C3	-0.497635	-0.519575	-0.988593	0.238913	0.186052	0.00495753
SRP72	O76094;O76094-2;D6RDY6;R4GNC1	1.02139	1.85328	2.02613	0.164562	0.00448448	0.00146012				YY2	O15391	-0.47153	-1.02209	-1.06893	0.498369	0.0672844	0.0484188
SRRM1	A9Z1X7;M0R1E7;M0QXG5;REV__X6R7H2;REV__E7EVG6;REV__Q5VV67-2;REV__Q5VV67	0.917598	-0.069158	0.317929	0.047526	0.921561	0.558967				ZAP70	P43403;P43403-3;P43403-2	-0.382442	-2.26022	-1.07211	0.849562	0.0795502	0.453335
SRSF10	O75494;O75494-2;O75494-3;O75494-5;O75494-6;Q6IQ42;R4GMP8	1.15582	0.691797	0.868466	0.0623708	0.294742	0.163311				ZBTB33	Q86T24	-1.05537	-1.40412	-0.952894	0.280784	0.0988371	0.294407
SRSF4	Q08170;A0A0D9SEM4;A0A0D9SGD2	1.48202	1.05963	0.758134	0.0127768	0.0927059	0.244255				ZCCHC17	A0A0D9SEW3;A0A087WXF8;Q9NP64-2;Q9NP64-3;Q9NP64;A0A087WYV3;A0A087WXU5	-0.80481	-1.71923	-1.36798	0.350713	0.015736	0.0574601
SRSF6	Q13247;Q13247-3;A0A590UJP7;A0A590UJK4	1.12784	-0.0784097	-0.336677	0.0636359	0.932242	0.645527				ZCCHC3	Q9NUD5;Q9NUD5-2	-1.59312	-1.99302	-2.77422	0.0621984	0.0149167	0.00039151
SRSF8	Q9BRL6-2;Q9BRL6	2.57074	1.78434	2.51655	0.00631655	0.00943229	0.00013956				ZCCHC8	Q6NZY4;Q6NZY4-2;F5H6J5;F5GX80;F5GYI9	-0.626627	-1.09817	-0.866617	0.273171	0.0263712	0.0809075
SS18L2	Q9UHA2	3.28171	1.81406	2.13755	2.47e-05	0.0250893	0.00578151				ZFYVE16	Q7Z3T8;Q7Z3T8-3;H0YAA4;D6RC80	-0.89205	-0.666766	-1.01673	0.141234	0.274559	0.0685441
SSR1	P43307;E9PAL7;P43307-2;C9JBX5	0.301782	1.95247	1.63041	0.871038	0.0931033	0.166846				ZHX3	Q9H4I2;H0Y6F5;Q9H4I2-2;H0YNY7;F6UBH9;A0A0A0MST6;A0A0A0MSU5;F6UQN6;F6XGA7	-1.62853	-1.50433	-1.38886	0.0216677	0.039013	0.0511727
SSR4	P51571;A6NLM8	1.08139	3.86926	3.68651	0.607445	0.0093216	0.012121				ZMAT5	Q9UDW3	-0.870653	-1.10135	-1.32763	0.276763	0.129293	0.0534592
ST6GAL1	P15907;H7C472;C9J6X5;C9JFM4;C9K0R8;C9JR47;C9JI90;C9JTR0;C9JPG6;C9JKG0;C9IYS8	0.396535	1.89305	1.85538	0.82502	0.0979861	0.100226				ZMIZ1	Q9ULJ6;Q9ULJ6-2;F6WR09;A0A087WYE6	-0.602356	-1.54337	-2.47425	0.682958	0.15238	0.0121862
STARD5	Q9NSY2;H0YLW4;Q9NSY2-3	1.31117	2.55472	2.23501	0.393973	0.0456003	0.0789903				ZMIZ2	E7EWM3;Q8NF64-3;Q8NF64-2;Q8NF64;A0A087X127;F8WC48;C9JDA5	-0.585601	-0.959446	-0.673051	0.324101	0.061041	0.205588
STARD7	Q9NQZ5;C9JTD3	2.586	2.87864	3.24479	3.22e-06	6.36e-07	1.99e-08				ZMYM2	Q9UBW7;Q9UBW7-2;A0A087X151	0.00317226	-0.424919	-0.892899	0.996722	0.48065	0.0797701
STK25	O00506;O00506-3;O00506-2;H7C279;C9J6L2;C9JCC0;C9J232;C9JDH9;C9JN58;E7EM58;C9JJV0;C9JFA1	3.58751	2.67897	2.71313	5.85e-10	1.15e-06	1.16e-06				ZMYM3	Q14202;A6NHB5;A6NHN7;Q14202-2;Q14202-3;A6NL54	-0.121313	-0.651812	-1.24052	0.871839	0.186134	0.00485178
STT3A	P46977;P46977-2;A0A0C4DH80;E9PN73;E9PI32;H0YET6	0.311517	2.29055	1.25415	0.863693	0.0421938	0.30295				ZNF148	Q9UQR1;C9K0U4;C9J6Y6;G5E9X2;C9JRX0;Q9UQR1-2	-0.618167	-1.09817	-0.998416	0.290195	0.0290707	0.0448427
STX5	Q13190;Q13190-4;E9PNU4;H7C3X5;E9PP18;E9PRW9;H0YEJ8	0.699145	1.58337	1.4146	0.316196	0.0064741	0.014107				ZNF280C	Q8ND82;Q9UJJ2	-0.736479	-0.821157	-1.4022	0.456737	0.368595	0.0794405
SUCLG1	P53597;A0A494C0D1;H7C233	1.3073	1.29814	1.7863	0.136694	0.129053	0.025595				ZNF319	Q9P2F9	-0.952238	-1.2995	-1.44047	0.264172	0.0926247	0.0515934
SUMO1	B8ZZN6;P63165;B8ZZJ0;B9A032;B8ZZ67;P63165-2	1.18208	-0.0484947	0.769067	0.0173536	0.951968	0.137158				ZNF346	Q9UL40;D6RJ07;Q9UL40-3;Q9UL40-2;B7Z6B6;B7Z6Q2;B7Z4J8;B7Z4N4	-0.804107	-1.16801	-1.26517	0.148875	0.0226953	0.0108155
SUMO2	P61956-2;P61956	1.64669	-0.294043	0.989592	0.0139115	0.752152	0.166324				ZNF644	Q9H582;Q9H582-2;A0A087WZL9;Q9H582-3	-2.24576	-1.69696	-2.27922	0.0267885	0.108268	0.0215161
SUMO3	A8MUA9;A8MU27;P55854;P55854-2	2.24343	2.61894	2.5254	0.00825961	0.00179794	0.00226963				ZNF830	Q96NB3;J3QQQ3	-0.786554	-1.04662	-1.02168	0.110149	0.0235187	0.0243418
SUOX	P51687	2.59613	2.94882	2.43888	0.0684547	0.0326241	0.0782712				ZWILCH	Q9H900;Q9H900-2;H3BQ07;H3BSG1	-1.3977	-1.49414	-2.35034	0.127289	0.0920338	0.00392312
SUPT7L	O94864;O94864-2;O94864-4	4.46714	3.85199	3.95581	1.46e-09	3.96e-07	8.42e-08				ZYG11B	Q9C0D3;A8DPD7;Q9C0D3-2	-1.46925	-1.11491	-0.979933	0.00583326	0.0477139	0.0798828
SURF4	Q5T8U5;O15260-2;O15260;O15260-3;B7Z1G8	0.595557	1.56179	1.70126	0.680645	0.139229	0.0967006
SURF6	O75683	2.38709	1.373	1.43718	0.00447558	0.137448	0.109718
SUZ12	Q15022;J3QQW9	1.04266	0.592948	0.258601	0.0467546	0.300694	0.694279
SYF2	O95926;O95926-2	1.99061	0.666627	0.944982	7.05e-06	0.194066	0.0451424
SZT2	Q5T011-5;Q5T011;Q5T011-4;A0A1W2PRY5;A0A0C4DG05;Q5T011-7	1.16957	0.289844	0.222832	0.0147829	0.644238	0.727849
TAB2	Q9NYJ8;A0A1B0GV57;Q9NYJ8-2;U3KQR0	NA	1.97433	NA	NA	0.0844303	NA
TAB3	Q8N5C8-2;Q8N5C8;F6SS63;A0A0A0MQY2	1.88569	1.27741	2.19682	0.0477785	0.167436	0.0099169
TAF1	P21675-2;P21675-12;P21675-6;P21675-7;P21675-3;P21675-5;P21675-9;P21675;P21675-4;P21675-8;P21675-10;P21675-11;H0Y9L7;H7BY98;H7C2K9;H0Y8N6	0.64	0.570861	0.986473	0.279766	0.313918	0.0518038
TAF12	Q16514-2;Q16514	2.81914	1.94485	2.74711	9.14e-09	7.73e-05	2.88e-08
TAF3	Q5VWG9	2.34289	1.92016	2.80525	0.00012866	0.00149752	2.07e-06
TAF5L	O75529;O75529-2	1.83847	1.09885	1.11405	0.00271365	0.0257688	0.0218001
TAPT1	Q6NXT6;Q6NXT6-2;D6RBK3;H0Y985	2.3375	2.092	1.91465	0.00466119	0.0134722	0.0228155
TASOR2	A0A2R8YH03;Q5VWN6;Q5VWN6-2;J3KPH3	1.17013	0.821437	0.663647	0.0252615	0.136696	0.238268
TASP1	Q9H6P5;Q5JWM4;Q9H6P5-2;Q9H6P5-3	4.49963	3.29364	3.81766	1.75e-07	6.97e-06	2.52e-07
TATDN2	H7C1W4;Q93075;H7C1D0;H7BZJ2	3.62699	2.16406	2.4956	4.47e-05	0.119853	0.00633089
TBCA	E5RIW3;E5RJD8;O75347;E5RHG6;O75347-2;E5RIX8;A0A494C144	1.4771	0.965341	1.33886	0.00525537	0.0896884	0.011266
TBL1XR1	Q9BZK7;A0A0D9SF63;A0A1B0GVH3;A0A0D9SFI2;C9IYU9;A0A1B0GUU2;A0A0D9SEW5;A0A0D9SF25;C9J7E1;C9JCW4;C9JLJ1;C9J3H2;C9JEC9;C9JBN1;C9JCK0;C9JTW8;C9J903	1.05787	0.477013	0.714092	0.0763921	0.488483	0.245739
TBP	Q32MN6;P20226-2;P20226;A0A1B0GVC6;H0Y6D8;Q7Z6S5	3.87106	2.6041	3.14503	8.63e-06	0.00454102	0.00039151
TBPL1	P62380;Q7Z6U1;Q7Z6U0;Q7Z6T9	1.36029	1.05225	1.73157	0.0295051	0.101222	0.00354186
TCEAL1	Q15170-2	3.00624	2.34071	3.02978	0.00045725	0.00931801	0.00044787
TCEAL4	Q96EI5;Q96EI5-2;A2RQR6;D6RD44;D6RCE9;D6RIH3;J3KQY4;D6RHZ1	2.12899	1.60169	1.07536	0.0172468	0.0879102	0.274862
TCF12	Q99081;Q99081-3;B4DGI9;F5GY10;Q99081-4;Q99081-2;B4DZP2;H0YNQ5;H0YML2	1.78805	1.44235	0.711609	0.0021663	0.0165919	0.279131
TCF3	P15923-2	1.98554	1.41166	1.60604	0.0699183	0.212984	0.140344
TCOF1	E7ETY2;Q13428-6;Q13428-7;A0A3B3IS06	1.88038	0.993086	1.21274	0.0220418	0.288107	0.162773
TCOF1	Q13428;Q13428-3;Q13428-4;Q13428-2;Q13428-8;A0A6I8PRA0;H0Y8Y7;Q13428-5;A0A2R8Y857;H0YA99;A0A2R8Y4M7;H0YAB7	1.86828	0.931697	1.36478	0.0109533	0.258408	0.0725007
TDP1	Q9NUW8;G3V2F4;E7EPD8;G3V5H9;G3V2U6;Q9BRS7;H0YJ44;G3V4W8;G3V2J6;G3V554;G3V3Q0;G3V5F9;G3V5B8	0.670429	0.44221	0.9212	0.0890376	0.284943	0.010891
TECPR2	O15040;O15040-2	1.41205	1.76115	1.39287	0.0252615	0.00448448	0.025454
TECR	Q9NZ01;M0R2N5;M0R3C3;Q9NZ01-2	0.943752	1.56176	1.40169	0.394087	0.0967324	0.1365
TELO2	Q9Y4R8;H3BRS3;H3BU45	1.17156	0.953182	-0.036004	0.00702144	0.0390946	0.960282
TENT4B	G4U4J3;Q8NDF8-3;Q8NDF8-5;Q8NDF8;Q8NDF8-2;Q8NDF8-4;E9PC61	1.84774	2.421	2.29997	0.00574991	0.00028335	0.00044303
TENT5A	Q5TF85;Q96IP4;Q96IP4-2;H0Y6D7;H0Y5Y3	3.49115	2.58471	2.98371	0.00575452	0.305019	0.0201053
TENT5C	Q5VWP2	0.939659	2.95457	3.16505	0.557096	0.0132179	0.00668316
TFAP4	Q01664;I3L254;I3L4L6	2.5474	2.05965	2.37678	1.24e-06	0.00024188	9.92e-06
TGOLN2	O43493;A0A5F9UY30;A0A5H1ZRP2;O43493-5;O43493-3;O43493-7	3.20892	2.98513	3.2165	1.21e-05	9.43e-05	1.72e-05
THAP12	O43422;O43422-2;E9PSI2	1.88968	1.59386	1.77567	0.00027695	0.00378403	0.00081184
TIFA	Q96CG3	1.71668	1.36295	2.36332	0.171966	0.278389	0.036251
TIMM29	Q9BSF4	3.75416	3.17516	3.15723	2.84e-07	2.76e-05	2.41e-05
TIPIN	Q9BVW5;H3BU04;H3BVG9;H3BTH1	2.2772	1.14739	1.70682	0.00790896	0.21993	0.0471688
TJAP1	Q5JTD0-2;Q5JTD0;Q5JTD0-4;E2QRK7;H0Y4D6;A0A075B6G8;Q5JTD0-3	1.04991	1.22776	1.19649	0.14737	0.0714661	0.0740821
TK1	P04183;K7ERV3;K7ES52;K7ERJ1;K7ENW5	2.56985	1.7797	1.37469	0.00722396	0.0841703	0.188915
TLK1	Q9UKI8;Q9UKI8-2;Q9UKI8-4;Q9UKI8-3;B3KRP1;F8W7X8;C9JWT6	1.0384	0.482271	0.510566	0.0820329	0.472806	0.43017
TM7SF2	E9PS18;O76062;H0YEN6;E9PLS9;E9PK81;E9PQZ7;E9PP79;E9PQ50;E9PLL1;E9PS09;O76062-2	1.85812	2.95391	2.49836	0.0897497	0.00426403	0.014102
TM9SF3	Q9HD45	0.88541	1.85763	1.04336	0.478294	0.063819	0.339698
TM9SF4	A0A0C4DFM1;Q92544;F8WCN2;F2Z2L1	1.34078	2.36025	2.10663	0.218542	0.0131487	0.0269709
TMCO1	Q9UM00-1;Q9UM00;J3KS45;Q9UM00-2;J3KTQ7;A0A0D9SEL8;J3QQY2;J3QRB3	2.49054	2.69258	2.57217	0.00768131	0.00432622	0.00592429
TMED10	P49755;G3V2K7	2.32296	3.00417	2.60678	0.00280799	0.00011573	0.00066689
TMED2	Q15363;F5GX39;E7EQ72	2.10506	2.73566	2.55954	0.0499108	0.00774825	0.0115707
TMED4	Q7Z7H5;Q7Z7H5-2;Q7Z7H5-3;F8W7F7	0.367525	1.90631	1.47976	0.755874	0.0113929	0.0524291
TMED7	Q9Y3B3	0.172096	1.93943	1.58018	0.919729	0.0513993	0.116511
TMEM120A	A0A087WZA9;A0A024R4K9;A0A087X266;Q9BXJ8-2;Q9BXJ8	1.45079	2.4955	1.93354	0.348233	0.0593716	0.153894
TMEM131	Q92545;H7BZ05	2.28652	1.8607	1.78974	0.0444036	0.111058	0.118958
TMEM161A	K7EPA3;Q9NX61-2;Q9NX61;K7EQE7;K7EQ34;U3KQT6;K7EKY7	NA	3.35243	NA	NA	0.0775192	NA
TMEM168	Q9H0V1;Q9H0V1-2;H7C268;C9IZT1;C9JVE9	0.841875	1.22324	1.19373	0.219022	0.0477322	0.0485848
TMEM209	Q96SK2;Q96SK2-2;Q96SK2-3	0.870558	1.12221	0.850015	0.161117	0.0547205	0.15236
TMEM223	A0PJW6	2.82488	2.32602	3.24695	0.0640967	0.0271708	0.0253989
TMEM238	C9JI98	NA	3.59819	NA	NA	0.0796661	NA
TMEM245	Q9H330;Q9H330-4;H7C0G1;F8WBJ7;Q9H330-3	2.20252	2.62624	2.3054	0.0616815	0.021655	0.0419943
TMEM41B	Q5BJD5;E9PJ42;Q5BJD5-3;Q5BJD5-2	4.2279	3.57004	4.08803	0.0008665	0.00670337	0.00140768
TMEM63A	O94886;Q2HIZ8;X6RI56	2.0488	1.19697	1.12892	0.00400937	0.121738	0.144062
TMPO	P42167-2	3.51248	0.988065	1.95464	0.0013644	0.466725	0.0985107
TOR1AIP2	Q8NFQ8	2.37837	2.16371	2.24334	0.00133447	0.00387864	0.00205197
TPCN1	B7Z3R2;Q9ULQ1;Q9ULQ1-3;H0YIK4;Q9ULQ1-2	2.69692	2.34752	2.25948	6.08e-05	0.00065484	0.00081184
TPD52	P55327-2;P55327-3;P55327-4;P55327;P55327-6;E5RFR7	0.151099	1.23083	2.55282	0.931256	0.285071	0.0114027
TPD52	H0YC42;H0YC44;P55327-8;U3KQQ8	2.06243	2.1521	2.58917	0.16504	0.132316	0.0566883
TRA2A	Q13595;Q13595-3;Q13595-2;F8WEH2	1.018	0.581376	0.876992	0.0913698	0.375809	0.139351
TRAF6	Q9Y4K3	1.88831	1.79258	1.80798	1.14e-05	5.92e-05	3.64e-05
TRAM1	G3XAN4;Q15629-2;Q15629	2.28647	3.47862	3.72505	0.112504	0.00911032	0.00402533
TRAPPC14	Q8WVR3;B3KNS5;Q8WVR3-2;Q8WVR3-3;F8WFE0;E9PFF9;H7C1F8	1.95852	1.39153	1.23913	0.00100097	0.0217724	0.0366197
TRAPPC5	Q8IUR0;M0QZQ8	2.74737	2.16576	2.24001	6.82e-08	2.96e-05	1.03e-05
TRIM23	P36406-3;P36406-2;P36406	2.73044	1.17796	2.87345	0.0562509	0.485107	0.0357682
TRIM56	Q9BRZ2;C9JI91;Q9BRZ2-2;Q9BRZ2-3;A0A0D9SF19	1.05893	0.486987	0.719767	0.00131846	0.191937	0.0361385
TRIM65	Q6PJ69;H0YGS7;H0YG27;K7EM44;K7EJ59	0.966798	0.114198	0.444054	0.0514411	0.873758	0.418467
TRIP11	Q15643;Q15643-2;H0YJ97;H0YJI2;G3V4R7	-0.140806	0.993633	0.839577	0.872682	0.0683396	0.12562
TRIR	Q9BQ61;K7EN60;K7ELS0;K7ERU7	1.72488	0.0917047	0.597482	0.0100969	0.93076	0.436404
TRIT1	Q9H3H1-4;Q9H3H1;Q9H3H1-5;Q9H3H1-3;Q9H3H1-2;Q3T7B4;S4R2Z0;Q9H3H1-6;S4R3U8;S4R2X1;B4DK89;S4R3F4	1.22529	1.19955	1.35014	0.0994033	0.0958825	0.0524291
TRMT10A	Q8TBZ6;D6R954;X6REK4	NA	1.79468	NA	NA	0.0349076	NA
TRMT11	Q7Z4G4-2;Q7Z4G4;K7ENP1;Q7Z4G4-3;Q5JY02;K7EPZ4;Q5JY01;V9GXZ6;K7EJQ4	4.62443	3.31176	3.50173	7.94e-08	0.00022772	6.1e-05
TRMT2B	Q96GJ1-3;Q96GJ1-2;Q96GJ1	1.5763	0.527107	0.997127	0.0945157	0.640625	0.304267
TRMT6	Q9UJA5;Q9UJA5-2;Q9UJA5-3;Q9UJA5-4	1.24091	0.228261	0.463074	0.0644049	0.803018	0.546234
TRNAU1AP	Q9NX07;Q9NX07-2	0.91448	0.720606	0.910368	0.0824643	0.179441	0.0720465
TRPT1	Q86TN4;Q86TN4-4;Q86TN4-2;Q86TN4-3;F5H8A0;F5H6B6;F5H1K3;H0YGY9	2.21451	1.85416	2.1413	0.0012345	0.00943229	0.00199843
TSC22D2	O75157;O75157-2;H0Y865	2.54753	1.93117	2.38547	3.89e-06	0.00066273	2.16e-05
TSEN34	Q9BSV6;A0A590UJW4;E7EQB3;A0A590UJ73;B0V3J0;A9C4B9;A0A0G2JNL0;A0A0G2JNK5;A0A590UK37	0.434215	0.534898	1.20628	0.521809	0.392245	0.0160438
TSPAN13	O95857	4.17788	3.51448	4.41552	0.00061077	0.00538312	0.00335195
TSPAN31	F8VWE0;Q12999;F8VS78;F8VW54;F8VVF8;F8VNT7;F8VP43	3.07365	3.93445	4.7484	0.00021657	5.06e-06	3.74e-06
TSR1	Q2NL82;I3L1Q5;I3L4T0	1.52594	1.20087	0.985474	0.0661625	0.155609	0.253349
TSR3	Q9UJK0	1.10622	0.873197	NA	0.0913698	0.306146	NA
TTC21B	A0A494C0N4;Q7Z4L5;A0A0B4J1Y2;Q8NDW8-3;Q7Z4L5-2;Q8NDW8-6;Q8NDW8-5;Q8NDW8;Q8NDW8-7	1.06974	2.1693	2.11852	0.474967	0.0792915	0.0108515
TTC28	Q96AY4;A0A087WW06;B0QYP4;B0QYP5	0.399062	1.94097	1.28056	0.856524	0.0958825	0.29765
TTC4	O95801	1.43929	0.639479	0.397704	0.00103169	0.204017	0.468978
TTC9C	Q8N5M4;E9PKV8;H0YDR3;E7EST3	4.37987	3.27796	4.50588	7.52e-07	0.00037769	7.09e-07
TTI2	Q6NXR4;E5RIH5;E5RHM7	1.74277	2.1356	2.81523	0.350402	0.0575256	0.0010373
TVP23C	C9JYS5;Q9NYZ1;J3QL63;J3QL47;A0A0A6YYB9;J3KS67;Q96ET8-2;Q96ET8-3;Q96ET8;C9JPH1;K7ENL4;E5RIS5;I3L376;E5RGC5;K7EK95	0.254811	1.48576	1.58358	0.849276	0.0809027	0.0552563
TWNK	Q96RR1;Q96RR1-2;A0A2R8Y4V4;Q96RR1-3;A0A2R8Y746	1.24492	1.04931	0.888623	0.0416253	0.0814291	0.139547
TXNDC5	Q8NBS9;Q8NBS9-2	0.878454	3.07487	2.75652	0.528379	0.00313116	0.00755919
TYSND1	Q2T9J0;Q2T9J0-2	1.13849	1.15101	1.73629	0.445802	0.301138	0.0786672
U2AF1L5	P0DN76;Q01081;Q01081-2;Q01081-4;Q8WU68-3;Q8WU68;A0A1B0GW87;M0QYK5;M0R2N4;Q01081-3;Q8WU68-2;K7EJH3;K7EJM7;REV__Q86Y38	2.5014	1.82584	2.1879	0.00029741	0.0122871	0.00195374
UBA5	Q9GZZ9;E7EQ61;E7EWE1;Q9GZZ9-2;C9J5W5;C9JRV9;C9J0F6;D6RJC9	0.66442	2.00079	1.87804	0.459065	0.00428078	0.00641023
UBA52	P62987;M0R2S1;M0R1M6	6.15024	5.51427	5.13283	5.81e-14	1.99e-10	8.42e-08
UBE2D1	P51668;A0A087WW00;C9J9H9;Q9Y2X8	1.34449	0.19746	1.19353	0.0704592	0.857596	0.0984618
UBE2D3	A0A087WY85;P61077;P61077-3;D6RAH7;H9KV45;P61077-2;D6RFM0;P62837-2;D6RAW0;D6RA11;D6R9F6;D6R933;D6RGD0;D6R980;D6RIZ3	0.974505	0.648081	0.982969	0.0776279	0.30462	0.0652055
UBE2J1	Q9Y385	-0.2971	2.16782	1.79877	0.874317	0.0617699	0.125381
UBE2N	P61088;F8VSD4;F8VV71;Q5JXB2;F8VZ29;F8VQQ8	1.86253	0.405935	1.86495	0.00011181	0.52591	0.00010384
UBE3A	Q05086-3;Q05086;A0A6Q8PHE5;Q05086-2;A0A1B0GVL3;A0A0D9SG77;A0A0D9SF91;A0A0D9SES7;A0A0D9SG63;S4R306;A0A0D9SG54;A0A0D9SEJ2;A0A0D9SFU3;A0A1B0GTB3	1.09556	0.717126	0.916605	0.0350477	0.199734	0.0786672
UBL5	Q9BZL1;K7EQ43	1.36606	0.870674	1.68389	0.0153832	0.147261	0.00148355
UBN2	Q6ZU65;Q6ZU65-2;H7C4P8;C9J6Y5	0.919548	2.13429	1.9463	0.110309	6.85e-06	2.82e-05
UBXN4	Q92575;F8WB86;Q6PJ80;C9JLR4	1.04556	1.54471	1.12413	0.27023	0.0649993	0.193002
UCHL5	Q9Y5K5;Q5LJA9;H0Y6Y4;H0Y4E0	0.200944	0.341861	1.36953	0.877101	0.752135	0.0925106
UFC1	Q9Y3C8	0.498331	0.987562	1.71406	0.74279	0.394989	0.0962541
UFL1	O94874;O94874-2;O94874-3	0.349771	1.14345	1.52038	0.764157	0.150844	0.0419105
UFM1	P61960;H0Y614	0.594486	2.24941	2.94075	0.713262	0.0474239	0.00523194
UHRF1BP1	Q6BDS2;H7C1J4	0.835289	1.06282	0.758051	0.116202	0.0337229	0.141655
UHRF1BP1L	A0JNW5;A0A0C4DGH6;A0JNW5-2;H0YHT7;F8W665;F8VW65;F8W1I2	1.05164	0.91694	1.12736	0.0298244	0.063819	0.0173679
UIMC1	Q96RL1;Q96RL1-3;Q96RL1-2;Q96RL1-4;D6RC40;D6RCQ3;Q96RL1-5;D6RDZ5;D6R9M3	1.68308	0.00220702	0.590575	0.0038023	0.998445	0.385165
UNC119	Q13432-2;Q13432;C9JSK0;K7EJU3;K7EN86;J3QQT8	NA	3.07171	NA	NA	0.00013442	NA
UPF2	Q9HAU5	0.791908	0.342295	0.357776	0.0387012	0.435362	0.405219
UPF3A	Q9H1J1;Q9H1J1-2;Q9H1J1-3;A0A087WZ33	2.77528	1.46128	1.87877	0.00221276	0.148485	0.0485848
UQCC1	Q9NVA1;Q9NVA1-2;F6UTR7;Q9NVA1-5;Q9NVA1-4;B1AKV4;B1AKV6;B1AKV3;B1AKV2;Q9NVA1-3;F8WCR2;H7BZM2	2.29195	2.09075	2.014	0.017475	0.0345547	0.0381727
UQCRFS1	P47985;P0C7P4	1.62088	1.94513	1.67216	0.105861	0.0412752	0.0786672
UQCRQ	O14949	2.36878	2.31891	2.64422	0.0519606	0.0545802	0.0232825
URB1	O60287	1.09487	1.13574	0.831901	0.112282	0.0896509	0.230447
UROD	P06132;A0A1B0GVN9;A0A494C0Q8;A0A1B0GVZ4;A0A494C085;Q5T446;H0Y5R6;A0A494BZY8;A0A494C007;A0A494C0P4	2.23168	2.19352	1.28652	0.00012498	0.00031009	0.0377626
USE1	Q9NZ43;G8JLK1;M0QYT5;Q9NZ43-2;M0QZE0;Q9NZ43-3;M0QZZ6	0.140867	1.40362	0.476856	0.904646	0.0526755	0.574813
USF2	Q15853-2;Q15853;Q15853-4;M0QXT0;M0QYU7;B4DLJ1;M0R1C6;M0QZ39;M0QY46	3.00831	2.91491	2.83191	0.00984393	0.00049484	0.00045397
USO1	O60763;REV__R4GMN2;REV__Q5VZ89-5;REV__Q5VZ89-3;REV__Q5VZ89;REV__Q5VZ89-7	0.271287	1.53076	1.57049	0.805975	0.0288674	0.0213602
USP16	Q9Y5T5-2;Q9Y5T5-3	2.42663	1.4695	1.59074	0.0485793	0.257721	0.20797
USP16	Q9Y5T5;Q9Y5T5-4;Q9Y5T5-5;H9KVB6	1.97287	1.82675	1.87384	7.47e-05	0.00042519	0.0002029
USP28	Q96RU2-2;Q96RU2;B4E3L3;G3V1N5;Q96RU2-3;F5GZ74;H0YG96;H0YFX3;H0YFT9;F5H6Q3;F5H2G4	2.14237	0.791246	1.48258	0.00027236	0.25152	0.0140984
USP3	Q9Y6I4;Q6JHV3;H0YMI4;Q9Y6I4-2;H0YLB7;H0YKU8;H0YLG0;H0YL81;H0YM72;H0YNX9;H0YLJ0;H0YMP6	1.34601	1.09072	1.86319	0.0269466	0.0849361	0.00149066
USP4	C9JNU9;Q13107-3	2.65763	1.15962	1.39623	0.0710753	0.491295	0.377914
UTP23	Q9BRU9;E5RGP0;Q9BRU9-2;G3XAM4	2.79631	1.62107	2.17923	0.00038048	0.0575256	0.00722598
UTP3	Q9NQZ2	2.66871	0.734483	1.39666	0.00024559	0.417484	0.0758754
UVSSA	Q2YD98;Q2YD98-2	1.22422	1.27483	1.2199	0.0341535	0.0272946	0.0316276
UXS1	Q8NBZ7;Q8NBZ7-2;C9JW33;C9JE50;A0A6Q8PGM4;A0A6Q8PGN2	0.79158	1.28774	0.843463	0.342242	0.0733216	0.261816
VAMP4	O75379;O75379-2	1.26128	1.72216	1.93152	0.105024	0.0177127	0.00598363
VAPA	Q9P0L0;J3QKM9	0.986015	1.43207	1.70724	0.328022	0.106132	0.0440406
VARS1	P26640;A0A140T936;A0A140T954;P26640-2;H0Y426;A2ABF4;A0A0G2JJT9;A0A140T904	0.599496	1.08316	1.56439	0.499858	0.14253	0.0216368
VBP1	P61758;P61758-2	0.627217	0.353567	1.07758	0.354326	0.626405	0.0571285
VCP	P55072;C9IZA5;C9JUP7	0.365495	1.00359	1.39	0.762485	0.241436	0.0785462
VEZF1	Q14119;J3QSH4;J9JIC7	1.25365	0.673451	1.22438	0.0968901	0.412262	0.0912641
VPS11	A0A087WXL6;B7Z879;A0A0G2JS92;A0A087X2J4	2.29951	1.48059	1.89455	0.0405722	0.214858	0.0906651
VPS13B	Q7Z7G8-2;Q7Z7G8-6;Q7Z7G8;Q7Z7G8-3;H0YB72;Q7Z7G8-4;Q7Z7G8-5	2.25542	2.26485	1.81131	1.79e-08	8.62e-09	1.9e-06
VPS54	Q9P1Q0-4;Q9P1Q0;Q9P1Q0-2;Q9P1Q0-3;Q9P1Q0-5	2.00299	2.27803	2.1062	5.29e-05	8.89e-06	2.7e-05
VTI1A	Q96AJ9-1;Q96AJ9	1.82044	1.9671	1.69307	0.0844459	0.054035	0.0998954
WASF2	Q9Y6W5;Q9Y6W5-2	1.08426	0.382022	1.19712	0.10717	0.634349	0.0574601
WASH2P	Q6VEQ5;C4AMC7;A8K0Z3;A8MWX3	1.14111	0.298546	1.19196	0.03806	0.674613	0.0250931
WASL	O00401	3.00374	2.16404	2.94987	0.00015251	0.0363407	0.0395297
WBP4	O75554;O75554-2	-0.2231	1.40115	0.881357	0.828422	0.0153016	0.150729
WDR24	A0A499FJD3;A0A3B3ISA1;Q96S15	1.17799	1.0858	1.45569	0.0684507	0.0892428	0.0153978
WDR25	G3V2K8;G3V367;Q64LD2	2.62779	2.12441	1.99528	0.00013248	0.00277451	0.0049952
WDR33	Q9C0J8;Q9C0J8-3;C9J8B4;Q9C0J8-2;B9A053	0.884087	0.367133	0.524278	0.0123356	0.373809	0.167703
WDR70	Q9NW82;D6RIW8	1.41735	0.818739	0.92644	0.00154881	0.0958825	0.0500313
WDR73	Q6P4I2;H0YMT3;H0YLH0;H0YMX2	1.77798	2.22434	2.51025	0.0229072	0.00573759	0.00094289
WDR83OS	A0A0A0MQS5;Q9Y284	2.86621	3.02936	2.63869	0.0405722	0.0302478	0.0566883
WIPI1	Q5MNZ9;Q5MNZ9-2;G5EA37;K7ELY0;K7EK57;K7EKN0	0.931929	1.69439	1.61388	0.433897	0.0852007	0.0971242
WRNIP1	Q96S55-2;Q96S55;Q96S55-3;Q96S55-4	1.21137	-0.175208	-0.390545	0.0511021	0.842348	0.596464
XPC	Q01831;Q01831-2;E7EUB5;Q01831-3	2.19244	1.85293	1.87585	0.00244924	0.0137821	0.0110115
XRCC1	P18887;M0QYS5	1.66356	0.975023	1.08451	0.0268536	0.233792	0.171873
XRCC4	Q13426;Q13426-3	1.47172	0.685866	0.900026	0.00456774	0.244512	0.104295
XRN1	Q8IZH2-2;Q8IZH2;H7C5E4;Q8IZH2-3;H7C583;F8WDA0;C9JCZ8	0.492091	0.751335	0.753298	0.326996	0.0866366	0.0786672
YIPF3	E7EQR8;Q9GZM5;D6RFI3;D6RGY8;H0Y9A1;D6RBQ1;D6RA04;D6RAY4	1.03221	1.0741	1.44147	0.176681	0.146701	0.0347341
YIPF4	Q9BSR8;H7C0D5	0.423065	1.59333	1.22804	0.71175	0.0383158	0.11699
YKT6	O15498;O15498-2;H7C3K7	1.70007	1.64343	2.30904	0.00051393	0.00140516	1.01e-06
YME1L1	Q96TA2-3;Q96TA2-2;Q96TA2;Q96I63;R4GNA5;Q5T8D1;Q5T8D2	0.998511	1.48303	1.245	0.126026	0.0127589	0.0380626
YWHAG	P61981	1.11133	1.20754	0.819575	0.128419	0.085724	0.264982
YY1	P25490;H0YJV7;A0A494C032;H0YJU4;Q96MM3	1.60733	0.782093	1.07656	0.0025923	0.191937	0.0541217
ZBTB11	O95625	1.368	0.598116	1.13529	0.00229359	0.240262	0.0110115
ZBTB14	O43829;J3QLI2;J3QL74;J3KRQ2	2.49621	1.63353	1.73157	3.87e-05	0.0111681	0.00558983
ZBTB20	Q9HC78-2;Q9HC78;C9JCX0;M0QZ57	2.06287	2.37608	2.4416	0.0988947	0.0456003	0.035522
ZBTB38	Q8NAP3;D6RBC4;A0A1B0GV48;D6R9I1;D6RJE1;D6RE69;D6RHD1;D6RAC4;D6RC86;D6RGK1;D6R9U6;D6R9J6	1.24756	1.39116	1.35091	0.108864	0.0624976	0.0660233
ZBTB7B	O15156-2;O15156	1.36615	0.690686	1.08294	0.0461597	0.365983	0.124136
ZC3H18	E7ERS3;Q86VM9;H3BRH3;H3BP01	1.7359	0.976274	1.46895	0.0008148	0.0844629	0.00513958
ZC3H6	P61129	2.58281	1.89331	1.68459	0.00140805	0.0267917	0.0493737
ZCCHC9	Q8N567	1.84747	1.59122	1.45293	0.0210524	0.0471234	0.0652819
ZCRB1	Q8TBF4;G3V1V1;F8VXY6	1.85359	0.419612	0.687002	0.00528838	0.624593	0.367734
ZFAND5	O76080;Q5QPB1	2.8184	1.53659	2.32267	0.0114854	0.213083	0.0414039
ZFP36L1	Q07352	2.08963	1.52806	2.44831	0.101987	0.243226	0.0419369
ZFP91	Q96JP5;A0A0A6YYC7;Q96JP5-2;H3BTR0	2.12337	1.16906	1.66916	0.00056349	0.0792915	0.00782824
ZFPL1	O95159;E9PQ47;E9PNY1;E9PQA5;E9PMQ3;E9PJX1;E9PJ47;H0YCU8	1.87838	2.45155	2.85338	0.0167699	0.00146596	0.00014589
ZKSCAN1	P17029;E9PC66;B3KRF7;C9JRM9	1.6285	1.25909	1.40534	0.00444495	0.0364018	0.0160438
ZKSCAN8	Q15776;Q15776-2;P0CG24;Q6ZN57;J3KT56;A0A0D9SFC3;A0A087WUV0;H3BNI0;A0A1W2PP20;A0A0C4DGV0;Q8N883;P17032;Q86W11;Q8NA42;Q8NCK3;P17023;P17023-2;Q96NG5;Q8NCK3-2;Q96NG5-2;Q5HYK9	1.88655	1.34033	1.62431	0.0880656	0.240388	0.136206
ZNF131	P52739;P52739-2;D6RJH2;D6R9I2;D6RBK1;D6RAT8;D6RFI6;D6RE06;D6RJ09;H0Y974	3.74895	1.46486	2.72165	4.55e-14	0.00211911	1.08e-07
ZNF143	E7EN86;P52747-2;P52747-3;P52747;E7EX64;E9PPB0;C9JRS3;E9PLN4;E9PS81;E9PMY8;E9PJF2;C9JTC5;C9J2G7;C9JCG1;E9PLS7;Q6NX45	3.51999	1.94253	2.15978	2.03e-09	0.00133821	0.00024061
ZNF24	P17028;P17028-2;K7EPL1;K7EQP8	1.37502	0.589022	0.906604	0.00466119	0.293031	0.07639
ZNF264	O43296	1.74307	2.03011	1.62834	0.0357338	0.0126908	0.0464244
ZNF276	Q8N554;Q8N554-2;H3BTT0;H3BTK0;H3BPT7;H3BPJ6	1.12078	0.882215	1.78691	0.268491	0.343448	0.034866
ZNF280D	Q6N043-2;Q6N043;H0YL38;Q6N043-3;H0YLA6;Q6N043-4;Q6N043-5;Q6N043-6;H0YN90	1.07933	1.00145	0.92273	0.0482452	0.065295	0.0869467
ZNF316	A6NFI3	0.978889	0.718818	1.01699	0.0942334	0.22409	0.0636303
ZNF330	Q9Y3S2;D6RBR7;D6R8Y9;D6R9C8;D6RCK7;D6RBS7	1.63064	1.37883	1.12501	0.0028949	0.0169448	0.0496263
ZNF331	Q9NQX6;E7ETJ5;E7EPG5;E7EWU7;E7EPT0;Q71QC5	3.20502	1.91867	2.70522	0.00149613	0.0762229	0.00879293
ZNF384	Q8TF68-3;Q8TF68-2;Q8TF68;E9PHB3;F5H8L7;F5H105;F5H0D6;F5H3Z9;F5GYZ1;F5H6N8;R4GMR4	2.00882	0.826451	1.44748	0.00011687	0.161607	0.00730491
ZNF417	M0R230;Q8TAU3;M0R2A6;M0R082;M0R0M6;M0R178;S4R2X8;E9PQL7;O15535;O15535-2;O75123-2;O75123	2.65279	2.46473	2.45013	0.0001452	0.00065187	0.0005377
ZNF460	Q14592-2;Q14592	2.95617	2.38013	2.17695	0.00023149	0.00391094	0.00763137
ZNF48	Q96MX3;A0A087WVT1;E9PJ50	4.38087	2.63634	0.472714	8.35e-11	6.85e-06	0.4933
ZNF576	Q9H609	2.82427	-0.2934	3.24313	0.00018753	0.853591	0.0148504
ZNF581	Q9P0T4;K7EM32	1.81004	1.39146	1.55076	0.0465643	0.141347	0.0843293
ZNF629	Q9UEG4	2.29521	1.56885	1.14981	0.00065051	0.0257688	0.106296
ZNF691	Q5VV50;Q5VV52-3;Q5VV52;A0A0A0MRR1;Q5VV51	2.2749	1.92796	1.34096	0.00037574	0.00366059	0.0502849
ZNF787	Q6DD87	2.86241	1.2878	1.85018	0.00177461	0.219192	0.0564479
ZNF865	P0CJ78	2.01614	1.14211	1.40302	0.0641269	0.332515	0.210639
ZNFX1	Q9P2E3;Q5JXR6;Q5JXR5;Q9P2E3-2;Q5JXR7	1.03067	0.743012	1.12673	0.0225724	0.115058	0.00949899
ZNHIT3	Q15649;Q15649-2;A0A087WY54;A0A087WTR0;A0A087X045	4.99766	3.2449	3.30554	3.73e-09	0.00013902	0.00124028

## Sheet: 6E
Gene	cell.line	geneeffect	lineage
PTBP1	OPM2	-0.401715	multiple.myeloma
PTBP1	L363	-0.437734	multiple.myeloma
PTBP1	LP1	-0.464283	multiple.myeloma
PTBP1	SKMM2	-0.67982	multiple.myeloma
PTBP1	KMS20	0.11874	multiple.myeloma
PTBP1	OCIMY7	-1.07058	multiple.myeloma
PTBP1	INA6	-0.975488	multiple.myeloma
PTBP1	KMS34	-0.564725	multiple.myeloma
PTBP1	KMS27	-0.262326	multiple.myeloma
PTBP1	KMS26	-1.01075	multiple.myeloma
PTBP1	JJN3	-0.432622	multiple.myeloma
PTBP1	KMS18	-0.388259	multiple.myeloma
PTBP1	KMS11	-0.711289	multiple.myeloma
PTBP1	MM1S	-0.283723	multiple.myeloma
PTBP1	RPMI8226	-0.552765	multiple.myeloma
PTBP1	EJM	-0.30048	multiple.myeloma
PTBP1	HUNS1	-0.442209	multiple.myeloma
PTBP1	AMO1	-0.583058	multiple.myeloma
PTBP1	OCIMY5	-0.562316	multiple.myeloma
PTBP1	KMM1	-0.630237	multiple.myeloma
UFL1	OPM2	-0.911694	multiple.myeloma
UFL1	L363	-0.636515	multiple.myeloma
UFL1	LP1	-0.449786	multiple.myeloma
UFL1	SKMM2	-1.00904	multiple.myeloma
UFL1	KMS20	-0.477707	multiple.myeloma
UFL1	OCIMY7	-0.332788	multiple.myeloma
UFL1	INA6	-0.865115	multiple.myeloma
UFL1	KMS34	-0.254387	multiple.myeloma
UFL1	KMS27	-0.475081	multiple.myeloma
UFL1	KMS26	-0.639762	multiple.myeloma
UFL1	JJN3	-0.266829	multiple.myeloma
UFL1	KMS18	-0.402867	multiple.myeloma
UFL1	KMS11	-0.289618	multiple.myeloma
UFL1	MM1S	-0.437961	multiple.myeloma
UFL1	RPMI8226	-0.39773	multiple.myeloma
UFL1	EJM	-0.442826	multiple.myeloma
UFL1	HUNS1	-0.355602	multiple.myeloma
UFL1	AMO1	-0.203992	multiple.myeloma
UFL1	OCIMY5	-0.369836	multiple.myeloma
UFL1	KMM1	-0.674203	multiple.myeloma
TOR1AIP2	RPMI8226	-0.767253	multiple.myeloma
TOR1AIP2	EJM	-0.323668	multiple.myeloma
TOR1AIP2	HUNS1	-0.171798	multiple.myeloma
TOR1AIP2	AMO1	-0.399043	multiple.myeloma
TOR1AIP2	OCIMY5	-0.253387	multiple.myeloma
TOR1AIP2	KMM1	-0.633765	multiple.myeloma
TOR1AIP2	KMS18	-0.561075	multiple.myeloma
TOR1AIP2	KMS11	-0.417575	multiple.myeloma
TOR1AIP2	MM1S	-0.61786	multiple.myeloma
TOR1AIP2	OPM2	-0.182614	multiple.myeloma
TOR1AIP2	L363	-0.44144	multiple.myeloma
TOR1AIP2	LP1	-0.485838	multiple.myeloma
TOR1AIP2	SKMM2	-0.265723	multiple.myeloma
TOR1AIP2	KMS20	-0.459501	multiple.myeloma
TOR1AIP2	OCIMY7	-0.153491	multiple.myeloma
TOR1AIP2	INA6	-0.645563	multiple.myeloma
TOR1AIP2	KMS34	-0.371877	multiple.myeloma
TOR1AIP2	KMS27	-0.414316	multiple.myeloma
TOR1AIP2	KMS26	-0.441963	multiple.myeloma
TOR1AIP2	JJN3	-0.572844	multiple.myeloma
SEC62	OPM2	-0.24264	multiple.myeloma
SEC62	L363	-0.231057	multiple.myeloma
SEC62	LP1	-0.506038	multiple.myeloma
SEC62	SKMM2	-0.483004	multiple.myeloma
SEC62	KMS20	-0.630895	multiple.myeloma
SEC62	OCIMY7	-0.556437	multiple.myeloma
SEC62	INA6	-0.196713	multiple.myeloma
SEC62	KMS34	-0.938226	multiple.myeloma
SEC62	KMS27	-0.261527	multiple.myeloma
SEC62	KMS26	-0.91103	multiple.myeloma
SEC62	JJN3	-0.460061	multiple.myeloma
SEC62	KMS18	-0.749957	multiple.myeloma
SEC62	KMS11	-0.312807	multiple.myeloma
SEC62	MM1S	-0.540718	multiple.myeloma
SEC62	RPMI8226	-0.409613	multiple.myeloma
SEC62	EJM	-0.351758	multiple.myeloma
SEC62	HUNS1	-0.281848	multiple.myeloma
SEC62	AMO1	-0.448978	multiple.myeloma
SEC62	OCIMY5	-0.521468	multiple.myeloma
SEC62	KMM1	-0.344361	multiple.myeloma
TMEM41B	OPM2	-0.388072	multiple.myeloma
TMEM41B	L363	-0.36501	multiple.myeloma
TMEM41B	LP1	-0.610868	multiple.myeloma
TMEM41B	SKMM2	-0.9549	multiple.myeloma
TMEM41B	KMS20	-0.486529	multiple.myeloma
TMEM41B	OCIMY7	-0.721367	multiple.myeloma
TMEM41B	INA6	-0.202864	multiple.myeloma
TMEM41B	KMS34	-0.497851	multiple.myeloma
TMEM41B	KMS27	-0.31614	multiple.myeloma
TMEM41B	KMS26	-0.803498	multiple.myeloma
TMEM41B	JJN3	-0.126049	multiple.myeloma
TMEM41B	KMS18	-0.508946	multiple.myeloma
TMEM41B	KMS11	-0.189348	multiple.myeloma
TMEM41B	MM1S	-0.227096	multiple.myeloma
TMEM41B	RPMI8226	-0.581769	multiple.myeloma
TMEM41B	EJM	-0.82607	multiple.myeloma
TMEM41B	HUNS1	-0.500802	multiple.myeloma
TMEM41B	AMO1	-0.731105	multiple.myeloma
TMEM41B	OCIMY5	-0.393477	multiple.myeloma
TMEM41B	KMM1	-0.33762	multiple.myeloma
SUZ12	OCIMY5	-0.306348	multiple.myeloma
SUZ12	HUNS1	-0.444279	multiple.myeloma
SUZ12	AMO1	-0.356783	multiple.myeloma
SUZ12	KMS26	-0.533006	multiple.myeloma
SUZ12	JJN3	-0.42093	multiple.myeloma
SUZ12	KMS18	-0.367138	multiple.myeloma
SUZ12	KMS11	-0.772542	multiple.myeloma
SUZ12	MM1S	-0.840507	multiple.myeloma
SUZ12	RPMI8226	-0.654004	multiple.myeloma
SUZ12	EJM	-0.692275	multiple.myeloma
SUZ12	KMM1	-0.509558	multiple.myeloma
SUZ12	OPM2	-0.384494	multiple.myeloma
SUZ12	L363	-0.594771	multiple.myeloma
SUZ12	LP1	-0.513394	multiple.myeloma
SUZ12	SKMM2	-0.985505	multiple.myeloma
SUZ12	KMS20	-0.699138	multiple.myeloma
SUZ12	OCIMY7	-0.707498	multiple.myeloma
SUZ12	INA6	-0.225342	multiple.myeloma
SUZ12	KMS34	-0.210276	multiple.myeloma
SUZ12	KMS27	-0.578825	multiple.myeloma
C19orf25	OPM2	-0.563549	multiple.myeloma
C19orf25	L363	-0.241679	multiple.myeloma
C19orf25	LP1	-0.541778	multiple.myeloma
C19orf25	SKMM2	-1.0609	multiple.myeloma
C19orf25	KMS20	-0.486153	multiple.myeloma
C19orf25	OCIMY7	-0.668831	multiple.myeloma
C19orf25	INA6	-0.583095	multiple.myeloma
C19orf25	KMS34	-0.852446	multiple.myeloma
C19orf25	KMS27	-0.529874	multiple.myeloma
C19orf25	KMS26	-0.973723	multiple.myeloma
C19orf25	JJN3	-0.790591	multiple.myeloma
C19orf25	KMS18	-0.72319	multiple.myeloma
C19orf25	KMS11	-0.279299	multiple.myeloma
C19orf25	MM1S	-0.720728	multiple.myeloma
C19orf25	RPMI8226	-0.919911	multiple.myeloma
C19orf25	EJM	-1.02796	multiple.myeloma
C19orf25	HUNS1	-0.233718	multiple.myeloma
C19orf25	AMO1	-0.61792	multiple.myeloma
C19orf25	OCIMY5	-0.104401	multiple.myeloma
C19orf25	KMM1	-0.561405	multiple.myeloma
RIC1	OPM2	-0.915108	multiple.myeloma
RIC1	L363	-0.808809	multiple.myeloma
RIC1	LP1	-0.96198	multiple.myeloma
RIC1	SKMM2	-0.181843	multiple.myeloma
RIC1	KMS20	-0.469247	multiple.myeloma
RIC1	OCIMY7	-0.618498	multiple.myeloma
RIC1	INA6	-0.98481	multiple.myeloma
RIC1	KMS34	-1.19406	multiple.myeloma
RIC1	KMS27	-0.404459	multiple.myeloma
RIC1	KMS26	-0.339153	multiple.myeloma
RIC1	JJN3	-0.661187	multiple.myeloma
RIC1	KMS18	-0.684667	multiple.myeloma
RIC1	KMS11	-0.955736	multiple.myeloma
RIC1	MM1S	-0.830639	multiple.myeloma
RIC1	RPMI8226	-0.485323	multiple.myeloma
RIC1	EJM	-0.468444	multiple.myeloma
RIC1	HUNS1	-1.00321	multiple.myeloma
RIC1	AMO1	-1.09348	multiple.myeloma
RIC1	OCIMY5	-0.463999	multiple.myeloma
RIC1	KMM1	-0.217137	multiple.myeloma
NIPBL	RPMI8226	-0.567753	multiple.myeloma
NIPBL	EJM	-0.179615	multiple.myeloma
NIPBL	MM1S	-0.801188	multiple.myeloma
NIPBL	OPM2	-0.0412887	multiple.myeloma
NIPBL	L363	-0.751915	multiple.myeloma
NIPBL	LP1	-0.0524107	multiple.myeloma
NIPBL	SKMM2	-0.531781	multiple.myeloma
NIPBL	KMS20	-0.888069	multiple.myeloma
NIPBL	OCIMY7	-1.20377	multiple.myeloma
NIPBL	INA6	-0.47197	multiple.myeloma
NIPBL	KMS34	0.073709	multiple.myeloma
NIPBL	KMS27	-0.368267	multiple.myeloma
NIPBL	KMS26	-0.598521	multiple.myeloma
NIPBL	JJN3	-0.792641	multiple.myeloma
NIPBL	KMS18	-0.207155	multiple.myeloma
NIPBL	KMS11	-0.423995	multiple.myeloma
NIPBL	HUNS1	-0.744898	multiple.myeloma
NIPBL	AMO1	-0.701389	multiple.myeloma
NIPBL	OCIMY5	-1.00299	multiple.myeloma
NIPBL	KMM1	-1.05981	multiple.myeloma
ELOF1	OPM2	-0.738923	multiple.myeloma
ELOF1	L363	-0.608394	multiple.myeloma
ELOF1	LP1	-0.930059	multiple.myeloma
ELOF1	SKMM2	-0.66703	multiple.myeloma
ELOF1	KMS20	-0.363372	multiple.myeloma
ELOF1	OCIMY7	-0.717538	multiple.myeloma
ELOF1	INA6	-0.567456	multiple.myeloma
ELOF1	KMS34	-0.192554	multiple.myeloma
ELOF1	KMS27	-0.683983	multiple.myeloma
ELOF1	KMS26	-0.38519	multiple.myeloma
ELOF1	JJN3	-1.03116	multiple.myeloma
ELOF1	KMS18	-0.48014	multiple.myeloma
ELOF1	KMS11	-0.670554	multiple.myeloma
ELOF1	MM1S	-0.180551	multiple.myeloma
ELOF1	RPMI8226	-0.481506	multiple.myeloma
ELOF1	EJM	-0.287274	multiple.myeloma
ELOF1	HUNS1	-0.98652	multiple.myeloma
ELOF1	AMO1	-0.647872	multiple.myeloma
ELOF1	OCIMY5	-0.691384	multiple.myeloma
ELOF1	KMM1	-0.393244	multiple.myeloma
SMARCD1	OPM2	-0.818088	multiple.myeloma
SMARCD1	L363	-0.0865138	multiple.myeloma
SMARCD1	LP1	-0.227937	multiple.myeloma
SMARCD1	SKMM2	-1.00517	multiple.myeloma
SMARCD1	KMS20	-0.569793	multiple.myeloma
SMARCD1	OCIMY7	-0.652174	multiple.myeloma
SMARCD1	INA6	-0.36582	multiple.myeloma
SMARCD1	KMS34	-0.535781	multiple.myeloma
SMARCD1	KMS27	-0.455839	multiple.myeloma
SMARCD1	KMS26	-0.835883	multiple.myeloma
SMARCD1	JJN3	-0.910609	multiple.myeloma
SMARCD1	KMS18	-0.273915	multiple.myeloma
SMARCD1	KMS11	-0.577868	multiple.myeloma
SMARCD1	MM1S	-0.461693	multiple.myeloma
SMARCD1	RPMI8226	-0.401218	multiple.myeloma
SMARCD1	EJM	-0.305632	multiple.myeloma
SMARCD1	HUNS1	-0.404897	multiple.myeloma
SMARCD1	AMO1	0.0717856	multiple.myeloma
SMARCD1	OCIMY5	-0.317623	multiple.myeloma
SMARCD1	KMM1	-0.849462	multiple.myeloma
EPC1	OPM2	-0.46546	multiple.myeloma
EPC1	L363	-0.494312	multiple.myeloma
EPC1	LP1	-0.498351	multiple.myeloma
EPC1	SKMM2	-0.293339	multiple.myeloma
EPC1	KMS20	-0.575675	multiple.myeloma
EPC1	OCIMY7	-0.0611883	multiple.myeloma
EPC1	INA6	-0.138529	multiple.myeloma
EPC1	KMS34	-0.575413	multiple.myeloma
EPC1	KMS27	-0.462578	multiple.myeloma
EPC1	KMS26	0.0596287	multiple.myeloma
EPC1	JJN3	-0.524377	multiple.myeloma
EPC1	KMS18	-0.915282	multiple.myeloma
EPC1	KMS11	-0.443933	multiple.myeloma
EPC1	MM1S	-0.913611	multiple.myeloma
EPC1	RPMI8226	-0.277094	multiple.myeloma
EPC1	EJM	-0.116346	multiple.myeloma
EPC1	HUNS1	-0.49904	multiple.myeloma
EPC1	AMO1	-0.682694	multiple.myeloma
EPC1	OCIMY5	-0.544338	multiple.myeloma
EPC1	KMM1	-0.846512	multiple.myeloma
FAF2	OPM2	-0.775103	multiple.myeloma
FAF2	L363	-0.64871	multiple.myeloma
FAF2	LP1	-0.544202	multiple.myeloma
FAF2	SKMM2	-1.00405	multiple.myeloma
FAF2	KMS20	-0.697662	multiple.myeloma
FAF2	OCIMY7	-0.845406	multiple.myeloma
FAF2	INA6	-0.25391	multiple.myeloma
FAF2	KMS34	-0.300865	multiple.myeloma
FAF2	KMS27	-0.673533	multiple.myeloma
FAF2	KMS26	-0.55851	multiple.myeloma
FAF2	JJN3	-0.653986	multiple.myeloma
FAF2	KMS18	-1.09496	multiple.myeloma
FAF2	KMS11	-0.751594	multiple.myeloma
FAF2	MM1S	-0.412142	multiple.myeloma
FAF2	RPMI8226	-0.910865	multiple.myeloma
FAF2	EJM	-1.29849	multiple.myeloma
FAF2	HUNS1	-0.160734	multiple.myeloma
FAF2	AMO1	-0.951157	multiple.myeloma
FAF2	OCIMY5	-0.460402	multiple.myeloma
FAF2	KMM1	-0.84631	multiple.myeloma
UFM1	EJM	-0.467172	multiple.myeloma
UFM1	AMO1	-0.420882	multiple.myeloma
UFM1	OCIMY5	-0.406766	multiple.myeloma
UFM1	KMM1	-0.836644	multiple.myeloma
UFM1	HUNS1	-0.658599	multiple.myeloma
UFM1	KMS27	-0.997972	multiple.myeloma
UFM1	KMS26	-1.30785	multiple.myeloma
UFM1	JJN3	-0.402119	multiple.myeloma
UFM1	KMS18	-0.949617	multiple.myeloma
UFM1	KMS11	-0.571508	multiple.myeloma
UFM1	MM1S	-0.810251	multiple.myeloma
UFM1	RPMI8226	-0.755903	multiple.myeloma
UFM1	OPM2	-1.32495	multiple.myeloma
UFM1	L363	-0.710938	multiple.myeloma
UFM1	LP1	-0.403448	multiple.myeloma
UFM1	SKMM2	-1.35374	multiple.myeloma
UFM1	KMS20	-0.937884	multiple.myeloma
UFM1	OCIMY7	-0.837899	multiple.myeloma
UFM1	INA6	-0.712057	multiple.myeloma
UFM1	KMS34	-0.181266	multiple.myeloma
DPM3	OPM2	-0.676673	multiple.myeloma
DPM3	L363	-0.752757	multiple.myeloma
DPM3	LP1	-0.818004	multiple.myeloma
DPM3	SKMM2	-1.29948	multiple.myeloma
DPM3	KMS20	-1.05667	multiple.myeloma
DPM3	OCIMY7	-1.24908	multiple.myeloma
DPM3	INA6	-0.313229	multiple.myeloma
DPM3	KMS34	-0.270064	multiple.myeloma
DPM3	KMS27	-0.575694	multiple.myeloma
DPM3	KMS26	-0.595502	multiple.myeloma
DPM3	JJN3	-0.549874	multiple.myeloma
DPM3	KMS18	-1.04903	multiple.myeloma
DPM3	KMS11	-0.539539	multiple.myeloma
DPM3	MM1S	-0.904084	multiple.myeloma
DPM3	RPMI8226	-0.909792	multiple.myeloma
DPM3	EJM	-1.00951	multiple.myeloma
DPM3	HUNS1	-0.636608	multiple.myeloma
DPM3	AMO1	-0.6948	multiple.myeloma
DPM3	OCIMY5	-0.665919	multiple.myeloma
DPM3	KMM1	-0.530922	multiple.myeloma
PGM3	OPM2	-0.275079	multiple.myeloma
PGM3	L363	-1.36665	multiple.myeloma
PGM3	LP1	-0.823121	multiple.myeloma
PGM3	SKMM2	-0.298928	multiple.myeloma
PGM3	KMS20	-0.262892	multiple.myeloma
PGM3	OCIMY7	-0.459974	multiple.myeloma
PGM3	INA6	-0.445655	multiple.myeloma
PGM3	KMS34	-0.794822	multiple.myeloma
PGM3	KMS27	-0.277683	multiple.myeloma
PGM3	KMS26	-0.658053	multiple.myeloma
PGM3	JJN3	-0.900221	multiple.myeloma
PGM3	KMS18	-0.23307	multiple.myeloma
PGM3	KMS11	-0.637909	multiple.myeloma
PGM3	MM1S	-0.423437	multiple.myeloma
PGM3	RPMI8226	-1.33138	multiple.myeloma
PGM3	EJM	-0.332479	multiple.myeloma
PGM3	HUNS1	-0.518281	multiple.myeloma
PGM3	AMO1	-0.763321	multiple.myeloma
PGM3	OCIMY5	-0.510327	multiple.myeloma
PGM3	KMM1	-1.32208	multiple.myeloma
SGF29	OPM2	-0.871697	multiple.myeloma
SGF29	L363	-1.10443	multiple.myeloma
SGF29	LP1	-0.916648	multiple.myeloma
SGF29	SKMM2	-0.849126	multiple.myeloma
SGF29	KMS20	-0.649702	multiple.myeloma
SGF29	OCIMY7	-1.07641	multiple.myeloma
SGF29	INA6	-0.629942	multiple.myeloma
SGF29	KMS34	-0.833099	multiple.myeloma
SGF29	KMS27	-1.041	multiple.myeloma
SGF29	KMS26	-0.901144	multiple.myeloma
SGF29	JJN3	-0.588723	multiple.myeloma
SGF29	KMS18	-1.05057	multiple.myeloma
SGF29	KMS11	-1.02894	multiple.myeloma
SGF29	MM1S	-0.511196	multiple.myeloma
SGF29	RPMI8226	-0.895836	multiple.myeloma
SGF29	EJM	-0.453487	multiple.myeloma
SGF29	HUNS1	-0.875277	multiple.myeloma
SGF29	AMO1	-0.83425	multiple.myeloma
SGF29	OCIMY5	-0.640361	multiple.myeloma
SGF29	KMM1	-0.613427	multiple.myeloma
PIK3CA	EJM	-0.295718	multiple.myeloma
PIK3CA	KMS11	-1.08398	multiple.myeloma
PIK3CA	MM1S	-0.944593	multiple.myeloma
PIK3CA	RPMI8226	-0.747579	multiple.myeloma
PIK3CA	OPM2	-0.594701	multiple.myeloma
PIK3CA	L363	-1.02119	multiple.myeloma
PIK3CA	LP1	-0.950882	multiple.myeloma
PIK3CA	SKMM2	-1.05171	multiple.myeloma
PIK3CA	KMS20	-0.475667	multiple.myeloma
PIK3CA	OCIMY7	-0.288508	multiple.myeloma
PIK3CA	INA6	-0.229271	multiple.myeloma
PIK3CA	KMS34	-0.504507	multiple.myeloma
PIK3CA	KMS27	-1.00753	multiple.myeloma
PIK3CA	KMS26	-1.02567	multiple.myeloma
PIK3CA	JJN3	-0.417015	multiple.myeloma
PIK3CA	KMS18	-0.877736	multiple.myeloma
PIK3CA	HUNS1	-0.0878044	multiple.myeloma
PIK3CA	AMO1	-0.666555	multiple.myeloma
PIK3CA	OCIMY5	-0.797161	multiple.myeloma
PIK3CA	KMM1	-0.561291	multiple.myeloma
IRS1	OPM2	-0.39733	multiple.myeloma
IRS1	L363	-0.670783	multiple.myeloma
IRS1	LP1	-0.597715	multiple.myeloma
IRS1	SKMM2	-0.010681	multiple.myeloma
IRS1	KMS20	-1.07509	multiple.myeloma
IRS1	OCIMY7	-0.315662	multiple.myeloma
IRS1	INA6	-0.527918	multiple.myeloma
IRS1	KMS34	-0.997401	multiple.myeloma
IRS1	KMS27	-0.20621	multiple.myeloma
IRS1	KMS26	-0.3853	multiple.myeloma
IRS1	JJN3	-0.0217582	multiple.myeloma
IRS1	KMS18	-0.275902	multiple.myeloma
IRS1	KMS11	-0.160321	multiple.myeloma
IRS1	MM1S	-0.441796	multiple.myeloma
IRS1	RPMI8226	0.0142868	multiple.myeloma
IRS1	EJM	-0.726877	multiple.myeloma
IRS1	HUNS1	0.0201341	multiple.myeloma
IRS1	AMO1	-1.46506	multiple.myeloma
IRS1	OCIMY5	-0.806101	multiple.myeloma
IRS1	KMM1	-1.16224	multiple.myeloma
SUPT7L	OPM2	-0.645707	multiple.myeloma
SUPT7L	L363	-1.04266	multiple.myeloma
SUPT7L	LP1	-0.313134	multiple.myeloma
SUPT7L	SKMM2	-0.63134	multiple.myeloma
SUPT7L	KMS20	-0.464714	multiple.myeloma
SUPT7L	OCIMY7	-0.73329	multiple.myeloma
SUPT7L	INA6	-1.02539	multiple.myeloma
SUPT7L	KMS34	-0.313848	multiple.myeloma
SUPT7L	KMS27	-0.56717	multiple.myeloma
SUPT7L	KMS26	-0.49086	multiple.myeloma
SUPT7L	JJN3	-0.332316	multiple.myeloma
SUPT7L	KMS18	-0.448469	multiple.myeloma
SUPT7L	KMS11	-0.622	multiple.myeloma
SUPT7L	MM1S	-0.560711	multiple.myeloma
SUPT7L	RPMI8226	-0.469618	multiple.myeloma
SUPT7L	EJM	-0.371137	multiple.myeloma
SUPT7L	HUNS1	-0.261383	multiple.myeloma
SUPT7L	AMO1	-0.428716	multiple.myeloma
SUPT7L	OCIMY5	-0.14411	multiple.myeloma
SUPT7L	KMM1	-0.460763	multiple.myeloma
MED19	OPM2	-0.774159	multiple.myeloma
MED19	L363	-1.05325	multiple.myeloma
MED19	LP1	-0.857462	multiple.myeloma
MED19	SKMM2	-1.01019	multiple.myeloma
MED19	KMS20	-1.43897	multiple.myeloma
MED19	OCIMY7	-1.34553	multiple.myeloma
MED19	INA6	-0.852828	multiple.myeloma
MED19	KMS34	-0.36754	multiple.myeloma
MED19	KMS27	-0.543391	multiple.myeloma
MED19	KMS26	-1.26037	multiple.myeloma
MED19	JJN3	-0.437636	multiple.myeloma
MED19	KMS18	-1.00301	multiple.myeloma
MED19	KMS11	-0.869455	multiple.myeloma
MED19	MM1S	-0.958063	multiple.myeloma
MED19	RPMI8226	-1.0467	multiple.myeloma
MED19	EJM	-0.831929	multiple.myeloma
MED19	HUNS1	-0.453899	multiple.myeloma
MED19	AMO1	-0.983642	multiple.myeloma
MED19	OCIMY5	-0.798297	multiple.myeloma
MED19	KMM1	-0.783134	multiple.myeloma
MBNL1	OPM2	-0.584052	multiple.myeloma
MBNL1	L363	-0.492238	multiple.myeloma
MBNL1	LP1	-0.439366	multiple.myeloma
MBNL1	SKMM2	-0.479959	multiple.myeloma
MBNL1	KMS20	-1.24403	multiple.myeloma
MBNL1	OCIMY7	-0.885681	multiple.myeloma
MBNL1	INA6	-1.03788	multiple.myeloma
MBNL1	KMS34	-1.03837	multiple.myeloma
MBNL1	KMS27	-0.496858	multiple.myeloma
MBNL1	KMS26	-0.949669	multiple.myeloma
MBNL1	JJN3	-0.0249494	multiple.myeloma
MBNL1	KMS18	-0.387618	multiple.myeloma
MBNL1	KMS11	-0.900867	multiple.myeloma
MBNL1	MM1S	-0.514989	multiple.myeloma
MBNL1	RPMI8226	-0.686191	multiple.myeloma
MBNL1	EJM	-0.480984	multiple.myeloma
MBNL1	HUNS1	-0.98695	multiple.myeloma
MBNL1	AMO1	-0.184551	multiple.myeloma
MBNL1	OCIMY5	-0.312782	multiple.myeloma
MBNL1	KMM1	-0.700779	multiple.myeloma
RAB6A	OPM2	-0.881218	multiple.myeloma
RAB6A	L363	-1.07647	multiple.myeloma
RAB6A	LP1	-1.12151	multiple.myeloma
RAB6A	SKMM2	-0.686669	multiple.myeloma
RAB6A	KMS20	-0.961838	multiple.myeloma
RAB6A	OCIMY7	-0.847853	multiple.myeloma
RAB6A	INA6	-0.281045	multiple.myeloma
RAB6A	KMS34	-1.20113	multiple.myeloma
RAB6A	KMS27	-0.894639	multiple.myeloma
RAB6A	KMS26	-0.984392	multiple.myeloma
RAB6A	JJN3	-0.927044	multiple.myeloma
RAB6A	KMS18	-1.08965	multiple.myeloma
RAB6A	KMS11	-0.551058	multiple.myeloma
RAB6A	MM1S	-0.848053	multiple.myeloma
RAB6A	RPMI8226	-0.604106	multiple.myeloma
RAB6A	EJM	-0.365273	multiple.myeloma
RAB6A	HUNS1	-0.767971	multiple.myeloma
RAB6A	AMO1	-0.937331	multiple.myeloma
RAB6A	OCIMY5	-0.672925	multiple.myeloma
RAB6A	KMM1	-0.176932	multiple.myeloma
DPM1	OPM2	-0.559678	multiple.myeloma
DPM1	L363	-0.977988	multiple.myeloma
DPM1	LP1	-0.767261	multiple.myeloma
DPM1	SKMM2	-1.14825	multiple.myeloma
DPM1	KMS20	-0.730361	multiple.myeloma
DPM1	OCIMY7	-0.949288	multiple.myeloma
DPM1	INA6	-0.299928	multiple.myeloma
DPM1	KMS34	-0.239796	multiple.myeloma
DPM1	KMS27	-0.507479	multiple.myeloma
DPM1	KMS26	-1.28695	multiple.myeloma
DPM1	JJN3	-0.343052	multiple.myeloma
DPM1	KMS18	-0.91119	multiple.myeloma
DPM1	KMS11	-0.123508	multiple.myeloma
DPM1	MM1S	-0.44798	multiple.myeloma
DPM1	RPMI8226	-0.892463	multiple.myeloma
DPM1	EJM	-0.891078	multiple.myeloma
DPM1	HUNS1	-0.536501	multiple.myeloma
DPM1	AMO1	-0.834615	multiple.myeloma
DPM1	OCIMY5	-0.267288	multiple.myeloma
DPM1	KMM1	-0.300595	multiple.myeloma
SUPT20H	RPMI8226	-0.967096	multiple.myeloma
SUPT20H	HUNS1	-0.787568	multiple.myeloma
SUPT20H	AMO1	-0.719481	multiple.myeloma
SUPT20H	OCIMY5	-0.353208	multiple.myeloma
SUPT20H	EJM	-0.873121	multiple.myeloma
SUPT20H	KMS18	-0.821728	multiple.myeloma
SUPT20H	KMS11	-0.716191	multiple.myeloma
SUPT20H	MM1S	-0.905346	multiple.myeloma
SUPT20H	OPM2	-0.729434	multiple.myeloma
SUPT20H	L363	-0.585976	multiple.myeloma
SUPT20H	LP1	-0.484797	multiple.myeloma
SUPT20H	SKMM2	-0.703791	multiple.myeloma
SUPT20H	KMS20	-0.688016	multiple.myeloma
SUPT20H	OCIMY7	-1.00963	multiple.myeloma
SUPT20H	INA6	-0.528878	multiple.myeloma
SUPT20H	KMS34	-0.389922	multiple.myeloma
SUPT20H	KMS27	-0.633986	multiple.myeloma
SUPT20H	KMS26	-0.723033	multiple.myeloma
SUPT20H	JJN3	-0.201511	multiple.myeloma
SUPT20H	KMM1	-0.511342	multiple.myeloma
PIM2	OPM2	-0.759138	multiple.myeloma
PIM2	L363	-0.594375	multiple.myeloma
PIM2	LP1	-0.838436	multiple.myeloma
PIM2	SKMM2	-0.996635	multiple.myeloma
PIM2	KMS20	-0.524781	multiple.myeloma
PIM2	OCIMY7	-1.18841	multiple.myeloma
PIM2	INA6	-0.679203	multiple.myeloma
PIM2	KMS34	-0.481832	multiple.myeloma
PIM2	KMS27	-0.262481	multiple.myeloma
PIM2	KMS26	-0.495616	multiple.myeloma
PIM2	JJN3	-0.41285	multiple.myeloma
PIM2	KMS18	NA	multiple.myeloma
PIM2	KMS11	-0.512517	multiple.myeloma
PIM2	MM1S	-0.981264	multiple.myeloma
PIM2	RPMI8226	-0.659584	multiple.myeloma
PIM2	EJM	-0.824601	multiple.myeloma
PIM2	HUNS1	-0.0790899	multiple.myeloma
PIM2	AMO1	-0.376557	multiple.myeloma
PIM2	OCIMY5	NA	multiple.myeloma
PIM2	KMM1	-0.823522	multiple.myeloma
TAF5L	OPM2	-0.677409	multiple.myeloma
TAF5L	L363	-0.812859	multiple.myeloma
TAF5L	LP1	-0.418439	multiple.myeloma
TAF5L	SKMM2	-0.703894	multiple.myeloma
TAF5L	KMS20	-1.00155	multiple.myeloma
TAF5L	OCIMY7	-1.42974	multiple.myeloma
TAF5L	INA6	-0.757625	multiple.myeloma
TAF5L	KMS34	-0.738789	multiple.myeloma
TAF5L	KMS27	-0.635328	multiple.myeloma
TAF5L	KMS26	-0.963803	multiple.myeloma
TAF5L	JJN3	-0.275528	multiple.myeloma
TAF5L	KMS18	-1.04602	multiple.myeloma
TAF5L	KMS11	-0.817688	multiple.myeloma
TAF5L	MM1S	-1.19005	multiple.myeloma
TAF5L	RPMI8226	-0.897616	multiple.myeloma
TAF5L	EJM	-0.385431	multiple.myeloma
TAF5L	HUNS1	-0.990074	multiple.myeloma
TAF5L	AMO1	-1.08733	multiple.myeloma
TAF5L	OCIMY5	-0.660607	multiple.myeloma
TAF5L	KMM1	-1.08717	multiple.myeloma
PRDM1	OPM2	-1.15136	multiple.myeloma
PRDM1	L363	-0.794009	multiple.myeloma
PRDM1	LP1	-0.425578	multiple.myeloma
PRDM1	SKMM2	-0.699609	multiple.myeloma
PRDM1	KMS20	-0.885484	multiple.myeloma
PRDM1	OCIMY7	-1.07789	multiple.myeloma
PRDM1	INA6	-0.81305	multiple.myeloma
PRDM1	KMS34	-0.342876	multiple.myeloma
PRDM1	KMS27	-0.643895	multiple.myeloma
PRDM1	KMS26	-0.676138	multiple.myeloma
PRDM1	JJN3	-0.336225	multiple.myeloma
PRDM1	KMS18	-1.31907	multiple.myeloma
PRDM1	KMS11	-0.19049	multiple.myeloma
PRDM1	MM1S	-0.294413	multiple.myeloma
PRDM1	RPMI8226	0.019621	multiple.myeloma
PRDM1	EJM	-0.998483	multiple.myeloma
PRDM1	HUNS1	-0.12685	multiple.myeloma
PRDM1	AMO1	-1.00676	multiple.myeloma
PRDM1	OCIMY5	-0.421669	multiple.myeloma
PRDM1	KMM1	-0.466074	multiple.myeloma
TCF3	OPM2	-1.29777	multiple.myeloma
TCF3	L363	-1.05742	multiple.myeloma
TCF3	LP1	-0.299148	multiple.myeloma
TCF3	SKMM2	-0.799476	multiple.myeloma
TCF3	KMS20	-1.46102	multiple.myeloma
TCF3	OCIMY7	-0.878471	multiple.myeloma
TCF3	INA6	-0.685117	multiple.myeloma
TCF3	KMS34	-0.200478	multiple.myeloma
TCF3	KMS27	-0.693559	multiple.myeloma
TCF3	KMS26	-0.0860607	multiple.myeloma
TCF3	JJN3	-0.0219149	multiple.myeloma
TCF3	KMS18	-1.30486	multiple.myeloma
TCF3	KMS11	-0.168022	multiple.myeloma
TCF3	MM1S	-1.07167	multiple.myeloma
TCF3	RPMI8226	0.0508132	multiple.myeloma
TCF3	EJM	-0.976814	multiple.myeloma
TCF3	HUNS1	0.0656083	multiple.myeloma
TCF3	AMO1	-0.661356	multiple.myeloma
TCF3	OCIMY5	-0.45464	multiple.myeloma
TCF3	KMM1	-1.32814	multiple.myeloma
POU2AF1	OPM2	-0.704641	multiple.myeloma
POU2AF1	L363	-1.12927	multiple.myeloma
POU2AF1	LP1	-0.713408	multiple.myeloma
POU2AF1	SKMM2	-0.656838	multiple.myeloma
POU2AF1	KMS20	-1.12705	multiple.myeloma
POU2AF1	OCIMY7	-1.10669	multiple.myeloma
POU2AF1	INA6	-0.756639	multiple.myeloma
POU2AF1	KMS34	-0.635354	multiple.myeloma
POU2AF1	KMS27	-0.797731	multiple.myeloma
POU2AF1	KMS26	-0.360289	multiple.myeloma
POU2AF1	JJN3	-1.12029	multiple.myeloma
POU2AF1	KMS18	-1.0726	multiple.myeloma
POU2AF1	KMS11	-0.713319	multiple.myeloma
POU2AF1	MM1S	-1.54893	multiple.myeloma
POU2AF1	RPMI8226	-0.287642	multiple.myeloma
POU2AF1	EJM	-1.77725	multiple.myeloma
POU2AF1	HUNS1	-0.230541	multiple.myeloma
POU2AF1	AMO1	-0.836411	multiple.myeloma
POU2AF1	OCIMY5	-0.855463	multiple.myeloma
POU2AF1	KMM1	-0.277318	multiple.myeloma
IRF4	RPMI8226	-1.46946	multiple.myeloma
IRF4	KMS11	-1.34011	multiple.myeloma
IRF4	MM1S	-1.79239	multiple.myeloma
IRF4	EJM	-1.6731	multiple.myeloma
IRF4	HUNS1	-1.44589	multiple.myeloma
IRF4	AMO1	-1.41246	multiple.myeloma
IRF4	OCIMY5	-1.18778	multiple.myeloma
IRF4	KMM1	-1.66376	multiple.myeloma
IRF4	OPM2	-1.05092	multiple.myeloma
IRF4	L363	-1.34109	multiple.myeloma
IRF4	LP1	-1.05113	multiple.myeloma
IRF4	SKMM2	-1.5542	multiple.myeloma
IRF4	KMS20	-1.71652	multiple.myeloma
IRF4	OCIMY7	-1.68891	multiple.myeloma
IRF4	INA6	-1.335	multiple.myeloma
IRF4	KMS34	-1.2313	multiple.myeloma
IRF4	KMS27	-1.29478	multiple.myeloma
IRF4	KMS26	-0.988395	multiple.myeloma
IRF4	JJN3	-1.67425	multiple.myeloma
IRF4	KMS18	-1.64476	multiple.myeloma
PTBP1	HPAFII	-0.467951	other
PTBP1	G292CLONEA141B1	-0.234982	other
PTBP1	T3M4	-0.61025	other
PTBP1	ACCMESO1	-0.348128	other
PTBP1	SKES1	-0.253917	other
PTBP1	NCIH2452	-0.47709	other
PTBP1	PANC0504	-0.27245	other
PTBP1	D283MED	-0.24424	other
PTBP1	PANC1005	-0.58461	other
PTBP1	HS683	-0.473626	other
PTBP1	697	-0.665919	other
PTBP1	KU812	-0.264215	other
PTBP1	U87MG	-0.401795	other
PTBP1	NCO2	-0.616801	other
PTBP1	MHHNB11	-0.278547	other
PTBP1	JM1	-0.457929	other
PTBP1	M059K	0.0376865	other
PTBP1	NCIH2052	0.0582443	other
PTBP1	SW1990	-0.545686	other
PTBP1	OSRC2	-0.15388	other
PTBP1	BT12	-0.0704006	other
PTBP1	CORL105	-0.357028	other
PTBP1	D341	-0.751762	other
PTBP1	G401	-0.515721	other
PTBP1	ZR751	-0.247042	other
PTBP1	GAMG	-0.128351	other
PTBP1	SIMA	-0.404808	other
PTBP1	KE37	-0.397786	other
PTBP1	CAOV4	-0.0246019	other
PTBP1	KP3	-0.201454	other
PTBP1	HCC1187	-0.144315	other
PTBP1	OCIAML2	-1.08465	other
PTBP1	SU8686	-0.346104	other
PTBP1	VCAP	-0.824477	other
PTBP1	OAW28	-0.38679	other
PTBP1	HUPT3	-0.246597	other
PTBP1	CHP212	-0.245664	other
PTBP1	COV434	-0.723843	other
PTBP1	OCILY19	-0.631118	other
PTBP1	SLR20	-0.538524	other
PTBP1	LN319	-0.379457	other
PTBP1	JHOS2	-0.209684	other
PTBP1	HS729	-0.22408	other
PTBP1	8MGBA	-0.306705	other
PTBP1	CFPAC1	-0.152867	other
PTBP1	PANC0327	-0.325219	other
PTBP1	SNU308	-0.124526	other
PTBP1	CAL29	-0.677168	other
PTBP1	HCC2429	-0.391159	other
PTBP1	RERFGC1B	-0.28109	other
PTBP1	THP1	-0.559679	other
PTBP1	T47D	-0.309288	other
PTBP1	HS578T	-0.486566	other
PTBP1	SKNSH	-0.355568	other
PTBP1	HCC2935	-0.604121	other
PTBP1	NIHOVCAR3	-0.191409	other
PTBP1	HEL	-0.193298	other
PTBP1	HEL9217	-0.55681	other
PTBP1	LS513	-0.396992	other
PTBP1	C2BBE1	-0.270483	other
PTBP1	253J	-0.493373	other
PTBP1	HCC827	-0.975542	other
PTBP1	ONCODG1	-0.316312	other
PTBP1	HS294T	-0.585186	other
PTBP1	NCIH1581	-0.266047	other
PTBP1	SKBR3	-0.729755	other
PTBP1	T24	-0.874813	other
PTBP1	MCF7	-0.261815	other
PTBP1	NCIH1693	-0.0409811	other
PTBP1	PATU8988S	-0.530398	other
PTBP1	PATU8988T	-0.72406	other
PTBP1	CH157MN	-0.477227	other
PTBP1	KPL1	-0.407928	other
PTBP1	HCC827GR5	-0.146369	other
PTBP1	PC14	-0.396265	other
PTBP1	NCIH1650	-0.281403	other
PTBP1	U343	-0.432616	other
PTBP1	S117	-0.315805	other
PTBP1	SKNMC	-0.340976	other
PTBP1	U118MG	-0.332387	other
PTBP1	RDES	-0.111668	other
PTBP1	PANC0203	-0.647775	other
PTBP1	MV411	-1.02299	other
PTBP1	GCIY	-0.352388	other
PTBP1	TOV112D	-0.380423	other
PTBP1	A673	-0.542659	other
PTBP1	KARPAS299	-0.485432	other
PTBP1	HT1080	-0.308115	other
PTBP1	SUDHL10	-0.437463	other
PTBP1	SLR24	-0.668981	other
PTBP1	SF539	-0.245702	other
PTBP1	HS852T	-0.0917276	other
PTBP1	HCC38	-0.429118	other
PTBP1	HCC1419	-0.439671	other
PTBP1	COV362	-0.90185	other
PTBP1	EWS502	-0.304354	other
PTBP1	SNU840	-0.49924	other
PTBP1	KP2	-0.118705	other
PTBP1	NCIH1755	-0.906204	other
PTBP1	SNU1033	-0.231819	other
PTBP1	BT549	0.0460464	other
PTBP1	NCIH209	-0.730012	other
PTBP1	OV90	-0.478321	other
PTBP1	NCIH841	-0.403121	other
PTBP1	KLE	-0.70843	other
PTBP1	NB4	0.0843155	other
PTBP1	EM2	-0.432139	other
PTBP1	OUMS23	-1.20178	other
PTBP1	SNU1077	-0.757441	other
PTBP1	SNU5	-0.67695	other
PTBP1	WM115	-0.176639	other
PTBP1	ECGI10	-0.258825	other
PTBP1	PK1	-0.424731	other
PTBP1	EFO21	0.00700342	other
PTBP1	IMR32	-0.245482	other
PTBP1	NCIH2122	-0.408374	other
PTBP1	SKNBE2	-0.636918	other
PTBP1	KMRC3	-0.355268	other
PTBP1	KARPAS422	-0.264981	other
PTBP1	SNU886	-0.175636	other
PTBP1	TUHR14TKB	-0.293325	other
PTBP1	TE10	-0.318658	other
PTBP1	MPP89	-0.338496	other
PTBP1	PSN1	-0.409802	other
PTBP1	HT144	-0.221025	other
PTBP1	42MGBA	-0.210125	other
PTBP1	JHOC5	-0.802655	other
PTBP1	SNU620	-0.432315	other
PTBP1	JURLMK1	-0.600899	other
PTBP1	CCFSTTG1	-0.433678	other
PTBP1	EFM19	-0.465234	other
PTBP1	ISTMES2	-0.575357	other
PTBP1	YAPC	-0.635176	other
PTBP1	DB	-0.388281	other
PTBP1	MSTO211H	-0.422915	other
PTBP1	OCIAML3	-0.521982	other
PTBP1	NCIH3122	-0.310582	other
PTBP1	HCC461	-0.683102	other
PTBP1	SKNFI	-0.455613	other
PTBP1	NCIH522	-0.0154098	other
PTBP1	SNU668	-0.515117	other
PTBP1	JVM3	-0.213995	other
PTBP1	RPMI7951	-0.0200189	other
PTBP1	SW579	-0.226349	other
PTBP1	PANC1	-0.86481	other
PTBP1	KE97	-0.289255	other
PTBP1	NOMO1	-0.202372	other
PTBP1	RD	-0.514824	other
PTBP1	TM87	-0.937295	other
PTBP1	CAL62	-0.730062	other
PTBP1	LOUNH91	-0.771394	other
PTBP1	HS766T	-0.329533	other
PTBP1	SCC9	-0.418649	other
PTBP1	SNU869	-0.357158	other
PTBP1	CORL311	-0.25112	other
PTBP1	SCC25	-0.179221	other
PTBP1	RCC10RGB	-0.948484	other
PTBP1	HDMYZ	-0.041783	other
PTBP1	BHT101	-0.729173	other
PTBP1	MFE280	0.332482	other
PTBP1	SET2	-0.418766	other
PTBP1	EOL1	-0.417464	other
PTBP1	NMCG1	-0.569789	other
PTBP1	COLO320	-0.664658	other
PTBP1	C8166	-1.09501	other
PTBP1	DETROIT562	-0.191315	other
PTBP1	SNU1079	-0.745359	other
PTBP1	DAOY	-0.512821	other
PTBP1	CAL120	-0.691831	other
PTBP1	HUPT4	-0.388116	other
PTBP1	LN382	-0.573775	other
PTBP1	JHH6	-0.291099	other
PTBP1	A375	-0.293034	other
PTBP1	SNU398	-0.306857	other
PTBP1	ASPC1	-0.442745	other
PTBP1	HCC1937	-0.253218	other
PTBP1	SUPM2	-0.554341	other
PTBP1	KPNYN	-0.307385	other
PTBP1	BICR31	-0.515931	other
PTBP1	KALS1	-0.435956	other
PTBP1	U251MG	-0.271353	other
PTBP1	DEL	-0.392065	other
PTBP1	CAKI2	-0.563794	other
PTBP1	PANC0403	-0.557063	other
PTBP1	JHOM1	-0.803121	other
PTBP1	SCC4	-0.295679	other
PTBP1	DANG	-0.620714	other
PTBP1	DKMG	-0.0618542	other
PTBP1	SLR23	-0.633795	other
PTBP1	OCUM1	-1.19393	other
PTBP1	AU565	-0.340322	other
PTBP1	CL11	-0.834882	other
PTBP1	KMRC20	-0.140857	other
PTBP1	NCIH2887	-0.969707	other
PTBP1	LS1034	-0.337685	other
PTBP1	COLO201	-0.259591	other
PTBP1	LMSU	-0.0322873	other
PTBP1	COV318	-0.77081	other
PTBP1	CORL279	-0.0202745	other
PTBP1	DU4475	0.24029	other
PTBP1	KELLY	-0.347028	other
PTBP1	SKNAS	-0.471409	other
PTBP1	RERFLCAI	-1.02694	other
PTBP1	UOK101	-0.908478	other
PTBP1	KASUMI1	-0.315737	other
PTBP1	CALU6	-0.627322	other
PTBP1	KP4	-0.504135	other
PTBP1	SNU213	-0.328739	other
PTBP1	AM38	-0.185784	other
PTBP1	HUH7	-0.564402	other
PTBP1	NCIH2170	-0.352902	other
PTBP1	SNU182	-0.260595	other
PTBP1	VMRCRCW	-0.963991	other
PTBP1	GSU	-0.613393	other
PTBP1	KU1919	-0.13461	other
PTBP1	F36P	-1.0452	other
PTBP1	TE11	-0.298382	other
PTBP1	SF767	-0.192648	other
PTBP1	NCIH716	-0.510328	other
PTBP1	SNU423	-1.04492	other
PTBP1	TUHR4TKB	-0.75093	other
PTBP1	NCIH1792	-0.438766	other
PTBP1	KO52	-0.212968	other
PTBP1	EW8	-0.725644	other
PTBP1	SNU46	-0.736615	other
PTBP1	LS123	-0.550297	other
PTBP1	TCCPAN2	-0.753317	other
PTBP1	BICR16	-0.211622	other
PTBP1	SNB75	0.00507546	other
PTBP1	RKN	-0.241144	other
PTBP1	KE39	-0.566198	other
PTBP1	NCIH1299	-0.784672	other
PTBP1	CALU1	-0.4605	other
PTBP1	NCIH1092	-0.538694	other
PTBP1	CAL78	-0.00965635	other
PTBP1	SNU410	-0.344607	other
PTBP1	CAL33	-0.495256	other
PTBP1	59M	-0.634785	other
PTBP1	NCIH2030	-0.722281	other
PTBP1	UMUC3	-0.663288	other
PTBP1	KURAMOCHI	-0.30255	other
PTBP1	OVISE	-0.520807	other
PTBP1	ABC1	-0.409217	other
PTBP1	SNU61	-0.329738	other
PTBP1	NCIH2004RT	-0.68016	other
PTBP1	BXPC3	-0.166018	other
PTBP1	SNU761	-0.303376	other
PTBP1	HEYA8	-0.583613	other
PTBP1	OE21	-0.229726	other
PTBP1	VMCUB1	-0.774711	other
PTBP1	HSC4	-0.204032	other
PTBP1	HT1197	-0.310293	other
PTBP1	BHY	-0.257511	other
PTBP1	SNU1076	-0.329241	other
PTBP1	IGR39	-0.122359	other
PTBP1	K562	-0.379268	other
PTBP1	HT29	-0.740839	other
PTBP1	UACC893	-0.594758	other
PTBP1	SIHA	-0.042103	other
PTBP1	AML193	-0.166393	other
PTBP1	A172	-0.324423	other
PTBP1	TDOTT	-0.549551	other
PTBP1	HCC78	-0.486873	other
PTBP1	EBC1	-0.629879	other
PTBP1	RCM1	0.0294007	other
PTBP1	YKG1	-0.528282	other
PTBP1	T98G	-0.3534	other
PTBP1	MDAMB436	-0.581146	other
PTBP1	JHH2	-0.776851	other
PTBP1	UACC257	-0.0112243	other
PTBP1	C32	-0.824362	other
PTBP1	SNU16	-0.376568	other
PTBP1	MC116	-0.246457	other
PTBP1	JHOS4	-0.400125	other
PTBP1	EPLC272H	-0.252538	other
PTBP1	NCIH1975	-0.289953	other
PTBP1	NCIH1437	-0.443405	other
PTBP1	LN235	-0.0774355	other
PTBP1	TM31	-0.308004	other
PTBP1	BC3C	-0.128828	other
PTBP1	LN229	-0.172416	other
PTBP1	LCLC97TM1	-0.40026	other
PTBP1	TTC709	-0.386936	other
PTBP1	PATU8902	-0.0485598	other
PTBP1	SLR26	-0.664876	other
PTBP1	MIAPACA2	-0.754726	other
PTBP1	M07E	-0.355426	other
PTBP1	KYO1	-0.483198	other
PTBP1	TE6	-0.546317	other
PTBP1	PECAPJ34CLONEC12	-1.01889	other
PTBP1	KYM1	-0.737501	other
PTBP1	COV644	-0.773361	other
PTBP1	SF126	-0.659144	other
PTBP1	RVH421	0.157588	other
PTBP1	HS746T	-0.300454	other
PTBP1	SNU1041	0.152101	other
PTBP1	PECAPJ15	-0.40743	other
PTBP1	JHH1	-0.637363	other
PTBP1	MDAMB157	-0.198736	other
PTBP1	KNS42	-0.66907	other
PTBP1	SNU201	-0.103986	other
PTBP1	HCC1806	-0.757209	other
PTBP1	LCLC103H	-0.368712	other
PTBP1	YD8	-0.587778	other
PTBP1	HS944T	-0.28282	other
PTBP1	FU97	-0.713116	other
PTBP1	LN340	-0.82171	other
PTBP1	KYSE520	-0.284643	other
PTBP1	NCIH441	-0.79684	other
PTBP1	NCIH211	-0.0490986	other
PTBP1	JL1	-0.522596	other
PTBP1	OVMANA	-0.384291	other
PTBP1	TE1	-0.112039	other
PTBP1	NCIH28	-0.946401	other
PTBP1	786O	-0.836158	other
PTBP1	SW620	-0.46018	other
PTBP1	SUIT2	-0.351007	other
PTBP1	RAJI	-0.584973	other
PTBP1	SF268	-0.0914651	other
PTBP1	SUDHL8	-0.660495	other
PTBP1	A2780	-0.509907	other
PTBP1	SUDHL5	-0.757921	other
PTBP1	WM1799	-0.702758	other
PTBP1	CORL23	-0.162122	other
PTBP1	OVTOKO	-0.542605	other
PTBP1	SKMES1	-0.445025	other
PTBP1	NCIH1355	-0.622906	other
PTBP1	HCC44	-0.205414	other
PTBP1	HCC70	-0.692011	other
PTBP1	HUH6	-0.342408	other
PTBP1	LN443	-0.0149171	other
PTBP1	LN464	-0.20296	other
PTBP1	SW1573	-0.489785	other
PTBP1	SW948	-0.175743	other
PTBP1	A549	-0.522766	other
PTBP1	SNU1066	-0.422303	other
PTBP1	SNU503	-0.75473	other
PTBP1	KMRC1	-0.367041	other
PTBP1	L33	-0.0911386	other
PTBP1	OV7	-0.0173794	other
PTBP1	KYSE180	-0.905302	other
PTBP1	TE9	0.000256294	other
PTBP1	CORL47	-0.529722	other
PTBP1	OVCAR8	-0.325542	other
PTBP1	A3KAW	-0.798891	other
PTBP1	DMS53	-0.26069	other
PTBP1	HCC1395	-0.167925	other
PTBP1	NCIH2882	-0.172174	other
PTBP1	RMUGS	-0.230727	other
PTBP1	L1236	-0.22939	other
PTBP1	OAW42	-0.43624	other
PTBP1	EKVX	-0.387155	other
PTBP1	KMRC2	-0.252943	other
PTBP1	JIMT1	-0.725	other
PTBP1	CAOV3	-0.262943	other
PTBP1	TT2609C02	-0.708952	other
PTBP1	COLO680N	-0.256002	other
PTBP1	NCIH2291	-0.361497	other
PTBP1	RMGI	-0.313926	other
PTBP1	TCCSUP	-0.193543	other
PTBP1	HMC18	-0.796911	other
PTBP1	SNUC1	-1.16422	other
PTBP1	HT1376	-0.0743878	other
PTBP1	HCC202	-0.141551	other
PTBP1	PECAPJ41CLONED2	-0.668733	other
PTBP1	JHH5	-0.304191	other
PTBP1	PECAPJ49	-0.107946	other
PTBP1	SNU601	-1.24106	other
PTBP1	GB1	-0.473553	other
PTBP1	HEPG2	-0.158772	other
PTBP1	A253	-0.28177	other
PTBP1	UBLC1	-1.01365	other
PTBP1	GSS	-0.570985	other
PTBP1	NCIH1703	-0.320906	other
PTBP1	SJSA1	-0.586113	other
PTBP1	JMSU1	-0.418191	other
PTBP1	L428	-0.328922	other
PTBP1	GI1	-0.334255	other
PTBP1	A427	-0.409361	other
PTBP1	MKN74	-0.191508	other
PTBP1	LNZ308	0.117277	other
PTBP1	YD38	-0.42477	other
PTBP1	SH10TC	-0.621951	other
PTBP1	WM983B	-0.0987352	other
PTBP1	NCIH1648	-0.536974	other
PTBP1	NCIH526	-0.36424	other
PTBP1	MDAMB231	-0.621711	other
PTBP1	LK2	-0.222249	other
PTBP1	P31FUJ	-0.358582	other
PTBP1	BICR56	-0.577981	other
PTBP1	KIJK	-0.284207	other
PTBP1	RERFLCAD2	-0.550898	other
PTBP1	NCIH727	-0.608977	other
PTBP1	ONS76	-0.211485	other
PTBP1	KYSE30	-0.577671	other
PTBP1	HSC3	-0.118974	other
PTBP1	NCIH2023	-0.500585	other
PTBP1	SEM	-0.721264	other
PTBP1	CAMA1	0.00560513	other
PTBP1	KYSE70	-0.544029	other
PTBP1	NCIH2126	-0.0568817	other
PTBP1	LXF289	-0.441574	other
PTBP1	A2058	-0.310292	other
PTBP1	SHP77	-0.253377	other
PTBP1	RERFLCAD1	-0.758836	other
PTBP1	BFTC909	-0.645527	other
PTBP1	KATOIII	-0.955443	other
PTBP1	BICR22	-0.262312	other
PTBP1	MCAS	-0.479959	other
PTBP1	HS695T	-0.123903	other
PTBP1	NCIH446	0.0570167	other
PTBP1	HS936T	-0.793456	other
PTBP1	BFTC905	-0.549921	other
PTBP1	NB1	-0.451951	other
PTBP1	COLO679	-0.847004	other
PTBP1	SNU738	-0.197861	other
PTBP1	KYSE410	-0.423411	other
PTBP1	SKMEL30	-0.161261	other
PTBP1	SKOV3	-0.262277	other
PTBP1	HS939T	0.127153	other
PTBP1	LN18	-0.545131	other
PTBP1	SW403	-0.605628	other
PTBP1	SKMEL24	-0.112146	other
PTBP1	KYSE140	-0.455931	other
PTBP1	KYSE510	-0.260587	other
PTBP1	CAL12T	-0.343118	other
PTBP1	WM793	-0.673492	other
PTBP1	HEC50B	-0.548128	other
PTBP1	CAL27	-0.382109	other
PTBP1	RH30	-0.447915	other
PTBP1	UMUC1	-0.733927	other
PTBP1	GCT	-0.403195	other
PTBP1	YD15	-0.256654	other
PTBP1	NCIH322	-0.414186	other
PTBP1	SCABER	-0.396409	other
PTBP1	HCC366	-0.501691	other
PTBP1	NCIH2087	-0.623964	other
PTBP1	HARA	-0.202456	other
PTBP1	NCIH1373	-0.387422	other
PTBP1	FADU	-0.157997	other
PTBP1	HGC27	-0.238146	other
PTBP1	JHH7	0.117953	other
PTBP1	MDAMB468	-0.186206	other
PTBP1	MORCPR	-0.408556	other
PTBP1	NCIH661	-0.191675	other
PTBP1	KYSE150	-0.142164	other
PTBP1	CAL51	-0.698009	other
PTBP1	KNS62	-0.203835	other
PTBP1	HCC1954	-0.134257	other
PTBP1	NCIH358	-0.118609	other
PTBP1	HOP62	-0.668443	other
PTBP1	KMBC2	-0.239749	other
PTBP1	DBTRG05MG	-0.459412	other
PTBP1	COLO684	-0.446196	other
PTBP1	KYSE450	-0.470751	other
PTBP1	NCIH1048	-0.222346	other
PTBP1	CHAGOK1	-0.554225	other
PTBP1	NCIH1568	0.0600675	other
PTBP1	HCC515	-0.523859	other
PTBP1	KYSE270	-0.176305	other
PTBP1	MDAMB415	-0.17985	other
PTBP1	HCC15	-0.677549	other
PTBP1	MFE296	-0.329897	other
PTBP1	AGS	-0.545839	other
PTBP1	MELJUSO	-0.479979	other
PTBP1	IGR1	-0.318273	other
PTBP1	MDAMB435S	-0.39371	other
PTBP1	TOV21G	-0.33475	other
PTBP1	NCIH2009	-0.402633	other
PTBP1	SF172	-0.214405	other
PTBP1	NCIH1793	-0.451165	other
PTBP1	SW1271	-0.437318	other
PTBP1	NCIH1869	-0.522073	other
PTBP1	647V	-0.536582	other
PTBP1	SNU719	-0.558478	other
PTBP1	WM88	-0.667908	other
PTBP1	NCIH23	-0.660105	other
PTBP1	HCC1359	-0.539483	other
PTBP1	FTC133	-0.0965413	other
PTBP1	5637	-0.209488	other
PTBP1	ES2	-0.337632	other
PTBP1	SNU349	-0.758713	other
PTBP1	MDAMB453	-0.20157	other
PTBP1	NUGC3	-0.587822	other
PTBP1	NCIH2286	-0.537792	other
PTBP1	ESS1	-0.327329	other
PTBP1	HT	-0.411631	other
PTBP1	IPC298	0.0533371	other
PTBP1	NCIH1573	-0.135675	other
PTBP1	COLO678	0.000326514	other
PTBP1	HCC1428	-0.513508	other
PTBP1	CAPAN1	-0.189199	other
PTBP1	NCIH82	-0.094493	other
PTBP1	MKN45	-0.442841	other
PTBP1	SKHEP1	-0.60786	other
PTBP1	MOLM13	-0.867303	other
PTBP1	U2OS	-0.3167	other
PTBP1	SUDHL4	-0.396987	other
PTBP1	SKNDZ	-0.579649	other
PTBP1	NCIH226	-0.99371	other
PTBP1	SNU1105	-0.270348	other
PTBP1	SNU626	-0.116945	other
PTBP1	RL	-0.476382	other
PTBP1	HCC1143	-0.441664	other
PTBP1	G402	-0.788872	other
PTBP1	SF295	-0.616394	other
PTBP1	SNU478	-0.628714	other
PTBP1	NCIH647	-0.402725	other
PTBP1	T84	-0.506067	other
PTBP1	OE33	-0.452773	other
PTBP1	SKRC20	-0.466032	other
PTBP1	TF1	-0.0539397	other
PTBP1	H4	-0.442987	other
PTBP1	LUDLU1	-0.544658	other
PTBP1	MHHES1	-0.508625	other
PTBP1	HLF	-0.540658	other
PTBP1	NCIH520	-0.233777	other
PTBP1	TEN	-0.678835	other
PTBP1	RI1	-0.0852735	other
PTBP1	COLO800	-0.522837	other
PTBP1	BL70	-0.853013	other
PTBP1	NCIH747	-0.472449	other
PTBP1	K029AX	-1.01317	other
PTBP1	MEC1	-0.824007	other
PTBP1	U937	-0.862442	other
PTBP1	SNU685	-0.525766	other
PTBP1	TE5	-0.479456	other
PTBP1	SAOS2	-0.0199855	other
PTBP1	769P	-0.914084	other
PTBP1	NCIH1944	-0.834108	other
PTBP1	BICR6	-0.414122	other
PTBP1	NCIH838	-0.230591	other
PTBP1	PANC0813	-0.447252	other
PTBP1	SNU449	-0.377148	other
PTBP1	SW837	-0.699952	other
PTBP1	SNU475	-0.157218	other
PTBP1	TC71	-0.438918	other
PTBP1	UACC62	-0.681299	other
PTBP1	NCIN87	-0.397339	other
PTBP1	TYKNU	-0.437174	other
PTBP1	NCIH1694	-0.630511	other
PTBP1	CAKI1	-0.252991	other
PTBP1	NCIH1915	-0.195614	other
PTBP1	EFE184	-0.260813	other
PTBP1	SW1088	-0.501884	other
PTBP1	LU65	-0.425889	other
PTBP1	SH4	-0.340643	other
PTBP1	RERFLCSQ1	-0.132436	other
PTBP1	LU99	-0.713507	other
PTBP1	KNS60	-0.027587	other
PTBP1	NCIH1666	-0.424446	other
PTBP1	MELHO	-0.186027	other
PTBP1	TE8	-0.667225	other
PTBP1	HCC95	-0.113536	other
PTBP1	LN428	-0.731273	other
PTBP1	CJM	-0.189945	other
PTBP1	TUHR10TKB	-0.0727105	other
PTBP1	SNU8	-0.415926	other
PTBP1	SNU1196	-0.522436	other
PTBP1	NCIH460	-0.676298	other
PTBP1	CAS1	0.222749	other
PTBP1	SNU216	-0.487686	other
PTBP1	HCC56	-0.826836	other
PTBP1	PK45H	-0.491169	other
PTBP1	YH13	-0.112176	other
PTBP1	SW1463	0.0448469	other
PTBP1	LI7	-0.137403	other
PTBP1	HSC2	-0.421968	other
PTBP1	RT112	-0.840796	other
PTBP1	HUH1	-0.548675	other
PTBP1	JHH4	-0.376118	other
PTBP1	MALME3M	0.108504	other
PTBP1	SNU387	-0.176541	other
PTBP1	NCIH1993	-0.411345	other
PTBP1	OC316	-0.433057	other
PTBP1	OVCAR5	-1.11858	other
PTBP1	CCLFPEDS0001T	-0.681575	other
PTBP1	CCLFPEDS0003T	-0.668641	other
PTBP1	NA	-0.445518	other
PTBP1	RT11284	-1.0641	other
PTBP1	SCMCRM2	-0.202974	other
PTBP1	SKMEL2	-0.698928	other
PTBP1	SKNEP1	-0.25721	other
PTBP1	SKPNDW	-0.402946	other
PTBP1	SKRC31	-0.45069	other
PTBP1	SMSCTR	-0.372792	other
PTBP1	SMZ1	-0.711136	other
PTBP1	TC32	-0.536354	other
PTBP1	TTC549	-0.560377	other
PTBP1	TTC642	-0.743159	other
PTBP1	UPCISCC152	-0.40969	other
PTBP1	NA	-0.355459	other
PTBP1	UW228	-0.195528	other
PTBP1	VMRCLCD	-0.840383	other
PTBP1	WM2664	-0.287305	other
PTBP1	SW982	-0.519853	other
PTBP1	SYO1	-0.461796	other
PTBP1	YAMATO	-0.15255	other
PTBP1	BIN67	-1.20865	other
PTBP1	SCCOHT1	-0.627476	other
PTBP1	SCS214	-0.0548579	other
PTBP1	TC106	-0.309376	other
PTBP1	COGAR359	-0.902041	other
PTBP1	Y79	-0.435025	other
PTBP1	CHLA15	-0.238442	other
PTBP1	COGN278	-0.361253	other
PTBP1	COGN305	-0.0894243	other
PTBP1	NB1643	-0.495286	other
PTBP1	8305C	-0.0115592	other
PTBP1	8505C	-0.21692	other
PTBP1	HA1E	-0.183033	other
PTBP1	PLCPRF5	-1.29455	other
PTBP1	CME1	-0.153922	other
PTBP1	A431	-0.292893	other
PTBP1	ANGMCSS	-0.275264	other
PTBP1	BICR10	-0.312598	other
PTBP1	BICR78	-0.274629	other
PTBP1	C33A	-0.812616	other
PTBP1	C4I	-0.231948	other
PTBP1	C4II	-0.0224541	other
PTBP1	CASKI	-0.260843	other
PTBP1	COV413A	-0.316437	other
PTBP1	DOTC24510	-0.667493	other
PTBP1	GIMEN	0.0450585	other
PTBP1	GP5D	-0.39702	other
PTBP1	H103	-0.355	other
PTBP1	NA	-0.659283	other
PTBP1	JOPACA1	-0.558734	other
PTBP1	LAN2	-0.585357	other
PTBP1	MB1	-0.083985	other
PTBP1	NGP	-0.279244	other
PTBP1	OACM51	-0.544444	other
PTBP1	NA	-0.341374	other
PTBP1	PA1	-0.682267	other
PTBP1	PACADD119	-0.293694	other
PTBP1	PACADD137	-0.716816	other
PTBP1	PACADD161	-0.151054	other
PTBP1	PACADD165	-0.355954	other
PTBP1	PACADD188	-0.493491	other
PTBP1	RPMI2650	-0.277421	other
PTBP1	SCLC22H	-0.291247	other
PTBP1	SUM1315MO2	-0.643898	other
PTBP1	SUM149PT	-0.149981	other
PTBP1	SUM159PT	-0.747085	other
PTBP1	SUM229PE	-0.0207709	other
PTBP1	SUM52PE	-0.212208	other
PTBP1	SW626	-0.6132	other
PTBP1	SW954	-0.174801	other
PTBP1	SW756	-0.466697	other
PTBP1	TO14	-0.378117	other
PTBP1	UMUC13	-0.292982	other
PTBP1	UMUC14	-0.629603	other
PTBP1	UMUC16	-0.281208	other
PTBP1	UMUC5	-0.321339	other
PTBP1	UMUC10	-0.237263	other
PTBP1	UMUC11	-0.369712	other
PTBP1	UMUC6	-1.18393	other
PTBP1	UMUC7	-0.2034	other
PTBP1	UMUC9	-0.748545	other
PTBP1	UWB1289	-0.332451	other
PTBP1	NA	-0.593796	other
PTBP1	WERIRb1	-0.346991	other
PTBP1	TC138	-0.381857	other
PTBP1	TC205	-0.488926	other
PTBP1	CCLFPEDS0008T	-0.540698	other
PTBP1	A388	-0.35369	other
PTBP1	ASH3	-0.208179	other
PTBP1	BLUE1	-0.660644	other
PTBP1	BOKU	-0.507483	other
PTBP1	BPH1	-1.16254	other
PTBP1	C10	-0.0585565	other
PTBP1	C75	-0.235481	other
PTBP1	C80	-0.441574	other
PTBP1	C84	-0.544737	other
PTBP1	C99	-0.165215	other
PTBP1	CI	-0.701879	other
PTBP1	CII	-0.283155	other
PTBP1	EGI1	-0.280605	other
PTBP1	EMTOKA	-0.250713	other
PTBP1	ESO26	-0.333923	other
PTBP1	ESO51	-0.579432	other
PTBP1	FARAGE	-0.508622	other
PTBP1	FLO1	-0.486891	other
PTBP1	H357	-0.239163	other
PTBP1	NA	-0.485845	other
PTBP1	NA	-0.248301	other
PTBP1	HCA1	-0.868339	other
PTBP1	HCS2	-0.397991	other
PTBP1	HEC1	-0.515719	other
PTBP1	NA	-0.546201	other
PTBP1	HG3	-0.681874	other
PTBP1	HKA1	-0.578478	other
PTBP1	HMY1	-0.245948	other
PTBP1	HSC1	-0.455603	other
PTBP1	HSC5	-0.542004	other
PTBP1	HT3	-0.175475	other
PTBP1	HUO9	-0.315434	other
PTBP1	JAR	-0.545312	other
PTBP1	JEG3	0.424318	other
PTBP1	JMURTK2	-0.613472	other
PTBP1	NA	-0.39427	other
PTBP1	KKU100	-0.407085	other
PTBP1	KKU213	-0.246946	other
PTBP1	NA	-0.550924	other
PTBP1	KON	-0.228624	other
PTBP1	NA	-0.0466117	other
PTBP1	KYAE1	-0.5134	other
PTBP1	LS	-0.137307	other
PTBP1	LU135	-1.02453	other
PTBP1	MCC13	-0.392273	other
PTBP1	MCC142	-0.604257	other
PTBP1	MCC26	-0.0635199	other
PTBP1	MEL202	-0.661762	other
PTBP1	MERO14	-0.898599	other
PTBP1	MERO25	-0.588672	other
PTBP1	MERO82	-0.317351	other
PTBP1	MERO83	-0.535533	other
PTBP1	MM127	-0.318325	other
PTBP1	MM370	-0.00553721	other
PTBP1	MM383	-0.0142797	other
PTBP1	MM386	-0.496742	other
PTBP1	MM426	-0.387149	other
PTBP1	NA	-0.913875	other
PTBP1	NA	0.0350021	other
PTBP1	NH12	-0.431876	other
PTBP1	NO10	-0.538791	other
PTBP1	NO11	-0.4788	other
PTBP1	NOZ	-0.139591	other
PTBP1	NP2	-0.384561	other
PTBP1	NP3	-0.340485	other
PTBP1	NP5	-0.222467	other
PTBP1	NP8	-0.126512	other
PTBP1	NA	-0.705083	other
PTBP1	OCIM2	-0.377603	other
PTBP1	NA	-0.0240821	other
PTBP1	ONDA7	-0.450383	other
PTBP1	NA	-0.423405	other
PTBP1	ONDA9	-0.716531	other
PTBP1	OSC19	-0.097016	other
PTBP1	OSC20	-0.391622	other
PTBP1	NA	-0.558296	other
PTBP1	PEA1	-0.166352	other
PTBP1	PEO1	-0.247873	other
PTBP1	PEO4	-0.110323	other
PTBP1	PGA1	-0.422689	other
PTBP1	ROS50	-0.411629	other
PTBP1	SAT	-0.228181	other
PTBP1	SEKI	-0.342432	other
PTBP1	SHI1	-0.411929	other
PTBP1	NA	-0.39908	other
PTBP1	SISO	-0.381443	other
PTBP1	SKGI	-0.161145	other
PTBP1	NA	-0.384128	other
PTBP1	SKGT2	-0.281699	other
PTBP1	SKGT4	-0.247553	other
PTBP1	SKN	-0.35409	other
PTBP1	SKNO1	-0.308992	other
PTBP1	SNU638	-0.262733	other
PTBP1	SUSA	-1.16259	other
PTBP1	TASK1	-0.643556	other
PTBP1	TFK1	-0.369061	other
PTBP1	TGW	-0.166078	other
PTBP1	U2904	-0.58574	other
PTBP1	NA	-0.279198	other
PTBP1	NA	-0.684991	other
PTBP1	NA	-0.478552	other
PTBP1	NA	-0.254282	other
PTBP1	NA	-0.0819436	other
PTBP1	NA	-0.75126	other
PTBP1	NA	-0.46735	other
PTBP1	NA	-0.578631	other
PTBP1	VAESBJ	-0.599926	other
PTBP1	NA	-0.0290362	other
PTBP1	WSUNHL	-0.832866	other
PTBP1	PFSK1	-0.133939	other
PTBP1	CAL72	-0.338489	other
PTBP1	NA	-0.420798	other
PTBP1	SEMK2	-0.227891	other
PTBP1	HB1119	-0.997275	other
PTBP1	HSB2	-0.265527	other
PTBP1	RH28	-0.446997	other
PTBP1	RHJT	-0.713399	other
PTBP1	TTC442	-0.278763	other
PTBP1	RH4	-0.155074	other
PTBP1	NA	-0.349148	other
PTBP1	LPS6	-0.953757	other
PTBP1	LPS27	-0.233681	other
PTBP1	93T449	-0.619721	other
PTBP1	NA	-0.425698	other
PTBP1	95T1000	-0.447347	other
PTBP1	NA	0.150789	other
PTBP1	NA	-0.345424	other
PTBP1	NA	-0.0766988	other
PTBP1	OS252	-0.0265226	other
PTBP1	MFM223	-0.621127	other
PTBP1	COLO824	-0.378638	other
PTBP1	NA	-0.683543	other
PTBP1	NA	-0.796702	other
PTBP1	ICC108	-0.0712802	other
PTBP1	ICC12	-0.0870465	other
PTBP1	ICC137	-0.685882	other
PTBP1	ICC15	-0.452826	other
PTBP1	ICC2	-0.251757	other
PTBP1	ICC3	-0.796879	other
PTBP1	NA	-0.693313	other
PTBP1	ICC8	-0.544994	other
PTBP1	ICC9	-0.363207	other
PTBP1	NA	-0.7398	other
PTBP1	HKGZCC	-0.376688	other
PTBP1	KMCH1	-0.608723	other
PTBP1	RBE	-0.531488	other
PTBP1	SG231	-0.21161	other
PTBP1	NA	-0.672067	other
PTBP1	TGBC1TKB	-0.634468	other
PTBP1	NA	-0.487211	other
PTBP1	NA	-0.765517	other
PTBP1	NA	-0.209701	other
PTBP1	NA	-0.789285	other
PTBP1	MUGCHOR1	-0.725714	other
PTBP1	UMCHOR1	-0.37964	other
PTBP1	CCLP1	0.12014	other
PTBP1	CCSW1	-0.220686	other
PTBP1	NA	-0.531146	other
PTBP1	NA	-0.847851	other
PTBP1	NA	-0.276718	other
PTBP1	NA	-0.774645	other
PTBP1	NA	-0.60892	other
PTBP1	NA	-0.580793	other
PTBP1	ECC2	-0.561793	other
PTBP1	9505BIK	-0.512192	other
PTBP1	A375SKINCJ1	-0.184267	other
PTBP1	A375SKINCJ2	-0.960543	other
PTBP1	A375SKINCJ3	-0.0401122	other
PTBP1	UACC62SKINCJ1	-0.6575	other
PTBP1	SKMEL19	-0.852836	other
PTBP1	MEL285	-0.337989	other
PTBP1	NA	-0.256497	other
PTBP1	OMM1	-0.518344	other
PTBP1	NA	-0.655918	other
PTBP1	NA	-0.356223	other
PTBP1	NA	0.0753885	other
PTBP1	NA	-0.634401	other
PTBP1	NA	-0.152716	other
PTBP1	NA	-1.35284	other
PTBP1	NA	-0.380644	other
PTBP1	NA	-0.372151	other
PTBP1	SAS	-0.511835	other
PTBP1	NA	-0.244641	other
PTBP1	NA	-0.498009	other
PTBP1	NA	-0.668074	other
PTBP1	CA922	-0.326856	other
PTBP1	NA	-0.562898	other
PTBP1	HO1U1	-0.234353	other
PTBP1	TE4	-0.886979	other
PTBP1	IM95	-0.489257	other
PTBP1	NCIH1339	-0.403323	other
PTBP1	RCHACV	-0.811529	other
PTBP1	NCIH2172	-0.353228	other
PTBP1	HT55	-0.47041	other
PTBP1	JHUEM1	-0.225787	other
PTBP1	NCIH2110	-0.778845	other
PTBP1	SNU1	-0.686838	other
PTBP1	MDAMB361	-0.287992	other
PTBP1	MDST8	-0.302355	other
PTBP1	EFO27	-0.385509	other
PTBP1	PF382	-0.334676	other
PTBP1	NALM6	-0.863717	other
PTBP1	SKUT1	-0.2733	other
PTBP1	HEC1B	-0.593601	other
PTBP1	RKO	-0.785104	other
PTBP1	NAMALWA	-0.307354	other
PTBP1	NCIH650	-0.145663	other
PTBP1	HEC265	-0.794248	other
PTBP1	OVK18	-0.390038	other
PTBP1	2313287	-0.280631	other
PTBP1	LOVO	-0.309812	other
PTBP1	SUPT1	-0.163338	other
PTBP1	22RV1	-0.391851	other
PTBP1	LS180	-0.460633	other
PTBP1	SW48	-0.534851	other
PTBP1	SNUC4	-0.738916	other
PTBP1	REH	-0.342443	other
PTBP1	ISHIKAWAHERAKLIO02ER	-0.737658	other
PTBP1	OC314	-0.877786	other
PTBP1	CCK81	-0.31833	other
PTBP1	RL952	-0.0518886	other
PTBP1	IGROV1	-0.821755	other
PTBP1	COLO792	0.0248508	other
PTBP1	KM12	-0.47573	other
PTBP1	SNUC5	-0.3612	other
PTBP1	HCT116	-0.818639	other
PTBP1	639V	-0.568891	other
PTBP1	SNGM	-0.445513	other
PTBP1	HCC2450	-0.491168	other
PTBP1	HUCCT1	-0.220701	other
PTBP1	LNCAPCLONEFGC	-0.560441	other
PTBP1	EN	-0.549317	other
PTBP1	DU145	-0.698079	other
PTBP1	NCIH1155	-0.242149	other
PTBP1	KCL22	-0.0903772	other
PTBP1	HEC6	-0.151614	other
PTBP1	LS411N	-0.450914	other
PTBP1	HT115	-1.10788	other
PTBP1	MFE319	-0.427564	other
PTBP1	SNU81	-0.349428	other
PTBP1	JHUEM7	-0.347079	other
PTBP1	HEC59	-0.512128	other
PTBP1	JURKAT	-0.567659	other
PTBP1	HEC251	-0.134908	other
PTBP1	HCT15	-0.621031	other
PTBP1	143B	-0.543995	other
PTBP1	BECKER	-0.305155	other
PTBP1	BT16	-0.86081	other
PTBP1	CHLA06ATRT	-0.48393	other
PTBP1	CHLA266	-0.428568	other
PTBP1	CHLA57	-0.0562204	other
PTBP1	CMK115	-0.382434	other
PTBP1	COGE352	-0.188189	other
PTBP1	COLO205	-0.00433893	other
PTBP1	COLO699	-0.357723	other
PTBP1	COV504	-0.414352	other
PTBP1	CW9019	-0.12321	other
PTBP1	D425	-1.25519	other
PTBP1	D458	-0.526614	other
PTBP1	DLD1	-0.337163	other
PTBP1	DOV13	0.0112115	other
PTBP1	EVSAT	-0.155722	other
PTBP1	F5	-0.812215	other
PTBP1	NCIH292	-0.675301	other
PTBP1	HCC2998	0.0367554	other
PTBP1	JR	-0.271027	other
PTBP1	KCIMOH1	-0.555219	other
PTBP1	KD	-0.522697	other
PTBP1	KP1N	-0.549687	other
PTBP1	MOGGUVW	-0.315538	other
PTBP1	MONOMAC1	-0.452403	other
PTBP1	MYLA	-0.250767	other
PTBP1	SLVL	-0.716448	other
PTBP1	NA	-0.585167	other
PTBP1	NB69	-0.350423	other
PTBP1	NA	-0.47158	other
PTBP1	ES4	-0.620532	other
PTBP1	ES5	0.0145709	other
PTBP1	ES8	-0.386194	other
PTBP1	EW1	-0.387799	other
PTBP1	EW16	-0.413288	other
PTBP1	EW22	-0.517246	other
PTBP1	EW7	-0.54086	other
PTBP1	HEY	-0.38804	other
PTBP1	HSC39	-0.815255	other
PTBP1	ISTMEL1	-0.304469	other
PTBP1	LB1047RCC	-0.588085	other
PTBP1	LC1SQ	-0.0519586	other
PTBP1	MCIXC	0.0344224	other
PTBP1	MKN28	-0.438181	other
PTBP1	OCUBM	-0.0157124	other
PTBP1	OVCA420	-0.250187	other
PTBP1	OVMIU	-0.358382	other
PTBP1	PL4	-0.166117	other
PTBP1	RCCFG2	-0.275905	other
PTBP1	SCH	-0.251971	other
PTBP1	TMK1	-0.477355	other
PTBP1	UCH2	-0.716296	other
PTBP1	ARH77	-0.460579	other
PTBP1	BB30HNC	-0.0782765	other
PTBP1	BE2M17	-0.473737	other
PTBP1	D423MG	-0.355305	other
PTBP1	D502MG	-0.187853	other
PTBP1	D542MG	-0.231874	other
PTBP1	DIFI	-0.797866	other
PTBP1	DOK	-0.129363	other
PTBP1	H3118	-0.287295	other
PTBP1	HCE4	-0.358543	other
PTBP1	IM9	-0.372264	other
PTBP1	JHU011	-0.238056	other
PTBP1	NA	-0.409916	other
PTBP1	P30OHK	-0.493058	other
PTBP1	KINGS1	-0.244953	other
PTBP1	KPNYS	-0.34695	other
PTBP1	KYSE220	-0.600595	other
PTBP1	LB771HNC	-0.332128	other
PTBP1	LNZTA3WT4	-0.209304	other
PTBP1	NB10	-0.505759	other
PTBP1	NB13	-0.365207	other
PTBP1	NB17	-0.908983	other
PTBP1	NB5	-0.990125	other
PTBP1	NB6	-0.372597	other
PTBP1	NB7	-0.469731	other
PTBP1	PCI15A	-0.238165	other
PTBP1	PCI30	-0.653117	other
PTBP1	PCI38	-0.56712	other
PTBP1	PCI4B	-0.295005	other
PTBP1	PCI6A	-0.24411	other
PTBP1	SKMG1	-0.476192	other
PTBP1	SKN3	-0.44035	other
PTBP1	SCC90	-0.430138	other
PTBP1	NA	-0.263515	other
PTBP1	NA	-0.833653	other
PTBP1	NA	-0.103814	other
PTBP1	NA	-0.114087	other
PTBP1	NA	-0.468894	other
PTBP1	NA	-0.437265	other
PTBP1	NA	-0.32914	other
PTBP1	NA	-0.087185	other
PTBP1	NA	-0.3933	other
PTBP1	NA	-0.430379	other
PTBP1	NA	-0.473166	other
PTBP1	NA	-0.259271	other
PTBP1	NA	-0.264851	other
PTBP1	NA	-0.0521252	other
PTBP1	JHU022	-0.494643	other
PTBP1	JHU029	-0.136816	other
UFL1	BT549	-0.248723	other
UFL1	NCIH209	-0.12938	other
UFL1	OV90	-0.818387	other
UFL1	NCIH841	-0.353008	other
UFL1	KLE	-0.416965	other
UFL1	NB4	-0.574101	other
UFL1	EM2	-0.1961	other
UFL1	OUMS23	-0.227886	other
UFL1	SNU1077	-0.324343	other
UFL1	SLR24	-0.611936	other
UFL1	SF539	-0.605035	other
UFL1	HS852T	-0.174332	other
UFL1	HCC38	-0.2386	other
UFL1	HCC1419	-0.279392	other
UFL1	COV362	-0.202459	other
UFL1	EWS502	-0.337633	other
UFL1	SNU840	0.000885993	other
UFL1	KP2	-0.196384	other
UFL1	NCIH1755	-0.988076	other
UFL1	SNU1033	-0.575665	other
UFL1	NIHOVCAR3	-0.358698	other
UFL1	HEL	-0.13695	other
UFL1	HEL9217	-0.472801	other
UFL1	LS513	-0.0187419	other
UFL1	C2BBE1	-0.833115	other
UFL1	253J	-0.34047	other
UFL1	HCC827	-0.441363	other
UFL1	ONCODG1	-0.255237	other
UFL1	HS294T	-0.322614	other
UFL1	NCIH1581	-0.228642	other
UFL1	SKBR3	-0.229	other
UFL1	T24	-0.568395	other
UFL1	MCF7	-0.333056	other
UFL1	NCIH1693	-0.288671	other
UFL1	PATU8988S	-0.282969	other
UFL1	PATU8988T	-0.308447	other
UFL1	CH157MN	-0.535907	other
UFL1	KPL1	-0.173643	other
UFL1	HCC827GR5	-0.309043	other
UFL1	PC14	-0.267932	other
UFL1	NCIH1650	-0.346385	other
UFL1	U343	-0.497962	other
UFL1	S117	-0.827629	other
UFL1	SKNMC	-0.175923	other
UFL1	U118MG	-0.299716	other
UFL1	RDES	0.0429381	other
UFL1	PANC0203	-0.244812	other
UFL1	MV411	-0.35276	other
UFL1	GCIY	-0.173641	other
UFL1	TOV112D	-0.0797123	other
UFL1	A673	-0.64486	other
UFL1	KARPAS299	-0.222667	other
UFL1	HT1080	-0.234573	other
UFL1	D283MED	-0.201064	other
UFL1	PANC1005	-0.410916	other
UFL1	HS683	-0.63975	other
UFL1	697	-0.139863	other
UFL1	KU812	-0.286942	other
UFL1	U87MG	-0.715055	other
UFL1	NCO2	0.0641857	other
UFL1	MHHNB11	-0.0250847	other
UFL1	G292CLONEA141B1	-0.302116	other
UFL1	T3M4	-0.457128	other
UFL1	ACCMESO1	-0.516685	other
UFL1	SKES1	-0.212584	other
UFL1	NCIH2452	-0.528608	other
UFL1	PANC0504	-0.361568	other
UFL1	HPAFII	-0.329116	other
UFL1	D341	-0.27416	other
UFL1	G401	0.0750341	other
UFL1	ZR751	-0.635795	other
UFL1	GAMG	-0.185252	other
UFL1	SIMA	-0.190673	other
UFL1	KE37	-0.325825	other
UFL1	CAOV4	-0.517609	other
UFL1	KP3	-0.723873	other
UFL1	HCC1187	-0.261208	other
UFL1	OCIAML2	-0.315554	other
UFL1	SU8686	-0.490571	other
UFL1	VCAP	-0.0778435	other
UFL1	OAW28	-0.265495	other
UFL1	HUPT3	-0.333293	other
UFL1	CHP212	-0.471366	other
UFL1	COV434	-0.317834	other
UFL1	OCILY19	-0.0755794	other
UFL1	SLR20	-0.61524	other
UFL1	LN319	-0.355666	other
UFL1	JHOS2	-0.568234	other
UFL1	HS729	-0.414623	other
UFL1	8MGBA	-0.310301	other
UFL1	CFPAC1	-0.731505	other
UFL1	PANC0327	-0.306072	other
UFL1	SNU308	-0.267883	other
UFL1	CAL29	-0.250963	other
UFL1	HCC2429	-0.141012	other
UFL1	RERFGC1B	-0.287683	other
UFL1	THP1	-0.580422	other
UFL1	T47D	-0.262319	other
UFL1	HS578T	-0.134184	other
UFL1	SKNSH	-0.128285	other
UFL1	HCC2935	-0.158175	other
UFL1	JM1	-0.103121	other
UFL1	M059K	-0.758617	other
UFL1	NCIH2052	-0.321401	other
UFL1	SW1990	-0.599438	other
UFL1	OSRC2	-0.727031	other
UFL1	BT12	-0.277665	other
UFL1	CORL105	-0.0295127	other
UFL1	SW579	-0.869367	other
UFL1	PANC1	-0.0962845	other
UFL1	KE97	-0.0463571	other
UFL1	NOMO1	-0.157864	other
UFL1	RD	-0.207451	other
UFL1	TM87	-0.161123	other
UFL1	CAL62	-0.516686	other
UFL1	LOUNH91	-0.465403	other
UFL1	HS766T	-0.341436	other
UFL1	SCC9	-0.340343	other
UFL1	SNU869	-0.450968	other
UFL1	CORL311	-0.170076	other
UFL1	SCC25	-0.428813	other
UFL1	RCC10RGB	-0.377534	other
UFL1	HDMYZ	-0.376705	other
UFL1	BHT101	-0.261971	other
UFL1	MFE280	-0.267895	other
UFL1	SET2	-0.710497	other
UFL1	EOL1	-0.204149	other
UFL1	NMCG1	-0.30419	other
UFL1	COLO320	-0.187656	other
UFL1	C8166	-0.112605	other
UFL1	DETROIT562	-0.239241	other
UFL1	SNU1079	-0.67834	other
UFL1	DAOY	-0.306709	other
UFL1	CAL120	-0.649654	other
UFL1	HUPT4	-0.317192	other
UFL1	LN382	-0.442555	other
UFL1	JHH6	-0.463995	other
UFL1	A375	-0.352517	other
UFL1	SNU398	-0.381219	other
UFL1	ASPC1	-0.24618	other
UFL1	HCC1937	-0.369041	other
UFL1	SUPM2	-0.0447533	other
UFL1	KPNYN	-0.0265602	other
UFL1	BICR31	-0.620548	other
UFL1	KALS1	-0.369047	other
UFL1	U251MG	-0.392534	other
UFL1	DEL	-0.270541	other
UFL1	CAKI2	-0.332011	other
UFL1	PANC0403	-0.427707	other
UFL1	JHOM1	-0.606993	other
UFL1	SCC4	-0.818056	other
UFL1	DANG	-0.39861	other
UFL1	DKMG	-0.603344	other
UFL1	SLR23	-0.852636	other
UFL1	OCUM1	-0.208735	other
UFL1	AU565	-0.171954	other
UFL1	CL11	0.013977	other
UFL1	KMRC20	-0.450286	other
UFL1	NCIH2887	-0.280718	other
UFL1	LS1034	-0.0331687	other
UFL1	COLO201	-1.20143	other
UFL1	LMSU	-0.80718	other
UFL1	COV318	-0.626339	other
UFL1	CORL279	-0.0442185	other
UFL1	DU4475	-0.171895	other
UFL1	KELLY	-0.305222	other
UFL1	SKNAS	-0.314261	other
UFL1	RERFLCAI	-0.308941	other
UFL1	UOK101	-0.383146	other
UFL1	KASUMI1	-0.311052	other
UFL1	CALU6	-0.279962	other
UFL1	KP4	-0.183931	other
UFL1	SNU213	-0.82573	other
UFL1	AM38	-0.187914	other
UFL1	SUDHL10	-0.0175889	other
UFL1	HCC366	-0.210465	other
UFL1	NCIH2087	-0.347953	other
UFL1	HARA	-0.392338	other
UFL1	NCIH1373	-0.230931	other
UFL1	FADU	-0.316928	other
UFL1	HGC27	-0.600801	other
UFL1	JHH7	-1.07209	other
UFL1	MDAMB468	-0.418653	other
UFL1	MORCPR	-0.630607	other
UFL1	NCIH661	-0.316029	other
UFL1	KYSE150	-0.272703	other
UFL1	CAL51	-0.326467	other
UFL1	KNS62	-0.323725	other
UFL1	HCC1954	-0.157946	other
UFL1	NCIH358	-0.351516	other
UFL1	HOP62	-0.454089	other
UFL1	KMBC2	-0.786516	other
UFL1	DBTRG05MG	-0.256737	other
UFL1	COLO684	-0.284268	other
UFL1	KYSE450	-0.546558	other
UFL1	SNU5	-0.142692	other
UFL1	WM115	-0.107181	other
UFL1	ECGI10	-0.235329	other
UFL1	PK1	-0.437409	other
UFL1	EFO21	-0.527949	other
UFL1	IMR32	-0.257116	other
UFL1	NCIH2122	-0.289946	other
UFL1	SKNBE2	-0.278383	other
UFL1	KMRC3	-0.412042	other
UFL1	KARPAS422	-0.0779804	other
UFL1	SNU886	-0.24837	other
UFL1	TUHR14TKB	-0.489558	other
UFL1	TE10	-0.276913	other
UFL1	MPP89	-0.524354	other
UFL1	PSN1	-0.289636	other
UFL1	HT144	-0.131467	other
UFL1	42MGBA	-0.636131	other
UFL1	JHOC5	-0.424398	other
UFL1	SNU620	-0.574534	other
UFL1	JURLMK1	-0.386882	other
UFL1	CCFSTTG1	-0.421507	other
UFL1	EFM19	-0.0636205	other
UFL1	ISTMES2	-0.421496	other
UFL1	YAPC	-0.409781	other
UFL1	DB	-0.376158	other
UFL1	MSTO211H	-0.247917	other
UFL1	OCIAML3	-0.279456	other
UFL1	NCIH3122	-0.290308	other
UFL1	HCC461	-0.695523	other
UFL1	SKNFI	-0.353719	other
UFL1	NCIH522	-0.124791	other
UFL1	SNU668	-0.278312	other
UFL1	JVM3	-0.0987851	other
UFL1	RPMI7951	-0.704088	other
UFL1	COLO678	-0.156264	other
UFL1	HCC1428	-0.460254	other
UFL1	CAPAN1	-0.425567	other
UFL1	NCIH82	-0.623416	other
UFL1	MKN45	-0.333527	other
UFL1	SKHEP1	-0.117366	other
UFL1	MOLM13	-0.540561	other
UFL1	U2OS	-0.467145	other
UFL1	SUDHL4	-0.477485	other
UFL1	SKNDZ	-0.265908	other
UFL1	NCIH226	-0.15729	other
UFL1	SNU1105	-0.670964	other
UFL1	SNU626	-0.223329	other
UFL1	RL	-0.34122	other
UFL1	HCC1143	-0.257279	other
UFL1	G402	-0.282514	other
UFL1	SF295	-0.671946	other
UFL1	SNU478	0.0319251	other
UFL1	NCIH647	-0.616449	other
UFL1	T84	-0.268167	other
UFL1	OE33	-0.255514	other
UFL1	SKRC20	-0.733121	other
UFL1	TF1	-0.585522	other
UFL1	H4	-1.03317	other
UFL1	LUDLU1	-0.590225	other
UFL1	MHHES1	-0.42826	other
UFL1	HLF	-0.414392	other
UFL1	NCIH520	-0.482579	other
UFL1	TEN	-0.494598	other
UFL1	RI1	-0.0151657	other
UFL1	COLO800	-0.686147	other
UFL1	BL70	0.0623874	other
UFL1	NCIH747	-0.287185	other
UFL1	K029AX	-0.165714	other
UFL1	MEC1	-0.055549	other
UFL1	U937	-0.372005	other
UFL1	SNU685	-0.405799	other
UFL1	TE5	-0.239306	other
UFL1	SAOS2	-0.484442	other
UFL1	769P	-0.386247	other
UFL1	NCIH1944	-0.44392	other
UFL1	BICR6	-0.265971	other
UFL1	NCIH838	-0.55813	other
UFL1	PANC0813	-0.704502	other
UFL1	SNU449	-0.487878	other
UFL1	SW837	-0.436189	other
UFL1	SNU475	-0.818521	other
UFL1	TC71	-0.342969	other
UFL1	UACC62	-0.627761	other
UFL1	NCIN87	-0.217993	other
UFL1	TYKNU	-0.878246	other
UFL1	NCIH1694	-0.237348	other
UFL1	CAKI1	-0.207692	other
UFL1	NCIH1915	-0.302649	other
UFL1	EFE184	-0.334282	other
UFL1	SW1088	-0.779442	other
UFL1	LU65	-0.381587	other
UFL1	SH4	-0.170203	other
UFL1	RERFLCSQ1	-0.325007	other
UFL1	LU99	-0.35825	other
UFL1	KNS60	-0.572408	other
UFL1	NCIH1666	-0.167068	other
UFL1	MELHO	-0.272328	other
UFL1	TE8	-0.457365	other
UFL1	HCC95	-0.379436	other
UFL1	LN428	-0.206899	other
UFL1	CJM	-0.518665	other
UFL1	TUHR10TKB	-0.0791212	other
UFL1	SNU8	-0.526524	other
UFL1	SNU1196	-0.355959	other
UFL1	NCIH460	-0.338404	other
UFL1	CAS1	-0.695437	other
UFL1	SNU216	-0.475989	other
UFL1	HCC56	-0.371809	other
UFL1	PK45H	-0.606477	other
UFL1	YH13	-0.404209	other
UFL1	SW1463	-0.623577	other
UFL1	LI7	-0.548715	other
UFL1	HSC2	-0.628196	other
UFL1	RT112	-0.487189	other
UFL1	HUH1	-0.74412	other
UFL1	JHH4	-0.424044	other
UFL1	MALME3M	-0.358833	other
UFL1	SNU387	-0.484749	other
UFL1	HUH7	-0.777152	other
UFL1	NCIH2170	-0.237838	other
UFL1	SNU182	-0.369559	other
UFL1	VMRCRCW	-0.624766	other
UFL1	GSU	-0.477811	other
UFL1	KU1919	-0.264048	other
UFL1	F36P	-0.190694	other
UFL1	TE11	-0.311129	other
UFL1	SF767	-0.20862	other
UFL1	NCIH716	-0.0243662	other
UFL1	SNU423	-0.495452	other
UFL1	TUHR4TKB	-0.308141	other
UFL1	NCIH1792	-0.729178	other
UFL1	KO52	-0.630988	other
UFL1	EW8	-0.60897	other
UFL1	SNU46	-0.446279	other
UFL1	LS123	-0.0461769	other
UFL1	TCCPAN2	-0.73157	other
UFL1	BICR16	-0.279048	other
UFL1	SNB75	-0.507533	other
UFL1	RKN	-0.372938	other
UFL1	KE39	-0.40892	other
UFL1	NCIH1299	-0.222857	other
UFL1	CALU1	-0.741773	other
UFL1	NCIH1092	-0.362995	other
UFL1	CAL78	-0.321013	other
UFL1	SNU410	-0.879668	other
UFL1	CAL33	-0.52532	other
UFL1	59M	-0.442339	other
UFL1	NCIH2030	-0.671117	other
UFL1	UMUC3	-0.287064	other
UFL1	KURAMOCHI	-0.607113	other
UFL1	OVISE	-0.706811	other
UFL1	ABC1	-0.684254	other
UFL1	SNU61	-0.142688	other
UFL1	NCIH2004RT	-0.0345098	other
UFL1	BXPC3	-0.592291	other
UFL1	SNU761	-0.847363	other
UFL1	HEYA8	-0.251557	other
UFL1	OE21	-0.317801	other
UFL1	VMCUB1	-0.434003	other
UFL1	HSC4	-0.375001	other
UFL1	HT1197	-0.531805	other
UFL1	BHY	-0.375536	other
UFL1	SNU1076	-0.281651	other
UFL1	IGR39	-0.462909	other
UFL1	K562	-0.184658	other
UFL1	HT29	-0.702613	other
UFL1	UACC893	-0.156463	other
UFL1	SIHA	-0.255718	other
UFL1	AML193	-0.652059	other
UFL1	A172	-0.653179	other
UFL1	TDOTT	-0.54142	other
UFL1	HCC78	-0.223144	other
[truncated: 29,993 more rows]

## Sheet: 6G
Gene	beta score	rank
POU2AF1	3.6976	1
IRS1	3.3238	2
OPTN	2.8295	3
ABHD14B	2.6763	4
RFT1	2.5971	5
C19orf67	2.5812	6
CCNJL	2.5725	7
MMP27	2.5651	8
UGT2B4	2.5648	9
ZNF28	2.5452	10
UGT2B17	2.5221	11
STX19	2.5152	12
AFTPH	2.5101	13
CXorf51A	2.5	14
POU2F2	2.4985	15
ACBD3	2.4943	16
MMADHC	2.4942	17
ALOX5AP	2.4895	18
LSM3	2.4852	19
CYB5R2	2.4751	20
MET	2.4651	21
DLX6	2.4591	22
OR13C4	2.4573	23
TRA2A	2.457	24
KCNA5	2.4393	25
ESYT3	2.4348	26
RNASE4	2.4296	27
CISD3	2.4154	28
FTSJ1	2.4026	29
NPB	2.389	30
ZNF713	2.3642	31
PHKA2	2.3523	32
GGT1	2.3476	33
OR2F1	2.3425	34
C5orf67	2.3407	35
TOX4	2.3339	36
OR52H1	2.3334	37
IGF1R	2.3269	38
CFHR4	2.322	39
DUOXA2	2.3211	40
ARSF	2.3211	41
TEX2	2.3205	42
SMR3A	2.3189	43
COL5A1	2.3097	44
LRRC56	2.3012	45
OR13J1	2.2995	46
FPGT-TNNI3K	2.2993	47
ZNF567	2.2938	48
NFKBIZ	2.2841	49
ZNRD1	2.2833	50
ZNF510	2.2754	51
FAM156A	2.2729	52
VSIG2	2.2723	53
FBXL14	2.2697	54
UTP11	2.2669	55
FABP9	2.2533	56
OR51F2	2.2499	57
NOSIP	2.2449	58
GDF7	2.2415	59
PGRMC2	2.2327	60
OR2M7	2.2307	61
OR5H6	2.224	62
BAG2	2.2214	63
HMGA1	2.2192	64
ANAPC1	2.2185	65
PQLC2L	2.212	66
H1FOO	2.21	67
SELENOF	2.207	68
HSFY1	2.2062	69
FOXD2	2.2061	70
FGF18	2.2001	71
LRCH4	2.1995	72
KRIT1	2.1957	73
C8orf59	2.1948	74
EXOSC4	2.1946	75
OR2C1	2.1918	76
OR52A5	2.1916	77
CDK19	2.1896	78
ASPA	2.1817	79
ATP1A1	2.1794	80
OR6S1	2.1787	81
PHF24	2.1764	82
CETN3	2.1735	83
SAMD9L	2.1717	84
TADA3	2.1714	85
APOH	2.1708	86
CT45A7	2.1698	87
IFT172	2.1651	88
VHL	2.1634	89
CXCL16	2.1604	90
CHI3L2	2.1515	91
NFKBID	2.1504	92
CMA1	2.1484	93
PSKH2	2.1478	94
NANP	2.1475	95
ALDH16A1	2.147	96
ZNF587B	2.1445	97
PHKA1	2.1405	98
KIR3DL2	2.1388	99
CAMK2B	2.1349	100
CDH3	2.1337	101
GPR63	2.1332	102
CSNK1E	2.1249	103
APOL5	2.1243	104
ATP6AP2	2.123	105
PGM1	2.1214	106
STMND1	2.1207	107
POLE2	2.1206	108
ATRX	2.1167	109
PDE12	2.1118	110
TNFAIP8L3	2.1088	111
CALB1	2.1081	112
GLI3	2.1038	113
DCAKD	2.0991	114
INTS7	2.0967	115
XCL1	2.0896	116
IFNA14	2.0873	117
ESPN	2.0845	118
APOBEC3G	2.0832	119
OR4B1	2.0818	120
PRODH	2.08	121
SLC5A10	2.0795	122
IL2	2.0781	123
ZSCAN5B	2.0766	124
OR5M3	2.0762	125
DPYSL2	2.0755	126
AKT1	2.0737	127
BTC	2.0723	128
OR6C1	2.066	129
IL10	2.0647	130
WDR86	2.0636	131
DTD1	2.0617	132
GCHFR	2.0603	133
COL6A6	2.0579	134
ASPG	2.0551	135
SP6	2.0543	136
ZMYND8	2.0539	137
TRIM11	2.0534	138
OSGIN1	2.0531	139
METTL21A	2.0529	140
CLPB	2.0519	141
FAM205C	2.0516	142
MFSD7	2.05	143
CRYGB	2.0498	144
BHLHE22	2.0496	145
FBXO10	2.0486	146
ASPRV1	2.0436	147
GYPB	2.0428	148
AKR1B10	2.0411	149
MECP2	2.0382	150
RPS28	2.0374	151
RAB5A	2.0371	152
CLEC17A	2.036	153
MRE11	2.0347	154
FKBP9	2.0342	155
PDGFRL	2.0338	156
EXOSC5	2.0307	157
KLF7	2.0306	158
PPP2R3C	2.0297	159
PCDHGB3	2.0262	160
KBTBD4	2.0255	161
EDNRB	2.0242	162
MOV10L1	2.0214	163
CLRN3	2.0188	164
MOCS3	2.0186	165
S100G	2.0169	166
CXorf51B	2.0165	167
AP3M2	2.0159	168
DDN	2.0143	169
PXT1	2.0137	170
FPR1	2.0118	171
METTL22	2.0111	172
ABCA9	2.0103	173
STATH	2.0017	174
SIPA1	1.9951	175
APC2	1.9946	176
IRS4	1.9931	177
GDPD4	1.9918	178
TNFRSF18	1.9917	179
ADAM21	1.9905	180
BLOC1S5	1.9899	181
PCK1	1.9887	182
FGF5	1.9885	183
DCSTAMP	1.9878	184
MYOZ2	1.9871	185
CCDC43	1.9847	186
KIF5A	1.9819	187
C1orf198	1.9815	188
SNRNP35	1.9802	189
CYP4F8	1.9794	190
MCTP1	1.9792	191
MECOM	1.979	192
OR7E24	1.9766	193
REEP5	1.9747	194
CHRNA6	1.9732	195
PLA2G5	1.9705	196
GALNTL6	1.9705	197
TBC1D10B	1.9693	198
CCL19	1.9673	199
ZNF554	1.9662	200
OAZ1	1.965	201
C11orf80	1.9637	202
OR4K2	1.9628	203
TEX36	1.9602	204
ATP1B4	1.9595	205
DPEP2	1.9593	206
ZNF331	1.9584	207
TAS1R1	1.9578	208
WDR64	1.9568	209
PCDHA10	1.955	210
SPRR2E	1.955	211
ZNF415	1.9548	212
FXYD3	1.9547	213
C9orf57	1.9546	214
LIX1	1.9545	215
CD8B	1.952	216
AP3M1	1.9503	217
TP53	1.95	218
SLC47A1	1.9474	219
CSN3	1.9462	220
ITCH	1.9457	221
PLEKHM2	1.9422	222
OR8U1	1.942	223
CHIT1	1.9384	224
KRTAP3-1	1.9383	225
IQGAP3	1.9374	226
FABP4	1.9371	227
SOS2	1.9367	228
HP	1.9364	229
IL17RB	1.9354	230
OR4C6	1.9342	231
OR5AU1	1.9338	232
HOXB4	1.9337	233
DEFA4	1.9333	234
KANK3	1.9324	235
ANKRA2	1.9316	236
SELENOH	1.9315	237
GPR82	1.9305	238
PADI3	1.9291	239
UROD	1.9285	240
ARMC5	1.926	241
ESPL1	1.9254	242
GTF3A	1.9244	243
PRR11	1.9237	244
LETM2	1.9223	245
ZNF793	1.9213	246
TNFAIP3	1.9203	247
KLHL6	1.9193	248
MT1F	1.9191	249
TMEM63B	1.9183	250
MLLT10	1.9172	251
OR52N1	1.9172	252
NUP210L	1.9169	253
KRT82	1.9164	254
GAPT	1.9164	255
PAGR1	1.9143	256
CEP350	1.9139	257
FAM9A	1.9139	258
PDCD11	1.9122	259
CPEB4	1.9114	260
SLC18A3	1.9107	261
ADAMTS9	1.9095	262
SSU72	1.9095	263
CER1	1.9094	264
KSR1	1.9086	265
USH2A	1.9086	266
CHD5	1.9085	267
C10orf12	1.908	268
EP400	1.9074	269
RNF44	1.907	270
ELAC1	1.906	271
ARHGAP15	1.9044	272
NRARP	1.9035	273
ZFP69B	1.902	274
HIGD1C	1.9011	275
HMGB3	1.9006	276
MRLN	1.8996	277
C6orf120	1.8973	278
PCDHB1	1.8958	279
CDCA2	1.8956	280
GAST	1.8954	281
STKLD1	1.895	282
ADCY8	1.8944	283
OSTC	1.8925	284
ZRANB1	1.8923	285
MRPS10	1.8911	286
PRLR	1.8902	287
MKRN3	1.8886	288
GPR20	1.8882	289
ITPA	1.8871	290
STT3A	1.8869	291
TAF1	1.8861	292
BSG	1.886	293
LSMEM2	1.8855	294
MAEA	1.8853	295
FKBP5	1.8851	296
CXorf36	1.8846	297
PPP1R16B	1.8842	298
UBALD2	1.8832	299
PRPF31	1.8824	300
CLSTN1	1.8779	301
FAXC	1.8776	302
RASL10B	1.8773	303
NUTM2G	1.8769	304
P2RY13	1.8768	305
DMRTA2	1.8765	306
CSNK1A1L	1.8732	307
GABRQ	1.8726	308
SSX5	1.8711	309
VPS29	1.8703	310
GGT7	1.8701	311
RAC3	1.8698	312
AATF	1.8695	313
OR2M3	1.8678	314
MRPL38	1.8665	315
DUSP16	1.866	316
STOML2	1.8647	317
SLC30A1	1.8644	318
CD3D	1.8622	319
ZNF557	1.8612	320
EIF3D	1.8605	321
ZBTB45	1.8586	322
BABAM2	1.8581	323
POMGNT2	1.8579	324
C1orf158	1.8578	325
ANGPTL6	1.8564	326
ALOXE3	1.8562	327
NKX2-1	1.8555	328
KLRF1	1.8554	329
CD5L	1.8553	330
NCAPD3	1.8546	331
IVNS1ABP	1.8543	332
CDH22	1.8539	333
IFNE	1.8538	334
DLL4	1.8535	335
SKIV2L	1.8535	336
RAB40B	1.8526	337
OR2T35	1.852	338
KRAS	1.8505	339
SMIM1	1.8504	340
ESM1	1.8504	341
LCN9	1.8501	342
PLEK	1.8493	343
CHRNA10	1.8486	344
C3orf20	1.8486	345
ACSBG2	1.8482	346
KRT27	1.8482	347
HOXA2	1.8477	348
PPP1R15B	1.8474	349
SNCAIP	1.8469	350
OR10G3	1.8459	351
TRADD	1.8459	352
FGF17	1.8453	353
ZBTB18	1.8452	354
PSMD5	1.8452	355
TCP10L2	1.8451	356
BCL2L1	1.8446	357
PHOX2A	1.8443	358
ARPP19	1.8443	359
DDI1	1.8428	360
OR6C74	1.8425	361
CXorf56	1.8421	362
SLC24A4	1.8417	363
ADORA3	1.8416	364
ZSCAN32	1.8416	365
C16orf90	1.8412	366
USP12	1.8408	367
KLHL4	1.8406	368
CUX2	1.8399	369
EIF3F	1.8396	370
ZBTB11	1.8386	371
USP25	1.8377	372
KLHL34	1.8377	373
PRKAR2B	1.8366	374
TARP	1.8357	375
GNAI2	1.8353	376
RGS8	1.8342	377
GNAT1	1.8336	378
BFSP2	1.8335	379
MRPS24	1.8319	380
LILRB3	1.8312	381
ETF1	1.8304	382
CAAP1	1.8301	383
STOM	1.8297	384
S100A7L2	1.8293	385
TSGA13	1.8292	386
ZEB2	1.8287	387
PCDHGA6	1.8286	388
NECAP2	1.8286	389
ZFPM2	1.8278	390
NDUFB3	1.8274	391
UROC1	1.8267	392
ASTN2	1.826	393
DECR1	1.8257	394
LRFN2	1.8238	395
OPA1	1.8237	396
TRIM49C	1.8237	397
ZCCHC4	1.8221	398
FAM96A	1.8215	399
BTN2A2	1.8212	400
RIT1	1.8206	401
RASAL1	1.8203	402
EFHD2	1.8188	403
COX18	1.8184	404
TEDDM1	1.8167	405
UBQLNL	1.8165	406
IDO2	1.8152	407
CBWD5	1.815	408
ISCA2	1.8149	409
ITGA10	1.8148	410
ECI2	1.8145	411
KMO	1.8141	412
CEP68	1.814	413
TCEAL6	1.8125	414
STK24	1.8123	415
TBC1D2B	1.8118	416
MCPH1	1.8117	417
ICAM2	1.8102	418
KNG1	1.8101	419
CLEC18B	1.8099	420
CFHR5	1.8093	421
GRPEL2	1.8092	422
MRPS21	1.8089	423
ORMDL2	1.8075	424
PGM2L1	1.8074	425
HAVCR1	1.807	426
FAM89B	1.8069	427
BRSK1	1.8064	428
RBM44	1.8056	429
OR4P4	1.8056	430
MT4	1.8055	431
NCOA3	1.805	432
CHCHD5	1.8042	433
IL17RA	1.8037	434
AMELX	1.8025	435
NFAT5	1.8021	436
ALYREF	1.8018	437
DTHD1	1.8013	438
C4orf46	1.801	439
LOC646588	1.8004	440
PROS1	1.8001	441
HES4	1.7997	442
ENO1	1.7994	443
EPO	1.7994	444
VNN2	1.7994	445
STX4	1.7993	446
GRASP	1.799	447
FUT10	1.799	448
IL20RB	1.7987	449
PTPRA	1.7982	450
NEFM	1.7979	451
UGT2A3	1.7974	452
GFPT1	1.7972	453
MYADM	1.7968	454
SPINT2	1.7964	455
MTMR8	1.7962	456
PIGP	1.7957	457
SMAD6	1.7945	458
CUBN	1.7939	459
KPNA7	1.7936	460
FNDC3B	1.7919	461
LRFN5	1.7918	462
TACSTD2	1.7915	463
SLC15A5	1.7914	464
SCAP	1.7903	465
C22orf31	1.7902	466
TSPEAR	1.7901	467
COA6	1.7901	468
FGF6	1.79	469
DRD2	1.7895	470
IMP4	1.7892	471
PCDHGC4	1.788	472
B3GLCT	1.788	473
MUC7	1.7869	474
ANKRD10	1.7863	475
SIAH1	1.785	476
MTMR3	1.7848	477
ADAT2	1.7845	478
RCN2	1.784	479
RNF113A	1.7828	480
MORC3	1.7825	481
ARSA	1.7822	482
IL17D	1.7821	483
GRIK2	1.7819	484
TMOD4	1.7818	485
ADD3	1.7817	486
FOXO3	1.7797	487
NOA1	1.7764	488
GLS2	1.7759	489
GPR6	1.7757	490
HSPA1L	1.7753	491
COL18A1	1.7752	492
RNF141	1.7752	493
KIF20B	1.7748	494
TOGARAM1	1.7747	495
GCG	1.7739	496
MXD4	1.7734	497
TGM6	1.7723	498
PLA2G12B	1.7722	499
PCSK4	1.7719	500
PNLIPRP2	1.7718	501
KHSRP	1.7718	502
FSD1	1.7717	503
MRPL47	1.7716	504
LOC730098	1.7711	505
NADK2	1.771	506
UBAC2	1.7708	507
CCR4	1.7705	508
RAD1	1.7699	509
COX7A1	1.7685	510
FBXO45	1.7682	511
NMD3	1.7679	512
PPIL1	1.7673	513
NOTO	1.7672	514
NFE2	1.7672	515
ZACN	1.7671	516
SPC25	1.767	517
TAF6	1.7659	518
NUTM1	1.7658	519
PLEKHM1	1.7657	520
CARD11	1.7656	521
GSTM3	1.7654	522
AMPD1	1.7653	523
DCTN3	1.7646	524
LOC101929926	1.7643	525
EMX2	1.764	526
CSRNP1	1.7626	527
GCNT4	1.7626	528
IGIP	1.7626	529
ASB3	1.7625	530
KIAA1549L	1.7622	531
CRYGN	1.7616	532
RIMS3	1.7616	533
RAG2	1.761	534
NGB	1.761	535
YWHAQ	1.7608	536
ZNF555	1.7604	537
ANXA1	1.7602	538
PDC	1.76	539
CKS1B	1.7582	540
SPDYE2B	1.757	541
CACNA1S	1.7566	542
CFAP54	1.7557	543
SLC22A18AS	1.7555	544
GK	1.7541	545
ARHGAP18	1.754	546
NT5DC2	1.754	547
CT45A6	1.7537	548
TMEM144	1.7528	549
ZFP1	1.7519	550
LEF1	1.7511	551
OR2F2	1.7511	552
PRR9	1.7509	553
TRMT12	1.7498	554
TCP1	1.7497	555
FOXJ2	1.7492	556
ERH	1.749	557
PAK4	1.7485	558
POLN	1.7479	559
ALDH18A1	1.7475	560
GIMD1	1.7473	561
VIT	1.7471	562
HSPH1	1.747	563
DLL3	1.747	564
RPS13	1.7469	565
C11orf91	1.7469	566
CATSPERG	1.7468	567
FKBP8	1.7464	568
NCAM2	1.746	569
BLK	1.7454	570
TM9SF3	1.7453	571
OR4L1	1.745	572
SCAMP5	1.7447	573
LRRC42	1.7447	574
TLL1	1.7442	575
GKN2	1.7438	576
GJB3	1.7428	577
NRG4	1.7427	578
GPR21	1.7422	579
TERF2IP	1.7412	580
TMED3	1.7412	581
ZNF366	1.7409	582
TAAR6	1.7406	583
NEU2	1.7399	584
SLAIN2	1.7398	585
DPY30	1.7394	586
RAPGEF2	1.7393	587
RASSF5	1.7391	588
FCER1A	1.739	589
NKAPL	1.7387	590
ZC4H2	1.7386	591
FRMD4A	1.7384	592
C17orf78	1.7382	593
CWF19L2	1.738	594
ANKRD11	1.738	595
CRHR2	1.7377	596
LILRB1	1.7375	597
TSPAN7	1.737	598
EIF4A1	1.7369	599
NPEPPS	1.7368	600
SYCP2L	1.7364	601
SUSD6	1.7351	602
SHOC2	1.7337	603
TTBK1	1.7329	604
SPRYD4	1.7327	605
OR8K5	1.7327	606
SLC43A3	1.7325	607
KDELC1	1.7323	608
PRR16	1.7317	609
RNF144A	1.7317	610
RANBP1	1.7314	611
TMSB4Y	1.7311	612
ABHD4	1.7303	613
GCLC	1.7302	614
ARFGAP2	1.7294	615
RPS6KB2	1.7291	616
MON1A	1.7289	617
ZNF461	1.7289	618
ANXA8	1.7284	619
AFAP1	1.727	620
KIF13A	1.7268	621
WDR90	1.7265	622
CDH26	1.7264	623
PCDHGA2	1.7262	624
CHD1L	1.7257	625
TPPP	1.7257	626
MYL9	1.7257	627
DNAJC8	1.7254	628
GML	1.7252	629
BMP15	1.7246	630
BCL2L13	1.7245	631
KRT77	1.7238	632
NOG	1.7232	633
SLC25A18	1.7231	634
KIF3C	1.7221	635
SPOP	1.7219	636
IFI27L2	1.7217	637
VRK3	1.7212	638
FHL3	1.7212	639
HS3ST2	1.721	640
VEPH1	1.7206	641
GDI2	1.7203	642
MTAP	1.7199	643
DNASE2	1.7199	644
ACTR2	1.7197	645
SPRR1B	1.7197	646
TTC30B	1.7192	647
GRK3	1.7186	648
SLCO1B1	1.7184	649
ME1	1.718	650
MEIS3	1.7171	651
ZIC3	1.7165	652
THAP11	1.7152	653
RPS10-NUDT3	1.7143	654
SRPK1	1.7122	655
CRAMP1	1.7119	656
UPK3A	1.711	657
BOK	1.7108	658
NKX6-3	1.7106	659
TUBG2	1.7105	660
OR52N4	1.7104	661
OR1F1	1.7096	662
AKNAD1	1.7092	663
C8G	1.7092	664
RRP1	1.7089	665
ITSN1	1.7088	666
CTAGE9	1.7087	667
CTSO	1.7086	668
NUCB2	1.7082	669
LOC100130442	1.7079	670
LYG1	1.7079	671
LIPK	1.7076	672
P2RY2	1.7069	673
COL1A1	1.7067	674
NPFFR2	1.7066	675
KRTAP13-2	1.7063	676
RHOH	1.7059	677
WDR7	1.7052	678
PXN	1.7048	679
HMGN5	1.7047	680
C2orf27A	1.7045	681
ADRA2A	1.7045	682
ENDOU	1.703	683
EHD2	1.7028	684
ATG16L1	1.7026	685
ZNF329	1.7024	686
OR4F6	1.7022	687
PAN2	1.7021	688
PRPF4B	1.7019	689
DLG2	1.7018	690
NAT8L	1.7013	691
NLRP8	1.7011	692
NCF1	1.7006	693
RTL8A	1.6998	694
CRYGA	1.6996	695
NAA16	1.699	696
DCT	1.6988	697
PCSK1N	1.6986	698
COTL1	1.6981	699
OR1L1	1.698	700
PNISR	1.6978	701
MRPL55	1.6974	702
FEM1B	1.6968	703
OR2T6	1.6958	704
CDHR5	1.6954	705
EXOC5	1.6954	706
SUPT20HL1	1.6953	707
SETMAR	1.6951	708
OPRM1	1.695	709
KRT71	1.6943	710
C15orf61	1.6938	711
EIF1B	1.6926	712
SH2D5	1.6926	713
SGCD	1.6923	714
DNM2	1.6922	715
LHFPL1	1.692	716
FKBP2	1.6911	717
YWHAE	1.6899	718
GPR156	1.6898	719
ZBTB41	1.6898	720
SQSTM1	1.6892	721
AHCTF1	1.6877	722
ORAI3	1.6876	723
ZNF22	1.6869	724
CNRIP1	1.6864	725
TRH	1.6857	726
CA9	1.6857	727
ACTN3	1.684	728
CAPG	1.6837	729
ZNF195	1.6834	730
MIGA1	1.6824	731
GABARAPL2	1.6824	732
LTBR	1.6813	733
NDC80	1.6807	734
FOXJ3	1.6777	735
OR2AG2	1.6764	736
RHOG	1.6763	737
FAM107B	1.6762	738
AGR2	1.6754	739
SPCS1	1.6754	740
C15orf41	1.6749	741
TIMM21	1.6745	742
CCL5	1.6733	743
DARS	1.6732	744
RASGRF2	1.6727	745
KLRB1	1.6726	746
SLC17A4	1.6718	747
MBD3	1.6715	748
CDRT1	1.6714	749
CHRNB4	1.6714	750
OR5B2	1.6705	751
GLRX5	1.6703	752
ELOVL1	1.6701	753
RBM15B	1.67	754
KCNB1	1.6698	755
SDHAF1	1.6695	756
ALDOB	1.6692	757
MAGEB5	1.6691	758
GTDC1	1.669	759
SLC35G6	1.669	760
CTNNB1	1.669	761
DYNAP	1.6685	762
MOB3A	1.6674	763
TIMM23B	1.6671	764
AFF4	1.6665	765
C9orf131	1.6657	766
C10orf95	1.6656	767
ABCG4	1.6653	768
PWP2	1.6642	769
UFD1	1.6641	770
OR52N2	1.6637	771
CGA	1.6629	772
CHL1	1.6625	773
FAT1	1.6625	774
AFG3L2	1.6618	775
HIST1H2BO	1.6617	776
BLNK	1.6613	777
NTN1	1.6606	778
EPM2A	1.6605	779
CDH13	1.6605	780
MORN1	1.6597	781
PDXK	1.6597	782
ARMCX3	1.6595	783
FAM26D	1.6593	784
RACGAP1	1.6587	785
CPTP	1.6585	786
GLI1	1.6584	787
WDR37	1.6581	788
CSAG3	1.6576	789
PLG	1.6574	790
WDR62	1.6573	791
SIL1	1.657	792
CEMP1	1.6566	793
SLIRP	1.6562	794
HIST1H2BG	1.6562	795
TAF4	1.6553	796
IL25	1.655	797
ZFP69	1.6548	798
EGR4	1.6543	799
DENND4B	1.6539	800
ITGA4	1.6536	801
BTBD8	1.6534	802
KLHL11	1.6533	803
OR51B2	1.6532	804
SPINK8	1.6529	805
IL6	1.6525	806
ZNF699	1.6518	807
MRPL53	1.6518	808
UCN3	1.651	809
SUSD5	1.6509	810
ANKIB1	1.6507	811
ITGAL	1.6506	812
LOC100129721	1.6506	813
TOGARAM2	1.65	814
GRIK3	1.6492	815
ZC3HC1	1.6489	816
TMEM204	1.6483	817
TEKT5	1.6479	818
EEF1AKMT2	1.6478	819
TXN2	1.6471	820
PDE9A	1.6466	821
EHD1	1.6461	822
TCEAL5	1.6459	823
KCNIP3	1.6459	824
AURKC	1.6455	825
CHMP5	1.6455	826
SCAND1	1.6451	827
GAN	1.6451	828
CPLX3	1.6445	829
USP5	1.6436	830
DNAAF1	1.6431	831
CCR1	1.6429	832
HAAO	1.6426	833
ECH1	1.6422	834
PPP1R2	1.642	835
PAQR8	1.6411	836
LONRF2	1.641	837
MAP3K13	1.6408	838
SLC4A7	1.6408	839
ELANE	1.6402	840
SMPDL3B	1.6401	841
LYSMD2	1.6396	842
DCUN1D1	1.6395	843
SLC35F5	1.6392	844
MRGPRX3	1.6392	845
CCDC129	1.6385	846
HOXB9	1.638	847
IPO8	1.6378	848
TRIM17	1.6376	849
LMTK2	1.6372	850
VPS18	1.637	851
TIGIT	1.6368	852
TRIM5	1.6365	853
VSX1	1.6365	854
ARHGAP45	1.6364	855
SHC3	1.6361	856
GOSR1	1.6359	857
NUFIP1	1.6358	858
ZNF720	1.6357	859
RIN1	1.6356	860
ALK	1.6355	861
SLC10A7	1.6352	862
NCAN	1.6346	863
LRRIQ1	1.6346	864
DOCK4	1.6343	865
ALOX12B	1.6343	866
HTRA3	1.6338	867
NAT6	1.6337	868
HOXB7	1.6336	869
RLN1	1.6335	870
STK26	1.633	871
NUP107	1.6325	872
UQCRH	1.6322	873
KCNK2	1.6319	874
ATG14	1.6318	875
A4GNT	1.6315	876
OR4M1	1.6312	877
ANAPC16	1.631	878
RWDD4	1.6309	879
SERPINB4	1.6308	880
ZNF134	1.6306	881
ESRRB	1.6305	882
ADPRH	1.6304	883
MMD	1.6304	884
MYCT1	1.6301	885
AAK1	1.6297	886
BST1	1.6296	887
RCVRN	1.6294	888
RASGRF1	1.6287	889
SUMO1	1.6285	890
COASY	1.6281	891
ELOVL7	1.6272	892
SIRT6	1.627	893
SLC6A1	1.627	894
OR56A3	1.6267	895
PDLIM4	1.6267	896
MS4A3	1.6266	897
GPR61	1.6263	898
WRAP53	1.6259	899
POLR2J3	1.6258	900
GNG4	1.6258	901
NACA2	1.6256	902
DDX25	1.6256	903
PRR3	1.6255	904
MSC	1.6249	905
ZMAT3	1.6248	906
LBP	1.6232	907
CNBP	1.6227	908
WDR83	1.6225	909
C9orf163	1.6217	910
PRKRA	1.6217	911
MGRN1	1.6217	912
TMPRSS11A	1.6216	913
POLDIP3	1.621	914
ANKRD63	1.6209	915
GIN1	1.6208	916
RASA1	1.6205	917
COL1A2	1.6203	918
C9orf40	1.6202	919
PTAFR	1.6197	920
KRTAP3-2	1.6196	921
TIMP4	1.6185	922
CUL4A	1.6173	923
CDCP2	1.617	924
PAPSS1	1.6167	925
PABPC4	1.6161	926
DDX52	1.616	927
PLEKHG4	1.6158	928
ANKRD55	1.6158	929
RTFDC1	1.6157	930
CARS	1.6156	931
DGUOK	1.6145	932
KSR2	1.6145	933
HMGCS2	1.6141	934
KRTAP9-2	1.6138	935
HADH	1.6136	936
SERPINA12	1.6136	937
APLF	1.6131	938
SUSD4	1.6129	939
TMEM27	1.6126	940
OR5AK2	1.6122	941
LIF	1.612	942
SOWAHA	1.6119	943
TMEM26	1.6118	944
SLAMF1	1.6118	945
ADGRB1	1.611	946
TOR1A	1.6108	947
HMGXB3	1.6098	948
HIST3H2BB	1.6098	949
AGO4	1.6095	950
CAMK2N2	1.6094	951
ZNF728	1.6094	952
TLDC2	1.6085	953
HPSE	1.6082	954
LOC100129083	1.6078	955
MED16	1.6075	956
PSMA5	1.6066	957
MCTS1	1.6066	958
P2RX2	1.6059	959
RASD1	1.6057	960
PYROXD1	1.6047	961
SLC8A1	1.6041	962
DTNA	1.6039	963
SELENOP	1.6035	964
ZNF518A	1.6035	965
TXNL1	1.6032	966
MARCKS	1.6032	967
ZNF143	1.6029	968
MAMSTR	1.6027	969
STX12	1.6023	970
SLC6A4	1.6022	971
ANK2	1.6018	972
ASPH	1.6014	973
SRSF5	1.6012	974
SIGLEC9	1.6011	975
CREBRF	1.601	976
FMN2	1.6009	977
MKLN1	1.6009	978
ELFN1	1.6008	979
MBLAC2	1.6007	980
TCP11X2	1.6004	981
GNB2	1.6001	982
ANKS3	1.5995	983
ARMCX2	1.5993	984
C8orf88	1.5993	985
TBC1D31	1.5983	986
ZPBP2	1.5981	987
C17orf64	1.5978	988
GDA	1.5973	989
ABCB9	1.5967	990
TGIF2	1.5964	991
DHX40	1.5964	992
SMPD3	1.5959	993
SMC3	1.5957	994
COG1	1.5957	995
HADHB	1.5951	996
RAD51AP2	1.5951	997
BICDL1	1.5948	998
NRGN	1.5945	999
CP	1.5935	1000
PIH1D1	1.5935	1001
FMR1	1.5933	1002
LYST	1.5932	1003
DOLPP1	1.5932	1004
MKI67	1.5931	1005
CRLF3	1.5929	1006
MEF2A	1.5919	1007
CNTN6	1.5912	1008
ZNF827	1.591	1009
PGM3	1.5904	1010
PTCRA	1.5904	1011
FOXN1	1.5899	1012
MAN2C1	1.5898	1013
EGFR	1.5897	1014
PET117	1.5894	1015
MAPK7	1.5891	1016
CD248	1.589	1017
WBP1	1.5889	1018
GIF	1.5886	1019
RNASEL	1.5881	1020
PCDHA9	1.5877	1021
FRMD3	1.5875	1022
APOBEC3D	1.5874	1023
FANCA	1.5874	1024
FAM102A	1.5874	1025
MMP7	1.5866	1026
HLTF	1.5865	1027
ADGRV1	1.5864	1028
SP9	1.5863	1029
AMDHD2	1.586	1030
TEX13A	1.5855	1031
NTPCR	1.5853	1032
SAMSN1	1.5852	1033
TOM1L2	1.585	1034
CHCHD4	1.585	1035
C12orf75	1.5849	1036
CDK6	1.5849	1037
CKS2	1.5848	1038
SOX30	1.5842	1039
ZNF664	1.5842	1040
ERG	1.584	1041
RAET1E	1.5839	1042
FEV	1.5838	1043
PPP6R1	1.5833	1044
KIAA1024L	1.583	1045
FAHD2B	1.583	1046
C11orf42	1.5829	1047
SLC38A2	1.5828	1048
SARS	1.5825	1049
SAFB	1.5821	1050
IGF2BP3	1.5812	1051
SLC10A5	1.5811	1052
MUC3A	1.5807	1053
EI24	1.5807	1054
ADGB	1.5806	1055
SH3BP5	1.5805	1056
PLK2	1.5802	1057
MAGEA3	1.5802	1058
TTPA	1.5789	1059
CCDC9	1.5787	1060
PCGF1	1.5787	1061
CD44	1.5786	1062
ASXL1	1.5784	1063
SERPINB11	1.5782	1064
NBPF20	1.578	1065
AURKB	1.5774	1066
C12orf74	1.5769	1067
KLHL32	1.5768	1068
TOP1MT	1.5761	1069
ZNF547	1.5756	1070
DDX56	1.5756	1071
FAM209A	1.5754	1072
DDX42	1.5752	1073
ZSWIM5	1.5748	1074
TRHR	1.5743	1075
RNGTT	1.5742	1076
GCNT3	1.5742	1077
ZNF57	1.5741	1078
KRTAP22-1	1.5729	1079
EIF2AK1	1.5729	1080
OR1L3	1.5725	1081
CHMP3	1.5722	1082
CYP19A1	1.5722	1083
C3orf33	1.572	1084
ZFAND2B	1.572	1085
SEC61G	1.5717	1086
TM9SF2	1.5715	1087
RBP2	1.5705	1088
TCTN3	1.5705	1089
GRID2IP	1.5705	1090
SERPINA3	1.5701	1091
PPFIA1	1.5696	1092
RGS16	1.5696	1093
PRKCE	1.5696	1094
FRAT1	1.5694	1095
BCAM	1.569	1096
SLC16A4	1.5688	1097
ETFB	1.5684	1098
TMEM47	1.5681	1099
MN1	1.5679	1100
SLC8A3	1.5677	1101
PPP6R3	1.5674	1102
ARL11	1.5669	1103
MRPS22	1.5663	1104
BCLAF1	1.5662	1105
HIST2H2AB	1.5662	1106
CTSA	1.5656	1107
AQP11	1.5656	1108
MEP1B	1.5656	1109
PRPF18	1.5655	1110
CMKLR1	1.5649	1111
HACD2	1.5646	1112
MAPK12	1.5644	1113
ZBTB34	1.5644	1114
TM4SF20	1.5639	1115
C1R	1.5638	1116
TSHR	1.5633	1117
KRT1	1.5633	1118
TDP2	1.5632	1119
PANK2	1.5631	1120
IRX3	1.5631	1121
ZDHHC6	1.5627	1122
PYGB	1.562	1123
DUSP8	1.5616	1124
ZNF879	1.5614	1125
TTC37	1.5614	1126
UGT3A1	1.5613	1127
POR	1.5608	1128
MLN	1.5602	1129
OSM	1.56	1130
HYPK	1.5599	1131
RUNX1T1	1.5595	1132
OR2A7	1.5594	1133
RGS4	1.5591	1134
FARSA	1.5588	1135
C11orf94	1.5587	1136
ALG6	1.5586	1137
DMP1	1.5573	1138
LRP3	1.5567	1139
COQ2	1.5565	1140
KIAA1257	1.5565	1141
DNAH17	1.5565	1142
OR5B17	1.5561	1143
KRT2	1.5557	1144
KAT2B	1.5557	1145
GDNF	1.5552	1146
LHX2	1.5551	1147
LRRC40	1.555	1148
PCDHB7	1.5549	1149
KLLN	1.5543	1150
TMOD2	1.5541	1151
IGSF10	1.554	1152
UPRT	1.5535	1153
KCTD6	1.5534	1154
NGDN	1.5533	1155
C15orf52	1.5532	1156
AIFM2	1.5531	1157
ZSCAN5A	1.5525	1158
TRRAP	1.5523	1159
MC3R	1.5519	1160
ZNF799	1.5516	1161
DENND1B	1.5515	1162
KMT2B	1.5513	1163
MGAT4D	1.5512	1164
ANKRD37	1.5511	1165
GDF15	1.551	1166
NEUROD2	1.5504	1167
JADE3	1.5503	1168
CCL3L1	1.5498	1169
PAX7	1.5495	1170
CELF3	1.5495	1171
SLC25A15	1.5494	1172
OGG1	1.5485	1173
KIF11	1.5485	1174
INAFM2	1.5481	1175
COL5A2	1.5477	1176
LRRC8B	1.5474	1177
ATP13A5	1.5472	1178
FBLN2	1.5471	1179
ASCL2	1.547	1180
WASHC3	1.5469	1181
RFPL4B	1.5468	1182
NYNRIN	1.5466	1183
ACSL3	1.5465	1184
FAM53A	1.5462	1185
HTR1D	1.5459	1186
ST8SIA2	1.5459	1187
USP49	1.5455	1188
CACNA1E	1.5455	1189
TMIE	1.5454	1190
DIRAS2	1.5453	1191
MMP20	1.5449	1192
CLLU1OS	1.5442	1193
NOL8	1.5437	1194
RRP7A	1.5436	1195
DRICH1	1.5435	1196
PRSS22	1.5433	1197
NOTCH2	1.5431	1198
RNF41	1.5431	1199
RSPO1	1.5425	1200
RFLNB	1.5423	1201
FAM219B	1.542	1202
KRT19	1.5418	1203
THSD7A	1.5414	1204
CCDC186	1.5412	1205
XYLT2	1.5403	1206
CTDNEP1	1.5399	1207
IARS	1.5396	1208
HCK	1.5395	1209
RECK	1.5395	1210
XRCC2	1.5393	1211
ZNF843	1.539	1212
STK32B	1.5387	1213
ENTPD4	1.5383	1214
MUC17	1.5383	1215
OR10P1	1.5381	1216
DHRS7C	1.5378	1217
FBRSL1	1.5376	1218
EVPL	1.5368	1219
GLRA1	1.5362	1220
DERL1	1.5358	1221
CARD18	1.5356	1222
OR5D16	1.5355	1223
GOT1L1	1.5353	1224
SEC24B	1.5353	1225
GADD45B	1.5349	1226
FAM198A	1.5349	1227
OCA2	1.5348	1228
R3HDM1	1.5348	1229
FAM184B	1.5346	1230
CLDN18	1.5343	1231
PCDHA4	1.5342	1232
DNPH1	1.5341	1233
INVS	1.534	1234
KRTAP7-1	1.5337	1235
NEK8	1.5337	1236
KRTAP2-4	1.5333	1237
VPS33B	1.5331	1238
REM1	1.5329	1239
AKT3	1.5325	1240
FGFR4	1.5323	1241
EFCAB12	1.5322	1242
C22orf39	1.5321	1243
ZNF391	1.5319	1244
HOXD12	1.5316	1245
LYPD1	1.5315	1246
CST9	1.5313	1247
PATZ1	1.5311	1248
HPSE2	1.531	1249
TJP2	1.5308	1250
TBC1D9B	1.5304	1251
MSH4	1.53	1252
PSMA3	1.5299	1253
KIF26A	1.5294	1254
TCF21	1.5291	1255
ZNF740	1.529	1256
FAM117A	1.529	1257
CLDN15	1.5279	1258
FTH1	1.5278	1259
ST18	1.5276	1260
EME1	1.5276	1261
BCL2L14	1.5271	1262
RAD21	1.527	1263
NUP155	1.5269	1264
ANPEP	1.5269	1265
PSMC3	1.5267	1266
HMGXB4	1.5266	1267
CCS	1.5264	1268
MREG	1.5263	1269
STAT4	1.5263	1270
MEOX2	1.526	1271
GJC1	1.5259	1272
LRRC55	1.5258	1273
ANKRD65	1.5257	1274
FDPS	1.5253	1275
ACTBL2	1.5252	1276
CCDC84	1.525	1277
ABCC1	1.5249	1278
C12orf76	1.5248	1279
NOL6	1.5248	1280
UBL3	1.5248	1281
OR6C70	1.5246	1282
ICAM4	1.5244	1283
TRIM49D2	1.5244	1284
USE1	1.5242	1285
BAAT	1.5241	1286
WRN	1.5241	1287
KRTAP10-5	1.5239	1288
UQCR11	1.5239	1289
AZIN2	1.5239	1290
LHFP	1.5237	1291
SRGAP3	1.5236	1292
CPA1	1.5236	1293
DDOST	1.5228	1294
ZIM2	1.5226	1295
MRPL14	1.5225	1296
RBM4	1.5225	1297
EN1	1.5224	1298
LIPF	1.5223	1299
HSF5	1.5222	1300
SMIM11B	1.5218	1301
TRIM77	1.5217	1302
SLC25A46	1.5217	1303
LEPROT	1.5209	1304
CCDC117	1.5208	1305
RIMBP3	1.5207	1306
PCSK2	1.5206	1307
ZC3HAV1L	1.5205	1308
DNAJC19	1.5205	1309
CCHCR1	1.5204	1310
CLECL1	1.5204	1311
CORO6	1.5203	1312
NEBL	1.5197	1313
ZNF778	1.5196	1314
AQP9	1.5184	1315
KLRG1	1.5181	1316
ARID3A	1.5178	1317
SNRPB2	1.5174	1318
ASAP1	1.5172	1319
L3MBTL2	1.5169	1320
INTS10	1.5169	1321
SH3BGRL	1.5166	1322
ARL4A	1.516	1323
CCDC151	1.5158	1324
STUM	1.5155	1325
ARL6	1.5151	1326
PER3	1.5146	1327
PEAK1	1.5145	1328
C22orf23	1.514	1329
CCDC71L	1.5137	1330
CCPG1	1.5136	1331
OR2A5	1.5133	1332
HIST1H3G	1.513	1333
ERCC1	1.5126	1334
CUL9	1.5119	1335
NIPA2	1.5119	1336
CD96	1.5114	1337
SELENOW	1.5112	1338
TMEM200A	1.511	1339
SYNPO2	1.5109	1340
SLC25A20	1.5109	1341
CRABP1	1.5107	1342
MFSD5	1.5106	1343
ATP4A	1.5103	1344
EPG5	1.5102	1345
RPTOR	1.5099	1346
SDF2	1.5092	1347
STAT6	1.5088	1348
ICA1	1.5088	1349
CCT7	1.5087	1350
RNASEH2C	1.5083	1351
KDSR	1.5082	1352
GUCA1A	1.5081	1353
XKR3	1.5081	1354
ATG4B	1.508	1355
AXIN1	1.5079	1356
LRP2BP	1.5078	1357
PICK1	1.5065	1358
ACOXL	1.5058	1359
PPP1R37	1.5057	1360
SLC39A14	1.5056	1361
POLR2C	1.505	1362
NARS	1.5049	1363
GNRH1	1.5047	1364
NOM1	1.5046	1365
GTF2IRD2B	1.5044	1366
MFHAS1	1.5043	1367
UTF1	1.5043	1368
CGRRF1	1.5039	1369
AHCY	1.5035	1370
PHLDA1	1.5028	1371
CAMK2A	1.5028	1372
C11orf88	1.5026	1373
FERMT3	1.5023	1374
USP19	1.5021	1375
RHBDF2	1.5021	1376
PAQR3	1.5017	1377
CA2	1.5015	1378
POU6F1	1.5009	1379
ALX4	1.5008	1380
DIS3	1.4998	1381
HAUS1	1.4991	1382
PRCP	1.4991	1383
OR2D3	1.4987	1384
KRTAP2-3	1.4986	1385
COL9A2	1.4985	1386
TXNDC16	1.4984	1387
AGPAT5	1.4984	1388
NPY2R	1.4984	1389
IFNK	1.498	1390
ADSSL1	1.4969	1391
CSTF1	1.4967	1392
SLC25A23	1.4966	1393
FAM50B	1.4963	1394
ATP6V0A4	1.4962	1395
PIBF1	1.4962	1396
REEP6	1.4961	1397
ZBTB44	1.4961	1398
NAXD	1.4959	1399
IRS2	1.4959	1400
OR1E1	1.4957	1401
TRIO	1.4957	1402
EPOR	1.4955	1403
TTC13	1.4951	1404
GIT2	1.495	1405
PTH2R	1.495	1406
HOXB2	1.4947	1407
ITM2B	1.4946	1408
COPZ2	1.4943	1409
CCDC153	1.4942	1410
OR6A2	1.4938	1411
DNTTIP2	1.4937	1412
WDR44	1.4935	1413
CYP3A5	1.4929	1414
ZBTB47	1.4927	1415
RASSF9	1.4926	1416
C15orf32	1.4925	1417
WFDC1	1.4919	1418
PCDHB10	1.4917	1419
ATXN7	1.4912	1420
OR2AE1	1.4905	1421
SCARF1	1.4903	1422
SFT2D1	1.4902	1423
PCDH9	1.4902	1424
TBC1D9	1.4902	1425
JTB	1.4901	1426
MTRF1L	1.4896	1427
CRADD	1.4893	1428
EID3	1.4891	1429
SERHL2	1.489	1430
CFAP53	1.4886	1431
PRAMEF12	1.4886	1432
UST	1.4882	1433
GOLGA4	1.4882	1434
ABCA8	1.4882	1435
AP4E1	1.4882	1436
C2orf69	1.4881	1437
TUFT1	1.4878	1438
TOM1L1	1.4876	1439
CAMSAP1	1.4874	1440
WFS1	1.4873	1441
DOPEY1	1.487	1442
RNF114	1.4868	1443
TMEM241	1.4868	1444
MADCAM1	1.4868	1445
C11orf40	1.4863	1446
UPF2	1.4863	1447
TWF1	1.4862	1448
GIMAP2	1.4855	1449
C10orf111	1.4846	1450
YAF2	1.4845	1451
NTRK1	1.4843	1452
SLC25A26	1.4842	1453
PSMB8	1.4838	1454
BEX1	1.4836	1455
CGB1	1.4836	1456
GRAP2	1.4835	1457
DRD3	1.4835	1458
L3HYPDH	1.4828	1459
QDPR	1.4825	1460
BLOC1S6	1.4825	1461
CPSF3	1.4824	1462
FAM133B	1.4822	1463
RSPH9	1.4821	1464
GTF2H2	1.482	1465
PDE6A	1.4818	1466
ME2	1.4816	1467
SREBF2	1.4813	1468
DDX47	1.4811	1469
ZNF776	1.4807	1470
FOXE3	1.4805	1471
PHF23	1.4801	1472
DDX39B	1.4797	1473
ZNF586	1.4795	1474
ICAM5	1.4794	1475
DEFB130	1.4793	1476
PAGE3	1.4792	1477
CCAR2	1.479	1478
TMEM120B	1.4788	1479
HIST2H2BE	1.4781	1480
RGPD3	1.478	1481
THAP7	1.4778	1482
CDH12	1.4778	1483
SH2D3A	1.4776	1484
ANKLE1	1.4774	1485
KRTAP5-10	1.4773	1486
CRLF1	1.477	1487
SEL1L2	1.477	1488
HES2	1.4768	1489
SUSD1	1.4768	1490
METTL27	1.4766	1491
HNRNPD	1.4765	1492
SIK2	1.4764	1493
FBXO40	1.4764	1494
SELENBP1	1.4764	1495
ETFRF1	1.4763	1496
TMIGD3	1.4762	1497
BTF3	1.476	1498
TNFSF18	1.4759	1499
CCNE1	1.4757	1500
PLIN5	1.4756	1501
OR5H15	1.4755	1502
NCK1	1.4754	1503
EPN3	1.4752	1504
FES	1.4751	1505
PDZRN4	1.475	1506
C1orf106	1.4748	1507
C17orf105	1.4748	1508
C18orf21	1.4746	1509
KLC4	1.4743	1510
HOXB6	1.4743	1511
TYW5	1.4738	1512
KCNA2	1.4737	1513
C6orf203	1.4735	1514
DNASE2B	1.4735	1515
TGOLN2	1.4732	1516
PBX2	1.4731	1517
PCDHGC5	1.4728	1518
OR13G1	1.4724	1519
ARAF	1.4724	1520
ADGRG6	1.4722	1521
OR2T3	1.4721	1522
PAPPA2	1.4713	1523
ANGPT1	1.4713	1524
NODAL	1.471	1525
REXO5	1.4709	1526
LENG9	1.4707	1527
DCP1A	1.4706	1528
CCDC180	1.4706	1529
STON2	1.4706	1530
MSMB	1.4705	1531
GRK1	1.4703	1532
CDHR4	1.4702	1533
TNFSF11	1.4701	1534
SNX32	1.4701	1535
EVX2	1.47	1536
GRIFIN	1.4699	1537
SHISA2	1.4695	1538
OR2B3	1.4685	1539
DDX3Y	1.4684	1540
OR1G1	1.468	1541
GTF2A1L	1.468	1542
PRIM2	1.4679	1543
ITGB3	1.4674	1544
SH3BP1	1.4673	1545
PSMD14	1.4671	1546
FARSB	1.4667	1547
UGT8	1.4665	1548
C2orf74	1.4664	1549
SUPT20HL2	1.4657	1550
FSBP	1.4656	1551
ARMC9	1.465	1552
DAZAP2	1.465	1553
HOXB3	1.4648	1554
ZNF580	1.4647	1555
TCP10L	1.4647	1556
PRAMEF5	1.4636	1557
RMDN2	1.4633	1558
ERVV-2	1.4633	1559
COX8C	1.4633	1560
EFNB2	1.4633	1561
NDRG2	1.463	1562
MARS	1.4627	1563
GLT8D2	1.4627	1564
PABPC1L	1.4626	1565
CDK18	1.4624	1566
SLC35A1	1.4624	1567
CHRNG	1.4622	1568
C5orf34	1.4621	1569
C12orf57	1.4619	1570
TBC1D1	1.4616	1571
CLEC2A	1.4612	1572
F10	1.46	1573
OR5AS1	1.4596	1574
EPB41L4A	1.4594	1575
KRTAP26-1	1.4594	1576
AWAT1	1.4593	1577
FAM227B	1.4593	1578
CTPS2	1.4587	1579
C5AR2	1.4583	1580
MTRNR2L10	1.4581	1581
BCL2L10	1.4577	1582
RALA	1.4572	1583
MPI	1.457	1584
CDON	1.4566	1585
PLLP	1.4563	1586
TFRC	1.4562	1587
OSGEPL1	1.4551	1588
MAFA	1.4551	1589
LGALS7	1.455	1590
B4GALNT4	1.455	1591
ETAA1	1.4546	1592
CDK5R1	1.4546	1593
SLC6A18	1.4545	1594
KIAA1211L	1.4545	1595
THSD7B	1.4544	1596
HIVEP3	1.4543	1597
PMP22	1.4538	1598
DERA	1.4531	1599
CXCL8	1.4522	1600
GAS2L2	1.4519	1601
EPRS	1.4518	1602
BBIP1	1.4518	1603
ANKRD60	1.4517	1604
PDZD8	1.4517	1605
SDAD1	1.4515	1606
BMP1	1.4515	1607
KXD1	1.4514	1608
GJC3	1.4506	1609
MTRNR2L8	1.4503	1610
YOD1	1.4498	1611
C20orf173	1.4498	1612
CEP63	1.4496	1613
PTTG1	1.4496	1614
PPME1	1.4495	1615
KLK11	1.4491	1616
HRC	1.449	1617
FAM78B	1.4488	1618
KLHL14	1.4488	1619
SLC25A19	1.4485	1620
OR6C3	1.4484	1621
BCL2	1.4484	1622
KEAP1	1.4483	1623
PLAT	1.448	1624
CEP72	1.448	1625
ROBO2	1.4478	1626
AIF1L	1.4477	1627
RALY	1.4471	1628
WNT2B	1.447	1629
PTH2	1.4467	1630
KCNAB3	1.4461	1631
IFIT1	1.446	1632
SLC29A1	1.4458	1633
OR2G3	1.4458	1634
ERCC4	1.4455	1635
KCTD3	1.4454	1636
UHMK1	1.4454	1637
ZNF732	1.4451	1638
RABEP1	1.4451	1639
OPN4	1.4448	1640
NAA35	1.4447	1641
PON3	1.4442	1642
LCT	1.4442	1643
SP3	1.4441	1644
DDX59	1.4438	1645
NAT2	1.4438	1646
INCA1	1.4438	1647
AIFM1	1.4436	1648
MED17	1.4435	1649
GJA5	1.4433	1650
ASPHD1	1.443	1651
TYR	1.4426	1652
NAF1	1.4423	1653
SLC35A2	1.4422	1654
NFIB	1.4421	1655
CD14	1.442	1656
TAPT1	1.4417	1657
RARB	1.4415	1658
ABLIM2	1.4412	1659
SLC35E4	1.4406	1660
CLEC2L	1.4403	1661
SRPK2	1.4403	1662
RUNX3	1.44	1663
HMX1	1.4398	1664
BATF	1.4395	1665
RFX6	1.4392	1666
RHOT1	1.4392	1667
CAP1	1.4392	1668
PSMD8	1.4391	1669
PAICS	1.4391	1670
MGARP	1.439	1671
KRTAP4-1	1.4388	1672
BOD1L1	1.4382	1673
DHCR7	1.4379	1674
GRP	1.4379	1675
RNF138	1.4376	1676
SETD7	1.4374	1677
RAB36	1.4374	1678
TIGD2	1.4374	1679
DAD1	1.4372	1680
PSMD13	1.437	1681
HIBCH	1.4368	1682
DGKQ	1.4367	1683
CENPT	1.4365	1684
RGS2	1.4364	1685
LARP4	1.4357	1686
IL2RA	1.4357	1687
ZNF280C	1.4356	1688
TRAPPC6A	1.4354	1689
IDH3G	1.4353	1690
PCDHB13	1.4351	1691
PCBP4	1.4349	1692
SCN3B	1.4347	1693
ARSB	1.4346	1694
C17orf53	1.4345	1695
MTRNR2L9	1.4342	1696
CD99L2	1.4342	1697
PDE8A	1.4341	1698
CD22	1.434	1699
TMEM69	1.434	1700
ASPM	1.4336	1701
SLA2	1.4335	1702
EDAR	1.4335	1703
TFPI	1.4334	1704
FOXD4L3	1.4333	1705
COLEC11	1.4333	1706
TOP2A	1.4328	1707
HBQ1	1.4328	1708
HSPB7	1.4327	1709
SIGLEC12	1.4326	1710
PDE4B	1.4326	1711
SGMS2	1.4326	1712
ALG11	1.4326	1713
HFE2	1.4321	1714
TMED6	1.4319	1715
ATP8B2	1.4318	1716
DNAH5	1.4318	1717
ATP13A1	1.4318	1718
MTFMT	1.4317	1719
RAB39A	1.4316	1720
RNF157	1.4316	1721
FASTK	1.4314	1722
PFDN4	1.4313	1723
NOP10	1.4312	1724
TAS2R20	1.4311	1725
MPZ	1.431	1726
NBR1	1.4308	1727
RAF1	1.4308	1728
GNAI1	1.4306	1729
OR5F1	1.4303	1730
KRTAP21-1	1.43	1731
SLC33A1	1.4297	1732
OR6T1	1.4295	1733
NEDD8-MDP1	1.4293	1734
FOXD4L5	1.4291	1735
COG3	1.429	1736
PRR27	1.4288	1737
ISL1	1.4286	1738
C16orf82	1.4286	1739
THBD	1.4273	1740
MYF6	1.4271	1741
ACTC1	1.4271	1742
SRSF9	1.427	1743
CYYR1-AS1	1.4269	1744
DENND2D	1.4265	1745
YBEY	1.4265	1746
ATP5B	1.4264	1747
ADGRA1	1.4262	1748
C17orf51	1.426	1749
HECTD1	1.426	1750
INPP5A	1.4259	1751
OR10K2	1.4257	1752
OR5C1	1.4256	1753
SPTB	1.4256	1754
TUFM	1.4255	1755
ADPRM	1.4255	1756
OR5L1	1.4253	1757
GLTP	1.4251	1758
FNDC11	1.4251	1759
ZNF541	1.4249	1760
GLCCI1	1.4248	1761
SLC38A11	1.4248	1762
NBPF7	1.4245	1763
OR1N1	1.4244	1764
RPL17-C18orf32	1.4242	1765
IL23A	1.4242	1766
LGALS4	1.4242	1767
CALML6	1.424	1768
ZNF444	1.4239	1769
UPF3A	1.4238	1770
SBF2	1.4237	1771
PPFIA2	1.4234	1772
FGF9	1.4231	1773
IFRD2	1.4229	1774
HECTD4	1.4228	1775
C1QTNF5	1.4225	1776
WBP11	1.4223	1777
KLRC3	1.4221	1778
LDLRAD4	1.4221	1779
ATXN7L1	1.4217	1780
CDH24	1.4215	1781
ZNF705D	1.4214	1782
KIF25	1.4212	1783
C7orf66	1.421	1784
MYH13	1.4208	1785
CD300E	1.4206	1786
OXER1	1.4205	1787
FIBIN	1.4204	1788
TRAF4	1.4204	1789
PRSS46	1.4203	1790
POTED	1.4201	1791
LAPTM5	1.4196	1792
POC5	1.4194	1793
PARP14	1.4193	1794
ZCCHC13	1.4191	1795
VPS37A	1.4186	1796
PPIG	1.4185	1797
PHGDH	1.4172	1798
LRRC63	1.4163	1799
MED18	1.4162	1800
TYRO3	1.4161	1801
PINK1	1.4161	1802
STARD8	1.4157	1803
GUF1	1.4157	1804
VPS51	1.4157	1805
PPP1R13L	1.4156	1806
CLDN23	1.4152	1807
CCNT1	1.415	1808
HEBP2	1.4147	1809
LNX1	1.4146	1810
HNRNPCL1	1.4146	1811
SYT14	1.4146	1812
GPR27	1.4144	1813
TAS2R46	1.414	1814
NXPH2	1.4138	1815
CPA3	1.413	1816
GSTA5	1.4129	1817
MAN2A1	1.4127	1818
SNX4	1.4124	1819
ABCG8	1.4124	1820
ERAL1	1.4123	1821
KIF4B	1.412	1822
FRZB	1.4118	1823
CHSY1	1.4113	1824
EXOC3L4	1.4113	1825
LPAR6	1.4112	1826
OR14C36	1.4112	1827
DIXDC1	1.4112	1828
COL14A1	1.4111	1829
KBTBD12	1.411	1830
FAM214A	1.4109	1831
IRF3	1.4108	1832
CARMIL2	1.4107	1833
ALDH3B2	1.4103	1834
RGCC	1.4102	1835
NCKAP1	1.4101	1836
ZNF282	1.4097	1837
KCMF1	1.4096	1838
VPS13A	1.4095	1839
FOXN3	1.4094	1840
HIST1H4C	1.4094	1841
GIPC3	1.4092	1842
SLC29A3	1.4087	1843
UQCRHL	1.4085	1844
LCA5	1.4081	1845
SPRED2	1.4081	1846
SSPO	1.408	1847
KCNK18	1.4078	1848
CALCOCO1	1.4077	1849
CLDN3	1.4077	1850
KLF9	1.4076	1851
MS4A10	1.4074	1852
CYLC1	1.4074	1853
C11orf44	1.4073	1854
ADH5	1.4071	1855
MRPL28	1.407	1856
FGF20	1.4069	1857
RECQL5	1.4065	1858
PAQR4	1.4063	1859
FCGR2B	1.4062	1860
PABPC5	1.4061	1861
ATP11C	1.4059	1862
MTMR4	1.4057	1863
RBP5	1.4057	1864
DCLRE1A	1.4055	1865
CLEC19A	1.4052	1866
NAIF1	1.4052	1867
AHI1	1.405	1868
PRAC2	1.405	1869
MLLT6	1.4049	1870
ZNF20	1.4049	1871
PYGL	1.4048	1872
SSFA2	1.4045	1873
OR4K15	1.4043	1874
METTL3	1.4041	1875
GMDS	1.404	1876
IGLON5	1.4039	1877
POU5F1	1.4036	1878
SH3D19	1.4033	1879
MICU3	1.4032	1880
TRIM64C	1.4031	1881
FBXO38	1.403	1882
GRM4	1.4027	1883
NEUROG2	1.4026	1884
PTP4A1	1.4023	1885
ZNF621	1.4019	1886
TUT1	1.4016	1887
DIS3L	1.4015	1888
PFDN6	1.4015	1889
VWA2	1.4012	1890
ZMYND11	1.401	1891
COL11A2	1.4009	1892
BAG6	1.4008	1893
DNAI1	1.4007	1894
TIGD1	1.4005	1895
PIK3CA	1.4005	1896
ZNF774	1.4005	1897
JUNB	1.3999	1898
SLC2A4	1.3997	1899
SLC25A53	1.3997	1900
OVCH2	1.3996	1901
C16orf46	1.3995	1902
FAM169B	1.3992	1903
TAS2R42	1.3988	1904
SENP8	1.3988	1905
RGS3	1.3986	1906
RPLP1	1.3986	1907
GPM6B	1.3986	1908
EGR1	1.3986	1909
RHCG	1.3983	1910
FNDC3A	1.3982	1911
ZNF646	1.3981	1912
SLC35F3	1.398	1913
USP54	1.398	1914
DUSP4	1.3979	1915
ZNF524	1.3979	1916
TAX1BP1	1.3979	1917
SMC1A	1.3978	1918
TMEM19	1.3977	1919
DIP2C	1.3975	1920
KLHDC7A	1.3972	1921
RABIF	1.3972	1922
CNKSR3	1.3971	1923
STAG3	1.3967	1924
MRPS16	1.3966	1925
MAL2	1.3964	1926
ZNHIT3	1.3964	1927
JPH3	1.3964	1928
GRPR	1.3961	1929
BEND3	1.3959	1930
CHD2	1.3957	1931
B9D1	1.3955	1932
EFHB	1.3953	1933
METTL26	1.3948	1934
MBD3L1	1.3948	1935
GAS2L1	1.3947	1936
MEIKIN	1.3947	1937
ADGRE5	1.3942	1938
VN1R1	1.3941	1939
PROX1	1.3937	1940
OR10V1	1.3934	1941
POT1	1.3933	1942
DHPS	1.3932	1943
SLC34A3	1.3932	1944
HNRNPA3	1.3931	1945
LACRT	1.3931	1946
RPS2	1.393	1947
OXT	1.3929	1948
UFC1	1.3928	1949
GNLY	1.3928	1950
SCYL1	1.3924	1951
TCEANC2	1.3923	1952
CBR3	1.3923	1953
CCDC125	1.3922	1954
EMC10	1.392	1955
TNIP3	1.3919	1956
OR4F4	1.3919	1957
GTSE1	1.3918	1958
GORASP2	1.3918	1959
RIT2	1.3915	1960
PRAMEF4	1.3912	1961
PAX6	1.391	1962
PCDHB4	1.391	1963
TEX38	1.3909	1964
NDUFB1	1.3908	1965
SPRY1	1.3904	1966
RNF31	1.3904	1967
C1orf54	1.3903	1968
WEE2	1.3902	1969
TMEM257	1.3901	1970
EIF4G2	1.3901	1971
CD300LD	1.3898	1972
LOC100132813	1.3892	1973
CD1C	1.3889	1974
CNIH3	1.3888	1975
USP2	1.3885	1976
ACKR4	1.3885	1977
PCDHGA10	1.3881	1978
ARSG	1.3877	1979
NAPB	1.3876	1980
CLTA	1.3876	1981
C14orf180	1.3873	1982
MAP6D1	1.3872	1983
GDAP1L1	1.3871	1984
NBPF19	1.3868	1985
GLYCTK	1.3866	1986
ZNF19	1.3866	1987
KDM7A	1.3861	1988
PHF20	1.3857	1989
GPR101	1.3857	1990
GLMP	1.3857	1991
MBP	1.3852	1992
CRIPAK	1.3852	1993
PDLIM2	1.3848	1994
STX18	1.3845	1995
SERPINI2	1.3845	1996
CTNND2	1.3844	1997
KIF12	1.3842	1998
HSDL1	1.3841	1999
[truncated: 16,886 more rows]

## Sheet: 6H
TMT_ID	IRS1	POU2AF1	Status
TMT2.plex01	0.672844	-1.55013	plasmacell.leukemia
TMT3.plex01	0.307853	0.336278	plasmacell.leukemia
TMT4.plex01	-0.476301	0.0481108	multiple.myeloma
TMT5.plex01	0.0606584	-2.44239	multiple.myeloma
TMT6.plex01	0.609057	-1.28942	multiple.myeloma
TMT7.plex01	0.877105	0.866567	multiple.myeloma
TMT8.plex01	0.588467	0.436579	multiple.myeloma
TMT9.plex01	0.79756	1.69461	multiple.myeloma
TMT10.plex01	0.181277	-0.592122	multiple.myeloma
TMT11.plex01	1.21481	0.279441	multiple.myeloma
TMT12.plex01	-0.134423	-1.25012	multiple.myeloma
TMT13.plex01	1.44709	0.873763	multiple.myeloma
TMT14.plex01	0.864591	-0.739931	multiple.myeloma
TMT15.plex01	2.30241	-0.552402	multiple.myeloma
TMT16.plex01	0.558614	0.14062	NA
TMT2.plex02	-0.172423	-2.47203	MGUS
TMT3.plex02	0.571224	-4.79241	multiple.myeloma
TMT4.plex02	-1.05809	-2.67699	multiple.myeloma
TMT5.plex02	-1.82557	1.65558	multiple.myeloma
TMT6.plex02	0.161944	0.594643	multiple.myeloma
TMT7.plex02	1.98963	-1.97409	NA
TMT8.plex02	-0.246063	-3.30647	MGUS
TMT9.plex02	-0.981863	-2.6743	NA
TMT10.plex02	0.463622	0.359883	plasmacell.leukemia
TMT11.plex02	1.04341	1.00907	NA
TMT12.plex02	-0.715131	-3.81249	multiple.myeloma
TMT13.plex02	0.311977	0.190144	plasmacell.leukemia
TMT14.plex02	0.690171	0.445441	multiple.myeloma
TMT15.plex02	-0.0426484	1.52841	multiple.myeloma
TMT16.plex02	0.623004	0.466444	multiple.myeloma
TMT2.plex03	NA	1.11549	multiple.myeloma
TMT3.plex03	NA	0.399338	NA
TMT4.plex03	NA	-0.747793	multiple.myeloma
TMT5.plex03	NA	-0.456827	NA
TMT6.plex03	NA	0.623395	NA
TMT7.plex03	NA	0.272472	multiple.myeloma
TMT8.plex03	NA	0.738321	NA
TMT9.plex03	NA	1.31778	multiple.myeloma
TMT10.plex03	NA	-1.79697	plasmacell.leukemia
TMT11.plex03	NA	-0.31331	multiple.myeloma
TMT12.plex03	NA	-1.7743	plasmacell.leukemia
TMT13.plex03	NA	-0.0844706	multiple.myeloma
TMT14.plex03	NA	-0.871429	multiple.myeloma
TMT15.plex03	NA	0.387395	multiple.myeloma
TMT16.plex03	NA	2.19169	multiple.myeloma
TMT2.plex04	-0.562089	-1.53332	plasmacell.leukemia
TMT3.plex04	-1.06175	1.16957	multiple.myeloma
TMT4.plex04	-0.451234	-0.855061	multiple.myeloma
TMT5.plex04	-1.62947	-1.60953	multiple.myeloma
TMT6.plex04	-1.37812	0.376613	MGUS
TMT7.plex04	1.41425	0.428414	multiple.myeloma
TMT8.plex04	-0.362156	0.576495	plasmacell.leukemia
TMT9.plex04	-1.75049	-1.76161	MGUS
TMT10.plex04	-1.53295	0.312154	multiple.myeloma
TMT11.plex04	-0.0972644	0.0953867	multiple.myeloma
TMT12.plex04	-1.68196	0.184763	multiple.myeloma
TMT13.plex04	-0.922771	-1.59617	multiple.myeloma
TMT14.plex04	-1.64468	-1.43806	multiple.myeloma
TMT15.plex04	-0.924215	1.55308	multiple.myeloma
TMT16.plex04	-0.741599	0.561062	multiple.myeloma
TMT2.plex05	0.316775	-0.215198	multiple.myeloma
TMT3.plex05	-0.337546	1.18994	multiple.myeloma
TMT4.plex05	1.63166	0.536375	multiple.myeloma
TMT5.plex05	-1.50991	1.60741	multiple.myeloma
TMT6.plex05	-0.591132	-0.883403	plasmacell.leukemia
TMT7.plex05	-0.374293	2.54081	multiple.myeloma
TMT8.plex05	1.08634	-0.728957	plasmacell.leukemia
TMT9.plex05	2.22078	0.288039	multiple.myeloma
TMT10.plex05	-1.13586	1.08869	multiple.myeloma
TMT11.plex05	-0.136723	-0.113589	multiple.myeloma
TMT12.plex05	0.51967	0.0973954	multiple.myeloma
TMT13.plex05	0.427319	-0.655926	multiple.myeloma
TMT14.plex05	1.7463	1.12808	multiple.myeloma
TMT15.plex05	0.348039	1.71076	multiple.myeloma
TMT16.plex05	1.55568	-1.92525	multiple.myeloma
TMT2.plex06	-2.33527	-1.24782	multiple.myeloma
TMT3.plex06	-2.28442	0.136931	multiple.myeloma
TMT4.plex06	2.31742	0.847988	plasmacell.leukemia
TMT5.plex06	-1.41914	-1.91099	multiple.myeloma
TMT6.plex06	-0.855115	-2.16229	multiple.myeloma
TMT7.plex06	-2.10397	-1.49252	multiple.myeloma
TMT8.plex06	-1.28826	1.60881	multiple.myeloma
TMT9.plex06	-0.311631	0.963389	multiple.myeloma
TMT10.plex06	-0.578644	1.05614	multiple.myeloma
TMT11.plex06	-2.63294	-0.0405591	multiple.myeloma
TMT12.plex06	-0.908636	0.617506	multiple.myeloma
TMT13.plex06	-3.24344	0.348482	multiple.myeloma
TMT14.plex06	1.17139	-0.794556	multiple.myeloma
TMT15.plex06	-0.866341	1.9716	multiple.myeloma
TMT16.plex06	3.02681	0.00796177	multiple.myeloma
TMT2.plex07	-1.64903	-1.21531	plasmacell.leukemia
TMT3.plex07	-1.3816	-0.528266	multiple.myeloma
TMT4.plex07	-1.82081	-0.896422	multiple.myeloma
TMT5.plex07	-1.64061	-1.52053	multiple.myeloma
TMT6.plex07	-1.89974	-0.708879	multiple.myeloma
TMT7.plex07	-0.713793	1.14442	multiple.myeloma
TMT8.plex07	1.26071	0.48637	multiple.myeloma
TMT9.plex07	1.01373	1.92814	multiple.myeloma
TMT10.plex07	0.597835	0.977034	multiple.myeloma
TMT11.plex07	-0.570556	-0.386628	multiple.myeloma
TMT12.plex07	-0.851816	0.448437	NA
TMT13.plex07	0.122139	0.543088	multiple.myeloma
TMT14.plex07	0.625332	-1.33161	plasmacell.leukemia
TMT15.plex07	-1.46466	-1.00262	multiple.myeloma
TMT16.plex07	-2.17534	-1.00097	multiple.myeloma
TMT2.plex08	-1.12536	0.388687	multiple.myeloma
TMT3.plex08	-1.48826	-1.95152	multiple.myeloma
TMT4.plex08	2.44737	-0.0117403	multiple.myeloma
TMT5.plex08	-4.06299	-0.557462	plasmacell.leukemia
TMT6.plex08	-2.23117	-2.09456	multiple.myeloma
TMT7.plex08	-2.06569	0.325279	multiple.myeloma
TMT8.plex08	1.16773	-1.02243	MGUS
TMT9.plex08	-0.925433	-0.458045	plasmacell.leukemia
TMT10.plex08	-0.686307	-2.43026	multiple.myeloma
TMT11.plex08	-2.06157	2.55952	multiple.myeloma
TMT12.plex08	-0.356261	0.116574	multiple.myeloma
TMT13.plex08	-0.91867	0.366634	multiple.myeloma
TMT14.plex08	1.22527	0.539979	multiple.myeloma
TMT15.plex08	-2.51259	-1.65482	multiple.myeloma
TMT16.plex08	0.0454902	-2.61355	multiple.myeloma
TMT2.plex09	-0.315199	-0.423013	multiple.myeloma
TMT3.plex09	0.464566	-0.727868	multiple.myeloma
TMT4.plex09	-1.9002	-0.415396	multiple.myeloma
TMT5.plex09	0.123014	0.444839	multiple.myeloma
TMT6.plex09	0.85447	0.416395	multiple.myeloma
TMT7.plex09	-1.34883	-1.85546	MGUS
TMT8.plex09	-0.730804	-0.970436	multiple.myeloma
TMT9.plex09	-2.77976	0.129924	plasmacell.leukemia
TMT10.plex09	-0.205706	-0.340787	MGUS
TMT11.plex09	1.02712	0.473204	multiple.myeloma
TMT12.plex09	1.75226	0.206242	plasmacell.leukemia
TMT13.plex09	0.288317	0.380871	multiple.myeloma
TMT14.plex09	1.49422	0.518003	multiple.myeloma
TMT15.plex09	0.53505	1.24448	multiple.myeloma
TMT16.plex09	-0.996974	-1.91361	multiple.myeloma
TMT2.plex10	-1.25802	-0.0467348	multiple.myeloma
TMT3.plex10	-0.948097	-0.492815	NA
TMT4.plex10	-0.170722	0.299445	multiple.myeloma
TMT5.plex10	-1.47428	-0.800346	multiple.myeloma
TMT6.plex10	-0.515935	-1.95189	multiple.myeloma
TMT7.plex10	-2.19068	0.92025	NA
TMT8.plex10	-0.64297	0.878955	multiple.myeloma
TMT9.plex10	-1.99764	-0.628994	multiple.myeloma
TMT10.plex10	-0.375963	0.773305	multiple.myeloma
TMT11.plex10	-2.94693	-1.13732	NA
TMT12.plex10	-2.11582	-0.910188	multiple.myeloma
TMT13.plex10	-2.0388	-1.0949	multiple.myeloma
TMT14.plex10	-3.05712	-1.96328	multiple.myeloma
TMT15.plex10	2.08676	0.0130279	multiple.myeloma
TMT16.plex10	-0.163062	0.67785	multiple.myeloma
TMT2.plex11	-0.680459	-0.793184	NA
TMT3.plex11	-1.69324	-0.868505	healthy.CD138
TMT4.plex11	NA	-1.50818	healthy.CD138
TMT5.plex11	-2.73756	-1.90005	healthy.CD34
TMT6.plex11	-2.72467	-1.90362	healthy.CD19
TMT7.plex11	-2.30723	-1.22121	healthy.CD19
TMT8.plex11	-0.32087	-1.06541	NA
TMT9.plex11	-1.97477	-1.16966	healthy.CD138
TMT10.plex11	-1.33884	-1.12384	healthy.CD19
TMT11.plex11	-2.78932	-1.76574	healthy.CD34
TMT12.plex11	-1.34326	-0.735563	NA
TMT13.plex11	-2.76954	-1.80852	healthy.CD34
