# Supplementary material for: The proteogenomic landscape of multiple myeloma reveals insights into disease biology and therapeutic opportunities
Source: Nat Cancer. 2024 Jun 28;5(8):1267–84. doi: 10.1038/s43018-024-00784-3 (PMC11358022; doi:10.1038/s43018-024-00784-3)
Supplement: Supplementary file 9 — Statistical source data. [file 43018_2024_784_MOESM9_ESM.xlsx]

## Sheet: 7A
Protein.IDs	first.realGN	healthy CD138+	myeloma CD138+	fit_y	lower_prediction_y	upper_prediction_y
Q9GJ45;Q5RJ27;A0A140T975;A0A1W2PS39	HLA-A	-7.85558	-7.19465	-5.16637	-8.11824	-2.2145
P35612-2;P35612-8;P35612-9	ADD2	-5.38832	-6.26899	-3.49024	-6.43359	-0.5469
Q5BJF2;J3KT68;J3KTD1	TMEM97	-6.45584	-5.94396	-4.21546	-7.16206	-1.26886
Q4VCS5;E7ERM3;Q4VCS5-2;A6NP16	AMOT	-6.53442	-5.68147	-4.26884	-7.21571	-1.32198
O19617;A0A140T9H5;A0A140T921;A0A140TA05;A0A140T9L3;A0A140TA12	HLA-C	-1.39332	-5.6121	-0.77626	-3.71337	2.16085
Q9NPG8;C9J5I9	ZDHHC4	-6.76615	-5.48778	-4.42627	-7.37394	-1.4786
A0A0U1RR18;A0A0G2JNW7;Q9Y666;A0A0G2JQE3;H0YB78	SLC12A7	-5.76934	-5.16547	-3.74909	-6.69352	-0.80466
M0R266	FCGRT	-1.70455	-5.09684	-0.987693	-3.92495	1.94956
Q9UBG0;E7EME3	MRC2	-4.67147	-5.01203	-3.00326	-5.94479	-0.0617234
Q13349	ITGAD	-6.44205	-5.01023	-4.2061	-7.15265	-1.25954
Q7Z4F1;H0YHW7;Q7Z4F1-2	LRP10	-0.635113	-4.96845	-0.261174	-3.19816	2.67581
B4E171;B4DDG0;P41732	TSPAN7	-4.07922	-4.94201	-2.60091	-5.54118	0.339353
O43306;O43306-2;F8VZJ5	ADCY6	-6.41857	-4.85644	-4.19014	-7.13661	-1.24367
P50443;C9JAN6	SLC26A2	-3.47429	-4.80679	-2.18995	-5.12914	0.749231
A8K7Q2	HSPA8	-3.94053	-4.77675	-2.50669	-5.44669	0.433306
E7EW39;Q7Z2H8-4;Q7Z2H8-3;Q7Z2H8;E5RHG5	SLC36A1	-4.14097	-4.61748	-2.64286	-5.58325	0.297525
P51787;P51787-2;A0A2R8YEQ9;A0A2R8YDV1;A0A0J9YXF5	KCNQ1	-4.61261	-4.61372	-2.96327	-5.90467	-0.0218725
A8MZH0;A0A0G2JMW8;Q8N149-2;Q8N149;A0A0G2JMC9;Q8N149-3;Q8N149-4;A0A0D9SFC7;E9PDF4;A0A0G2JMR2	LILRA2	-2.74917	-4.5578	-1.69735	-4.63552	1.24082
H0Y5F3	FLNA	-5.03849	-4.51137	-3.25259	-6.19501	-0.310166
Q13443;A0AVL1;F8WC54;Q13443-2;A0A0J9YY58	ADAM9	-3.5156	-4.48299	-2.21802	-5.15727	0.721232
P25090	FPR2	-3.55344	-4.45259	-2.24372	-5.18304	0.69559
P01701	IGLV1-51	2.03658	-4.44303	1.55383	-1.38542	4.49308
P21854;A0A087X0Y7;A0A6E1WA84	CD72	-6.83351	-4.39039	-4.47203	-7.41994	-1.52412
P12314;C9JSN8;A0A0A0MRM3;Q92637-3;Q92637;P12314-2;A0A087WXZ6	FCGR1A	-2.04298	-4.38092	-1.21761	-4.15509	1.71988
Q16853-2;Q16853;K7EQZ5;K7EL47;Q16853-3;O75106-2;O75106	AOC3	-1.13958	-4.37686	-0.60388	-3.54091	2.33315
E9PN09;Q6YBV0	SLC36A4	-4.63535	-4.36301	-2.97872	-5.92017	-0.0372666
O95976	IGSF6	-4.30732	-4.34999	-2.75587	-5.6966	0.184861
Q9NPH3;Q9NPH3-2;C9J1D9;Q9NPH3-3;C9JT28;H7C3W4;C9J9W1	IL1RAP	-4.58554	-4.27262	-2.94488	-5.88622	-0.0035438
O14836-2;O14836;E7ER05;J3QR67;O14836-3	TNFRSF13B	-3.35574	-4.1246	-2.10942	-5.04841	0.82958
Q13444-8;Q13444-2;Q13444-7;Q13444-6;Q13444-12;Q13444-5;Q13444-4;Q13444-3;Q13444;Q13444-11;Q13444-10	ADAM15	-6.6521	-4.06098	-4.34879	-7.29606	-1.40152
H0Y6B2;H3BLV4;F8WAQ1;Q6UWL2-3;Q6UWL2;Q6UWL2-2	SUSD1	-4.0325	-4.02695	-2.56918	-5.50935	0.370998
A0A0G2JN67;F8W6G6;A0A0G2JNB3;A0A0G2JLT7;A0A0G2JQ25;A0A0G2JPR9;A0A0G2JPW1;A0A0G2JN08;A0A0G2JPW2;B5ME96;A0A0G2JQ26;A0A0G2JPY1;A0A0G2JPA2;A0A0G2JQ24;F8WD89;A0A0G2JLX9;P59901-2;C9JWL8;P59901;A0A0G2JNG2;A0A075B7A5	LILRB3	0.400575	-4.0157	0.442417	-2.49494	3.37978
Q9UQC2-2;Q9UQC2;E9PJ26;E9PJE2	GAB2	-2.49764	-4.00231	-1.52647	-4.46436	1.41142
Q9H6S3;Q9H6S3-3;Q9H6S3-2;A0A3B3ISQ4;H0YD62;H0YF37	EPS8L2	-1.13654	-4.00136	-0.601819	-3.53884	2.33521
Q13797;E9PDS3	ITGA9	-2.27664	-3.99676	-1.37634	-4.31401	1.56134
P43121;P43121-2	MCAM	-3.50094	-3.96905	-2.20806	-5.14729	0.731165
F8WE98	FLNA	-5.53041	-3.88128	-3.58677	-6.53051	-0.643034
Q9H1U4	MEGF9	-1.98484	-3.83789	-1.17811	-4.11554	1.75933
Q13641	TPBG	-5.34461	-3.83476	-3.46055	-6.40377	-0.517323
A2BFX2;A0A5S8K7D1	HLA-DRB1	-1.44531	-3.82963	-0.81158	-3.74871	2.12555
Q9UJ14;Q9UJ14-5;A2A2G5;Q9UJ14-4	GGT7	-3.42383	-3.79836	-2.15568	-5.09478	0.783425
Q07108;B4E009	CD69	-4.44371	-3.77512	-2.84853	-5.78955	0.092495
Q96F46-2;Q96F46	IL17RA	-1.48414	-3.76446	-0.83796	-3.7751	2.09918
Q6ZQN7	SLCO4C1	-1.73543	-3.72991	-1.00867	-3.94594	1.9286
Q86TV6;Q86TV6-2;A0A0C4DGK5;G3V3H1;H0YK02;H0YJS2;Q6PIF1;G3V3E4	TTC7B	-3.72038	-3.70974	-2.35714	-5.29673	0.582463
P06729;Q5JVN7	CD2	-4.22093	-3.70675	-2.69719	-5.63774	0.243366
O75326;O75326-2;F5GYX3	SEMA7A	-1.20141	-3.63783	-0.645886	-3.58293	2.29116
H0Y997;Q96J42-2;Q96J42;D6RB48;D6RBD9;H0Y928	TXNDC15	-3.95608	-3.60942	-2.51726	-5.45729	0.422769
Q4V9L6	TMEM119	-5.93812	-3.52666	-3.86375	-6.80869	-0.918814
P51828;F5H4D1;F5H699;H3BQ93	ADCY7	-5.30726	-3.50993	-3.43518	-6.3783	-0.492052
C9JF66;Q6PIZ9	TRAT1	-2.34213	-3.49216	-1.42083	-4.35856	1.51691
E9PIM6;E9PNQ8;P04216;J3QRJ3	THY1	-2.96403	-3.46488	-1.84332	-4.78176	1.09512
Q9C0H2-2;Q9C0H2;Q9C0H2-3;Q9C0H2-4;H7C3T6	TTYH3	-3.61885	-3.46237	-2.28816	-5.22758	0.651262
P05154;G3V5I3;G3V3F5;G3V482;G3V265;G3V264;G3V2M1	SERPINA5	-1.54734	-3.34143	-0.88089	-3.81806	2.05628
Q9UHX3-4;Q9UHX3-3;Q9UHX3;M0R0K5;Q9UHX3-6;Q9UHX3-2;Q9UHX3-5	ADGRE2	-2.23386	-3.33643	-1.34728	-4.28492	1.59036
P08581;P08581-2;P08581-3;H7C174	MET	-3.95542	-3.33136	-2.51681	-5.45684	0.423218
Q04721;D2WEZ3;P46531	NOTCH2	-5.10322	-3.33044	-3.29656	-6.23915	-0.353973
Q08334;H7C0Z5;H0Y3Z8;A0A1B0GU52;F8WDX2;A0A1B0GTI5	IL10RB	-1.13435	-3.32124	-0.600329	-3.53735	2.3367
P46092;K7ER70	CCR10	-5.46165	-3.28775	-3.54006	-6.48361	-0.596517
P56199;A0A494C0F7	ITGA1	-0.587984	-3.26386	-0.229157	-3.16614	2.70783
Q96S97;A0A494C017;C9JJV6;C9JZL8;A0A499FIY8;C9JC07	MYADM	-1.65586	-3.26028	-0.954612	-3.89184	1.98262
Q9NY15	STAB1	1.73644	-3.23591	1.34993	-1.58885	4.28872
F5GX88;P17813-2;P17813	ENG	-0.265327	-3.20388	-0.0099614	-2.94701	2.92708
Q9UEY8-2	ADD3	-2.21943	-3.16738	-1.33747	-4.2751	1.60015
O75689;A0A087WTN6;H0Y7Q1;A0A3B3ISA7;O75689-3;O75689-2;H7C264;H7C324;H7C4B3;H7BZT6;C9JN36	ADAP1	-2.04592	-3.13925	-1.2196	-4.15709	1.71788
Q9BT92;F5GWH6	TCHP	-2.28077	-3.13329	-1.37914	-4.31682	1.55854
Q92581-2;A0A0D9SGH0;Q92581-3;Q92581;A0A0D9SFM4;A0A6Q8PFS7;A0A6Q8PGY5;A0A1B0GV11	SLC9A6	-2.73575	-3.10927	-1.68823	-4.62638	1.24992
Q8TDQ1-3;Q8TDQ1-4;Q8TDQ1-2;Q8TDQ1-6;J3KS52;Q8TDQ1-5;Q8TDQ1	CD300LF	-0.316496	-3.10904	-0.0447228	-2.98175	2.89231
Q9HCM2;Q9HCM2-2;Q9HCM2-3;Q9HCM2-4	PLXNA4	-3.30093	-3.08845	-2.07219	-5.0111	0.866728
Q96DU3-2	SLAMF6	-1.3229	-3.08376	-0.728421	-3.6655	2.20866
Q06481-3;Q06481-6;Q06481;Q06481-4;Q06481-2;Q06481-5;E9PQS3;E9PSC7;E9PK76	APLP2	-4.1892	-3.07747	-2.67563	-5.61611	0.26486
Q14392	LRRC32	-4.95506	-3.0767	-3.19591	-6.13813	-0.2537
Q5VY43	PEAR1	-2.81641	-3.05687	-1.74303	-4.68128	1.19522
H0YNA2;Q8TCT8	SPPL2A	-5.40213	-3.02944	-3.49963	-6.44301	-0.556247
Q96QE2;E9PE47	SLC2A13	-3.31094	-3.02501	-2.07899	-5.01792	0.859941
A0A1W2PP29;A0A1W2PQZ3;A0A1W2PQE2	HLA-B	-4.34652	-3.00986	-2.7825	-5.72332	0.158311
P19801;P19801-2;C9J2J4;C9J0G8	AOC1	-6.55971	-3.00895	-4.28602	-7.23297	-1.33908
J3KPR9;P31645;P31645-2	SLC6A4	-5.29655	-2.98295	-3.4279	-6.371	-0.484808
P04439-2	HLA-A	-5.92224	-2.97718	-3.85296	-6.79785	-0.908073
O75022-2;A0A0G2JMM1;O75022-3;O75022;A0A0G2JM46;A0A0G2JMZ3;Q6PI73;A0A0G2JPG2;A0A0G2JMN6;A0A0G2JPK5;A0A0G2JN36;A0A0G2JN43;A0A0G2JLX6;A0A0G2JNW3;A0A0G2JPI7;A0A0G2JLU2;Q6PI73-2;A0A0G2JPN1	LILRB3	-3.13454	-2.96715	-1.95915	-4.89782	0.979522
A0A0A0MQS8;A0A2R8YEH1;Q02094;Q9UHG9;A0A087WZZ4	RHAG	-2.886	-2.95466	-1.7903	-4.72864	1.14803
Q8IWA5-3;Q8IWA5;Q8IWA5-2;K7ESF5;K7EPV6;K7ER17	SLC44A2	-5.84748	-2.95281	-3.80217	-6.74684	-0.857513
A0A087WV17;Q8IYS5-4;Q8IYS5-5;Q8IYS5;Q8IYS5-7;A0A0A0MR14;A0A0A0MRF2;A0A087X1R2;A0A0G2JMM7;A0A087X0P3;Q8IYS5-6;Q8IYS5-2;Q8IYS5-3	OSCAR	-5.05096	-2.92689	-3.26106	-6.20352	-0.318607
Q9NPR2;Q9NPR2-2;H0YN49;H0YMZ3;H0YMR1;H0YLN3;H0YNM2;H0YMD6	SEMA4B	-0.465516	-2.87695	-0.145959	-3.08296	2.79104
P12318-2;P12318;V9GY55;V9GY83;H0YGT0;F5GXY9;F5GX41;A0A087WXE5	FCGR2A	-3.15387	-2.87201	-1.97228	-4.91098	0.966418
B4DY26;P36897;P36897-3;P36897-2;F8VVC4;H0YHS4;F8VXZ5;F8VRH6;F8W0K6;F8W1R9	TGFBR1	-1.50531	-2.86776	-0.852337	-3.78949	2.08482
P14384;H0YHN7;F8W111;F8VVI6;F8VR29;F8VU13	CPM	-0.292023	-2.85367	-0.0280968	-2.96513	2.90894
Q9UGN4;J3QKQ4;Q9UGN4-4;Q9UGN4-2;Q9UGN4-3	CD300A	-6.17056	-2.85078	-4.02166	-6.96732	-1.07599
Q5SZK8-2;Q5SZK8	FREM2	-3.24241	-2.8133	-2.03243	-4.97126	0.906398
Q8TBP5	FAM174A	-2.65785	-2.78373	-1.63531	-4.57338	1.30275
P30203-5;P30203-3;P30203-4;P30203-2;P30203;G5E973;E7ER04;P30203-6;P30203-7;F6UFK6;H0YGL3	CD6	-1.82897	-2.78248	-1.07222	-4.00955	1.86511
Q12866;E9PHX8;A0A087WZQ5	MERTK	-1.59622	-2.77122	-0.9141	-3.8513	2.0231
O14798	TNFRSF10C	-3.16606	-2.76737	-1.98056	-4.91928	0.958153
O95980	RECK	-1.87013	-2.74631	-1.10018	-4.03754	1.83718
Q9Y286-2;Q9Y286;M0QY65;Q9Y286-4;Q9Y286-3	SIGLEC7	-4.15654	-2.71042	-2.65344	-5.59386	0.286982
Q9Y3P8;A0A087WXW3	SIT1	-3.43669	-2.70148	-2.16442	-5.10354	0.774709
Q04771;A0A1B0GXA9;C9JHJ7	ACVR1	-3.33022	-2.68442	-2.09209	-5.03104	0.846873
B8ZZZ4;P01732-2;P01732;P01732-3	CD8A	-5.36658	-2.68245	-3.47547	-6.41876	-0.53219
P06127;F5GYK3	CD5	-2.36641	-2.68117	-1.43732	-4.37508	1.50044
Q13873;Q13873-2;A0A1W2PPB5	BMPR2	-3.03425	-2.64978	-1.89102	-4.82955	1.04751
H0Y9C2	CAMK2D	-5.07177	-2.64824	-3.2752	-6.21771	-0.332689
Q8IZF4;A0A087WZA0	ADGRG5	-3.70803	-2.63011	-2.34874	-5.28832	0.590832
P09564;J3QLC7;J3QLM0;J3QS78	CD7	-5.75669	-2.60582	-3.7405	-6.68489	-0.796104
Q9Y336;Q9Y336-2;M0R2D4	SIGLEC9	-3.82926	-2.58564	-2.4311	-5.3709	0.508688
P23470-2;P23470	PTPRG	-5.94889	-2.58563	-3.87106	-6.81603	-0.926094
Q86WV1-2;Q86WV1;J3QRG3;J3KS83;J3QS38;J3QKX8	SKAP1	-2.05916	-2.5823	-1.22859	-4.16608	1.7089
Q8TF62;H0YMP8;A0A6I8PRR9;H0YLJ1;A0A6I8PS08;H0YLC1;A0A2R8Y5C5;O43520;H0YMB5;H0YM66;A0A3B3IRQ1	ATP8B4	-1.97339	-2.58014	-1.17033	-4.10776	1.7671
Q9NRA2;Q9NRA2-2	SLC17A5	-1.8178	-2.5699	-1.06463	-4.00195	1.87269
Q9P126;Q9P126-2;H7BYT7	CLEC1B	-4.35408	-2.56603	-2.78764	-5.72847	0.15319
Q6UW56-3;Q6UW56;C9JA62;Q6UW56-2	ATRAID	-4.68437	-2.56195	-3.01202	-5.95358	-0.0704547
P33241-2;E9PBD8;C9J9B9;C9JNQ1	LSP1	-3.15252	-2.55404	-1.97136	-4.91006	0.967336
E7ESP4;E7EMF1;E9PB77;D6RG08	ITGA2	-1.9059	-2.54902	-1.12448	-4.06186	1.8129
P49768;P49768-2;P49768-7;P49768-6;P49768-5;P49768-3;E7ES96;H0YM52;P49768-4;G3V2G7;G3V499;G3V3Z0;G3V4P4;G3V4M0;G3V519;G3V2B1;G3V3P0;G3V449;G3V5B1;E5RFW4;E5RG63	PSEN1	-2.20058	-2.54309	-1.32467	-4.26228	1.61294
Q96QD8;F8VUY8;Q96QD8-2	SLC38A2	-4.94167	-2.52893	-3.18681	-6.12899	-0.244632
Q15389-2;Q15389;E7ERK4;B4DTQ9	ANGPT1	-3.1584	-2.52797	-1.97536	-4.91406	0.963345
C9JS50;Q687X5;Q687X5-2	STEAP4	-2.68584	-2.51719	-1.65432	-4.59242	1.28377
P22001	KCNA3	-1.92016	-2.5084	-1.13417	-4.07156	1.80322
Q8WYL5;Q8WYL5-4;Q8WYL5-2;Q8WYL5-5;H0YHR3;F8VS18	SSH1	-1.02672	-2.50812	-0.527211	-3.46421	2.40979
Q9UIB8-3;Q9UIB8-2;Q9UIB8;Q9UIB8-7;Q9UIB8-6;Q9UIB8-5;Q9UIB8-4	CD84	0.307051	-2.50287	0.378881	-2.55842	3.31618
O60503;I3NI20	ADCY9	-1.57979	-2.49727	-0.902937	-3.84012	2.03425
P42680;D6RB05;REV__E9PGB2	TEC	-3.71469	-2.48826	-2.35327	-5.29286	0.586318
D7RIG5;A0A140T958	HLA-DRB1	-0.6694	-2.48237	-0.284467	-3.22145	2.65251
E9PJN4;Q9Y210-2;Q9Y210-3;Q9Y210;Q70T24;A1A4Z5	TRPC6	-4.75946	-2.46851	-3.06303	-6.00477	-0.121293
Q15722;G3V4Q5	LTB4R	-2.84543	-2.46206	-1.76274	-4.70103	1.17554
A6NI73-4;A6NI73-3;A6NI73-2;A6NI73	LILRA5	-2.45542	-2.44335	-1.49779	-4.43564	1.44006
A0A0J9YVZ3;E7ER45;A0A0J9YX77;O43451;Q2M2H8	MGAM	0.0159295	-2.43988	0.181109	-2.75604	3.11826
C9JJU1;C9JMY2;C9JHH7;C9JWG4;C9JNK4;Q8WUX1;Q8WUX1-2	SLC38A5	-2.44118	-2.43604	-1.48812	-4.42595	1.44972
P01730;F5H480	CD4	0.394333	-2.43434	0.438176	-2.49918	3.37553
P04156;A2A2V1;X6RKS3	PRNP	-5.82232	-2.41411	-3.78508	-6.72967	-0.840494
Q6UX71;Q6UX71-2;Q6UX71-3;B4E173	PLXDC2	-1.06261	-2.34273	-0.551589	-3.4886	2.38542
Q5EP54;A0A182DWF4;A0A0G2JJV3;A0A182DWG2;A0A140T9A5;A0A140T966;A0A182DWF5;A0A140T9Q1;A0A140T928;A0A140T8Z7;A0A140T9P7	HLA-DPB1	-2.838	-2.3388	-1.7577	-4.69598	1.18058
P37173;P37173-2	TGFBR2	-5.02535	-2.32409	-3.24366	-6.18605	-0.301273
E9PN89	HSPA8	0.821712	-2.3203	0.728514	-2.20918	3.66621
B1AP22;P49810-3;P49810;E5RHT1;P49810-2	PSEN2	-4.65234	-2.31976	-2.99026	-5.93175	-0.0487709
P01133-2;P01133-3;P01133;A0A494C018	EGF	-2.17342	-2.28429	-1.30621	-4.2438	1.63137
Q8N370-4;Q8N370-2;Q8N370;Q8N370-3	SLC43A2	-3.32274	-2.27615	-2.087	-5.02595	0.851947
H0YMD1;J3KMZ9;P01130-5;P01130;P01130-3;P01130-6;P01130-4;P01130-2;H0YM92;H0YMQ3	LDLR	-4.10312	-2.26518	-2.61715	-5.55746	0.323165
Q9H665-2;S4R3Z9	IGFLR1	-1.81673	-2.21813	-1.0639	-4.00122	1.87342
Q08554-2;Q08554	DSC1	-2.45357	-2.20928	-1.49653	-4.43438	1.44131
Q9NS93	TM7SF3	-2.33113	-2.20206	-1.41336	-4.35108	1.52437
P19634	SLC9A1	-5.83969	-2.19513	-3.79688	-6.74152	-0.852241
O95183	VAMP5	0.338478	-2.17719	0.400231	-2.53709	3.33755
P20138;P20138-3;P20138-2;B4DF51	CD33	-1.36	-2.16005	-0.753622	-3.69072	2.18347
P15924;P15924-3;P15924-2	DSP	-0.872569	-2.15674	-0.422489	-3.35947	2.5145
F8WCD0;Q8NC42	RNF149	-2.38191	-2.15401	-1.44785	-4.38563	1.48993
Q01974;B1APY4	ROR2	-7.85866	-2.15097	-5.16846	-8.12035	-2.21658
A0A0C4DFY0;Q14242;Q14242-2	SELPLG	-1.063	-2.14206	-0.551859	-3.48887	2.38515
A0A0A0MSC0;Q9NR82-2;F8WEA4;A0A0A0MSD9;A0A0A0MRC8;Q9NR82;Q9NR82-7;Q9NR82-3;Q9NR82-6;A0A0A0MT07;Q9NR82-5;H0Y3Z0;Q9NR82-4	KCNQ5	-3.76207	-2.14137	-2.38546	-5.32513	0.554211
G8JLN4;A0A2R8Y636;Q6UX27-3;Q6UX27-2;Q6UX27	VSTM1	-1.16899	-2.1385	-0.623859	-3.56089	2.31318
P15391;P15391-2	CD19	-3.25433	-2.12022	-2.04053	-4.97937	0.898315
B1AMW1;P19256-2;P19256-3;P19256;H0YDI1	CD58	-2.21157	-2.10943	-1.33213	-4.26975	1.60549
Q5FWE3;Q5FWE3-2;Q5FWE3-3	PRRT3	-6.35667	-2.10797	-4.14809	-7.09435	-1.20182
Q6UXK5	LRRN1	-1.61672	-2.10116	-0.928023	-3.86523	2.00918
A0A2R8Y833;P31785;D6RDW9;A0A2R8Y437;A0A2R8Y4F3;A0A2R8YE73;P31785-2;H0Y8J6;Q5FC10	IL2RG	-1.45219	-2.06848	-0.816251	-3.75338	2.12088
P78325;P78325-2;P78325-3	ADAM8	-2.2302	-2.06781	-1.34479	-4.28243	1.59284
F8WD59	RPSA	-2.67475	-2.04357	-1.64679	-4.58487	1.29129
A0A0R4J2G7;A0A1D5RMU6;E7ERL8;Q9ULB1;Q9ULB1-2;Q9ULB1-3;A0A0D9SEM5;P58400-1;P58400;H0Y568;H7BYC7;A0A1B0GTL0;Q08AH0;Q9ULB1-4;A0A0D9SFY6;A0A0U1RRK7	NRXN1	-2.03233	-2.02771	-1.21037	-4.14784	1.72711
O75882;O75882-2;O75882-3	ATRN	-1.79795	-2.02358	-1.05114	-3.98845	1.88617
P27815;P27815-6;P27815-2;P27815-7;P27815-4;P27815-3;K7ENX7	PDE4A	-6.2399	-1.99979	-4.06876	-7.01465	-1.12288
Q9BYI3;Q9BYI3-3;H7C0W7;Q9BYI3-2;B8ZZA2	FAM126A	-2.02337	-1.99062	-1.20428	-4.14175	1.73318
Q92956;F6UPZ7;B9A034;F6Q0M4;Q92956-2	TNFRSF14	-3.70505	-1.98965	-2.34672	-5.28629	0.59285
A0A0G2JPC7;A0A0G2JQ10;A0A0G2JM57;A0A0G2JML1	LILRB4	-1.39345	-1.96721	-0.776345	-3.71345	2.16076
Q86WC4;A0A0A0MSP4	OSTM1	-5.28366	-1.95558	-3.41915	-6.36221	-0.476087
O00241;H3BRP9;H3BV43;H3BML4;H9KV29;O00241-2	SIRPB1	-1.22277	-1.94298	-0.660398	-3.59745	2.27665
P06733-2	ENO1	-0.80682	-1.93239	-0.377823	-3.3148	2.55916
H7BYX6;A0A087WVU1;A0A087X1V2;A0A087WZS4;A0A0C4DGS4;A0A087WTR3;A0A087WVD0	NCAM1	-6.82266	-1.9052	-4.46465	-7.41252	-1.51679
O95427;K7ELE1;A0A1W2PS19;A0A1W2PNH8;A0A1W2PNR0;A0A1W2PQP4;A0A1W2PQZ1;A0A1W2PPR7;A0A1W2PPB6;A0A1W2PNW5;K7EPJ2;A0A1W2PQA9;K7EMD7;A0A1W2PRH3;A0A1W2PQR8;A0A1W2PR74;K7EL34;A0A1W2PNQ8;K7ESH9;A0A1W2PQ49;K7EID9;K7ERX5;K7EQG0;K7ENK2	PIGN	-2.48356	-1.89497	-1.51691	-4.45478	1.42097
Q9NRX5	SERINC1	-2.87118	-1.89386	-1.78023	-4.71855	1.15808
O95297-2;O95297;O95297-4;Q9UEL6;O95297-3;O95297-5	MPZL1	-3.74356	-1.88285	-2.37288	-5.31252	0.566758
Q93033	CD101	0.0770441	-1.87064	0.222627	-2.71455	3.1598
P04233-5	CD74	-1.73674	-1.85927	-1.00956	-3.94684	1.92771
P06756-3;P06756-2;P06756;H7BZG1	ITGAV	-1.56593	-1.85506	-0.893523	-3.8307	2.04366
P78410-3;P78410-2;P78410;E9PRR1;S4R3N0	BTN3A2	-4.58954	-1.84121	-2.9476	-5.88895	-0.006252
G5E9Z2	CLPTM1L	-2.36802	-1.83834	-1.43842	-4.37618	1.49934
Q53YP1;A0A140T9M0;A0A140T9W2;A0A140T9U0;A0A140T9T1;A0A140TA03	HLA-C	-3.4975	-1.82878	-2.20573	-5.14495	0.733496
A6NFQ2;A6NFQ2-3;A6NFQ2-2;Q8N1I1;A0A1B0GVM2	TCAF2	-1.18133	-1.82137	-0.632244	-3.56928	2.30479
Q99572-4;Q99572-8;Q99572;Q99572-6;F5H8E7;Q99572-7;Q99572-2	P2RX7	-2.44988	-1.79056	-1.49403	-4.43187	1.44382
Q9UPN3;Q9UPN3-4;H0Y390;H0Y7I1	MACF1	-3.05967	-1.78572	-1.90829	-4.84685	1.03028
P01911;A0A5S8K7D6;A0A5S8K798;REV__E5RFL3;B4DJG1	HLA-DRB1	-4.55908	-1.78185	-2.92691	-5.86818	0.0143718
Q15599;Q15599-2;H3BMF5	SLC9A3R2	-1.01169	-1.77465	-0.517001	-3.454	2.42
P48060	GLIPR1	-4.52662	-1.77279	-2.90485	-5.84606	0.0363516
O15427;J3QQV2;J3QSC3;J3QQS9;J3KTI8;J3QRP8;J3QLE3;J3KTM6;J3QRU2;J3KT83;J3QRA0	SLC16A3	-0.616703	-1.75875	-0.248667	-3.18565	2.68832
Q8N386	LRRC25	-5.96807	-1.75149	-3.88409	-6.82912	-0.939066
Q9UKS6;A0A0C4DGG1;E9PIY1;E9PJ75;E9PNM9;E9PJ33;H0YDM6	PACSIN3	-3.47561	-1.74204	-2.19085	-5.13004	0.748335
P08134;Q5JR08;E9PQH6	RHOC	-1.74821	-1.73742	-1.01735	-3.95463	1.91993
Q00536;Q00536-3;Q00536-2;A0A087WZU2;E5RGN0;E5RJM2;E5RIY8;E5RIU4;H0YAZ9;H0YBX5;E5RJQ8;E5RGV7;H0YC36;H0YC60	CDK16	-1.57823	-1.73576	-0.901876	-3.83906	2.03531
P78536;P78536-2;A6H8L4	ADAM17	-4.01657	-1.72184	-2.55835	-5.4985	0.381793
Q9HCN6;Q9HCN6-2;K7EIW7	GP6	-2.10304	-1.71873	-1.2584	-4.19593	1.67913
P07948-2	LYN	-1.94546	-1.71217	-1.15135	-4.08876	1.78605
Q9Y6Y9;Q9Y6Y9-2	LY96	-3.99042	-1.70985	-2.54059	-5.48068	0.399506
Q5QGZ9-4;Q5QGZ9;Q5QGZ9-1;Q5QGZ9-5;A8MVL9	CLEC12A	-2.53266	-1.68655	-1.55026	-4.48819	1.38766
B4DGU4;A0A2R8YCH5;A0A2R8Y5A3;P35222;A0A2R8Y804;A0A2R8Y543;A0A2R8Y5C3;A0A2R8Y750;A0A2R8Y5Z1;A0A2R8Y7Z0;A0A2R8Y6G0;A0A2R8Y815;A0A2R8YG06	CTNNB1	-0.626502	-1.65249	-0.255324	-3.19231	2.68166
Q9ULC3	RAB23	-0.375022	-1.63854	-0.0844823	-3.0215	2.85254
Q5SUL5;A0A0G2JIF2;A0A0G2JL56;A0A0G2JI36;A0A1W2PSE7;A0A1W2PQD0	HLA-A	-2.8923	-1.63595	-1.79458	-4.73293	1.14376
P27701-2;P27701	CD82	-2.92995	-1.62971	-1.82016	-4.75855	1.11823
O60603;A0A0S2Z4L7;A0A2R8Y4N9	TLR2	1.19143	-1.62099	0.979682	-1.95839	3.91776
P08648;H0YIV7	ITGA5	-0.553952	-1.61628	-0.206037	-3.14303	2.73095
Q9UKQ2;H0YBG8;Q9UKQ2-2;H0YBQ8;E5RGY1	ADAM28	-0.703515	-1.59623	-0.307642	-3.24462	2.62934
Q96AP7;F8WDW9;C9JIE7;Q96AP7-2	ESAM	-0.389768	-1.59421	-0.0944996	-3.03151	2.84252
A0A3B3IST1;B5MD23;O75954	TSPAN9	-6.96456	-1.56178	-4.56106	-7.50944	-1.61268
G3V2X9	ACTN1	-1.50571	-1.55553	-0.852612	-3.78976	2.08454
P40259-3;P40259;P40259-2	CD79B	-5.77732	-1.55519	-3.75451	-6.69896	-0.810059
Q6P9G4;A0A087WZ54	TMEM154	-0.646898	-1.55284	-0.26918	-3.20616	2.6678
Q8IVB4;F8WF83;C9IZP1	SLC9A9	-0.131224	-1.55184	0.081141	-2.85595	3.01823
Q92854;E9PFD9;C9JFP1;C9JYS7	SEMA4D	-1.37311	-1.53164	-0.762531	-3.69963	2.17457
P06241-2;P06241-3;P06241;E5RFS5;E5RH71;E5RIX5;E5RGM6;E5RI25;E5RFM0;E5RGT0;E5RK23;E5RFM4;E5RHF7;E5RJX7;E5RHX7;E5RFM6	FYN	-0.0568592	-1.52296	0.13166	-2.80546	3.06878
P18084;H7C4W1;V9GZ57;H7C5U2;V9GYZ1;H7C580	ITGB5	0.976496	-1.51546	0.833666	-2.10418	3.77151
P36269;P36269-3;P36269-2;H7C1X2	GGT5	0.701796	-1.49148	0.647049	-2.29054	3.58464
P63092-3;H0Y7F4	GNAS	-3.71587	-1.49017	-2.35408	-5.29367	0.585515
Q92859-4;Q92859;Q92859-3;Q92859-2;Q59FP8	NEO1	-4.96948	-1.47003	-3.20571	-6.14796	-0.263459
P17405-3;P17405-2;P17405-4;P17405;H0YEP5;G3V1E1;E9PQT3;E9PPK6;E9PL59	SMPD1	-2.53093	-1.45156	-1.54909	-4.48701	1.38884
Q9NWQ8	PAG1	0.0516796	-1.43616	0.205396	-2.73177	3.14256
Q8NCM8-2;Q8NCM8;A0A3B3ISP9	DYNC2H1	-2.1391	-1.43543	-1.2829	-4.22046	1.65466
Q5SQ64;A0A140T8Z4;A0A0G2JK05;Q5SQ64-2	LY6G6F	-3.83923	-1.43116	-2.43788	-5.37769	0.501936
P04921-2;P04921-3;P04921;A0A0J9YYA0;A0A0J9YWG3;Q9UHC6-2	GYPC	-2.00769	-1.42445	-1.19363	-4.13108	1.74382
O95498-6;O95498;E9PRD9;E9PQ75;E9PL76;B4DQB2;J3KQQ7;J3KQ55;J3QT03;O95498-3;O95498-4;O95498-2;E9PLK5;O95498-5;E9PK31	VNN2	-0.301657	-1.42131	-0.0346418	-2.97168	2.90239
Q9NRR8;Q9NRR8-2	CDC42SE1	-6.10263	-1.42104	-3.97551	-6.92096	-1.03006
P63092-2;Q5JWF2-2;A0A590UJY2;P38405	GNAS	-0.969757	-1.41874	-0.488513	-3.42551	2.44848
P48551;F8WDE1;C9JM33;P48551-3;C9K067;C9JCU0	IFNAR2	-0.127948	-1.41277	0.0833664	-2.85372	3.02046
Q8IYS0;E9PHT3;Q8IYS0-2;C9J7B8	GRAMD1C	-0.506522	-1.41257	-0.173816	-3.11081	2.76318
J3QR77;Q15762	CD226	-0.264128	-1.39742	-0.0091467	-2.94619	2.9279
O15439-2;O15439;A0A2R8Y6V8;O15439-4;O15439-3;A0A2R8YDC1	ABCC4	-0.255648	-1.39734	-0.0033859	-2.94043	2.93366
H3BLU2;Q13449;F5H5G1;C9J5G3	LSAMP	-5.42133	-1.39523	-3.51267	-6.45611	-0.569239
P40189;P40189-3;A0A494BZU0;D6RH03;P40189-2;Q5FC05	IL6ST	-0.636812	-1.39156	-0.262328	-3.19931	2.67465
P21589-2;P21589;Q96B60;H0Y7R7;H0Y3X5	NT5E	-6.32458	-1.39018	-4.12629	-7.07245	-1.18013
D0EV57;P30511;A0A140T9C2;A0A140T9W3;A0A140T9B7;A0A0G2JH66;A0A0G2JPA3;A0A140T8X0;A0A140T9V0;A0A140T9W7;A0A140T9D9;A0A140T939;P30511-3;A0A140T9X6;P30511-2;A0A140T9J8;A0A0G2JNV5;A0A0D9SFW8;A0A140T9M4;A0A140T908;A0A140T925;A0A140T9A3;A0A140T9K3;A0A140T9P9	HLA-F	-2.66169	-1.38544	-1.63792	-4.57599	1.30015
A0A2R8Y635;Q9H7F0;A0A2R8YDN7;Q9H7F0-2;H7C1U7	ATP13A3	-3.85503	-1.37961	-2.44861	-5.38845	0.491231
Q9H665;K7EL86;K7ES44;K7ESC2	IGFLR1	-3.85345	-1.36016	-2.44754	-5.38737	0.492302
Q14126;J3KSI6	DSG2	-6.47398	-1.34056	-4.22778	-7.17444	-1.28112
Q9BY15-2;Q9BY15;E7EW83;M0R1G2;M0QYN7;Q9BY15-3	ADGRE3	-3.1676	-1.335	-1.98161	-4.92032	0.957111
Q9BZZ2;Q9BZZ2-2;Q9BZZ2-3;H7C0M6	SIGLEC1	0.702467	-1.33406	0.647506	-2.29008	3.5851
O95497;Q9NY84-5;Q9NY84	VNN1	-0.212052	-1.33276	0.0262309	-2.91083	2.96329
S6AU73;A0A140TA02;A0A140T9S9;A0A1W2PNR7	HLA-B	-0.886034	-1.32614	-0.431636	-3.36862	2.50535
P13688-2;P13688-8;P13688-10;P13688;P13688-3;P13688-4;P13688-11;P13688-9;P13688-6;P13688-5;M0R2K4;M0R109;A0A087WYX0;P13688-7;M0QX98;T2HUW8	CEACAM1	0.34848	-1.31421	0.407026	-2.5303	3.34435
Q99755-3;A6PW57;Q99755-4;Q99755;Q99755-2;A6PW58;A2A5X0	PIP5K1A	-0.58107	-1.30182	-0.22446	-3.16145	2.71253
Q8MH48;Q5RJ85;A0A0G2JPQ3;P17693-5;P17693;Q31611;A0A0G2JNX1;P17693-6;P17693-2;P17693-4	HLA-G	0.454883	-1.30104	0.479311	-2.45809	3.41671
P22897;P22897-2	MRC1	3.48732	-1.26725	2.53938	-0.402852	5.48162
P21730	C5AR1	-0.798199	-1.26142	-0.371966	-3.30895	2.56501
A6NC48;Q10588;H0Y984;Q10588-2;H0Y8G4;H0Y9Q9	BST1	0.491991	-1.25619	0.50452	-2.4329	3.44194
A0A087X0U3;P43003-2;P43003;A0A087WT87	SLC1A3	-7.89109	-1.24072	-5.19049	-8.14251	-2.23848
Q9NPY3;Q9UHG2	CD93	1.00747	-1.23766	0.854706	-2.08317	3.79258
Q14DL9;Q9NY25;C9JCE4;C9JPR7;Q9NY25-2	CLEC5A	-0.594859	-1.22727	-0.233827	-3.17081	2.70316
Q13158	FADD	-2.51821	-1.19138	-1.54045	-4.47836	1.39746
O14735;H3BUR9;B3KY94;O14735-3;O14735-2	CDIPT	-1.54207	-1.18183	-0.87731	-3.81448	2.05986
A0A6I8PRU0;Q9NYQ6;A0A6I8PL36;A0A6I8PRD4	CELSR1	-5.71458	-1.15403	-3.71189	-6.65615	-0.767618
Q9UIW2	PLXNA1	-2.13237	-1.14149	-1.27833	-4.21588	1.65922
A0A3B3IT31;Q9NUN5;Q9NUN5-3;Q9NUN5-2;A0A3B3ITP2;A0A3F2YP66;A0A3B3IRS7;Q9NUN5-4;A0A3B3IU68;A0A3B3IRL1;A0A3B3IS99;A0A3B3IU91;A0A3B3IRN0;A0A494C126;A0A3B3ITR7;A0A3B3IU99;A0A3B3IT65;A0A3B3ITM4	LMBRD1	-4.38672	-1.13747	-2.80981	-5.75071	0.131087
P24071-6;P24071-2;A0A0G2JLU6;A0A0G2JNH4;A0A0G2JPZ4;A0A0G2JM27;P24071-10;P24071;P24071-11;P24071-4;P24071-5;P24071-8;A0A0G2JNS3;A0A0G2JP11;P24071-3;P24071-9;A0A0G2JPP7;A0A0G2JM28;A0A0G2JPZ0;P24071-7;A0A0G2JM53	FCAR	-1.17166	-1.11516	-0.625675	-3.56271	2.31136
Q03405;M0QYR6;M0R1I2;Q03405-2;Q03405-3;M0R0H5;M0R0Y4;M0QYS6;M0R2E9;M0R383;M0QX27	PLAUR	-1.82853	-1.10952	-1.07192	-4.00925	1.86541
Q9UK23;Q9UK23-2;K7EPH3;Q9UK23-3;K7ERI4;K7EJ25;K7EL75	NAGPA	-2.02065	-1.09357	-1.20243	-4.1399	1.73503
Q658P3-2;Q658P3-3;Q658P3;B8ZZX6;Q658P3-4	STEAP3	-0.291848	-1.08987	-0.0279782	-2.96502	2.90906
Q13530;Q13530-2;Q5H936	SERINC3	-4.02204	-1.08192	-2.56207	-5.50222	0.378086
E9PK54;E9PQQ4;E9PQK7;E9PPY6;E9PN25	HSPA8	-2.69667	-1.07412	-1.66169	-4.5998	1.27642
P14923;C9JTX4;C9J826;C9JK18;C9JKY1;C9JPI2;K7ERP3	JUP	0.111813	-1.05851	0.246247	-2.69094	3.18344
Q04941;Q04941-2	PLP2	-2.29763	-1.05397	-1.3906	-4.32829	1.5471
Q92545;H7BZ05	TMEM131	-4.41686	-1.05096	-2.83029	-5.77125	0.110676
P04440;A0A0G2JII1;H0Y7G7;A0A140T9P1;A0A140T976;H0Y5P2;A0A140T9Y0;A0A140T9I3;A0A140T8Z3	HLA-DPB1	-2.81611	-1.05067	-1.74283	-4.68108	1.19542
Q86Y34;H3BRU4;F8W8F7;H3BS78	ADGRG3	-1.45401	-1.04808	-0.817489	-3.75462	2.11964
O15519;O15519-14;O15519-11;O15519-5;O15519-6;O15519-10;O15519-8;O15519-12;O15519-9;O15519-2;O15519-13;F8WBH9;E9PAP3;C9JV51;C9J408;C9J4Q0;C9JSU3;O15519-4	CFLAR	-2.81113	-1.04453	-1.73944	-4.67769	1.1988
P25445-6;P25445;K9J972;H7C5Z8;A0A087WTM9;P25445-7;P25445-5;P25445-4	FAS	-3.28458	-0.997895	-2.06108	-4.99997	0.87781
Q9H330;Q9H330-4;H7C0G1;F8WBJ7;Q9H330-3	TMEM245	-3.9425	-0.995394	-2.50803	-5.44804	0.43197
Q9Y5Y6	ST14	-0.63047	-0.99427	-0.25802	-3.195	2.67896
Q01650;A0A0C4DGL4	SLC7A5	-0.652192	-0.989	-0.272776	-3.20976	2.6642
Q6PCB7;Q6PCB7-2;M0QZC9	SLC27A1	0.761416	-0.954354	0.687552	-2.25009	3.62519
O95857	TSPAN13	-4.88196	-0.947252	-3.14625	-6.08829	-0.204219
Q5T3U5-2;Q5T3U5;H0Y904;D6R9B3	ABCC10	-5.3744	-0.942332	-3.48079	-6.4241	-0.537485
O60669;F8W0N3;F8VS95	SLC16A7	-3.34102	-0.93409	-2.09942	-5.03839	0.839555
Q8IWU5-2;Q8IWU5;B1AMP9;H0Y872	SULF2	-3.24394	-0.904675	-2.03347	-4.9723	0.90536
Q8TB96;F5GXC5;H3BUJ1	ITFG1	-0.110653	-0.898586	0.0951159	-2.84198	3.03221
O60716;A0A669KB05;O60716-2;O60716-3;O60716-5;C9JZR2;A0A669KB62;O60716-4;O60716-6;O60716-7;O60716-8;O60716-19;O60716-17;O60716-18;O60716-21;O60716-22;O60716-23;O60716-24;O60716-20;O60716-25;O60716-26;O60716-27;O60716-29;O60716-28;O60716-30;O60716-31;O60716-32;H0YC95;E9PKY0	CTNND1	-0.310943	-0.89387	-0.0409502	-2.97798	2.89608
J3KPY9;P58335-4;P58335-2;P58335;A0A0C4DG84;P58335-3	ANTXR2	-2.5665	-0.881366	-1.57325	-4.51122	1.36471
Q14118	DAG1	-1.35476	-0.879067	-0.750065	-3.68716	2.18703
G3XAC1;Q9BXS9-3;Q9BXS9-7;Q9BXS9;Q9BXS9-5;Q9BXS9-4;A0A0C4DFT5;Q9BXS9-2;Q9BXS9-6;F8W9I8;C9J6Y3;C9JKR6	SLC26A6	-4.11016	-0.867294	-2.62193	-5.56226	0.318395
Q7Z2K6;E7ER77;A0A0C4DGF0;Q7Z2K6-2	ERMP1	-0.399327	-0.856857	-0.100994	-3.03801	2.83602
P20036;A0A140T9Y9;A0A140T8Z9;A0A140T9U1;A0A140T9J4;A0A140T9Y8;A0A140T900;A0A140T980;A0A140T909;A0A140T9D6;J3KQ99;A0A140T9F8;A0A140T914;A0A140T9R4;A0A140T9H1;A0A140T9U4;A0A140T9G9;A0A140T961;A0A140T968;A0A140T977;A0A140T992;A0A140T9A6;A0A140T9G7;E9PMV2;H0Y6F8	HLA-DPA1	0.212178	-0.851604	0.31443	-2.62282	3.25167
Q8IWT6	LRRC8A	-1.77491	-0.841499	-1.03549	-3.97279	1.9018
P31997	CEACAM8	1.74668	-0.836507	1.35689	-1.58191	4.29568
E9PJK1;E9PRJ8;H0YDL9;H0YDJ9;E9PIF1;A6NMH8;P60033;E9PM31;H0YEE2	CD81	-0.0111652	-0.833512	0.162702	-2.77443	3.09984
P04920-2;P04920-3;P04920;C9J9M9;C9JVC2	SLC4A2	-3.51652	-0.814445	-2.21865	-5.1579	0.720605
Q9H1C4	UNC93B1	0.0428478	-0.808735	0.199396	-2.73776	3.13655
Q9BX67;Q9BX67-2	JAM3	-3.55265	-0.805778	-2.24319	-5.18251	0.696119
Q8IWU2	LMTK2	-0.408635	-0.793897	-0.107317	-3.04433	2.82969
Q96RD9;Q96RD9-3;Q96RD9-4;Q96RD9-5;Q96RD9-2	FCRL5	-3.60265	-0.777806	-2.27716	-5.21655	0.66224
P30825;Q5JR49;A0A1W2PR06;P52569;P52569-3	SLC7A1	0.692738	-0.770386	0.640896	-2.29669	3.57848
Q92508;H0YB49;H3BSF6;H7C2J5;H3BRR7	PIEZO1	0.53386	-0.765262	0.532963	-2.40449	3.47042
P14151;P14151-2	SELL	0.115854	-0.755558	0.248992	-2.6882	3.18619
A0A2R8YFL3;A0A2R8Y7R1;A0A2R8Y4U4;P15260;Q5TFD1;Q5TFC9;P15260-2	IFNGR1	-2.94685	-0.71484	-1.83165	-4.77006	1.10677
Q9UJQ1-2;Q9UJQ1	LAMP5	-3.29392	-0.707335	-2.06742	-5.00633	0.871479
M0R122;M0QZ66;P54852;M0QXN1	EMP3	-3.65432	-0.698042	-2.31226	-5.25174	0.627228
Q02223;H3BMB5	TNFRSF17	-6.56079	-0.694999	-4.28676	-7.23371	-1.3398
D9J307;A0A140T9G0	HLA-B	-1.33269	-0.690124	-0.735067	-3.67215	2.20202
F5H7N8;P78380;P78380-3;F5H001;F5GZH1;P78380-2;J3QTI8;F5H3G7;F5H0N6;B7ZAN8	OLR1	-0.342356	-0.689993	-0.0622904	-2.99932	2.87473
Q9Y6M5	SLC30A1	-1.72024	-0.689447	-0.998348	-3.93561	1.93891
Q99467	CD180	-0.191172	-0.670402	0.0404154	-2.89665	2.97748
Q9UFM8;Q9Y639-3;Q9Y639-1;Q9Y639-4;Q9Y639-5;Q9Y639;H3BQ94;H3BU51	NPTN	0.641769	-0.667597	0.606271	-2.33127	3.54381
Q8TDW0;A6NED7;E9PHY6;M0R3C1;M0QZ48;Q6NSJ5	LRRC8C	0.096157	-0.666664	0.235611	-2.70157	3.1728
E9PNV3;E9PQ82	RDX	0.938188	-0.655579	0.807642	-2.13017	3.74545
P35240;P35240-3;P35240-2;P35240-8;P35240-6;P35240-5;P35240-4;A0A5K1VW66;P35240-7;A0A5F9ZHA0;P35240-9;P35240-10;A0A5F9ZHD8	NF2	0.308356	-0.635231	0.379768	-2.55753	3.31707
P13224;P13224-2	GP1BB	0.465214	-0.599295	0.486329	-2.45108	3.42373
A6NEP9;Q8NG11-2;Q8NG11;H7BXY6;Q8NG11-3	TSPAN14	-0.774508	-0.590641	-0.355871	-3.29285	2.58111
Q99571;Q99571-2;F6SFZ6;Q99571-3;F5H1M6;H0YF70;F5GZQ9	P2RX4	-0.0036645	-0.588509	0.167798	-2.76934	3.10494
P22732;K7EJR1;K7EQI3;K7EJZ0;K7EIT1;P22732-2	SLC2A5	-0.158232	-0.582664	0.062793	-2.87429	2.99987
Q12955;Q12955-7;A0A087WTF3;A0A087WZ65;A0A087WY90;H0Y951;A0A087X0B4;B1AQT1;A0A087WX55;A0A087WZ26;D6RFK6;D6RBY7;D6RHY3;A0A087WTP5;H0YAH5;A0A087WTE8;A0A087WVC2;H0Y8Z4;A0A087WWI5;D6RF31;A0A087X0L3	ANK3	-1.84343	-0.580617	-1.08204	-4.01938	1.8553
P05186;P05186-3;P05186-2;B1ANL0	ALPL	1.83419	-0.575334	1.41634	-1.52259	4.35526
H7C5I5;C9J7K9;O15162-2;O15162;C9J9P4;C9J0H3;C9JE06	PLSCR1	-1.63529	-0.563337	-0.94064	-3.87786	1.99658
E7ET49;Q8NCG7-2;Q8NCG7-4;Q8NCG7	DAGLB	-1.12655	-0.562919	-0.595027	-3.53205	2.342
P56937-3;P56937-2;P56937;V9GYN3;Q5T249;F2Z2C2	HSD17B7	-0.480558	-0.561648	-0.156178	-3.09318	2.78082
Q5VW38-2;G5E994;Q5VW38;Q5VW38-3;U3KQD2	GPR107	-1.24401	-0.544428	-0.674822	-3.61188	2.26223
E7ETP9;Q9UQV4;C9JDI8;C9JYP5	LAMP3	-5.28882	-0.543903	-3.42265	-6.36573	-0.479576
P51575	P2RX1	0.99512	-0.530281	0.846318	-2.09155	3.78418
P14207;F5H4Z6;F5H3Z4;E7EU04;F5GZ45;J3KR13;J3KQP4;F5GXV3	FOLR2	2.65547	-0.528647	1.97427	-0.966098	4.91464
Q8N697;Q8N697-2;H7BYB7;B6ZDF2	SLC15A4	-1.09189	-0.522632	-0.571483	-3.5085	2.36553
Q9C0B5-2;Q9C0B5;H0YEF4;E9PMA5	ZDHHC5	-0.805491	-0.517887	-0.376919	-3.3139	2.56006
Q969P0;Q969P0-3;Q969P0-2	IGSF8	-1.14167	-0.494181	-0.605303	-3.54233	2.33172
Q12860-2;Q12860;Q12860-3;F8VUI8;F8VUI9;F8VQW3;F8VX96	CNTN1	-2.98616	-0.486217	-1.85835	-4.79682	1.08012
O15389	SIGLEC5	-0.14393	-0.479523	0.0725095	-2.86457	3.00959
P55899;M0R0H0;M0R220;M0QYN1;M0QYN9;M0R0A9;M0R0K7;M0QYM4;M0R2T3	FCGRT	1.97275	-0.47619	1.51046	-1.42868	4.44961
Q9NQX7;C9JG41;Q9NQX7-2;Q9NQX7-3;E7EUS6;B8ZZM6;F5H4I5	ITM2C	-0.76188	-0.438764	-0.347292	-3.28427	2.58969
Q75V66	ANO5	-2.81615	-0.429578	-1.74285	-4.6811	1.1954
Q14289-2	PTK2B	0.576716	-0.42809	0.562077	-2.37541	3.49957
Q8IWB1;X6RK76	ITPRIP	-2.96511	-0.426198	-1.84405	-4.78249	1.09439
P18433;P18433-6;Q5JWG0	PTPRA	0.662307	-0.423478	0.620223	-2.31733	3.55778
A0A024R5I4;O94956;O94956-3;E9PN87;E9PIU9;E9PI53;A0A0A0MTF1;E9PRW4;O94956-2;O94956-4	SLCO2B1	-5.79827	-0.408801	-3.76875	-6.71326	-0.824232
P62745	RHOB	-2.93136	-0.393995	-1.82112	-4.75952	1.11728
Q92542-2;Q92542;H0Y6T7;Q5T205;H0Y3Z4;Q5T209;Q5T210	NCSTN	-0.878586	-0.392068	-0.426577	-3.36356	2.51041
F8VWE0;Q12999;F8VS78;F8VW54;F8VVF8;F8VNT7;F8VP43	TSPAN31	-3.20467	-0.38482	-2.00679	-4.94556	0.931979
Q9Y2J2-2;A0A0A0MRA8;A8K968;Q9Y2J2;Q9Y2J2-4;A0A0A0MSA4;Q9Y2J2-3;A0A1B0GTF8;A0A0J9YY18;A0A0J9YW31;J3QS55;J3KT37;A0A0J9YW26;A0A0J9YWE1;J3QR33;A0A0J9YWN0;A0A0J9YWS4;J3QKK4;J3KRD1;J3QKY2;J3KS70;J3QS83;J3QRQ6;J3QLU5	EPB41L3	1.47092	-0.376355	1.16955	-1.76887	4.10797
Q8NBJ4-2;Q8NBJ4;C9J941;F8WAT9;C9JYM4	GOLM1	-1.47844	-0.355639	-0.834083	-3.77122	2.10306
Q8TAC9;Q8TAC9-2;H3BP89;H3BU33;H3BTD1;H3BNB3;H3BT30;H3BS22;H3BNH7;H3BNW6;H3BMY4;Q8TAC9-3	SCAMP5	-1.49683	-0.354132	-0.846579	-3.78373	2.09057
Q30118;A0A0G2JH46;A0A0G2JMH6;P01903;A0A140TA34;P01906	HLA-DRA	0.475165	-0.32857	0.493089	-2.44432	3.4305
A0A087X1W8;A0A0A0MTJ8;X5DQS5;Q9BY67-5;Q9BY67;Q9BY67-4;Q9BY67-3;A0A087X0T8;Q9BY67-2;F5H8J9;F5H125;F5H0H5;H0YG94	CADM1	-0.681698	-0.292432	-0.292821	-3.2298	2.64416
A0A286YFJ8	IGHG4	1.03712	-0.284491	0.874847	-2.06306	3.81275
Q6PJF5-2;Q6PJF5;K7EPV3;K7EKI1;K7EKA3;K7EIY3;K7ELA9;K7EJ10;K7EQT5	RHBDF2	-0.725509	-0.269458	-0.322584	-3.25956	2.6144
O00555;A0A1C7CYY9;A0A1B0GTN7;A0A087WW63;A0A1B0GU81;A0A1B0GUS3;A0A1B0GTW2;K7EKF7;O00555-4;O00555-6;K7EQ95;O00555-5;A0A1B0GTI4;A0A590UJK2;B5TYJ1;A0A1B0GU74;A0A384DVW2;O00555-2;O00555-3;A0A1B0GUM7	CACNA1A	-0.533099	-0.258245	-0.191871	-3.12886	2.74512
Q9Y5S1;H7BZK2;K7EPY7;K7EKG5	TRPV2	1.47645	-0.252026	1.17331	-1.76512	4.11173
O00478;O00478-2;C9JZT5;C9JUV8;C9JQT8;C9J877;C9JNZ3;E9PRX1;E7EPR2;C9JVU4;C9J3Q8;E9PJE9;E9PFB8	BTN3A3	-1.0189	-0.249439	-0.521896	-3.4589	2.41511
Q92485;Q92485-2;Q5T0Y8;F8VWW8	SMPDL3B	-1.04112	-0.237452	-0.536996	-3.474	2.40001
Q96AE7;Q96AE7-2;A0A075B7B2;H0Y6S0	TTC17	-1.27841	-0.224257	-0.698196	-3.63526	2.23887
P05067-11;P05067-8;P05067;P05067-7;P05067-9;A0A0A0MRG2;E9PG40;P05067-4;P05067-6;P05067-3;P05067-5;P05067-10;H7C0V9;H7C2L2;P05067-2	APP	1.22476	-0.217138	1.00232	-1.93579	3.94044
Q86YW5;Q86YW5-2;Q86YW5-3	TREML1	0.348629	-0.215058	0.407127	-2.5302	3.34445
Q15043-2;Q15043-3;Q15043;E5RIP4;E5RFZ8;E5RGA7;E5RJ40;E5RJG5;E5RFT1	SLC39A14	-4.43762	-0.208816	-2.84439	-5.7854	0.0966187
P19440;A6NGU5;E7ET76;P19440-2;P19440-3;A0A494C1J8;A0A0C4DG87;B5MC34;B5MD39;Q14390;B5MC36;E7ETR7;A0A494C1E1;E7ERN9;A0A494C0N1;E9PHP2;E7ETJ6;E7EM62;E7ENJ5;E7ETU4;E7ESL5;E7ETN1;Q9BX51;E7EVF8	GGT1	-1.64903	-0.160476	-0.949973	-3.8872	1.98725
P17301	ITGA2	-0.0329314	-0.130037	0.147916	-2.78921	3.08504
S4R3V8;Q86X29-6;Q86X29-5;Q86X29-4;Q86X29;Q86X29-3;Q86X29-2;M0R1W9;M0QZL9	LSR	-0.496698	-0.10313	-0.167142	-3.10414	2.76985
J3QRU1;P07947	YES1	-1.27864	-0.0953516	-0.698353	-3.63542	2.23871
P19320;P19320-3;P19320-2;E9PDD2;A0A3B3ISS8	VCAM1	2.29094	-0.0906456	1.72663	-1.21305	4.66631
P08473;A0A6Q8PFY6;C9J9X7;C9IYX7;C9JDZ3;Q3KQS6	MME	-0.420291	-0.0896366	-0.115236	-3.05224	2.82177
E9PMR4;E9PRJ3;K4DIA7;P48509	CD151	-2.97532	-0.0848509	-1.85098	-4.78943	1.08747
P20337	RAB3B	-1.87768	-0.0847461	-1.10531	-4.04267	1.83206
A0A0J9YXF2;Q15165-3;Q15165-1;Q15165;G3XAK4;A0A0J9YXU7;A0A2Q2SAK4;A0A0J9YYF3;A0A0J9YXM1;A0A0J9YYJ1	PON2	-1.31212	-0.0676881	-0.721097	-3.65817	2.21598
Q8NE01;Q8NE01-2;Q8NE01-3	CNNM3	-0.547616	-0.0665624	-0.201733	-3.13872	2.73526
Q7Z6A9-2;Q7Z6A9	BTLA	-1.63087	-0.0655321	-0.937636	-3.87485	1.99958
O60312;A0A669KB44;A0A669KAY1;A0A669KAW0;A0A669KBE2	ATP10A	-3.35117	-0.0495845	-2.10631	-5.04531	0.832676
O00481;O00481-4;O00481-2;O00481-3	BTN3A1	-4.14859	-0.0463025	-2.64804	-5.58844	0.292365
P51153;A0A087WWB9;A0A2R8YDI9;G3V196;A0A2R8YFB8;P59190	RAB13	0.794704	-0.0411809	0.710166	-2.2275	3.64784
Q9H1Z4;Q9H1Z4-2;A0A087WWV5	WDR13	-0.0171652	-0.0209005	0.158626	-2.77851	3.09576
Q8TCZ2-3;Q8TCZ2-2;Q8TCZ2;A0A0U1RQT8;Q8TCZ2-5;H0Y4H3;Q8TCZ2-6	CD99L2	0.266453	-0.0180693	0.351301	-2.58598	3.28858
Q9BXP2;Q9BXP2-2;Q9BXP2-3;Q9BXP2-4;C9JMQ7;C9JBD8	SLC12A9	-2.8563	0.00940634	-1.77013	-4.70843	1.16817
Q99519;E9PIF4	NEU1	-2.56425	0.0253839	-1.57172	-4.50968	1.36624
Q8TEW0-4;Q8TEW0-2;Q8TEW0;Q8TEW0-11;Q8TEW0-7;Q8TEW0-6;Q5VWV2;Q8TEW0-8;Q5VWU8;Q8TEW0-10;Q8TEW0-3;Q8TEW0-9;Q8TEW0-5	PARD3	-1.49094	0.0441125	-0.842577	-3.77972	2.09457
A0A087WVM2;Q8N6Q3;Q8N6Q3-2;A0A087X113;Q8N6Q3-3	CD177	-0.322368	0.0503154	-0.0487117	-2.98574	2.88832
Q99959;Q99959-2;A0A087WXY2	PKP2	0.0652809	0.0522414	0.214636	-2.72253	3.15181
P25942;A0A087X1D0;P25942-2	CD40	-3.27922	0.0572568	-2.05744	-4.99632	0.881445
Q4KMQ2-3;Q4KMQ2;Q4KMQ2-2;Q4KMQ2-4	ANO6	0.630146	0.0904426	0.598375	-2.33916	3.53591
Q9Y487;A0A6Q8PFU6;Q8TBM3;F5H5F3;F5H847;F5GX48;A0A6Q8PHG7	ATP6V0A2	0.264752	0.120053	0.350146	-2.58713	3.28742
Q9NP58-4;Q9NP58	ABCB6	-5.1123	0.130853	-3.30273	-6.24534	-0.360118
Q8TDW7;Q8TDW7-1;E9PQ73;Q8TDW7-2;G5EA25	FAT3	1.77501	0.163469	1.37613	-1.56271	4.31497
O94886;Q2HIZ8;X6RI56	TMEM63A	-3.52892	0.168859	-2.22707	-5.16635	0.712201
P53985;Q5T8R3;Q5T8R5;P53985-2	SLC16A1	-2.53798	0.169562	-1.55388	-4.49181	1.38406
A0A0G2JP80;Q8NHL6-3;Q8NHL6-4;A0A0G2JLS4;A0A0G2JP64;A0A0G2JNQ6;D9IDM6;A0A0G2JQ15;Q8NHL6-2;Q8NHL6;A0A0G2JNM2;A0A0G2JQ44;A0A0G2JQ46;F6TER3;A0A087WSV6;D9IDM5;A0A0B4J1W1;A8MVE2;A0A087WSX8;Q8NHL6-5;A0A0G2JNR3;A0A0G2JNK9;F6RVM3;O75019-2;A0A0G2JMG0;A0A0G2JLV5;A0A0G2JMJ0	LILRB1	0.487896	0.195067	0.501738	-2.43568	3.43916
Q9HBG7-2;Q9HBG7-4;Q9HBG7;Q5VYH9;Q9HBG7-3;Q5VYI1;A0A0C4DFU4	LY9	-1.11724	0.199102	-0.588703	-3.52572	2.34832
Q99828;Q99828-2;A0A3B3ISY8	CIB1	0.0488336	0.200158	0.203462	-2.7337	3.14062
Q5SPM2;A0A140T8Y4;A0A1W2PR61;A0A0G2JPD3;A0A140T8W8;A0A1W2PPF8	HLA-A	-1.6803	0.234147	-0.971215	-3.90846	1.96603
Q96BZ4;F5H2B5;G3V472	PLD4	-1.67719	0.242255	-0.969106	-3.90634	1.96813
Q5SR44;E9PDY4;P17927;E9PQN4;H0YE06;A0A0C4DGF5;Q2VPA4-2;Q2VPA4-3;Q2VPA4	CR1	1.88719	0.250586	1.45234	-1.48667	4.39135
P49961;P49961-2;P49961-6;P49961-5;P49961-4;P49961-3;R4GMQ9;A0A0U1RQZ5;A0A0U1RR44;A0A1W2PQK8	ENTPD1	1.23842	0.286677	1.0116	-1.92653	3.94973
P14222;A0A1W2PR25	PRF1	-0.107424	0.294896	0.0973098	-2.83979	3.03441
P08571;D6RFL4;E7EVL5	CD14	1.03187	0.30471	0.871285	-2.06662	3.80919
P01889;A0A1W2PPR8	HLA-B	-0.657655	0.312852	-0.276488	-3.21347	2.66049
Q9UKA4	AKAP11	-1.28755	0.395142	-0.704403	-3.64147	2.23266
Q13291-2;Q13291-3;Q13291;Q13291-4;Q96QJ2	SLAMF1	-4.64091	0.403472	-2.9825	-5.92396	-0.0410328
P16150;C9JUK7	SPN	0.251678	0.405283	0.341264	-2.596	3.27853
A0A087WZR4;H0Y4U3;H0Y755;E9PNY5;A0A087WU90	FCGR3B	-1.82852	0.405667	-1.07191	-4.00924	1.86542
P05026;P05026-2;V9GYR2	ATP1B1	-0.0899663	0.41406	0.109169	-2.82793	3.04627
P11166;A0A6Q8PFI8;A0A590UJ26;A6NL68;A0A0D9SG74;A0A0D9SFK9	SLC2A1	1.27064	0.441251	1.03349	-1.90468	3.97166
P13498;H3BR52;H3BPX1;H3BNP7	CYBA	-0.766077	0.459617	-0.350143	-3.28712	2.58684
C9JYN0;Q16563-2;Q16563;A0A0U1RQT9;H7C4J8	SYPL1	-0.563262	0.474431	-0.212363	-3.14935	2.72463
Q5RIP0;A0A0G2JH50;A0A0G2JIF0;A0A140TA19;A0A140T9S7;A0A140T9Q4;A0A0G2JKJ1	HLA-C	-1.064	0.478981	-0.552534	-3.48954	2.38448
Q6IAA8;H0YFI1;F5H479;F5GX19;F5H3Y3	LAMTOR1	-0.0080073	0.497411	0.164848	-2.77229	3.10198
Q9Y6X5	ENPP4	1.80429	0.509909	1.39602	-1.54286	4.33491
P27216-2;P27216;E5RIN3	ANXA13	-5.84458	0.515863	-3.80021	-6.74486	-0.855554
O96005;O96005-4;O96005-3;K7EQQ1;K7EJ16	CLPTM1	0.46156	0.530695	0.483847	-2.45356	3.42125
H3BN02;P20702	ITGAX	0.563333	0.544839	0.552986	-2.38449	3.49046
P16444;H3BQS5;H3BP43	DPEP1	-0.818424	0.552419	-0.385706	-3.32269	2.55128
Q8IX19;M0R0S5	MCEMP1	-1.80699	0.566862	-1.05728	-3.9946	1.88003
F5GXJ9;Q13740-2;Q13740;H7C543;Q13740-4;Q13740-3	ALCAM	-3.17788	0.567946	-1.9886	-4.92733	0.950137
Q6PCB8;Q6PCB8-2;D6RDX7	EMB	-0.510376	0.576487	-0.176434	-3.11343	2.76056
A0A1B0GUZ7;Q14156;Q14156-2;Q14156-3;E5RJS1	EFR3A	0.73972	0.587013	0.672813	-2.26481	3.61044
P40197	GP5	1.64245	0.592301	1.28608	-1.65257	4.22473
P12544-2;P12544	GZMA	0.277867	0.618989	0.359055	-2.57823	3.29634
Q9UDY2-7;Q9UDY2;Q9UDY2-3;A0A1B0GTW1;A0A3B3ITE1;A0A2R8YDH4;A0A3B3IRI3;Q9UDY2-2;Q9UDY2-4;A0A3B3IU51;Q9UDY2-5;A0A3B3ISF1;A0A3B3IRV6;A0A3B3IT83;A0A3B3IS03;B1AN86;A0A3B3IU26;U3KQJ2	TJP2	1.17786	0.635676	0.970463	-1.9676	3.90852
Q15438-2;Q15438;Q15438-3;K7EJN5	CYTH1	0.51366	0.637729	0.519241	-2.4182	3.45668
Q10589-2;Q10589	BST2	0.727572	0.650361	0.66456	-2.27305	3.60217
Q8IZA0;E7EN73;Q8IZA0-2;C9J519;Q8IZA0-3;B1AN15;H0Y4S8	KIAA0319L	-0.45024	0.719168	-0.135581	-3.07258	2.80142
O95425-3;O95425;A0A6I8PIX7;O95425-2;O95425-4;A0A0J9YWY6;A0A6I8PL75	SVIL	1.11186	0.732957	0.925623	-2.01236	3.86361
P78324;P78324-2;P78324-4;Q9P1W8-3;Q9P1W8-4;Q9P1W8-2;Q9P1W8;H3BTT9;H3BU43	SIRPA	0.718819	0.750364	0.658614	-2.27899	3.59622
Q99523;Q99523-2;A0A0J9YVU2;A0A0J9YX61;A0A0J9YVX1	SORT1	1.05667	0.765024	0.888132	-2.0498	3.82606
Q68DH5	LMBRD2	0.0105134	0.768725	0.17743	-2.75971	3.11457
Q12846;Q12846-2;A0A087WWW0;H3BMK2;C9JFM5	STX4	1.61252	0.774939	1.26575	-1.67286	4.20435
Q8NHP8;Q8NHP8-2	PLBD2	0.594107	0.800839	0.573892	-2.36361	3.51139
J3QRT5;P13598;J3QKR4;J3QQX6;J3QRQ1;J3QQR8	ICAM2	-0.529528	0.811596	-0.189445	-3.12644	2.74755
Q92673;E9PPB3;E9PS32;E9PP43;E9PKB0	SORL1	2.41144	0.82578	1.80849	-1.13141	4.74839
Q8IWV1;Q8IWV1-3;Q8IWV1-2	LAX1	1.27934	0.830262	1.0394	-1.89878	3.97758
Q9NQ25;Q9NQ25-6;B4DW98;Q9NQ25-7;Q9NQ25-2;R4GND0	SLAMF7	0.658006	0.833744	0.617301	-2.32025	3.55485
P01857;A0A0A0MS07	IGHG1	1.07981	0.836002	0.903854	-2.0341	3.84181
P26010;P26010-2;F5H6T4;F8VNX4;H3BRX4;H3BRM2	ITGB7	-0.65264	0.871822	-0.273081	-3.21006	2.6639
Q6DN12;Q6DN12-2;F5H415;Q6DN12-3;Q6DN12-6;E5RJR1	MCTP2	0.588997	0.895506	0.57042	-2.36708	3.50792
P33527-2;P33527;I3L4X2;P33527-9;P33527-5;P33527-3;A0A0A0MS99;P33527-6;P33527-4;P33527-8;P33527-7	ABCC1	0.112296	0.93661	0.246576	-2.69062	3.18377
A0A494BZZ8;Q96K49;Q96K49-2;A0A3B3IU29;H7C1G1;H7C0B3	TMEM87B	1.13069	0.959433	0.938418	-1.99959	3.87643
P31994-3;P31994-4;P31994;P31994-5;P31994-2	FCGR2B	-1.95439	0.980916	-1.15742	-4.09483	1.78
Q8NB49;Q8NB49-2;Q8NB49-3;Q8NB49-4;H7C113	ATP11C	1.184	0.986596	0.974636	-1.96343	3.9127
Q8WVQ1-3;Q8WVQ1;K7EN15;Q8WVQ1-2;K7EIP9;K7EQT4;K7EMT2;K7EKT2;K7EKW6	CANT1	-1.56158	0.989499	-0.890564	-3.82774	2.04661
P15144;H0YLZ8	ANPEP	3.02921	1.02552	2.22817	-0.712992	5.16933
A0A087X2B5;P35613-2;P35613;P35613-4;I3L192;A0A087WUV8;P35613-3;R4GMX5;R4GN83;A0A2R8YDZ0	BSG	0.563398	1.06733	0.553029	-2.38445	3.49051
P55011;G3XAL9;P55011-3	SLC12A2	0.440035	1.08901	0.469223	-2.46816	3.40661
Q04656-5;Q04656;Q04656-2;Q04656-3;Q04656-4;A0A2R8YD60;A0A669KA36;Q04656-6	ATP7A	-0.228887	1.10855	0.0147941	-2.92226	2.95185
P13473;P13473-3	LAMP2	-2.38386	1.11464	-1.44918	-4.38696	1.4886
P11169;Q8TDB8-4;Q8TDB8-2;Q8TDB8;Q8TDB8-5;F5GYR5	SLC2A3	2.63939	1.13447	1.96335	-0.976992	4.90369
F8VV56;F8W022;F8VWK8;P08962-3;P08962-2;P08962;F8VNT9	CD63	-0.360182	1.13577	-0.0744006	-3.01142	2.86262
P23634-6;P23634;P23634-7;P23634-8;H7BZS8	ATP2B4	2.20056	1.14038	1.66523	-1.27429	4.60475
Q9NQC3-5;Q9NQC3;Q9NQC3-2;F8W914;Q9NQC3-4;H7C106;Q9NQC3-6;A0A0U1RQR6	RTN4	0.923979	1.14068	0.797989	-2.1398	3.73578
Q13488;E9PNA6;E9PM12;E9PMC5;Q13488-2;H0YCE3;H0YEL3	TCIRG1	2.44063	1.15035	1.82832	-1.11164	4.76827
O75976;O75976-2;J3QQJ4;J3QRJ9	CPD	1.47073	1.18409	1.16942	-1.76899	4.10784
A0A3B3ISF9;P42892-3;P42892-2;P42892-4;P42892;B4DKB2;E9PJG1;E9PHZ1	ECE1	-1.55668	1.18647	-0.887234	-3.82441	2.04994
Q9UHB6;Q9UHB6-2;F8VQE1;F8VRN8;Q9UHB6-3;F8VS07;F8VTU2;F8VVQ7	LIMA1	1.34379	1.22312	1.08318	-1.85507	4.02144
A6NNI4;A0A2R8Y478;G8JLH6;P21926;A0A087WU13	CD9	2.25803	1.22934	1.70427	-1.23535	4.64389
E7EU05;P16671;P16671-4;P16671-3;E9PLT1;P16671-2;E7EX47;E7ERZ9;E7EWI4;E9PC45;E9PJX8;E7EVU1	CD36	2.74908	1.23716	2.03787	-0.902695	4.97843
E7EQR8;Q9GZM5;D6RFI3;D6RGY8;H0Y9A1;D6RBQ1;D6RA04;D6RAY4	YIPF3	-1.7386	1.24868	-1.01082	-3.9481	1.92645
Q5SRN5;P04439;A0A1W2PS24;Q5SRN7	HLA-A	0.774423	1.26202	0.696389	-2.24126	3.63404
Q93050-1;Q93050;Q93050-3;B7Z641;B7Z2A9;K7EPG4;K7EM24;K7EN36;K7ELZ6;K7EQW2;F5H1T6;K7ERA0;K7ERA6	ATP6V0A1	2.75585	1.2739	2.04247	-0.898109	4.98304
P13747	HLA-E	0.622603	1.27757	0.59325	-2.34427	3.53077
P48736;E9PDN7	PIK3CG	1.64519	1.28135	1.28794	-1.65071	4.22659
A0A0C4DGZ8;P07359	GP1BA	1.67946	1.32062	1.31122	-1.62748	4.24992
Q15758;M0QXM4;Q15758-3;Q15758-2;M0QX44	SLC1A5	0.19994	1.34183	0.306116	-2.63112	3.24335
Q9NPR9;M0R1G1;M0QYF6;G5E9L6;M0QZW9;M0QZY1;M0R2E1;M0R3H4;M0QZ03;M0R1Q3	GPR108	-0.406429	1.34891	-0.105818	-3.04283	2.83119
Q9Y624;A0A087WY82;Q9Y624-2	F11R	1.02381	1.37359	0.865806	-2.07209	3.8037
Q9Y5X1;A0A087WVE4;A0A087WZW2	SNX9	0.664947	1.37783	0.622017	-2.31554	3.55958
Q8IV08;M0R1F7;M0R3G9;M0R2W7;E2QRG1	PLD3	3.03055	1.39377	2.22908	-0.712085	5.17024
P35612;P35612-4;P35612-3;A0A1C7CYY0;P35612-5;P35612-6;C9JTM0;C9J080;C9J299;P35612-7	ADD2	1.17517	1.43362	0.968635	-1.96942	3.90669
A0A6Q8PH21;Q9UHW9-4;Q9UHW9;Q9UHW9-3;Q9UHW9-5;H0YMQ9;B3KXX3;H0YKQ8;H0YKE6;H0YKJ2;Q9H2X9-2;H0YKL8;J3QSF2	SLC12A6	-0.248346	1.47525	0.00157442	-2.93548	2.93862
Q5QT33;A0A140T9J9	HLA-C	1.39894	1.47851	1.12065	-1.81768	4.05897
Q7Z7H5;Q7Z7H5-2;Q7Z7H5-3;F8W7F7	TMED4	2.14898	1.4817	1.63019	-1.30924	4.56962
P06703;R4GN98	S100A6	-1.45571	1.49512	-0.81864	-3.75577	2.11849
B1AP13;P08174-2;P08174-4;P08174;P08174-3;P08174-5;H3BLV0;H7BY55;P08174-6;P08174-7;B1AP15;A0A2R8YDY3;A0A2R8YEC5;A0A2R8Y4B4	CD55	1.06005	1.49929	0.890426	-2.04751	3.82836
Q12959-7;Q12959;Q12959-6;A0A590UKA8;Q12959-3;A0A590UJR5;Q12959-5;A0A590UJ68;A0A590UJS9;A0A590UK48;A0A590UJ81;A0A590UJR4;A0A590UJX2;Q12959-9;Q12959-8;A0A590UK81;A0A590UJ29;A0A590UJ64;C9JUA9	DLG1	0.165985	1.52387	0.283049	-2.65417	3.22027
Q15746;Q15746-5;Q15746-2;Q15746-6;Q15746-3;Q15746-4;Q15746-7;Q15746-11;Q15746-9;D6R9C2	MYLK	1.75134	1.52674	1.36006	-1.57875	4.29886
P20701;P20701-2;P20701-3;B4E021;B4DQ77;H3BSV1	ITGAL	2.42938	1.53296	1.82068	-1.11926	4.76061
Q08722;Q08722-4;H7BYS8;A0A2R8Y484;Q08722-2	CD47	1.02001	1.54247	0.863229	-2.07466	3.80112
P30414;A0A087WYW3;C9JMM5;A8K7K2	NKTR	0.414301	1.54347	0.451741	-2.48563	3.38911
A0A087WU53;Q9H0U3;Q9H0U3-2	MAGT1	1.92185	1.54521	1.47589	-1.46318	4.41495
Q5R349;P16109;Q5R345;Q5R341;Q5R342;F6VVT6	SELP	0.464801	1.56087	0.486048	-2.45136	3.42345
P06213-2;P06213;P14616;M0R3E6	INSR	-0.990572	1.56232	-0.502654	-3.43965	2.43434
A0A0G2JNZ2;A0A669KB89;A0A0G2JPP5;Q14160;Q14160-3;A0A0G2JMS7;Q14160-2;H0YCG0;A0A669KAX5;H0YDF9	SCRIB	1.56116	1.62349	1.23086	-1.70768	4.16939
Q12913;A0A087WTK0;A0A087WVC6;Q12913-2;E9PJ83;E9PPH3	PTPRJ	1.98625	1.62811	1.51964	-1.41953	4.4588
A0A286YEY4	IGHG2	2.88442	1.63947	2.12981	-0.811034	5.07065
Q13496;Q13496-2;C9J2A2	MTM1	1.39232	1.64272	1.11616	-1.82216	4.05447
P18827;E9PHH3;H7C1K4	SDC1	1.0104	1.64343	0.856695	-2.08118	3.79458
Q8WWI5;Q8WWI5-3;Q8WWI5-2	SLC44A1	-1.22855	1.64347	-0.664325	-3.60137	2.27273
P32942;K7ERN2;K7EP52;K7EQC7	ICAM3	2.28841	1.6473	1.72491	-1.21477	4.66459
P09769;Q5TGY6	FGR	2.15923	1.64837	1.63715	-1.3023	4.57661
P43007;P43007-2	SLC1A4	0.125384	1.65761	0.255467	-2.68173	3.19267
Q9NV96;A0A669KBE6;Q9NV96-2;A0A669KBF5;Q9NV96-3;A0A669KB92;A0A669KBA0;E5RG19;Q3MIR4	TMEM30A	1.7847	1.66339	1.38271	-1.55614	4.32157
Q15811-9;Q15811-8;Q15811;Q15811-4;H0Y3G5	ITSN1	0.466557	1.70228	0.487241	-2.45017	3.42465
P42356;P42356-2;A8MTF1;C9JLI1	PI4KA	1.78152	1.7054	1.38056	-1.55829	4.3194
O75695	RP2	1.68786	1.7111	1.31693	-1.62178	4.25564
P23229-4;P23229-2;P23229-6;P23229-5;P23229-3;P23229-9;P23229;P23229-7;C9JXX7;H7BZ97	ITGA6	2.20201	1.73601	1.66621	-1.27331	4.60574
E9PNW4;A0A2U3TZL5;P13987;P13987-2;H0YET2	CD59	-1.66801	1.81227	-0.962868	-3.9001	1.97437
Q14643;Q14643-8;A0A3B3ITU8;A0A3B3IU04;Q14643-4;Q14643-3;A0A3F2YNW8;Q14643-7;Q14643-5;Q14643-6;Q14643-2;A0A3B3ITQ1;A0A3B3IU05;A0A3B3IU13;A0A3B3IRP0;A0A3B3ITM6;B7ZMI3;A0A3B3IS59;A0A3B3IRT5;A0A3B3IRZ9;A0A3B3ISE3;A0A3B3ISR4;A0A3B3ITM1;A0A3B3ITQ4;A0A3B3IS70	ITPR1	1.56042	1.83357	1.23035	-1.70818	4.16889
P15529-2;P15529-16;P15529-5;P15529-3;P15529-6;P15529-4;P15529-7;P15529-14;P15529-8;P15529-12;P15529-11;P15529-13;P15529-9;P15529-15;P15529-10;P15529;R4GN18	CD46	-0.568821	1.86121	-0.216139	-3.15313	2.72085
Q07954;Q6PJ72;Q7Z7K9;Q07954-2	LRP1	2.69931	1.96042	2.00405	-0.936407	4.94451
P51148;P51148-2;K7ERI8;K7ENY4;F8VVK3;F8VWU4;F8VSF8;K7EIP6	RAB5C	2.1449	1.97767	1.62742	-1.31201	4.56685
A0A3B3IUB5;Q8TCT9-5;Q8TCT9;A0A075B6F6;A0A0S2Z6F0;A0A3B3IT72;A0A0C4DGU3	HM13	1.07907	1.98348	0.903349	-2.0346	3.8413
O95630;C9JK83;O95630-2;F5H5B9;C9JEK5;C9JZ93	STAMBP	2.07589	1.99081	1.58054	-1.35877	4.51985
Q9Y2Q0-3;Q9Y2Q0-2;Q9Y2Q0;Q4G1C1;H0YAA1;H0YAJ4;H0YAF4;H0Y8I6;F8VRS1;Q9NTI2-3	ATP8A1	2.21916	2.00929	1.67786	-1.26169	4.61742
P34910;P34910-2	EVI2B	1.82952	2.03438	1.41316	-1.52576	4.35208
Q12797;Q12797-10;A0A087WW51;E5RHK2;E5RG56;Q12797-6;Q12797-11;Q12797-2;E5RHJ2;A0A087WUJ2;Q12797-7;E5RG29;Q12797-9;Q12797-5;Q12797-8	ASPH	3.02378	2.03594	2.22448	-0.716665	5.16563
Q6ZRP7;H0Y430	QSOX2	0.402087	2.0362	0.443444	-2.49392	3.38081
O15031;E2PU09;A6QRG9;A0A087WU36;A6QRH1;H0Y6J7	PLXNB2	2.05294	2.04553	1.56494	-1.37433	4.50422
D5H3J5;Q2L6G2;A0A140T9A9;A0A140T9H3	HLA-B	0.58634	2.05352	0.568615	-2.36888	3.50611
E9PC69;Q7KZI7-14;Q7KZI7-16;Q7KZI7-13;E7ETY4;Q7KZI7-15;F5H4F6;F5H6N2;F5H4J8	MARK2	1.06562	2.06879	0.894213	-2.04372	3.83215
Q9H3S1;Q5TCJ5;Q9H3S1-2;Q5TCI6;Q5TCI4;A0A0J9YVY6;Q5TCJ7	SEMA4A	0.854389	2.08566	0.750713	-2.18701	3.68844
P05362;E7ESS4	ICAM1	3.37768	2.09203	2.4649	-0.477064	5.40687
O60486;B4DHQ7;F5H3A2;F8W1K6;F8W095;F8VUW4	PLXNC1	0.409657	2.09768	0.448586	-2.48878	3.38595
Q96KA5-2;Q96KA5	CLPTM1L	0.217952	2.10425	0.318352	-2.6189	3.2556
O14672;O14672-2;H0YK87;C9J9B4;H0YNC5;H3BS53	ADAM10	2.10966	2.14119	1.60347	-1.33589	4.54284
P54709;P54709-2;C9JA36;C9JXZ1;H7C4L9;H7C547;F8WBY4;C9J6S2	ATP1B3	1.45285	2.15038	1.15728	-1.78112	4.09567
H0Y3C5;J3KPD6;P08631-4;P08631;P08631-3;P08631-2;H7BXG4;H7C5P9	HCK	2.10602	2.16055	1.601	-1.33836	4.54036
E9PG19;O94868;O94868-2;O94868-3;E7ENZ2;C9JM66;B8ZZW8;H0Y6M2;H0YG35	FCHSD2	1.43586	2.16954	1.14573	-1.79264	4.0841
G0XQ39;Q13586;E9PNJ4;Q13586-2;H0YDB2;E9PIQ8;E9PRZ7;E9PR09;E9PN27;E9PRE4;E9PR07;E9PJ19;E9PMB4	STIM1	0.929829	2.18335	0.801963	-2.13584	3.73976
P13612;E7EP60;P13612-2	ITGA4	2.70399	2.20924	2.00723	-0.933239	4.9477
P20020-6;P20020;P20020-4;P20020-1;P20020-5;P20020-2;E7ERY9;A0A0U1RQU3;H0YHH6;F8W1V5;A0A2R8Y535	ATP2B1	1.92373	2.21491	1.47716	-1.4619	4.41623
Q9NZN3;Q9NZN3-2	EHD3	2.68637	2.2768	1.99526	-0.94517	4.9357
O60449-2;O60449-3;O60449;A0A087WT00;Q8IX05	LY75	2.59138	2.28682	1.93073	-1.00951	4.87098
P48960-3;P48960;P48960-2;K7EPE8;B4DWB8;M0QY55;K7EKV5;K7EPP8	ADGRE5	1.93085	2.292	1.482	-1.45707	4.42108
A0A1W2PS43;A0A1W2PRS1;Q14108;A0A1W2PPX5;A0A1W2PPU6;A0A1W2PQR6;A0A1W2PQB7;Q14108-2;A0A1W2PRF6;A0A1W2PSE4;A0A1W2PS70;A0A1W2PNX7;D6RDG0;A0A1W2PQL5	SCARB2	4.4426	2.32252	3.18835	0.243471	6.13323
Q96JJ7;Q96JJ7-2;B4DIE3;H3BPB3;H3BT89;H3BVI1;H3BRY0	TMX3	1.54801	2.34398	1.22192	-1.7166	4.16044
P35221;P35221-2;G3XAM7;P35221-3;E5RIB1;E5RJ41;E5RGY7;E5RG03;E5RGY6;E5RHV7;E5RIE0;H0YBB8;E5RJL0;E5RJP7;E5RGD2;E5RFM3;E5RFM5;E5RIT8;C9IZ88;E5RFK9;REV__Q9P2T0-2;REV__Q9P2T0;E5RFG3;E5RJZ2	CTNNA1	1.2214	2.34861	1.00004	-1.93807	3.93815
Q9NZM1;Q9NZM1-6;Q9NZM1-3;Q9NZM1-2;Q9NZM1-5;H0YD14;Q9NZM1-7;Q9NZM1-8;Q9NZM1-4;REV__P24752;REV__A0A5F9ZHL1;REV__A0A5F9ZHJ0;REV__H0YEL7;REV__A0A5F9ZHJ7;REV__A0A5F9ZHD4;REV__A0A5F9ZI66;REV__A0A5F9ZHH9	MYOF	2.18172	2.36846	1.65243	-1.28706	4.59192
P04233-2;H0YBZ8;E7ESL3;P04233-3;E7EQJ3;E7ER71	CD74	3.01575	2.37941	2.21903	-0.722102	5.16016
P35611;P35611-3;E7EV99;E7ENY0;P35611-5;H0Y9H2;A0A0A0MSR2;D6RAH3;D6RF25;D6RJE2;H0YG19;H0YFD8	ADD1	2.30611	2.39055	1.73693	-1.20278	4.67664
Q86VB7;F5GZZ9;Q86VB7-3;Q86VB7-2;C9JHR8;Q86VB7-4;H0YGZ7;H0YFM0	CD163	4.88235	2.3936	3.48709	0.540817	6.43336
P12931;P12931-2;H2E272;H7C3Z8;H7C074;P42685-2;Q9H3Y6;P42685;Q04912-7;Q04912-2;Q04912	SRC	1.97782	2.39624	1.51391	-1.42524	4.45307
Q9UEY8	ADD3	2.81986	2.42685	2.08594	-0.854762	5.02665
P61006;P61006-2;H0YMN7;H0YLJ8;H0YL94	RAB8A	2.22384	2.42843	1.68105	-1.25852	4.62061
Q14678;Q14678-2;Q5W0W3;Q5W0W2	KANK1	0.583742	2.46843	0.56685	-2.37064	3.50434
P01871;P01871-2	IGHM	5.29237	2.47797	3.76564	0.817962	6.71332
P02730;P02730-2;A0A0A0MS98	SLC4A1	2.52893	2.48593	1.8883	-1.05182	4.82843
P04839;Q5H9D4;Q9Y5S8-2;Q9Y5S8-3;Q9Y5S8	CYBB	2.88648	2.48598	2.13121	-0.80964	5.07206
P63092-4;P63092;Q5JWF2;A0A0A0MR13;A0A590UJ58;B0AZR9;A0A590UKB4;A0A590UJR6;A0A590UJI6;A0A590UJQ9;A0A590UJQ2;S4R3E3;A0A590UJ22;Q5JWE9;A0A590UJY8;A0A590UJB7;Q5JWD1;S4R3V9;H0Y7E8;A0A590UJX3	GNAS	3.8912	2.50713	2.81376	-0.12953	5.75705
P00813;F5GWI4;F5GXW0;F5GYD4	ADA	1.66071	2.53106	1.29849	-1.64019	4.23716
P17252;J3KRN5;J3KN97;P05129-2;M0R0I9	PRKCA	1.28496	2.54388	1.04322	-1.89496	3.98141
Q99805	TM9SF2	1.85405	2.54826	1.42983	-1.50913	4.36879
Q9UNF0;A0A0U1RR22;B0QYG7;B0QYG8;H0Y923	PACSIN2	1.87571	2.5604	1.44454	-1.49445	4.38353
P11279;P11279-2	LAMP1	3.01599	2.5662	2.21919	-0.721943	5.16032
P16070;P16070-16;P16070-8;P16070-7;P16070-3;P16070-4;P16070-6;P16070-17;P16070-18;P16070-5;P16070-10;P16070-11;P16070-13;P16070-14;P16070-12;H0YD13;H0Y2P0;H0YE40;H0Y5E4;P16070-15;H0YCV9;P16070-9;H0YDW7;E9PKC6;H0YDX6;P16070-19;H0YD17;Q86UZ1;H0YEU1;H0YD90;H0YEV3;H0YF08	CD44	2.59146	2.60368	1.93078	-1.00946	4.87103
Q9NV70	EXOC1	1.57049	2.62168	1.23719	-1.70136	4.17574
H7BXI1;A0A499FIX8;A0FGR8-6;A0A087WXU3;A0FGR8	ESYT2	1.97601	2.62372	1.51268	-1.42647	4.45183
P30533;A0A3B3IRQ7;D6REW6	LRPAP1	1.90431	2.64017	1.46397	-1.47507	4.40301
G3V1L9;Q07157;G5E9E7;Q07157-2;A0A087X0K9;H0YKB1;H0YLT6	TJP1	0.792181	2.6489	0.708452	-2.22922	3.64612
P04264	KRT1	6.02977	2.65368	4.26659	1.31614	7.21704
P55160;P55160-2;F8W050	NCKAP1L	2.61384	2.65775	1.94599	-0.9943	4.88628
P27105;F8VSL7;P27105-2	STOM	2.28168	2.68489	1.72034	-1.21932	4.66001
Q14573	ITPR3	0.80535	2.72008	0.717399	-2.22028	3.65508
Q9HD45	TM9SF3	0.777421	2.72136	0.698426	-2.23923	3.63608
O00161;O00161-2;H3BM38;H3BV99;H3BP15;H3BQY9;H3BNE1;H3BR18;H3BPJ0;H3BR99;H3BNG6;H3BU94	SNAP23	2.142	2.73339	1.62545	-1.31398	4.56487
Q96P48;Q96P48-3;Q96P48-4;E7EU13;Q96P48-1;Q96P48-2;Q96P48-7;A0A0A0MSJ2;Q96P48-5;F8WBT0;F5GWN4;H0YGD1;F5GWQ2	ARAP1	2.24134	2.76343	1.69293	-1.24666	4.63253
P05556;P05556-2;P05556-5;P05556-4;P05556-3;E7EQW5;C9JPK5;Q5T3E6;E9PLR6;E7EUI6;E7ERX5;C9JJP8;Q5T3E5;E9PQJ2;H7C4N8;C9JNE0	ITGB1	2.93868	2.77659	2.16667	-0.77429	5.10763
P13591;A0A087WX77;A0A087WWD4;A0A087WV75;P13591-1;A0A087WTF6;P13591-4;A0A087WTE4;P13591-3;P13591-5;P13591-6;A0A087WWJ5	NCAM1	1.60621	2.8448	1.26146	-1.67714	4.20006
Q9UIQ6	LNPEP	3.05723	2.85634	2.2472	-0.694017	5.18842
O43493;A0A5F9UY30;A0A5H1ZRP2;O43493-5;O43493-3;O43493-7	TGOLN2	-0.22872	2.8952	0.0149076	-2.92215	2.95196
P43405;K7ERY4;Q8NFD2	SYK	2.10877	2.90516	1.60287	-1.33649	4.54224
O43491;E9PHY5;O43491-4;E9PK52;O43491-3;O43491-2;E9PII3;A0A2R8Y5B3;Q6R5J7;E9PQD2;H0Y5B0;E9PRG1;E9PIG0;E9PQN0;E9PJP4;E9PMV8;Q6ZSX4;E9PMG5;E9PN54;E9PPC9	EPB41L2	2.74093	2.93837	2.03233	-0.908217	4.97287
O00159-3;F5H6E2;O00159;O00159-2;I3L3Y6;I3L501;I3L3F5	MYO1C	4.41019	2.95026	3.16633	0.221555	6.11111
P50552;K7EM16;K7ENL7;K7ENR7;K7EQD0;K7EIG8	VASP	2.56093	2.96002	1.91005	-1.03014	4.85023
O15294;O15294-2;O15294-4;C9JZL3	OGT	2.64897	3.06201	1.96985	-0.970503	4.91021
O75955;O75955-2;A0A140T9R1;A2AB09;A0A140T9X0;A2AB10;A0A140T9W4;A2AB12;A0A0G2JJQ6;A0A140T959;A2AB11;A2AB13;A0A140T9C3;A0A140T910;A0A140T957;A0A140T9B1;A0A140T974;A0A140T905;A2ABJ5;A0A140T907;A0A140T9L9	FLOT1	2.9024	3.13051	2.14202	-0.798861	5.0829
A0A087X1S7;P09326;P09326-2	CD48	1.54469	3.13729	1.21966	-1.71885	4.15818
P08195-2;F5H0E2;F5H867;F5GZR9	SLC3A2	4.23219	3.14239	3.04541	0.101158	5.98966
P07948;E5RJ37	LYN	3.00862	3.16606	2.21418	-0.726929	5.1553
P29966	MARCKS	2.09271	3.19006	1.59196	-1.34738	4.5313
Q53Z42;A0A140T9I0;A0A140T9X5;A0A140T913;A0A140T955;A0A140T933;A0A1W2PPQ2	HLA-A	2.1251	3.20617	1.61397	-1.32543	4.55336
O75923-2;O75923-8;O75923;O75923-14;O75923-5;O75923-11;O75923-4;O75923-10;O75923-7;O75923-13;O75923-3;O75923-9;O75923-6;O75923-12;O75923-15	DYSF	4.54791	3.25378	3.25989	0.314688	6.20509
Q13153;B3KNX7;H0YCG5;H0YCM0;E9PRP6;E9PMP2;E9PQW5;E9PKH9;E9PJF8	PAK1	1.98517	3.26704	1.5189	-1.42026	4.45807
Q92797;A0A087WUE9;M0R3C7;Q92797-2;M0R1C2;M0R180;M0QXP5;M0R033;M0R039	SYMPK	2.33475	3.32016	1.75639	-1.18337	4.69615
P08514;P08514-2;P08514-3;A0A3B3IU79;K7EP83	ITGA2B	3.71677	3.32162	2.69526	-0.247564	5.63808
P08311	CTSG	4.60128	3.35418	3.29615	0.350782	6.24152
P61586;C9JNR4;C9JX21;Q5JR07;Q5JR05;C9JRM1;Q5JR06;E9PN11;U3KQA9;U3KQV3;E9PLA2	RHOA	2.06173	3.36941	1.57092	-1.36837	4.51021
P02786;G3V0E5;H7C3V5;F8WBE5;Q9UP52-2	TFRC	4.52338	3.42851	3.24323	0.2981	6.18835
P04899;P04899-4;P04899-6;P04899-3;P04899-5;P04899-2;P19087;P11488;A8MTJ3;A2A2R6;A0A087WZE5;F8WE78;H3BTM2;A0A1W2PP38	GNAI2	3.67875	3.44197	2.66943	-0.273294	5.61215
Q5SS57;A0A140T951	HLA-B	4.11803	3.44552	2.96785	0.0239332	5.91177
A0A2R8Y5S7;P35241;P35241-5;A0A2R8Y7M3;P35241-4;P35241-2;A0A2R8Y5P0;P35241-3;A0A2R8Y4H6;E9PKN5	RDX	2.42284	3.44782	1.81623	-1.12369	4.75615
D6R938;Q13557;E9PF82;Q13557-6;Q13557-11;Q13557-8;Q13557-3;Q13557-4;E9PBG7;Q13557-10;Q13557-9;Q13557-5;H0Y9J2	CAMK2D	2.98948	3.51535	2.20118	-0.739892	5.14225
P28907;H0Y950;P28907-2	CD38	2.86387	3.52056	2.11585	-0.824951	5.05665
P49755;G3V2K7	TMED10	1.42859	3.54047	1.14079	-1.79757	4.07915
A0A087WY71;Q96CW1-2;Q96CW1;E9PFW3;C9JGT8;C9JJD3;C9JTK4;C9JPV8;H7C4C3	AP2M1	2.1749	3.55469	1.64779	-1.29168	4.58727
P11215-2;P11215;H3BMV4	ITGAM	3.97568	3.5772	2.87115	-0.0723701	5.81467
A0A494C0X7;P05107;D3DSM0;J3KNI6;E7EVZ9;E5RK25;E5RIG7;E5RHT0;E5RFI0;E5RIE4;A8MVG7;E5RHE6;E5RK54	ITGB2	3.77667	3.57799	2.73595	-0.207025	5.67893
P16284-3;P16284;P16284-2;P16284-6;P16284-4;P16284-5;A0A075B727;A0A075B728;A0A075B737	PECAM1	2.95281	3.60479	2.17627	-0.764723	5.11726
P05106;H3BM21;P05106-2;P05106-3;I3L4X8	ITGB3	3.17363	3.60616	2.32628	-0.615203	5.26777
P33241;P33241-3;C9JU59;C9JDV1	LSP1	2.8814	3.61054	2.12775	-0.813085	5.06859
P84077;P61204;F5H423;P61204-2;F5H0C7;F5H1V1;F5H6T5;F8WDB3	ARF1	4.01031	3.62269	2.89467	-0.048943	5.83829
Q9H4M9;A0A024R571;C9JC03;C9JIJ3;C9IZH1	EHD1	3.17695	3.62898	2.32853	-0.612959	5.27003
P08575-4;P08575-9;P08575-10;P08575-8;P08575-7;P08575-5;P08575-6;P08575;M3ZCP1;A0A075B788;E9PKH0;A0A140TA77;A0A140TA68;A0A0G2JNW2;A0A140TA57;M9MMK9	PTPRC	4.5794	3.67689	3.28129	0.335986	6.22659
P80723;P80723-2;U3KQP0	BASP1	2.06094	3.80357	1.57038	-1.36891	4.50966
P05023-4;P05023;P05023-3;P05023-2;M0R116;A0A2R8YEY8;P13637;P13637-2;H0Y7C1;Q13733;Q5TC01;Q5TC02;E9PRA5;A0A669K9X0;M0QXF2;Q5TC05	ATP1A1	4.29308	3.82772	3.08677	0.142342	6.0312
O14745;O14745-2;J3QRP6;J3QRA3	SLC9A3R1	2.821	3.86303	2.08672	-0.853988	5.02743
Q9HD20;Q9HD20-2;H7C3H2	ATP13A1	4.00012	3.95549	2.88776	-0.0558318	5.83134
Q12907;D6RBV2;D6RIU4;D6RDX1;D6RBH1	LMAN2	3.53853	4.01098	2.57417	-0.36819	5.51654
P01876	IGHA1	6.24083	4.11358	4.40997	1.45867	7.36126
P12814-3;P12814;P12814-2;P12814-4;G3V2N5;G3V5M4;G3V380	ACTN1	4.427	4.14422	3.17775	0.232918	6.12258
P11717;S4R328	IGF2R	3.95872	4.18452	2.85963	-0.0838431	5.8031
P21796;C9JI87	VDAC1	4.09902	4.2868	2.95494	0.0110716	5.8988
Q07021;I3L3Q7;I3L3B0	C1QBP	2.91953	4.30846	2.15366	-0.787264	5.09457
Q14289;C9JHV9;E5RJ77;H0YB74;E5RK84;E5RHL2	PTK2B	3.14173	4.31807	2.30461	-0.636803	5.24602
P07996;P07996-2;A0A3B3ITK0;P35442	THBS1	4.21392	4.34124	3.03299	0.0887971	5.97719
P15311;E7EQR4;E9PNP4	EZR	3.21174	4.37884	2.35217	-0.589405	5.29374
C9J9K3;P08865;A0A0C4DG17	RPSA	4.0318	4.43007	2.90927	-0.034405	5.85295
P46939;P46939-2;P46939-4;Q5T097;P46939-3;A0A0D9SG57;Q5SYY2;Q5T098;Q5JT45	UTRN	3.78604	4.53023	2.74232	-0.200686	5.68532
P04083;Q5T3N1;Q5T3N0	ANXA1	3.92964	4.58576	2.83987	-0.103523	5.78326
P07900-2;P07900;G3V2J8	HSP90AA1	4.40239	5.17874	3.16103	0.216279	6.10579
A0A0A0MS08	IGHG1	4.45108	5.21371	3.19411	0.249204	6.13901
H3BQK9;H3BPE1;A0A5F9ZGX0;A0A669KBB0;H0Y4F5;A0A669KB06;A0A669KB84;E9PS75;B4DQX9	MACF1	5.0679	5.45736	3.61314	0.666246	6.56004
P46940;A0A0J9YXZ5;H0YLE8;A0A087X225;H0YKA5;A0A087WWP1	IQGAP1	5.66439	5.52968	4.01836	1.06933	6.9674
P06702	S100A9	5.06022	5.59612	3.60793	0.66106	6.5548
P26038;REV__E5RJE3;REV__E5RGS5;REV__E5RGQ3;REV__Q9H446-2;REV__Q9H446	MSN	4.46472	5.89386	3.20338	0.258434	6.14832
P21333-2;P21333;Q60FE5;A0A087WWY3;H7C2E7;A0A669KBC6	FLNA	5.64912	6.00528	4.008	1.05902	6.95697
P08238;Q58FF7	HSP90AB1	5.23736	6.02314	3.72827	0.780787	6.67575
P68104;Q5VTE0;A0A087WVQ9;A0A087WV01;A6PW80;A0A6Q8PFK6	EEF1A1	5.59862	6.25043	3.97369	1.0249	6.92247
P11142;E9PKE3;E9PNE6;P11142-2;E9PS65;E9PLF4;E9PM13;E9PI65	HSPA8	4.67265	6.26436	3.34463	0.399037	6.29022
P06733;A0A2R8Y6G6;K7EM90	ENO1	5.52414	6.41466	3.92309	0.974578	6.8716
Q9Y490	TLN1	5.91756	6.93878	4.19036	1.24035	7.14036
P35579;P35579-2;Q5BKV1;B1AH99	MYH9	7.13389	7.65288	5.01666	2.06148	7.97185

## Sheet: 7B
TMT_ID	FCRL2	FCRL5	LAMP3	ROR2	SLAMF1	TNFRSF17	Status
TMT2.plex01	-1.29272	-0.809204	-4.18298	0.313218	NA	-1.92418	plasmacell.leukemia
TMT3.plex01	0.517269	-0.397877	1.04217	1.68249	NA	-0.244501	plasmacell.leukemia
TMT4.plex01	-0.655971	-1.17622	9.24032	1.26032	NA	0.214708	multiple.myeloma
TMT5.plex01	-0.369726	-2.35385	-4.21375	-1.52947	NA	-0.121003	multiple.myeloma
TMT6.plex01	0.455541	0.858446	-15.2632	1.08766	NA	1.99644	multiple.myeloma
TMT7.plex01	1.00767	2.82251	-1.51783	1.74659	NA	0.769945	multiple.myeloma
TMT8.plex01	0.340603	0.687588	0.917385	1.44683	NA	-1.36473	multiple.myeloma
TMT9.plex01	2.92869	1.7824	-1.83152	1.96437	NA	2.02235	multiple.myeloma
TMT10.plex01	1.96864	-0.355191	-0.176274	-0.601059	NA	-0.050966	multiple.myeloma
TMT11.plex01	4.43872	0.276164	2.57126	-0.148064	NA	-0.851605	multiple.myeloma
TMT12.plex01	1.19242	0.123168	2.63264	0.35599	NA	-1.04768	multiple.myeloma
TMT13.plex01	6.78988	-0.658663	-0.899152	-0.217952	NA	-0.616139	multiple.myeloma
TMT14.plex01	-0.0339995	1.7596	-0.46793	-0.520237	NA	1.91023	multiple.myeloma
TMT15.plex01	-0.159046	0.651915	0.431128	0.323371	NA	0.169538	multiple.myeloma
TMT16.plex01	-0.0352802	0.0977293	1.57034	3.27875	NA	0.242302	NA
TMT2.plex02	0.920198	NA	-2.79329	0.43815	NA	-1.42237	MGUS
TMT3.plex02	4.00949	NA	-4.28491	-0.0465285	NA	0.268044	multiple.myeloma
TMT4.plex02	-0.218483	NA	-0.239465	-0.281627	NA	-0.856861	multiple.myeloma
TMT5.plex02	-1.46636	NA	-3.87155	4.63765	NA	2.12485	multiple.myeloma
TMT6.plex02	1.39562	NA	-3.00593	1.65339	NA	5.28014	multiple.myeloma
TMT7.plex02	-1.94297	NA	-3.88811	-1.35229	NA	-1.22169	NA
TMT8.plex02	1.46826	NA	-3.5042	2.06861	NA	0.549106	MGUS
TMT9.plex02	-0.73702	NA	-0.479441	-1.23833	NA	2.84226	NA
TMT10.plex02	-0.44329	NA	-3.30263	0.297225	NA	-0.193145	plasmacell.leukemia
TMT11.plex02	0.211739	NA	-3.12354	3.73007	NA	-0.037033	NA
TMT12.plex02	0.502924	NA	-1.69763	-0.805103	NA	-1.07459	multiple.myeloma
TMT13.plex02	1.67384	NA	-2.79888	-0.0597525	NA	-0.70377	plasmacell.leukemia
TMT14.plex02	2.18789	NA	0.387828	-1.59866	NA	-1.46094	multiple.myeloma
TMT15.plex02	-0.0655987	NA	1.34459	-0.665655	NA	0.0795403	multiple.myeloma
TMT16.plex02	-0.793036	NA	2.65569	-0.945511	NA	-1.83021	multiple.myeloma
TMT2.plex03	2.15247	NA	0.184714	NA	-1.45373	0.317795	multiple.myeloma
TMT3.plex03	-2.14163	NA	-1.51988	NA	-2.5918	0.778807	NA
TMT4.plex03	3.0292	NA	-0.0727596	NA	-1.1833	-0.664125	multiple.myeloma
TMT5.plex03	1.64172	NA	0.153108	NA	-2.582	0.156963	NA
TMT6.plex03	-2.38468	NA	-0.203175	NA	-3.4019	0.648177	NA
TMT7.plex03	3.39057	NA	-2.40156	NA	-2.92277	2.39283	multiple.myeloma
TMT8.plex03	1.47251	NA	-2.32386	NA	-4.64659	1.55875	NA
TMT9.plex03	-0.0250902	NA	-1.22784	NA	-1.79064	0.0534613	multiple.myeloma
TMT10.plex03	2.59882	NA	-1.52159	NA	1.00001	0.063095	plasmacell.leukemia
TMT11.plex03	1.97953	NA	-0.820586	NA	-4.41832	-1.00537	multiple.myeloma
TMT12.plex03	-0.0981849	NA	-1.86029	NA	-4.40621	0.51466	plasmacell.leukemia
TMT13.plex03	0.120389	NA	3.8477	NA	1.37404	-0.205495	multiple.myeloma
TMT14.plex03	1.01869	NA	-0.907858	NA	1.90263	-0.417964	multiple.myeloma
TMT15.plex03	-0.0478083	NA	3.97722	NA	1.23781	0.370855	multiple.myeloma
TMT16.plex03	1.45649	NA	1.55658	NA	0.105599	0.555534	multiple.myeloma
TMT2.plex04	-1.95217	-1.03941	1.41731	-1.13498	-2.05028	-0.468578	plasmacell.leukemia
TMT3.plex04	-2.58545	0.42943	2.42047	0.363167	2.81705	0.614955	multiple.myeloma
TMT4.plex04	-1.37274	-1.00335	-0.0508476	-0.493965	-0.431474	0.752028	multiple.myeloma
TMT5.plex04	-5.03165	-0.507824	-2.70036	1.54834	-2.85151	0.234483	multiple.myeloma
TMT6.plex04	-2.55663	-1.07329	-0.424255	0.669623	0.428703	-0.286108	MGUS
TMT7.plex04	6.50955	0.214436	0.602958	-1.07866	-0.992735	-0.338861	multiple.myeloma
TMT8.plex04	-2.41441	1.58955	0.640889	1.2847	-0.372031	0.0135196	plasmacell.leukemia
TMT9.plex04	-3.01552	0.11305	-0.814358	0.00516282	-0.0787233	-0.499019	MGUS
TMT10.plex04	-2.87283	1.25812	2.85113	1.81469	-0.657711	0.315467	multiple.myeloma
TMT11.plex04	-2.73911	-2.36269	2.87043	1.11823	-0.773662	-1.38254	multiple.myeloma
TMT12.plex04	-2.85033	-1.02276	2.22696	1.61803	2.28662	1.15244	multiple.myeloma
TMT13.plex04	-3.64049	0.0358638	-1.36574	3.41155	2.44056	0.515954	multiple.myeloma
TMT14.plex04	-2.45201	-0.688425	-0.0800818	0.0729811	1.38169	0.559522	multiple.myeloma
TMT15.plex04	-0.642659	-0.767232	-0.204339	-1.24113	-0.0658224	1.14518	multiple.myeloma
TMT16.plex04	-4.1846	-2.3161	2.92681	1.27923	0.887575	-1.50992	multiple.myeloma
TMT2.plex05	-2.46022	-0.612142	2.0885	-1.71247	0.47648	-1.18255	multiple.myeloma
TMT3.plex05	2.6972	0.484114	2.3884	3.11871	-0.29492	0.877776	multiple.myeloma
TMT4.plex05	4.4104	0.348358	0.713985	1.63698	-3.89732	3.05142	multiple.myeloma
TMT5.plex05	-4.20981	-0.684558	2.11965	-0.635041	3.15044	-0.589075	multiple.myeloma
TMT6.plex05	0.891469	-0.358324	-0.157346	-1.93366	2.69707	1.13588	plasmacell.leukemia
TMT7.plex05	-4.00323	-0.942782	2.11734	2.04812	-0.503067	-1.70479	multiple.myeloma
TMT8.plex05	-2.76519	-0.725409	-0.982464	-2.25533	0.0843098	0.957162	plasmacell.leukemia
TMT9.plex05	4.58815	2.01971	-0.065062	1.40398	0.457129	0.594226	multiple.myeloma
TMT10.plex05	-0.463456	2.09821	4.25978	-1.49786	3.80345	0.495576	multiple.myeloma
TMT11.plex05	1.43147	0.823415	1.31073	2.68397	2.32505	-0.312168	multiple.myeloma
TMT12.plex05	-1.59932	-0.463149	1.0472	1.69799	1.1921	-0.792609	multiple.myeloma
TMT13.plex05	0.475752	-0.330807	1.20941	-0.867425	-1.04144	-1.34621	multiple.myeloma
TMT14.plex05	2.80648	-0.266993	-0.327413	-1.31061	-2.44184	2.33939	multiple.myeloma
TMT15.plex05	-4.27239	-0.326177	1.32029	-2.28587	-4.49144	-2.5636	multiple.myeloma
TMT16.plex05	-1.55278	0.0218186	-0.767693	3.82623	5.22825	2.43109	multiple.myeloma
TMT2.plex06	0.667619	1.32693	1.67721	-0.178721	1.41519	0.017875	multiple.myeloma
TMT3.plex06	-1.07279	-2.0282	2.09753	0.174533	1.35238	0.575364	multiple.myeloma
TMT4.plex06	-0.797104	0.211964	-1.47658	0.153816	-0.66549	0.440663	plasmacell.leukemia
TMT5.plex06	-0.801391	0.447264	0.954236	0.562686	3.20835	-0.901517	multiple.myeloma
TMT6.plex06	-0.64388	-1.61727	-0.187491	-0.122861	1.45867	4.07463	multiple.myeloma
TMT7.plex06	0.690413	0.460839	2.32533	0.110318	1.59774	0.0493131	multiple.myeloma
TMT8.plex06	1.95881	0.737907	-1.09557	0.189887	1.74347	1.98563	multiple.myeloma
TMT9.plex06	0.120242	-0.566685	2.53146	-0.106508	0.331528	1.75118	multiple.myeloma
TMT10.plex06	2.04098	0.78484	-0.04241	-0.05994	-2.72482	3.82077	multiple.myeloma
TMT11.plex06	0.542736	-1.37482	2.88093	-0.336302	3.09103	0.290131	multiple.myeloma
TMT12.plex06	4.44738	0.988034	0.904995	0.447759	0.653582	1.18447	multiple.myeloma
TMT13.plex06	-0.222068	-0.67257	3.46535	-0.253835	0.792701	-0.948645	multiple.myeloma
TMT14.plex06	-0.975629	1.40442	-0.2506	0.0150246	0.335011	0.584142	multiple.myeloma
TMT15.plex06	-1.69325	0.0910949	-1.34181	-0.252619	-1.22593	1.37453	multiple.myeloma
TMT16.plex06	4.1506	1.31843	0.672056	-0.262712	-2.46058	0.375364	multiple.myeloma
TMT2.plex07	-1.95839	-0.781532	-1.25273	0.282513	-0.850484	0.277402	plasmacell.leukemia
TMT3.plex07	5.20123	0.366236	-0.722776	-0.664555	1.7289	-1.54392	multiple.myeloma
TMT4.plex07	0.961145	0.991138	2.4008	1.08112	0.489461	-0.0609756	multiple.myeloma
TMT5.plex07	-0.328205	0.582433	-0.426913	1.9137	0.411066	-0.0142918	multiple.myeloma
TMT6.plex07	-2.58219	-0.283048	-0.875553	1.16514	2.03135	2.0081	multiple.myeloma
TMT7.plex07	5.04809	0.693014	-0.256892	-1.11216	0.14991	0.973775	multiple.myeloma
TMT8.plex07	-2.2313	0.869592	1.40662	2.0945	1.60126	0.038484	multiple.myeloma
TMT9.plex07	3.43555	-0.0581951	1.26879	1.86195	0.997142	2.91884	multiple.myeloma
TMT10.plex07	2.32448	0.609772	0.798646	3.94148	2.29808	0.398442	multiple.myeloma
TMT11.plex07	2.30028	0.679878	0.282967	0.542137	-0.0692046	0.837965	multiple.myeloma
TMT12.plex07	-2.4587	-0.262767	-0.288231	0.838846	1.73463	0.281218	NA
TMT13.plex07	0.945039	-0.603479	-1.2022	3.36458	0.678716	0.0876574	multiple.myeloma
TMT14.plex07	2.36361	0.200453	0.0780132	-1.2576	-1.54862	0.0215246	plasmacell.leukemia
TMT15.plex07	1.04356	0.540114	1.7318	1.13524	2.03058	-0.612522	multiple.myeloma
TMT16.plex07	0.186825	2.01062	-1.10536	0.828999	0.754515	0.503901	multiple.myeloma
TMT2.plex08	-0.189706	-1.24428	-0.630433	1.57058	2.63915	0.281336	multiple.myeloma
TMT3.plex08	-0.651059	-0.727465	2.6758	3.88531	1.29226	-0.823259	multiple.myeloma
TMT4.plex08	3.39767	-0.253697	-0.523476	-1.59459	-5.35183	-1.02736	multiple.myeloma
TMT5.plex08	-0.698546	-2.43201	-1.37492	-2.31485	-3.8307	0.110207	plasmacell.leukemia
TMT6.plex08	5.8221	0.959651	-2.25839	-1.96853	3.22101	-0.627536	multiple.myeloma
TMT7.plex08	0.81674	1.01228	2.09242	-1.62138	-1.14121	1.50273	multiple.myeloma
TMT8.plex08	2.02321	0.720319	1.93591	-1.54869	-2.60191	0.673004	MGUS
TMT9.plex08	0.2063	-0.491342	2.57957	-1.62909	-0.157093	-0.438337	plasmacell.leukemia
TMT10.plex08	3.15268	0.52448	0.0189014	-0.136789	1.02251	0.403977	multiple.myeloma
TMT11.plex08	0.307412	-0.0990942	3.38918	-2.49022	-0.0916221	1.27012	multiple.myeloma
TMT12.plex08	-0.0183394	1.85355	-0.197558	3.68476	1.43212	2.17736	multiple.myeloma
TMT13.plex08	1.12968	1.45393	1.1367	-2.0546	-1.5863	0.0275745	multiple.myeloma
TMT14.plex08	0.64179	-0.150498	-0.303136	2.9149	-3.05265	0.918814	multiple.myeloma
TMT15.plex08	0.179187	-0.354407	-0.144387	1.06382	-1.6255	0.527556	multiple.myeloma
TMT16.plex08	2.95182	0.629946	-0.536361	-2.17973	-2.55895	-0.808427	multiple.myeloma
TMT2.plex09	-0.721997	NA	-1.89144	NA	NA	1.89119	multiple.myeloma
TMT3.plex09	5.02555	NA	1.43237	NA	NA	-2.55711	multiple.myeloma
TMT4.plex09	0.198758	NA	1.20865	NA	NA	-0.633494	multiple.myeloma
TMT5.plex09	0.0881539	NA	-1.47855	NA	NA	-2.01957	multiple.myeloma
TMT6.plex09	-3.5689	NA	5.94393	NA	NA	0.332781	multiple.myeloma
TMT7.plex09	3.89748	NA	-2.05422	NA	NA	-0.538327	MGUS
TMT8.plex09	-2.7413	NA	-6.91777	NA	NA	0.92795	multiple.myeloma
TMT9.plex09	-2.50908	NA	-1.00492	NA	NA	0.241657	plasmacell.leukemia
TMT10.plex09	0.575318	NA	-1.6776	NA	NA	-0.749635	MGUS
TMT11.plex09	1.82592	NA	-3.03679	NA	NA	2.00983	multiple.myeloma
TMT12.plex09	-1.10708	NA	-0.950209	NA	NA	-0.267363	plasmacell.leukemia
TMT13.plex09	1.71114	NA	-1.3978	NA	NA	0.0717684	multiple.myeloma
TMT14.plex09	0.51749	NA	1.45772	NA	NA	-2.85736	multiple.myeloma
TMT15.plex09	1.91122	NA	2.11663	NA	NA	-0.619373	multiple.myeloma
TMT16.plex09	-2.68485	NA	-3.42074	NA	NA	0.51282	multiple.myeloma
TMT2.plex10	0.209222	0.687337	2.38947	-1.4368	-2.49263	0.412976	multiple.myeloma
TMT3.plex10	-0.623658	0.544512	2.65508	-0.668221	0.455015	-0.746772	NA
TMT4.plex10	3.19904	4.18844	-1.18978	0.298548	1.04253	1.30946	multiple.myeloma
TMT5.plex10	0.178843	0.376461	2.41863	0.383385	2.16819	-1.5759	multiple.myeloma
TMT6.plex10	-1.56681	-0.783451	2.59896	1.87454	2.22371	-1.99138	multiple.myeloma
TMT7.plex10	1.17768	0.108906	1.72657	-1.50626	-1.84993	1.94445	NA
TMT8.plex10	1.74067	2.20647	1.51593	0.761498	1.70879	1.01084	multiple.myeloma
TMT9.plex10	0.418694	1.00673	0.961515	2.31494	0.633068	-0.908022	multiple.myeloma
TMT10.plex10	1.90644	1.17815	0.240621	5.08384	1.9828	1.55312	multiple.myeloma
TMT11.plex10	-1.63483	-1.20141	-1.17717	-2.14231	-1.37451	-0.340347	NA
TMT12.plex10	1.16275	-0.28881	-0.669653	-0.879864	2.82299	0.64359	multiple.myeloma
TMT13.plex10	-0.384429	0.142302	-0.10794	-0.182645	1.53994	-0.552148	multiple.myeloma
TMT14.plex10	-0.417908	0.281799	0.518563	-0.257658	2.02334	-1.61654	multiple.myeloma
TMT15.plex10	1.78268	0.907181	-1.94892	-2.18676	-1.61186	0.296683	multiple.myeloma
TMT16.plex10	0.530684	-0.279567	0.185865	3.74563	2.30844	1.02208	multiple.myeloma
TMT2.plex11	NA	-2.25749	-3.57669	NA	-3.03092	NA	NA
TMT3.plex11	NA	-1.88052	-3.30401	-3.10739	-3.26715	-2.86178	healthy.CD138
TMT4.plex11	NA	-1.03331	-2.54795	NA	-2.84574	NA	healthy.CD138
TMT5.plex11	NA	-2.36449	-2.76415	-1.2279	-2.81102	NA	healthy.CD34
TMT6.plex11	NA	-2.05388	-3.30191	NA	-2.25162	NA	healthy.CD19
TMT7.plex11	NA	-2.00154	-2.5718	-0.974974	-2.15492	NA	healthy.CD19
TMT8.plex11	NA	-3.58781	-2.61585	NA	-1.89851	NA	NA
TMT9.plex11	NA	-2.58843	-2.74867	NA	-3.29211	NA	healthy.CD138
TMT10.plex11	NA	-1.64571	-2.63585	-3.19076	-0.497291	-2.5805	healthy.CD19
TMT11.plex11	NA	-3.14681	-2.87998	-0.864711	-1.1054	NA	healthy.CD34
TMT12.plex11	NA	-4.52261	-4.25039	-0.689601	-2.44504	NA	NA
TMT13.plex11	NA	-3.14693	-2.54261	-1.74763	-2.64397	NA	healthy.CD34

## Sheet: 7C
	UMAP_1	UMAP_2	fine_anno	Malignancy_classification	TNFRSF17	FCRL5	FCRL2	LAMP3	ROR2	SLAMF1
1	-4.27542	-9.1569	T cells	NA	0	0	0	0	0	0
2	5.55795	5.77654	CD14+ Monocytes	NA	0	0	0	0	0	0
3	-4.43633	-9.71772	T cells	NA	0	0	0	0	0	0
4	5.52339	5.74579	CD14+ Monocytes	NA	0	0	0	0	0	0
5	-4.41966	-7.09456	T cells	NA	0	0	0	0	0	0
6	-5.4602	-8.44058	T cells	NA	0	0	0	0	0	0
7	-5.35026	-8.6179	T cells	NA	0	0	0	0	0	0
8	7.44128	5.09747	CD14+ Monocytes	NA	0	0	0	0	0	0
9	-3.73711	-7.7302	T cells	NA	0	0	0	0	0	0
10	0.673723	13.4126	MkP-MEP	NA	0	0	0	0	0	0
11	-4.01074	-7.83362	T cells	NA	0	0	0	0	0	0
12	-5.61672	-7.61324	T cells	NA	0	0	0	0	0	0
13	-5.37781	-8.23646	T cells	NA	0	0	0	0	0	0
14	13.173	-4.38521	Memory B cells	NA	0	0	2.0337	0	0	0
15	6.63523	5.32886	CD14+ Monocytes	NA	0	0	0	0	0	0
16	5.0484	8.40219	Myeloid progenitor cells	NA	0	0	0	0	0	0
17	-4.15465	-8.97857	T cells	NA	0	0	0	0	0	0
18	5.25243	6.23245	CD14+ Monocytes	NA	0	0	0	0	0	0
19	4.67688	6.60115	CD14+ Monocytes	NA	0	0	0	0	0	0
20	-2.67366	15.9316	Erythroid progenitor cells	NA	0	0	0	0	0	0
21	13.096	-2.22722	Memory B cells	NA	0	0	0	0	0	0
22	-0.568085	-7.43813	T cells	NA	0	0	0	0	0	0
23	5.70325	4.78491	CD14+ Monocytes	NA	0	0	0	0	0	0
24	-3.73027	-7.41876	T cells	NA	0	0	0	0	0	0
25	-5.8466	-8.05255	T cells	NA	0	0	0	0	0	0
26	-0.883072	-8.97324	T cells	NA	0	0	0	0	0	0
27	-0.102723	13.3709	MkP-MEP	NA	0	0	0	0	0	0
28	11.9114	-3.62091	Mature Naive B cells	NA	0	0	0	0	0	0
29	5.93148	6.51666	CD14+ Monocytes	NA	0	0	0	0	0	0
30	-4.97609	-7.31902	T cells	NA	0	0	0	0	0	0
31	0.197111	-7.31142	T cells	NA	0	0	0	0	0	0
32	5.89702	5.96385	CD14+ Monocytes	NA	0	0	0	0	0	0
33	-1.36662	4.86488	pDCs	NA	0	0	0	0	0	0
34	12.639	-4.27071	Memory B cells	NA	0	0	0	0	0	0
35	-0.73108	-8.69889	T cells	NA	0	0	0	0	0	0
36	-5.55695	-8.22789	T cells	NA	0	0	0	0	0	0
37	5.28465	6.69081	CD14+ Monocytes	NA	0	0	0	0	0	0
38	12.8726	-2.64656	Mature Naive B cells	NA	0	0	0	0	0	0
39	6.30026	6.35674	CD14+ Monocytes	NA	0	0	0	0	0	0
40	-3.88812	-9.06437	T cells	NA	0	0	0	0	0	0
41	8.38381	7.22499	cDC2	NA	0	0	0	0	0	0
42	-1.56749	-7.38489	T cells	NA	0	0	0	0	0	0
43	0.688731	-5.12976	NK cells	NA	0	0	0	0	0	0
44	7.79566	4.19674	CD14+ Monocytes	NA	0	0	0	0	0	0
45	-1.28071	8.05506	Pro-B Pre-B cells	NA	0	0	0	0	0	0
46	-0.397928	-8.83484	T cells	NA	0	0	0	0	0	0
47	-5.69351	-7.36404	T cells	NA	0	0	0	0	0	0
48	2.09046	-6.74929	NK cells	NA	0	0	0	0	0	0
49	-1.77026	-8.66436	T cells	NA	0	0	0	0	0	0
50	-2.07901	14.4856	Erythroid progenitor cells	NA	0	0	0	0	0	0
51	-1.63715	14.3224	Erythroid progenitor cells	NA	0	0	0	0	0	0
52	-2.53062	15.0463	Erythroid progenitor cells	NA	0	0	0	0	0	0
53	0.926062	-7.283	T cells	NA	0	0	0	0	0	0
54	12.7535	-1.17177	Immature B cells	NA	0	0	0	0	0	0
55	-5.63737	-8.76582	T cells	NA	0	0	0	0	0	0
56	12.9078	-1.49115	Immature B cells	NA	0	0	0	0	0	0
57	-5.55046	-8.8694	T cells	NA	0	0	0	0	0	0
58	-5.80622	-8.21441	T cells	NA	0	0	0	0	0	0
59	7.44482	1.77262	CD16+ Monocytes	NA	0	0	0	0	0	0
60	12.4645	-3.61367	Memory B cells	NA	0	0	0	0	0	0
61	12.8448	-2.60208	Immature B cells	NA	0	0	0	0	0	0
62	0.550322	-9.31166	NK cells	NA	0	0	0	0	0	0
63	-5.34554	-8.67675	T cells	NA	0	0	0	0	0	0
64	-5.78748	-8.47074	T cells	NA	0	0	0	0	0	0
65	-4.84364	-8.53826	T cells	NA	0	0	0	0	0	0
66	12.9888	-4.29677	Memory B cells	NA	0	0	0	0	0	0
67	-4.5074	-9.53208	T cells	NA	0	0	0	0	0	0
68	12.9404	-2.60452	Mature Naive B cells	NA	0	0	0	0	0	0
69	7.40181	1.97904	CD16+ Monocytes	NA	0	0	0	0	0	0
70	-5.56516	-7.76697	T cells	NA	0	0	0	0	0	0
71	-9.17733	4.20977	Plasma cells	NA	1.38103	0	0	0	0	0
72	-5.23569	-8.89687	T cells	NA	0	0	0	0	0	0
73	13.1374	-2.3276	Memory B cells	NA	0	0	0	0	0	0
74	-0.607944	-8.53428	T cells	NA	0	0	0	0	0	0
75	2.28882	-7.29323	NK cells	NA	0	0	0	0	0	0
76	-2.1219	-7.9178	T cells	NA	0	0	0	0	0	0
77	1.69666	9.87419	HSCs	NA	0	0	0	0	0	0
78	13.1401	-3.04576	Mature Naive B cells	NA	0	0	0	0	0	0
79	2.1402	-7.2203	NK cells	NA	0	0	0	0	0	0
80	-4.67938	-8.52821	T cells	NA	0	0	0	0	0	0
81	-2.58701	15.8043	Erythroid progenitor cells	NA	0	0	0	0	0	0
82	-5.65914	-7.82254	T cells	NA	0	0	0	0	0	0
83	-5.34675	-8.10078	T cells	NA	0	0	0	0	0	0
84	0.538858	-8.29978	T cells	NA	0	0	0	0	0	0
85	13.2212	-3.81028	Memory B cells	NA	0	1.78644	0	0	0	0
86	-0.806528	-8.78821	NK cells	NA	0	0	0	0	0	0
87	-5.39436	-8.49191	T cells	NA	0	0	0	0	0	0
88	12.5661	-2.65709	Mature Naive B cells	NA	0	0	0	0	0	0
89	0.81817	10.8731	HSCs	NA	0	0	0	0	0	0
90	-4.99128	-9.16536	T cells	NA	0	0	0	0	0	0
91	12.9021	-4.03807	Memory B cells	NA	0	0	0	0	0	0
92	12.1254	-3.81246	Memory B cells	NA	0	0	0	0	0	0
93	-5.63939	-7.59133	T cells	NA	0	0	0	0	0	0
94	-2.1021	-7.51071	T cells	NA	0	0	0	0	0	0
95	-0.162415	-9.5116	T cells	NA	0	0	0	0	0	0
96	6.8183	4.49655	CD14+ Monocytes	NA	0	0	0	0	0	0
97	12.6738	-3.27647	Mature Naive B cells	NA	0	0	0	0	0	0
98	4.84902	6.91766	CD14+ Monocytes	NA	0	0	0	0	0	0
99	12.6737	-4.49462	Memory B cells	NA	0	0	0	0	0	0
100	6.5462	4.65581	CD14+ Monocytes	NA	0	0	0	0	0	0
101	-4.15011	-9.61302	T cells	NA	0	0	0	0	0	0
102	-2.77012	-8.60427	T cells	NA	0	0	0	0	0	0
103	6.03562	5.57301	CD14+ Monocytes	NA	0	0	0	0	0	0
104	-3.36021	-7.33879	T cells	NA	0	0	0	0	0	0
105	-5.63921	-7.97169	T cells	NA	0	0	0	0	0	0
106	12.8026	-1.11919	Immature B cells	NA	0	0	0	0	0	0
107	-4.20653	-8.3494	T cells	NA	0	0	0	0	0	0
108	0.361849	-8.37824	T cells	NA	0	0	0	0	0	0
109	-0.299728	-7.87224	T cells	NA	0	0	0	0	0	0
110	0.212971	-9.51007	NK cells	NA	0	0	0	0	0	0
111	-5.10892	-7.72335	T cells	NA	0	0	0	0	0	0
112	-2.57752	14.8612	Erythroid progenitor cells	NA	0	0	0	0	0	0
113	-0.285217	-8.79463	T cells	NA	0	0	0	0	0	0
114	-9.04678	4.19426	Plasma cells	NA	1.5607	1.05815	0	0	0	0
115	-0.102967	-6.59118	T cells	NA	0	0	0	0	0	0
116	-5.24779	-7.46046	T cells	NA	0	0	0	0	0	0
117	-4.64437	-9.32432	T cells	NA	0	0	0	0	0	0
118	-0.396541	-8.68318	T cells	NA	0	0	0	0	0	0
119	-4.40348	-8.08975	T cells	NA	0	0	0	0	0	0
120	12.4161	-3.51699	Memory B cells	NA	0	0	0	0	0	0
121	0.839476	10.9463	HSCs	NA	0	0	0	0	0	0
122	-5.2233	-8.43971	T cells	NA	0	0	0	0	0	0
123	5.80032	4.72401	CD14+ Monocytes	NA	0	0	0	0	0	0
124	0.428175	-8.14703	T cells	NA	0	0	0	0	0	0
125	0.773474	-8.45466	T cells	NA	0	0	0	0	0	0
126	-1.22156	-9.48463	T cells	NA	0	0	0	0	0	0
127	-4.44343	-8.79928	T cells	NA	0	0	0	0	0	0
128	-2.27345	15.1	Erythroid progenitor cells	NA	0	0	0	0	0	0
129	-3.31489	-8.62245	T cells	NA	0	0	0	0	0	0
130	12.0796	-3.94137	Memory B cells	NA	0	0	0	0	0	0
131	13.0468	-3.39919	Memory B cells	NA	0	0	0	0	0	0
132	13.2762	-2.71794	Memory B cells	NA	0	0	0	0	0	0
133	-3.13062	15.7163	Erythroid progenitor cells	NA	0	0	0	0	0	0
134	-5.36195	-8.48725	T cells	NA	0	0	0	0	0	0
135	-4.47903	-9.29716	T cells	NA	0	0	0	0	0	0
136	-0.139444	-9.25158	T cells	NA	0	0	0	0	0	0
137	13.3041	-3.48879	Memory B cells	NA	0	2.07637	0	0	0	0
138	12.9764	-2.10929	Mature Naive B cells	NA	0	0	0	0	0	0
139	0.995721	-5.46559	NK cells	NA	0	0	0	0	0	0
140	1.21253	-8.332	T cells	NA	0	0	0	0	0	0
141	-5.10382	-7.76549	T cells	NA	0	0	0	0	0	0
142	-5.44909	-8.92739	T cells	NA	0	0	0	0	0	0
143	-2.21895	-6.97689	T cells	NA	0	0	0	0	0	0
144	6.21913	6.003	CD14+ Monocytes	NA	0	0	0	0	0	0
145	1.50545	-6.64008	NK cells	NA	0	0	0	0	0	0
146	-0.146097	-9.30737	T cells	NA	0	0	0	0	0	0
147	-3.67883	-8.71147	T cells	NA	0	0	0	0	0	0
148	12.6866	-3.65032	Mature Naive B cells	NA	0	0	0	0	0	0
149	-5.38352	-9.02882	T cells	NA	0	0	0	0	0	0
150	13.563	-3.53806	Memory B cells	NA	0	0	1.57808	0	0	0
151	12.2558	-3.96946	Memory B cells	NA	0	0	2.29709	0	0	0
152	-1.60954	15.3396	Erythroid progenitor cells	NA	0	0	0	0	0	0
153	-0.485957	-6.59949	T cells	NA	0	0	0	0	0	0
154	12.7009	-2.36017	Mature Naive B cells	NA	0	0	0	0	0	0
155	-4.96224	-9.20788	T cells	NA	0	0	0	0	0	0
156	12.2505	-4.26675	Memory B cells	NA	0	0	0	0	0	0
157	-3.23239	-3.02319	T cells	NA	0	0	0	0	0	0
158	12.9667	-3.49705	Mature Naive B cells	NA	0	0	2.87469	0	0	0
159	-4.97459	-8.62997	T cells	NA	0	0	0	0	0	0
160	13.1034	-2.28924	Immature B cells	NA	0	0	0	0	0	0
161	-1.37042	8.19063	Pro-B Pre-B cells	NA	0	0	0	0	0	0
162	-5.14042	-8.78776	T cells	NA	0	0	0	0	0	0
163	-1.28576	-6.02012	T cells	NA	0	0	0	0	0	0
164	-4.19115	-8.23635	T cells	NA	0	0	0	0	0	0
165	-4.72089	-8.95199	T cells	NA	0	0	0	0	0	0
166	-5.32655	-8.49998	T cells	NA	0	0	0	0	0	0
167	-5.2741	-8.66709	T cells	NA	0	0	0	0	0	0
168	8.19843	7.06086	cDC2	NA	0	0	0	0	0	0
169	0.0326173	-8.93319	T cells	NA	0	0	0	0	0	0
170	-9.79014	3.61194	Plasma cells	NA	1.96137	0	0	0	0	0
171	-2.67927	15.1935	Erythroid progenitor cells	NA	0	0	0	0	0	0
172	-4.0211	-9.4365	T cells	NA	0	0	0	0	0	0
173	-5.10058	-7.49662	T cells	NA	0	0	0	0	0	0
174	-5.8341	-8.27164	T cells	NA	0	0	0	0	0	0
175	6.08884	5.16435	CD14+ Monocytes	NA	0	0	0	0	0	0
176	-5.64523	-7.78252	T cells	NA	0	0	0	0	0	0
177	13.3689	-4.21551	Memory B cells	NA	0	1.80744	0	0	0	0
178	7.00184	6.21977	CD14+ Monocytes	NA	0	0	0	0	0	0
179	-3.56571	-9.43738	T cells	NA	0	0	0	0	0	0
180	-2.26512	-7.03014	T cells	NA	0	0	0	0	0	0
181	-3.14772	-2.94805	NK cells	NA	0	0	0	0	0	0
182	7.41054	2.32343	CD16+ Monocytes	NA	0	0	0	0	0	0
183	1.52751	-6.61786	NK cells	NA	0	0	0	0	0	0
184	-0.340877	-8.13515	T cells	NA	0	0	0	0	0	0
185	-1.74486	-7.24977	T cells	NA	0	0	0	0	0	0
186	-4.5083	-9.02145	T cells	NA	0	0	0	0	0	0
187	-4.28269	-9.32283	T cells	NA	0	0	0	0	0	0
188	5.95209	6.59836	CD14+ Monocytes	NA	0	0	0	0	0	0
189	-4.66952	-9.28079	T cells	NA	0	0	0	0	0	0
190	-5.62535	-7.90398	T cells	NA	0	0	0	0	0	0
191	-4.84602	-8.49645	T cells	NA	0	0	0	0	0	0
192	4.78925	6.41081	CD14+ Monocytes	NA	0	0	0	0	0	0
193	-8.8404	4.21889	Plasma cells	NA	0	0	0	0	0	0
194	-5.50641	-7.47036	T cells	NA	0	0	0	0	0	0
195	-3.42898	-9.01185	T cells	NA	0	0	0	0	0	0
196	-2.55228	-8.08712	T cells	NA	0	0	0	0	0	0
197	13.3478	-4.31711	Memory B cells	NA	0	0	0	0	0	0
198	-5.20458	-8.06628	T cells	NA	0	0	0	0	0	0
199	6.53227	4.83784	CD14+ Monocytes	NA	0	0	0	0	0	0
200	5.52323	6.10214	CD14+ Monocytes	NA	0	0	0	0	0	0
201	-2.29185	-6.81831	T cells	NA	0	0	0	0	0	0
202	-5.50297	-7.385	T cells	NA	0.36764	0	0	0	0	0
203	-0.0177449	-8.33512	T cells	NA	0	0	0	0	0	0
204	-2.15817	-9.23842	NK cells	NA	0	0	0	0	0	0
205	7.48397	2.02291	CD16+ Monocytes	NA	0	0	0	0	0	0
206	-3.06775	-9.70516	T cells	NA	0	0	0	0	0	0
207	-1.6905	-7.52208	T cells	NA	0	0	0	0	0	0
208	7.55897	2.05948	CD16+ Monocytes	NA	0	0	0	0	0	0
209	-5.12554	-8.7529	T cells	NA	0	0	0	0	0	0
210	5.14599	8.31639	Myeloid progenitor cells	NA	0	0	0	0	0	0
211	2.29684	-7.37219	NK cells	NA	0	0	0	0	0	0
212	13.0413	-3.17473	Mature Naive B cells	NA	0	0	0	0	0	0
213	-1.93569	-7.21945	T cells	NA	0	0	0	0	0	0
214	12.0518	-4.06424	Mature Naive B cells	NA	0	0	0	0	0	0
215	0.965448	-5.9714	NK cells	NA	0	0	0	0	0	0
216	13.111	-4.136	Memory B cells	NA	0	0	0	0	0	0
217	-5.1509	-8.25317	T cells	NA	0	0	0	0	0	0
218	11.955	-4.35609	Memory B cells	NA	0	0	0	0	0	0
219	0.205276	14.471	Erythroid progenitor cells	NA	0	0	0	0	0	0
220	12.8577	-1.58796	Immature B cells	NA	0	0	0	0	0	0
221	-5.24294	-7.18856	T cells	NA	0	0	0	0	0	0
222	-3.67382	-7.254	T cells	NA	0	0	0	0	0	0
223	4.90149	6.46671	CD14+ Monocytes	NA	0	0	0	0	0	0
224	-4.24567	-8.04675	T cells	NA	0	0	0	0	0	0
225	-4.44618	-9.67595	T cells	NA	0	0	0	0	0	0
226	-5.79265	-8.3006	T cells	NA	0	0	0	0	0	0
227	-0.736333	15.6154	Erythroid progenitor cells	NA	0	0	0.806133	0	0	0
228	-5.76045	-7.45247	T cells	NA	0	0	0	0	0	0
229	-5.7471	-7.53152	T cells	NA	0	0	0	0	0	0
230	-5.95012	-7.97591	T cells	NA	0	0	0	0	0	0
231	-1.87084	-9.50668	T cells	NA	0	0	0	0	0	0
232	1.86416	-6.41349	NK cells	NA	0	0	0	0	0	0
233	-1.37441	-8.05346	T cells	NA	0	0	0	0	0	0
234	-8.95059	4.13364	Plasma cells	NA	0.481217	0.481202	0.481173	0	0	0
235	1.26222	10.5262	HSCs	NA	0	0	0	0	0	0
236	-3.806	-8.18936	T cells	NA	0	0	0	0	0	0
237	13.1762	-3.67822	Memory B cells	NA	0	0	1.86707	0	0	0
238	-2.81635	15.0081	Erythroid progenitor cells	NA	0	0	0	0	0	0
239	13.124	-4.18445	Memory B cells	NA	0	0	0	0	0	0
240	12.8456	-4.2086	Memory B cells	NA	0	0	0	0	0	0
241	-4.75819	-8.00904	T cells	NA	0	0	0	0	0	0
242	-9.77084	3.6329	Plasma cells	NA	0	0	0	0	0	0
243	-3.19315	-2.95378	T cells	NA	0	0	0	0	0	0
244	-4.59613	-8.94955	T cells	NA	0	0	0	0	0	0
245	-0.642387	-9.12105	T cells	NA	0	0	0	0	0	0
246	-2.12219	14.8205	Erythroid progenitor cells	NA	0	0	0	0	0	0
247	-0.465346	8.24965	Pro-B Pre-B cells	NA	0	0	0	0	0	0
248	-4.29683	-9.46261	T cells	NA	0	0	0	0	0	0
249	13.4621	-3.05455	Mature Naive B cells	NA	0	0	0	0	0	0
250	12.6935	-2.57143	Memory B cells	NA	0	0	0	0	0	0
251	11.7583	-3.66727	Memory B cells	NA	0	0	0	0	0	0
252	-4.52338	-9.15777	T cells	NA	0	0	0	0	0	0
253	13.1087	-3.24531	Memory B cells	NA	0	0	1.94819	0	0	0
254	1.09294	-8.74047	NK cells	NA	0	0	0	0	0	0
255	-9.4586	4.03615	Plasma cells	NA	0.807353	1.55299	0	0	0	0
256	13.0742	-2.60904	Mature Naive B cells	NA	2.11888	0	2.37019	0	0	0
257	6.95143	5.25397	CD14+ Monocytes	NA	0	0	0	0	0	0
258	0.86951	-8.09959	T cells	NA	0	0	0	0	0	0
259	-3.73632	-8.43548	T cells	NA	0	0	0	0	0	0
260	-5.57544	-7.94472	T cells	NA	0	0	0	0	0	0
261	0.923133	-7.95672	T cells	NA	0	0	0	0	0	0
262	-9.21119	3.89514	Plasma cells	NA	1.15008	1.15006	0	0	0	0
263	11.8359	-4.32865	Memory B cells	NA	0	0	0	0	0	0
264	5.89903	6.43345	CD14+ Monocytes	NA	0	0	0	0	0	0
265	7.19293	2.01208	CD16+ Monocytes	NA	0	0	0	0	0	0
266	13.1202	-3.86593	Mature Naive B cells	NA	0	0	0	0	0	0
267	13.1426	-2.83798	Mature Naive B cells	NA	0	0	0	0	0	0
268	-5.30721	-8.70331	T cells	NA	0	0	0	0	0	0
269	12.9001	-4.07918	Memory B cells	NA	0	0	0	0	0	0
270	-2.51525	-7.3093	T cells	NA	0	0	0	0	0	0
271	12.9212	-3.19876	Mature Naive B cells	NA	0	0	0	0	0	0
272	-4.6637	-6.70868	T cells	NA	0	0	0	0	0	0
273	-5.68582	-8.30531	T cells	NA	0	0	0	0	0	0
274	-5.80321	-7.99931	T cells	NA	0	0	0	0	0	0
275	-5.72297	-8.32761	T cells	NA	0	0	0	0	0	0
276	13.0117	-4.2198	Memory B cells	NA	0	0	0	0	0	0
277	13.1494	-2.55462	Mature Naive B cells	NA	0	2.36242	0	0	0	0
278	6.37893	5.52285	CD14+ Monocytes	NA	0	0	0	0	0	0
279	-4.38979	-8.54457	T cells	NA	0	0	0	0	0	0
280	-2.16051	14.5236	Erythroid progenitor cells	NA	0	0	0	0	0	0
281	-1.34233	8.22201	Pro-B Pre-B cells	NA	0	0	0	0	0	0
282	12.9626	-2.87569	Mature Naive B cells	NA	0	0	0	0	0	0
283	6.33342	6.07008	CD14+ Monocytes	NA	0	0	0	0	0	0
284	12.9153	-2.50689	Memory B cells	NA	0	2.20547	0	0	0	0
285	-1.78446	-6.61604	T cells	NA	0	0	0	0	0	0
286	13.3667	-4.28219	Memory B cells	NA	0	0	1.27796	0	0	0
287	-3.18742	15.0418	Erythroid progenitor cells	NA	0	0	0	0	0	0
288	-1.04477	8.01255	Pro-B Pre-B cells	NA	0	0	0	0	0	0
289	11.7152	-3.6561	Memory B cells	NA	0	0	0	0	0	0
290	-1.8806	-6.43836	T cells	NA	0	0	0	0	0	0
291	12.8372	-3.23141	Memory B cells	NA	0	0	0	0	0	0
292	0.866661	-8.78368	T cells	NA	0	0	0	0	0	0
293	-0.732804	8.07045	Pro-B Pre-B cells	NA	0	0	0	0	0	0
294	12.7575	-2.27893	Memory B cells	NA	0	3.23856	3.24534	0	0	0
295	-1.15588	14.1512	Erythroid progenitor cells	NA	0	0	0	0	0	0
296	-5.62454	-8.18937	T cells	NA	0	0	0	0	0	0
297	-5.11764	-7.67807	T cells	NA	0	0	0	0	0	0
298	-5.16506	-8.88606	T cells	NA	0	0	0	0	0	0
299	-5.54007	-8.67315	T cells	NA	0	0	0	0	0	0
300	13.1515	-4.00017	Memory B cells	NA	0	0	0	0	0	0
301	0.0613601	9.3861	Pro-B Pre-B cells	NA	0	0	0	0	0	0
302	12.9196	-2.84082	Mature Naive B cells	NA	2.23651	0	0	0	0	0
303	12.9079	-3.65374	Memory B cells	NA	0	0	2.79733	0	0	0
304	6.2859	5.35105	CD14+ Monocytes	NA	0	0	0	0	0	0
305	1.86137	-6.51168	NK cells	NA	0	0	0	0	0	0
306	-1.20199	8.30898	Pro-B Pre-B cells	NA	0	0	0	0	0	0
307	-5.18949	-7.71381	T cells	NA	0	0	0	0	0	0
308	-5.42476	-8.51104	T cells	NA	0	0	0	0	0	0
309	-4.97321	-7.1374	T cells	NA	0	0	0	0	0	0
310	-5.36858	-8.56802	T cells	NA	0	0	0	0	0	0
311	-5.81684	-8.21275	T cells	NA	0	0	0	0	0	0
312	-2.01289	14.707	Erythroid progenitor cells	NA	0	0	0	0	0	0
313	1.26012	-6.22076	NK cells	NA	0	0	0	0	0	0
314	-5.47186	15.4061	Erythroid progenitor cells	NA	0	0	0	0	0	0
315	-0.430327	13.7105	Erythroid progenitor cells	NA	0	0	0	0	0	0
316	1.75929	-6.4927	NK cells	NA	0	0	0	0	0	0
317	-4.34491	-9.39982	T cells	NA	0	0	0	0	0	0
318	-1.61596	15.3482	Erythroid progenitor cells	NA	0	0	0	0	0	0
319	0.559926	-9.12044	T cells	NA	0	0	0	0	0	0
320	13.322	-3.79305	Memory B cells	NA	0	0	0	0	0	0
321	5.79019	6.61285	CD14+ Monocytes	NA	0	0	0	0	0	0
322	-9.36223	4.19682	Plasma cells	NA	2.12619	0	0	0	0	0
323	-5.00061	-8.34516	T cells	NA	0	0	0	0	0	2.29341
324	-4.2241	-9.65861	T cells	NA	0	0	0	0	0	0
325	-0.38533	-9.13973	NK cells	NA	0	0	0	0	0	0
326	12.4662	-2.21591	Mature Naive B cells	NA	0	0	0	0	0	0
327	12.7868	-4.11082	Memory B cells	NA	0	0	2.1774	0	0	0
328	0.53022	-9.04733	T cells	NA	0	0	0	0	0	0
329	13.1193	-2.94277	Mature Naive B cells	NA	0	0	0	0	0	0
330	-1.71854	14.3202	Erythroid progenitor cells	NA	0	0	0	0	0	0
331	11.5968	-3.02888	Mature Naive B cells	NA	0	0	0	0	0	0
332	-5.66064	-7.47889	T cells	NA	0	0	0	0	0	0
333	-5.6872	-7.42358	T cells	NA	0	0	0	0	0	0
334	12.9387	-4.03657	Memory B cells	NA	0	0	0	0	0	0
335	-4.16742	-8.79148	T cells	NA	0	0	0	0	0	0
336	-5.70352	-7.5389	T cells	NA	0	0	0	0	0	0
337	-3.69369	-9.26483	T cells	NA	0	0	0	0	0	0
338	5.94128	4.87777	CD14+ Monocytes	NA	0	0	0	0	0	0
339	-5.74346	-8.76567	T cells	NA	0	0	0	0	0	0
340	7.28782	2.34061	CD16+ Monocytes	NA	0	0	0	0	0	0
341	-5.72248	-7.44178	T cells	NA	0	0	0	0	0	0
342	2.03613	-7.39851	NK cells	NA	0	0	0	0	0	0
343	0.88613	-7.23573	NK cells	NA	0	0	0	0	0	0
344	-1.2165	5.07056	pDCs	NA	0	0	0	0	0	0
345	-5.2941	-8.81249	T cells	NA	0	0	0	0	0	0
346	-0.710477	-5.66112	T cells	NA	0	0	0	0	0	0
347	12.4861	-3.987	Memory B cells	NA	0	0	0	0	0	0
348	12.7101	-0.753358	Immature B cells	NA	0	0	0	0	0	0
349	-0.879142	-8.71775	T cells	NA	0	0	0	0	0	0
350	-9.01215	4.20473	Plasma cells	NA	0	1.18386	0	0	0	0
351	6.6261	5.40071	CD14+ Monocytes	NA	0	0	0	0	0	0
352	-5.65978	-8.08667	T cells	NA	0	0	0	0	0	0
353	12.7927	-1.93744	Immature B cells	NA	0	0	0	0	0	0
354	-5.27711	-8.45305	T cells	NA	0	0	0	0	0	0
355	13.4037	-2.67498	Mature Naive B cells	NA	0	0	0	0	0	0
356	-4.66595	-9.57213	T cells	NA	0	0	0	0	0	0
357	-1.53617	-8.5781	T cells	NA	0	0	0	0	0	0
358	6.11887	5.8354	CD14+ Monocytes	NA	0	0	0	0	0	0
359	-5.85505	-7.79867	T cells	NA	0	0	0	0	0	0
360	-0.472009	-9.15888	T cells	NA	0	0	0	0	0	0
361	13.38	-3.11425	Mature Naive B cells	NA	0	0	0	0	0	0
362	-0.0072675	-8.39595	T cells	NA	0	0	0	0	0	0
363	-0.273565	-8.49278	T cells	NA	0	0	0	0	0	0
364	13.0546	-2.54295	Memory B cells	NA	0	2.52145	0	0	0	0
365	-1.8682	14.583	Erythroid progenitor cells	NA	0	0	0	0	0	0
366	0.139696	-7.93293	T cells	NA	0	0	0	0	0	0
367	-2.90373	15.0706	Erythroid progenitor cells	NA	0	0	0	0	0	0
368	-1.97138	-7.74797	T cells	NA	0	0	0	0	0	0
369	12.9371	-3.67049	Mature Naive B cells	NA	0	0	0	0	0	0
370	13.0128	-4.26643	Memory B cells	NA	0	0	2.8982	0	0	0
371	-1.42492	-7.43758	T cells	NA	0	0	0	0	0	0
372	12.5293	-3.98984	Memory B cells	NA	0	0	2.19355	0	0	0
373	-4.9122	-9.03712	T cells	NA	0	0	0	0	0	0
374	7.31921	1.50179	CD16+ Monocytes	NA	0	0	0	0	0	0
375	0.425697	-6.76777	NK cells	NA	0	0	0	0	0	0
376	-4.9695	-8.49019	T cells	NA	0	0	0	0	0	0
377	-2.83862	-7.88754	T cells	NA	0	0	0	0	0	0
378	0.00596613	-8.27672	T cells	NA	0	0	0	0	0	0
379	-5.36293	-8.28878	T cells	NA	0	0	0	0	0	0
380	-4.10144	-7.58358	T cells	NA	0	0	0	0	0	0
381	4.86285	6.85893	CD14+ Monocytes	NA	0	0	0	0	0	0
382	12.9474	-2.9571	Mature Naive B cells	NA	0	0	2.42317	0	0	0
383	-4.75962	-7.95494	T cells	NA	0	0	0	0	0	0
384	7.28243	7.21353	cDC2	NA	0	0	0	0	0	0
385	-1.5522	8.28084	Pro-B Pre-B cells	NA	0	0	0	0	0	0
386	-0.201782	-9.01718	T cells	NA	0	0	0	0	0	0
387	-1.6076	8.32608	Pro-B Pre-B cells	NA	0	0	0	0	0	0
388	12.9035	-3.05376	Memory B cells	NA	0	2.1663	0	0	0	0
389	-1.27189	-9.3668	T cells	NA	0	0	0	0	0	0
390	-3.09463	16.1208	Erythroid progenitor cells	NA	0	0	0	0	0	0
391	0.170114	-8.27618	T cells	NA	0	0	0	0	0	0
392	-5.56092	-8.36388	T cells	NA	0	0	0	0	0	0
393	-5.13622	-9.11575	T cells	NA	0	0	0	0	0	0
394	-5.8378	-7.98664	T cells	NA	0	0	0	0	0	0
395	12.2705	-3.73506	Mature Naive B cells	NA	0	0	2.47423	0	0	0
396	-5.59226	-7.54171	T cells	NA	0	0	0	0	0	0
397	-4.58266	-9.44905	T cells	NA	0	0	0	0	0	0
398	-9.84597	3.72815	Plasma cells	NA	1.3904	0	0	0	0	0
399	-5.55122	-8.61659	T cells	NA	0	0	0	0	0	0
400	-1.27533	-7.62377	T cells	NA	0	0	0	0	0	0
401	-2.06784	-8.81098	T cells	NA	0	0	0	0	0	0
402	-3.27569	-9.41184	T cells	NA	0	0	0	0	0	0
403	-0.325311	-8.80001	T cells	NA	0	0	0	0	0	0
404	1.5774	-8.66991	NK cells	NA	0	0	0	0	0	0
405	12.7304	-4.27618	Memory B cells	NA	0	0	1.89233	0	0	0
406	12.7399	-3.34388	Mature Naive B cells	NA	0	0	0	0	0	0
407	-5.08646	-8.8137	T cells	NA	0	0	0	0	0	0
408	-2.96874	-7.6635	T cells	NA	0	0	0	0	0	0
409	2.03144	-7.92073	NK cells	NA	0	0	0	0	0	0
410	6.31808	4.43899	CD14+ Monocytes	NA	0	0	0	0	0	0
411	-4.48659	-8.41649	T cells	NA	0	0	0	0	0	0
412	6.06003	5.28634	CD14+ Monocytes	NA	0	0	0	0	0	0
413	12.9307	-2.60921	Mature Naive B cells	NA	0	0	0	0	0	0
414	12.8922	-2.71286	Mature Naive B cells	NA	0	0	0	0	0	0
415	-1.26219	-6.4833	T cells	NA	0	0	0	0	0	0
416	-5.4024	-7.59893	T cells	NA	0	0	0	0	0	0
417	-8.81356	4.01848	Plasma cells	NA	1.45886	0.742053	0	0	0	0
418	0.270331	-6.13546	T cells	NA	0	0	0	0	0	0
419	12.4449	-4.20417	Memory B cells	NA	0	0	0	0	0	0
420	-0.885418	-7.78666	T cells	NA	0	0	0	0	0	0
421	11.7433	-3.51811	Memory B cells	NA	0	0	0	0	0	0
422	-4.41142	-8.31228	T cells	NA	0	0	0	0	0	0
423	12.7069	-2.07361	Immature B cells	NA	0	0	0	0	0	0
424	-1.61625	4.84046	pDCs	NA	0	0	0	0	0	0
425	6.24478	5.97007	CD14+ Monocytes	NA	0	0	0	0	0	0
426	12.8998	-3.65441	Memory B cells	NA	0	2.11146	0	0	0	0
427	13.0469	-2.94903	Memory B cells	NA	0	0	0	0	0	0
428	-3.32396	-7.73675	T cells	NA	0	0	0	0	0	0
429	-0.054868	-5.58744	T cells	NA	0	0	0	0	0	0
430	-4.31145	-8.68274	T cells	NA	0	0	0	0	0	0
431	3.81685	9.33061	Myeloid progenitor cells	NA	0	0	0	0	0	0
432	-0.990448	15.0161	Erythroid progenitor cells	NA	0	0	0	0	0	0
433	-0.0925904	-9.2353	T cells	NA	0	0	0	0	0	0
434	7.52397	4.88749	CD14+ Monocytes	NA	0	0	0	0	0	0
435	-4.96568	15.2898	Erythroid progenitor cells	NA	0	0	0	0	0	0
436	-1.05367	-9.5208	NK cells	NA	0	0	0	0	0	0
437	-1.68954	14.7611	Erythroid progenitor cells	NA	0	0	0	0	0	0
438	0.618006	-9.14174	NK cells	NA	0	0	0	0	0	0
439	0.958869	11.0944	HSCs	NA	0	0	0	0	0	0
440	6.71732	1.58007	CD16+ Monocytes	NA	0	0	0	0	0	0
441	6.5425	6.10848	CD14+ Monocytes	NA	0	0	0	0	0	0
442	-0.53948	-9.28427	T cells	NA	0	0	0	0	0	0
443	-4.47725	-9.38172	T cells	NA	0	0	0	0	0	0
444	-5.66741	-7.79826	T cells	NA	0	0	0	0	0	0
445	-3.46145	-9.77177	T cells	NA	0	0	0	0	0	0
446	-1.33996	8.12758	Pro-B Pre-B cells	NA	0	0	0	0	0	0
447	-0.939137	-8.40315	T cells	NA	0	0	0	0	0	0
448	0.262261	-8.55252	T cells	NA	0	0	0	0	0	0
449	-1.27378	4.90607	pDCs	NA	0	0	0	0	0	0
450	12.5415	-2.6365	Mature Naive B cells	NA	0	0	0	0	0	0
451	-5.70269	-8.43962	T cells	NA	0	0	0	1.74035	0	0
452	-3.97569	-9.60226	T cells	NA	0	0	0	0	0	0
453	-5.52871	-8.29582	T cells	NA	0	0	0	0	0	0
454	1.38083	-7.07504	NK cells	NA	0	0	0	0	0	0
455	-5.24682	-8.92014	T cells	NA	0	0	0	0	0	0
456	6.91775	2.30878	CD16+ Monocytes	NA	0	0	0	0	0	0
457	-4.83288	-9.14979	T cells	NA	0	0	0	0	0	0
458	-5.72485	-8.30823	T cells	NA	0	0	0	0	0	0
459	12.4906	-2.71959	Mature Naive B cells	NA	0	0	0	0	0	0
460	-5.04446	-7.70388	T cells	NA	0	0	0	0	0	0
461	5.76938	6.26251	CD14+ Monocytes	NA	0	0	0	0	0	0
462	-5.63225	-8.06007	T cells	NA	0	0	0	0	0	0
463	-4.75216	-8.17613	T cells	NA	0	0	0	0	0	0
464	-5.13687	-8.75957	T cells	NA	0	0	0	0	0	0
465	-4.08489	15.0622	Erythroid progenitor cells	NA	0	0	0	0	0	0
466	13.1425	-2.65872	Memory B cells	NA	0	0	0	0	0	0
467	-5.87181	-8.24006	T cells	NA	0	0	0	0	0	0
468	7.78521	7.47883	cDC2	NA	0	0	0	0	0	0
469	-1.46153	4.87355	pDCs	NA	0	0	0	0	0	0
470	7.40042	5.21678	CD14+ Monocytes	NA	0	0	0	0	0	0
471	1.32648	-7.53087	T cells	NA	0	0	0	0	0	0
472	-0.206735	-6.58671	T cells	NA	0	0	0	0	0	0
473	-5.66561	-7.92355	T cells	NA	0	0	0	0	0	0
474	-5.41428	-8.32605	T cells	NA	0	0	0	0	0	0
475	12.825	-1.19408	Immature B cells	NA	0	0	0	0	0	0
476	-1.20449	-7.79225	T cells	NA	0	0	0	0	0	0
477	-5.58491	-8.87208	T cells	NA	0	0	0	0	0	0
478	7.43689	2.11275	CD16+ Monocytes	NA	0	0	0	0	0	0
479	0.153881	-7.56143	T cells	NA	0	0	0	0	0	0
480	4.96907	5.43927	CD14+ Monocytes	NA	0	0	0	0	0	0
481	13.1347	-2.57645	Mature Naive B cells	NA	0	2.12344	2.12621	0	0	0
482	12.7067	-1.82231	Immature B cells	NA	0	0	0	0	0	0
483	1.20582	10.7001	HSCs	NA	0	0	0	0	0	0
484	-5.35836	-8.77515	T cells	NA	0	0	0	0	0	0
485	-1.78946	-7.46659	T cells	NA	0	0	0	0	0	0
486	6.54689	5.71138	CD14+ Monocytes	NA	0	0	0	0	0	0
487	-5.77575	-8.43299	T cells	NA	0	0	0	0	0	0
488	-5.69907	-8.50791	T cells	NA	0	0	0	0	0	1.92429
489	0.206059	-8.3051	T cells	NA	0	0	0	0	0	0
490	12.4832	-3.91423	Mature Naive B cells	NA	0	0	0	0	0	0
491	-0.514478	-7.68475	T cells	NA	0	0	0	0	0	0
492	-5.63407	-8.17909	T cells	NA	0	0	0	0	0	0
493	-2.92818	-7.3334	T cells	NA	0	0	0	0	0	0
494	13.1152	-3.20561	Mature Naive B cells	NA	0	2.99458	0	0	0	0
495	4.9342	4.71482	CD14+ Monocytes	NA	0	0	0	0	0	0
496	-2.28962	-6.89894	T cells	NA	0	0	0	0	0	0
497	3.8571	8.92181	Myeloid progenitor cells	NA	0	0	0	0	0	0
498	-5.74182	-7.35746	T cells	NA	0	0	0	0	0	0
499	4.67714	6.40753	CD14+ Monocytes	NA	0	0	0	0	0	0
500	-5.70244	-7.72821	T cells	NA	0	0	0	0	0	0
501	7.42995	1.47707	CD16+ Monocytes	NA	0	0	0	0	0	0
502	-4.65413	-9.05377	T cells	NA	0	0	0	0	0	0
503	-5.32193	-8.02454	T cells	NA	0	0	0	0	0	0
504	-2.06564	16.1284	Erythroid progenitor cells	NA	0	0	0	0	0	0
505	12.7597	-4.47558	Memory B cells	NA	0	0	0	0	0	0
506	-0.770314	-9.85124	T cells	NA	0	0	0	0	0	0
507	-5.66569	-7.74156	T cells	NA	0	0	0	0	0	0
508	-4.84866	-8.36548	T cells	NA	0	0	0	0	0	0
509	7.8181	4.12118	CD14+ Monocytes	NA	0	0	0	0	0	0
510	5.83078	5.94316	CD14+ Monocytes	NA	0	0	0	0	0	0
511	5.63882	5.07566	CD14+ Monocytes	NA	0	0	0	0	0	0
512	-5.05537	-9.39385	T cells	NA	0	0	0	0	0	0
513	-0.0243312	-7.97163	T cells	NA	0	0	0	0	0	0
514	13.2819	-3.40944	Mature Naive B cells	NA	0	0	2.04878	0	0	0
515	-4.16043	-9.31455	T cells	NA	0	0	0	0	0	0
516	12.8772	-3.20789	Mature Naive B cells	NA	0	0	0	0	0	0
517	-5.33342	-8.23624	T cells	NA	0	0	0	0	0	0
518	13.1833	-2.94157	Mature Naive B cells	NA	0	0	0	0	0	0
519	-1.55443	4.79179	pDCs	NA	2.24209	0	0	0	0	0
520	7.97041	4.17015	CD14+ Monocytes	NA	0	0	0	0	0	0
521	13.3993	-4.27588	Memory B cells	NA	0	0	0	0	0	0
522	4.64616	7.47467	Myeloid progenitor cells	NA	0	0	0	0	0	0
523	-5.57258	-8.58668	T cells	NA	0	0	0	0	0	0
524	12.5349	-2.46976	Mature Naive B cells	NA	0	0	0	0	0	2.37636
525	13.0823	-2.63956	Mature Naive B cells	NA	0	0	0	0	0	0
526	13.4749	-4.19797	Memory B cells	NA	0	1.50205	0	0	0	0
527	6.94592	4.89324	CD14+ Monocytes	NA	0	0	0	0	0	0
528	5.88878	4.78077	CD14+ Monocytes	NA	0	0	0	0	0	2.29105
529	12.773	-2.71151	Mature Naive B cells	NA	0	0	0	0	0	0
530	1.23195	-9.12472	NK cells	NA	0	0	0	0	0	0
531	1.66956	-7.95329	NK cells	NA	0	0	0	0	0	0
532	-5.24001	-7.86938	T cells	NA	0	0	0	0	0	0
533	-1.6164	-6.05401	T cells	NA	0	0	0	0	0	0
534	6.29189	4.61311	CD14+ Monocytes	NA	0	0	0	0	0	0
535	-3.70026	-7.56679	T cells	NA	0	0	0	0	0	0
536	-3.98059	-8.61085	T cells	NA	0	0	0	0	0	0
537	12.4778	-4.33907	Memory B cells	NA	0	0	0	0	0	0
538	-1.80498	-7.86894	T cells	NA	0	0	0	0	0	0
539	-2.6193	15.6615	Erythroid progenitor cells	NA	0	0	0	0	0	0
540	-2.11285	-8.97557	T cells	NA	0	0	0	0	0	0
541	-0.806009	15.6808	Erythroid progenitor cells	NA	0	0	0	0	0	0
542	4.92851	4.88147	CD14+ Monocytes	NA	0	0	0	0	0	0
543	4.93733	4.93096	CD14+ Monocytes	NA	0	0	0	0	0	0
544	-5.50539	-8.31812	T cells	NA	0	0	0	0	0	0
545	-4.96249	-9.38053	T cells	NA	0	0	0	0	0	0
546	-1.23172	15.9089	Erythroid progenitor cells	NA	0	0	0	0	0	0
547	-0.332607	-9.1872	T cells	NA	0	0	0	0	0	0
548	-4.04156	-9.56749	T cells	NA	0	0	0	0	0	0
549	1.0011	13.1078	MkP-MEP	NA	0	0	0	0	0	0
550	-5.8132	-8.55481	T cells	NA	0	0	0	0	0	0
551	-5.04628	-8.27808	T cells	NA	0	0	0	0	0	0
552	2.13722	-7.6646	NK cells	NA	0	0	0	0	0	0
553	-4.87281	-8.92869	T cells	NA	0	0	0	0	0	0
554	0.694815	-7.38644	T cells	NA	0	0	0	0	0	0
555	-4.95629	-8.67589	T cells	NA	0	0	0	0	0	0
556	1.57618	-8.26267	NK cells	NA	0	0	0	0	0	0
557	-5.3138	-7.7189	T cells	NA	0	0	0	0	0	0
558	1.39831	-8.5711	NK cells	NA	0	0	0	0	0	0
559	-5.19544	15.315	Erythroid progenitor cells	NA	0	0	0	0	0	0
560	-0.67879	14.6585	Erythroid progenitor cells	NA	0	0	0	0	0	0
561	1.66928	10.3769	HSCs	NA	0	0	0	0	0	0
562	6.72731	4.61363	CD14+ Monocytes	NA	0	0	0	0	0	0
563	12.4314	-2.82198	Mature Naive B cells	NA	0	0	0	0	0	0
564	-4.41015	-9.29516	T cells	NA	0	0	0	0	0	0
565	-5.18738	-8.02881	T cells	NA	0	0	0	0	0	0
566	-4.13743	-6.39002	T cells	NA	0	0	0	0	0	0
567	-3.1813	-7.29102	T cells	NA	0	0	0	0	0	0
568	13.2715	-4.39601	Memory B cells	NA	0	0	2.44276	0	0	0
569	12.8953	-2.63819	Memory B cells	NA	0	0	0	0	0	0
570	-5.32412	-8.15462	T cells	NA	0	0	0	0	0	0
571	12.872	-2.29122	Mature Naive B cells	NA	0	0	0	0	0	0
572	-5.07427	-8.46844	T cells	NA	0	0	0	0	0	0
573	-5.55343	-8.47389	T cells	NA	0	0	0	0	0	0
574	12.9941	-2.97531	Memory B cells	NA	0	2.65806	2.03951	0	0	0
575	0.825941	10.9919	HSCs	NA	0	0	0	0	0	0
576	12.4051	-4.01899	Memory B cells	NA	0	0	0	0	0	0
577	-1.62609	14.1612	Erythroid progenitor cells	NA	0	0	0	0	0	0
578	7.40599	1.46378	CD16+ Monocytes	NA	0	0	0	0	0	0
579	12.15	-4.40882	Memory B cells	NA	0	0	0	0	0	0
580	5.84901	4.28459	CD14+ Monocytes	NA	0	0	0	0	0	0
581	-5.42424	-7.29266	T cells	NA	0	0	0	0	0	0
582	-4.88814	-7.96663	T cells	NA	0	0	0	0	0	0
583	7.45141	4.48833	CD14+ Monocytes	NA	0	0	0	0	0	0
584	-5.28991	-7.59632	T cells	NA	0	0	0	0	0	0
585	1.53672	-8.27555	NK cells	NA	0	0	0	0	0	0
586	0.766881	-8.29591	NK cells	NA	0	0	0	0	0	0
587	-3.84131	-8.97424	T cells	NA	0	0	0	0	0	0
588	-1.48925	-6.11153	T cells	NA	0	0	0	0	0	0
589	12.7009	-2.69571	Memory B cells	NA	0	0	0	0	0	0
590	-3.19071	-7.06933	T cells	NA	0	0	0	0	0	0
591	-4.80941	-7.92815	T cells	NA	0	0	0	0	0	0
592	-5.03667	-8.93882	T cells	NA	0	0	0	0	0	0
593	13.1967	-3.95563	Memory B cells	NA	0	0	0	0	0	0
594	1.7528	-6.59594	NK cells	NA	0	0	0	0	0	0
595	-4.41393	-8.00521	T cells	NA	0	0	0	0	0	0
596	-0.433497	-7.92602	T cells	NA	0	0	0	0	0	0
597	-5.58778	-7.70805	T cells	NA	0	0	0	0	0	0
598	-5.6016	-7.98826	T cells	NA	0	0	0	0	0	0
599	1.29792	-7.90894	NK cells	NA	0	0	0	0	0	0
600	5.05022	6.89934	CD14+ Monocytes	NA	0	0	0	0	0	0
601	-0.761109	-8.05712	T cells	NA	0	0	0	0	0	0
602	12.6397	-3.27306	Mature Naive B cells	NA	0	0	0	0	0	0
603	-1.82902	-7.63039	T cells	NA	0	0	0	0	0	0
604	-4.48116	-9.30177	T cells	NA	0	0	0	0	0	0
605	12.7858	-2.77142	Mature Naive B cells	NA	0	0	0	0	0	0
606	-0.211395	-7.8993	T cells	NA	0	0	0	0	0	0
607	6.77789	6.06258	CD14+ Monocytes	NA	0	0	0	0	0	0
608	12.1936	-3.92948	Memory B cells	NA	0	0	0	0	0	0
609	-1.77093	14.2967	Erythroid progenitor cells	NA	0	0	0	0	0	0
610	-4.57112	-8.17109	T cells	NA	0	0	0	0	0	0
611	5.60056	5.87396	CD14+ Monocytes	NA	0	0	0	0	0	0
612	12.5778	-4.23711	Memory B cells	NA	0	0	2.86239	0	0	0
613	1.52779	10.4237	HSCs	NA	0	0	0	0	0	0
614	-3.69723	-7.44266	T cells	NA	0	0	0	0	0	0
615	-0.385715	-7.98164	T cells	NA	0	0	0	0	0	0
616	-0.301446	-7.21032	T cells	NA	0	0	0	0	0	0
617	13.3147	-3.26418	Mature Naive B cells	NA	0	0	0	0	0	0
618	-5.46868	-7.66092	T cells	NA	0	0	0	0	0	0
619	1.46155	13.4806	MkP-MEP	NA	0	0	0	0	1.00254	0
620	6.51931	4.98423	CD14+ Monocytes	NA	0	0	0	0	0	0
621	-5.26825	-8.68319	T cells	NA	0	0	0	0	0	0
622	-4.77982	-8.74494	T cells	NA	0	0	0	0	0	0
623	4.28658	8.78512	Myeloid progenitor cells	NA	0	0	0	0	0	0
624	-1.55471	-6.93034	T cells	NA	0	0	0	0	0	0
625	13.2728	-3.92801	Memory B cells	NA	0	0	1.63407	0	0	0
626	-5.6853	-8.22186	T cells	NA	0	0	0	0	0	0
627	5.41313	5.59549	CD14+ Monocytes	NA	0	0	0	0	0	0
628	12.3757	-4.08392	Memory B cells	NA	0	0	0	0	0	0
629	-5.80232	-8.69746	T cells	NA	0	0	0	0	0	0
630	5.53847	5.58463	CD14+ Monocytes	NA	0	0	0	0	0	0
631	12.9156	-1.1988	Immature B cells	NA	0	0	0	0	0	0
632	-5.36342	-8.75939	T cells	NA	0	0	0	0	0	0
633	0.00680188	-7.41268	T cells	NA	0	0	0	0	0	0
634	5.73144	6.45056	CD14+ Monocytes	NA	0	0	0	0	0	0
635	7.00345	1.25369	CD16+ Monocytes	NA	0	0	0	0	0	0
636	4.83381	6.71783	CD14+ Monocytes	NA	0	0	0	0	0	0
637	-4.7372	-8.64	T cells	NA	0	0	0	0	0	0
638	-3.35757	-9.52112	T cells	NA	0	0	0	0	0	0
639	-0.441839	-8.06148	T cells	NA	0	0	0	0	0	0
640	-4.87716	-7.82756	T cells	NA	0	0	0	0	0	0
641	-5.5153	-8.53781	T cells	NA	0	0	0	0	0	0
642	1.08444	-9.00563	NK cells	NA	0	0	0	0	0	0
643	12.9948	-2.69657	Mature Naive B cells	NA	0	0	0	0	0	0
644	-5.5947	-8.46239	T cells	NA	0	0	0	0	0	0
645	-5.66136	-8.25857	T cells	NA	0	0	0	0	0	0
646	-5.57358	-7.73192	T cells	NA	0	0	0	0	0	0
647	1.34067	-7.21211	NK cells	NA	0	0	0	0	0	0
648	-5.63316	-8.50606	T cells	NA	0	0	0	0	0	0
649	-2.55413	-7.90975	T cells	NA	0	0	0	0	0	0
650	6.80858	4.42912	CD14+ Monocytes	NA	0	0	0	0	0	0
651	-0.881721	-7.63545	T cells	NA	0	0	0	0	0	0
652	-0.630746	-9.02157	T cells	NA	0	0	0	0	0	0
653	-5.72117	-7.55814	T cells	NA	0	0	0	0	0	0
654	-5.51162	-8.55944	T cells	NA	0	0	0	0	0	0
655	-2.02782	-7.88688	T cells	NA	0	0	0	0	0	0
656	6.69002	4.6675	CD14+ Monocytes	NA	0	0	0	0	0	0
657	-9.00104	4.51868	Plasma cells	NA	0	0	0	0	0	0
658	-0.371546	-7.45255	T cells	NA	0	0	0	0	0	0
659	-5.03064	-8.04982	T cells	NA	0	0	0	0	0	0
660	12.9133	-3.53132	Memory B cells	NA	0	0	0	0	0	0
661	7.68878	5.70055	cDC2	NA	0	0	0	0	0	0
662	12.9395	-4.22241	Memory B cells	NA	0	0	2.18383	0	0	0
663	-5.49727	-8.18274	T cells	NA	0	0	0	0	0	0
664	2.23549	-7.50032	NK cells	NA	0	0	2.81859	0	0	0
665	-5.75865	-7.75389	T cells	NA	0	0	0	0	0	0
666	7.74096	4.21793	CD14+ Monocytes	NA	0	0	0	0	0	0
667	12.7717	-4.05447	Memory B cells	NA	0	0	2.08964	0	0	0
668	7.0184	1.31308	CD16+ Monocytes	NA	0	0	0	0	0	0
669	0.679516	10.9044	HSCs	NA	0	0	0	0	0	0
670	5.71816	6.16069	CD14+ Monocytes	NA	0	0	0	0	0	0
671	12.937	-4.05773	Memory B cells	NA	0	0	0	0	0	0
672	-5.72353	-7.46458	T cells	NA	0	0	0	0	0	0
673	-1.71631	-6.58472	T cells	NA	0	0	0	0	0	0
674	6.91282	1.29998	CD16+ Monocytes	NA	0	0	0	0	0	0
675	-5.14568	-7.13462	T cells	NA	0	0	0	0	0	0
676	-1.10028	-8.85118	T cells	NA	0	0	0	0	0	0
677	-2.05374	-7.2866	T cells	NA	0	0	0	0	0	0
678	-3.44314	-9.54441	T cells	NA	0	0	0	0	0	0
679	-3.68664	-8.98945	T cells	NA	0	0	0	0	0	0
680	7.39239	2.98787	CD14+ Monocytes	NA	0	0	0	0	0	0
681	12.6102	-2.45502	Mature Naive B cells	NA	0	0	0	0	0	2.45876
682	12.9815	-2.58138	Mature Naive B cells	NA	0	0	0	0	0	0
683	-5.19758	-8.14162	T cells	NA	0	0	0	0	0	0
684	-0.383613	-7.92381	T cells	NA	0	0	0	0	0	0
685	-0.82738	8.69791	Pro-B Pre-B cells	NA	0	0	0.671197	0	0	0
686	12.1189	-3.25446	Mature Naive B cells	NA	0	0	0	0	0	0
687	1.52421	-7.96295	NK cells	NA	0	0	0	0	0	0
688	-2.29722	-7.23509	T cells	NA	0	0	0	0	0	0
689	-4.02488	-8.5259	T cells	NA	0	0	0	0	0	0
690	1.51063	-7.23059	NK cells	NA	0	0	0	0	0	0
691	-9.31116	4.57964	Plasma cells	NA	1.56905	0.433808	0	0	0	0
692	0.885058	-8.76774	T cells	NA	0	0	0	0	0	0
693	13.0205	-2.22594	Immature B cells	NA	1.71703	0	0	0	0	0
694	-5.25104	-7.50797	T cells	NA	0	0	0	0	0	0
695	-1.87317	15.8203	Erythroid progenitor cells	NA	0	0	0	0	0	0
696	-1.84075	-8.21269	T cells	NA	0	0	0	0	0	0
697	-1.43102	15.7777	Erythroid progenitor cells	NA	0	0	0	0	0	0
698	-0.188911	9.277	Pro-B Pre-B cells	NA	0	0	0	0	0	0
699	7.18405	2.08328	CD16+ Monocytes	NA	0	0	0	0	0	0
700	-4.88034	-9.23791	T cells	NA	0	0	0	0	0	0
701	-4.94406	-8.73679	T cells	NA	0	0	0	0	0	0
702	7.12717	1.12919	CD16+ Monocytes	NA	0	0	0	0	0	0
703	-5.19941	-7.85198	T cells	NA	0	0	0	0	0	0
704	-5.13983	-7.33501	T cells	NA	0	0	0	0	0	0
705	1.81394	9.4667	HSCs	NA	0	0	0	0	0	0
706	-3.99874	-8.73494	T cells	NA	0	0	0	0	0	0
707	-5.85729	-7.78019	T cells	NA	0	0	0	0	0	0
708	0.783437	10.9553	HSCs	NA	0	0	0	0	0	0
709	-5.91005	-7.84832	T cells	NA	0	0	0	0	0	0
710	13.0865	-2.87803	Memory B cells	NA	0	0	0	0	0	0
711	-5.7608	-8.17939	T cells	NA	0	0	0	0	0	0
712	-4.24584	-8.77134	T cells	NA	0	0	0	0	0	0
713	-5.9006	-8.01619	T cells	NA	0	0	0	0	0	0
714	1.21529	13.5045	MkP-MEP	NA	0	0	0	0	0	0
715	-5.42863	-8.03167	T cells	NA	0	0	0	0	0	0
716	-5.25184	-9.04992	T cells	NA	0	0	0	0	0	0
717	-5.13495	-9.28224	T cells	NA	0	0	0	0	0	0
718	-4.60379	-8.68225	T cells	NA	0	0	0	0	0	0
719	7.20537	2.39871	CD16+ Monocytes	NA	0	0	0	0	0	0
720	-2.53113	-8.30849	T cells	NA	0	0	0	0	0	0
721	12.9289	-3.71202	Memory B cells	NA	0	0	0	0	0	0
722	-2.04574	-9.53291	T cells	NA	0	0	0	0	0	0
723	11.7546	-3.70653	Mature Naive B cells	NA	0	0	0	0	0	0
724	-5.54993	-8.46911	T cells	NA	0	0	0	0	0	0
725	-1.71947	-8.2057	NK cells	NA	0	0	0	0	0	0
726	-4.39556	-9.52461	T cells	NA	0	0	0	0	0	0
727	-2.69091	-7.71565	T cells	NA	0	0	0	0	0	0
728	6.28567	5.46673	CD14+ Monocytes	NA	0	0	0	0	0	0
729	1.53768	10.3532	HSCs	NA	0	0	0	0	0	0
730	-0.994648	-5.95431	T cells	NA	0	0	0	0	0	0
731	5.73208	4.13489	CD14+ Monocytes	NA	0	0	0	0	0	0
732	-0.250976	-7.86785	T cells	NA	0	0	0	0	0	0
733	-0.363599	-8.5609	T cells	NA	0	0	0	0	0	0
734	-5.24504	-8.10986	T cells	NA	0	0	0	0	0	0
735	-0.101728	-7.98844	T cells	NA	0	0	0	0	0	0
736	7.9581	7.27013	cDC2	NA	0	0	0	0	0	0
737	-1.40258	4.86172	pDCs	NA	0	0	0	0	0	0
738	-3.09963	-8.45542	T cells	NA	0	0	0	0	0	0
739	-5.49018	-8.5113	T cells	NA	0	0	0	0	0	0
740	12.5143	-4.27693	Memory B cells	NA	0	0	0	0	0	0
741	12.7396	-3.56062	Memory B cells	NA	0	3.08787	0	0	0	0
742	-5.36145	-7.59366	T cells	NA	0	0	0	0	0	0
743	7.32135	2.46932	CD16+ Monocytes	NA	0	0	0	0	0	0
744	-0.623731	15.6957	Erythroid progenitor cells	NA	0	0	0	0	0	0
745	-5.67765	-8.72598	T cells	NA	0	0	0	0	0	0
746	-4.92491	-8.45429	T cells	NA	0	0	0	0	0	0
747	-5.58803	-7.55264	T cells	NA	0	0	0	0	0	0
748	-0.902229	-8.9312	T cells	NA	0	0	0	0	0	0
749	7.36724	1.66619	CD16+ Monocytes	NA	0	0	0	0	0	0
750	4.40191	7.83002	Myeloid progenitor cells	NA	0	0	0	0	0	0
751	6.75264	4.6705	CD14+ Monocytes	NA	0	0	0	0	0	0
752	-2.33271	-8.97763	T cells	NA	0	0	0	0	0	0
753	6.34581	4.38867	CD14+ Monocytes	NA	0	0	0	0	0	0
754	12.1222	-3.88276	Memory B cells	NA	0	0	0	0	0	0
755	-4.4077	-7.11371	T cells	NA	0	0	0	0	0	1.93884
756	-0.798821	-6.53959	T cells	NA	0	0	0	0	0	0
757	13.0737	-3.04666	Mature Naive B cells	NA	0	0	0	0	0	0
758	-2.06446	-7.65997	T cells	NA	0	0	0	0	0	0
759	-5.30881	-8.78908	T cells	NA	0	0	0	0	0	0
760	13.0394	-4.13118	Memory B cells	NA	0	0	0	0	0	1.89411
761	-4.79604	-9.47336	T cells	NA	0	0	0	0	0	0
762	-9.14477	4.45635	Plasma cells	NA	1.10945	0.856573	0	0	0	0
763	12.7344	-2.58993	Mature Naive B cells	NA	0	0	0	0	0	0
764	-2.74998	-7.65629	T cells	NA	0	0	0	0	0	0
765	12.6249	-4.05988	Memory B cells	NA	0	0	0	0	0	0
766	-1.53662	-7.98094	T cells	NA	0	0	0	0	0	0
767	-5.69502	-8.33909	T cells	NA	0	0	0	0	0	0
768	-5.78903	-8.26167	T cells	NA	0	0	0	0	0	0
769	-0.405834	-8.53684	T cells	NA	0	0	0	0	0	0
770	-4.72391	-8.89413	T cells	NA	0	0	0	0	0	0
771	-2.07809	-7.95069	T cells	NA	0	0	0	0	0	0
772	-5.48429	-7.77525	T cells	NA	0	0	0	0	0	0
773	-1.2064	-7.33926	T cells	NA	0	0	0	0	0	0
774	-5.78546	-7.57257	T cells	NA	0	0	0	0	0	0
775	-3.57495	-9.56398	T cells	NA	0	0	0	0	0	0
776	1.57558	13.9344	Erythroid progenitor cells	NA	0	0	0	0	0	0
777	-0.793863	-8.85247	T cells	NA	0	0	0	0	0	0
778	-5.7868	-8.42972	T cells	NA	0	0	0	0	0	0
779	13.2452	-2.81702	Mature Naive B cells	NA	0	0	0	0	0	0
780	12.8421	-4.44225	Memory B cells	NA	0	0	2.36029	0	0	0
781	12.7419	-2.54378	Mature Naive B cells	NA	0	0	0	0	0	0
782	-5.31754	-8.49661	T cells	NA	0	0	0	0	0	0
783	-3.69508	-6.64211	T cells	NA	0	0	0	0	0	0
784	-5.38795	-8.51165	T cells	NA	0	0	0	0	0	0
785	-1.82877	-7.10216	T cells	NA	0	0	0	0	0	0
786	-0.821851	8.00481	Pro-B Pre-B cells	NA	0	0	0	0	0	0
787	-5.08935	-8.88433	T cells	NA	0	0	0	0	0	0
788	0.360703	-8.51386	NK cells	NA	0	0	0	0	0	0
789	-5.35492	-7.57977	T cells	NA	0	0	0	0	0	0
790	1.94542	-7.82923	T cells	NA	0	0	0	0	0	0
791	0.224579	-9.53195	NK cells	NA	0	0	0	0	0	0
792	12.9173	-2.7107	Mature Naive B cells	NA	0	3.17981	0	0	0	0
793	-0.323909	-6.25079	T cells	NA	0	0	0	0	0	0
794	-1.76742	15.097	Erythroid progenitor cells	NA	0	0	0	0	0	0
795	1.59839	-8.03158	T cells	NA	0	0	0	0	0	0
796	-3.46775	15.1352	Erythroid progenitor cells	NA	0	0	0	0	0	0
797	-0.0284772	-7.2509	T cells	NA	0	0	0	0	0	0
798	12.4719	-3.92141	Memory B cells	NA	0	0	0	0	0	0
799	13.1072	-3.90554	Memory B cells	NA	0	0	0	0	0	0
800	-5.47842	-8.375	T cells	NA	0	0	0	0	0	0
801	-1.03716	-9.14918	NK cells	NA	0	0	0	0	0	0
802	0.230759	-8.05231	T cells	NA	0	0	0	0	0	0
803	4.80316	6.46042	CD14+ Monocytes	NA	0	0	0	0	0	0
804	6.63409	5.85901	CD14+ Monocytes	NA	0	0	0	0	0	0
805	-3.3428	-8.53535	T cells	NA	0	0	0	0	0	0
806	-5.76251	-8.2264	T cells	NA	0	0	0	0	0	0
807	13.0935	-3.1623	Mature Naive B cells	NA	0	0	0	0	0	0
808	-5.53419	-7.39611	T cells	NA	0	0	0	0	0	0
809	-0.171261	-8.3791	T cells	NA	0	0	0	0	0	0
810	-5.87617	-8.24511	T cells	NA	0	0	0	0	0	0
811	-3.70195	-7.36331	T cells	NA	0	0	0	0	0	0
812	12.3925	-2.63355	Mature Naive B cells	NA	0	0	0	0	0	0
813	7.52311	1.57888	CD16+ Monocytes	NA	0	0	0	0	0	0
814	6.36402	4.74383	CD14+ Monocytes	NA	0	0	0	0	0	0
815	12.8296	-1.34522	Immature B cells	NA	0	0	2.82674	0	0	0
816	-0.419596	-9.12579	T cells	NA	0	0	0	0	0	0
817	-0.190672	-8.26818	T cells	NA	0	0	0	0	0	0
818	0.806616	10.8629	HSCs	NA	0	0	0	0	0	0
819	-5.0872	-9.16832	T cells	NA	0	0	0	0	0	0
820	0.422539	-8.96959	T cells	NA	0	0	0	0	0	0
821	7.67004	7.13399	cDC2	NA	0	0	0	0	0	0
822	0.504028	-7.51093	T cells	NA	0	0	0	0	0	0
823	-1.31856	5.03129	pDCs	NA	0	0	0	0	0	0
824	-2.91756	-7.53314	T cells	NA	0	0	0	0	0	0
825	-4.99935	-9.15743	T cells	NA	0	0	0	0	0	0
826	2.3412	-7.43211	NK cells	NA	0	0	0	0	0	0
827	12.5703	-3.06316	Mature Naive B cells	NA	0	0	0	0	0	0
828	12.0695	-4.24525	Memory B cells	NA	0	0	2.36994	0	0	0
829	-5.05141	-7.68565	T cells	NA	0	0	1.97833	0	0	0
830	-3.66914	-8.44683	T cells	NA	0	0	0	0	0	0
831	12.026	-4.1555	Mature Naive B cells	NA	0	0	0	0	0	0
832	-0.448	9.04	Pro-B Pre-B cells	NA	0	0	0	0	0	0
833	12.0144	-3.37062	Memory B cells	NA	0	0	0	0	0	0
834	0.0782478	-7.62706	T cells	NA	0	0	0	0	0	0
835	-0.155579	-8.86826	T cells	NA	0	0	0	0	0	0
836	12.67	-2.42255	Memory B cells	NA	0	0	0	0	0	0
837	-5.60682	-8.51651	T cells	NA	0	0	0	0	0	0
838	-0.752625	-8.76929	T cells	NA	0	0	0	0	0	0
839	8.1609	7.24664	cDC2	NA	0	0	0	0	0	0
840	-4.34285	-7.96262	T cells	NA	0	0	0	0	0	0
841	12.6392	-1.81022	Mature Naive B cells	NA	0	0	0	0	0	0
842	-5.05679	-9.01276	T cells	NA	0	0	0	0	0	0
843	-5.51337	-7.56686	T cells	NA	0	0	0	0	0	0
844	6.4227	4.85897	CD14+ Monocytes	NA	0	0	0	0	0	0
845	12.8869	-4.5282	Memory B cells	NA	0	0	0	0	0	0
846	-4.37967	-8.84656	T cells	NA	0	0	0	0	0	0
847	7.29435	4.26312	CD14+ Monocytes	NA	0	0	0	0	0	0
848	-5.03911	-8.22711	T cells	NA	0	0	0	0	0	0
849	-5.5803	-8.61273	T cells	NA	0	0	0	0	0	0
850	-5.4688	-8.76031	T cells	NA	0	0	0	0	0	0
851	-4.16775	-8.99569	T cells	NA	0	0	0	0	0	0
852	6.49992	5.99221	CD14+ Monocytes	NA	0	0	0	0	0	0
853	-1.9302	15.126	Erythroid progenitor cells	NA	0	0	0	0	0	0
854	-5.19436	-8.40054	T cells	NA	0	0	0	0	0	0
855	-5.74105	-7.95496	T cells	NA	0	0	0	0	0	0
856	-1.50528	-6.35756	T cells	NA	0	0	0	0	0	0
857	-5.19729	-8.58034	T cells	NA	0	0	0	0	0	0
858	-3.58491	-7.04828	T cells	NA	0	0	0	0	0	0
859	-0.785665	14.1879	Erythroid progenitor cells	NA	0	0	0	0	0	0
860	2.07802	-7.80384	NK cells	NA	0	0	0	0	0	0
861	-2.76449	15.5601	Erythroid progenitor cells	NA	0	0	0	0	0	0
862	-5.75773	-8.43306	T cells	NA	0	0	0	0	0	0
863	-5.34134	-8.85095	T cells	NA	0	0	0	0	0	0
864	-1.94592	14.9539	Erythroid progenitor cells	NA	0	0	0	0	0	0
865	-5.30507	-7.66531	T cells	NA	0	0	0	0	0	0
866	-3.78422	-9.43763	T cells	NA	0	0	0	0	0	0
867	-5.04208	-9.11082	T cells	NA	0	0	0	0	0	0
868	-1.3374	4.92371	pDCs	NA	0	0	0	0	0	0
869	12.0348	-4.11038	Memory B cells	NA	0	0	0	0	0	0
870	12.7931	-3.91907	Mature Naive B cells	NA	0	0	2.30017	0	0	0
871	1.66928	9.68228	HSCs	NA	0	0	0	0	0	0
872	-5.7281	-8.05567	T cells	NA	0	0	0	0	0	0
873	12.8244	-2.13352	Mature Naive B cells	NA	0	0	0	0	0	0
874	-4.99785	-8.1706	T cells	NA	0	0	0	0	0	0
875	-3.86484	-9.65345	T cells	NA	0	0	0	0	0	0
876	-5.90049	-7.94195	T cells	NA	0	0	0	0	0	0
877	6.97502	5.29196	CD14+ Monocytes	NA	0	0	0	0	0	0
878	-1.07126	-8.48632	T cells	NA	0	0	0	0	0	0
879	6.42216	5.93106	CD14+ Monocytes	NA	0	0	0	0	0	0
880	7.14741	4.5876	CD14+ Monocytes	NA	0	0	0	0	0	0
881	-5.8984	-8.21673	T cells	NA	0	0	0	0	0	0
882	-4.18964	-9.71255	T cells	NA	0	0	0	0	0	0
883	-4.57358	-9.00503	T cells	NA	0	0	0	0	0	0
884	-4.7998	-9.09511	T cells	NA	0	0	0	0	0	0
885	12.2628	-3.66294	Memory B cells	NA	0	0	0	0	0	0
886	-5.62518	-7.72521	T cells	NA	0	0	0	0	0	0
887	5.36733	6.43205	CD14+ Monocytes	NA	0	0	0	0	0	0
888	0.0568843	-5.31586	T cells	NA	0	0	0	0	0	0
889	12.599	-4.1247	Memory B cells	NA	0	0	0	0	0	0
890	13.0644	-3.71094	Memory B cells	NA	0	0	0	0	0	0
891	-5.55799	-8.25377	T cells	NA	0	0	0	0	0	0
892	4.94039	8.99412	Myeloid progenitor cells	NA	0	0	0	0	0	0
893	12.8706	-2.34577	Mature Naive B cells	NA	0	0	0	0	0	0
894	13.1269	-3.83252	Memory B cells	NA	0	0	0	0	0	0
895	12.7975	-4.03583	Mature Naive B cells	NA	0	0	0	0	0	0
896	-3.07691	-8.78588	T cells	NA	0	0	0	0	0	0
897	-4.88148	-8.57448	T cells	NA	0	0	0	0	0	0
898	0.493285	-7.89149	T cells	NA	0	0	0	0	0	0
899	12.1829	-3.78126	Mature Naive B cells	NA	0	0	0	0	0	0
900	5.60185	7.44533	CD14+ Monocytes	NA	0	0	0	0	0	0
901	8.30588	7.39352	cDC2	NA	0	0	0	0	0	0
902	12.9768	-3.1013	Memory B cells	NA	0	0	0	0	0	0
903	-0.631044	-9.00082	NK cells	NA	0	0	0	0	0	0
904	6.17416	1.89279	CD14+ Monocytes	NA	0	0	0	0	0	0
905	-4.12374	-7.85772	T cells	NA	0	0	0	0	0	0
906	7.30664	4.22244	CD14+ Monocytes	NA	0	0	0	0	0	0
907	-4.4369	-6.9874	T cells	NA	0	0	0	0	0	0
908	-9.46837	4.08192	Plasma cells	NA	2.04494	0.98653	0.98633	0	0	0
909	-0.69466	8.17116	Pro-B Pre-B cells	NA	0	0	0	0	0	0
910	4.47084	6.14916	CD14+ Monocytes	NA	0	0	0	0	0	0
911	-0.719149	-8.92323	T cells	NA	0	0	0	0	0	0
912	-5.40942	-8.934	T cells	NA	0	0	0	0	0	0
913	5.13055	5.50372	CD14+ Monocytes	NA	0	0	0	0	0	0
914	-0.181288	-8.99167	T cells	NA	0	0	0	0	0	0
915	-4.08088	15.0439	Erythroid progenitor cells	NA	0	0	0	0	0	0
916	6.08469	5.21177	CD14+ Monocytes	NA	0	0	0	0	0	0
917	-4.2212	-8.75143	T cells	NA	0	0	0	0	0	0
918	-2.9902	15.1442	Erythroid progenitor cells	NA	0	0	0	0	0	0
919	0.872042	13.5896	MkP-MEP	NA	0	0	0	0	0	0
920	-3.81	-9.20836	T cells	NA	0	0	0	0	0	0
921	-5.49854	-8.60359	T cells	NA	0	0	0	0	0	0
922	12.6593	-4.33329	Memory B cells	NA	0	0	0	0	0	0
923	-3.70449	-9.56742	T cells	NA	0	0	0	0	0	0
924	-4.85339	-9.24254	T cells	NA	0	0	0	0	0	0
925	-5.10044	-7.64904	T cells	NA	0	0	0	0	0	0
926	12.0088	-4.08683	Memory B cells	NA	0	0	0	0	0	0
927	7.14301	4.06082	CD14+ Monocytes	NA	0	0	0	0	0	0
928	-5.36014	-8.66891	T cells	NA	0	0	0	0	0	0
929	1.62318	-7.15461	NK cells	NA	0	0	0	0	0	0
930	-5.53326	-8.48247	T cells	NA	0	0	0	0	0	0
931	-5.14783	-9.26151	T cells	NA	0	0	0	0	0	0
932	8.12362	7.3071	cDC2	NA	0	0	0	0	0	0
933	-5.39936	-7.77909	T cells	NA	0	0	0	0	0	0
934	-3.01358	-7.72183	T cells	NA	0	0	0	0	0	0
935	-5.03865	-8.63626	T cells	NA	0	0	0	0	0	0
936	-5.32929	-9.01722	T cells	NA	0	0	0	0	0	0
937	-5.07652	-9.1996	T cells	NA	0	0	0	0	0	0
938	-0.446491	-8.59738	T cells	NA	0	0	0	0	0	0
939	6.77041	5.4475	CD14+ Monocytes	NA	0	0	0	0	0	0
940	-3.63518	-8.28219	T cells	NA	0	0	0	0	0	0
941	-5.63221	-8.40573	T cells	NA	0	0	0	0	0	0
942	13.3631	-3.62275	Memory B cells	NA	0	0	0	0	0	0
943	-5.84004	-8.14588	T cells	NA	0	0	0	0	0	0
944	-3.78279	15.9935	Erythroid progenitor cells	NA	0	0	0	0	0	0
945	-0.0961462	-8.85965	T cells	NA	0	0	0	0	0	0
946	-5.59979	-8.56692	T cells	NA	0	0	0	0	0	0
947	12.0636	-4.67699	Memory B cells	NA	0	0	0	0	0	0
948	-5.80452	-7.98218	T cells	NA	0	0	0	0	0	0
949	7.39696	3.17371	CD16+ Monocytes	NA	0	0	0	0	0	0
950	0.835675	-6.14941	T cells	NA	0	0	0	0	0	0
951	1.2633	-7.14212	T cells	NA	0	0	0	0	0	0
952	-5.41539	-7.2505	T cells	NA	0	0	0	0	0	0
953	4.94142	6.43202	CD14+ Monocytes	NA	0	0	0	0	0	0
954	1.24879	11.5644	MkP-MEP	NA	0	0	0	0	0	0
955	7.36852	4.53734	CD14+ Monocytes	NA	0	0	0	0	0	0
956	-2.94305	15.9425	Erythroid progenitor cells	NA	0	0	0	0	0	0
957	13.2869	-3.49955	Memory B cells	NA	0	0	0	0	0	0
958	12.8026	-2.59576	Memory B cells	NA	0	0	0	0	0	0
959	1.32049	-9.019	NK cells	NA	0	0	0	0	0	0
960	0.133137	-8.19351	T cells	NA	0	0	0	0	0	0
961	0.655049	10.9458	HSCs	NA	0	0	0	0	0	0
962	12.9345	-1.82658	Immature B cells	NA	0	0	0	0	0	0
963	-3.8226	-9.50425	T cells	NA	0	0	0	0	0	0
964	-5.2958	-8.04158	T cells	NA	0	0	0	0	0	1.9553
965	12.1619	-3.02191	Mature Naive B cells	NA	0	0	0	0	0	0
966	-0.998139	-8.23741	T cells	NA	0	0	0	0	0	0
967	-3.55353	-9.51117	T cells	NA	0	0	0	0	0	0
968	-2.53415	-9.34419	T cells	NA	0	0	0	0	0	0
969	-5.75119	-8.09013	T cells	NA	0	0	0	0	0	0
970	12.9606	-3.09261	Mature Naive B cells	NA	0	0	0	0	0	0
971	-5.44696	-8.23156	T cells	NA	0	0	0	0	0	0
972	-1.58547	15.3373	Erythroid progenitor cells	NA	0	0	0	0	0	0
973	-0.796011	13.9304	Erythroid progenitor cells	NA	0	0	0	0	0	0
974	-5.70429	-8.33063	T cells	NA	0	0	0	0	0	0
975	-0.420834	-8.13381	T cells	NA	0	0	0	0	0	0
976	11.8467	-4.00785	Memory B cells	NA	0	0	0	0	0	0
977	6.3421	4.85179	CD14+ Monocytes	NA	0	0	0	0	0	0
978	-5.65059	-7.9624	T cells	NA	0	0	0	0	0	0
979	-3.02843	-8.10552	T cells	NA	0	0	0	0	0	0
980	-5.60478	-7.90077	T cells	NA	0	0	0	0	0	0
981	-5.52693	-8.42733	T cells	NA	0	0	0	0	0	0
982	-3.49115	-9.36186	T cells	NA	0	0	0	0	0	0
983	-5.84406	-8.35093	T cells	NA	0	0	0	0	0	0
984	-0.187468	-6.95583	T cells	NA	0	0	0	0	0	0
985	-5.20121	-7.70984	T cells	NA	0	0	0	0	0	0
986	-4.36626	-8.01909	T cells	NA	0	0	0	0	0	0
987	2.1318	-7.56343	NK cells	NA	0	0	0	0	0	0
988	12.5521	-4.2334	Memory B cells	NA	0	0	0	0	0	0
989	-1.82546	-6.23631	T cells	NA	0	0	0	0	0	0
990	1.44496	-7.42291	NK cells	NA	0	0	0	0	0	0
991	-4.0087	-9.21699	T cells	NA	0	0	0	0	0	0
992	-5.80955	-8.13319	T cells	NA	0	0	0	0	0	0
993	-5.31459	-8.87839	T cells	NA	0	0	0	0	0	0
994	-5.68685	-7.94368	T cells	NA	0	0	0	0	0	0
995	7.55347	1.43102	CD16+ Monocytes	NA	0	0	0	0	0	0
996	13.0933	-4.12988	Memory B cells	NA	0	0	2.15793	0	0	0
997	2.12548	-7.8308	NK cells	NA	0	0	0	0	0	0
998	1.88316	-8.22791	NK cells	NA	0	0	0	0	0	0
999	-1.74554	-6.31821	T cells	NA	0	0	0	0	0	0
1000	6.52978	4.96973	CD14+ Monocytes	NA	0	0	0	0	0	0
1001	1.74405	-7.78456	NK cells	NA	0	0	0	0	0	0
1002	3.91846	8.26539	Myeloid progenitor cells	NA	0	0	0	0	0	0
1003	-9.17042	4.23073	Plasma cells	NA	1.42377	0	0	0	0	0
1004	-5.39837	-7.84843	T cells	NA	0	0	0	0	0	0
1005	-4.61329	-8.51293	T cells	NA	0	0	0	0	0	0
1006	-1.29499	-5.95036	T cells	NA	0	0	0	0	0	0
1007	1.5429	-7.13016	NK cells	NA	0	0	0	0	0	0
1008	-5.02484	-8.09924	T cells	NA	0	0	0	0	0	0
1009	-5.3876	-8.96969	T cells	NA	0	0	0	0	0	0
1010	-5.25864	-8.93691	T cells	NA	0	0	0	0	0	0
1011	-5.72867	-7.90561	T cells	NA	0	0	0	0	0	0
1012	-0.372353	-7.95099	NK cells	NA	0	0	0	0	0	0
1013	12.5892	-4.23681	Memory B cells	NA	0	2.16668	0	0	0	0
1014	-0.645377	-7.81851	T cells	NA	0	0	0	0	0	0
1015	13.0143	-3.37272	Mature Naive B cells	NA	0	0	0	0	0	0
1016	0.179862	-7.64549	T cells	NA	0	0	0	0	0	0
1017	-4.80945	15.204	Erythroid progenitor cells	NA	0	0	0	0	0	0
1018	13.0816	-4.39926	Memory B cells	NA	0	0	0	0	0	0
1019	-1.87512	15.9578	Erythroid progenitor cells	NA	0	0	0	0	0	0
1020	-4.60609	-8.77972	T cells	NA	0	0	0	0	0	0
1021	4.94479	6.31569	CD14+ Monocytes	NA	0	0	0	0	0	0
1022	-3.79127	-9.66666	T cells	NA	0	0	0	0	0	2.53673
1023	-2.33538	-7.7923	T cells	NA	0	0	0	0	0	0
1024	13.0002	-4.17918	Memory B cells	NA	0	0	0	0	0	0
1025	-4.64372	-8.88239	T cells	NA	0	0	0	0	0	0
1026	2.25246	-7.16792	NK cells	NA	0	0	0	0	0	0
1027	-0.54516	-7.99233	T cells	NA	0	0	0	0	0	0
1028	-5.54846	-8.41017	T cells	NA	0	0	0	0	0	0
1029	12.8929	-3.30523	Memory B cells	NA	0	0	0	0	0	0
1030	-4.77265	-8.64343	T cells	NA	0	0	0	0	0	0
1031	12.8081	-4.23778	Memory B cells	NA	0	0	0	0	0	0
1032	1.45817	-8.23914	T cells	NA	0	0	0	0	0	0
1033	-4.97759	-6.883	T cells	NA	0	0	0	0	0	0
1034	-3.2404	-8.67725	T cells	NA	0	0	0	0	0	0
1035	-0.334647	-8.33917	T cells	NA	0	0	0	0	0	0
1036	0.138	-8.74361	T cells	NA	0	0	0	0	0	0
1037	-0.451133	-9.11923	T cells	NA	0	0	0	0	0	0
1038	12.5764	-4.17	Memory B cells	NA	0	0	0	0	0	0
1039	1.90939	12.523	MkP-MEP	NA	0	0	0	0	0	0
1040	-5.39495	-8.59223	T cells	NA	0	0	0	0	0	0
1041	-0.749147	14.3932	Erythroid progenitor cells	NA	0	0	0	0	0	0
1042	-3.44961	-9.00324	T cells	NA	0	0	0	0	0	0
1043	0.382466	-8.12499	T cells	NA	0	0	0	0	0	0
1044	12.8248	-1.8379	Memory B cells	NA	0	0	0	0	0	0
1045	-0.832898	13.7433	Erythroid progenitor cells	NA	0	0	0	0	0	0
1046	-5.26565	-8.18142	T cells	NA	0	0	0	0	0	0
1047	1.02497	12.2831	MkP-MEP	NA	0	0	0	0	0	0
1048	5.97206	5.69342	CD14+ Monocytes	NA	0	0	0	0	0	0
1049	-2.7326	16.1722	Erythroid progenitor cells	NA	0	0	0	0	0	0
1050	0.66449	-7.71517	NK cells	NA	0	0	0	0	0	0
1051	-3.86903	-7.61065	T cells	NA	0	0	0	0	0	0
1052	-5.00466	-9.2052	T cells	NA	0	0	0	0	0	0
1053	6.87337	5.84097	CD14+ Monocytes	NA	0	0	0	0	0	0
1054	-2.43443	15.919	Erythroid progenitor cells	NA	0	0	0	0	0	0
1055	0.339155	-7.58998	T cells	NA	0	0	0	0	0	0
1056	-3.7363	15.4575	Erythroid progenitor cells	NA	0	0	0	0	0	0
1057	-5.63247	-7.96308	T cells	NA	0	0	0	0	0	0
1058	12.9562	-3.39007	Mature Naive B cells	NA	0	2.00615	0	0	0	0
1059	12.4633	-3.17395	Mature Naive B cells	NA	0	0	0	0	0	0
1060	-1.68924	-8.43787	T cells	NA	0	0	0	0	0	0
1061	-5.63333	-8.50417	T cells	NA	0	0	0	0	0	0
1062	1.20885	-7.03463	T cells	NA	0	0	0	0	0	0
1063	-2.31466	-7.22239	T cells	NA	0	0	0	0	0	0
1064	-5.24712	-8.24829	NK cells	NA	0	0	0	0	0	0
1065	7.03892	2.58653	CD16+ Monocytes	NA	0	0	0	0	0	0
1066	6.01812	5.85605	CD14+ Monocytes	NA	0	0	0	0	0	0
1067	0.18226	-8.63772	T cells	NA	0	0	0	0	0	0
1068	4.42712	6.19344	CD14+ Monocytes	NA	0	0	0	0	0	0
1069	1.41955	-7.61557	T cells	NA	0	0	0	0	0	0
1070	11.8263	-3.24941	Mature Naive B cells	NA	0	0	0	0	0	0
1071	-5.78422	-8.1109	T cells	NA	0	0	0	0	0	0
1072	0.590102	-7.61209	T cells	NA	0	0	0	0	0	0
1073	-0.240095	-8.17413	T cells	NA	0	0	0	0	0	0
1074	6.68173	1.55511	CD16+ Monocytes	NA	0	0	0	0	0	0
1075	6.66927	5.69393	CD14+ Monocytes	NA	0	0	0	0	0	0
1076	-4.61282	-9.17852	T cells	NA	0	0	0	0	0	0
1077	12.9151	-2.53033	Mature Naive B cells	NA	0	0	0	0	0	0
1078	-3.9037	15.7386	Erythroid progenitor cells	NA	0	0	0	0	0	0
1079	-0.255203	-9.4873	T cells	NA	0	0	0	0	0	0
1080	5.52806	6.00932	CD14+ Monocytes	NA	0	0	0	0	0	0
1081	6.04766	5.5258	CD14+ Monocytes	NA	0	0	0	0	0	0
1082	13.2045	-3.52107	Memory B cells	NA	1.63179	0	1.83084	0	0	0
1083	1.85612	10.1943	HSCs	NA	0	0	0	0	0	0
1084	1.61203	12.8049	MkP-MEP	NA	0	0	0	0	0	0
1085	12.6729	-4.20464	Memory B cells	NA	0	0	0	0	0	0
1086	-2.22516	-8.54866	T cells	NA	0	0	0	0	0	0
1087	1.67429	-7.80851	NK cells	NA	0	0	0	0	0	0
1088	12.7915	-3.86765	Memory B cells	NA	0	0	2.47525	0	0	0
1089	13.2856	-3.10319	Mature Naive B cells	NA	0	0	0	0	0	0
1090	13.0704	-2.59098	Memory B cells	NA	0	0	2.12296	0	0	0
1091	7.27272	5.12103	CD14+ Monocytes	NA	0	0	0	0	0	0
1092	12.8392	-2.53442	Mature Naive B cells	NA	0	0	0	0	0	0
1093	13.0582	-4.11212	Memory B cells	NA	0	0	0	0	0	0
1094	-2.20851	-6.98611	T cells	NA	0	0	0	0	0	0
1095	6.63796	4.82919	CD14+ Monocytes	NA	0	0	0	0	0	0
1096	6.1231	6.11871	CD14+ Monocytes	NA	0	0	0	0	0	0
1097	-5.80964	-8.19577	T cells	NA	0	0	0	0	0	0
1098	-5.60582	-7.45196	T cells	NA	0	0	0	0	0	0
1099	-2.15403	-9.66177	T cells	NA	0	0	0	0	0	0
1100	-0.256344	-6.73118	T cells	NA	0	0	0	0	0	0
1101	-0.867644	14.1255	Erythroid progenitor cells	NA	0	0	0	0	0	0
1102	1.87775	-7.95534	NK cells	NA	0	0	0	0	0	0
1103	-3.86968	-9.61111	T cells	NA	0	0	0	0	0	0
1104	-5.16995	-8.22833	T cells	NA	0	0	0	0	0	0
1105	13.117	-3.26052	Mature Naive B cells	NA	0	0	0	0	0	0
1106	1.8373	-8.05328	NK cells	NA	0	0	0	0	0	0
1107	-3.41436	15.2783	Erythroid progenitor cells	NA	0	0	0	0	0	0
1108	1.4734	-6.95136	NK cells	NA	0	0	0	0	0	0
1109	-5.10461	-9.10629	T cells	NA	0	0	0	0	0	0
1110	-5.23082	-8.72971	T cells	NA	0	0	0	0	0	0
1111	-3.86319	-9.88041	T cells	NA	0	0	0	0	0	0
1112	-4.62387	-8.05874	T cells	NA	0	0	0	0	0	0
1113	2.26719	-7.30014	NK cells	NA	0	0	0	0	0	0
1114	4.21432	8.0005	Myeloid progenitor cells	NA	0	0	0	0	0	0
1115	6.43147	5.36527	CD14+ Monocytes	NA	0	0	0	0	0	0
1116	7.15377	5.07698	CD14+ Monocytes	NA	0	0	0	0	0	0
1117	-4.91775	-7.79278	T cells	NA	0	0	0	0	0	0
1118	13.0826	-2.84236	Memory B cells	NA	0	0	2.32664	0	0	0
1119	5.25323	4.71378	CD14+ Monocytes	NA	0	0	0	0	0	0
1120	-2.79085	-7.88839	T cells	NA	0	0	0	0	0	0
1121	-1.4621	8.15961	Pro-B Pre-B cells	NA	0	0	0	0	0	0
1122	1.93811	-6.78156	NK cells	NA	0	0	0	0	0	0
1123	-4.16302	-8.37463	T cells	NA	0	0	0	0	0	0
1124	-4.97338	-8.91453	T cells	NA	0	0	0	0	0	0
1125	3.59598	8.65357	Myeloid progenitor cells	NA	0	0	0	0	0	0
1126	-1.77545	14.4262	Erythroid progenitor cells	NA	0	0	0	0	0	0
1127	13.3169	-4.04607	Memory B cells	NA	0	0	1.75868	0	0	0
1128	12.6423	-2.4131	Mature Naive B cells	NA	0	2.09009	0	0	0	0
1129	-4.17027	-6.63042	T cells	NA	0	0	0	0	0	0
1130	-3.29105	-9.5708	T cells	NA	0	0	0	0	0	2.43153
1131	-5.48387	15.5182	Erythroid progenitor cells	NA	0	0	0	0	0	0
1132	12.7946	-2.25577	Mature Naive B cells	NA	0	0	0	0	0	0
1133	-1.33432	8.24975	Pro-B Pre-B cells	NA	0	0	0	0	0	0
1134	0.492815	-7.75897	T cells	NA	0	0	0	0	0	0
1135	-1.34293	-9.29009	T cells	NA	0	0	0	0	0	0
1136	0.95991	-8.30038	T cells	NA	0	0	0	0	0	0
1137	13.141	-2.54548	Memory B cells	NA	0	0	1.88711	0	0	0
1138	0.744198	-9.03747	T cells	NA	0	0	0	0	0	0
1139	-2.33948	15.2604	Erythroid progenitor cells	NA	0	0	0	0	0	0
1140	-3.12773	-8.96534	T cells	NA	0	0	0	0	0	0
1141	3.14044	9.44188	Myeloid progenitor cells	NA	0	0	0	0	0	0
1142	0.792094	-9.49464	T cells	NA	0	0	0	0	0	0
1143	6.49864	1.18217	CD16+ Monocytes	NA	0	0	0	0	0	0
1144	12.3846	-2.60762	Mature Naive B cells	NA	0	0	0	0	0	0
1145	-2.54266	-9.81531	T cells	NA	0	0	0	0	0	0
1146	-3.0631	-7.54369	T cells	NA	0	0	0	0	0	0
1147	-4.69887	-8.56894	T cells	NA	0	0	0	0	0	0
1148	13.2194	-3.81026	Memory B cells	NA	0	0	0	0	0	0
1149	-1.93597	15.9427	Erythroid progenitor cells	NA	0	0	0	0	0	0
1150	12.6772	-2.89581	Mature Naive B cells	NA	0	0	0	0	0	0
1151	-5.57834	-8.14689	T cells	NA	0	0	0	0	0	0
1152	-4.73643	-6.98624	T cells	NA	0	0	0	0	0	0
1153	-0.87203	15.6082	Erythroid progenitor cells	NA	0	0	0	0	0	0
1154	12.8325	-1.40298	Immature B cells	NA	0	0	0	0	0	0
1155	7.1252	4.98617	CD14+ Monocytes	NA	0	0	0	0	0	0
1156	-5.21038	-8.58095	T cells	NA	0	0	0	0	0	0
1157	-5.4975	-8.25068	T cells	NA	0	0	0	0	0	0
1158	-5.73317	-7.55088	T cells	NA	0	0	0	0	0	0
1159	2.1327	-7.70769	NK cells	NA	0	0	0	0	0	0
1160	0.98189	-8.64777	T cells	NA	0	0	0	0	0	0
1161	12.7757	-3.58711	Memory B cells	NA	0	0	0	0	0	0
1162	-9.06499	4.22596	Plasma cells	NA	1.49384	0	1.0032	0	0	0
1163	12.1196	-3.66234	Memory B cells	NA	0	0	0	0	0	0
1164	-4.15619	-7.37702	T cells	NA	0	0	0	0	0	0
1165	-4.22147	-8.85545	T cells	NA	0	0	0	0	0	0
1166	-5.26391	-7.4592	T cells	NA	0	0	0	0	0	0
1167	-1.31917	-8.70404	T cells	NA	0	0	0	0	0	0
1168	2.13186	10.0999	HSCs	NA	0	0	0	0	0	0
1169	5.69268	6.0148	CD14+ Monocytes	NA	0	0	0	0	0	0
1170	12.9429	-2.60063	Mature Naive B cells	NA	0	2.35286	0	0	0	0
1171	-1.40733	8.1517	Pro-B Pre-B cells	NA	0	0	0	0	0	0
1172	1.90448	-7.41979	NK cells	NA	0	0	0	0	0	0
1173	7.94383	7.00035	cDC2	NA	0	0	0	0	0	0
1174	-1.1337	-8.82189	T cells	NA	0	0	0	0	0	0
1175	6.0492	4.94215	CD14+ Monocytes	NA	0	0	0	0	0	0
1176	-4.99376	-9.30008	T cells	NA	0	0	0	0	0	0
1177	-5.14147	-8.11805	T cells	NA	0	0	0	0	0	0
1178	-5.60993	-8.4854	T cells	NA	0	0	0	0	0	0
1179	-5.85588	-7.83863	T cells	NA	0	0	0	0	0	0
1180	-5.00981	-8.40692	T cells	NA	0	0	0	0	0	0
1181	-3.90877	15.6695	Erythroid progenitor cells	NA	0	0	0	0	0	0
1182	-5.90388	-7.95181	T cells	NA	0	0	0	0	0	0
1183	-0.524757	-9.39143	T cells	NA	0	0	0	0	0	0
1184	-4.89298	-8.92631	T cells	NA	0	0	0	0	0	0
1185	-5.62034	-8.4196	T cells	NA	0	0	0	0	0	0
1186	-3.27617	16.0875	Erythroid progenitor cells	NA	0	0	0	0	0	0
1187	-5.01128	-7.75681	T cells	NA	0	0	0	0	0	0
1188	12.9699	-4.14831	Memory B cells	NA	0	0	0	0	0	0
1189	-0.193561	-8.96819	T cells	NA	0	0	0	0	0	0
1190	-3.091	-6.8763	T cells	NA	0	0	0	0	0	1.93325
1191	13.065	-4.2795	Memory B cells	NA	0	0	1.96755	0	0	0
1192	-0.0044114	-6.49889	T cells	NA	0	0	0	0	0	0
1193	0.881552	-6.97431	T cells	NA	0	0	0	0	0	0
1194	12.7892	-4.4258	Memory B cells	NA	0	0	1.95001	0	0	0
1195	5.1601	6.80147	CD14+ Monocytes	NA	0	0	0	0	0	0
1196	1.54005	9.79879	HSCs	NA	0	0	0	0	0	0
1197	13.4156	-2.80513	Mature Naive B cells	NA	0	0	0	0	0	0
1198	1.27719	12.5094	MkP-MEP	NA	0	0	0	0	0	0
1199	7.28094	3.94733	CD14+ Monocytes	NA	0	0	0	0	0	0
1200	0.644447	-8.99814	T cells	NA	0	0	0	0	0	0
1201	12.7303	-2.96864	Memory B cells	NA	0	0	0	0	0	0
1202	12.2912	-3.76102	Mature Naive B cells	NA	0	0	0	0	0	0
1203	12.7552	-4.26456	Memory B cells	NA	0	0	0	0	0	0
1204	-4.48943	-8.33356	T cells	NA	0	0	0	0	0	0
1205	13.2994	-2.57027	Mature Naive B cells	NA	0	0	2.19841	0	0	0
1206	-9.1282	4.3838	Plasma cells	NA	2.7397	1.35993	0	0	0	0
1207	13.0174	-2.50562	Mature Naive B cells	NA	0	0	0	0	0	0
1208	12.6238	-3.67029	Memory B cells	NA	0	0	0	0	0	0
1209	5.82361	6.18953	CD14+ Monocytes	NA	0	0	0	0	0	0
1210	12.5328	-1.84152	Mature Naive B cells	NA	0	2.75758	0	0	0	0
1211	-5.01222	-8.47298	T cells	NA	0	0	0	0	0	0
1212	-5.55742	-8.38756	T cells	NA	0	0	0	0	0	0
1213	6.79192	5.72348	CD14+ Monocytes	NA	0	0	0	0	0	0
1214	12.9189	-3.85574	Memory B cells	NA	0	2.98006	0	0	0	2.32679
1215	-5.58837	-7.40088	T cells	NA	0	0	0	0	0	0
1216	12.3255	-4.2768	Memory B cells	NA	0	3.73274	0	0	0	0
1217	12.8023	-4.23177	Memory B cells	NA	0	0	0	0	0	0
1218	12.8251	-4.26285	Memory B cells	NA	0	0	0	0	0	0
1219	-4.49148	-9.25151	T cells	NA	0	0	0	0	0	0
1220	-4.98756	-8.14231	T cells	NA	0	0	0	0	0	0
1221	-5.36894	-8.87385	T cells	NA	0	0	0	0	0	0
1222	6.73553	4.65368	CD14+ Monocytes	NA	0	0	0	0	0	0
1223	-1.03289	-8.80946	T cells	NA	0	0	0	0	0	0
1224	-0.207681	-6.13224	T cells	NA	0	0	0	0	0	0
1225	1.63848	-7.98333	NK cells	NA	0	0	0	0	0	0
1226	-5.64314	-7.54901	T cells	NA	0	0	0	0	0	0
1227	-5.7585	-8.59223	T cells	NA	0	0	0	0	0	0
1228	-5.74809	-7.67914	T cells	NA	0	0	0	0	0	1.63107
1229	-0.995828	-9.24317	T cells	NA	0	0	0	0	0	0
1230	12.1728	-4.25182	Memory B cells	NA	0	0	0	0	0	0
1231	0.855625	11.0128	HSCs	NA	0	0	0	0	0	0
1232	5.52974	5.46721	CD14+ Monocytes	NA	0	0	0	0	0	0
1233	5.89685	5.44715	CD14+ Monocytes	NA	0	0	0	0	0	0
1234	1.77128	-8.61328	NK cells	NA	0	0	0	0	0	0
1235	-4.99062	-9.1059	T cells	NA	0	0	0	0	0	0
1236	0.943021	-6.52741	NK cells	NA	0	0	0	0	0	0
1237	12.899	-4.36976	Memory B cells	NA	0	0	0	0	0	0
1238	11.9917	-2.60283	Mature Naive B cells	NA	0	0	0	0	0	0
1239	-5.38708	-8.37227	T cells	NA	0	0	0	0	0	0
1240	-4.63833	-7.07933	T cells	NA	0	0	0	0	0	1.91308
1241	12.8854	-3.64205	Memory B cells	NA	0	0	3.07759	0	0	0
1242	-5.59193	-8.45867	T cells	NA	0	0	0	0	0	0
1243	4.98943	5.11196	CD14+ Monocytes	NA	0	0	0	0	0	0
1244	-5.51093	-7.89991	T cells	NA	0	0	0	0	0	0
1245	-5.48689	-7.52871	T cells	NA	0	0	0	0	0	0
1246	6.94825	4.94887	CD14+ Monocytes	NA	0	0	0	0	0	0
1247	12.0826	-2.87534	Mature Naive B cells	NA	0	0	0	0	0	0
1248	5.4894	5.53418	CD14+ Monocytes	NA	0	0	0	0	0	0
1249	12.8707	-4.10272	Memory B cells	NA	0	0	2.06146	0	0	0
1250	12.8881	-4.15909	Memory B cells	NA	0	0	2.35693	0	0	0
1251	-0.364822	-8.05144	T cells	NA	0	0	0	0	0	0
1252	-0.660338	-8.80096	T cells	NA	0	0	0	0	0	0
1253	-0.578737	8.15515	Pro-B Pre-B cells	NA	0	0	0	0	0	0
1254	12.8803	-2.38286	Mature Naive B cells	NA	0	0	0	0	0	0
1255	-4.48812	-8.74471	T cells	NA	0	0	0	0	0	0
1256	5.46858	5.70934	CD14+ Monocytes	NA	0	0	0	0	0	0
1257	1.30537	-8.68064	T cells	NA	0	0	0	0	0	0
1258	-5.27948	-7.2425	T cells	NA	0	0	0	0	0	0
1259	2.34564	-7.32608	NK cells	NA	0	0	0	0	0	0
1260	12.6118	-3.33082	Memory B cells	NA	0	0	0	0	0	0
1261	-0.606535	-8.80183	T cells	NA	0	0	0	0	0	0
1262	12.026	-3.26208	Mature Naive B cells	NA	0	0	0	0	0	0
1263	-5.15195	-7.79612	T cells	NA	0	0	0	0	0	0
1264	-5.5803	-8.91224	T cells	NA	0	0	0	0	0	0
1265	-4.40774	-8.9238	T cells	NA	0	0	0	0	0	0
1266	5.21462	6.55415	CD14+ Monocytes	NA	0	0	0	0	0	0
1267	1.33755	-6.58612	NK cells	NA	0	0	0	0	0	0
1268	12.8661	-4.28392	Memory B cells	NA	0	0	0	0	0	0
1269	-5.58714	-7.59577	T cells	NA	0	0	0	0	0	0
1270	6.48882	5.36474	CD14+ Monocytes	NA	0	0	0	0	0	0
1271	-5.20671	-7.70862	T cells	NA	0	0	0	0	0	0
1272	-5.4435	-8.59836	T cells	NA	0	0	0	0	0	0
1273	-5.62542	-8.42711	T cells	NA	0	0	0	0	0	0
1274	0.976356	-8.90744	NK cells	NA	0	0	0	0	0	0
1275	13.0325	-2.8533	Mature Naive B cells	NA	0	0	0	0	0	0
1276	4.85429	5.7729	CD14+ Monocytes	NA	0	0	0	0	0	0
1277	7.64303	2.01678	CD16+ Monocytes	NA	0	0	0	0	0	0
1278	1.31203	-7.75976	NK cells	NA	0	0	0	0	0	0
1279	5.46782	5.22883	CD14+ Monocytes	NA	0	0	0	0	0	0
1280	-2.53781	15.4029	Erythroid progenitor cells	NA	0	0	0	0	0	0
1281	12.4939	-3.79168	Mature Naive B cells	NA	0	0	0	0	0	0
1282	-0.513436	-8.38098	T cells	NA	0	0	0	0	0	0
1283	5.61605	6.11388	CD14+ Monocytes	NA	0	0	0	0	0	0
1284	1.21333	-7.28215	T cells	NA	0	0	0	0	0	0
1285	13.1159	-2.96888	Memory B cells	NA	0	0	0	0	0	0
1286	-0.954698	15.8138	Erythroid progenitor cells	NA	0	0	0	0	0	0
1287	13.2506	-3.49813	Memory B cells	NA	0	1.95964	0	0	0	0
1288	1.87869	-7.16594	NK cells	NA	0	0	0	0	0	0
1289	5.7192	6.63462	CD14+ Monocytes	NA	0	0	0	0	0	0
1290	-3.20758	15.8168	Erythroid progenitor cells	NA	0	0	0	0	0	0
1291	-5.62458	-8.5716	T cells	NA	0	0	0	0	0	0
1292	5.12829	5.77942	CD14+ Monocytes	NA	0	0	0	0	0	0
1293	-5.51633	-8.83442	T cells	NA	0	0	0	0	0	0
1294	1.8996	-7.7992	NK cells	NA	0	0	0	0	0	0
1295	12.6792	-2.96206	Mature Naive B cells	NA	0	0	0	0	0	0
1296	-4.83701	-9.25057	T cells	NA	0	0	0	0	0	0
1297	-5.26474	-9.04591	T cells	NA	0	0	0	0	0	0
1298	-5.14847	-9.20556	T cells	NA	0	0	0	0	0	0
1299	-4.33737	-8.87311	T cells	NA	0	0	0	0	0	0
1300	0.823013	-9.02595	NK cells	NA	0	0	0	0	0	0
1301	12.2141	-2.59916	Mature Naive B cells	NA	0	0	0	0	0	0
1302	7.47751	1.81453	CD16+ Monocytes	NA	0	0	0	0	0	0
1303	13.155	-3.71742	Mature Naive B cells	NA	0	0	0	0	0	0
1304	-4.2808	-9.17775	T cells	NA	0	0	0	0	0	0
1305	-0.681096	-6.8672	T cells	NA	0	0	0	0	0	0
1306	7.66277	7.49329	cDC2	NA	0	0	0	0	0	0
1307	-5.59039	-7.89113	T cells	NA	0	0	0	0	0	0
1308	-2.26642	16.0907	Erythroid progenitor cells	NA	6.11276e-15	0	0	0	0	0
1309	-5.20445	-8.22706	T cells	NA	0	0	0	0	0	0
1310	-0.814013	15.5799	Erythroid progenitor cells	NA	0	0	0	0	0	0
1311	7.57038	1.73595	CD16+ Monocytes	NA	0	0	0	0	0	0
1312	12.8927	-3.64434	Memory B cells	NA	0	0	0	0	0	0
1313	-1.09394	-6.06034	T cells	NA	0	0	0	0	0	0
1314	2.19558	-7.46261	NK cells	NA	0	0	0	0	0	0
1315	-5.82614	-8.12782	T cells	NA	0	0	0	0	0	0
1316	-4.3552	-8.94068	T cells	NA	0	0	0	0	0	0
1317	12.757	-2.57496	Mature Naive B cells	NA	0	0	0	0	0	0
1318	6.55781	4.61988	CD14+ Monocytes	NA	0	0	0	0	0	0
1319	-4.72545	-8.40295	T cells	NA	0	0	0	0	0	0
1320	-5.82863	-8.15229	T cells	NA	0	0	0	0	0	0
1321	0.587574	-5.42844	NK cells	NA	0	0	0	0	0	0
1322	12.9906	-4.13765	Memory B cells	NA	0	0	1.85452	0	0	0
1323	1.81395	9.90455	HSCs	NA	0	0	0	0	0	0
1324	12.7891	-1.39477	Immature B cells	NA	0	0	0	0	0	0
1325	-5.08431	-8.57974	T cells	NA	0	0	0	0	0	0
1326	-4.01117	-7.66044	T cells	NA	0	0	0	0	0	0
1327	-5.21543	-8.65586	T cells	NA	0	0	0	0	0	0
1328	-0.57593	8.14778	Pro-B Pre-B cells	NA	0	0.956985	0	0	0	0
1329	-5.73156	-7.65943	T cells	NA	0	0	0	0	0	0
1330	-1.24432	-9.61279	T cells	NA	0	0	0	0	0	0
1331	-0.65314	8.38551	Pro-B Pre-B cells	NA	0	0	0	0	0	0
1332	7.25031	4.43197	CD14+ Monocytes	NA	0	0	0	0	0	0
1333	-5.22759	15.0687	Erythroid progenitor cells	NA	0	0	0	0	0	0
1334	13.3582	-2.95501	Mature Naive B cells	NA	0	0	0	0	0	0
1335	2.10954	-7.82419	NK cells	NA	0	0	0	0	0	0
1336	-0.381912	-6.77851	T cells	NA	0	0	0	0	0	0
1337	-2.69015	14.9284	Erythroid progenitor cells	NA	0	0	0	0	0	0
1338	1.7492	12.6533	MkP-MEP	NA	0	0	0	0	0	0
1339	0.579116	-7.7954	T cells	NA	0	0	0	0	0	0
1340	1.1949	11.407	MkP-MEP	NA	0	0	0	0	0	0
1341	0.642601	-9.19605	NK cells	NA	0	0	0	0	0	0
1342	7.64367	5.31763	CD14+ Monocytes	NA	0	0	0	0	0	0
1343	4.9686	5.47298	CD14+ Monocytes	NA	0	0	0	0	0	0
1344	5.84221	4.41134	CD14+ Monocytes	NA	0	0	0	0	0	0
1345	-4.90727	-7.7397	T cells	NA	0	0	0	0	0	0
1346	-2.83934	-8.29916	T cells	NA	0	0	0	0	0	0
1347	2.06288	-7.58577	NK cells	NA	0	0	0	0	0	0
1348	-4.64521	-7.68232	T cells	NA	0	0	0	0	0	0
1349	-2.31084	-9.27076	T cells	NA	0	0	0	0	0	0
1350	-5.49317	-8.71008	T cells	NA	0	0	0	0	0	0
1351	12.815	-2.42946	Mature Naive B cells	NA	0	0	0	0	0	0
1352	12.6214	-1.09238	Immature B cells	NA	0	0	0	0	0	0
1353	12.7455	-1.04163	Immature B cells	NA	0	0	0	0	0	0
1354	-5.47174	-8.76198	T cells	NA	0	0	0	0	0	0
1355	13.0725	-4.11854	Memory B cells	NA	0	0	2.01934	0	0	0
1356	13.2039	-2.64333	Memory B cells	NA	0	0	0	0	0	0
1357	12.4695	-2.609	Mature Naive B cells	NA	0	0	0	0	0	0
1358	-0.328169	14.4501	Erythroid progenitor cells	NA	0	0	0	0	0	0
1359	-0.513441	-8.33553	T cells	NA	0	0	0	0	0	0
1360	12.8987	-4.1617	Memory B cells	NA	0	0	0	0	0	0
1361	-4.8551	-9.06403	T cells	NA	0	0	0	0	0	0
1362	6.87601	7.76681	cDC2	NA	0	0	0	0	0	0
1363	-3.63682	-9.57777	T cells	NA	0	0	0	0	0	0
1364	7.3314	1.78242	CD16+ Monocytes	NA	0	0	0	0	0	0
1365	13.0571	-2.84615	Memory B cells	NA	0	0	2.23468	0	0	0
1366	-3.56482	-8.82819	T cells	NA	0	0	0	0	0	0
1367	-5.69636	-7.90919	T cells	NA	0	0	0	0	0	0
1368	12.3337	-4.32458	Memory B cells	NA	0	0	0	0	0	0
1369	-3.68476	-9.52871	T cells	NA	0	0	0	0	0	0
1370	-1.52118	15.2536	Erythroid progenitor cells	NA	0	0	0	0	0	0
1371	-5.01473	-8.59572	T cells	NA	0	0	0	0	0	0
1372	6.09373	6.35854	CD14+ Monocytes	NA	0	0	0	0	0	0
1373	6.15392	5.13401	CD14+ Monocytes	NA	0	0	0	0	0	0
1374	-4.16015	-7.61333	T cells	NA	0	0	0	0	0	0
1375	-4.95564	-8.04037	T cells	NA	0	0	0	0	0	0
1376	-1.26437	-8.28351	T cells	NA	0	0	0	0	0	0
1377	6.08559	4.78074	CD14+ Monocytes	NA	0	0	0	0	0	0
1378	-1.0034	14.2586	Erythroid progenitor cells	NA	0	0	0	0	0	0
1379	1.75256	10.0799	HSCs	NA	0	0	0	0	0	0
1380	-5.05124	-8.15277	T cells	NA	0	0	0	0	0	0
1381	-4.93537	-7.28027	T cells	NA	0	0	0	0	0	0
1382	12.5098	-2.32978	Memory B cells	NA	0	0	0	0	0	0
1383	-5.51783	-7.94645	T cells	NA	0	0	0	0	0	0
1384	6.26201	4.83598	CD14+ Monocytes	NA	0	0	0	0	0	0
1385	-0.206972	-8.08668	T cells	NA	0	0	0	0	0	0
1386	-2.82051	-8.22565	T cells	NA	0	0	0	0	0	0
1387	-1.47511	4.96912	pDCs	NA	0	0	0	0	0	0
1388	13.2945	-2.72375	Mature Naive B cells	NA	0	1.87205	2.5009	0	0	0
1389	1.17319	-6.83985	T cells	NA	0	0	0	0	0	0
1390	-0.592029	8.85444	Pro-B Pre-B cells	NA	0	0	0	0	0	0
1391	-3.24529	-9.12917	T cells	NA	0	0	0	0	0	0
1392	12.6033	-3.47407	Mature Naive B cells	NA	0	0	0	0	0	0
1393	6.63139	5.54292	CD14+ Monocytes	NA	0	0	0	0	0	0
1394	0.501876	-5.52682	NK cells	NA	0	0	0	0	0	0
1395	12.5556	-4.03084	Memory B cells	NA	0	0	2.64903	0	0	0
1396	-4.16775	-8.07504	T cells	NA	0	0	0	0	0	0
1397	7.29904	5.22869	CD14+ Monocytes	NA	0	0	0	0	0	0
1398	4.69742	5.89406	CD14+ Monocytes	NA	0	0	0	0	0	0
1399	0.789318	10.8795	HSCs	NA	0	0	0	0	0	0
1400	-9.23729	4.26182	Plasma cells	NA	1.17474	0.750748	1.17461	0	0	0
1401	12.903	-4.29524	Memory B cells	NA	0	0	0	0	0	0
1402	-4.7767	-8.93663	T cells	NA	0	0	0	0	0	0
1403	1.76758	10.2358	HSCs	NA	0	0	0	0	0	0
1404	-4.78899	-8.23533	T cells	NA	0	0	0	0	0	2.34716
1405	-2.843	-8.31834	T cells	NA	0	0	0	0	0	0
1406	-9.2533	4.32501	Plasma cells	NA	0	0	0	0	0	0
1407	12.959	-4.10878	Memory B cells	NA	0	0	0	0	0	0
1408	12.9886	-3.62704	Memory B cells	NA	0	0	2.07053	0	0	0
1409	-9.61705	3.81067	Plasma cells	NA	2.22182	0	0	0	0	0
1410	-2.98937	-7.76627	T cells	NA	0	0	0	0	0	0
1411	-5.45766	-7.76445	T cells	NA	0	0	0	0	0	0
1412	-0.663587	8.61489	Pro-B Pre-B cells	NA	0	0	0	0	0	0
1413	12.9351	-4.10209	Memory B cells	NA	0	2.29034	0	0	0	2.28895
1414	6.00607	5.64388	CD14+ Monocytes	NA	0	0	0	0	0	0
1415	-2.77516	-8.28137	T cells	NA	0	0	0	0	0	0
1416	6.99475	4.63559	CD14+ Monocytes	NA	0	0	0	0	0	0
1417	-4.93243	-9.05401	T cells	NA	0	0	0	0	0	0
1418	-5.61809	-8.03959	T cells	NA	0	0	0	0	0	0
1419	-4.39506	-9.32812	T cells	NA	0	0	0	0	0	0
1420	12.3915	-3.00205	Mature Naive B cells	NA	0	0	0	0	0	0
1421	-5.61931	-8.8515	T cells	NA	0	0	0	0	0	0
1422	6.09242	5.96465	CD14+ Monocytes	NA	0	0	0	0	0	0
1423	-5.27472	-7.68648	T cells	NA	0	0	0	0	0	0
1424	0.378545	-8.43896	T cells	NA	0	0	0	0	0	0
1425	0.496282	-5.65699	NK cells	NA	0	0	0	0	0	0
1426	-5.41392	-8.48382	T cells	NA	0	0	0	0	0	0
1427	-0.536562	-8.54346	T cells	NA	0	0	0	0	0	0
1428	-5.64204	-7.56815	T cells	NA	0	0	0	0	0	0
1429	-2.71383	-7.54827	T cells	NA	0	0	0	0	0	0
1430	-0.354968	-6.73574	T cells	NA	0	0	0	0	0	0
1431	1.90699	9.94651	HSCs	NA	0	0	0	0	0	0
1432	12.1906	-3.68621	Memory B cells	NA	0	0	0	0	0	0
1433	-1.58146	-6.6974	T cells	NA	0	0	0	0	0	0
1434	13.2268	-2.90541	Memory B cells	NA	0	0	0	0	0	0
1435	-2.07118	15.7729	Erythroid progenitor cells	NA	0	0	0	0	0	0
1436	-1.84259	15.8751	Erythroid progenitor cells	NA	0	0	0	0	0	0
1437	1.91184	-7.20826	NK cells	NA	0	0	0	0	0	0
1438	-10.1783	3.98749	Plasma cells	NA	3.58003	0	0	0	0	0
1439	2.05671	-7.75419	NK cells	NA	0	0	0	0	0	0
1440	6.6215	5.94647	CD14+ Monocytes	NA	0	0	0	0	0	0
1441	12.4078	-2.85235	Mature Naive B cells	NA	0	0	0	0	0	0
1442	-4.28578	-9.16688	T cells	NA	0	0	0	0	0	0
1443	12.7506	-3.48927	Mature Naive B cells	NA	0	0	0	0	0	0
1444	-4.71302	-8.14453	T cells	NA	0	0	0	0	0	0
1445	6.13773	4.88866	CD14+ Monocytes	NA	0	0	0	0	0	0
1446	-4.74145	-9.36599	T cells	NA	0	0	0	0	0	0
1447	-1.86419	14.2775	Erythroid progenitor cells	NA	0	0	0	0	0	0
1448	7.41394	3.85168	CD14+ Monocytes	NA	0	0	0	0	0	0
1449	12.7617	-4.07577	Memory B cells	NA	1.83382	0	0	0	0	0
1450	6.82789	2.7317	CD14+ Monocytes	NA	0	0	0	0	0	0
1451	12.5776	-4.28968	Memory B cells	NA	0	0	0	0	0	0
1452	7.33633	5.39985	CD14+ Monocytes	NA	0	0	0	0	0	0
1453	-5.04897	-8.49385	T cells	NA	0	0	0	0	0	0
1454	1.69814	-7.8347	NK cells	NA	0	0	0	0	0	0
1455	-5.4257	15.2759	Erythroid progenitor cells	NA	0	0	0	0	0	0
1456	4.85974	5.2217	CD14+ Monocytes	NA	0	0	0	0	0	0
1457	-9.85885	3.64876	Plasma cells	NA	2.10304	0	0	0	0	0
1458	-1.03845	-6.86391	T cells	NA	0	0	0	0	0	0
1459	-5.63127	-8.77022	T cells	NA	0	0	0	0	0	0
1460	0.566591	-9.25292	T cells	NA	0	0	0	0	0	0
1461	-2.95595	15.1936	Erythroid progenitor cells	NA	0	0	0	0	0	0
1462	-0.322596	14.7142	Erythroid progenitor cells	NA	0	0	0	0	0	0
1463	-0.148816	-8.20197	T cells	NA	0	0	0	0	0	0
1464	-5.04947	-8.21367	T cells	NA	0	0	0	0	0	0
1465	-3.23598	-9.06061	T cells	NA	0	0	0	0	0	0
1466	-5.85808	-7.83422	T cells	NA	0	0	0	0	0	0
1467	-4.99773	-7.92522	T cells	NA	0	0	0	0	0	0
1468	12.4878	-4.22328	Memory B cells	NA	0	0	0	0	0	0
1469	1.26948	13.2985	MkP-MEP	NA	0	0	0	0	0	0
1470	-1.01903	-5.98938	T cells	NA	0	0	0	0	0	0
1471	12.8736	-2.768	Mature Naive B cells	NA	0	0	0	0	0	0
1472	-5.24973	-8.84422	T cells	NA	0	0	0	0	0	0
1473	12.7832	-2.0662	Memory B cells	NA	0	0	0	0	0	0
1474	4.66089	4.97193	CD14+ Monocytes	NA	0	0	0	0	0	0
1475	-5.36056	-8.26444	T cells	NA	0	0	0	0	0	0
1476	-2.93722	16.0217	Erythroid progenitor cells	NA	0	0	0	0	0	0
1477	0.0938959	-8.37517	T cells	NA	0	0	0	0	0	0
1478	5.36738	6.30238	CD14+ Monocytes	NA	0	0	0	0	0	0
1479	-4.42283	-8.96331	T cells	NA	0	0	0	0	0	0
1480	11.945	-2.68835	Mature Naive B cells	NA	0	0	0	0	0	0
1481	12.3947	-4.16152	Memory B cells	NA	0	0	2.22805	0	0	0
1482	13.3662	-3.09578	Mature Naive B cells	NA	0	0	2.01208	0	0	0
1483	12.8807	-3.963	Memory B cells	NA	0	0	0	0	0	0
1484	-5.5431	-8.74628	T cells	NA	0	0	0	0	0	0
1485	12.2338	-3.22968	Mature Naive B cells	NA	0	0	2.57675	0	0	0
1486	12.4187	-2.91254	Mature Naive B cells	NA	0	0	0	0	0	0
1487	-2.83424	15.9292	Erythroid progenitor cells	NA	0	0	0	0	0	0
1488	-3.45066	-8.65623	T cells	NA	0	0	0	0	0	0
1489	7.63978	1.59387	CD16+ Monocytes	NA	0	0	0	0	0	0
1490	1.25367	-6.8015	NK cells	NA	0	0	0	0	0	0
1491	-5.422	-7.46125	T cells	NA	0	0	0	0	0	0
1492	-2.79768	15.8683	Erythroid progenitor cells	NA	0	0	0	0	0	0
1493	1.70214	-7.07524	NK cells	NA	0	0	0	0	0	0
1494	-4.40969	-7.18466	T cells	NA	0	0	0	0	0	0
1495	-2.73222	-9.69307	T cells	NA	0	0	0	0	0	0
1496	-5.92724	-8.10639	T cells	NA	0	0	0	0	0	0
1497	-0.0831806	-8.97477	T cells	NA	0	0	0	0	0	0
1498	13.0483	-2.41948	Mature Naive B cells	NA	0	0	2.14007	0	0	0
1499	12.5036	-4.46542	Memory B cells	NA	0	0	0	0	0	0
1500	-4.51949	-7.0206	T cells	NA	0	0	0	0	0	1.82002
1501	0.646589	13.7229	MkP-MEP	NA	0	0	0	0	0	0
1502	-5.44304	-8.30721	T cells	NA	0	0	0	0	0	0
1503	7.49905	1.35711	CD16+ Monocytes	NA	0	0	0	0	0	0
1504	-5.78597	-7.72089	T cells	NA	0	0	0	0	0	0
1505	12.7268	-2.68661	Mature Naive B cells	NA	0	0	0	0	0	0
1506	-2.07214	-7.0157	T cells	NA	0	0	0	0	0	0
1507	12.3645	-4.51976	Memory B cells	NA	0	2.51874	0	0	0	0
1508	-4.07153	-8.1531	T cells	NA	0	0	0	0	0	0
1509	12.8539	-2.7162	Mature Naive B cells	NA	0	0	0	0	0	0
1510	-0.986078	-8.79726	NK cells	NA	0	0	0	0	0	0
1511	-5.45754	-8.17733	T cells	NA	0	0	0	0	0	0
1512	-5.09123	-8.80114	T cells	NA	0	0	0	0	0	0
1513	-3.29278	15.4673	Erythroid progenitor cells	NA	0	0	0	0	0	0
1514	6.24474	5.18156	CD14+ Monocytes	NA	0	0	0	0	0	0
1515	12.7163	-4.412	Memory B cells	NA	0	0	0	0	0	0
1516	-4.09183	-9.70732	T cells	NA	0	0	0	0	0	0
1517	2.00591	-7.5527	NK cells	NA	0	0	0	0	0	0
1518	2.11658	-7.88886	NK cells	NA	0	0	0	0	0	0
1519	12.5125	-2.80454	Mature Naive B cells	NA	0	0	0	0	0	0
1520	13.1771	-2.45875	Memory B cells	NA	0	0	0	0	0	0
1521	-5.92113	-7.89319	T cells	NA	0	0	0	0	0	0
1522	-4.1335	-7.38687	T cells	NA	0	0	0	0	0	0
1523	12.8668	-2.72771	Memory B cells	NA	0	0	0	0	0	0
1524	-5.40995	-8.48248	T cells	NA	0	0	0	0	0	0
1525	7.46291	1.55368	CD16+ Monocytes	NA	0	0	0	0	0	0
1526	0.890063	-7.8975	T cells	NA	0	0	0	0	0	0
1527	-1.83965	16.0407	Erythroid progenitor cells	NA	0	0	0	0	0	0
1528	-0.995572	14.8507	Erythroid progenitor cells	NA	0	0	0	0	0	0
1529	-0.631865	-9.22582	T cells	NA	0	0	0	0	0	0
1530	-4.45565	-9.47371	T cells	NA	0	0	0	0	0	0
1531	-4.66088	-9.44014	T cells	NA	0	0	0	0	0	0
1532	-5.23788	-9.02098	T cells	NA	0	0	0	0	0	0
1533	-1.4315	4.76668	pDCs	NA	2.19913	0	0	0	0	0
1534	0.544985	-8.62005	NK cells	NA	0	0	0	0	0	0
1535	-4.97027	-6.96696	T cells	NA	0	0	0	0	0	0
1536	-9.2388	4.11169	Plasma cells	NA	0	1.26298	0	0	0	0
1537	-3.49476	-9.78764	T cells	NA	0	0	0	0	0	0
1538	-1.5599	14.3502	Erythroid progenitor cells	NA	0	0	0	0	0	0
1539	-5.09541	-8.58325	T cells	NA	0	0	0	0	0	0
1540	-5.24432	-8.56899	T cells	NA	0	0	0	0	0	0
1541	2.52146	9.82874	HSCs	NA	0	0	0	0	0	0
1542	-5.62737	-7.41696	T cells	NA	0	0	0	0	0	0
1543	7.25276	3.83626	CD14+ Monocytes	NA	0	0	0	0	0	0
1544	1.26931	-6.87166	T cells	NA	0	0	0	0	0	0
1545	-5.19835	-7.55972	T cells	NA	0	0	0	0	0	0
1546	0.84223	10.9511	HSCs	NA	0	0	0	0	0	0
1547	-5.63138	-8.05781	T cells	NA	0	0	0	0	0	0
1548	13.2097	-3.1904	Mature Naive B cells	NA	0	0	0	0	0	0
1549	6.9585	1.58638	CD16+ Monocytes	NA	0	0	0	0	0	0
1550	-4.07085	-9.2025	T cells	NA	0	0	0	0	0	0
1551	1.4474	-7.6429	T cells	NA	0	0	0	0	0	0
1552	-5.74623	-7.6813	T cells	NA	0	0	0	0	0	0
1553	-2.80403	-8.26485	T cells	NA	0	0	0	0	0	0
1554	-5.75568	-8.11957	T cells	NA	0	0	0	0	0	0
1555	-5.56446	-8.28712	T cells	NA	0	0	0	0	0	0
1556	-5.62153	-7.48002	T cells	NA	0	0	0	0	0	0
1557	12.5793	-4.18174	Memory B cells	NA	0	0	2.34398	0	0	0
1558	-4.53375	-7.02431	T cells	NA	0	0	0	0	0	0
1559	-4.69068	-9.22818	T cells	NA	0	0	0	0	0	0
1560	-4.95044	-7.84787	T cells	NA	0	0	0	0	0	0
1561	-3.66964	-8.51831	T cells	NA	0	0	0	0	0	0
1562	-5.23292	-7.61223	T cells	NA	0	0	0	0	0	0
1563	1.20984	-7.8514	T cells	NA	0	0	0	0	0	0
1564	-5.77651	-8.43573	T cells	NA	0	0	0	0	0	0
1565	-1.27945	-6.10121	T cells	NA	0	0	0	0	0	0
1566	12.6571	-2.00844	Immature B cells	NA	0	2.33349	0	0	0	0
1567	12.7725	-3.72446	Mature Naive B cells	NA	0	0	0	0	0	0
1568	-5.68358	-7.59852	T cells	NA	0	0	0	0	0	0
1569	-5.79231	-8.28696	T cells	NA	0	0	0	0	0	0
1570	5.52926	5.28337	CD14+ Monocytes	NA	0	0	0	0	0	0
1571	12.7263	-1.11085	Immature B cells	NA	0	0	0	0	0	0
1572	-3.64542	-7.77333	T cells	NA	0	0	0	0	0	0
1573	-4.31542	-9.27466	T cells	NA	0	0	0	0	0	0
1574	-0.425933	-9.00414	T cells	NA	0	0	0	0	0	0
1575	7.59629	1.72	CD16+ Monocytes	NA	0	0	0	0	0	0
1576	1.88559	-7.43079	NK cells	NA	0	0	0	0	0	0
1577	-3.45491	-8.19822	T cells	NA	0	0	0	0	0	0
1578	-2.97001	-7.42839	T cells	NA	0	0	0	0	0	0
1579	6.3562	4.62908	CD14+ Monocytes	NA	0	0	0	0	0	0
1580	-4.41296	-8.708	T cells	NA	0	0	0	0	0	0
1581	-1.44494	8.17261	Pro-B Pre-B cells	NA	0	0	0	0	0	0
1582	12.8435	-3.49971	Memory B cells	NA	0	0	0	0	0	0
1583	0.588428	12.9221	Erythroid progenitor cells	NA	0	0	0	0	0	0
1584	12.1172	-4.01785	Mature Naive B cells	NA	0	0	0	0	0	0
1585	1.72222	-7.86383	NK cells	NA	0	0	0	0	0	0
1586	-9.29109	4.49064	Plasma cells	NA	1.83672	1.01471	0	0	0	0
1587	13.36	-3.97236	Memory B cells	NA	0	0	0	0	0	0
1588	-5.31915	-8.517	T cells	NA	0	0	0	0	0	0
1589	-5.43984	-7.91892	T cells	NA	0	0	0	0	0	0
1590	-9.19538	4.18008	Plasma cells	NA	0	1.37869	0	0	0	0
1591	7.45806	6.15349	cDC2	NA	0	0	0	0	0	0
1592	-1.0037	15.9546	Erythroid progenitor cells	NA	0	0	0	0	0	0
1593	-4.67989	-9.31469	T cells	NA	0	0	0	0	0	0
1594	-9.67149	3.87998	Plasma cells	NA	0.851661	1.30433	0.85045	0	0	0
1595	2.21243	-7.81073	NK cells	NA	0	0	0	0	0	0
1596	-2.76339	14.9105	Erythroid progenitor cells	NA	0	0	0	0	0	0
1597	-4.61074	-7.63797	T cells	NA	0	0	0	0	0	0
1598	-1.92061	14.3312	Erythroid progenitor cells	NA	0	0	0	0	0	0
1599	-5.4979	-8.00714	T cells	NA	0	0	0	0	0	0
1600	5.9342	5.03031	CD14+ Monocytes	NA	0	0	0	0	0	0
1601	-5.67505	-7.88176	T cells	NA	0	0	0	0	0	0
1602	12.8477	-4.27515	Memory B cells	NA	0	0	0	0	0	0
1603	12.7076	-2.57065	Memory B cells	NA	0	0	0	0	0	0
1604	-9.63638	3.68656	Plasma cells	NA	1.83523	0.918118	0	0	0	0
1605	-5.38593	-8.24185	T cells	NA	0	0	0	0	0	0
1606	-5.35306	-8.87557	T cells	NA	0	0	0	0	0	0
1607	12.0136	-4.23407	Memory B cells	NA	0	0	0	0	0	0
1608	-0.995377	-7.95577	T cells	NA	0	0	0	0	0	0
1609	-1.87986	-7.06965	T cells	NA	0	0	0	0	0	0
1610	-4.07517	-8.18742	T cells	NA	0	0	0	0	0	0
1611	12.8346	-2.74714	Mature Naive B cells	NA	0	0	0	0	0	0
1612	12.7985	-3.67971	Mature Naive B cells	NA	0	0	0	0	0	0
1613	-4.74067	-9.07428	T cells	NA	0	0	0	0	0	0
1614	-5.39378	-9.03024	T cells	NA	0	0	0	0	0	0
1615	-0.735776	8.29871	Pro-B Pre-B cells	NA	0	0	0	0	0	0
1616	12.8117	-3.04389	Memory B cells	NA	0	0	0	0	0	0
1617	-0.495408	8.23966	Pro-B Pre-B cells	NA	0	0	0	0	0	0
1618	-9.6653	3.87098	Plasma cells	NA	0	1.54801	0	0	0	0
1619	-5.49857	-7.87697	T cells	NA	0	0	0	0	0	0
1620	6.71301	1.69278	CD16+ Monocytes	NA	0	0	0	0	0	0
1621	4.90929	8.5549	Myeloid progenitor cells	NA	0	0	0	0	0	0
1622	1.20253	-6.20864	T cells	NA	0	0	0	0	0	0
1623	12.9963	-2.14317	Mature Naive B cells	NA	1.64309	0	0	0	0	0
1624	6.67728	5.19791	CD14+ Monocytes	NA	0	0	0	0	0	0
1625	-4.94532	-8.3777	T cells	NA	0	0	0	0	0	0
1626	-1.28649	8.30725	Pro-B Pre-B cells	NA	0	0	0	0	0	0
1627	-5.40288	15.3616	Erythroid progenitor cells	NA	0	0	0	0	0	0
1628	6.60848	6.06924	CD14+ Monocytes	NA	0	0	1.3461	0	0	0
1629	-5.69237	-8.14435	T cells	NA	0	0	0	0	0	0
1630	13.0491	-3.83412	Memory B cells	NA	0	0	0	0	0	0
1631	5.26055	6.15189	CD14+ Monocytes	NA	0	0	0	0	0	0
1632	12.9439	-2.62754	Memory B cells	NA	0	0	0	0	0	0
1633	-2.08208	-8.29087	T cells	NA	0	0	0	0	0	0
1634	-4.98186	-7.79833	T cells	NA	0	0	0	0	0	0
1635	0.981503	-8.49948	T cells	NA	0	0	0	0	0	0
1636	0.823905	10.8523	HSCs	NA	0	0	0	0	0	0
1637	12.905	-3.78621	Memory B cells	NA	0	0	0	0	0	0
1638	-4.0882	-9.63196	T cells	NA	0	0	0	0	0	0
1639	0.492147	-7.44692	T cells	NA	0	0	0	0	0	0
1640	6.75414	4.96337	CD14+ Monocytes	NA	0	0	0	0	0	0
1641	-0.730441	15.0899	Erythroid progenitor cells	NA	0	0	0	0	0	0
1642	6.15292	6.10332	CD14+ Monocytes	NA	0	0	0	0	0	0
1643	0.642342	13.4444	MkP-MEP	NA	0	0	0	0	0	0
1644	-3.04694	-9.09859	T cells	NA	0	0	0	0	0	0
1645	-1.39348	8.16	Pro-B Pre-B cells	NA	0	0	0	0	0	0
1646	-5.63172	-7.79564	T cells	NA	0	0	0	0	0	0
1647	12.5326	-0.380308	Immature B cells	NA	0	0	0	0	0	0
1648	-5.23495	-8.42157	T cells	NA	0	0	0	0	0	0
1649	-0.552713	-8.18378	T cells	NA	0	0	0	0	0	0
1650	13.0499	-2.44757	Memory B cells	NA	0	0	2.02717	0	0	0
1651	1.39021	-7.94818	NK cells	NA	0	0	0	0	0	0
1652	-2.65104	15.0678	Erythroid progenitor cells	NA	0	0	0	0	0	0
1653	12.9604	-3.97633	Memory B cells	NA	0	0	0	0	0	0
1654	12.6806	-2.30038	Memory B cells	NA	0	0	0	0	0	0
1655	-1.27189	8.23066	Pro-B Pre-B cells	NA	0	0	0	0	0	0
1656	-1.35293	8.72103	Pro-B Pre-B cells	NA	0	0	0	0	0	0
1657	5.50996	5.89961	CD14+ Monocytes	NA	0	0	0	0	0	0
1658	-2.22411	-6.81426	T cells	NA	0	0	0	0	0	0
1659	-2.06352	-7.47841	T cells	NA	0	0	0	0	0	0
1660	-1.6437	8.36658	Pro-B Pre-B cells	NA	0	0	0	0	0	0
1661	-0.388229	14.1761	Erythroid progenitor cells	NA	0	0	0	0	0	0
1662	-4.41782	-9.43032	T cells	NA	0	0	0	0	0	0
1663	5.88833	4.28004	CD14+ Monocytes	NA	0	0	0	0	0	0
1664	-0.569529	-8.08337	T cells	NA	0	0	0	0	0	0
1665	-1.77371	-9.39624	T cells	NA	0	0	0	0	0	0
1666	13.018	-2.32327	Memory B cells	NA	0	2.84557	2.21138	0	0	0
1667	1.63403	10.3952	HSCs	NA	0	0	0	0	0	0
1668	-5.5954	-8.5497	T cells	NA	0	0	0	0	0	0
1669	12.8942	-3.16629	Memory B cells	NA	0	0	0	0	0	0
1670	-10.0546	5.32504	Plasma cells	NA	1.39315	0	0	0	0	0
1671	6.11079	5.35402	CD14+ Monocytes	NA	0	0	0	0	0	0
1672	11.9595	-4.0296	Memory B cells	NA	0	0	0	0	0	0
1673	-0.0357206	-9.12042	T cells	NA	0	0	0	0	0	0
1674	1.25454	-9.22656	NK cells	NA	0	0	0	0	0	0
1675	-4.35926	-8.6356	T cells	NA	0	0	0	0	0	0
1676	13.2027	-2.68615	Memory B cells	NA	0	0	0	0	0	0
1677	5.20648	8.82892	Myeloid progenitor cells	NA	0	0	0	0	0	0
1678	-1.46463	8.15693	Pro-B Pre-B cells	NA	0	0	0	0	0	0
1679	12.8324	-2.85292	Mature Naive B cells	NA	0	0	0	0	0	0
1680	-4.48787	-7.26975	T cells	NA	0	0	0	0	0	0
1681	-5.3669	-8.60377	T cells	NA	0	0	0	0	0	0
1682	13.1684	-4.14751	Memory B cells	NA	0	0	0	0	0	0
1683	7.11645	5.00178	CD14+ Monocytes	NA	0	0	0	0	0	0
1684	-5.61808	-8.15537	T cells	NA	0	0	0	0	0	0
1685	-1.4871	-9.35263	T cells	NA	0	0	0	0	0	0
1686	0.362252	-7.66799	T cells	NA	0	0	0	0	0	0
1687	-5.63637	-7.98449	T cells	NA	0	0	0	0	0	0
1688	12.7124	-1.48762	Immature B cells	NA	0	0	0	0	0	0
1689	1.32128	-8.22672	T cells	NA	0	0	0	0	0	0
1690	-0.988183	14.9096	Erythroid progenitor cells	NA	0	0	0	0	0	0
1691	7.87192	10.7557	cDC1	NA	0	0	0	0	0	0
1692	-4.33948	-7.9156	T cells	NA	0	0	0	0	0	0
1693	12.8037	-3.04645	Mature Naive B cells	NA	0	0	0	0	0	0
1694	11.9867	-3.01393	Mature Naive B cells	NA	0	0	0	0	0	0
1695	0.976581	-7.54532	T cells	NA	0	0	0	0	0	0
1696	-0.683573	-8.47603	T cells	NA	0	0	0	0	0	0
1697	-0.28323	-6.24421	NK cells	NA	0	0	0	0	0	0
1698	13.1487	-4.06811	Memory B cells	NA	0	0	0	0	0	0
1699	-4.42177	-9.38394	T cells	NA	0	0	0	0	0	0
1700	-3.67804	-7.85046	T cells	NA	0	0	0	0	0	0
1701	-9.06949	4.32525	Plasma cells	NA	0.578473	0	0	0	0	0
1702	-4.4236	-9.36897	T cells	NA	0	0	0	0	0	0
1703	13.1828	-4.34402	Memory B cells	NA	0	0	0	0	0	0
1704	13.0534	-2.72255	Mature Naive B cells	NA	0	0	0	0	0	0
1705	-1.87314	15.9768	Erythroid progenitor cells	NA	0	0	0	0	0	0
1706	-4.20948	-9.07952	T cells	NA	0	0	0	0	0	0
1707	-1.50002	4.77416	pDCs	NA	0	0	0	0	0	0
1708	7.31433	5.46721	CD14+ Monocytes	NA	0	0	0	0	0	0
1709	-5.42389	-8.73735	T cells	NA	0	0	0	0	0	0
1710	-5.79055	-8.35832	T cells	NA	0	0	0	0	0	0
1711	13.1887	-3.23815	Mature Naive B cells	NA	0	0	0	0	0	0
1712	0.234454	-9.23102	T cells	NA	0	0	0	0	0	0
1713	-3.01671	-7.14508	T cells	NA	0	0	0	0	0	0
1714	0.119388	-8.35456	T cells	NA	0	0	0	0	0	0
1715	13.0076	-3.83155	Memory B cells	NA	0	0	0	0	0	0
1716	0.84776	-8.00974	T cells	NA	0	0	0	0	0	0
1717	13.0165	-2.41381	Memory B cells	NA	0	0	0	0	0	0
1718	-5.34181	-7.53719	T cells	NA	0	0	0	0	0	0
1719	12.249	-3.44937	Mature Naive B cells	NA	0	0	0	0	0	0
1720	-4.33831	-9.33794	T cells	NA	0	0	0	0	0	0
1721	-0.393115	-9.04319	T cells	NA	0	0	0	0	0	0
1722	7.60498	1.59268	CD16+ Monocytes	NA	0	0	0	0	0	0
1723	-5.20158	-8.442	T cells	NA	0	0	0	0	0	0
1724	4.20425	4.78347	CD14+ Monocytes	NA	0	0	0	0	0	0
1725	13.0715	-2.87555	Mature Naive B cells	NA	0	0	0	0	0	0
1726	-5.50716	-9.11761	T cells	NA	0	0	0	0	0	0
1727	2.10006	-6.94177	NK cells	NA	0	0	0	0	0	0
1728	5.88437	4.10707	CD14+ Monocytes	NA	0	0	0	0	0	0
1729	0.488495	-8.44637	T cells	NA	0	0	0	0	0	0
1730	7.50275	1.94269	CD16+ Monocytes	NA	0	0	0	0	0	0
1731	12.9341	-4.28378	Memory B cells	NA	1.19414	0	0	0	0	0
1732	-4.85858	-8.08218	T cells	NA	0	0	0	0	0	0
1733	-0.96494	-9.29991	T cells	NA	0	0	0	0	0	0
1734	7.55751	7.1256	cDC2	NA	0	0	0	0	0	0
1735	1.7238	-6.83801	NK cells	NA	0	0	0	0	0	0
1736	6.2247	4.94733	CD14+ Monocytes	NA	0	0	0	0	0	0
1737	6.09373	4.84273	CD14+ Monocytes	NA	0	0	0	0	0	0
1738	12.8254	-2.52196	Memory B cells	NA	0	0	0	0	0	0
1739	0.248053	-8.60806	T cells	NA	0	0	0	0	0	0
1740	-5.26792	-8.67013	T cells	NA	0	0	0	0	0	0
1741	2.10471	-7.39604	NK cells	NA	0	0	0	0	0	0
1742	0.110743	-6.32148	T cells	NA	0	0	0	0	0	0
1743	-4.77806	-8.32571	T cells	NA	0	0	0	0	0	2.10275
1744	-0.571736	-7.8286	T cells	NA	0	0	0	0	0	0
1745	-5.19934	-7.65451	T cells	NA	0	0	0	0	0	0
1746	13.2293	-2.60968	Memory B cells	NA	0	0	0	0	0	0
1747	-0.508902	-9.22733	T cells	NA	0	0	0	0	0	0
1748	13.0132	-4.36897	Memory B cells	NA	0	0	0	0	0	0
1749	12.565	-2.96048	Mature Naive B cells	NA	0	0	0	0	0	0
1750	-3.20752	-8.86488	T cells	NA	0	0	0	0	0	0
1751	-0.217252	-8.87926	T cells	NA	0	0	0	0	0	0
1752	-5.31793	-8.60134	T cells	NA	0	0	0	0	0	0
1753	-4.59799	-8.8884	T cells	NA	0	0	0	0	0	0
1754	0.977597	-8.92357	T cells	NA	0	0	0	0	0	0
1755	0.631733	-6.3816	T cells	NA	0	0	0	0	0	0
1756	11.8585	-2.82415	Mature Naive B cells	NA	0	0	0	0	0	0
1757	0.868794	10.9367	HSCs	NA	0	0	0	0	0	0
1758	-4.35808	-7.06126	T cells	NA	0	0	0	0	0	0
1759	12.9049	-4.17278	Mature Naive B cells	NA	0	0	0	0	0	0
1760	1.36936	-7.27094	NK cells	NA	0	0	0	0	0	0
1761	-4.25588	-8.77352	T cells	NA	0	0	0	0	0	0
1762	0.588075	-5.88523	NK cells	NA	0	0	0	0	0	0
1763	12.546	-3.96696	Memory B cells	NA	0	0	2.24997	0	0	0
1764	5.31132	7.83686	Myeloid progenitor cells	NA	0	0	0	0	0	0
1765	13.4256	-4.26339	Memory B cells	NA	0	0	0	0	0	0
1766	-0.0094264	-8.80958	T cells	NA	0	0	0	0	0	0
1767	8.29382	6.63018	cDC2	NA	0	0	0	0	0	0
1768	-1.52225	-8.98611	T cells	NA	0	0	0	0	0	0
1769	12.6303	-3.87017	Memory B cells	NA	0	0	0	0	0	0
1770	5.29386	8.91856	Myeloid progenitor cells	NA	0	0	0	0	0	0
1771	-5.0251	-7.83332	T cells	NA	0	0	0	0	0	0
1772	12.5549	-2.85181	Mature Naive B cells	NA	0	0	0	0	0	0
1773	-5.56409	-8.19513	T cells	NA	0	0	0	0	0	0
1774	5.50279	4.92566	CD14+ Monocytes	NA	0	0	0	0	0	0
1775	-9.73439	3.62131	Plasma cells	NA	1.14031	0	0	0	0	0
1776	-5.74084	-8.27472	T cells	NA	0	0	0	0	0	0
1777	-2.02778	14.4186	Erythroid progenitor cells	NA	0	0	0	0	0	0
1778	0.812952	-7.76222	NK cells	NA	0	0	0	0	0	0
1779	1.18414	-5.83111	NK cells	NA	0	0	0	0	0	0
1780	-2.04492	-9.10565	NK cells	NA	0	0	0	0	0	0
1781	13.0814	-2.92148	Mature Naive B cells	NA	0	0	0	0	0	0
1782	-5.62082	-8.18202	T cells	NA	0	0	0	0	0	0
1783	12.5262	-3.96707	Mature Naive B cells	NA	0	0	2.14904	0	0	0
1784	-4.63706	-8.66355	T cells	NA	0	0	0	0	0	0
1785	-5.41881	-8.4344	T cells	NA	0	0	0	0	0	0
1786	11.4444	-3.18893	Memory B cells	NA	0	0	0	0	0	0
1787	1.22197	-8.88544	T cells	NA	0	0	0	0	0	0
1788	-5.71847	-7.70542	T cells	NA	0	0	0	0	0	0
1789	-1.74717	-7.63913	T cells	NA	0	0	0	0	0	0
1790	6.85249	4.83743	CD14+ Monocytes	NA	0	0	0	0	0	0
1791	-5.2655	-8.29186	T cells	NA	0	0	0	0	0	0
1792	-5.00643	-8.58163	T cells	NA	0	0	0	0	0	0
1793	1.67165	-7.15225	NK cells	NA	0	0	0	0	0	0
1794	12.308	-3.13651	Mature Naive B cells	NA	0	0	0	0	0	0
1795	7.11719	4.92183	CD14+ Monocytes	NA	0	0	0	0	0	0
1796	0.566302	-7.75827	NK cells	NA	0	0	0	0	0	0
1797	5.29531	5.88428	CD14+ Monocytes	NA	0	0	0	0	0	0
1798	13.0857	-4.14361	Memory B cells	NA	0	0	0	0	0	0
1799	-5.54247	-7.52274	T cells	NA	0	0	0	0	0	0
1800	13.4286	-2.49401	Immature B cells	NA	0	0	0	0	0	0
1801	1.52025	-8.8345	NK cells	NA	0	0	0	0	0	0
1802	5.30018	6.06159	CD14+ Monocytes	NA	0	0	0	0	0	0
1803	-5.40401	-8.43361	T cells	NA	0	0	0	0	0	0
1804	-4.31565	-7.07072	NK cells	NA	0	0	0	0	0	0
1805	-0.149282	-6.37221	T cells	NA	0	0	0	0	0	0
1806	-5.19868	-9.29732	T cells	NA	0	0	0	0	0	0
1807	-1.25334	-7.69191	NK cells	NA	0	0	0	0	0	0
1808	7.63482	1.61853	CD16+ Monocytes	NA	0	0	0	0	0	0
1809	-5.55137	-8.91605	T cells	NA	0	0	0	0	0	0
1810	6.36852	4.51604	CD14+ Monocytes	NA	0	0	0	0	0	0
1811	-8.88775	4.02466	Plasma cells	NA	0.818083	0.81804	0	0	0	0
1812	-4.29173	-9.55756	T cells	NA	0	0	0	0	0	0
1813	5.75036	3.8917	CD14+ Monocytes	NA	0	0	0	0	0	0
1814	-4.68414	-8.06825	T cells	NA	0	0	0	0	0	0
1815	-0.310721	-8.62682	T cells	NA	0	0	0	0	0	0
1816	-0.517474	-8.27686	T cells	NA	0	0	0	0	0	0
1817	-5.90199	-7.81199	T cells	NA	0	0	0	0	0	0
1818	13.0291	-4.28973	Memory B cells	NA	0	0	0	0	0	0
1819	13.2369	-2.44544	Mature Naive B cells	NA	0	2.28577	0	0	0	2.27572
1820	12.9525	-2.57337	Memory B cells	NA	0	0	0	0	0	0
1821	12.8175	-2.59734	Memory B cells	NA	0	2.08827	2.09025	0	0	0
1822	-4.87821	-8.91252	T cells	NA	0	0	0	0	0	0
1823	-0.651039	8.85482	Pro-B Pre-B cells	NA	0	0	0	0	0	0
1824	12.6058	-3.3255	Mature Naive B cells	NA	0	0	0	0	0	0
1825	-1.96662	16.0659	Erythroid progenitor cells	NA	0	0	0	0	0	0
1826	-2.30349	14.7874	Erythroid progenitor cells	NA	0	0	0	0	0	0
1827	-5.56962	-7.60397	T cells	NA	0	0	0	0	0	0
1828	-5.78482	-8.24446	T cells	NA	0	0	0	0	0	0
1829	12.799	-2.71855	Mature Naive B cells	NA	0	0	0	0	0	0
1830	6.22116	1.96457	CD16+ Monocytes	NA	0	0	0	0	0	0
1831	-3.28628	-7.47789	T cells	NA	0	0	0	0	0	0
1832	1.6763	-6.43373	NK cells	NA	0	0	0	0	0	0
1833	-5.54719	-8.85872	T cells	NA	0	0	0	0	0	0
1834	-5.67087	-7.40622	T cells	NA	0	0	0	0	0	0
1835	-5.4682	-8.41677	T cells	NA	0	0	0	0	0	0
1836	1.57526	-8.8644	NK cells	NA	0	0	0	0	0	0
1837	13.2778	-3.82946	Memory B cells	NA	0	0	1.7907	0	0	0
1838	6.33557	4.80948	CD14+ Monocytes	NA	0	0	0	0	0	0
1839	2.29927	-7.57798	NK cells	NA	0	0	0	0	0	0
1840	-2.3799	14.7243	Erythroid progenitor cells	NA	0	0	0	0	0	0
1841	0.539659	-8.56135	T cells	NA	0	0	0	0	0	0
1842	0.860892	-7.47218	NK cells	NA	0	0	0	0	0	0
1843	4.81267	6.75593	CD14+ Monocytes	NA	0	0	0	0	0	0
1844	12.6983	-2.48379	Mature Naive B cells	NA	0	0	2.57088	0	0	0
1845	-4.14647	-9.39981	T cells	NA	0	0	0	0	0	0
1846	7.46858	1.57861	CD16+ Monocytes	NA	0	0	0	0	0	0
1847	12.9206	-1.90779	Mature Naive B cells	NA	0	0	0	0	0	0
1848	-0.657257	14.1272	Erythroid progenitor cells	NA	0	0	0	0	0	0
1849	-2.59215	14.8606	Erythroid progenitor cells	NA	0	0	0	0	0	0
1850	-5.8599	-7.87107	T cells	NA	0	0	0	0	0	0
1851	13.2868	-3.68165	Mature Naive B cells	NA	2.13577	0	0	0	0	0
1852	-4.25602	-8.80066	T cells	NA	0	0	0	0	0	0
1853	6.11924	6.92791	CD14+ Monocytes	NA	0	0	0	0	0	0
1854	-0.54967	8.23417	Pro-B Pre-B cells	NA	0	0	0	0	0	0
1855	-5.64943	-8.49903	T cells	NA	0	0	0	0	0	0
1856	4.41839	7.2072	CD14+ Monocytes	NA	0	0	0	0	0	0
1857	0.828605	-5.37857	NK cells	NA	0	0	0	0	0	0
1858	5.97002	4.72101	CD14+ Monocytes	NA	0	0	0	0	0	0
1859	6.2282	5.76087	CD14+ Monocytes	NA	0	0	0	0	0	0
1860	-5.56239	-8.16904	T cells	NA	0	0	0	0	0	0
1861	-4.83265	-9.35914	T cells	NA	0	0	0	0	0	0
1862	-5.07534	-8.41992	T cells	NA	0	0	0	0	0	2.30462
1863	-0.537742	-8.55544	T cells	NA	0	0	0	0	0	0
1864	6.52549	4.45348	CD14+ Monocytes	NA	0	0	0	0	0	0
1865	2.12965	-6.87697	NK cells	NA	0	0	0	0	0	0
1866	12.7073	-4.20798	Memory B cells	NA	0	0	0	0	0	0
1867	7.05046	5.36217	CD14+ Monocytes	NA	0	0	0	0	0	0
1868	13.1689	-3.86588	Memory B cells	NA	0	0	0	0	0	0
1869	-0.775085	-7.31196	T cells	NA	0	0	0	0	0	0
1870	-0.740235	-8.15965	T cells	NA	0	0	0	0	0	0
1871	0.94577	-5.60463	NK cells	NA	0	0	0	0	0	0
1872	-3.55701	-9.7291	T cells	NA	0	0	0	0	0	0
1873	-0.858414	-7.20067	T cells	NA	0	0	0	0	0	0
1874	-1.90491	-6.28877	T cells	NA	0	0	0	0	0	0
1875	-0.0233864	15.1813	Erythroid progenitor cells	NA	0	0	0	0	0	0
1876	-0.709822	-9.1124	T cells	NA	0	0	0	0	0	0
1877	12.7547	-2.69948	Memory B cells	NA	0	0	0	0	0	0
1878	-1.49373	15.0101	Erythroid progenitor cells	NA	0	0	0	0	0	0
1879	-5.15716	-8.20533	T cells	NA	0	0	0	0	0	0
1880	-0.20486	-9.3962	T cells	NA	0	0	0	0	0	0
1881	-5.67964	-7.60228	T cells	NA	0	0	0	0	0	0
1882	1.82751	-7.08781	NK cells	NA	0	0	2.1784	0	0	0
1883	12.4153	-3.45277	Memory B cells	NA	0	0	0	0	0	2.40952
1884	-2.55454	-8.16885	T cells	NA	0	0	0	0	0	0
1885	6.47628	5.93776	CD14+ Monocytes	NA	0	0	0	0	0	0
1886	-5.7707	-7.57873	T cells	NA	0	0	0	0	0	0
1887	0.938236	-7.96471	T cells	NA	0	0	0	0	0	0
1888	-5.12043	-9.10169	T cells	NA	0	0	0	0	0	0
1889	0.139893	-8.84853	T cells	NA	0	0	0	0	0	0
1890	-5.10653	-8.23688	T cells	NA	0	0	0	0	0	0
1891	-0.826205	14.0773	Erythroid progenitor cells	NA	0	0	0	0	0	0
1892	1.74485	-8.17053	T cells	NA	0	0	0	0	0	0
1893	13.2956	-2.72903	Mature Naive B cells	NA	0	0	0	0	0	0
1894	1.05354	11.2066	HSCs	NA	0	0	0	0	0	0
1895	-5.67463	-8.78978	T cells	NA	0	0	0	0	0	0
1896	-0.961202	15.6576	Erythroid progenitor cells	NA	0	0	0	0	0	0
1897	-5.82642	-7.52966	T cells	NA	0	0	0	0	0	0
1898	-5.51178	-7.6304	T cells	NA	0	0	0	0	0	0
1899	1.35281	11.8775	HSCs	NA	0	0	0	0	0	0
1900	-4.89926	-7.91278	T cells	NA	0	0	0	0	0	0
1901	12.94	-2.63466	Mature Naive B cells	NA	0	0	0	0	0	0
1902	5.28105	6.31484	CD14+ Monocytes	NA	0	0	0	0	0	0
1903	6.0857	5.38127	CD14+ Monocytes	NA	0	0	0	0	0	0
1904	-5.90994	-7.88569	T cells	NA	0	0	0	0	0	0
1905	12.7947	-2.49113	Mature Naive B cells	NA	0	0	0	0	0	0
1906	6.00103	5.09568	CD14+ Monocytes	NA	0	0	0	0	0	0
1907	-0.667305	-6.37909	T cells	NA	0	0	0	0	0	0
1908	0.281106	-9.28837	NK cells	NA	0	0	0	0	0	0
1909	0.464388	-7.24156	T cells	NA	0	0	0	0	0	0
1910	6.41708	1.14974	CD16+ Monocytes	NA	0	0	0	0	0	0
1911	6.80792	5.71751	CD14+ Monocytes	NA	0	0	0	0	0	0
1912	-1.10134	14.6767	Erythroid progenitor cells	NA	0	0	0	0	0	0
1913	-4.50208	-8.81774	T cells	NA	0	0	0	0	0	0
1914	5.68615	6.17543	CD14+ Monocytes	NA	0	0	0	0	0	0
1915	6.89782	4.59068	CD14+ Monocytes	NA	0	0	0	0	0	0
1916	-0.0474563	-8.61138	T cells	NA	0	0	0	0	0	0
1917	7.00332	2.50525	CD16+ Monocytes	NA	0	0	0	0	0	0
1918	-2.40631	14.8756	Erythroid progenitor cells	NA	0	0	0	0	0	0
1919	-5.53026	-8.41399	T cells	NA	0	0	0	0	0	0
1920	6.99624	6.10462	CD14+ Monocytes	NA	0	0	0	0	0	0
1921	1.8539	10.1764	HSCs	NA	0	0	0	0	0	0
1922	-0.758674	8.33984	Pro-B Pre-B cells	NA	0	0	0	0	0	0
1923	-5.86691	-8.05486	T cells	NA	0	0	0	0	0	0
1924	13.1748	-4.28033	Memory B cells	NA	0	0	1.48524	0	0	0
1925	-5.49999	-8.719	T cells	NA	0	0	0	0	0	0
1926	-4.94776	-9.28939	T cells	NA	0	0	0	0	0	0
1927	-4.97402	-7.63641	T cells	NA	0	0	0	0	0	0
1928	-3.07469	-9.64766	T cells	NA	0	0	0	0	0	0
1929	0.146914	-8.93963	T cells	NA	0	0	0	0	0	0
1930	1.31501	11.9977	HSCs	NA	0	0	0	0	0	0
1931	5.91495	5.85755	CD14+ Monocytes	NA	0	0	0	0	0	0
1932	6.37251	4.79837	CD14+ Monocytes	NA	0	0	0	0	0	0
1933	-1.37086	-9.27675	T cells	NA	0	0	0	0	0	0
1934	-3.73483	-8.98529	T cells	NA	0	0	0	0	0	2.03563
1935	-2.9259	-7.01698	T cells	NA	0	0	0	0	0	0
1936	5.62336	4.92599	CD14+ Monocytes	NA	0	0	0	0	0	0
1937	6.18698	4.78555	CD14+ Monocytes	NA	0	0	0	0	0	0
1938	-5.3162	-7.54362	T cells	NA	0	0	0	0	0	0
1939	12.98	-2.61896	Immature B cells	NA	0	0	0	0	0	0
1940	-4.63007	-9.35839	T cells	NA	0	0	0	0	0	0
1941	4.23796	8.18412	Myeloid progenitor cells	NA	0	0	0	0	0	0
1942	0.980753	10.7251	HSCs	NA	0	0	0	0	0	0
1943	-4.64935	-9.07695	T cells	NA	0	0	0	0	0	0
1944	-1.40428	-9.05713	T cells	NA	0	0	0	0	0	0
1945	-4.95703	-7.76102	T cells	NA	0	0	0	0	0	0
1946	1.22677	-6.56499	T cells	NA	0	0	0	0	0	0
1947	12.8305	-3.20703	Mature Naive B cells	NA	0	0	0	0	0	0
1948	-1.28046	-5.77254	T cells	NA	0	0	0	0	0	0
1949	-2.41854	14.8966	Erythroid progenitor cells	NA	0	0	0	0	0	0
1950	-5.78636	-7.56568	T cells	NA	0	0	0	0	0	0
1951	-4.38521	-9.23316	T cells	NA	0	0	0	0	0	0
1952	-4.57605	-8.54842	T cells	NA	0	0	0	0	0	0
1953	-0.873356	8.72762	Pro-B Pre-B cells	NA	0	0	0	0	0	0
1954	-0.728301	9.77051	Pro-B Pre-B cells	NA	0	0	0	0	0	0
1955	-5.45972	-7.95324	T cells	NA	0	0	0	0	0	0
1956	-2.26744	-7.24948	T cells	NA	0	0	0	0	0	0
1957	-9.03757	4.31434	Plasma cells	NA	1.86855	1.86845	0	0	0	0
1958	-3.65685	-9.63289	T cells	NA	0	0	0	0	0	0
1959	-9.13621	4.29613	Plasma cells	NA	2.69945	2.6962	2.68961	0	0	0
1960	7.26689	4.5599	CD14+ Monocytes	NA	0	0	0	0	0	0
1961	-9.41961	3.75277	Plasma cells	NA	1.03677	0.647097	0	0	0	0
1962	-5.15624	-7.71665	T cells	NA	0	1.83787	0	0	0	0
1963	-4.3883	-8.21132	T cells	NA	0	0	0	0	0	0
1964	-4.15182	-9.34091	T cells	NA	0	0	0	0	0	0
1965	12.8708	-4.15963	Memory B cells	NA	0	0	0	0	0	0
1966	-0.354446	14.6127	Erythroid progenitor cells	NA	0	0	0	0	0	0
1967	-5.1181	-8.90528	T cells	NA	0	0	0	0	0	0
1968	-5.69241	-8.38177	T cells	NA	0	0	0	0	0	0
1969	-5.24805	-9.14422	T cells	NA	0	0	0	0	0	0
1970	-0.569598	-8.93648	T cells	NA	0	0	0	0	0	0
1971	-3.75513	-7.1794	T cells	NA	0	0	0	0	0	0
1972	2.00895	-8.13091	NK cells	NA	0	0	0	0	0	0
1973	-4.23771	-9.3816	T cells	NA	0	0	0	0	0	0
1974	0.855088	11.01	HSCs	NA	0	0	0	0	0	0
1975	-1.66434	-7.89299	T cells	NA	0	0	0	0	0	0
1976	0.506342	-8.33669	T cells	NA	0	0	0	0	0	0
1977	-9.12878	4.51199	Plasma cells	NA	1.0752	0	0	0	0	0
1978	-3.23972	16.0747	Erythroid progenitor cells	NA	0	0	0	0	0	0
1979	-0.506692	-8.51273	T cells	NA	0	0	0	0	0	0
1980	-0.300955	-9.24587	T cells	NA	0	0	0	0	0	0
1981	6.12468	5.06163	CD14+ Monocytes	NA	0	0	0	0	0	0
1982	0.281152	-8.16097	T cells	NA	0	0	0	0	0	0
1983	12.787	-2.95852	Mature Naive B cells	NA	0	0	0	0	0	0
1984	0.0107671	-8.2079	T cells	NA	0	0	0	0	0	0
1985	-9.73966	3.64935	Plasma cells	NA	0.913707	0.913689	0	0	0	0
1986	12.4691	-2.90025	Mature Naive B cells	NA	0	0	0	0	0	0
1987	-5.75792	-8.12484	T cells	NA	0	0	0	0	0	0
1988	-4.34369	-8.76059	T cells	NA	0	0	0	0	0	0
1989	-1.68852	-7.32958	T cells	NA	0	0	0	0	0	0
1990	-5.26441	-7.69536	T cells	NA	0	0	0	0	0	0
1991	7.21917	2.33108	CD16+ Monocytes	NA	0	0	0	0	0	0
1992	5.33896	4.6953	CD14+ Monocytes	NA	0	0	0	0	0	0
1993	1.82254	9.36664	HSCs	NA	0	0	0	0	0	0
1994	-1.99902	-7.51112	T cells	NA	0	0	0	0	0	0
1995	-5.3934	16.1186	Erythroid progenitor cells	NA	0	0	0	0	0	0
1996	3.13651	9.55787	Myeloid progenitor cells	NA	0	0	0	0	0	0
1997	12.7226	-2.24103	Memory B cells	NA	0	0	0	0	0	0
1998	-0.827669	-7.64376	T cells	NA	0	0	0	0	0	0
1999	-5.88313	-8.16948	T cells	NA	0	0	0	0	0	0
[truncated: 91,220 more rows]

## Sheet: 7E
Patient Nr.	BCMA+/SLAMF7+	CD138+	CD19+	CD3+	CD34+	CD33+	CD13+
1	97.3
2	50
3	91.1
5	11.2
6	2.54
10	13.2
13	57.5
14	8.25
15	44.7
16	98.7
23	76.8
20		13	18.6	0.59	5.93	1.65	1.58
21		26.3	38.2	3.41	3.85	1.28	1.26
22		46	26.7	0.47	2.01	8.37	9.62
11			18.8	1.9
17			25.9	3.37
18			31.7	3.35
19			29	3.78
