# Supplementary material for: The proteogenomic landscape of multiple myeloma reveals insights into disease biology and therapeutic opportunities
Source: Nat Cancer. 2024 Jun 28;5(8):1267–84. doi: 10.1038/s43018-024-00784-3 (PMC11358022; doi:10.1038/s43018-024-00784-3)
Supplement: Supplementary file 10 — Statistical source data. [file 43018_2024_784_MOESM10_ESM.xlsx]

## Sheet: 1A
Plex	Proteins	Phospho-peptides
1	7909	16798
2	7697	15876
3	8037	16465
4	8253	17658
5	8354	17532
6	8126	18440
7	8186	17953
8	8141	18760
9	8036	17138
10	8336	12869

## Sheet: 1C
global proteome data Pearson correlation
Plex	channel	sample	TMT ID	TMT2.plex01	TMT16.plex01	TMT7.plex02	TMT9.plex02	TMT11.plex02	TMT6.plex06	TMT8.plex07	TMT12.plex07	TMT13.plex07	TMT2.plex08	TMT5.plex08	TMT7.plex08	TMT9.plex08	TMT11.plex10	TMT3.plex10	TMT7.plex10
1	2	2	TMT2.plex01	1	-0.116549	0.860186	-0.141151	0.120449	-0.131409	-0.126836	0.155565	0.101688	0.20257	0.400069	-0.106223	0.356938	0.341082	0.261275	-0.120679
1	16	130	TMT16.plex01	-0.116549	1	-0.138831	0.34855	0.140221	0.292864	0.725315	0.15545	0.113183	0.0615201	-0.103643	0.364609	-0.226163	-0.104308	-0.230053	0.358971
2	7	2	TMT7.plex02	0.860186	-0.138831	1	-0.12432	0.148772	-0.138355	-0.134169	0.171482	0.089641	0.200878	0.425749	-0.113174	0.351121	0.377737	0.254196	-0.109404
2	9	51	TMT9.plex02	-0.141151	0.34855	-0.12432	1	-0.0493316	0.762946	0.342814	0.197611	-0.0566082	0.10707	0.0785059	0.197375	-0.0257817	0.0623213	-0.0403869	0.209122
2	11	24	TMT11.plex02	0.120449	0.140221	0.148772	-0.0493316	1	-0.0689627	0.167992	0.311568	0.851361	0.356082	0.166358	0.150467	0.173019	0.137263	0.097109	0.141602
6	6	51	TMT6.plex06	-0.131409	0.292864	-0.138355	0.762946	-0.0689627	1	0.298012	0.164663	-0.0466391	0.100617	0.0712845	0.197041	-0.062756	0.0547293	-0.0579143	0.196234
7	8	130	TMT8.plex07	-0.126836	0.725315	-0.134169	0.342814	0.167992	0.298012	1	0.225155	0.182105	0.107674	-0.090335	0.406054	-0.197748	-0.102408	-0.228227	0.361806
7	12	45	TMT12.plex07	0.155565	0.15545	0.171482	0.197611	0.311568	0.164663	0.225155	1	0.345375	0.808002	0.298453	0.0565468	0.131454	0.253868	0.0838418	0.100131
7	13	24	TMT13.plex07	0.101688	0.113183	0.089641	-0.0566082	0.851361	-0.0466391	0.182105	0.345375	1	0.379575	0.181927	0.14823	0.20873	0.127424	0.135859	0.108882
8	2	45	TMT2.plex08	0.20257	0.0615201	0.200878	0.10707	0.356082	0.100617	0.107674	0.808002	0.379575	1	0.380739	0.0581255	0.230111	0.264033	0.130381	0.0281604
8	5	5	TMT5.plex08	0.400069	-0.103643	0.425749	0.0785059	0.166358	0.0712845	-0.090335	0.298453	0.181927	0.380739	1	-0.0806108	0.449253	0.82259	0.333093	0.0106312
8	7	92	TMT7.plex08	-0.106223	0.364609	-0.113174	0.197375	0.150467	0.197041	0.406054	0.0565468	0.14823	0.0581255	-0.0806108	1	-0.146613	-0.0890652	-0.159093	0.77552
8	9	8	TMT9.plex08	0.356938	-0.226163	0.351121	-0.0257817	0.173019	-0.062756	-0.197748	0.131454	0.20873	0.230111	0.449253	-0.146613	1	0.31723	0.777325	-0.170716
10	11	5	TMT11.plex10	0.341082	-0.104308	0.377737	0.0623213	0.137263	0.0547293	-0.102408	0.253868	0.127424	0.264033	0.82259	-0.0890652	0.31723	1	0.388614	0.0611168
10	3	8	TMT3.plex10	0.261275	-0.230053	0.254196	-0.0403869	0.097109	-0.0579143	-0.228227	0.0838418	0.135859	0.130381	0.333093	-0.159093	0.777325	0.388614	1	-0.147544
10	7	92	TMT7.plex10	-0.120679	0.358971	-0.109404	0.209122	0.141602	0.196234	0.361806	0.100131	0.108882	0.0281604	0.0106312	0.77552	-0.170716	0.0611168	-0.147544	1
phospho proteome data Pearson correlation
				TMT2.plex01	TMT16.plex01	TMT7.plex02	TMT9.plex02	TMT11.plex02	TMT6.plex06	TMT8.plex07	TMT12.plex07	TMT13.plex07	TMT2.plex08	TMT5.plex08	TMT7.plex08	TMT9.plex08	TMT11.plex10	TMT3.plex10	TMT7.plex10
Plex	channel	sample	TMT2.plex01	1	-0.220306	0.875498	-0.130251	-0.097847	-0.0922692	-0.215595	-0.069018	-0.12472	-0.00448906	0.392728	-0.198202	0.249897	0.288411	0.173202	-0.170606
1	2	2	TMT16.plex01	-0.220306	1	-0.226065	0.226803	0.194402	0.239325	0.767732	0.0997824	0.151073	-0.0278164	-0.196065	0.341205	-0.32611	-0.067144	-0.243358	0.33668
1	16	130	TMT7.plex02	0.875498	-0.226065	1	-0.0855082	-0.076061	-0.0643527	-0.246077	-0.0487232	-0.13671	-0.0350714	0.422522	-0.224296	0.259504	0.333139	0.211632	-0.127497
2	7	2	TMT9.plex02	-0.130251	0.226803	-0.0855082	1	-0.146491	0.831479	0.19141	0.193231	-0.152385	0.135828	0.0182778	0.175406	-0.057503	0.0170272	-0.0270957	0.121319
2	9	51	TMT11.plex02	-0.097847	0.194402	-0.076061	-0.146491	1	-0.148774	0.170408	0.0772477	0.867881	0.0482226	0.0366946	0.150588	0.0791081	0.0780618	0.0954389	0.219303
2	11	24	TMT6.plex06	-0.0922692	0.239325	-0.0643527	0.831479	-0.148774	1	0.212492	0.215711	-0.141855	0.128211	0.04228	0.188272	-0.0518612	0.0261201	-0.00651815	0.162946
6	6	51	TMT8.plex07	-0.215595	0.767732	-0.246077	0.19141	0.170408	0.212492	1	0.0147073	0.210082	0.0140676	-0.181761	0.443758	-0.277778	-0.147253	-0.278103	0.253901
7	8	130	TMT12.plex07	-0.069018	0.0997824	-0.0487232	0.193231	0.0772477	0.215711	0.0147073	1	0.0441098	0.731599	-0.0477207	-0.0590368	0.0369717	0.0735519	0.128903	0.102659
7	12	45	TMT13.plex07	-0.12472	0.151073	-0.13671	-0.152385	0.867881	-0.141855	0.210082	0.0441098	1	0.0630682	0.0371279	0.192226	0.0925347	-0.00471044	0.0501545	0.163541
7	13	24	TMT2.plex08	-0.00448906	-0.0278164	-0.0350714	0.135828	0.0482226	0.128211	0.0140676	0.731599	0.0630682	1	-0.0339818	-0.00940986	0.12913	-0.0695808	0.0734288	-0.108137
8	2	45	TMT5.plex08	0.392728	-0.196065	0.422522	0.0182778	0.0366946	0.04228	-0.181761	-0.0477207	0.0371279	-0.0339818	1	-0.214056	0.188365	0.723492	0.13509	0.0374901
8	5	5	TMT7.plex08	-0.198202	0.341205	-0.224296	0.175406	0.150588	0.188272	0.443758	-0.0590368	0.192226	-0.00940986	-0.214056	1	-0.104507	-0.207513	-0.146612	0.534171
8	7	92	TMT9.plex08	0.249897	-0.32611	0.259504	-0.057503	0.0791081	-0.0518612	-0.277778	0.0369717	0.0925347	0.12913	0.188365	-0.104507	1	0.0790318	0.799285	-0.09928
8	9	8	TMT11.plex10	0.288411	-0.067144	0.333139	0.0170272	0.0780618	0.0261201	-0.147253	0.0735519	-0.00471044	-0.0695808	0.723492	-0.207513	0.0790318	1	0.244292	0.233718
10	11	5	TMT3.plex10	0.173202	-0.243358	0.211632	-0.0270957	0.0954389	-0.00651815	-0.278103	0.128903	0.0501545	0.0734288	0.13509	-0.146612	0.799285	0.244292	1	0.0574544
10	3	8	TMT7.plex10	-0.170606	0.33668	-0.127497	0.121319	0.219303	0.162946	0.253901	0.102659	0.163541	-0.108137	0.0374901	0.534171	-0.09928	0.233718	0.0574544	1

## Sheet: 1D
S	predominant.IGtype	predominant.light.chain	first.realGN	Normalised protein intensity
TMT10.plex01	Light chain	kappa	IGLC3	-3.63833
TMT10.plex01	Light chain	kappa	IGHG1	-9.80228
TMT10.plex01	Light chain	kappa	IGHA1	-3.07233
TMT10.plex01	Light chain	kappa	IGKC	0.55528
TMT10.plex01	Light chain	kappa	IGHG1	-4.57889
TMT10.plex04	IgG	kappa	IGKC	4.99233
TMT10.plex04	IgG	kappa	IGHG1	0.153029
TMT10.plex04	IgG	kappa	IGLC3	-9.4058
TMT10.plex04	IgG	kappa	IGHG1	-0.981985
TMT10.plex04	IgG	kappa	IGHA1	-8.64621
TMT10.plex05	IgG	kappa	IGLC3	-5.55755
TMT10.plex05	IgG	kappa	IGHG1	-3.25642
TMT10.plex05	IgG	kappa	IGHA1	-13.2638
TMT10.plex05	IgG	kappa	IGHG1	-2.03056
TMT10.plex05	IgG	kappa	IGKC	2.43155
TMT10.plex06	Light chain	kappa	IGHA1	-2.54539
TMT10.plex06	Light chain	kappa	IGKC	-2.70896
TMT10.plex06	Light chain	kappa	IGHA1	-6.42146
TMT10.plex06	Light chain	kappa	IGHG1	-0.98837
TMT10.plex06	Light chain	kappa	IGLC3	-9.47699
TMT10.plex06	Light chain	kappa	IGHG1	-1.41311
TMT10.plex07	IgG	kappa	IGLC3	-1.75287
TMT10.plex07	IgG	kappa	IGHG1	-1.05174
TMT10.plex07	IgG	kappa	IGKC	-3.42935
TMT10.plex07	IgG	kappa	IGHA1	-5.02561
TMT10.plex07	IgG	kappa	IGHG1	-2.47052
TMT10.plex08	Light chain	kappa	IGLC3	-5.92155
TMT10.plex08	Light chain	kappa	IGHA1	-8.07728
TMT10.plex08	Light chain	kappa	IGHG1	-6.18332
TMT10.plex08	Light chain	kappa	IGKC	-0.566811
TMT10.plex08	Light chain	kappa	IGHG1	-3.67392
TMT10.plex10	IgA	lambda	IGHG1	-6.4366
TMT10.plex10	IgA	lambda	IGHA1	3.97504
TMT10.plex10	IgA	lambda	IGHG1	-7.28466
TMT10.plex10	IgA	lambda	IGLC3	3.76257
TMT10.plex10	IgA	lambda	IGHA1	8.96926
TMT10.plex10	IgA	lambda	IGKC	-5.77546
TMT11.plex01	IgG	NA	IGHG1	0.825645
TMT11.plex01	IgG	NA	IGLC3	-3.2735
TMT11.plex01	IgG	NA	IGHG1	1.58933
TMT11.plex01	IgG	NA	IGHA1	-3.47224
TMT11.plex01	IgG	NA	IGKC	-2.75567
TMT11.plex03	IgA	kappa	IGKC	3.05802
TMT11.plex03	IgA	kappa	IGLC3	-5.95057
TMT11.plex03	IgA	kappa	IGHG1	-27.8742
TMT11.plex03	IgA	kappa	IGHA1	5.2268
TMT11.plex03	IgA	kappa	IGHG1	-5.9866
TMT11.plex04	IgG	kappa	IGLC3	-12.2826
TMT11.plex04	IgG	kappa	IGHG1	-1.23425
TMT11.plex04	IgG	kappa	IGHA1	-11.6837
TMT11.plex04	IgG	kappa	IGHG1	-4.48855
TMT11.plex04	IgG	kappa	IGKC	-3.58438
TMT11.plex05	IgG	lambda	IGLC3	0.711514
TMT11.plex05	IgG	lambda	IGHA1	-13.986
TMT11.plex05	IgG	lambda	IGKC	-7.69286
TMT11.plex05	IgG	lambda	IGHG1	2.31029
TMT11.plex05	IgG	lambda	IGHG1	1.57001
TMT11.plex06	NA	NA	IGHA1	-4.4124
TMT11.plex06	NA	NA	IGHG1	1.35871
TMT11.plex06	NA	NA	IGLC3	-8.71666
TMT11.plex06	NA	NA	IGKC	-1.07951
TMT11.plex06	NA	NA	IGHA1	-1.69453
TMT11.plex06	NA	NA	IGHG1	-0.101228
TMT11.plex07	IgG	kappa	IGHA1	-5.7659
TMT11.plex07	IgG	kappa	IGKC	1.07674
TMT11.plex07	IgG	kappa	IGHG1	0.42242
TMT11.plex07	IgG	kappa	IGLC3	-1.78742
TMT11.plex07	IgG	kappa	IGHG1	2.48847
TMT11.plex08	IgG	kappa	IGKC	0.639562
TMT11.plex08	IgG	kappa	IGHA1	-6.9977
TMT11.plex08	IgG	kappa	IGLC3	-5.75546
TMT11.plex08	IgG	kappa	IGHG1	3.71342
TMT11.plex08	IgG	kappa	IGHG1	3.34509
TMT11.plex09	IgG	kappa	IGHA1	-5.12324
TMT11.plex09	IgG	kappa	IGHG1	3.62626
TMT11.plex09	IgG	kappa	IGKC	-5.88963
TMT11.plex09	IgG	kappa	IGHG1	4.05206
TMT11.plex09	IgG	kappa	IGLC3	1.85389
TMT12.plex01	IgA	lambda	IGLC3	4.93264
TMT12.plex01	IgA	lambda	IGHA1	-0.875768
TMT12.plex01	IgA	lambda	IGKC	-5.46477
TMT12.plex01	IgA	lambda	IGHG1	-3.44081
TMT12.plex01	IgA	lambda	IGHG1	-6.62678
TMT12.plex02	Light chain	kappa	IGHA1	-6.60979
TMT12.plex02	Light chain	kappa	IGHG1	-4.25572
TMT12.plex02	Light chain	kappa	IGHG1	-9.00396
TMT12.plex02	Light chain	kappa	IGKC	2.00781
TMT12.plex02	Light chain	kappa	IGLC3	-6.13628
TMT12.plex04	IgG	kappa	IGHG1	0.251445
TMT12.plex04	IgG	kappa	IGHG1	0.884417
TMT12.plex04	IgG	kappa	IGKC	0.665017
TMT12.plex04	IgG	kappa	IGLC3	-9.81249
TMT12.plex04	IgG	kappa	IGHA1	-9.12387
TMT12.plex05	IgG	lambda	IGHA1	-9.18754
TMT12.plex05	IgG	lambda	IGLC3	3.77872
TMT12.plex05	IgG	lambda	IGHG1	2.97927
TMT12.plex05	IgG	lambda	IGKC	-5.07259
TMT12.plex05	IgG	lambda	IGHG1	-0.60649
TMT12.plex06	IgA	lambda	IGKC	4.25875
TMT12.plex06	IgA	lambda	IGLC3	-7.72915
TMT12.plex06	IgA	lambda	IGHA1	4.72733
TMT12.plex06	IgA	lambda	IGHA1	8.1969
TMT12.plex06	IgA	lambda	IGHG1	-3.7326
TMT12.plex06	IgA	lambda	IGHG1	-5.30153
TMT12.plex08	Light chain	lambda	IGHG1	-0.7236
TMT12.plex08	Light chain	lambda	IGLC3	1.09602
TMT12.plex08	Light chain	lambda	IGHG1	-0.63939
TMT12.plex08	Light chain	lambda	IGKC	-5.01163
TMT12.plex08	Light chain	lambda	IGHA1	-6.04678
TMT12.plex10	IgA	lambda	IGLC3	6.13541
TMT12.plex10	IgA	lambda	IGHG1	-5.85163
TMT12.plex10	IgA	lambda	IGHA1	1.5931
TMT12.plex10	IgA	lambda	IGKC	-5.6247
TMT12.plex10	IgA	lambda	IGHA1	5.42887
TMT12.plex10	IgA	lambda	IGHG1	-6.96348
TMT13.plex01	IgG	kappa	IGHG1	5.26484
TMT13.plex01	IgG	kappa	IGHG1	-1.17916
TMT13.plex01	IgG	kappa	IGHA1	-3.34931
TMT13.plex01	IgG	kappa	IGLC3	-3.44561
TMT13.plex01	IgG	kappa	IGKC	-1.56506
TMT13.plex03	IgG	kappa	IGLC3	-6.2009
TMT13.plex03	IgG	kappa	IGHG1	4.37573
TMT13.plex03	IgG	kappa	IGHA1	-6.09551
TMT13.plex03	IgG	kappa	IGKC	1.66858
TMT13.plex03	IgG	kappa	IGHG1	2.91319
TMT13.plex04	IgA	kappa	IGLC3	-11.316
TMT13.plex04	IgA	kappa	IGKC	2.17857
TMT13.plex04	IgA	kappa	IGHG1	-5.61489
TMT13.plex04	IgA	kappa	IGHA1	-5.19105
TMT13.plex04	IgA	kappa	IGHG1	-17.6498
TMT13.plex05	Light chain	kappa	IGLC3	-5.82926
TMT13.plex05	Light chain	kappa	IGHG1	-5.11624
TMT13.plex05	Light chain	kappa	IGHG1	-2.73033
TMT13.plex05	Light chain	kappa	IGKC	0.492083
TMT13.plex05	Light chain	kappa	IGHA1	-14.8078
TMT13.plex06	IgG	kappa	IGLC3	-7.31966
TMT13.plex06	IgG	kappa	IGHG1	-5.09521
TMT13.plex06	IgG	kappa	IGKC	0.399541
TMT13.plex06	IgG	kappa	IGHG1	-2.07695
TMT13.plex06	IgG	kappa	IGHA1	-3.95129
TMT13.plex07	asecretory	kappa	IGHG1	0.540809
TMT13.plex07	asecretory	kappa	IGHG1	1.86362
TMT13.plex07	asecretory	kappa	IGKC	1.92176
TMT13.plex07	asecretory	kappa	IGHA1	-5.42867
TMT13.plex07	asecretory	kappa	IGLC3	-2.21158
TMT13.plex08	IgG	kappa	IGKC	1.13266
TMT13.plex08	IgG	kappa	IGHA1	-6.09788
TMT13.plex08	IgG	kappa	IGHG1	4.72758
TMT13.plex08	IgG	kappa	IGLC3	-4.97127
TMT13.plex08	IgG	kappa	IGHG1	6.28907
TMT13.plex09	IgG	kappa	IGLC3	-1.53129
TMT13.plex09	IgG	kappa	IGHA1	-2.75073
TMT13.plex09	IgG	kappa	IGHG1	5.28907
TMT13.plex09	IgG	kappa	IGKC	1.94524
TMT13.plex09	IgG	kappa	IGHG1	5.21426
TMT13.plex10	IgG	kappa	IGHA1	-5.87929
TMT13.plex10	IgG	kappa	IGLC3	-2.8267
TMT13.plex10	IgG	kappa	IGHA1	-4.51287
TMT13.plex10	IgG	kappa	IGHG1	6.04088
TMT13.plex10	IgG	kappa	IGKC	1.55004
TMT13.plex10	IgG	kappa	IGHG1	8.0448
TMT14.plex01	IgA	kappa	IGHG1	-4.64299
TMT14.plex01	IgA	kappa	IGKC	-4.28841
TMT14.plex01	IgA	kappa	IGHA1	0.519682
TMT14.plex01	IgA	kappa	IGLC3	-2.45202
TMT14.plex01	IgA	kappa	IGHG1	-2.65897
TMT14.plex02	Light chain	kappa	IGLC3	-3.81162
TMT14.plex02	Light chain	kappa	IGKC	1.36551
TMT14.plex02	Light chain	kappa	IGHG1	-3.45075
TMT14.plex02	Light chain	kappa	IGHG1	-6.94793
TMT14.plex02	Light chain	kappa	IGHA1	-5.28377
TMT14.plex03	IgA	lambda	IGLC3	-6.68949
TMT14.plex03	IgA	lambda	IGHG1	-9.40235
TMT14.plex03	IgA	lambda	IGHA1	-0.51585
TMT14.plex03	IgA	lambda	IGHG1	-5.16219
TMT14.plex03	IgA	lambda	IGKC	-6.90022
TMT14.plex04	Light chain	kappa	IGLC3	-11.9317
TMT14.plex04	Light chain	kappa	IGHA1	-10.115
TMT14.plex04	Light chain	kappa	IGKC	0.990007
TMT14.plex04	Light chain	kappa	IGHG1	-8.61214
TMT14.plex04	Light chain	kappa	IGHG1	-5.86777
TMT14.plex05	IgG	lambda	IGHG1	1.8776
TMT14.plex05	IgG	lambda	IGLC3	4.00178
TMT14.plex05	IgG	lambda	IGHG1	4.4174
TMT14.plex05	IgG	lambda	IGKC	-5.15716
TMT14.plex05	IgG	lambda	IGHA1	-9.62594
TMT14.plex06	Light chain	kappa	IGHG1	-4.82488
TMT14.plex06	Light chain	kappa	IGLC3	-8.42976
TMT14.plex06	Light chain	kappa	IGKC	2.68203
TMT14.plex06	Light chain	kappa	IGHA1	-4.84904
TMT14.plex06	Light chain	kappa	IGHA1	-2.91081
TMT14.plex06	Light chain	kappa	IGHG1	-8.78411
TMT14.plex08	IgG	kappa	IGHG1	-0.158859
TMT14.plex08	IgG	kappa	IGKC	0.331752
TMT14.plex08	IgG	kappa	IGHG1	0.425854
TMT14.plex08	IgG	kappa	IGLC3	-6.15099
TMT14.plex08	IgG	kappa	IGHA1	-5.55452
TMT14.plex09	IgA	kappa	IGHG1	-4.93836
TMT14.plex09	IgA	kappa	IGHG1	-5.01436
TMT14.plex09	IgA	kappa	IGLC3	-5.10421
TMT14.plex09	IgA	kappa	IGKC	2.42135
TMT14.plex09	IgA	kappa	IGHA1	5.56072
TMT14.plex10	IgA	lambda	IGKC	-4.17768
TMT14.plex10	IgA	lambda	IGHG1	-3.84944
TMT14.plex10	IgA	lambda	IGHG1	-2.92173
TMT14.plex10	IgA	lambda	IGHA1	-1.4163
TMT14.plex10	IgA	lambda	IGLC3	1.59107
TMT14.plex10	IgA	lambda	IGHA1	0.642138
TMT15.plex01	IgG	lambda	IGLC3	3.52094
TMT15.plex01	IgG	lambda	IGKC	-4.11767
TMT15.plex01	IgG	lambda	IGHG1	1.41075
TMT15.plex01	IgG	lambda	IGHG1	3.39209
TMT15.plex01	IgG	lambda	IGHA1	-1.83597
TMT15.plex02	IgG	lambda	IGKC	-4.14325
TMT15.plex02	IgG	lambda	IGHA1	-4.85024
TMT15.plex02	IgG	lambda	IGHG1	0.0868801
TMT15.plex02	IgG	lambda	IGHG1	-0.628608
TMT15.plex02	IgG	lambda	IGLC3	0.777782
TMT15.plex03	IgG	kappa	IGHG1	-1.39083
TMT15.plex03	IgG	kappa	IGHG1	-0.307471
TMT15.plex03	IgG	kappa	IGKC	-2.38366
TMT15.plex03	IgG	kappa	IGLC3	-5.88091
TMT15.plex03	IgG	kappa	IGHA1	-5.02908
TMT15.plex04	IgG	kappa	IGLC3	-9.11086
TMT15.plex04	IgG	kappa	IGHG1	3.03066
TMT15.plex04	IgG	kappa	IGKC	0.211584
TMT15.plex04	IgG	kappa	IGHA1	-8.76574
TMT15.plex04	IgG	kappa	IGHG1	2.757
TMT15.plex05	IgG	kappa	IGHA1	-9.59884
TMT15.plex05	IgG	kappa	IGLC3	-5.35486
TMT15.plex05	IgG	kappa	IGHG1	-2.82276
TMT15.plex05	IgG	kappa	IGHG1	-1.33012
TMT15.plex05	IgG	kappa	IGKC	1.98097
TMT15.plex06	Light chain	kappa	IGHG1	-5.96692
TMT15.plex06	Light chain	kappa	IGHA1	-1.1239
TMT15.plex06	Light chain	kappa	IGKC	0.0451879
TMT15.plex06	Light chain	kappa	IGHG1	-4.90451
TMT15.plex06	Light chain	kappa	IGHA1	-4.15287
TMT15.plex06	Light chain	kappa	IGLC3	-7.9367
TMT15.plex07	unknown	lambda	IGHA1	-5.56162
TMT15.plex07	unknown	lambda	IGHG1	6.74543
TMT15.plex07	unknown	lambda	IGKC	-6.21675
TMT15.plex07	unknown	lambda	IGHG1	7.26503
TMT15.plex07	unknown	lambda	IGLC3	5.38585
TMT15.plex08	IgA	kappa	IGLC3	-5.58129
TMT15.plex08	IgA	kappa	IGHG1	-2.44779
TMT15.plex08	IgA	kappa	IGKC	1.39779
TMT15.plex08	IgA	kappa	IGHA1	2.2802
TMT15.plex08	IgA	kappa	IGHG1	-2.42534
TMT15.plex09	IgG	kappa	IGLC3	-3.47842
TMT15.plex09	IgG	kappa	IGHA1	-5.5776
TMT15.plex09	IgG	kappa	IGKC	-0.429112
TMT15.plex09	IgG	kappa	IGHG1	2.46046
TMT15.plex09	IgG	kappa	IGHG1	1.54389
TMT15.plex10	IgA	kappa	IGHA1	-7.9158
TMT15.plex10	IgA	kappa	IGKC	3.11676
TMT15.plex10	IgA	kappa	IGHG1	-6.80955
TMT15.plex10	IgA	kappa	IGLC3	-4.26157
TMT15.plex10	IgA	kappa	IGHA1	0.496671
TMT15.plex10	IgA	kappa	IGHG1	-5.50808
TMT16.plex02	IgG	kappa	IGHA1	-6.49167
TMT16.plex02	IgG	kappa	IGKC	0.0661043
TMT16.plex02	IgG	kappa	IGLC3	-5.92742
TMT16.plex02	IgG	kappa	IGHG1	2.35839
TMT16.plex02	IgG	kappa	IGHG1	2.75626
TMT16.plex03	IgA	kappa	IGKC	3.6041
TMT16.plex03	IgA	kappa	IGHG1	-6.58249
TMT16.plex03	IgA	kappa	IGHG1	-4.73555
TMT16.plex03	IgA	kappa	IGLC3	-4.45811
TMT16.plex03	IgA	kappa	IGHA1	5.65347
TMT16.plex04	IgD	kappa	IGHG1	-12.1611
TMT16.plex04	IgD	kappa	IGLC3	-12.5581
TMT16.plex04	IgD	kappa	IGHA1	-11.5154
TMT16.plex04	IgD	kappa	IGKC	0.139144
TMT16.plex04	IgD	kappa	IGHG1	-6.00319
TMT16.plex05	IgG	kappa	IGHG1	2.30659
TMT16.plex05	IgG	kappa	IGLC3	-6.52341
TMT16.plex05	IgG	kappa	IGHG1	1.18544
TMT16.plex05	IgG	kappa	IGKC	4.29842
TMT16.plex05	IgG	kappa	IGHA1	-13.4846
TMT16.plex06	IgG	kappa	IGHG1	0.742093
TMT16.plex06	IgG	kappa	IGHA1	-4.75247
TMT16.plex06	IgG	kappa	IGKC	0.13748
TMT16.plex06	IgG	kappa	IGHA1	-1.84312
TMT16.plex06	IgG	kappa	IGHG1	2.14993
TMT16.plex06	IgG	kappa	IGLC3	-8.46072
TMT16.plex07	IgG	lambda	IGLC3	8.22214
TMT16.plex07	IgG	lambda	IGHA1	-6.34585
TMT16.plex07	IgG	lambda	IGHG1	6.11612
TMT16.plex07	IgG	lambda	IGKC	-6.20876
TMT16.plex07	IgG	lambda	IGHG1	6.16221
TMT16.plex08	Light chain	lambda	IGLC3	0.715637
TMT16.plex08	Light chain	lambda	IGHG1	0.772285
TMT16.plex08	Light chain	lambda	IGHA1	-6.08333
TMT16.plex08	Light chain	lambda	IGKC	-4.42412
TMT16.plex08	Light chain	lambda	IGHG1	-0.359586
TMT16.plex09	IgG	kappa	IGKC	-2.31103
TMT16.plex09	IgG	kappa	IGHG1	-0.934525
TMT16.plex09	IgG	kappa	IGHG1	1.16566
TMT16.plex09	IgG	kappa	IGLC3	-4.19811
TMT16.plex09	IgG	kappa	IGHA1	-6.77007
TMT16.plex10	IgA	lambda	IGHG1	-4.31715
TMT16.plex10	IgA	lambda	IGHA1	-0.926168
TMT16.plex10	IgA	lambda	IGKC	-3.37355
TMT16.plex10	IgA	lambda	IGHG1	-3.34241
TMT16.plex10	IgA	lambda	IGHA1	3.53111
TMT16.plex10	IgA	lambda	IGLC3	4.92494
TMT2.plex03	IgG	kappa	IGHG1	-3.62996
TMT2.plex03	IgG	kappa	IGHA1	-7.39252
TMT2.plex03	IgG	kappa	IGKC	-1.74518
TMT2.plex03	IgG	kappa	IGHG1	-1.93896
TMT2.plex03	IgG	kappa	IGLC3	-7.58563
TMT2.plex05	IgG	kappa	IGHA1	-10.1386
TMT2.plex05	IgG	kappa	IGLC3	-4.92636
TMT2.plex05	IgG	kappa	IGHG1	-1.06898
TMT2.plex05	IgG	kappa	IGHG1	1.87852
TMT2.plex05	IgG	kappa	IGKC	0.039377
TMT2.plex06	IgG	lambda	IGLC3	4.5916
TMT2.plex06	IgG	lambda	IGKC	-6.38296
TMT2.plex06	IgG	lambda	IGHG1	1.63606
TMT2.plex06	IgG	lambda	IGHA1	-5.08804
TMT2.plex06	IgG	lambda	IGHA1	-1.53086
TMT2.plex06	IgG	lambda	IGHG1	3.12969
TMT2.plex08	IgG	lambda	IGHG1	3.67702
TMT2.plex08	IgG	lambda	IGHG1	3.65999
TMT2.plex08	IgG	lambda	IGHA1	-7.87569
TMT2.plex08	IgG	lambda	IGKC	-6.2959
TMT2.plex08	IgG	lambda	IGLC3	3.45016
TMT2.plex09	IgG	kappa	IGKC	-0.515876
TMT2.plex09	IgG	kappa	IGHG1	2.32021
TMT2.plex09	IgG	kappa	IGHG1	0.958674
TMT2.plex09	IgG	kappa	IGLC3	-4.5087
TMT2.plex09	IgG	kappa	IGHA1	-6.65878
TMT2.plex10	NA	lambda	IGHA1	-6.45621
TMT2.plex10	NA	lambda	IGLC3	4.99942
TMT2.plex10	NA	lambda	IGHA1	-4.20034
TMT2.plex10	NA	lambda	IGKC	-3.04949
TMT2.plex10	NA	lambda	IGHG1	-3.97504
TMT2.plex10	NA	lambda	IGHG1	-4.36117
TMT3.plex02	IgA	kappa	IGLC3	-7.13992
TMT3.plex02	IgA	kappa	IGHG1	-2.65163
TMT3.plex02	IgA	kappa	IGHA1	6.70219
TMT3.plex02	IgA	kappa	IGKC	3.50261
TMT3.plex02	IgA	kappa	IGHG1	-3.90974
TMT3.plex04	Light chain	kappa	IGHG1	-17.842
TMT3.plex04	Light chain	kappa	IGLC3	-8.07902
TMT3.plex04	Light chain	kappa	IGHA1	-7.87883
TMT3.plex04	Light chain	kappa	IGHG1	-4.13019
TMT3.plex04	Light chain	kappa	IGKC	1.65843
TMT3.plex05	IgG	kappa	IGHG1	-2.60699
TMT3.plex05	IgG	kappa	IGHG1	-0.114599
TMT3.plex05	IgG	kappa	IGKC	4.08206
TMT3.plex05	IgG	kappa	IGLC3	-5.31737
TMT3.plex05	IgG	kappa	IGHA1	-14.7279
TMT3.plex06	IgA	kappa	IGHG1	-4.59784
TMT3.plex06	IgA	kappa	IGLC3	-8.57676
TMT3.plex06	IgA	kappa	IGHA1	1.42976
TMT3.plex06	IgA	kappa	IGKC	1.71505
TMT3.plex06	IgA	kappa	IGHG1	-5.55236
TMT3.plex06	IgA	kappa	IGHA1	-2.49375
TMT3.plex07	Light chain	kappa	IGHG1	-2.97118
TMT3.plex07	Light chain	kappa	IGHA1	-6.98447
TMT3.plex07	Light chain	kappa	IGLC3	-2.28619
TMT3.plex07	Light chain	kappa	IGKC	-1.91102
TMT3.plex07	Light chain	kappa	IGHG1	-4.52935
TMT3.plex08	Light chain	kappa	IGLC3	-10.5407
TMT3.plex08	Light chain	kappa	IGHA1	-10.7246
TMT3.plex08	Light chain	kappa	IGKC	-1.54036
TMT3.plex08	Light chain	kappa	IGHG1	-10.8223
TMT3.plex08	Light chain	kappa	IGHG1	-4.83884
TMT3.plex09	IgG	lambda	IGHG1	5.33742
TMT3.plex09	IgG	lambda	IGHA1	-7.30801
TMT3.plex09	IgG	lambda	IGLC3	1.3575
TMT3.plex09	IgG	lambda	IGKC	-8.53096
TMT3.plex09	IgG	lambda	IGHG1	0.180096
TMT4.plex01	Light chain	kappa	IGHG1	-4.722
TMT4.plex01	Light chain	kappa	IGLC3	-3.54673
TMT4.plex01	Light chain	kappa	IGKC	-1.93658
TMT4.plex01	Light chain	kappa	IGHG1	-7.21066
TMT4.plex01	Light chain	kappa	IGHA1	-3.57951
TMT4.plex02	IgA	lambda	IGHG1	-2.70587
TMT4.plex02	IgA	lambda	IGHA1	-0.140486
TMT4.plex02	IgA	lambda	IGLC3	-4.41139
TMT4.plex02	IgA	lambda	IGHG1	-5.59153
TMT4.plex02	IgA	lambda	IGKC	-3.82922
TMT4.plex03	IgG	lambda	IGHA1	-5.85801
TMT4.plex03	IgG	lambda	IGHG1	-5.25272
TMT4.plex03	IgG	lambda	IGKC	-6.33146
TMT4.plex03	IgG	lambda	IGHG1	-11.5993
TMT4.plex03	IgG	lambda	IGLC3	2.94379
TMT4.plex04	IgA	kappa	IGLC3	-12.0706
TMT4.plex04	IgA	kappa	IGHG1	-4.82103
TMT4.plex04	IgA	kappa	IGHA1	2.97652
TMT4.plex04	IgA	kappa	IGKC	1.82649
TMT4.plex04	IgA	kappa	IGHG1	-9.39306
TMT4.plex05	Light chain	kappa	IGLC3	-5.27226
TMT4.plex05	Light chain	kappa	IGHA1	-11.7463
TMT4.plex05	Light chain	kappa	IGKC	-0.201447
TMT4.plex05	Light chain	kappa	IGHG1	-2.41703
TMT4.plex05	Light chain	kappa	IGHG1	-5.03992
TMT4.plex07	IgG	kappa	IGKC	-2.46935
TMT4.plex07	IgG	kappa	IGHA1	-6.76489
TMT4.plex07	IgG	kappa	IGLC3	-1.93221
TMT4.plex07	IgG	kappa	IGHG1	2.07639
TMT4.plex07	IgG	kappa	IGHG1	1.96579
TMT4.plex08	IgG	NA	IGHG1	1.16227
TMT4.plex08	IgG	NA	IGKC	0.700971
TMT4.plex08	IgG	NA	IGHG1	1.8953
TMT4.plex08	IgG	NA	IGLC3	-8.07817
TMT4.plex08	IgG	NA	IGHA1	-7.77929
TMT4.plex09	IgA	kappa	IGHG1	-13.5662
TMT4.plex09	IgA	kappa	IGKC	1.48608
TMT4.plex09	IgA	kappa	IGHA1	3.06293
TMT4.plex09	IgA	kappa	IGHG1	-4.03935
TMT4.plex09	IgA	kappa	IGLC3	-4.42168
TMT4.plex10	IgG	kappa	IGHG1	-1.42281
TMT4.plex10	IgG	kappa	IGHA1	-5.56759
TMT4.plex10	IgG	kappa	IGKC	6.77894
TMT4.plex10	IgG	kappa	IGHG1	-2.1486
TMT4.plex10	IgG	kappa	IGHA1	-3.30872
TMT4.plex10	IgG	kappa	IGLC3	-4.45933
TMT5.plex01	IgA	kappa	IGHA1	2.54953
TMT5.plex01	IgA	kappa	IGKC	-0.333894
TMT5.plex01	IgA	kappa	IGHG1	-6.37096
TMT5.plex01	IgA	kappa	IGLC3	-3.74321
TMT5.plex01	IgA	kappa	IGHG1	-4.53767
TMT5.plex02	IgG	kappa	IGHA1	-9.16362
TMT5.plex02	IgG	kappa	IGHG1	-0.434329
TMT5.plex02	IgG	kappa	IGKC	1.47449
TMT5.plex02	IgG	kappa	IGLC3	-6.83356
TMT5.plex02	IgG	kappa	IGHG1	-0.464031
TMT5.plex04	IgG	lambda	IGHG1	-0.311673
TMT5.plex04	IgG	lambda	IGHG1	-2.04313
TMT5.plex04	IgG	lambda	IGKC	-6.12459
TMT5.plex04	IgG	lambda	IGHA1	-9.42467
TMT5.plex04	IgG	lambda	IGLC3	-9.69737
TMT5.plex05	unknown	kappa	IGHA1	-15.2866
TMT5.plex05	unknown	kappa	IGLC3	-5.99286
TMT5.plex05	unknown	kappa	IGHG1	-0.783944
TMT5.plex05	unknown	kappa	IGHG1	-2.15314
TMT5.plex05	unknown	kappa	IGKC	-5.61774
TMT5.plex06	IgG	kappa	IGHG1	-0.648062
TMT5.plex06	IgG	kappa	IGKC	-3.05344
TMT5.plex06	IgG	kappa	IGHA1	-5.21179
TMT5.plex06	IgG	kappa	IGHA1	-2.00355
TMT5.plex06	IgG	kappa	IGLC3	-7.95927
TMT5.plex06	IgG	kappa	IGHG1	2.73998
TMT5.plex07	IgG	kappa	IGLC3	-1.60835
TMT5.plex07	IgG	kappa	IGHG1	0.481154
TMT5.plex07	IgG	kappa	IGHA1	-5.60463
TMT5.plex07	IgG	kappa	IGKC	-0.421721
TMT5.plex07	IgG	kappa	IGHG1	-1.18364
TMT5.plex09	Light chain	lambda	IGKC	-7.57419
TMT5.plex09	Light chain	lambda	IGHG1	-7.07756
TMT5.plex09	Light chain	lambda	IGHG1	-4.84078
TMT5.plex09	Light chain	lambda	IGHA1	-6.30817
TMT5.plex09	Light chain	lambda	IGLC3	7.001
TMT5.plex10	IgG	kappa	IGLC3	-2.28563
TMT5.plex10	IgG	kappa	IGHG1	0.51616
TMT5.plex10	IgG	kappa	IGHA1	-3.29279
TMT5.plex10	IgG	kappa	IGHG1	0.556257
TMT5.plex10	IgG	kappa	IGKC	-2.82035
TMT5.plex10	IgG	kappa	IGHA1	-4.31034
TMT6.plex01	IgA	lambda	IGKC	-4.9828
TMT6.plex01	IgA	lambda	IGHG1	-5.07142
TMT6.plex01	IgA	lambda	IGHG1	-3.47117
TMT6.plex01	IgA	lambda	IGHA1	3.99591
TMT6.plex01	IgA	lambda	IGLC3	4.05527
TMT6.plex02	IgG	lambda	IGKC	-4.84861
TMT6.plex02	IgG	lambda	IGLC3	-5.18861
TMT6.plex02	IgG	lambda	IGHA1	-6.44873
TMT6.plex02	IgG	lambda	IGHG1	2.80474
TMT6.plex02	IgG	lambda	IGHG1	3.43246
TMT6.plex06	IgG	lambda	IGHA1	-5.24786
TMT6.plex06	IgG	lambda	IGKC	-6.28893
TMT6.plex06	IgG	lambda	IGLC3	4.99884
TMT6.plex06	IgG	lambda	IGHG1	2.00146
TMT6.plex06	IgG	lambda	IGHA1	-0.844783
TMT6.plex06	IgG	lambda	IGHG1	2.00585
TMT6.plex07	IgG	kappa	IGLC3	-3.14215
TMT6.plex07	IgG	kappa	IGKC	-2.51783
TMT6.plex07	IgG	kappa	IGHA1	-8.97553
TMT6.plex07	IgG	kappa	IGHG1	2.09931
TMT6.plex07	IgG	kappa	IGHG1	1.16252
TMT6.plex08	IgA	lambda	IGHG1	-0.995738
TMT6.plex08	IgA	lambda	IGLC3	-5.2873
TMT6.plex08	IgA	lambda	IGHG1	-6.26027
TMT6.plex08	IgA	lambda	IGHA1	0.377296
TMT6.plex08	IgA	lambda	IGKC	-5.93867
TMT6.plex09	IgA	lambda	IGKC	-7.25497
TMT6.plex09	IgA	lambda	IGHG1	-11.3895
TMT6.plex09	IgA	lambda	IGHA1	1.17719
TMT6.plex09	IgA	lambda	IGHG1	-4.67982
TMT6.plex09	IgA	lambda	IGLC3	2.46775
TMT6.plex10	IgG	lambda	IGHA1	-6.11505
TMT6.plex10	IgG	lambda	IGHA1	-6.54022
TMT6.plex10	IgG	lambda	IGLC3	3.08037
TMT6.plex10	IgG	lambda	IGHG1	2.69298
TMT6.plex10	IgG	lambda	IGHG1	1.71676
TMT6.plex10	IgG	lambda	IGKC	-7.18735
TMT7.plex01	IgA	lambda	IGKC	-4.64741
TMT7.plex01	IgA	lambda	IGHG1	-4.18695
TMT7.plex01	IgA	lambda	IGHG1	-2.00991
TMT7.plex01	IgA	lambda	IGHA1	8.02395
TMT7.plex01	IgA	lambda	IGLC3	7.08016
TMT7.plex03	IgA	lambda	IGHA1	-1.00712
TMT7.plex03	IgA	lambda	IGHG1	-12.5307
TMT7.plex03	IgA	lambda	IGLC3	2.07336
TMT7.plex03	IgA	lambda	IGHG1	-5.71906
TMT7.plex03	IgA	lambda	IGKC	-6.85244
TMT7.plex04	IgG	kappa	IGHG1	-3.07105
TMT7.plex04	IgG	kappa	IGLC3	-7.90524
TMT7.plex04	IgG	kappa	IGKC	0.663682
TMT7.plex04	IgG	kappa	IGHA1	-8.10905
TMT7.plex04	IgG	kappa	IGHG1	-4.67297
TMT7.plex05	IgG	NA	IGLC3	-5.39459
TMT7.plex05	IgG	NA	IGHG1	-0.391622
TMT7.plex05	IgG	NA	IGHA1	-14.062
TMT7.plex05	IgG	NA	IGKC	2.21852
TMT7.plex05	IgG	NA	IGHG1	5.71568
TMT7.plex06	IgA	NA	IGHG1	-6.35387
TMT7.plex06	IgA	NA	IGHA1	-1.18588
TMT7.plex06	IgA	NA	IGHG1	-10.9779
TMT7.plex06	IgA	NA	IGKC	-0.150069
TMT7.plex06	IgA	NA	IGLC3	-11.416
TMT7.plex06	IgA	NA	IGHA1	3.30002
TMT7.plex07	IgA	NA	IGKC	-7.60051
TMT7.plex07	IgA	NA	IGHG1	-2.42571
TMT7.plex07	IgA	NA	IGHG1	-1.02944
TMT7.plex07	IgA	NA	IGLC3	10.0634
TMT7.plex07	IgA	NA	IGHA1	8.67068
TMT7.plex08	IgA	NA	IGHG1	-4.17985
TMT7.plex08	IgA	NA	IGLC3	-4.68943
TMT7.plex08	IgA	NA	IGHG1	-2.20839
TMT7.plex08	IgA	NA	IGKC	3.73987
TMT7.plex08	IgA	NA	IGHA1	3.78155
TMT8.plex01	IgG	kappa	IGLC3	-2.79119
TMT8.plex01	IgG	kappa	IGHG1	6.22357
TMT8.plex01	IgG	kappa	IGHG1	5.40749
TMT8.plex01	IgG	kappa	IGHA1	-2.68208
TMT8.plex01	IgG	kappa	IGKC	2.82282
TMT8.plex06	IgA	kappa	IGHG1	-3.54317
TMT8.plex06	IgA	kappa	IGKC	3.6271
TMT8.plex06	IgA	kappa	IGLC3	-7.07151
TMT8.plex06	IgA	kappa	IGHA1	0.710835
TMT8.plex06	IgA	kappa	IGHA1	5.94856
TMT8.plex06	IgA	kappa	IGHG1	-5.92988
TMT8.plex07	IgG	kappa	IGLC3	-1.64725
TMT8.plex07	IgG	kappa	IGKC	2.54618
TMT8.plex07	IgG	kappa	IGHG1	2.92192
TMT8.plex07	IgG	kappa	IGHA1	-5.68245
TMT8.plex07	IgG	kappa	IGHG1	3.28678
TMT8.plex09	IgG	lambda	IGKC	-6.53979
TMT8.plex09	IgG	lambda	IGHA1	-7.13988
TMT8.plex09	IgG	lambda	IGLC3	5.50641
TMT8.plex09	IgG	lambda	IGHG1	-4.50465
TMT8.plex09	IgG	lambda	IGHG1	-11.1946
TMT8.plex10	IgG	kappa	IGKC	-0.583968
TMT8.plex10	IgG	kappa	IGHG1	6.28939
TMT8.plex10	IgG	kappa	IGHG1	4.83939
TMT8.plex10	IgG	kappa	IGHA1	-17.819
TMT8.plex10	IgG	kappa	IGHA1	-4.70291
TMT8.plex10	IgG	kappa	IGLC3	-2.72294
TMT9.plex01	IgA	kappa	IGHG1	-3.71893
TMT9.plex01	IgA	kappa	IGKC	2.3087
TMT9.plex01	IgA	kappa	IGLC3	-3.67513
TMT9.plex01	IgA	kappa	IGHG1	-7.8895
TMT9.plex01	IgA	kappa	IGHA1	0.829321
TMT9.plex03	IgG	lambda	IGKC	-7.5473
TMT9.plex03	IgG	lambda	IGHG1	6.70265
TMT9.plex03	IgG	lambda	IGHA1	-7.15948
TMT9.plex03	IgG	lambda	IGLC3	-7.06344
TMT9.plex03	IgG	lambda	IGHG1	6.32129
TMT9.plex05	IgG	lambda	IGHG1	-3.31382
TMT9.plex05	IgG	lambda	IGHG1	-3.73933
TMT9.plex05	IgG	lambda	IGKC	-5.22262
TMT9.plex05	IgG	lambda	IGLC3	3.35013
TMT9.plex05	IgG	lambda	IGHA1	-9.80647
TMT9.plex06	IgG	kappa	IGLC3	-9.17553
TMT9.plex06	IgG	kappa	IGHA1	-5.7125
TMT9.plex06	IgG	kappa	IGHG1	1.36409
TMT9.plex06	IgG	kappa	IGHG1	1.82036
TMT9.plex06	IgG	kappa	IGHA1	-2.46389
TMT9.plex06	IgG	kappa	IGKC	0.983703
TMT9.plex07	IgG	NA	IGHG1	3.57857
TMT9.plex07	IgG	NA	IGHA1	-11.9405
TMT9.plex07	IgG	NA	IGLC3	7.24163
TMT9.plex07	IgG	NA	IGKC	-8.54177
TMT9.plex07	IgG	NA	IGHG1	4.34262
TMT9.plex10	IgG	kappa	IGHG1	-2.29477
TMT9.plex10	IgG	kappa	IGHA1	-6.12264
TMT9.plex10	IgG	kappa	IGKC	2.32841
TMT9.plex10	IgG	kappa	IGHG1	7.12394
TMT9.plex10	IgG	kappa	IGHA1	-5.62887
TMT9.plex10	IgG	kappa	IGLC3	-3.22975

## Sheet: 1E
Gene	buffering score	rank
UBL7	0.676239	1
COG2	0.579878	2
EXOC3	0.547637	3
DCTN3	0.528047	4
COPS2	0.523744	5
KXD1	0.512166	6
ZNF888	0.497215	7
KLHL20	0.493154	8
SDCCAG8	0.489799	9
CENPL	0.486785	10
INAVA	0.463403	11
NSD1	0.461386	12
TMEM62	0.455789	13
SNRPA1	0.450178	14
POC5	0.443335	15
PRKAA1	0.437271	16
ELP1	0.43177	17
COPE	0.4195	18
ODF2	0.401994	19
C6	0.396749	20
VPS11	0.395433	21
SAA2	0.390798	22
KCNN3	0.386696	23
ABHD2	0.386482	24
AP1M1	0.385897	25
HAUS2	0.384292	26
ZNF106	0.378977	27
CIB1	0.37618	28
FBP2	0.374444	29
LAMTOR2	0.372315	30
VPS13A	0.370901	31
SELENOP	0.370302	32
CHP1	0.367914	33
CCNDBP1	0.366395	34
TMEM9B	0.360986	35
RAB11B	0.356277	36
PEX16	0.35563	37
COMMD10	0.355593	38
BLOC1S6	0.355487	39
EIF3M	0.354911	40
ISY1	0.351026	41
CCNB2	0.345449	42
SRP19	0.345439	43
GTF2A2	0.344782	44
AQR	0.344478	45
CEP57	0.344391	46
KIF26B	0.344207	47
PSMC3	0.342506	48
FAM214A	0.342119	49
PJA2	0.340739	50
COMMD4	0.338744	51
EPB41L4A	0.337213	52
NDUFV1	0.335946	53
DDB1	0.33313	54
PPP2R1A	0.332225	55
NDUFS2	0.331993	56
ZNF672	0.331772	57
URB2	0.329999	58
SUPT20H	0.326533	59
RNF20	0.325693	60
CFHR1	0.32359	61
NDOR1	0.323297	62
CNN2	0.323002	63
PSMB4	0.321962	64
KPTN	0.320911	65
RCCD1	0.320808	66
PSMD13	0.318984	67
PSMC4	0.318855	68
ZNF131	0.31649	69
ANXA2	0.316167	70
ARV1	0.315453	71
PRG2	0.315296	72
EEF1G	0.314107	73
KIF3A	0.313246	74
COX5A	0.310522	75
ABHD17A	0.310365	76
HDAC3	0.309492	77
SEMA7A	0.308707	78
ILF2	0.306311	79
VPS51	0.305059	80
DAB2IP	0.304908	81
HAUS6	0.304867	82
CLINT1	0.304088	83
DPF2	0.303813	84
HERC2	0.30209	85
MRPS14	0.30177	86
ERCC1	0.300965	87
PRMT1	0.29927	88
BTBD1	0.299084	89
PEX11B	0.298672	90
RPS28	0.298484	91
HAVCR2	0.298227	92
RFC4	0.297192	93
LSM14A	0.296101	94
MTA2	0.295921	95
ZWILCH	0.294472	96
BSPRY	0.294425	97
ARPC5	0.294277	98
CALM3	0.292691	99
TRAPPC5	0.291598	100
PSMD6	0.290032	101
COPB1	0.289883	102
TRIR	0.289481	103
TFPT	0.288696	104
PSMD8	0.287368	105
SF3B2	0.287024	106
EXOC8	0.286815	107
GARNL3	0.286471	108
MTRR	0.28612	109
PLEKHF1	0.286024	110
TADA1	0.285944	111
C1orf131	0.284871	112
ATP6V1G1	0.284684	113
PATL1	0.283876	114
BST2	0.2838	115
MORF4L1	0.283624	116
COPA	0.283222	117
ABCC4	0.282647	118
FOXO1	0.28146	119
MEF2A	0.280576	120
EXOSC7	0.279393	121
RAMAC	0.279174	122
ZW10	0.279061	123
SRA1	0.277963	124
SNX22	0.277678	125
SHQ1	0.277567	126
SELENOS	0.277533	127
BSG	0.27643	128
IREB2	0.275989	129
PIAS1	0.275085	130
ARHGEF3	0.275043	131
CCSAP	0.274196	132
VPS72	0.273895	133
SLAMF7	0.273335	134
RPUSD4	0.272972	135
DCTN4	0.271791	136
CNOT3	0.270831	137
CCND1	0.270589	138
NUP133	0.269944	139
ISYNA1	0.26857	140
PRPF31	0.26789	141
KIFAP3	0.267716	142
CFH	0.267217	143
ARL8B	0.265861	144
GBA	0.265063	145
HEATR1	0.264608	146
RFXANK	0.264149	147
EIF3G	0.262278	148
TBRG1	0.261477	149
DENND5A	0.261379	150
STX5	0.260712	151
RPL4	0.260035	152
XAB2	0.259669	153
SNX19	0.259099	154
GOLGA2	0.258741	155
USE1	0.258392	156
RBBP5	0.257563	157
SRP9	0.256939	158
DAP3	0.255946	159
EMSY	0.255494	160
MAP3K1	0.255334	161
TICAM1	0.254669	162
BMF	0.254259	163
RIOK2	0.254246	164
MAP3K11	0.253723	165
TJP2	0.253624	166
CDKN2A	0.253544	167
CD37	0.253083	168
CDK9	0.252819	169
CEACAM1	0.252292	170
CHDH	0.251765	171
RUFY1	0.251416	172
TNKS1BP1	0.24857	173
SECISBP2L	0.248569	174
GKAP1	0.248005	175
EXOSC5	0.247918	176
CYTH2	0.246854	177
C1orf43	0.246528	178
CLPX	0.245487	179
TMED9	0.244676	180
PPP2CA	0.244349	181
ATG2A	0.24417	182
TRPM7	0.243128	183
BRD8	0.243041	184
CIRBP	0.242943	185
LSM3	0.242893	186
ELOF1	0.242769	187
PTAR1	0.242196	188
GLYCTK	0.241963	189
ATG13	0.241611	190
LMAN2	0.241025	191
SART1	0.240607	192
BCKDHA	0.240349	193
GEMIN7	0.239792	194
TUBGCP5	0.239137	195
CD46	0.238846	196
FAT3	0.23823	197
SAA1	0.237993	198
RPLP2	0.236625	199
SLC25A23	0.23661	200
RRP15	0.235916	201
ARHGAP42	0.235005	202
TAF6	0.234839	203
SNAPIN	0.23378	204
ALKBH6	0.232514	205
CDK5RAP2	0.232297	206
PRKCSH	0.231803	207
EEF2	0.231548	208
LEO1	0.231042	209
UBAC2	0.231013	210
SLC4A7	0.230686	211
CIAO2A	0.230449	212
RAB1B	0.229865	213
TMCO1	0.229384	214
SIN3A	0.228888	215
DDA1	0.228767	216
BLZF1	0.228409	217
SEC13	0.228346	218
RPS6KC1	0.228243	219
LTF	0.228015	220
TFDP2	0.227769	221
WDR83OS	0.227222	222
ARCN1	0.227067	223
PSMD4	0.227058	224
GORAB	0.226935	225
TRAPPC13	0.226729	226
SLC3A2	0.226668	227
CLTA	0.2265	228
TNFAIP8	0.226214	229
ALKBH7	0.225829	230
FAM53C	0.225356	231
RFX5	0.225311	232
SPG11	0.224547	233
TUBGCP4	0.224455	234
REX1BD	0.224378	235
ARF1	0.223763	236
MRPL9	0.222737	237
PSMC2	0.221815	238
ATP6V1F	0.221743	239
FAM133B	0.22169	240
CSRP1	0.221191	241
C9orf72	0.220201	242
RPS27L	0.220068	243
MTX1	0.21868	244
FOXP1	0.218236	245
CFD	0.217454	246
REEP6	0.21745	247
SIRT6	0.217323	248
CEP120	0.217026	249
EMC4	0.216618	250
APC	0.216555	251
NOP53	0.2158	252
SIAH2	0.215779	253
FIBP	0.215381	254
APOA4	0.214744	255
ENDOG	0.214564	256
PRSS57	0.21449	257
CIZ1	0.21434	258
NELFB	0.214246	259
RACK1	0.213962	260
NPRL2	0.213932	261
HABP4	0.213835	262
CHTOP	0.21364	263
CFL1	0.212789	264
CDC26	0.212491	265
PTDSS2	0.212383	266
BRPF1	0.212002	267
TCF12	0.211946	268
PSMD2	0.211833	269
RPS15	0.211081	270
SNAPC4	0.210371	271
ATP5MG	0.210223	272
RTN3	0.209755	273
SKIL	0.209743	274
SLAMF1	0.209695	275
ARPC1A	0.208865	276
PLIN3	0.207943	277
ZNF639	0.205019	278
RHOA	0.204815	279
CTR9	0.204792	280
GPBP1	0.20451	281
GMFG	0.204257	282
POLR2G	0.204198	283
SPTLC1	0.203436	284
RAB8A	0.203339	285
THY1	0.202979	286
RPS3	0.202843	287
RPL18	0.202328	288
MEF2B	0.201011	289
SDHC	0.200737	290
ZNF428	0.200206	291
SS18L2	0.200134	292
HBP1	0.199805	293
MRPS12	0.199763	294
TLE3	0.199113	295
HMG20A	0.198814	296
EXOSC2	0.198767	297
ARL11	0.198112	298
PTX3	0.197598	299
CAMP	0.197166	300
RPL14	0.197058	301
HAX1	0.196791	302
CD84	0.196619	303
ETS1	0.196562	304
ASH1L	0.196046	305
URM1	0.193659	306
LAX1	0.19302	307
MAML2	0.192712	308
PNPLA2	0.192675	309
TPM3	0.192503	310
ZSCAN25	0.192187	311
DCAF6	0.191558	312
C3orf38	0.190808	313
SLC25A46	0.190776	314
SAP30L	0.19037	315
HDAC9	0.189428	316
MRPL23	0.189382	317
MIER3	0.189082	318
CNTRL	0.188954	319
ZBTB7B	0.18889	320
APOE	0.1888	321
BNIP2	0.188551	322
CTSH	0.188007	323
TUT1	0.187471	324
INTS7	0.187464	325
TMOD3	0.186482	326
LAMTOR4	0.186077	327
PSMB7	0.185913	328
AKAP13	0.185821	329
SNRPE	0.185289	330
TIRAP	0.185261	331
HBG1	0.185017	332
RPS6KB2	0.184856	333
PRRT3	0.184645	334
TSSC4	0.184602	335
ZFPL1	0.183921	336
TPM4	0.183702	337
SSR3	0.183382	338
COPB2	0.182874	339
SNRPA	0.182545	340
CDC42SE1	0.182539	341
KLHL7	0.182488	342
CDKN2AIPNL	0.182389	343
BOLA1	0.181761	344
SIN3B	0.181261	345
RETN	0.181145	346
PHLDB1	0.181016	347
FBN2	0.18045	348
CENPF	0.18037	349
PRDM11	0.180368	350
PIH1D1	0.18002	351
RAB27A	0.179966	352
RPL18A	0.179964	353
CD72	0.179907	354
RPLP1	0.179802	355
NOSIP	0.178719	356
ACTN4	0.178436	357
BDP1	0.178131	358
EIF3F	0.178072	359
BAHD1	0.178017	360
DCP2	0.177469	361
COMMD9	0.177069	362
INTS5	0.176984	363
TOR4A	0.176499	364
ATG12	0.176256	365
GTPBP8	0.175716	366
RFESD	0.175514	367
SELL	0.17532	368
VPS33B	0.17451	369
EDF1	0.174271	370
FPR2	0.174257	371
NAA35	0.173995	372
IL4I1	0.173944	373
TUBB4B	0.173647	374
MAP4K2	0.173625	375
SPCS1	0.173489	376
RGS18	0.172747	377
HNRNPL	0.17199	378
PGLS	0.171768	379
LRRC25	0.171555	380
MICU2	0.171248	381
CARD8	0.171218	382
RBM34	0.171173	383
QTRT2	0.171068	384
IGSF8	0.170935	385
SPTAN1	0.170824	386
FAU	0.170613	387
MED25	0.170596	388
COPG1	0.170306	389
ZNF324	0.170273	390
SNRNP70	0.169786	391
SLC25A25	0.169604	392
DAG1	0.169539	393
NRF1	0.169267	394
SURF4	0.168879	395
PGLYRP1	0.168538	396
NGRN	0.168474	397
POLR2E	0.168365	398
ABHD5	0.168217	399
AIM2	0.167594	400
ICAM3	0.167128	401
PBRM1	0.167091	402
CDC16	0.166808	403
COMMD2	0.166725	404
TRMT112	0.165949	405
SNRPD2	0.165509	406
IP6K1	0.165335	407
PRG4	0.164945	408
CCDC69	0.164897	409
ANKRD27	0.164497	410
RNH1	0.164426	411
WDR82	0.16421	412
MAP1A	0.163976	413
HERC1	0.163757	414
CTSL	0.163016	415
ABL1	0.163004	416
RABL6	0.162871	417
SEC61A1	0.162684	418
HBB	0.162682	419
CDC23	0.16252	420
ANAPC2	0.162357	421
GOLGA1	0.162328	422
IQSEC1	0.162082	423
IFT122	0.16203	424
LPCAT4	0.161937	425
CYB5R2	0.161922	426
BLOC1S3	0.161869	427
ATF6	0.16186	428
AK1	0.161284	429
DDX6	0.161232	430
BLVRB	0.161171	431
TLE1	0.161151	432
PLXND1	0.161122	433
C5AR1	0.160972	434
CAMSAP2	0.160946	435
SLAMF6	0.160821	436
ANKRD49	0.16047	437
NME6	0.160456	438
PIK3R1	0.160383	439
WDR5	0.160366	440
CHSY3	0.160335	441
PITPNM1	0.160122	442
MAN1B1	0.16012	443
SDHA	0.160058	444
CAMK2B	0.159573	445
RUBCN	0.159538	446
SECISBP2	0.159501	447
SYMPK	0.15942	448
RINT1	0.159123	449
EIF1AD	0.158738	450
HNRNPM	0.15857	451
KNSTRN	0.158346	452
SURF2	0.158137	453
GLB1	0.157245	454
PIP5K1C	0.156997	455
NUDT22	0.15697	456
PIK3C2A	0.156641	457
ELANE	0.155905	458
IL10RB	0.155868	459
WDR83	0.155526	460
H2AZ2	0.155253	461
CEACAM8	0.155226	462
TRAPPC2B	0.155013	463
C15orf39	0.154963	464
RPL36	0.154933	465
PDCD6IP	0.154891	466
COG5	0.154849	467
TSG101	0.154829	468
ATP6V1A	0.154525	469
FKRP	0.154058	470
PRG3	0.153437	471
CNOT10	0.153024	472
CAAP1	0.152842	473
DMXL1	0.152628	474
EAF1	0.152539	475
LSM4	0.152049	476
FBXW11	0.15161	477
TRAPPC6A	0.151583	478
F11R	0.151565	479
AP3B1	0.151447	480
KAT5	0.151124	481
QSOX1	0.150994	482
RC3H1	0.150424	483
ZNF524	0.150421	484
NFRKB	0.149756	485
BOD1	0.14953	486
RFC3	0.149099	487
MRPL24	0.148869	488
UQCC3	0.148413	489
AP4M1	0.147976	490
BAX	0.147407	491
STK11	0.1474	492
LAMB1	0.147303	493
POLR2J	0.147232	494
EXOC2	0.146647	495
PPP1R15A	0.146481	496
JTB	0.146335	497
PKN1	0.146103	498
ARHGAP1	0.14593	499
ESRRA	0.14584	500
SNAPC5	0.145391	501
KMT2E	0.145333	502
HSPBP1	0.145279	503
SCAMP4	0.145115	504
FBLL1	0.14505	505
GPR107	0.144453	506
MRPS21	0.144146	507
NME7	0.144143	508
DPP7	0.144091	509
PCNP	0.143965	510
TMEM115	0.143811	511
SELENOK	0.143796	512
RPS14	0.14378	513
VASP	0.143421	514
YEATS2	0.143335	515
HBD	0.143283	516
BCL9L	0.143187	517
CWF19L2	0.143002	518
NCAPD3	0.142993	519
IQGAP3	0.142781	520
RPS9	0.142448	521
TGFB1	0.142374	522
CTNND1	0.142367	523
EXOC4	0.142123	524
ZNF622	0.141778	525
MSANTD3	0.141672	526
FBP1	0.141303	527
RAP2B	0.141252	528
NUSAP1	0.141251	529
ATXN7	0.141012	530
PRDX2	0.14084	531
PRPF19	0.140707	532
ICE2	0.14057	533
AP2M1	0.140559	534
STAG1	0.14044	535
DAZAP1	0.140435	536
ECPAS	0.14038	537
NCBP2	0.140113	538
MPLKIP	0.139783	539
RAB3D	0.139466	540
CAPN1	0.139403	541
BRMS1	0.139323	542
KLF1	0.139293	543
BAP1	0.139085	544
SMG7	0.138586	545
FCRL2	0.138506	546
ATP5F1D	0.138088	547
TIMM50	0.138015	548
GTF2E1	0.137941	549
RFC2	0.137814	550
TSEN15	0.137782	551
NEK7	0.137713	552
DHPS	0.13762	553
CHAMP1	0.137198	554
RNF168	0.137065	555
IK	0.136828	556
CBR3	0.136509	557
FYTTD1	0.135884	558
RPS25	0.135855	559
UAP1	0.135718	560
CSNK1A1	0.13564	561
CKMT1A	0.135497	562
EIF4G2	0.135407	563
KHDC4	0.135389	564
FPR1	0.135306	565
SLC35E1	0.135204	566
SLTM	0.135163	567
EMC3	0.134955	568
GPX1	0.134675	569
BICRA	0.134631	570
PLAUR	0.134375	571
ADGRE2	0.13435	572
SAR1B	0.134222	573
CAPNS1	0.133982	574
GPR108	0.133922	575
UBE2Q2	0.133437	576
RSRC1	0.133395	577
C2CD3	0.133025	578
UCK1	0.132943	579
LMTK2	0.132889	580
MTR	0.132796	581
RBM7	0.132612	582
DRAP1	0.132541	583
G3BP1	0.132084	584
BRD9	0.130301	585
PHYHD1	0.130219	586
COX7C	0.130114	587
MRPS31	0.13007	588
CEND1	0.130048	589
VPS45	0.129892	590
PIK3CA	0.129497	591
NFYA	0.129406	592
CMTM6	0.12938	593
FAM98C	0.129364	594
PPP2R5B	0.129353	595
STAP2	0.129235	596
SBF2	0.128932	597
PRAG1	0.128553	598
STARD10	0.128532	599
CLC	0.128412	600
GNAI2	0.128337	601
ALDH9A1	0.128089	602
RBM42	0.128039	603
SNX27	0.127894	604
CPSF4	0.127848	605
FCGR1A	0.127848	606
SIPA1L3	0.127845	607
MET	0.127833	608
SMARCA4	0.127729	609
RNF2	0.127458	610
EML2	0.127419	611
LMO7	0.127406	612
TPR	0.127264	613
IRF2BP1	0.127246	614
PEAR1	0.127113	615
HLA-DQB1	0.126878	616
PRKRIP1	0.126867	617
TMEM238	0.126715	618
NELFE	0.12658	619
AP5B1	0.12631	620
SETDB1	0.126102	621
LCN2	0.126017	622
SERPINC1	0.125977	623
ATP1B1	0.125938	624
BICD2	0.125781	625
EIF2B5	0.12553	626
SMAD3	0.125355	627
SBSN	0.125261	628
NSL1	0.125198	629
NIPAL4	0.124983	630
HMGN4	0.124868	631
NHLRC3	0.124353	632
BIRC3	0.12424	633
CD82	0.124099	634
ARPC4	0.123984	635
MAK16	0.123665	636
UBE2G2	0.123343	637
OSCAR	0.122591	638
HUS1	0.122435	639
TBC1D4	0.122281	640
MR1	0.122262	641
NIP7	0.122261	642
GSN	0.1221	643
CWC27	0.12184	644
CLPTM1	0.121834	645
TMED4	0.121593	646
ECSIT	0.121183	647
POLR3C	0.121106	648
PLXNA4	0.121068	649
PLEKHA7	0.120842	650
PDE4DIP	0.120568	651
GNB2	0.120299	652
SF3A2	0.1199	653
RAB4A	0.119816	654
SFMBT1	0.11964	655
PBX2	0.119482	656
SPC24	0.119367	657
RAPGEF1	0.11926	658
TMEM38B	0.119165	659
TPP1	0.118746	660
NDUFAF3	0.118682	661
SSRP1	0.118594	662
H2BC9	0.118374	663
DBN1	0.118373	664
TMEM87A	0.118331	665
APOA1	0.118268	666
BRD7	0.118267	667
BANF1	0.118266	668
USP28	0.118196	669
NGLY1	0.118082	670
PRPF4	0.11805	671
YY1AP1	0.117935	672
TRIM23	0.117273	673
ABTB1	0.117094	674
TECR	0.117028	675
TRIP10	0.116674	676
SF1	0.116623	677
HMGCS1	0.116578	678
GNE	0.116555	679
RPA3	0.116314	680
CBX3	0.116231	681
CKAP2	0.115267	682
CCDC12	0.114796	683
FNIP1	0.11476	684
NAPA	0.114615	685
ATP11B	0.114604	686
GOLM1	0.114424	687
ATAT1	0.114193	688
RCL1	0.113949	689
ANKRD10	0.113932	690
UBQLN1	0.113806	691
HSPA1L	0.113507	692
H2AC20	0.113437	693
ZNF777	0.113398	694
TARBP1	0.113299	695
FAIM	0.113172	696
FCAR	0.11302	697
RXRA	0.112441	698
LAIR1	0.112439	699
RASSF1	0.112335	700
TRIM36	0.111598	701
ISG20L2	0.111545	702
NDUFS6	0.111367	703
H2BC21	0.11126	704
ITM2B	0.110936	705
MAPKAPK3	0.110915	706
GABPB2	0.1109	707
ARF5	0.110844	708
RAB7A	0.11082	709
ZBTB20	0.110719	710
ABHD14B	0.110709	711
PMF1	0.110478	712
NOL6	0.110199	713
LMNB1	0.110013	714
REXO1	0.109391	715
TWF2	0.109346	716
SPI1	0.109144	717
TAF4B	0.108909	718
PYHIN1	0.108635	719
ZFP62	0.108589	720
IGLL5	0.108574	721
POLA2	0.108545	722
ATP5MF-PTCD1	0.10851	723
H4C1	0.108261	724
ADAM10	0.10808	725
DPM3	0.107973	726
COG3	0.107949	727
QRICH1	0.107754	728
POLM	0.107718	729
DENND4B	0.107655	730
BASP1	0.107609	731
POLE3	0.107521	732
SLC43A3	0.107514	733
BRD4	0.107458	734
TSC1	0.107285	735
POM121	0.107219	736
SLC37A4	0.107193	737
MED27	0.10714	738
EPS8L2	0.106953	739
SIK2	0.106833	740
DTWD2	0.10667	741
RABGAP1	0.106616	742
TCP11L1	0.106575	743
AMACR	0.106068	744
TNFAIP8L2	0.105883	745
TOMM20	0.105677	746
ADAL	0.105581	747
BBC3	0.105267	748
ETHE1	0.105104	749
POLR2L	0.104779	750
DCUN1D1	0.104594	751
RPS6	0.10456	752
SPTY2D1	0.104361	753
DSP	0.104355	754
ZNF592	0.10429	755
PIBF1	0.104037	756
TCAF1	0.104002	757
LIN9	0.103927	758
ANKIB1	0.103872	759
ZNF8	0.103839	760
DMAC2	0.103789	761
FRMD4B	0.103719	762
GOLGB1	0.103695	763
FCN1	0.103438	764
MCM2	0.103317	765
PRKACA	0.103249	766
INPPL1	0.103095	767
TOMM5	0.103087	768
POLH	0.103053	769
CWC15	0.102837	770
CETN3	0.102547	771
ABL2	0.10251	772
POLR2M	0.102508	773
RAB4B	0.102467	774
GTF3C1	0.102393	775
MAML1	0.102381	776
TMED3	0.102048	777
CLP1	0.1019	778
ZNF446	0.101797	779
COPS6	0.101715	780
CTSD	0.101663	781
GABPA	0.101611	782
RCAN1	0.101507	783
POM121C	0.101321	784
UBAC1	0.101177	785
SNX4	0.101019	786
MRPS11	0.100998	787
PRMT7	0.10094	788
CUX1	0.100901	789
ARPP19	0.100869	790
QARS1	0.100824	791
RING1	0.100791	792
RABEPK	0.100599	793
AP3D1	0.100374	794
CKAP5	0.100086	795
AP2S1	0.0995162	796
DIAPH3	0.0995058	797
TOR1AIP2	0.0994636	798
WNK2	0.099371	799
ZNF408	0.099155	800
GLDC	0.0989244	801
PRTN3	0.0987847	802
GIPC3	0.0986514	803
DENND11	0.0984442	804
LAMC1	0.0984272	805
PCCB	0.0984097	806
COP1	0.0984036	807
NDUFV3	0.0983609	808
BORCS8	0.0983196	809
RABAC1	0.0981954	810
MRTFA	0.0981556	811
AIP	0.0980821	812
NOS1AP	0.0980532	813
MON1B	0.0977062	814
CD86	0.0975436	815
VPS52	0.0974758	816
CHI3L1	0.0974288	817
TTC39B	0.0972897	818
NDUFS3	0.0972166	819
ALDH16A1	0.096796	820
NDUFA13	0.0966771	821
MTURN	0.0966613	822
MCM7	0.096572	823
SMIM24	0.096491	824
HCLS1	0.0963382	825
LMCD1	0.0962251	826
PYGO2	0.0962207	827
DNAJC25	0.0961418	828
TP53BP2	0.0961146	829
GNG10	0.0960947	830
UQCRC1	0.0959896	831
CCM2	0.0958523	832
ING1	0.0957866	833
NFIC	0.095777	834
RBM8A	0.0957762	835
ARMC8	0.0954583	836
DMRT2	0.0954439	837
CCZ1B	0.0951931	838
MRPS22	0.0949171	839
RABIF	0.0948259	840
HYAL3	0.0946286	841
PCSK6	0.0945103	842
LIX1L	0.0945099	843
CCDC174	0.0944735	844
SLC30A5	0.0942659	845
TOMM40L	0.0941511	846
C7orf26	0.0940983	847
SRRT	0.0940319	848
FRMD8	0.0940132	849
POLR3D	0.0938804	850
N4BP2L1	0.0935576	851
RYBP	0.0934563	852
LGALS8	0.0932522	853
UBE2E2	0.0932049	854
RPL29	0.0931901	855
REEP5	0.0930484	856
TRUB2	0.0930306	857
RPL13A	0.0929272	858
MINDY1	0.092816	859
ORC5	0.0928094	860
LSM7	0.0927168	861
S100A13	0.0927056	862
RPS19	0.092593	863
ECH1	0.0925803	864
VARS2	0.0925372	865
CENPN	0.092488	866
DCUN1D5	0.0924304	867
RAB8B	0.0922706	868
RBM5	0.0921718	869
SLC12A9	0.0921159	870
SEPTIN7	0.0920733	871
INTS10	0.092021	872
GALNT12	0.0920148	873
HPS3	0.0917673	874
RPL12	0.0915339	875
RPL35	0.0915328	876
POLR3GL	0.0914775	877
IFT74	0.0914059	878
TUBB	0.0913396	879
MSH3	0.09118	880
KDM2A	0.0911301	881
CXXC1	0.0910586	882
UBA2	0.091021	883
MTREX	0.0910029	884
NAV1	0.0909226	885
DBNL	0.0909209	886
ACOT12	0.0908427	887
MALSU1	0.0907879	888
WDR91	0.0906901	889
SND1	0.090511	890
MED10	0.0904984	891
RPS5	0.0904532	892
PRMT3	0.0903232	893
ZDHHC3	0.0902455	894
CEP89	0.0901688	895
ALDH1L1	0.090101	896
PTPN9	0.0897472	897
ELP2	0.0896997	898
ARNTL	0.0896522	899
IQGAP1	0.0896514	900
MVB12B	0.0895543	901
HDGFL3	0.089509	902
CAB39L	0.0894618	903
THOP1	0.0892345	904
ZMAT2	0.0892241	905
XRCC4	0.0892191	906
SEPTIN8	0.0891291	907
CSNK2B	0.0890365	908
MTARC2	0.0889873	909
CXXC5	0.0888843	910
TMCC1	0.0887799	911
RPP21	0.0886311	912
POLR2I	0.0885157	913
NF2	0.0884537	914
IFI16	0.08837	915
ARID4B	0.0883133	916
PEA15	0.0883005	917
ANXA1	0.0882312	918
VAV2	0.0882296	919
GET3	0.0881821	920
ANXA6	0.0881622	921
RALA	0.0880168	922
NAA80	0.0878678	923
MICAL3	0.0878519	924
RPS17	0.0873231	925
ALG9	0.0870927	926
HIPK1	0.0870218	927
RPSA	0.0869581	928
RANBP3	0.0868796	929
H3C1	0.0868211	930
CYFIP2	0.0868004	931
MYDGF	0.0867577	932
LRWD1	0.0863634	933
BLM	0.0861847	934
SPATA13	0.0861622	935
STOM	0.0860832	936
ICAM1	0.0859815	937
GALNT10	0.0857609	938
HBG2	0.0855741	939
IFI30	0.0855364	940
HNRNPA2B1	0.0855221	941
HLA-DMB	0.0854722	942
CARD19	0.0853702	943
CENPK	0.0853386	944
H2AC6	0.0852276	945
CAPZA2	0.0851686	946
RPL32	0.085167	947
MED4	0.0850538	948
MME	0.0850227	949
ZNHIT1	0.0847238	950
DEK	0.0846773	951
XBP1	0.0845898	952
URGCP	0.0844628	953
DNM3	0.0844028	954
SCRN1	0.0843734	955
INTS1	0.0843724	956
ZNRD2	0.0843476	957
BRAF	0.0843066	958
UBE2B	0.0842113	959
MRPL21	0.0841703	960
ZNF148	0.084146	961
CCDC71L	0.0839964	962
KIF14	0.0839872	963
HPX	0.0839316	964
S100A9	0.0839029	965
ZFP36	0.0839016	966
SLC25A22	0.0836985	967
TIMM29	0.0835794	968
POLG	0.0835762	969
SLC35F2	0.0835426	970
FBXO28	0.0834808	971
ILVBL	0.0833949	972
TBC1D5	0.0832543	973
KDM4C	0.0831644	974
LSP1	0.083158	975
MARCHF6	0.0830084	976
RBM22	0.0829527	977
S100A12	0.0828914	978
MKLN1	0.0828911	979
RHOG	0.0826876	980
BRK1	0.0824185	981
ANAPC13	0.0823812	982
RPS11	0.0821706	983
FNBP4	0.0821282	984
PHF14	0.0820862	985
TRIM28	0.0819999	986
TAF11	0.0819517	987
STRIP1	0.0817226	988
LACTB	0.0815676	989
TRA2B	0.0814194	990
TRIM58	0.0814006	991
FBL	0.0813733	992
VCP	0.0813581	993
EEF2K	0.0812255	994
CYP2R1	0.0811393	995
AKR1D1	0.0810927	996
SIGLEC7	0.0810679	997
CAT	0.0810574	998
EVI5L	0.081055	999
CENPT	0.0808222	1000
CNOT8	0.0807558	1001
DNAJC21	0.080747	1002
USF2	0.0805786	1003
PHF21A	0.0805467	1004
DENND1C	0.0804987	1005
JAK2	0.0804832	1006
RAD18	0.080458	1007
UBAP1	0.0804302	1008
SRF	0.0804185	1009
SERPINA3	0.0803082	1010
CPEB4	0.0802692	1011
DXO	0.0802514	1012
B4GALT3	0.0801889	1013
PROSER1	0.0800143	1014
GADD45GIP1	0.0799098	1015
DLG1	0.079811	1016
ZNF581	0.0796877	1017
DDAH2	0.0796513	1018
CCS	0.0794516	1019
TIMM10	0.0792108	1020
FBXW2	0.0792022	1021
F5	0.0790904	1022
ERC2	0.0789649	1023
GNL3	0.0788829	1024
PKNOX1	0.0788374	1025
HK3	0.0788339	1026
PSMA2	0.0787086	1027
PLK1	0.0783773	1028
RRAS	0.0783744	1029
PFKFB2	0.0783652	1030
OSTF1	0.078345	1031
PGM2L1	0.0781787	1032
AKT2	0.0779106	1033
PFDN1	0.0772982	1034
CD79A	0.0772894	1035
TRAF5	0.0772208	1036
H2BC4	0.0771252	1037
CLU	0.0770868	1038
LIMK1	0.0769488	1039
SMARCB1	0.0769106	1040
VEPH1	0.0768795	1041
ACTN3	0.0766776	1042
LILRB3	0.0762129	1043
ZMAT5	0.0760901	1044
MPZL1	0.0760304	1045
VPS50	0.0759896	1046
ZFYVE16	0.075959	1047
KATNAL2	0.0756794	1048
TMEM40	0.0756696	1049
GAB2	0.0755536	1050
LRG1	0.0754698	1051
SNX8	0.075392	1052
SMC5	0.075386	1053
RPL3	0.0750972	1054
FAM114A2	0.0750705	1055
TAF10	0.0748004	1056
CSGALNACT1	0.0747922	1057
EIF3D	0.0746485	1058
FBXL17	0.0746223	1059
CLTB	0.0745481	1060
SEC61G	0.0744654	1061
ABHD3	0.0744405	1062
POGZ	0.0742498	1063
SMPD1	0.0741983	1064
SPINDOC	0.0741653	1065
RCOR3	0.0740596	1066
CD59	0.0737212	1067
MCEMP1	0.0733744	1068
HMGA1	0.0733601	1069
CSTA	0.0733554	1070
IQGAP2	0.0733068	1071
MCOLN1	0.0732375	1072
MRPL4	0.0732116	1073
CALR	0.0730189	1074
SLC25A26	0.0728918	1075
DISC1	0.0728583	1076
YIF1A	0.072779	1077
TAB1	0.0727369	1078
BCAP29	0.0727247	1079
RPS23	0.0727151	1080
ABCD4	0.0727013	1081
MRPS25	0.0726134	1082
PPWD1	0.0725612	1083
RAB5A	0.0724136	1084
FAM169A	0.0722988	1085
EIF3B	0.0722955	1086
RPL15	0.0722699	1087
BUD23	0.0722039	1088
LONP2	0.0717232	1089
CD5	0.0717207	1090
ADAT1	0.0717135	1091
PHC3	0.0715924	1092
B3GAT3	0.071556	1093
DNAJB11	0.0714839	1094
INTS3	0.0713499	1095
CEP350	0.0712873	1096
GNG7	0.0712148	1097
ANP32B	0.0708864	1098
SLC7A5	0.0706997	1099
ST7	0.0705953	1100
AZGP1	0.070543	1101
C1orf52	0.0705292	1102
CYP4F3	0.0703722	1103
RPL7A	0.0702571	1104
CAMLG	0.0702255	1105
ENG	0.0701674	1106
CD6	0.0701657	1107
EWSR1	0.0701485	1108
INO80	0.070128	1109
RGS1	0.0700996	1110
INTS9	0.0700681	1111
SYVN1	0.0699036	1112
RUVBL1	0.0698036	1113
FCER1G	0.0696735	1114
RHBDD3	0.069594	1115
MRPL55	0.0695717	1116
DDX46	0.0694463	1117
TBC1D22B	0.069336	1118
CENPJ	0.0693201	1119
GMPPB	0.0693077	1120
PKLR	0.0692162	1121
PSAT1	0.0691385	1122
TAF7	0.0690465	1123
RPN1	0.0689657	1124
NUP205	0.0689507	1125
UGCG	0.0689487	1126
TUBB2A	0.0687341	1127
BTD	0.0684902	1128
HEMGN	0.0684872	1129
GBE1	0.0684625	1130
MBOAT7	0.0680986	1131
DDX59	0.0679152	1132
LPCAT1	0.0677297	1133
UBE4A	0.0677121	1134
RXRB	0.0676911	1135
H2BC15	0.0676301	1136
CELSR1	0.0676167	1137
SYK	0.0675934	1138
CDCA7L	0.067498	1139
PI4KA	0.0673841	1140
FAM126A	0.0673719	1141
NUP98	0.0673212	1142
NSUN5	0.0673103	1143
HLA-DPA1	0.067262	1144
PSMA1	0.0672295	1145
SLC35B3	0.0672094	1146
TANGO6	0.0671962	1147
MANF	0.0669854	1148
CSNK2A2	0.0669133	1149
ZNF212	0.0666503	1150
EIF2B2	0.0664293	1151
SMC2	0.0663637	1152
PARP4	0.0661866	1153
TUSC2	0.0661535	1154
KIF20A	0.0660082	1155
PHRF1	0.0660049	1156
FXR1	0.0659678	1157
RCN3	0.0659574	1158
MAST3	0.0659336	1159
MRPS24	0.0658224	1160
RIC8A	0.0658071	1161
MKRN1	0.0657283	1162
SNX30	0.0657245	1163
FAM3C	0.0656971	1164
ELL2	0.0655759	1165
ALDH1A3	0.0655382	1166
CERT1	0.0654976	1167
HLA-DRA	0.0652528	1168
RABL3	0.0651151	1169
GPX3	0.0650665	1170
PEX6	0.0650486	1171
POFUT2	0.064988	1172
KRIT1	0.0649515	1173
BAIAP2	0.0648667	1174
ARF4	0.0647311	1175
NDUFC1	0.0647246	1176
SNRPC	0.0646032	1177
RRP36	0.064558	1178
UBA52	0.0644386	1179
MCM3AP	0.06422	1180
WWOX	0.0641661	1181
COX6B1	0.0641636	1182
NDUFAF8	0.0641294	1183
LSM5	0.0639844	1184
FKBP2	0.0638519	1185
UFD1	0.0637715	1186
SERPINB1	0.0637356	1187
RFX7	0.0637072	1188
ARHGAP23	0.0635654	1189
YKT6	0.0633242	1190
METTL18	0.0632954	1191
MFN1	0.0631455	1192
PDCD6	0.0629578	1193
MBD4	0.0628816	1194
XRN1	0.0628208	1195
H2BC5	0.0627437	1196
IKZF1	0.0626908	1197
EIF4A2	0.0623506	1198
GPX4	0.0622676	1199
EMC7	0.0622146	1200
PPP1R35	0.0621728	1201
MTARC1	0.062093	1202
B4GAT1	0.0619702	1203
STING1	0.0617758	1204
SYNM	0.0617382	1205
TMEM205	0.0617039	1206
C19orf25	0.0616942	1207
PRKCD	0.0614788	1208
DOK2	0.0614403	1209
THAP11	0.0614319	1210
DIAPH1	0.0614278	1211
CGGBP1	0.0614251	1212
GPR89A	0.0613981	1213
SLC27A2	0.0613737	1214
SMYD3	0.0613476	1215
POLK	0.0613423	1216
MRPS17	0.0612434	1217
CALD1	0.0611185	1218
KLF16	0.0608406	1219
NOMO2	0.0606544	1220
CEP97	0.0605209	1221
TRAPPC11	0.0605162	1222
GIGYF1	0.0604364	1223
SRSF5	0.0603707	1224
ACP6	0.0603593	1225
PACSIN1	0.0603388	1226
IGLV3-25	0.0603205	1227
SLC30A6	0.060254	1228
TMCC2	0.0602046	1229
YIF1B	0.0600573	1230
HMGXB4	0.059945	1231
RAB30	0.0598332	1232
ANKMY2	0.0595138	1233
TRIM4	0.0594884	1234
COA1	0.0593488	1235
EMP3	0.0592753	1236
EI24	0.0592745	1237
EXOSC3	0.0592325	1238
FAAH	0.0592298	1239
THOC5	0.0591021	1240
MRPS2	0.0588034	1241
IFRD1	0.0588005	1242
ATP2C1	0.0583998	1243
RAB6A	0.0580874	1244
RPL35A	0.0580729	1245
RAB29	0.0578641	1246
ENTR1	0.0575735	1247
MRPS10	0.0575538	1248
KIF23	0.0575262	1249
GSK3A	0.057441	1250
HSPA5	0.057326	1251
ZNF787	0.0572875	1252
ZFP37	0.0572648	1253
NUP93	0.0572298	1254
ZC3HC1	0.0571882	1255
CDAN1	0.0571797	1256
LYRM4	0.0571389	1257
HRC	0.0571385	1258
TTC13	0.0569734	1259
AARS2	0.0569434	1260
BRD3	0.0569433	1261
GLRX2	0.0568335	1262
COMMD6	0.0566813	1263
NSMCE3	0.0566586	1264
NCLN	0.0565869	1265
TMEM120A	0.0565442	1266
GALNS	0.0564091	1267
OGDH	0.0562627	1268
EDEM3	0.0562308	1269
NCBP1	0.0561216	1270
SMYD2	0.0561123	1271
NUGGC	0.0560132	1272
NIBAN1	0.0559198	1273
PGAM2	0.0558406	1274
JAK3	0.0558078	1275
TRIM3	0.0557292	1276
VPS35L	0.0556902	1277
CD55	0.0556895	1278
NEU1	0.055633	1279
TRIM38	0.0555832	1280
ARHGEF11	0.0555668	1281
NEK4	0.0555655	1282
AP1S1	0.0554498	1283
RBSN	0.0553905	1284
EZH2	0.0553324	1285
PCID2	0.0552384	1286
CERK	0.0551971	1287
SPECC1L	0.0551313	1288
HRG	0.0551112	1289
CIC	0.0550645	1290
ARRDC1	0.0550201	1291
ENDOD1	0.055011	1292
GNPAT	0.0548777	1293
LENG1	0.054865	1294
LCP2	0.0548096	1295
HOMER3	0.0546774	1296
COQ9	0.0546337	1297
PTRH1	0.0545502	1298
GON4L	0.0545223	1299
ASNS	0.0544826	1300
SCAMP2	0.0543361	1301
NUCB2	0.0542743	1302
PAXX	0.054141	1303
GOLM2	0.0541329	1304
TTC3	0.054091	1305
UBE2M	0.0540765	1306
XPA	0.0539812	1307
TJP1	0.0539156	1308
HMBS	0.0536095	1309
SF3A1	0.0535676	1310
SIGLEC9	0.053557	1311
BCL2	0.0535002	1312
MED22	0.0534758	1313
APOBEC3A	0.0534697	1314
POLR1H	0.0534402	1315
LIN37	0.053393	1316
DPY19L3	0.0533372	1317
EHBP1L1	0.0532769	1318
POP4	0.0532536	1319
JARID2	0.0532459	1320
SNRK	0.0531841	1321
RAD9A	0.053106	1322
FSD1L	0.0529715	1323
ZSCAN18	0.0528943	1324
BRPF3	0.0526928	1325
RFX1	0.0525201	1326
DAGLB	0.0524796	1327
NUB1	0.0523645	1328
SCIN	0.0523577	1329
FNTB	0.0523269	1330
TBC1D2	0.0523051	1331
MBD1	0.052304	1332
WHAMM	0.0522625	1333
RAI14	0.0521808	1334
TPM1	0.0520438	1335
TREX1	0.0520392	1336
TIPIN	0.0520256	1337
NVL	0.0519219	1338
HSP90AB1	0.0518472	1339
CLTCL1	0.0517896	1340
ANAPC10	0.0517758	1341
GANAB	0.0516823	1342
RPL10A	0.0514888	1343
TAL1	0.0514768	1344
TAGLN	0.0514583	1345
TNRC6A	0.0514558	1346
H1-4	0.0514205	1347
RPS19BP1	0.0513766	1348
C19orf12	0.0513679	1349
FMC1	0.0513248	1350
H2BU1	0.0512877	1351
MEF2C	0.0512132	1352
LSAMP	0.0511649	1353
SOAT1	0.0511567	1354
NTPCR	0.0511531	1355
TUBA8	0.0509392	1356
PIEZO1	0.0505326	1357
MTO1	0.0505167	1358
TENT5A	0.050427	1359
RP9	0.0503375	1360
PRKAR2B	0.0501853	1361
SAMD4B	0.0501472	1362
MPHOSPH6	0.0501163	1363
RPL7L1	0.0501122	1364
TULP4	0.049976	1365
AIF1	0.0498329	1366
GBA2	0.0497999	1367
NOM1	0.0496585	1368
YIPF5	0.0496248	1369
MRPS6	0.0496115	1370
CARD9	0.0496044	1371
ARL13B	0.0495066	1372
FAM120A	0.0494567	1373
MCM3	0.0493946	1374
ETFA	0.0492887	1375
BAG1	0.0492103	1376
ZFR	0.0491821	1377
UHRF2	0.0491271	1378
EPB42	0.049014	1379
AP1B1	0.0489998	1380
SCYL3	0.0489454	1381
SRPK1	0.0489281	1382
RAB3GAP2	0.0488281	1383
U2SURP	0.0487478	1384
CCL3	0.0486635	1385
GNG11	0.0486281	1386
CRTC3	0.0485426	1387
ALAD	0.048503	1388
NPC1	0.0484744	1389
PIN1	0.0484158	1390
PTP4A1	0.0484049	1391
GPI	0.0484045	1392
LILRB4	0.0483528	1393
HLA-DRB1	0.048327	1394
AZI2	0.0482964	1395
SHFL	0.0481717	1396
POLR3H	0.0480913	1397
MRPS18B	0.0480629	1398
DAXX	0.0480364	1399
MIOS	0.0479709	1400
CREBRF	0.0479695	1401
NLRC5	0.0479109	1402
SKIV2L	0.0479032	1403
SERPINB6	0.047788	1404
RAB43	0.0477081	1405
GTF3C5	0.0476606	1406
LMNA	0.0476284	1407
ADCY7	0.0475686	1408
UQCC2	0.0474675	1409
C19orf53	0.0474072	1410
PRDX5	0.0474029	1411
DNAAF5	0.0473783	1412
FAR1	0.0473714	1413
MED6	0.0473332	1414
CD3G	0.0473324	1415
DNAJA1	0.0472914	1416
PSMA4	0.0472663	1417
ZFPM1	0.0472186	1418
UTP4	0.0471829	1419
DAPK2	0.0471244	1420
RPP14	0.0470896	1421
ITPKB	0.0469778	1422
SNW1	0.0468771	1423
PPP1CB	0.0468582	1424
RPS3A	0.0468134	1425
CBLL1	0.0467944	1426
ATP1A1	0.0467461	1427
PPP6R3	0.0467363	1428
SCOC	0.0467021	1429
DEFA4	0.0467012	1430
SPARC	0.0466924	1431
FANCI	0.046639	1432
MCUR1	0.0466149	1433
CENPU	0.0466127	1434
OTULINL	0.0466028	1435
SRSF3	0.0465852	1436
CAMSAP1	0.0465481	1437
SNRPD3	0.0465305	1438
ERMAP	0.0464472	1439
FSTL1	0.046432	1440
SPG7	0.0464027	1441
TNC	0.0463497	1442
SGTB	0.0462237	1443
MCM5	0.0461405	1444
PRRC1	0.0461052	1445
TRIP13	0.0458921	1446
CD33	0.0458542	1447
BID	0.0457116	1448
TNRC18	0.0456661	1449
GPATCH2	0.0456556	1450
L3MBTL2	0.0455716	1451
BACH2	0.0454476	1452
CDCA5	0.0454201	1453
MAD2L1BP	0.0453466	1454
PDCD10	0.0453455	1455
GYPA	0.0452741	1456
DOK3	0.0452161	1457
ARPC1B	0.0451606	1458
VCAN	0.0450367	1459
HSD17B7	0.0449664	1460
ALYREF	0.044963	1461
SWAP70	0.0449353	1462
MLC1	0.0449072	1463
SIRT5	0.044859	1464
USP38	0.0447827	1465
IGLV1-47	0.0447377	1466
VGLL4	0.0447088	1467
RAPGEF6	0.0447071	1468
POLG2	0.0446707	1469
GGT5	0.0446293	1470
RPS6KA4	0.0445641	1471
DHX30	0.0445457	1472
RHEB	0.0445288	1473
UAP1L1	0.0444901	1474
IGKV4-1	0.0444229	1475
TOR3A	0.0443766	1476
MYO1G	0.0440979	1477
LIPE	0.044055	1478
PALLD	0.044052	1479
DHODH	0.0440285	1480
UBXN1	0.0440041	1481
SNX1	0.0439478	1482
ZBTB43	0.0439316	1483
SNX15	0.0438551	1484
PARVB	0.0435618	1485
ING3	0.043322	1486
MACIR	0.0433056	1487
DNM1	0.0432493	1488
USP13	0.0430821	1489
SACS	0.04304	1490
GNB4	0.0429029	1491
PSMG3	0.0428975	1492
ABCE1	0.0428728	1493
AHCYL2	0.0428564	1494
HNRNPU	0.0428395	1495
CLIC3	0.0427603	1496
JADE2	0.0427413	1497
ASL	0.0427312	1498
TUBG1	0.0427076	1499
UMAD1	0.0426646	1500
NEU3	0.0426134	1501
SEL1L	0.0424743	1502
RBX1	0.0424234	1503
CCDC77	0.042366	1504
PSMB9	0.0423296	1505
MCAM	0.0423063	1506
EIF1B	0.042271	1507
STARD5	0.0421626	1508
C18orf25	0.0421545	1509
BCKDHB	0.0421314	1510
TAF8	0.0420737	1511
PLEKHG3	0.0420514	1512
ATP13A3	0.0420376	1513
IBA57	0.0419321	1514
ERAP2	0.0418927	1515
SAE1	0.0418264	1516
DNAJC6	0.04179	1517
DDX19B	0.0417857	1518
CYFIP1	0.0417098	1519
EZH1	0.0416518	1520
MTCH1	0.0416378	1521
BAZ1B	0.041627	1522
RSL24D1	0.0415861	1523
TMEM63A	0.0414884	1524
COLEC11	0.0414692	1525
FAM111A	0.0414663	1526
CEP164	0.0414613	1527
GGA2	0.0413821	1528
ZNF331	0.0412863	1529
DTNBP1	0.0411965	1530
AP2A1	0.0411007	1531
MIB1	0.041047	1532
NAF1	0.0410127	1533
COG7	0.0409946	1534
ZER1	0.0409543	1535
ATPAF2	0.0409273	1536
MS4A1	0.0409258	1537
DNPH1	0.0409005	1538
RPS10	0.0408454	1539
MYO5B	0.0407962	1540
GRK6	0.0407766	1541
LGALS1	0.0407079	1542
TCERG1	0.0405977	1543
H1-3	0.0404849	1544
RAB5C	0.0404359	1545
CCT8	0.0404237	1546
MPC2	0.040393	1547
BABAM1	0.0403539	1548
PDLIM7	0.0403312	1549
MTF2	0.0403302	1550
TMEM126B	0.0403226	1551
ITFG1	0.0402789	1552
C22orf39	0.04025	1553
UBL5	0.0402251	1554
NOB1	0.0401794	1555
CBFA2T3	0.0401404	1556
FN3KRP	0.0401385	1557
PGGT1B	0.0400902	1558
RIN1	0.0400647	1559
PPARD	0.0400095	1560
RAB33B	0.039978	1561
CEP162	0.0399743	1562
CANX	0.0399641	1563
YPEL5	0.039886	1564
TCIRG1	0.0398632	1565
ETV3	0.0398266	1566
CLEC4E	0.0398051	1567
CD48	0.0397201	1568
PLEKHO1	0.0396845	1569
NSA2	0.0396752	1570
AMPD3	0.0395934	1571
SMPD3	0.0395305	1572
PLCD1	0.0395214	1573
CBX6	0.0394893	1574
TRIP6	0.0394779	1575
THEM4	0.0394471	1576
PEX19	0.0394116	1577
NDUFA11	0.039397	1578
GALC	0.0393804	1579
EOGT	0.0393625	1580
SAMSN1	0.039246	1581
CNOT1	0.039192	1582
RASA4	0.0391441	1583
ENAH	0.039087	1584
SMCR8	0.0390837	1585
TOP3A	0.0389821	1586
ZC3H7B	0.0389576	1587
WRAP53	0.0389242	1588
GLRX	0.0388508	1589
ZNF687	0.0388157	1590
MRPL34	0.0387533	1591
ISL2	0.0386964	1592
MPEG1	0.0386757	1593
ARL6IP5	0.0386549	1594
PSMB8	0.0385893	1595
PMM1	0.0385735	1596
CYB5R3	0.0385727	1597
EDNRB	0.0385573	1598
GTF2E2	0.0384608	1599
H3-3B	0.0384429	1600
MON1A	0.0384313	1601
CLK3	0.038401	1602
EXT2	0.0383849	1603
SSR1	0.0382899	1604
SERPIND1	0.038217	1605
ACOT13	0.0382153	1606
DDB2	0.0382124	1607
SMTN	0.0381607	1608
PHIP	0.0381457	1609
SRR	0.0381345	1610
XYLB	0.0380589	1611
IL18	0.0380424	1612
PPP2R5A	0.0380249	1613
YOD1	0.0380048	1614
RAB44	0.0379594	1615
AOAH	0.0379535	1616
IRF7	0.0379482	1617
SCRN2	0.0379453	1618
POLR2H	0.0379045	1619
SMU1	0.0378817	1620
BPHL	0.037833	1621
ABHD17B	0.0376699	1622
WDR46	0.0376448	1623
DDX56	0.0376222	1624
SERPINF1	0.0376056	1625
MCUB	0.03753	1626
UBAP2	0.0375266	1627
STARD3	0.0375056	1628
ATXN1	0.0373652	1629
HSDL1	0.0373206	1630
HACD2	0.0372978	1631
PLRG1	0.0372416	1632
RPL28	0.0372385	1633
MRPS27	0.0372265	1634
IRF3	0.0370546	1635
CPNE1	0.0369819	1636
HLA-DMA	0.0369707	1637
PACSIN3	0.0369671	1638
SNRPG	0.0369242	1639
MMUT	0.0369027	1640
RELCH	0.0368775	1641
CLNS1A	0.036871	1642
FLOT1	0.0368513	1643
TEX30	0.0368481	1644
VKORC1L1	0.0367691	1645
NDE1	0.0367125	1646
KMO	0.0366948	1647
SNAP23	0.0366781	1648
LILRA2	0.0365918	1649
KLHL8	0.0364988	1650
BCAM	0.0364209	1651
HPS4	0.0364194	1652
MAP2K2	0.0363483	1653
TOLLIP	0.0363026	1654
MGST2	0.0363024	1655
CAPN5	0.0362424	1656
SCAMP3	0.0362207	1657
DENND6A	0.0362027	1658
DDX39B	0.0361848	1659
MFAP1	0.0361771	1660
TRBC1	0.0361706	1661
PPP3R1	0.036148	1662
RAB12	0.0361353	1663
ASCC2	0.036115	1664
SUPT4H1	0.0359722	1665
STXBP2	0.0359557	1666
BAG6	0.0359232	1667
GATAD1	0.0359136	1668
VEZF1	0.0358757	1669
SCYL1	0.0358468	1670
COX11	0.0357865	1671
SAP18	0.0357753	1672
DUSP22	0.0357062	1673
RANGAP1	0.0356292	1674
CEP152	0.0356177	1675
LSM8	0.0355106	1676
DOHH	0.0354983	1677
BNIP1	0.0354466	1678
RNF7	0.035442	1679
TMEM30A	0.0354364	1680
SON	0.0354201	1681
HMGN3	0.0353505	1682
ACY3	0.0353243	1683
PDIA3	0.0352621	1684
PGS1	0.0351903	1685
RBM25	0.0351702	1686
GCLC	0.0351453	1687
HROB	0.0350828	1688
TSNAX	0.0350443	1689
SMG8	0.0349881	1690
CHD4	0.0349721	1691
TSTD2	0.0349482	1692
DDX39A	0.0349474	1693
KIAA0586	0.0349452	1694
ACTC1	0.0349232	1695
CCT4	0.0348569	1696
ZNF814	0.034845	1697
BCL9	0.0348361	1698
RPL21	0.0346949	1699
SAMD9L	0.0346596	1700
HDAC10	0.034621	1701
MYD88	0.0345981	1702
ERO1B	0.0345238	1703
WDR76	0.0344443	1704
NNMT	0.0344166	1705
ASH2L	0.0343425	1706
ASAH1	0.034328	1707
DCLK1	0.0343261	1708
NUDT6	0.0343057	1709
BRCA2	0.0342824	1710
LRRC8C	0.0342172	1711
PDLIM2	0.0341907	1712
AMFR	0.0341529	1713
ADGRG3	0.0341098	1714
KCTD12	0.0340815	1715
MUTYH	0.0340453	1716
SGSH	0.0340369	1717
TRA2A	0.0340009	1718
UNC13B	0.0339337	1719
PHF1	0.0339307	1720
LRCH4	0.0339244	1721
OSBPL5	0.0337827	1722
S100A4	0.0337775	1723
IQCB1	0.0337565	1724
BTBD2	0.0336801	1725
FDXR	0.0335691	1726
CLGN	0.0335598	1727
THOC1	0.0334433	1728
PIK3IP1	0.0334433	1729
BBS7	0.033424	1730
PON2	0.033305	1731
PAXBP1	0.0332642	1732
DPH7	0.033186	1733
PTK2B	0.0331585	1734
CTIF	0.0330278	1735
RASA3	0.0330048	1736
RGL2	0.0329994	1737
NINJ1	0.0329516	1738
SCAF1	0.0328177	1739
LSM6	0.0328113	1740
CRYM	0.0327632	1741
FEM1B	0.0327352	1742
LYPLAL1	0.0327348	1743
CHD2	0.0327048	1744
HP	0.0327003	1745
PEAK3	0.032528	1746
ZNF507	0.0323896	1747
WDR73	0.0323461	1748
GSTCD	0.0322519	1749
MAPK14	0.0322484	1750
TMX2	0.032238	1751
RAPGEF5	0.0322198	1752
AP2A2	0.0321689	1753
QPCT	0.0320838	1754
SUPT7L	0.0320615	1755
SEC16A	0.0319352	1756
LLGL1	0.0319317	1757
DGCR6L	0.0318841	1758
TBCK	0.0318719	1759
NLE1	0.0318113	1760
TARS2	0.0318071	1761
NCAPH2	0.0317208	1762
MCFD2	0.0317195	1763
DUT	0.0317147	1764
BRI3	0.0317072	1765
TFIP11	0.031693	1766
MIEF1	0.0316455	1767
PXK	0.031638	1768
RANBP6	0.0316119	1769
OXLD1	0.0316105	1770
AOC3	0.0316045	1771
RNF166	0.0316026	1772
IGF2BP3	0.031585	1773
IGLC3	0.0315792	1774
CD177	0.0315605	1775
ATP6V1E1	0.0314426	1776
KIAA1671	0.0314264	1777
R3HCC1	0.031388	1778
FIG4	0.0313798	1779
BCR	0.0313753	1780
SH3GLB2	0.0313615	1781
BAK1	0.0313114	1782
CPSF3	0.0312355	1783
STT3A	0.0311907	1784
POU2F1	0.031182	1785
ANAPC11	0.0311585	1786
KLF13	0.0311138	1787
MED17	0.0310863	1788
CLASP2	0.0309883	1789
EVPL	0.0309857	1790
POLR2C	0.0309791	1791
GAS2L1	0.0309388	1792
SELENOO	0.0309238	1793
DALRD3	0.0309178	1794
RTN1	0.0309029	1795
PHB	0.0308603	1796
PEDS1	0.0308227	1797
NFATC1	0.0307932	1798
GNAZ	0.0307885	1799
UTP11	0.0307154	1800
HERPUD1	0.0306821	1801
NT5C3A	0.030674	1802
NIPSNAP2	0.0306475	1803
TK2	0.0306338	1804
DLGAP5	0.0306277	1805
NDUFB5	0.0305667	1806
TMC8	0.0305259	1807
C2CD2	0.0305237	1808
MRPL40	0.0305088	1809
TEX264	0.0304912	1810
NR2C2	0.0302718	1811
ING4	0.0302254	1812
MYO19	0.0302132	1813
VMP1	0.0301846	1814
FOXN3	0.0301822	1815
TIMD4	0.0301341	1816
BTN3A1	0.030051	1817
MAST2	0.0300086	1818
DSTYK	0.0299992	1819
FHIT	0.0299693	1820
GSTP1	0.0298711	1821
FCGR2B	0.0297831	1822
BTN2A1	0.0297203	1823
PLXNB2	0.0296807	1824
INTS12	0.0296033	1825
MED24	0.0294606	1826
PRIM2	0.029454	1827
EOMES	0.0294126	1828
CHTF8	0.0293598	1829
CBFB	0.0293409	1830
RPL24	0.0293193	1831
PRPF8	0.0292946	1832
SMARCA5	0.0292731	1833
TADA3	0.0292117	1834
DEFA1	0.0291944	1835
GALK2	0.0291244	1836
PRPF38A	0.0291203	1837
SH3BGRL2	0.0290455	1838
MACROD1	0.0290426	1839
ATP10B	0.0290408	1840
GPNMB	0.0290161	1841
ENOSF1	0.0289932	1842
TSEN54	0.0289906	1843
ZMAT3	0.0289562	1844
DDX52	0.0289083	1845
CLEC1B	0.0289052	1846
SNRNP200	0.0288699	1847
FCRL5	0.0288568	1848
ING2	0.0288549	1849
SAP30BP	0.0288254	1850
CCNA2	0.0288048	1851
KIAA1143	0.0287772	1852
COX7A2L	0.0287731	1853
CCT7	0.0287629	1854
HTRA2	0.0286751	1855
MTMR2	0.0286142	1856
CNTROB	0.0286012	1857
MRPL38	0.0285618	1858
CYB5R4	0.0285144	1859
POLDIP3	0.028461	1860
CCDC93	0.0284266	1861
TTI2	0.0284217	1862
DHX40	0.0284122	1863
CFDP1	0.0283759	1864
DGKZ	0.0283411	1865
NRDE2	0.0282107	1866
FLOT2	0.0282005	1867
COPS7A	0.0281777	1868
MAP1B	0.0280406	1869
TSR1	0.0280304	1870
CBLB	0.0279059	1871
TFG	0.0278887	1872
SAT2	0.02787	1873
RHAG	0.0278399	1874
HMGB2	0.027825	1875
DCAF5	0.0277734	1876
ZFP69B	0.0277209	1877
MYEF2	0.0277148	1878
SF3B4	0.0277094	1879
CDKN1B	0.0276964	1880
DDX28	0.0276298	1881
TYMP	0.0276066	1882
UBP1	0.0275822	1883
PDE3A	0.0275187	1884
ELMOD2	0.0274969	1885
COMMD7	0.0274436	1886
TPMT	0.0274083	1887
GPBP1L1	0.0274006	1888
RPS10-NUDT3	0.0274005	1889
CNST	0.0273727	1890
MCTP2	0.0273336	1891
SEPTIN5	0.0273295	1892
CD109	0.0273053	1893
NOMO1	0.0272326	1894
DHX33	0.0272253	1895
GMEB2	0.0271907	1896
MRPL53	0.0271892	1897
EIF3L	0.0271764	1898
MAP4	0.0271721	1899
OSBPL11	0.0271492	1900
OSBP	0.0271275	1901
GSS	0.0270149	1902
TJAP1	0.0268332	1903
PRKCB	0.0268031	1904
KIF13A	0.0267569	1905
NKIRAS1	0.0267543	1906
EMC10	0.0266589	1907
LUC7L2	0.0266523	1908
PPP1R13L	0.0266396	1909
NOL7	0.0266063	1910
VPS41	0.0265427	1911
PDPR	0.0265364	1912
RASGRP4	0.0265243	1913
ARID1B	0.0265215	1914
ATP5PD	0.0265118	1915
TIMM17A	0.0265109	1916
PCBP1	0.026493	1917
R3HDM4	0.026477	1918
DPYSL2	0.026464	1919
IFT20	0.026455	1920
CARS2	0.0264322	1921
PLOD3	0.0264149	1922
NEDD9	0.0264143	1923
MED13	0.026411	1924
ANPEP	0.0264046	1925
SELENOI	0.0263949	1926
DDX17	0.0263908	1927
EPN2	0.0262993	1928
DES	0.0262989	1929
STAT5B	0.026281	1930
ATP5PO	0.0262447	1931
RPS15A	0.0262327	1932
SRSF1	0.0261069	1933
RALBP1	0.0261058	1934
CLTC	0.0261011	1935
ESYT2	0.0260787	1936
ERICH1	0.0260607	1937
NAP1L4	0.0258906	1938
SYNE3	0.025867	1939
PPFIBP2	0.0258066	1940
IDNK	0.0257878	1941
COX5B	0.0257828	1942
RCC1L	0.0257642	1943
CRYBG3	0.0257301	1944
JUP	0.025702	1945
TMED10	0.0256739	1946
CTNNB1	0.0256079	1947
B2M	0.025548	1948
NOTCH2	0.0255341	1949
KDM1B	0.0255038	1950
SPOP	0.0254725	1951
FTSJ3	0.0254707	1952
GRAP2	0.0254582	1953
MRPL12	0.0254526	1954
PELI1	0.0254155	1955
MYNN	0.0253935	1956
LLGL2	0.0253369	1957
RNPC3	0.0253351	1958
SEPTIN4	0.0252956	1959
NACC1	0.0251925	1960
BCAS2	0.0251449	1961
MCM9	0.0251437	1962
NCAPD2	0.0251407	1963
NAIF1	0.0251264	1964
ELF2	0.0250309	1965
SMARCE1	0.0250214	1966
CHCHD2	0.025009	1967
DCXR	0.0248276	1968
NPLOC4	0.0248166	1969
MRPL41	0.0247969	1970
NAMPT	0.0247728	1971
BEND5	0.0247681	1972
FAR2	0.0247172	1973
ERH	0.0247042	1974
PRPF4B	0.0246961	1975
SNX11	0.0246726	1976
ACTR10	0.024661	1977
SAAL1	0.0246568	1978
TTC7B	0.0246258	1979
CEP41	0.0246258	1980
NOL11	0.0246165	1981
JUNB	0.0245467	1982
PPT2	0.0245455	1983
VARS1	0.0244639	1984
PRPSAP2	0.0244597	1985
ITGB5	0.0244556	1986
EEF1B2	0.024455	1987
MAP2K7	0.024421	1988
GNAI3	0.0244097	1989
AP2B1	0.0243984	1990
NPIPB5	0.0243965	1991
MZT2B	0.024361	1992
HIGD1A	0.0243593	1993
SAP30	0.0242899	1994
RRM2	0.0242118	1995
LAMTOR5	0.0242056	1996
ARPC5L	0.0241118	1997
ESCO2	0.024099	1998
GUSB	0.0240798	1999
[truncated: 5,766 more rows]

## Sheet: 1F
id	normalized enrichment score	rank
KEGG_RIBOSOME	9.8273	1
KEGG_SPLICEOSOME	8.2407	2
chr11p15	6.2777	3
chr7q22	6.1666	4
KEGG_PROGESTERONE_MEDIATED_OOCYTE_MATURATION	5.1508	5
KEGG_RNA_POLYMERASE	4.893	6
KEGG_HUNTINGTONS_DISEASE	4.7708	7
KEGG_MTOR_SIGNALING_PATHWAY	4.683	8
KEGG_TIGHT_JUNCTION	4.428	9
chr19q13	4.3833	10
KEGG_PROTEASOME	4.3274	11
chr1q21	4.2545	12
KEGG_OOCYTE_MEIOSIS	4.1305	13
KEGG_SPHINGOLIPID_METABOLISM	4.0141	14
KEGG_CARDIAC_MUSCLE_CONTRACTION	3.9434	15
chr7p13	3.8413	16
KEGG_VIBRIO_CHOLERAE_INFECTION	3.8122	17
chr9q34	3.8065	18
chr1q25	3.7642	19
chr1q23	3.7296	20
KEGG_THYROID_CANCER	3.7094	21
KEGG_ASTHMA	3.6924	22
chr6p21	3.6637	23
chr4q31	3.6379	24
KEGG_RNA_DEGRADATION	3.5869	25
KEGG_COLORECTAL_CANCER	3.392	26
KEGG_INTESTINAL_IMMUNE_NETWORK_FOR_IGA_PRODUCTION	3.2922	27
KEGG_OXIDATIVE_PHOSPHORYLATION	3.2827	28
KEGG_FC_GAMMA_R_MEDIATED_PHAGOCYTOSIS	3.2432	29
KEGG_LYSOSOME	3.1182	30
KEGG_PATHOGENIC_ESCHERICHIA_COLI_INFECTION	3.1182	31
KEGG_EPITHELIAL_CELL_SIGNALING_IN_HELICOBACTER_PYLORI_INFECTION	3.0401	32
chr5q22	3.0307	33
chr1q22	2.9059	34
chr22q13	2.8901	35
KEGG_PURINE_METABOLISM	2.781	36
chr17q22	2.7702	37
chr1q24	2.7503	38
KEGG_VIRAL_MYOCARDITIS	2.73	39
KEGG_INSULIN_SIGNALING_PATHWAY	2.6279	40
KEGG_TOLL_LIKE_RECEPTOR_SIGNALING_PATHWAY	2.6268	41
chr1q42	2.5454	42
KEGG_PYRIMIDINE_METABOLISM	2.5204	43
KEGG_WNT_SIGNALING_PATHWAY	2.4321	44
chr22q12	2.3287	45
chr1q31	2.2781	46
chr7p15	2.2728	47
chr4q24	2.2343	48
KEGG_AMYOTROPHIC_LATERAL_SCLEROSIS_ALS	2.1754	49
chr6q14	2.1603	50
KEGG_PROTEIN_EXPORT	2.0935	51
chr5q15	2.0722	52
KEGG_LEUKOCYTE_TRANSENDOTHELIAL_MIGRATION	2.0514	53
chr7q33	2.0451	54
chr16q21	1.9868	55
KEGG_SMALL_CELL_LUNG_CANCER	1.98	56
KEGG_PATHWAYS_IN_CANCER	1.9675	57
chr11q13	1.941	58
KEGG_PROXIMAL_TUBULE_BICARBONATE_RECLAMATION	1.886	59
chr15q26	1.881	60
KEGG_PRIMARY_IMMUNODEFICIENCY	1.863	61
chr5q33	1.8399	62
KEGG_ANTIGEN_PROCESSING_AND_PRESENTATION	1.8312	63
chr4q32	1.768	64
KEGG_DILATED_CARDIOMYOPATHY	1.7657	65
KEGG_NON_SMALL_CELL_LUNG_CANCER	1.6999	66
KEGG_HYPERTROPHIC_CARDIOMYOPATHY_HCM	1.6984	67
KEGG_REGULATION_OF_ACTIN_CYTOSKELETON	1.6977	68
KEGG_UBIQUITIN_MEDIATED_PROTEOLYSIS	1.6743	69
KEGG_PHOSPHATIDYLINOSITOL_SIGNALING_SYSTEM	1.6685	70
KEGG_GLYCOSAMINOGLYCAN_DEGRADATION	1.6672	71
KEGG_CELL_CYCLE	1.6583	72
KEGG_GLIOMA	1.6542	73
chr5p15	1.6507	74
KEGG_LEISHMANIA_INFECTION	1.6094	75
chr13q13	1.5671	76
KEGG_VASOPRESSIN_REGULATED_WATER_REABSORPTION	1.5595	77
KEGG_OTHER_GLYCAN_DEGRADATION	1.558	78
KEGG_DNA_REPLICATION	1.554	79
chr17p11	1.5242	80
chr7q32	1.5218	81
chr2p14	1.4988	82
chr15q22	1.474	83
KEGG_PENTOSE_PHOSPHATE_PATHWAY	1.4552	84
chr7p21	1.454	85
chr22q11	1.443	86
KEGG_ADHERENS_JUNCTION	1.4283	87
chr12q24	1.4263	88
KEGG_TYPE_I_DIABETES_MELLITUS	1.3942	89
KEGG_MISMATCH_REPAIR	1.3725	90
chr1q32	1.3694	91
KEGG_FC_EPSILON_RI_SIGNALING_PATHWAY	1.3414	92
KEGG_GRAFT_VERSUS_HOST_DISEASE	1.3203	93
chr4q35	1.318	94
KEGG_INOSITOL_PHOSPHATE_METABOLISM	1.3005	95
KEGG_ARACHIDONIC_ACID_METABOLISM	1.2727	96
chr12p11	1.2662	97
chr12p13	1.2626	98
KEGG_AUTOIMMUNE_THYROID_DISEASE	1.2567	99
KEGG_ALDOSTERONE_REGULATED_SODIUM_REABSORPTION	1.2548	100
chr6p25	1.2529	101
chr3p21	1.246	102
KEGG_CELL_ADHESION_MOLECULES_CAMS	1.2212	103
chr4q12	1.204	104
KEGG_ALLOGRAFT_REJECTION	1.1942	105
chr17q12	1.1804	106
KEGG_GLYCINE_SERINE_AND_THREONINE_METABOLISM	1.1293	107
chr7q11	1.1253	108
chr9q32	1.0695	109
KEGG_HEMATOPOIETIC_CELL_LINEAGE	1.0168	110
chr17q25	1.0134	111
KEGG_PANCREATIC_CANCER	1.0102	112
chr16q12	0.9961	113
KEGG_ALANINE_ASPARTATE_AND_GLUTAMATE_METABOLISM	0.9896	114
KEGG_P53_SIGNALING_PATHWAY	0.9651	115
KEGG_ENDOCYTOSIS	0.9615	116
KEGG_SYSTEMIC_LUPUS_ERYTHEMATOSUS	0.9551	117
KEGG_ALZHEIMERS_DISEASE	0.9238	118
chr6p22	0.9116	119
chr1q41	0.8996	120
KEGG_MELANOMA	0.8952	121
chr16q23	0.8891	122
chr6q21	0.882	123
chr16p13	0.8699	124
KEGG_NON_HOMOLOGOUS_END_JOINING	0.8663	125
KEGG_PROSTATE_CANCER	0.8527	126
KEGG_CHEMOKINE_SIGNALING_PATHWAY	0.8449	127
KEGG_NEUROTROPHIN_SIGNALING_PATHWAY	0.8444	128
chr11q12	0.8332	129
KEGG_VEGF_SIGNALING_PATHWAY	0.8065	130
chr17p13	0.7277	131
chr2p11	0.7221	132
chr11q23	0.7175	133
KEGG_PARKINSONS_DISEASE	0.7123	134
chr2q35	0.7115	135
chr4q25	0.7114	136
chr14q21	0.707	137
KEGG_STARCH_AND_SUCROSE_METABOLISM	0.6991	138
KEGG_HOMOLOGOUS_RECOMBINATION	0.6952	139
KEGG_ARRHYTHMOGENIC_RIGHT_VENTRICULAR_CARDIOMYOPATHY_ARVC	0.6655	140
chr12q13	0.6652	141
chr2p15	0.6243	142
KEGG_NITROGEN_METABOLISM	0.6177	143
KEGG_JAK_STAT_SIGNALING_PATHWAY	0.6133	144
chr11p11	0.5837	145
KEGG_B_CELL_RECEPTOR_SIGNALING_PATHWAY	0.5713	146
chr9q33	0.5669	147
chr7p14	0.5424	148
KEGG_CHRONIC_MYELOID_LEUKEMIA	0.5397	149
chr11q21	0.5318	150
chr6p12	0.5129	151
KEGG_ENDOMETRIAL_CANCER	0.4878	152
KEGG_FRUCTOSE_AND_MANNOSE_METABOLISM	0.478	153
chr9q22	0.4338	154
KEGG_RENAL_CELL_CARCINOMA	0.4094	155
KEGG_NATURAL_KILLER_CELL_MEDIATED_CYTOTOXICITY	0.4062	156
chr2p25	0.4049	157
chr14q13	0.3591	158
KEGG_LONG_TERM_POTENTIATION	0.3301	159
KEGG_ERBB_SIGNALING_PATHWAY	0.327	160
KEGG_BASE_EXCISION_REPAIR	0.3134	161
chr4p16	0.3129	162
KEGG_BLADDER_CANCER	0.3008	163
chr15q21	0.2998	164
chr4p15	0.2942	165
KEGG_TGF_BETA_SIGNALING_PATHWAY	0.2937	166
chr3q26	0.2851	167
chr13q22	0.2833	168
chr16p11	0.2814	169
KEGG_CYTOSOLIC_DNA_SENSING_PATHWAY	0.2378	170
chr2q24	0.2335	171
chr3p14	0.2285	172
chr2p13	0.2252	173
KEGG_NEUROACTIVE_LIGAND_RECEPTOR_INTERACTION	0.219	174
chr7q31	0.2137	175
KEGG_HISTIDINE_METABOLISM	0.2069	176
chr4q21	0.1959	177
KEGG_PRION_DISEASES	0.1954	178
KEGG_TYPE_II_DIABETES_MELLITUS	0.1746	179
KEGG_ACUTE_MYELOID_LEUKEMIA	0.1743	180
chr12q21	0.1458	181
chr4p14	0.1453	182
chr20p13	0.1445	183
chr6q23	0.1307	184
KEGG_SELENOAMINO_ACID_METABOLISM	0.1101	185
KEGG_COMPLEMENT_AND_COAGULATION_CASCADES	0.0488	186
chr12q23	0.0408	187
KEGG_ARGININE_AND_PROLINE_METABOLISM	0.0277	188
KEGG_CALCIUM_SIGNALING_PATHWAY	0.0267	189
chr14q23	-0.0397	190
KEGG_BASAL_TRANSCRIPTION_FACTORS	-0.0425	191
KEGG_ADIPOCYTOKINE_SIGNALING_PATHWAY	-0.0488	192
KEGG_GLUTATHIONE_METABOLISM	-0.0508	193
chr4q28	-0.0551	194
chr4q22	-0.0712	195
KEGG_VASCULAR_SMOOTH_MUSCLE_CONTRACTION	-0.0803	196
KEGG_AMINO_SUGAR_AND_NUCLEOTIDE_SUGAR_METABOLISM	-0.0825	197
chr8q22	-0.0834	198
chr16p12	-0.1135	199
KEGG_MELANOGENESIS	-0.1228	200
chr17q23	-0.1344	201
chr12q12	-0.1345	202
chr3p22	-0.1355	203
chr4q13	-0.1383	204
chr15q25	-0.1398	205
KEGG_TRYPTOPHAN_METABOLISM	-0.1655	206
chr14q11	-0.1723	207
KEGG_NUCLEOTIDE_EXCISION_REPAIR	-0.176	208
KEGG_FOCAL_ADHESION	-0.1783	209
chr20q13	-0.2121	210
KEGG_GNRH_SIGNALING_PATHWAY	-0.2339	211
chr5q23	-0.2452	212
chr20q11	-0.2458	213
chr8q24	-0.2577	214
chr1q44	-0.2583	215
KEGG_GLYCOLYSIS_GLUCONEOGENESIS	-0.2807	216
chr18q11	-0.2891	217
chr8p23	-0.2991	218
chr2p24	-0.3099	219
chr5q31	-0.3252	220
KEGG_DORSO_VENTRAL_AXIS_FORMATION	-0.337	221
KEGG_SNARE_INTERACTIONS_IN_VESICULAR_TRANSPORT	-0.3375	222
chr3q21	-0.3583	223
chr3p24	-0.3691	224
KEGG_APOPTOSIS	-0.3733	225
chr20p12	-0.3783	226
chr17q11	-0.4114	227
chr10p15	-0.4472	228
KEGG_DRUG_METABOLISM_OTHER_ENZYMES	-0.4553	229
KEGG_GALACTOSE_METABOLISM	-0.4651	230
KEGG_ABC_TRANSPORTERS	-0.4674	231
KEGG_TYROSINE_METABOLISM	-0.4872	232
chr8p21	-0.5068	233
KEGG_GLYOXYLATE_AND_DICARBOXYLATE_METABOLISM	-0.5088	234
KEGG_GAP_JUNCTION	-0.5095	235
chr2q14	-0.5151	236
chr7p22	-0.531	237
chr3q27	-0.5321	238
chr6q22	-0.5762	239
chr6q25	-0.5801	240
chr7q34	-0.5929	241
KEGG_BIOSYNTHESIS_OF_UNSATURATED_FATTY_ACIDS	-0.6	242
KEGG_PORPHYRIN_AND_CHLOROPHYLL_METABOLISM	-0.6124	243
chr3p25	-0.6303	244
chr16q24	-0.6492	245
chr6q15	-0.6637	246
KEGG_GLYCOSAMINOGLYCAN_BIOSYNTHESIS_CHONDROITIN_SULFATE	-0.6752	247
chr12q22	-0.6853	248
KEGG_PEROXISOME	-0.7017	249
chr2q21	-0.7057	250
chr6q24	-0.7154	251
chr19p13	-0.7167	252
chr17q21	-0.7422	253
chr1p36	-0.7836	254
KEGG_REGULATION_OF_AUTOPHAGY	-0.7877	255
chr3q23	-0.7917	256
chr13q34	-0.7938	257
chr2p21	-0.8025	258
chr15q14	-0.8045	259
chr2q37	-0.8156	260
KEGG_T_CELL_RECEPTOR_SIGNALING_PATHWAY	-0.8212	261
chr20p11	-0.8246	262
KEGG_AXON_GUIDANCE	-0.8625	263
KEGG_BETA_ALANINE_METABOLISM	-0.9496	264
KEGG_NOD_LIKE_RECEPTOR_SIGNALING_PATHWAY	-0.9715	265
chr2q11	-0.9946	266
KEGG_GLYCEROLIPID_METABOLISM	-1.0266	267
KEGG_ETHER_LIPID_METABOLISM	-1.0397	268
KEGG_RIG_I_LIKE_RECEPTOR_SIGNALING_PATHWAY	-1.046	269
chr8q12	-1.0671	270
chr9q21	-1.0783	271
chr8q11	-1.0795	272
chr17q24	-1.0805	273
chr15q24	-1.0897	274
chr14q22	-1.0979	275
KEGG_ONE_CARBON_POOL_BY_FOLATE	-1.1039	276
chr10p13	-1.1079	277
chr16q22	-1.1237	278
KEGG_STEROID_BIOSYNTHESIS	-1.2099	279
chr5q13	-1.2422	280
KEGG_CYTOKINE_CYTOKINE_RECEPTOR_INTERACTION	-1.2727	281
chr5q35	-1.2752	282
chr9q31	-1.2939	283
KEGG_LONG_TERM_DEPRESSION	-1.2959	284
KEGG_NOTCH_SIGNALING_PATHWAY	-1.3152	285
chr18p11	-1.3421	286
chr6p24	-1.3718	287
chr11p13	-1.3728	288
chr14q12	-1.3768	289
chr2p23	-1.3796	290
chr7q21	-1.3814	291
KEGG_GLYCEROPHOSPHOLIPID_METABOLISM	-1.3885	292
KEGG_CYSTEINE_AND_METHIONINE_METABOLISM	-1.4027	293
chr2q32	-1.4289	294
chr12q14	-1.4556	295
chr5q14	-1.5034	296
KEGG_NICOTINATE_AND_NICOTINAMIDE_METABOLISM	-1.5124	297
chr15q23	-1.5507	298
chr2q36	-1.5638	299
chr18q21	-1.5732	300
KEGG_MAPK_SIGNALING_PATHWAY	-1.5737	301
KEGG_BUTANOATE_METABOLISM	-1.6328	302
chr21q21	-1.6416	303
chr5q12	-1.6697	304
chr5q11	-1.6993	305
chr8q21	-1.7071	306
chr3q22	-1.7082	307
chr8q13	-1.7448	308
KEGG_METABOLISM_OF_XENOBIOTICS_BY_CYTOCHROME_P450	-1.7642	309
chr6q13	-1.8912	310
KEGG_DRUG_METABOLISM_CYTOCHROME_P450	-1.917	311
chr2q12	-1.9739	312
chr1p35	-1.9998	313
KEGG_HEDGEHOG_SIGNALING_PATHWAY	-2.0269	314
chr2q33	-2.0468	315
KEGG_AMINOACYL_TRNA_BIOSYNTHESIS	-2.0559	316
chr3q25	-2.0573	317
chr9p21	-2.1649	318
chr12p12	-2.2727	319
KEGG_VALINE_LEUCINE_AND_ISOLEUCINE_DEGRADATION	-2.3534	320
KEGG_CITRATE_CYCLE_TCA_CYCLE	-2.3656	321
chr1p13	-2.3783	322
chr8p11	-2.4333	323
KEGG_N_GLYCAN_BIOSYNTHESIS	-2.4559	324
chr1p34	-2.462	325
KEGG_ECM_RECEPTOR_INTERACTION	-2.4751	326
chr2p22	-2.4949	327
chr5p13	-2.5106	328
chr2p16	-2.5667	329
chr3q12	-2.6007	330
chr15q15	-2.6027	331
chr2q31	-2.6441	332
chr9p13	-2.687	333
KEGG_PPAR_SIGNALING_PATHWAY	-2.7018	334
chr3q29	-2.7197	335
chr11q24	-2.783	336
chr18q12	-2.8068	337
KEGG_PROPANOATE_METABOLISM	-2.8411	338
KEGG_TERPENOID_BACKBONE_BIOSYNTHESIS	-2.8525	339
chr14q24	-2.8661	340
KEGG_GLYCOSYLPHOSPHATIDYLINOSITOL_GPI_ANCHOR_BIOSYNTHESIS	-2.8891	341
chr13q32	-2.9371	342
chr5q21	-2.947	343
KEGG_LYSINE_DEGRADATION	-3.0527	344
chr1p21	-3.1188	345
chr9p24	-3.1476	346
chr3q13	-3.2022	347
chr21q22	-3.3943	348
chr14q32	-3.3944	349
KEGG_FATTY_ACID_METABOLISM	-3.4486	350
KEGG_PYRUVATE_METABOLISM	-3.4762	351
chr11q22	-3.5864	352
chr1p31	-3.8551	353
chr7q36	-4.3784	354
chr13q12	-4.4267	355
chr1p32	-4.7688	356
chr1p22	-5.3306	357
chr11q14	-6.111	358
chr13q14	-6.4614	359

## Sheet: 1G
Proteome															Phosphoproteome
Gene.names	Protein.IDs	HRD_logFC	HRD_adj.P.Val	HRD_logFC_sorted	t11.14_logFC	t11.14_adj.P.Val	t11.14_logFC_sorted	t4.14_logFC	t4.14_adj.P.Val	t4.14_logFC_sorted	t14.16_logFC	t14.16_adj.P.Val	t14.16_logFC_sorted		Unique.identifier	ID	realGN	HRD_sorted_logFC	logFC_HRD	adj.P.Val_HRD	t11.14_sorted_logFC	logFC_t11.14	adj.P.Val_t11.14	t4.14_sorted_logFC	logFC_t4.14	adj.P.Val_t4.14	t14.16_sorted_logFC	logFC_t14.16	adj.P.Val_t14.16
A1BG	P04217;M0R009;P04217-2	0.729122	0.0342357	0.604613	-0.324105	0.514167	-0.27378	-0.66671	0.265407	-0.232905	-0.599844	0.855668	-1.11219		UID1	SERPINB6.151.S.1	SERPINB6	0.22128	NA	NA	-0.254252	NA	NA	0.243722	NA	NA	-0.295047	NA	NA
AAAS	Q9NRG9;Q9NRG9-2;F8VZ44;H3BU82;F8VUB6	0.0393802	0.826362	0.112184	0.181232	0.277528	-0.0269686	-0.378183	0.0515186	-0.26884	0.153417	0.907877	0.022007		UID10	HDLBP.1237.S.1	HDLBP	-0.367819	-0.582046	0.117867	0.270318	0.295283	0.582444	0.553319	0.78683	0.168893	-0.0540269	-0.334809	0.955328
AACS	Q86V21;Q86V21-2;Q86V21-3;E7EW25	-0.771832	1.94882e-05	-0.796983	0.638521	0.005509	0.617538	0.508931	0.115717	0.393932	-0.00361435	0.998552	-0.12353		UID1000	EIF4G3.232.S.1	EIF4G3	-0.609806	-0.0935063	0.900742	0.460612	0.134497	0.867841	0.885106	0.165948	0.891842	-0.579534	-0.94575	0.876747
AAGAB	Q6PD74	0.544966	0.000739872	0.452948	-0.80744	8.97495e-06	-0.787821	0.0488793	0.919798	0.176652	-0.0869673	0.967913	0.312615		UID10000	SLC33A1.483.S.1	SLC33A1	-0.159948	NA	NA	0.16671	NA	NA	-0.251735	NA	NA	-0.120681	NA	NA
AAGAB	Q6PD74-2;H0YL49	0.0524834	0.92392	-0.512951	-0.585252	0.194896	0.099801	0.564516	0.353071	0.295916	0.341827	0.924607	0.503538		UID100002	TEX2.790.S.3	TEX2	0.171994	0.07949	0.846976	-0.077815	-0.131967	0.782755	0.0649104	0.055635	0.940397	-0.942026	-0.390346	0.857498
AAK1	A0A096LP25;Q6ZSR9	-0.590189	0.00110713	-0.576257	0.0939599	0.765249	0.174706	0.805036	0.00394082	0.672639	0.0546441	0.98543	0.0141623		UID100003	TEX2.794.S.3	TEX2	0.149628	0.0491723	0.91451	-0.220801	-0.178993	0.699058	0.391981	0.153666	0.827122	-0.292307	-0.239217	0.926063
AAK1	Q2M2I8;Q2M2I8-2;E9PG46;A0A096LP60	-0.553265	0.00146783	-0.699053	0.18945	0.470267	0.381502	0.704827	0.0102106	0.66707	-0.0715322	0.976554	-0.419732		UID100004	TEX2.798.S.3	TEX2	0.174663	0.0414319	0.942434	-0.40977	-0.382166	0.469572	0.28648	0.460513	0.471989	-0.195231	-0.297007	0.916489
AAMDC	Q9H7C9;E9PNP3;E9PR47;E9PIQ4;E9PJP1;E9PLK9;K4DI89;Q9H7C9-3;Q9H7C9-2	0.863698	0.000940758	0.529572	-0.784562	0.016647	-0.665751	-0.634355	0.171698	-0.212871	-0.214043	0.948117	0.326673		UID100005	TEX2.801.S.3	TEX2	-0.0787408	NA	NA	-0.144431	NA	NA	0.368618	NA	NA	-0.449485	NA	NA
AAMP	C9JG97;C9JEH3;Q13685;C9JTS3;H7C0R2	-0.3557	0.0581583	-0.466949	0.374923	0.103712	0.335026	-0.0688249	0.893821	0.0450888	0.582472	0.673449	0.4223		UID100006	TEX2.802.S.3	TEX2	0.189364	-0.0072736	0.98862	-0.178574	-0.126424	0.82076	0.399177	0.258311	0.708953	-0.693441	-0.459265	0.837913
AAR2	Q9Y312;A2A2Q9	-0.0771546	0.589955	-0.179571	0.0220659	0.916707	-0.0724916	0.11909	0.625575	0.0909063	0.158777	0.888169	0.299277		UID100009	TEX2.265.S.3	TEX2	0.187951	NA	NA	-0.268997	NA	NA	0.163845	NA	NA	-0.38686	NA	NA
AARS1	P49588;A0A6Q8PFY2;H3BPK7;A0A6Q8PGN5;A0A6Q8PF33;P49588-2;A0A6Q8PGE8;A0A6Q8PGR9;A0A6Q8PGB5;A0A6Q8PFK3;A0A6Q8PHJ2;A0A6Q8PH44;A0A6Q8PHP7;A0A6Q8PHP3;A0A6Q8PF77;A0A6Q8PG28;A0A6Q8PG62;A0A6Q8PGI8;A0A6Q8PHN5	-1.14777	2.72825e-06	-0.893623	0.96073	0.002083	0.692946	0.873437	0.0403403	0.728321	-0.63247	0.788474	-0.22846		UID10001	SLC33A1.22.S.1	SLC33A1	-0.0992603	-0.0332862	0.958765	0.155251	-0.21717	0.735352	0.268384	0.500851	0.485491	-0.788023	-0.729347	0.81087
AARS2	Q5JTZ9	0.0941342	0.741427	0.231776	0.0520239	0.889113	-0.0924981	-0.308405	0.437684	-0.289176	-0.155745	0.949542	-0.18909		UID100010	TEX2.266.S.3	TEX2	-0.286153	NA	NA	-0.0270713	NA	NA	0.378901	NA	NA	-0.197166	NA	NA
AASDHPPT	Q9NRN7;E9PLW6;E9PNF3;Q9NRN7-2	0.808731	6.36837e-06	0.800206	-0.355336	0.168353	-0.491956	-0.623982	0.0445308	-0.253972	-0.869149	0.469095	-0.504596		UID100011	TEX2.270.S.3	TEX2	-0.0557022	NA	NA	-0.356168	NA	NA	0.573032	NA	NA	-0.392964	NA	NA
AASS	Q9UDR5;F8WAH1;F8WE53	0.323278	0.549212	0.675576	-0.162441	0.829143	-0.494591	-0.467085	0.614943	-0.632268	1.07975	0.77205	1.25116		UID10002	FOXN3.410.S.1	FOXN3	-0.006528	NA	NA	0.298074	NA	NA	-0.0991568	NA	NA	-0.14185	NA	NA
AATF	Q9NY61;A0A087WWS8;A0A087WTH8;A0A087WW41	0.278555	0.281712	0.332312	-0.0880511	0.822444	-0.34361	-0.463563	0.246981	-0.434521	0.600398	0.758249	1.11121		UID10003	FOXN3.364.S.1	FOXN3	-0.332879	NA	NA	0.286264	NA	NA	-0.264762	NA	NA	0.608387	NA	NA
ABAT	H3BRN4;P80404;H3BNQ7;H3BPW8	-0.151871	0.767361	-0.175335	0.00628293	0.993343	0.175436	0.614622	0.365099	0.563658	-0.28584	0.948117	-0.0500444		UID10004	FOXN3.426.S.1	FOXN3	-0.0815831	-0.236121	0.504068	0.534391	0.687873	0.03407	-0.675105	-0.425894	0.466411	0.341198	0.198772	0.95818
ABCA13	A0A0A0MT16;Q86UQ4;Q86UQ4-4;Q86UQ4-3	NA	NA	0.077854	NA	NA	-0.184586	NA	NA	0.164141	NA	NA	-0.119094		UID10005	IPO5.827.S.1	IPO5	0.094402	NA	NA	0.148388	NA	NA	-0.21333	NA	NA	-1.12235	NA	NA
ABCA7	Q8IZY2-2;Q8IZY2;H0YCN5;A0A087WZX6	-0.106351	0.909287	-0.260818	-0.173136	0.871471	0.418098	-0.0472739	0.977345	-0.354822	0.412394	0.946451	-0.0981956		UID10007	EEF2K.18.S.1	EEF2K	0.451162	NA	NA	-0.153937	NA	NA	-0.476687	NA	NA	-1.32695	NA	NA
ABCB1	P08183-2;P08183	0.488469	0.477121	0.511976	-1.19977	0.12513	-0.510682	0.80509	0.472647	0.413427	0.250054	0.972124	-0.590387		UID10008	EEF2K.500.S.1	EEF2K	0.21371	NA	NA	-0.200979	NA	NA	-0.60473	NA	NA	0.214347	NA	NA
ABCB10	Q9NRK6	0.462638	0.168901	0.270011	-1.14734	0.00103468	-0.773447	0.447023	0.461141	0.177008	-0.3625	0.915124	-0.325926		UID10009	EEF2K.445.S.1	EEF2K	-0.605027	-0.344078	0.212076	0.0263957	0.165451	0.69109	0.201558	-0.0842596	0.890114	0.222573	0.246151	0.911239
ABCB6	Q9NP58-4;Q9NP58	0.320803	0.231523	0.549487	-0.138359	0.723087	-0.274563	-0.254736	0.625311	-0.0330848	-0.46395	0.837789	-1.15056		UID1001	EIF4G3.737.S.1	EIF4G3	-0.648084	-0.507032	0.368934	0.295284	0.202187	0.818323	0.606531	0.889414	0.267451	-0.678518	-1.88992	0.479846
ABCB7	A0A087WW65;A0A5F9ZA98;O75027-3;O75027;O75027-2;A0A590UJS8;B4DGL8;A0A2R8Y473;E9PJR8;A0A2R8YF35;E9PNQ5	0.526355	0.0566848	0.605416	-0.678107	0.0374605	-0.560498	-0.0470499	0.950474	-0.000392232	-0.772147	0.717323	-0.729369		UID10010	EEF2K.470.S.1	EEF2K	-0.0749846	NA	NA	-0.201999	NA	NA	0.0952432	NA	NA	-0.113498	NA	NA
ABCB8	Q9NUT2-5;Q9NUT2-4;Q9NUT2-2;Q9NUT2;Q9NUT2-3;C9JYI3;C9JTY4;H7C5K9	-0.068372	0.864233	0.212193	-0.69492	0.0319587	-0.758447	0.57297	0.210363	0.441913	0.344752	0.901934	0.212793		UID10011	EEF2K.474.S.1	EEF2K	0.112266	NA	NA	-0.172895	NA	NA	-0.287679	NA	NA	0.736472	NA	NA
ABCC1	P33527-2;P33527;I3L4X2;P33527-9;P33527-5;P33527-3;A0A0A0MS99;P33527-6;P33527-4;P33527-8;P33527-7	0.624838	0.0145024	0.245068	-0.16012	0.696136	0.160228	-0.518998	0.248367	-0.10191	-1.52423	0.24745	-1.46226		UID10013	EEF2K.345.S.1	EEF2K	-0.235952	NA	NA	0.074495	NA	NA	0.379612	NA	NA	-0.332681	NA	NA
ABCC10	Q5T3U5-2;Q5T3U5;H0Y904;D6R9B3	1.08018	0.000176175	0.691152	-0.618363	0.117026	-0.415128	-0.73003	0.156299	-0.599974	-1.11806	0.576543	-0.183578		UID10014	CCRL2.329.S.1	CCRL2	1.4869	2.48745	0.00923473	-1.33717	-3.25233	0.00587638	0.0350082	-0.145738	0.959213	-1.46756	-1.24187	0.862888
ABCC4	O15439-2;O15439;A0A2R8Y6V8;O15439-4;O15439-3;A0A2R8YDC1	NA	NA	0.037519	NA	NA	0.211118	NA	NA	-0.433611	NA	NA	-1.17534		UID10016	IGF2BP3.179.S.1	IGF2BP3	-0.410278	NA	NA	0.0251289	NA	NA	0.247006	NA	NA	0.406404	NA	NA
ABCD1	P33897;A6NEP8	0.0631929	0.880937	-0.302657	0.211718	0.617396	0.392405	-0.232876	0.712358	-0.0394275	-0.184197	0.957528	-0.586611		UID10018	IGF2BP3.184.S.1	IGF2BP3	0.0197285	NA	NA	-0.037945	NA	NA	-0.628974	NA	NA	-0.245053	NA	NA
ABCD2	Q9UBJ2	-0.910606	0.000211596	-0.117566	0.762017	0.0168112	0.371148	0.69749	0.113657	-0.185139	0.437246	0.874678	-0.745149		UID1002	EIF4G3.1131.S.1	EIF4G3	0.261266	0.353975	0.221986	0.0944937	0.00310816	0.996032	0.0730462	-0.176125	0.775405	-1.10767	-1.13682	0.391473
ABCD3	A0A3B3ITW3;P28288;P28288-2;P28288-3	-0.408989	0.0544295	-0.530685	0.167416	0.591195	0.34534	0.446591	0.204024	0.434565	0.0464231	0.989574	-0.388502		UID10020	DNM1L.529.S.1	DNM1L	0.444999	0.447176	0.324076	-0.483562	-0.916059	0.0540043	-0.4483	0.457523	0.555246	-0.186724	-0.811589	0.792828
ABCD4	O14678;H0YJ78;H0YCY9;H0YJ82	NA	NA	-0.617935	NA	NA	0.649815	NA	NA	0.160702	NA	NA	0.0233868		UID10021	DNM1L.563.S.1	DNM1L	-0.204974	-0.0551246	0.945727	0.0781674	-0.267232	0.74875	0.203545	0.605008	0.532864	-0.844722	-1.63408	0.53657
ABCE1	H0Y990	1.01244	0.0285748	0.598359	-0.866009	0.141883	-0.129055	-0.278429	0.805823	0.122003	-1.68189	0.591881	-2.92343		UID100212	ZNF630.129.S.3	ZNF630	-0.38577	NA	NA	0.176192	NA	NA	0.166311	NA	NA	1.22061	NA	NA
ABCE1	P61221;D6R9I9;D6RGF4	0.292588	0.0566848	0.39904	-0.206753	0.307744	-0.347204	-0.192586	0.522223	0.00901167	-0.174579	0.915124	0.056967		UID100214	ZNF630.142.S.3	ZNF630	-0.186852	NA	NA	0.0880874	NA	NA	-0.0470712	NA	NA	1.1933	NA	NA
ABCF1	Q5STZ8	0.27659	0.40934	-0.0471498	-0.395892	0.303608	-0.286034	0.0369895	0.961923	0.598474	-0.670634	0.782145	-0.526727		UID10022	DNM1L.616.S.1	DNM1L	0.282913	0.170432	0.569649	0.209118	0.256828	0.448179	-0.527205	-0.479854	0.203527	-0.842343	-0.946848	0.44204
ABCF1	Q8NE71;Q8NE71-2;H0YGW7;A0A0G2JIC2;F5GYK6	0.396655	0.0130266	0.346575	-0.461651	0.016056	-0.457727	-0.0669048	0.878701	0.208121	-0.324152	0.827395	-0.180976		UID10023	DNM1L.544.S.1	DNM1L	-0.0622518	0.367944	0.544581	-0.0714672	-0.574532	0.394813	-0.191579	0.27235	0.796035	0.640023	-0.337181	0.921392
ABCF2	Q9UG63;Q9UG63-2;C9JHK9;C9JZV3	0.615276	8.82898e-05	0.652022	-0.737324	6.40216e-05	-0.765235	-0.23922	0.473395	-0.0676808	0.476527	0.727329	0.503505		UID10024	DNM1L.548.S.1	DNM1L	-0.0568041	NA	NA	0.201904	NA	NA	-0.556331	NA	NA	-0.221513	NA	NA
ABCF3	Q9NUQ8;Q9NUQ8-2;F8WCU6	0.0262946	0.911371	0.173412	-0.436722	0.0162295	-0.548526	0.421014	0.0860163	0.46603	-0.0195477	0.992439	0.260639		UID10025	DNM1L.561.S.1	DNM1L	0.023309	NA	NA	-0.219166	NA	NA	0.342265	NA	NA	0.33365	NA	NA
ABCG2	Q9UNQ0;Q9UNQ0-2;F8S0F2	NA	NA	0.796545	NA	NA	-0.223008	NA	NA	-0.862446	NA	NA	-0.404523		UID10026	RTCA.354.S.1	RTCA	0.212101	NA	NA	-0.465302	NA	NA	0.274963	NA	NA	0.990717	NA	NA
ABHD10	Q9NUJ1;Q9NUJ1-3	0.581464	0.10756	1.16458	0.0597429	0.92639	-0.20605	-0.918094	0.0967873	-1.17036	-0.554824	0.867157	-0.568605		UID10027	RTCA.186.S.1	RTCA	-0.234081	NA	NA	-0.0327105	NA	NA	-0.0054438	NA	NA	-0.634171	NA	NA
ABHD11	Q8NFV4;Q8NFV4-4;Q8NFV4-6;C9J7Q4;H7BZ58;H7C396;H0YC52;Q8NFV4-3;Q8NFV4-2	-0.442346	0.23721	0.0523905	-0.0208868	0.97535	-0.395615	0.0885676	0.927186	-0.259045	0.965192	0.719507	1.29441		UID10029	PIK3C2A.363.S.1	PIK3C2A	-0.0167228	NA	NA	0.103605	NA	NA	-0.170829	NA	NA	0.942798	NA	NA
ABHD12	Q8N2K0;Q8N2K0-2;Q8N2K0-3;A0A5F9ZH71;I3L206;A0A5F9ZHQ8;A0A5F9ZH49;A0A5F9ZHH2;A0A5F9ZHQ0;A0A5F9ZGT4;A0A5F9ZGW7;I3L380;A0A5F9ZH28;I3L294;A0A5F9ZGZ9;A0A5F9ZHF0;A0A5F9ZHG5;A0A5F9ZHM3;I3L1V0;I3L440;Q5T712	-0.243037	0.38281	-0.408323	0.179963	0.622492	0.140806	-0.22627	0.669458	-0.283975	1.05113	0.449802	1.30936		UID1003	EIF4G1.760.S.1	EIF4G1	-0.664357	NA	NA	0.27086	NA	NA	0.349346	NA	NA	-0.159506	NA	NA
ABHD13	Q7L211	-0.239719	0.473164	0.0112231	0.290946	0.500461	0.0509418	-0.00563624	0.994541	-0.375007	0.457895	0.828781	0.152819		UID10030	PIK3C2A.59.S.1	PIK3C2A	0.0368105	NA	NA	-0.372302	NA	NA	0.400974	NA	NA	0.976906	NA	NA
ABHD14B	Q96IU4;F8W9U3;B4DQI4;Q96IU4-2	-0.0602195	0.843106	0.0881465	0.351885	0.195767	0.210343	-0.221958	0.618902	-0.137271	-0.607705	0.713862	-0.375879		UID10031	PIK3C2A.60.S.1	PIK3C2A	-0.270376	-0.545165	0.156796	-0.202665	-0.36484	0.481407	0.536938	0.76407	0.208931	0.584373	2.95679	0.112213
ABHD15	Q6UXT9	NA	NA	0.869791	NA	NA	-0.460797	NA	NA	-0.288552	NA	NA	-0.868924		UID10033	PIK3C2A.108.S.1	PIK3C2A	-0.0222677	NA	NA	-0.138427	NA	NA	-0.440847	NA	NA	-0.669636	NA	NA
ABHD16A	A0A0G2JJD3;O95870;O95870-2;A0A0G2JI89;F2Z3G6;F2Z3H2	0.154191	0.515848	0.154986	-0.433787	0.0713819	-0.202128	0.271013	0.477014	0.280671	-0.937227	0.366447	-1.16063		UID10034	PIK3C2A.297.S.1	PIK3C2A	0.0623193	NA	NA	-0.31571	NA	NA	0.26896	NA	NA	1.25769	NA	NA
ABHD17A	Q96GS6;Q96GS6-2;Q96GS6-3;K7EQ25;Q96GS6-4	NA	NA	-0.829183	NA	NA	0.841002	NA	NA	0.330183	NA	NA	0.293342		UID10035	PIK3C2A.1546.S.1	PIK3C2A	0.0260941	NA	NA	0.100144	NA	NA	-0.570171	NA	NA	-0.264606	NA	NA
ABHD17B	Q5VST6	NA	NA	0.280386	NA	NA	-0.0652497	NA	NA	-0.433949	NA	NA	0.0785068		UID10036	PIK3C2A.1551.S.1	PIK3C2A	-0.0104486	NA	NA	0.0551244	NA	NA	-0.35865	NA	NA	-0.279156	NA	NA
ABHD18	B7WP89;A0A2R8YEZ0;Q0P651-3;Q0P651-2;Q0P651;Q0P651-4	NA	NA	-0.133789	NA	NA	0.19295	NA	NA	-0.522022	NA	NA	-0.670386		UID10037	PIK3C2A.1553.S.1	PIK3C2A	0.401182	0.10627	0.772393	-0.403264	-0.195935	0.627801	0.141749	0.200715	0.726191	0.297049	-0.0932652	0.973349
ABHD2	P08910;H3BMT2;H3BUZ6	NA	NA	0.53329	NA	NA	-0.238441	NA	NA	-0.618537	NA	NA	-0.566471		UID10038	PIK3C2A.329.S.1	PIK3C2A	1.09549	-0.116446	0.859769	-0.705824	-0.0375192	0.969457	-0.537849	0.374132	0.681803	-0.861386	-0.710705	0.832831
ABHD3	Q8WU67;J3KSP1;J3KTE1	NA	NA	-0.175735	NA	NA	-0.11744	NA	NA	0.387419	NA	NA	0.632768		UID10039	PIK3C2A.338.S.1	PIK3C2A	-0.11354	-0.643471	0.0772442	-0.100159	0.22622	0.706714	0.254675	0.410986	0.567174	1.39457	1.00088	0.600266
ABHD4	Q8TB40;F5H6T0;Q8TB40-2;F5GZC9;H0YFD5;F5H067;J3KMW0	NA	NA	-0.340266	NA	NA	0.374413	NA	NA	-0.379409	NA	NA	-0.43663		UID100392	KLF13.279.S.3	KLF13	0.324678	NA	NA	-0.146104	NA	NA	-0.226434	NA	NA	-1.63955	NA	NA
ABHD5	Q8WTS1;A0A2R8YEZ7;A0A2U3TZT9;C9J1D1;F8W7B5;A0A2R8YG27;A0A2R8YER6;A0A2R8Y7S6;A0A2R8YG22;H7BZY9	-0.100569	0.863651	0.108346	0.224141	0.723087	-0.25343	-0.327492	0.721293	0.52548	0.613816	0.839647	1.00482		UID100393	KLF13.283.S.3	KLF13	0.223066	NA	NA	-0.102684	NA	NA	-0.258683	NA	NA	-1.25188	NA	NA
ABHD6	Q9BV23;C9JNE7;C9J010	0.346685	0.286369	0.543634	-0.277244	0.496228	-0.487873	-0.199195	0.787064	0.378217	-0.0658362	0.991313	-0.189032		UID100394	KLF13.286.S.3	KLF13	0.445552	NA	NA	-0.282092	NA	NA	-0.369671	NA	NA	-1.26487	NA	NA
ABI1	A0A0A0MRT6;Q8IZP0-2;Q8IZP0-4;Q8IZP0-3;Q8IZP0-5;Q8IZP0-6;Q8IZP0-9;Q8IZP0;B6VEX4;Q8IZP0-10;Q8IZP0-8;Q8IZP0-7;Q8IZP0-12;Q8IZP0-11	-0.0269455	0.909905	-0.0897114	0.144007	0.526614	0.127102	0.00413664	0.99245	0.141732	-0.0331373	0.990167	-0.0903662		UID1004	EXOC7.312.S.1	EXOC7	0.366629	-0.201919	0.759798	-0.344727	-0.490426	0.496535	-0.283831	0.691402	0.42501	-0.402129	-0.594122	0.885765
ABI2	Q9NYB9;Q9NYB9-4;Q9NYB9-2;F8WAL6;A0A7D9NKC8;A0A0C4DG21;E7EP65;E7EW77;E9PEZ7;H7C3Q7;H0Y6B5;F8WEB9;A0A0A0MQU9;F8WBL5;F8WAU3;F8WAZ8;F8WCD7;E7EUA1	-0.115166	0.741853	0.464355	0.525625	0.113518	0.0580251	-0.050874	0.948754	-0.673205	-1.40896	0.173676	-0.714383		UID10040	PIK3C2A.259.S.1	PIK3C2A	-0.11786	-0.199136	0.59109	0.189778	0.345867	0.396271	-0.14843	-0.303126	0.601028	0.888187	0.868087	0.622608
ABI3	Q9P2A4;Q9P2A4-2;I3L3W4;I3L1X2	0.266157	0.476694	0.00881989	-0.430553	0.304777	-0.202389	-0.0996032	0.911585	0.0814901	1.43345	0.406711	0.481565		UID10041	PIK3C2A.266.S.1	PIK3C2A	0.367168	NA	NA	-0.142875	NA	NA	-0.0593309	NA	NA	-0.140691	NA	NA
ABITRAM	Q9NX38;X6REY2;X6R8U7	0.440488	0.0688608	0.560968	-0.552614	0.0661432	-0.581916	-0.205012	0.697565	-0.230575	-0.279657	0.877988	0.100783		UID10042	PIK3R2.262.S.1	PIK3R2	-0.200088	0.256124	0.446092	0.092717	-0.0568348	0.915141	0.156764	-0.508691	0.330099	0.48792	-0.623167	0.78752
ABL1	P00519-2;P00519;R4GRW0	-0.115787	0.637076	-0.216741	-0.0280972	0.937207	0.218129	0.0645401	0.904162	-0.354764	0.949359	0.319537	0.838185		UID10043	PIK3R2.263.S.1	PIK3R2	0.0454439	NA	NA	-0.179886	NA	NA	0.00813289	NA	NA	1.2322	NA	NA
ABL2	P42684;P42684-6;P42684-3;P42684-2;P42684-5;P42684-7;P42684-10;P42684-4;P42684-8	-0.0579382	0.766728	0.00674623	0.00479821	0.987269	-0.00996117	0.0719204	0.842197	0.268349	0.156245	0.916559	-0.113647		UID10044	ELL2.315.S.1	ELL2	0.960508	0.428578	0.279576	-1.03548	-0.893795	0.0329013	0.15296	0.249464	0.762144	0.257125	0.445325	0.880904
ABLIM1	A0A3B3IS55;O14639-2;O14639;F8W8M4;A0A0A0MRL6;O14639-6;O14639-4;O14639-3;O14639-5;J3QSX6;A0A494C1G0;A0A494C1P1;H0Y7N6;F6XFR5	0.0771164	0.883711	-0.186	-0.808647	0.0598004	-0.539725	0.495881	0.465171	0.291091	1.52642	0.414972	3.22961		UID10045	ELL2.316.S.1	ELL2	0.780088	0.376216	0.370927	-1.17095	-0.913762	0.0303571	0.321824	0.206025	0.812304	-0.233468	0.266758	0.945418
ABR	Q12979-2	NA	NA	-0.206583	NA	NA	0.130444	NA	NA	-0.0776167	NA	NA	-0.294294		UID100452	ATRX.849.S.3	ATRX	0.567287	0.296704	0.371775	-0.328825	-0.0657188	0.908248	-0.199959	-0.266208	0.677035	-1.2522	NA	NA
ABR	Q12979;A0A1C7CYZ0;Q12979-4;A0A0G2JQ41;B7Z683;Q12979-3;I3L2P5;I3L3W0;A0A0G2JRJ1;I3L1U8;I3L379;A0A0G2JQB5;I3L2C0;I3NI05;A0A0G2JQT5;I3L0R7;I3L2L3;I3L259	-0.227848	0.55858	-0.751104	0.264079	0.572006	0.765798	0.285288	0.68499	0.458578	-0.407376	0.900833	-1.31166		UID100453	ATRX.850.S.3	ATRX	0.507399	0.296704	0.371775	-0.237688	-0.0657188	0.908248	-0.186539	-0.266208	0.677035	-1.46308	NA	NA
ABRACL	Q9P1F3;Q5SZC9	-0.11325	0.776293	-0.568606	0.120196	0.801159	0.429312	0.035161	0.96442	0.19996	-0.591075	0.813116	-0.391955		UID100454	ATRX.856.S.3	ATRX	0.487597	0.296704	0.371775	-0.331046	-0.0657188	0.908248	-0.205212	-0.266208	0.677035	-0.868795	NA	NA
ABRAXAS1	D6REL5;Q6UWZ7-2;Q6UWZ7;A0A087WZ78;A0A087WWJ9	0.542707	0.00467408	0.452539	-0.346255	0.178624	-0.344724	-0.534597	0.0947279	-0.414664	0.285079	0.883764	0.372403		UID100458	ATRX.974.S.3	ATRX	-0.297621	NA	NA	-0.0308105	NA	NA	0.445971	NA	NA	0.594801	NA	NA
ABRAXAS2	Q15018	-0.260089	0.0285748	-0.254684	0.0806825	0.661547	0.133118	0.302952	0.115413	0.0560525	0.0544468	0.97125	0.0977371		UID100459	ATRX.978.S.3	ATRX	-0.442539	NA	NA	0.11903	NA	NA	0.599714	NA	NA	0.421624	NA	NA
ABT1	Q9ULW3	0.376181	0.154696	0.112978	-0.370679	0.259366	-0.291753	-0.152075	0.801606	0.0632974	0.32012	0.902399	0.301008		UID100481	ATRX.871.S.3	ATRX	0.244492	NA	NA	-0.257371	NA	NA	0.357446	NA	NA	0.218546	NA	NA
ABTB1	Q969K4;Q969K4-4;Q969K4-3;Q969K4-2;F2Z3F5;H7C4W8	-0.468458	0.0504965	-0.077646	-0.183276	0.612978	-0.25749	0.783379	0.0334974	0.130506	0.571601	0.794063	-0.15816		UID100482	ATRX.875.S.3	ATRX	0.255367	NA	NA	-0.37657	NA	NA	0.43673	NA	NA	0.104727	NA	NA
ACAA1	P09110;C9JDE9;H7C131;H0Y4D4;P09110-2;B4DVF4;F2Z2Q6;F2Z3P7	0.485306	0.0605858	0.897175	-0.478707	0.135844	-0.754044	-0.0946643	0.893821	-0.201728	-0.0568462	0.989574	0.140514		UID100483	ATRX.876.S.3	ATRX	0.230789	NA	NA	-0.326903	NA	NA	0.394886	NA	NA	0.143715	NA	NA
ACAA2	K7EME0;K7EJ68;K7EJB1	NA	NA	0.317251	NA	NA	-0.0342432	NA	NA	-0.242176	NA	NA	-1.1827		UID10049	ELL2.416.S.1	ELL2	-0.239728	NA	NA	0.0188944	NA	NA	0.0554712	NA	NA	-0.0679556	NA	NA
ACAA2	K7ER88	-0.33908	0.499788	-0.528895	0.518137	0.330965	0.475328	-0.169194	0.884057	0.443328	0.216944	0.977901	0.128995		UID100491	ATRX.675.S.3	ATRX	-0.151539	NA	NA	0.0517165	NA	NA	0.161404	NA	NA	-0.538181	NA	NA
ACAA2	P42765	0.242945	0.489228	0.409249	0.500491	0.184184	0.216501	-1.282	0.00207236	-1.33535	0.257244	0.937358	0.637483		UID100492	ATRX.677.S.3	ATRX	-0.246098	NA	NA	0.0185976	NA	NA	0.200551	NA	NA	-0.268779	NA	NA
ACACB	O00763-2;O00763;O00763-3;F8W8T8;H0YGH5;A0A087WUA1	-0.283652	0.505567	-0.391329	0.690438	0.114557	0.838773	-0.142027	0.881893	-0.299038	-2.01588	0.263942	-1.89907		UID1005	EXOC7.283.S.1	EXOC7	-0.591523	NA	NA	0.667971	NA	NA	-0.0563872	NA	NA	-0.270008	NA	NA
ACAD10	Q6JQN1;Q6JQN1-5;Q6JQN1-2;F8W1I9;Q6JQN1-4;Q6JQN1-3;F8W0Q4;F8W179;D6RFF6;F8VXK4	-0.5668	0.0051496	-0.379363	0.545101	0.0306942	0.430086	0.182771	0.699182	-0.179425	0.309073	0.879325	0.342932		UID100509	AAK1.670.S.3	AAK1	0.0544755	0.00131208	0.998985	0.113448	0.335576	0.645597	-0.184532	-0.0044633	0.997317	0.106617	-1.02484	0.767834
ACAD8	Q9UKU7;Q9UKU7-3;Q9UKU7-2;E9PLS3	0.612755	0.0189458	0.809276	-0.0188229	0.972689	-0.208677	-0.914538	0.0217691	-0.605771	-0.716118	0.738735	-0.604386		UID10051	ELL2.303.S.1	ELL2	0.614391	NA	NA	-0.425301	NA	NA	-0.410758	NA	NA	0.148561	NA	NA
ACAD9	Q9H845;H0Y8Z9;D6RCD8	0.663075	0.00783449	0.778575	-0.779291	0.00905972	-0.889517	-0.324735	0.531143	-0.337389	0.609201	0.781474	0.699914		UID100510	AAK1.676.S.3	AAK1	0.213952	NA	NA	-0.0479873	NA	NA	-0.129298	NA	NA	-0.2722	NA	NA
ACADM	Q5T4U5;P11310;P11310-2;B7Z9I1;E9PJM9;E9PRX4	-0.380823	0.384385	-0.416284	1.61188	7.39745e-05	1.45188	-1.30424	0.0223196	-1.21412	0.176476	0.970343	0.371104		UID100511	AAK1.678.S.3	AAK1	-0.327774	-0.0883002	0.884089	0.382067	0.315338	0.598666	-0.379975	0.0271157	0.981052	0.380739	-0.72839	0.801293
ACADS	P16219;E9PE82	0.491205	0.282982	0.742149	0.911203	0.069631	0.571541	-1.65114	0.00570025	-1.7175	-1.53795	0.576543	-1.27242		UID100512	AAK1.668.S.3	AAK1	-0.41429	NA	NA	0.300817	NA	NA	-0.157218	NA	NA	0.227534	NA	NA
ACADSB	P45954;P45954-2	-0.261633	0.327944	-0.011197	0.638794	0.0223822	0.40124	-0.194877	0.714388	-0.249482	-0.553882	0.781784	-0.0981802		UID10052	ELL2.305.S.1	ELL2	0.894345	0.40121	0.471775	-1.50896	-1.26038	0.0158633	1.1929	1.15845	0.092549	-1.08464	-1.17639	0.707054
ACADVL	P49748;P49748-3;P49748-2;G3V1M7;J3QRJ8;K7EQP4;J3KSR4;K7EJW8;J3KS89;J3QKU9;K7EMF8	-0.800146	0.024885	-0.425532	0.962276	0.0239297	0.392507	-0.356736	0.646547	-0.0425839	0.732994	0.81908	0.473783		UID10053	ELL2.502.S.1	ELL2	1.47286	0.865534	0.086549	-1.41318	-1.53387	0.00328457	-0.290408	0.538995	0.643133	-0.671337	0.717123	0.934205
ACAP1	Q15027	0.396574	0.129336	0.213212	-0.522345	0.088813	-0.2224	0.361017	0.444653	0.582838	-0.382468	0.868227	-1.08929		UID10054	ELL2.503.S.1	ELL2	1.18113	0.776078	0.131826	-1.49038	-1.49077	0.00590534	0.248428	0.266149	0.821928	0.318346	0.890214	0.810163
ACAP2	Q15057;A0A087X1H5;A0A0U1RQT1;H7C3Q8;H7C3K3;C9J8L1;F8WAU0	0.267439	0.0664402	0.19314	-0.460445	0.00460658	-0.374546	0.105255	0.747831	0.0959181	0.0891775	0.959847	0.0161835		UID100567	GPS1.470.S.3	GPS1	0.393125	-0.0028282	0.997377	0.206385	0.336666	0.657686	-0.536133	-0.12102	0.926963	0.19839	-0.0686705	0.988127
ACAP3	Q96P50;Q96P50-1;Q96P50-4	NA	NA	-0.00374945	NA	NA	-0.107646	NA	NA	-0.0161411	NA	NA	0.0198888		UID100568	GPS1.479.S.3	GPS1	0.432828	-0.0028282	0.997377	0.265639	0.336666	0.657686	-0.708149	-0.12102	0.926963	0.221119	-0.0686705	0.988127
ACAT1	A0A5F9ZHJ0;A0A5F9ZHD4;A0A5F9ZI66	1.59032	0.0106239	1.05102	-0.690411	0.470267	-0.543152	-1.30043	0.267316	-0.670551	-2.0901	0.591881	-1.1366		UID10057	ELL2.580.S.1	ELL2	1.75219	1.12423	0.0106432	-1.76135	-1.49715	0.00521792	0.221722	-0.144463	0.906113	-1.03524	-0.186108	0.967687
ACAT1	P24752;A0A5F9ZHL1;A0A5F9ZHJ7;A0A5F9ZHH9;H0YEL7;P24752-2;A0A5F9ZHL7;E9PRQ6	1.43104	1.90846e-06	1.65476	-0.646761	0.131651	-0.890542	-1.58726	0.000782885	-1.27107	-0.319892	0.931177	0.187365		UID10058	HMGN4.76.S.1	HMGN4	0.683407	0.160187	0.862199	0.252998	1.04769	0.228716	-0.693119	-0.790548	0.478567	-0.960506	-0.973011	0.820438
ACAT2	Q9BWD1;Q9BWD1-2	-0.251416	0.276312	-0.297324	-0.0222326	0.958763	-0.0460973	0.475379	0.166899	0.292674	0.228679	0.915883	0.106385		UID10059	HMGN4.80.S.1	HMGN4	0.434708	0.845631	0.302026	1.10712	0.548904	0.627801	-1.46503	-1.46084	0.211344	-0.766603	-1.68805	0.74304
ACBD3	Q9H3P7	-0.704865	0.000108379	-0.422518	0.442187	0.0699315	0.255894	0.627413	0.0403403	0.594384	0.184117	0.932607	0.081873		UID100595	CLASRP.645.S.3	CLASRP	0.165674	-0.0406768	0.898096	-0.311111	0.0729766	0.845703	-0.0096582	-0.152479	0.718814	0.712948	0.673459	0.433271
ACBD4	K7EM05;Q8NC06;Q8NC06-2;K7EMH4;Q8NC06-3	NA	NA	-0.380781	NA	NA	0.302789	NA	NA	-0.00765723	NA	NA	-1.0001		UID100596	CLASRP.647.S.3	CLASRP	0.138759	-0.0406768	0.898096	-0.223086	0.0729766	0.845703	0.00502716	-0.152479	0.718814	0.612188	0.673459	0.433271
ACBD5	B7Z2R7;Q5T8D3-2;Q5T8D3-3;Q5T8D3-4;A0A087X0B8	-0.107528	0.79777	-0.293537	-0.24274	0.586481	0.0333967	0.103953	0.903156	-0.13882	0.989536	0.650106	0.97925		UID100597	CLASRP.649.S.3	CLASRP	0.131196	-0.0406768	0.898096	-0.238961	0.0729766	0.845703	-0.0227203	-0.152479	0.718814	0.645498	0.673459	0.433271
ACBD5	Q5T8D3;X6RDD7;Q5T8E0	NA	NA	0.0166208	NA	NA	-0.190279	NA	NA	-0.0420548	NA	NA	-0.209884		UID1006	EXOC7.250.S.1	EXOC7	-0.956834	-0.908473	0.00015361	0.814556	0.936319	0.00154992	0.0264264	0.255385	0.660874	0.37737	0.17624	0.955176
ACBD6	Q9BR61;A0A2R8Y544	-0.294483	0.157917	-0.17759	-0.274604	0.294194	-0.39138	0.521236	0.095641	0.473062	0.577047	0.700567	0.488958		UID10060	HMGN4.25.S.1	HMGN4	0.534416	NA	NA	-0.192995	NA	NA	-0.619688	NA	NA	-0.379697	NA	NA
ACD	A0A590TQL1;R4GNJ5;Q96AP0-2;Q96AP0;R4GMR6	-0.226009	0.161548	-0.265494	0.51999	0.0023211	0.479791	-0.119957	0.726712	-0.267282	0.146658	0.927378	0.216021		UID10061	HMGN4.29.S.1	HMGN4	-0.0159079	0.0620242	0.934847	0.418549	-0.0528223	0.954316	-0.344995	0.214544	0.85141	-0.714496	-1.10724	0.730772
ACIN1	Q9UKV3-5	0.29139	0.341692	-0.185743	0.024438	0.96321	0.268337	-0.843843	0.0629627	-0.428286	0.587772	0.834934	0.600076		UID10062	NDUFA4.66.S.1	NDUFA4	0.77551	NA	NA	-0.390239	NA	NA	-0.762506	NA	NA	0.192943	NA	NA
ACIN1	S4R3H4	0.0342117	0.835414	0.0409423	0.159154	0.303362	0.130733	-0.308584	0.0935347	-0.408158	0.457896	0.528256	0.454366		UID10063	ZNF593.40.S.1	ZNF593	-0.277597	NA	NA	-0.0583974	NA	NA	0.334102	NA	NA	1.21574	NA	NA
ACLY	P53396;K7EIE7;K7ESG8	-0.288187	0.0743748	-0.408525	0.032488	0.909448	0.139673	0.156913	0.644135	-0.11618	1.02827	0.145712	1.03947		UID10065	ZNF593.98.S.1	ZNF593	0.649277	0.192456	0.793077	-0.0708174	0.038361	0.970913	-0.664824	0.131629	0.923661	-0.622065	-0.653763	0.861902
ACO2	A2A274;Q99798	-0.0468185	0.912601	0.346929	0.598847	0.0814346	0.374642	-0.803375	0.0666921	-1.00922	0.610819	0.799269	0.500321		UID10066	BIN1.71.S.1	BIN1	0.231244	NA	NA	0.0418439	NA	NA	-0.294494	NA	NA	-0.714739	NA	NA
ACOT1	Q86TX2;G3V4F2	-0.0123795	0.982997	0.0579342	0.665845	0.120748	0.701125	-0.727275	0.204416	-1.11268	-0.39904	0.913998	-0.0283867		UID10067	BIN1.265.S.1	BIN1	-0.0563743	0.0688275	0.859572	-0.111607	-0.461142	0.152371	0.352504	0.432367	0.312341	-0.266089	0.0783229	0.977148
ACOT11	Q8WXI4-2;Q8WXI4	NA	NA	0.10105	NA	NA	-0.181247	NA	NA	0.291137	NA	NA	-0.923201		UID10068	BIN1.267.S.1	BIN1	0.0505492	0.213266	0.58967	-0.178827	-0.579421	0.124532	0.182396	0.285157	0.670485	-0.203207	-0.219062	0.967217
ACOT12	Q8WYK0-2;Q8WYK0	1.51213	0.0101097	1.02234	-0.858305	0.335465	-0.453668	-0.948509	0.411298	-0.0141332	-2.04265	0.471432	-1.16299		UID1007	KCNQ5.78.S.1	KCNQ5	0.191529	0.668264	0.0636644	-0.0157653	-0.458454	0.361414	-0.0962504	-0.175422	0.844597	-0.64414	-1.39704	0.470117
ACOT13	Q9NPJ3;Q9NPJ3-2	0.669307	0.0749047	1.06466	-0.572049	0.23142	-0.856244	-0.616501	0.354783	-0.686417	-0.0333528	0.992439	0.414145		UID10070	BIN1.300.S.1	BIN1	0.192003	0.15861	0.827993	-0.592194	-1.05786	0.0816324	0.33643	0.7286	0.415631	-0.347011	-0.326938	0.945307
ACOT8	O14734;H7C5A7;E9PJN0;A0A494C0N6;E9PRD4;E9PMC4;E9PIS4;H0Y698;Q9BR14	0.120257	0.738081	0.320258	-0.646385	0.0416829	-0.917401	0.387248	0.440233	0.496937	0.911063	0.62043	1.31903		UID10073	BIN1.305.S.1	BIN1	-0.514151	NA	NA	0.10825	NA	NA	0.485561	NA	NA	1.10518	NA	NA
ACOT9	Q9Y305;Q9Y305-2;Q9Y305-4;Q9Y305-3;H7C5Q2;C9J7L8	-0.204004	0.547236	0.151231	0.86351	0.00664492	0.650857	-0.406441	0.440415	-0.732311	-1.12311	0.499005	-0.484567		UID10075	KPNA3.60.S.1	KPNA3	0.211049	0.240346	0.211054	-0.342957	-0.286967	0.216208	-0.192701	-0.138924	0.728435	0.299933	-0.0093183	0.995207
ACOX1	Q15067-2;Q15067;Q15067-3;K7ELT1;I3L0T4;I3L4S5;K7ENF1;K7ESC7;I3L2U4	0.124453	0.651148	0.230584	-0.178094	0.571093	-0.164468	0.135126	0.790881	0.0472599	-0.45084	0.807188	-0.323744		UID10076	STK25.12.S.1	STK25	0.730342	NA	NA	-0.348133	NA	NA	-0.401527	NA	NA	-0.581207	NA	NA
ACOX3	O15254;O15254-2;D6RJ89	-0.12275	0.752233	0.0129482	0.190669	0.661547	-0.0656541	0.131153	0.85868	0.0412375	-0.516927	0.845485	0.0129245		UID10077	STK25.231.S.1	STK25	-0.425541	-0.104391	0.767352	0.237635	-0.0064877	0.98965	0.0870651	0.13517	0.820063	1.17438	-0.0076457	0.996232
ACP1	P24666-2;D3YTI2	0.0894848	0.806006	0.0359921	-0.418373	0.212294	-0.0724103	0.528816	0.230439	0.30111	-0.256183	0.926001	-0.000832988		UID10078	BCL9.318.S.1	BCL9	-0.228995	NA	NA	0.12196	NA	NA	0.0383963	NA	NA	0.00868327	NA	NA
ACP1	P24666;G5E9R5;P24666-4;P24666-3;F2Z2Q9	-0.272143	0.184354	-0.0665408	0.17909	0.514922	-0.0328259	0.133108	0.766868	0.0778183	-0.118217	0.957528	0.0182258		UID10079	BCL9.687.S.1	BCL9	-0.0019636	-0.389306	0.303468	-0.30469	-0.116684	0.849558	1.22589	0.968322	0.0435156	-0.559417	-0.646902	0.806987
ACP2	P11117;E9PQY3;A0A5F9ZHR7;E9PHY0;B7Z7D2;A0A5F9ZH82;A0A5F9ZI20;A0A5F9ZH40;B7Z6U3;P11117-2	0.644832	0.0305625	0.709532	0.141984	0.771227	-0.127242	-0.921257	0.0452364	-0.404825	-1.01458	0.635198	-0.60348		UID1008	KCNQ5.404.S.1	KCNQ5	0.194903	0.32317	0.3845	0.674036	0.340077	0.461727	-0.693231	-0.669005	0.189506	-0.789059	-0.516872	0.84194
ACP3	P15309;P15309-2;P15309-3;E9PFE6	0.340575	0.517953	-0.186931	-0.619633	0.285491	-0.114949	0.265481	0.802459	0.346432	-0.160087	0.97828	-1.07257		UID10080	BCL9.689.S.1	BCL9	0.340364	NA	NA	-0.283418	NA	NA	-0.142235	NA	NA	0.351749	NA	NA
ACP5	P13686;K7EIP0;A0A3B3IS75;K7ESF2;K7EJD9	-0.00861186	0.988709	-0.641749	0.136853	0.814252	0.288346	-0.341579	0.630189	0.158832	-0.610656	0.858801	-0.604809		UID10081	BCL9.857.S.1	BCL9	-0.365575	NA	NA	0.0861578	NA	NA	0.443355	NA	NA	0.62243	NA	NA
ACP6	Q9NPH0;A0A087WYU6;Q9NPH0-2;V9GZ71;A0A0A0MS36;A0A087WW36	-0.587871	0.129458	-0.216047	0.198834	0.736079	-0.285686	0.285154	0.732225	0.418474	1.33498	0.591881	1.54852		UID10082	BCL9.291.S.1	BCL9	-0.087694	-0.143893	0.305671	0.0230841	0.0887182	0.6519	0.263722	0.162105	0.486138	-0.132222	0.0439116	0.973919
ACSF2	Q96CM8-3;Q96CM8;Q96CM8-2;E9PF16;Q96CM8-4;D6RF87;H0Y8N1	0.41825	0.103584	0.531188	0.0921951	0.826259	0.00856204	-0.564036	0.167385	-0.825502	-0.92071	0.580667	-0.135576		UID10083	BCL9.278.S.1	BCL9	0.0202779	-0.311535	0.422725	-0.287904	-0.20663	0.699338	1.25311	0.977788	0.0350905	-0.940609	-1.00136	0.612599
ACSF3	F5H5A1;F5H755;F5H362;H0YGC7;F5H3B2;H0YH37;H0YGJ0	0.58123	0.394737	-0.0720887	0.318284	0.720533	0.555923	-1.32638	0.201113	-0.777241	-2.07163	0.662639	-1.17008		UID10084	BCL9.35.S.1	BCL9	-0.193084	-0.326955	0.241387	-0.17255	-0.166914	0.68087	0.923484	0.917845	0.00508395	-0.406512	-0.509003	0.778229
ACSF3	Q4G176;A0A3B3ISK9;F5H2G6;F5GX20	0.367078	0.24625	0.449732	0.557267	0.123771	0.314276	-1.11212	0.00880888	-0.771845	-0.399037	0.888395	-0.120048		UID10085	BCL9.37.S.1	BCL9	-0.142856	NA	NA	-0.266539	NA	NA	0.94164	NA	NA	0.479965	NA	NA
ACSL1	P33121;E7EPM6;P33121-2;P33121-3;B7Z3Z9;D6RER0;H0Y9U7;H0Y9Z9;D6RG07	0.313829	0.355455	0.0675299	-0.328673	0.42776	-0.138195	0.0124179	0.98968	0.55684	-0.369116	0.905205	-1.00122		UID10086	BCL9.62.S.1	BCL9	0.0853961	NA	NA	0.109279	NA	NA	-0.0242317	NA	NA	0.270031	NA	NA
ACSL3	O95573;F5GWH2;F5H062;C9JC11	-0.0318702	0.90274	0.0529673	-0.136656	0.596369	-0.095024	0.0139973	0.976395	0.0133996	-0.0328697	0.991217	0.0137892		UID10087	BCL9.102.S.1	BCL9	0.222809	NA	NA	-0.201221	NA	NA	-0.0734897	NA	NA	-0.0507759	NA	NA
ACSL4	O60488-2;O60488;D6RF95;H0Y9A0;D6RDA8	0.208234	0.333508	0.394964	-0.193788	0.470829	-0.262467	-0.158771	0.709453	-0.122189	-0.0639215	0.979829	-0.165816		UID10088	BCL9.104.S.1	BCL9	-0.15864	-0.446017	0.516885	-0.429978	-0.508489	0.535419	1.27319	1.69434	0.033788	-0.13356	-0.470911	0.924467
ACSL5	Q9ULC5-3;Q9ULC5;Q9ULC5-4	-0.164194	0.508829	-0.227422	-0.220943	0.446903	0.00946534	0.312153	0.420981	0.253786	0.930406	0.430658	0.368931		UID10089	BCL9.107.S.1	BCL9	-0.262251	NA	NA	-0.0337878	NA	NA	0.596402	NA	NA	0.242962	NA	NA
ACSL6	Q9UKU0-1;E7ERD7;A0A494C0B6;A0A499FJL5;C9J8C7;A0A494C0J9;A0A494BZW8;Q9UKU0-5;Q9UKU0;Q9UKU0-3;Q9UKU0-9;Q9UKU0-6;Q9UKU0-8;Q9UKU0-7;A0A494C116;Q9UKU0-2;A0A494C046	NA	NA	0.17553	NA	NA	-0.138322	NA	NA	-0.03563	NA	NA	0.478926		UID100897	SMARCA4.1536.S.3	SMARCA4	0.373774	-0.163547	0.733108	-0.505803	0.515077	0.287283	0.530222	-0.384659	0.564536	0.308248	0.197015	0.949737
ACSM3	H3BSM0;Q53FZ2;Q53FZ2-2;H3BUF2;H3BV29;H3BT38	0.263499	0.45856	0.237941	-0.559646	0.139103	-0.610619	0.554694	0.291405	0.987061	-0.94454	0.673449	-0.397045		UID100898	SMARCA4.1541.S.3	SMARCA4	0.318738	-0.163547	0.733108	-0.363012	0.515077	0.287283	0.374969	-0.384659	0.564536	0.224968	0.197015	0.949737
ACSM5	Q6NUN0;Q6NUN0-2	NA	NA	0.130513	NA	NA	-0.0427656	NA	NA	-0.0775499	NA	NA	0.0161746		UID100899	SMARCA4.1552.S.3	SMARCA4	0.355174	-0.163547	0.733108	-0.430716	0.515077	0.287283	0.452335	-0.384659	0.564536	0.450279	0.197015	0.949737
ACSS1	Q9NUB1-2;Q9NUB1;Q9NUB1-4;Q9NUB1-3;Q5TF43	0.256387	0.414656	0.398668	0.250787	0.517831	0.0474485	-1.01962	0.0103696	-1.08323	0.457186	0.859942	0.205337		UID1009	KCNQ5.88.S.1	KCNQ5	0.462709	NA	NA	-0.156464	NA	NA	-0.674356	NA	NA	-0.49652	NA	NA
ACSS2	Q9NR19;Q9NR19-2;F8WCJ4;C9IYL0;B4DEH9;C9JY31;C9JXD9;F8WDJ9;C9J7L5;F8WC73	0.0125829	0.975155	0.0271771	-0.259039	0.460176	-0.181675	0.418988	0.353821	0.612878	-0.515399	0.808316	-0.795906		UID10091	BCL9.917.S.1	BCL9	0.812451	-0.164658	0.750574	-0.302837	0.0389576	0.95878	-0.154369	0.509335	0.473992	-0.767803	-0.706362	0.816767
ACSS3	A0A0B4J1R2;Q9H6R3;Q9H6R3-2;H0YII9	0.252239	0.703932	0.112983	0.697473	0.292862	0.813829	-1.16096	0.142101	-0.846301	-0.410405	0.948677	-2.3741		UID10092	BCL9.885.S.1	BCL9	0.0703545	-0.147748	0.702163	-0.0705845	-0.0112002	0.983626	0.543939	0.309762	0.595221	-0.624988	-0.242223	0.95475
ACTB	A0A2R8YEA7	0.373845	0.513091	0.104362	-0.334463	0.644677	0.380235	0.0556504	0.965624	-0.295917	-0.695624	0.878533	-1.23365		UID10093	BCL9.865.S.1	BCL9	-0.392844	NA	NA	0.538548	NA	NA	-0.578776	NA	NA	0.0305558	NA	NA
ACTB	A0A2R8YGF8	NA	NA	0.299233	NA	NA	-0.325772	NA	NA	0.0302457	NA	NA	-0.89135		UID10094	BCL9.10.S.1	BCL9	0.0715071	NA	NA	0.156576	NA	NA	-0.377268	NA	NA	-0.441205	NA	NA
ACTB	A0A6Q8PFE4	0.598391	0.54918	-0.415694	-0.835357	0.468787	0.187707	-0.0837754	0.969719	-0.350162	0.525755	0.957528	-0.625733		UID10095	BCL9.11.S.1	BCL9	-0.155738	NA	NA	-0.113617	NA	NA	0.741555	NA	NA	0.421534	NA	NA
ACTB	P60709;E7EVS6;A0A2R8YFE2	-0.102783	0.827204	-0.304693	0.264118	0.589082	0.418718	0.0631408	0.947351	-0.0881909	-0.488964	0.876999	-0.668379		UID10096	BCL9.18.S.1	BCL9	-0.207908	NA	NA	-0.146011	NA	NA	1.01122	NA	NA	0.0529287	NA	NA
ACTBL2	Q562R1	NA	NA	0.331023	NA	NA	-0.538942	NA	NA	0.310923	NA	NA	-0.996091		UID10097	BCL9.19.S.1	BCL9	-0.389706	-0.688474	0.209445	0.00286133	-0.0774588	0.938297	1.01326	1.18868	0.108296	-0.238404	-0.27594	0.956565
ACTG1	I3L4N8	0.183402	0.68161	0.204182	-0.0371057	0.959054	0.0896729	-0.188069	0.819529	-0.422468	-0.0776163	0.988346	-1.04965		UID101	KIAA1191.182.S.1	KIAA1191	-0.192878	NA	NA	0.193321	NA	NA	-0.162544	NA	NA	-0.0520075	NA	NA
ACTG1	P63261;I3L3I0;I3L1U9;I3L3R2;J3KT65	-0.0521433	0.89611	-0.385519	-0.00139003	0.99809	0.310371	0.107148	0.883589	0.0746801	0.295541	0.917176	-0.0879865		UID1010	KCNQ5.440.S.1	KCNQ5	0.060782	NA	NA	0.0450483	NA	NA	-0.0419752	NA	NA	-0.102291	NA	NA
ACTL8	Q9H568	0.209716	0.855253	-0.257966	-0.966593	0.36877	-0.489656	-0.351936	0.855982	-0.503118	1.612	0.778578	1.42588		UID10101	BCL9.1039.S.1	BCL9	-0.444395	NA	NA	0.0129628	NA	NA	0.693929	NA	NA	0.725392	NA	NA
ACTN1	G3V2X9	0.447279	0.433168	-0.389089	-0.522372	0.442558	0.197773	0.0654381	0.96028	0.336122	-0.548106	0.915124	-0.773387		UID10102	VWA5A.639.S.1	VWA5A	0.117814	NA	NA	-0.113848	NA	NA	0.0630479	NA	NA	-0.13532	NA	NA
ACTN1	P12814-3;P12814;P12814-2;P12814-4;G3V2N5;G3V5M4;G3V380	0.132982	0.860473	-0.579233	-0.362839	0.645975	0.450204	0.285656	0.824094	0.32707	-0.165824	0.982754	-0.694337		UID10103	VWA5A.202.S.1	VWA5A	0.0627706	NA	NA	-0.134832	NA	NA	0.0351392	NA	NA	0.247904	NA	NA
ACTN3	Q08043;A0A087WSZ2	1.01165	0.384385	0.322047	-0.344738	0.840462	0.205944	-0.467959	0.851773	0.0709487	-1.90525	0.907738	-2.13107		UID10104	SDCBP.285.S.1	SDCBP	0.250277	NA	NA	-0.216935	NA	NA	-0.0444102	NA	NA	-0.220441	NA	NA
ACTN4	K7EJH8	NA	NA	-0.0403162	NA	NA	0.283646	NA	NA	-0.460034	NA	NA	-0.641524		UID10105	SDCBP.2.S.1	SDCBP	0.391123	NA	NA	-0.0297731	NA	NA	-0.417685	NA	NA	0.048218	NA	NA
ACTR10	Q9NZ32;V9GYX7;G3V2Q5;G3V5Y4;F6S9Y6;H0YJD9;G3V524;H0YJE8;G3V4K6	-0.409537	0.00270023	-0.45201	0.186953	0.338624	0.261947	0.45399	0.0403403	0.421679	-0.372505	0.756289	-0.314622		UID10106	SDCBP.6.S.1	SDCBP	0.347591	0.00581091	0.995033	-0.284238	-0.102147	0.938449	-0.231922	0.245194	0.875702	-0.103174	0.0674071	0.988947
ACTR1A	P61163;R4GMT0;A0A1B0GVS3	-0.32141	0.00511454	-0.380868	0.183035	0.245259	0.18113	0.395341	0.0294402	0.336481	-0.189364	0.868227	0.17799		UID10107	PITPNM1.1234.S.1	PITPNM1	-0.347615	NA	NA	0.174848	NA	NA	0.240743	NA	NA	0.0909724	NA	NA
ACTR1B	P42025	-0.2553	0.0981964	-0.247178	0.170772	0.407401	0.202544	0.333294	0.179383	0.182141	-0.697439	0.393803	-0.395728		UID10108	PITPNM1.1204.S.1	PITPNM1	-0.439847	-0.0673524	0.949939	-0.154457	-0.569779	0.56268	1.09683	0.920415	0.414723	-1.68904	-1.51646	0.745617
ACTR2	F5H6T1	NA	NA	-0.215281	NA	NA	0.133986	NA	NA	0.0247465	NA	NA	-0.134672		UID10109	PITPNM1.664.S.1	PITPNM1	0.0128067	0.0503681	0.842805	0.02204	-0.0179207	0.957625	-0.0888795	-0.0515234	0.909149	-0.293407	-0.203894	0.894313
ACTR2	P61160;P61160-2;A0A1B0GWD0;A0A1B0GWH0	-0.0668573	0.778593	-0.280223	-0.146975	0.55864	0.00868385	0.326223	0.274708	0.280333	0.102935	0.963188	0.0794979		UID1011	KCNQ5.448.S.1	KCNQ5	-0.162163	0.168478	0.548108	0.470473	0.33802	0.249708	-0.268172	-0.484772	0.160913	-0.348795	-0.560822	0.668784
ACTR3	P61158;B4DXW1;F8WDR7;F8WEW2;F8WE84	-0.167435	0.440857	-0.356167	-0.06465	0.836738	0.0776344	0.366629	0.246981	0.266289	0.387643	0.808316	0.192699		UID10110	PITPNM1.593.S.1	PITPNM1	-0.235202	-0.319382	0.152406	-0.0283471	0.18249	0.569961	0.274011	0.319589	0.401088	0.455022	0.0445803	0.98294
ACTR5	Q9H9F9	0.0842159	0.483126	0.0355295	-0.0405763	0.809974	0.00897227	-0.162378	0.381468	-0.293041	0.378742	0.573724	0.208667		UID10111	PITPNM1.300.S.1	PITPNM1	0.225084	NA	NA	-0.124501	NA	NA	0.0649799	NA	NA	-0.526959	NA	NA
ACTR6	Q9GZN1;F8W057;G3V1Y1;F8VP72;F8W043;F8W0Q1;Q9GZN1-2;F8VRL1;F8VSD1	-0.0777134	0.618916	-0.133125	-0.0882293	0.639137	-0.202346	0.182981	0.43194	0.317323	0.429522	0.619248	0.411011		UID10112	PITPNM1.1213.S.1	PITPNM1	-0.197018	NA	NA	0.129376	NA	NA	0.107707	NA	NA	0.0610383	NA	NA
ACTR8	Q9H981;Q9H981-2;H0Y849;Q9H981-3;C9J7L6	0.104361	0.545122	0.206936	0.0284567	0.912346	-0.0059542	-0.291332	0.223995	-0.604198	0.423643	0.696983	0.458292		UID10113	PITPNM1.373.S.1	PITPNM1	-0.51583	-0.688369	0.147182	-0.139717	0.187767	0.81127	0.650843	0.892242	0.265632	0.756626	0.383307	0.952044
ACVR1	Q04771;A0A1B0GXA9;C9JHJ7	0.183945	0.536725	0.0613318	0.13392	0.723898	0.159762	-0.462831	0.319967	-0.284795	-0.51608	0.837789	0.129322		UID10114	MPHOSPH10.327.S.1	MPHOSPH10	0.03656	0.657744	0.264755	-0.254415	-0.841539	0.227581	-0.240732	-0.130812	0.925931	0.821962	0.376537	0.945659
ACY3	Q96HD9;E9PRA7	-0.0664928	0.947283	-0.397931	0.543784	0.566336	0.293946	-0.0583556	0.97198	0.247209	-0.664382	0.904992	-0.33341		UID10115	MPHOSPH10.465.S.1	MPHOSPH10	0.574913	NA	NA	-0.371212	NA	NA	-0.28786	NA	NA	-0.128079	NA	NA
ACYP1	P07311;G3V2U7;G3V3F8;G3V597;P07311-2	-0.461517	0.120852	-0.755095	0.569816	0.107665	0.645531	0.0418209	0.957035	-0.272813	0.360005	0.903797	0.509958		UID10116	MPHOSPH10.163.S.1	MPHOSPH10	-0.093475	NA	NA	0.134952	NA	NA	-0.156622	NA	NA	0.517735	NA	NA
ACYP2	P14621;U3KPX1;E9PF46;F8WA34;U3KQL2;U3KPX8	0.733382	0.0854055	0.717534	-1.79366	4.77782e-05	-1.43043	0.941576	0.168252	0.860257	-0.595915	0.881701	0.355531		UID10117	MPHOSPH10.629.S.1	MPHOSPH10	0.746016	1.37591	0.05387	-0.548579	-1.23635	0.173396	-0.312078	-0.485119	0.792284	-0.282018	NA	NA
ADA	P00813;F5GWI4;F5GXW0;F5GYD4	0.0771491	0.865554	0.0276802	0.0809109	0.881441	0.0256843	-0.402817	0.506529	-0.400568	0.342695	0.916316	-0.623842		UID10118	NOP56.519.S.1	NOP56	0.831951	0.633756	0.0200497	-0.503462	-0.209704	0.641959	-0.424015	-0.625381	0.166675	0.0435306	-0.454696	0.848485
ADA2	B4E3Q4;Q9NZK5;A0A087X0I3;Q9NZK5-2;A0A3B3IT96;A0A3B3IRR5;C9IZA8;F5H7J3	0.344322	0.460518	0.388945	0.0126898	0.987541	0.199042	-0.257251	0.782322	-0.176101	-1.23024	0.676437	-2.13068		UID10119	NOP56.520.S.1	NOP56	0.585	0.504887	0.190834	-0.19345	0.175607	0.778988	-0.51689	-0.735635	0.200908	0.177894	-0.894064	0.718043
ADAL	Q6DHV7;Q6DHV7-2;Q6DHV7-3;H3BQR9;H3BUD6	0.00269084	0.992637	-0.0250884	0.240591	0.3241	0.211038	-0.183556	0.63638	-0.08838	-0.704018	0.538399	-0.737188		UID1012	KCNQ5.798.S.1	KCNQ5	0.785004	0.142588	0.687085	-0.13628	-0.0505627	0.925204	-0.841283	-0.0310909	0.967509	-0.507146	-0.390953	0.851974
ADAM10	O14672;O14672-2;H0YK87;C9J9B4;H0YNC5;H3BS53	0.530995	0.103812	0.0944921	-0.514445	0.204956	0.0610872	-0.330636	0.617894	-0.10644	0.209387	0.956705	-0.608208		UID10121	NOP56.569.S.1	NOP56	-0.0897959	-0.123251	0.843058	0.14642	0.217853	0.75846	-0.290996	-0.307789	0.746888	0.95484	0.999859	0.708254
ADAM15	Q13444-8;Q13444-2;Q13444-7;Q13444-6;Q13444-12;Q13444-5;Q13444-4;Q13444-3;Q13444;Q13444-11;Q13444-10	-0.277954	0.592655	0.103467	-0.296241	0.646848	-0.235346	0.201104	0.859767	-0.236223	1.94121	0.345846	0.290223		UID10122	NOP56.570.S.1	NOP56	-0.129448	0.159815	0.731754	0.226236	0.150303	0.799569	-0.259298	-0.520456	0.375784	0.763925	0.454245	0.874563
ADAM17	P78536;P78536-2;A6H8L4	0.156631	0.619285	-0.17114	0.349546	0.291699	0.529208	-0.578811	0.156153	-0.354942	-0.199174	0.946451	-0.571798		UID10123	NOP56.579.S.1	NOP56	0.211369	NA	NA	-0.176192	NA	NA	-0.0813402	NA	NA	-0.40448	NA	NA
ADAM28	Q9UKQ2;H0YBG8;Q9UKQ2-2;H0YBQ8;E5RGY1	NA	NA	-1.21026	NA	NA	0.953898	NA	NA	0.118448	NA	NA	0.669346		UID10124	NOP56.580.S.1	NOP56	0.532134	NA	NA	-0.138412	NA	NA	-0.352628	NA	NA	-0.0107686	NA	NA
ADAM8	P78325;P78325-2;P78325-3	0.117788	0.877359	-0.58276	0.0459847	0.965493	0.139577	-0.183126	0.899149	0.426157	0.179878	0.979829	0.0279027		UID10125	NOP56.554.S.1	NOP56	0.761623	1.35004	0.027723	-0.353439	-0.907302	0.31173	-0.377305	-0.871806	0.469078	-1.16049	NA	NA
ADAM9	Q13443;A0AVL1;F8WC54;Q13443-2;A0A0J9YY58	-0.0600647	0.914755	-0.110401	-0.621494	0.205443	-0.440843	0.460382	0.510931	0.460552	0.775304	0.779085	0.344511		UID10126	NOP56.556.S.1	NOP56	0.449094	1.55082	0.00962859	0.137765	-0.684432	0.446068	-0.883782	-1.51568	0.135239	-0.36511	-0.0556788	0.993638
ADAP1	O75689;A0A087WTN6;H0Y7Q1;A0A3B3ISA7;O75689-3;O75689-2;H7C264;H7C324;H7C4B3;H7BZT6;C9JN36	0.632127	0.291854	0.132321	-0.405694	0.605296	0.285112	-0.420773	0.741408	-0.379678	-0.632442	0.927935	-0.317777		UID10127	NOP56.591.S.1	NOP56	0.954456	1.06391	0.114667	0.0961047	-0.158363	0.899299	-0.899227	-0.950561	0.431166	-0.297689	-0.534988	0.939236
ADAP2	Q2V6Q1;Q9NPF8-2;Q9NPF8;J3QLP8;J3KST1;K7ENT1;J3QRD3	NA	NA	-0.0966779	NA	NA	0.0258448	NA	NA	0.325885	NA	NA	-0.0685688		UID10128	NOP56.563.S.1	NOP56	0.333345	NA	NA	-0.229279	NA	NA	0.0585048	NA	NA	-0.588664	NA	NA
ADAR	P55265;P55265-4;P55265-5;P55265-2;A0A3B3IRQ9;P55265-3;A0A3B3ISX1;A0A3B3ITG9;A0A3B3ISU1	-0.123775	0.664288	0.0175334	-0.185162	0.566336	-0.352414	0.112901	0.839497	0.0971161	1.21146	0.263942	1.06252		UID101287	RANBP10.361.S.3	RANBP10	0.0135849	NA	NA	-0.122836	NA	NA	0.343956	NA	NA	0.377461	NA	NA
ADARB1	P78563-4;P78563-2;P78563;P78563-5;P78563-6;P78563-3;A0A0A0MSG8	0.779049	0.366858	0.706791	-1.10457	0.277112	-0.489259	-1.08746	0.467084	-0.803675	4.16814	0.345846	1.19599		UID101288	RANBP10.365.S.3	RANBP10	0.0272167	NA	NA	-0.155645	NA	NA	0.310106	NA	NA	0.257102	NA	NA
ADAT1	Q9BUB4;Q9BUB4-2;H3BV89;H3BSM1;H3BU72;H3BP18;H3BP27	NA	NA	-0.268751	NA	NA	0.107474	NA	NA	0.277732	NA	NA	0.307459		UID101290	RANBP10.369.S.3	RANBP10	0.0222838	NA	NA	-0.0945841	NA	NA	0.294905	NA	NA	0.0162821	NA	NA
ADAT2	Q7Z6V5;Q7Z6V5-2	NA	NA	0.310706	NA	NA	-0.341642	NA	NA	0.00689465	NA	NA	0.445134		UID1013	KCNQ5.820.S.1	KCNQ5	0.721598	NA	NA	-0.326165	NA	NA	-0.630396	NA	NA	-0.453492	NA	NA
ADAT3	Q96EY9;D6W601;C9JFC1	0.00822659	0.986344	-0.375254	0.111411	0.815207	-0.147929	-0.0187838	0.980774	0.547041	-0.778695	0.709342	0.712092		UID101310	MLLT3.6.S.3	MLLT3	0.821317	0.283447	0.572626	-0.196136	0.0276752	0.971651	-0.343909	-0.742348	0.276449	-1.01196	0.365306	0.942436
ADCK1	Q86TW2-2;Q86TW2;G3V426;Q86TW2-3;F8W9Q8	NA	NA	-0.712565	NA	NA	0.536354	NA	NA	0.485307	NA	NA	0.476955		UID101311	MLLT3.13.S.3	MLLT3	0.732398	0.283447	0.572626	-0.235189	0.0276752	0.971651	-0.256219	-0.742348	0.276449	-0.788692	0.365306	0.942436
ADCY6	O43306;O43306-2;F8VZJ5	NA	NA	0.0271445	NA	NA	-0.136819	NA	NA	0.528525	NA	NA	0.289864		UID101312	MLLT3.23.S.3	MLLT3	0.759725	0.283447	0.572626	-0.227266	0.0276752	0.971651	-0.373498	-0.742348	0.276449	-0.604707	0.365306	0.942436
ADCY7	P51828;F5H4D1;F5H699;H3BQ93	NA	NA	0.144373	NA	NA	-0.177331	NA	NA	-0.0825215	NA	NA	0.562839		UID10132	NOP56.466.S.1	NOP56	0.463128	0.262629	0.673936	0.102166	-0.0870717	0.924059	-0.593917	-0.478545	0.667175	-0.795764	NA	NA
ADCY9	O60503;I3NI20	0.157578	0.567213	0.816513	-0.0668624	0.868271	-0.559841	-0.0940063	0.875824	-0.310531	-0.377944	0.872373	-0.546962		UID10133	NOP56.467.S.1	NOP56	-0.312515	-0.0188587	0.976369	0.457354	0.470723	0.342027	-0.113625	-0.5079	0.452485	0.84883	0.0539376	0.988127
ADD1	P35611;P35611-3;E7EV99;E7ENY0;P35611-5;H0Y9H2;A0A0A0MSR2;D6RAH3;D6RF25;D6RJE2;H0YG19;H0YFD8	-0.584664	0.0212874	-0.861633	-0.249763	0.495682	-0.0568267	0.93376	0.0146806	0.652367	0.675307	0.756489	0.988893		UID10134	NOP56.476.S.1	NOP56	0.492542	NA	NA	-0.381313	NA	NA	-0.1944	NA	NA	-0.255672	NA	NA
ADD2	P35612-2;P35612-8;P35612-9	NA	NA	-0.25624	NA	NA	0.0432034	NA	NA	0.344508	NA	NA	-0.0758087		UID10135	NOP56.314.S.1	NOP56	0.693274	0.683797	0.0605355	-0.829141	-0.484773	0.354463	-0.362625	-0.61546	0.322766	0.529478	0.200194	0.958148
ADD2	P35612;P35612-4;P35612-3;A0A1C7CYY0;P35612-5;P35612-6;C9JTM0;C9J080;C9J299;P35612-7	0.133717	0.807557	-0.355718	-0.991015	0.0330389	-0.525978	0.894014	0.164675	0.747632	-0.161244	0.975212	-0.478145		UID10136	NOP56.86.S.1	NOP56	0.312909	0.357382	0.277973	-0.376037	-0.188115	0.695206	-0.288542	-0.348701	0.550842	1.25131	0.36376	0.869615
ADD3	Q9UEY8	-0.557825	0.0051496	-0.6429	-0.0795491	0.821991	-0.0206036	0.733373	0.0187653	0.539539	1.08185	0.319537	1.29897		UID10137	NOP56.502.S.1	NOP56	0.659088	0.626253	0.0298569	-0.241513	-0.32902	0.447684	-0.430987	-0.7129	0.127314	-0.553665	0.809624	0.775297
ADD3	Q9UEY8-2	NA	NA	-0.405443	NA	NA	0.279567	NA	NA	0.0414693	NA	NA	-0.310817		UID10138	NOP56.511.S.1	NOP56	0.565034	NA	NA	-0.279747	NA	NA	-0.490373	NA	NA	-0.161474	NA	NA
ADGRA2	Q96PE1;Q96PE1-2;Q96PE1-3	NA	NA	-0.465402	NA	NA	0.136851	NA	NA	0.328818	NA	NA	1.0688		UID1014	KCNQ5.822.S.1	KCNQ5	0.0840391	0.219041	0.684872	0.141952	0.167979	0.810604	-0.188978	-0.418173	0.633178	-1.12603	-1.17221	0.776111
ADGRB3	J3KMY8;O60242-2;O60242	NA	NA	0.180274	NA	NA	-0.239278	NA	NA	-0.119434	NA	NA	-0.0581288		UID10140	NOP56.537.S.1	NOP56	2.62606	2.53451	1.21325e-05	-1.64173	-1.7479	0.0300535	-1.96819	-1.5585	0.148004	-0.383081	-1.38436	0.799429
ADGRE2	Q9UHX3-4;Q9UHX3-3;Q9UHX3;M0R0K5;Q9UHX3-6;Q9UHX3-2;Q9UHX3-5	-0.225513	0.740678	0.35779	-0.860505	0.211131	-0.675898	1.06606	0.194552	0.688104	1.55734	0.649241	-0.610976		UID10141	KPNA4.60.S.1	KPNA4	-0.23909	NA	NA	0.311746	NA	NA	-0.562537	NA	NA	-0.356578	NA	NA
ADGRE3	Q9BY15-2;Q9BY15;E7EW83;M0R1G2;M0QYN7;Q9BY15-3	NA	NA	-0.643857	NA	NA	-0.131144	NA	NA	1.31172	NA	NA	0.383616		UID10142	E2F3.163.S.1	E2F3	0.625664	NA	NA	-0.418077	NA	NA	-0.310451	NA	NA	-1.27856	NA	NA
ADGRG3	Q86Y34;H3BRU4;F8W8F7;H3BS78	-0.209977	0.792694	-0.872593	0.134672	0.896762	-0.0207593	0.348383	0.803526	1.66837	0.28969	0.967567	-0.949636		UID10143	E2F3.166.S.1	E2F3	0.375775	0.315224	0.0861098	-0.351546	-0.296299	0.21164	0.31921	-0.117089	0.782302	-0.330667	-0.235543	0.873001
ADGRG5	Q8IZF4;A0A087WZA0	0.300033	0.612537	-0.134668	0.878639	0.12613	0.731897	-0.896589	0.257723	0.316759	-1.44084	0.656013	-1.05288		UID101437	HLA-C.353.S.3	HLA-C	0.500345	0.130096	0.714714	-0.584067	-0.32072	0.381301	0.168328	0.223077	0.692045	-0.517043	-0.150218	0.959413
ADGRL2	O95490-6;O95490-5;O95490;H0Y5C0;B1ALU3;B1ALU1;A0A6I8PRJ0;A0A6I8PLG0;A0A6I8PUE4;A0A6I8PRM6;A0A6I8PTT2;O95490-7;O95490-2;A0A6I8PRQ0;O95490-3;O95490-4;A0A6I8PIV6;H0Y3V3	NA	NA	-0.427727	NA	NA	0.689661	NA	NA	0.052357	NA	NA	-0.0331003		UID101438	HLA-C.357.S.3	HLA-C	0.520075	0.130096	0.714714	-0.599918	-0.32072	0.381301	0.250889	0.223077	0.692045	-0.605975	-0.150218	0.959413
ADH5	P11766;H0YAG8;D6RFE4;D6RAY0;D6R9G2	-0.28296	0.151731	-0.259837	0.414033	0.0689394	0.454142	0.128411	0.768491	0.0214872	-0.7648	0.497089	-0.477928		UID101439	HLA-C.360.S.3	HLA-C	0.481032	0.130096	0.714714	-0.625989	-0.32072	0.381301	0.36897	0.223077	0.692045	-0.274005	-0.150218	0.959413
ADHFE1	Q8IWW8-2;Q8IWW8;Q8IWW8-4;Q8IWW8-3;E5RFL4;B4DV11;B4DFI7	NA	NA	-0.156133	NA	NA	0.707309	NA	NA	-0.576705	NA	NA	-1.00651		UID10144	DLGAP1.431.S.1	DLGAP1	0.526223	NA	NA	-0.366731	NA	NA	-0.19706	NA	NA	-0.347518	NA	NA
ADI1	Q9BV57;Q9BV57-2;A0A0G2JQN5;H7C382	-0.460525	0.0164474	-0.487577	-0.154464	0.596212	-0.065206	0.747501	0.0097113	0.428478	0.0527308	0.985932	0.467343		UID10145	SH2B2.310.S.1	SH2B2	0.307791	-0.225025	0.316258	-0.0099403	0.319905	0.228506	-0.545722	-0.0443299	0.936902	-0.66133	-0.0646303	0.976396
ADK	P55263;P55263-3;P55263-2;A0A5K1VW54;P55263-4;A0A5F9ZH31;A0A5K1VW94;A0A5F9ZH72;A0A5F9ZGZ8;A0A5F9ZH83;A0A5F9ZH76	-0.312271	0.0983947	-0.424166	0.417659	0.0598054	0.520749	0.0618708	0.905151	0.237329	0.205241	0.915141	-0.28717		UID10146	SH2B2.141.S.1	SH2B2	-0.0887003	-0.235366	0.652859	-0.0758976	-0.100062	0.893232	0.375999	0.50565	0.507919	0.247458	-0.22704	0.956885
ADM	P35318;E9PL83;E9PQE6	1.27021	0.0791768	0.231065	0.0289193	0.984459	0.144502	-1.45506	0.185278	-0.247847	-2.15262	0.662991	-1.9522		UID10147	SH2B2.157.S.1	SH2B2	-0.216522	-0.147582	0.734368	0.308679	0.55828	0.162028	0.0276539	-0.426213	0.457239	0.0634773	-0.0764151	0.982402
ADNP	Q9H2P0;A0A669KBJ7;A0A2R8Y6X0;A0A2R8YCL6	0.0221906	0.898035	0.108527	0.0564288	0.766769	-0.0423533	-0.0940041	0.722164	-0.148307	0.0664597	0.965383	0.334484		UID10148	SH2B2.596.S.1	SH2B2	-0.0719892	NA	NA	-0.0706017	NA	NA	-0.108133	NA	NA	0.0092267	NA	NA
ADNP2	Q6IQ32;H0YLN6;H0YM09	0.797778	0.00578949	0.39823	-0.743607	0.0400971	-0.530979	-0.142941	0.855336	-0.140156	-0.685133	0.788474	-0.264081		UID10149	SH2B2.598.S.1	SH2B2	-0.685576	-0.290806	0.495785	0.35131	0.200249	0.702029	0.609701	0.0488127	0.961541	0.969364	0.639097	0.814025
ADO	Q96SZ5	-0.0574232	0.762753	0.00948298	0.308375	0.0668746	0.268898	-0.229243	0.361136	-0.31077	-0.331467	0.775395	-0.494419		UID101493	BRD2.298.S.3	BRD2	0.517969	NA	NA	-0.433252	NA	NA	-0.280743	NA	NA	-0.113212	NA	NA
ADPGK	H3BTH4	0.743245	0.0261204	0.423216	-0.630079	0.136425	-0.279514	-0.502025	0.420202	-0.580367	0.147347	0.97125	0.173407		UID101494	BRD2.301.S.3	BRD2	0.627748	NA	NA	-0.363274	NA	NA	-0.235441	NA	NA	-0.368148	NA	NA
ADPGK	Q9BRR6-2;Q9BRR6;H3BRS6;Q9BRR6-4;Q9BRR6-3;H3BN66;Q9BRR6-6;H3BU35;Q9BRR6-5	0.661611	0.00199601	0.970728	-0.41093	0.155408	-0.628756	-0.524357	0.161976	-0.310423	-0.352823	0.87241	-0.337843		UID1015	KCNQ5.901.S.1	KCNQ5	0.330448	NA	NA	-0.202954	NA	NA	-0.0919203	NA	NA	-0.469369	NA	NA
ADPRH	P54922;C9JZW7	0.252119	0.384385	0.0903346	-0.861161	0.00231391	-0.888119	0.311735	0.537512	0.473242	1.49855	0.224733	2.04717		UID10151	SH2B2.117.S.1	SH2B2	0.076157	NA	NA	-0.085991	NA	NA	-0.0596716	NA	NA	0.0948081	NA	NA
ADPRS	Q9NX46	-0.407515	0.0039175	-0.323287	0.394086	0.0249062	0.343936	0.103782	0.76621	-0.0930175	0.201334	0.889966	0.253872		UID10152	SH2B2.332.S.1	SH2B2	-0.0414478	NA	NA	-0.2627	NA	NA	0.122589	NA	NA	0.542576	NA	NA
ADRM1	Q16186;A0A087WX59;A0A087WUX6	-0.511098	0.00213774	-0.465915	0.389497	0.0716909	0.231164	0.107957	0.801542	0.0723255	0.857376	0.363376	0.716057		UID10153	ARID1A.58.S.1	ARID1A	0.3907	0.345536	0.212261	-0.389119	-0.352131	0.338194	-0.196686	-0.110574	0.86487	0.31528	-0.20124	0.925674
ADSL	A0A1B0GWJ0;A0A1B0GTJ7;P30566;A0A0A6YY92;P30566-2;A0A096LNY6;A0A1B0GTG9;A0A096LNY5;A0A096LNY4;B4DEP1;A0A096LP72;V9GY96;A0A096LP76;A0A096LP92;A0A1W2PRX2	0.0749174	0.819258	-0.272953	-0.0931533	0.80999	0.11003	-0.136328	0.808412	-0.32584	0.686677	0.700567	0.412166		UID10154	ARID1A.1798.S.1	ARID1A	0.0929887	0.140287	0.614285	-0.34578	-0.403447	0.134668	0.369952	0.0880097	0.875905	0.668136	0.618174	0.578186
ADSS1	Q8N142;Q8N142-2	NA	NA	-1.02312	NA	NA	1.11249	NA	NA	0.388222	NA	NA	-1.38891		UID10155	ARID1A.1801.S.1	ARID1A	0.137287	NA	NA	-0.164488	NA	NA	0.0369495	NA	NA	-0.378269	NA	NA
AFAP1	Q8N556-2;Q8N556;A0A087X177	NA	NA	0.152776	NA	NA	0.141503	NA	NA	-0.336723	NA	NA	-0.134807		UID10156	ARID1A.79.S.1	ARID1A	0.356754	0.260092	0.264079	-0.0774772	-0.264564	0.368017	-0.560274	0.0233003	0.969109	-0.105112	-0.116244	0.953337
AFDN	A8MQ02;P55196;P55196-5;J3KN01;Q5TIG5;P55196-6;H0Y8L4;H0Y9I0;H0Y948;F8W9I4;E9PFY5;H0Y8U8;H0YA98	0.0291717	0.947418	0.255518	-0.691077	0.0413352	-0.79278	0.906975	0.0352204	0.744187	-0.165156	0.964142	0.0731188		UID10157	ARID1A.301.S.1	ARID1A	0.354154	0.0263538	0.94164	-0.0773542	-0.0048639	0.991726	0.0870498	0.173914	0.715356	-0.101748	-0.0951376	0.966475
AFDN	P55196-3	NA	NA	0.871356	NA	NA	-0.9244	NA	NA	0.234801	NA	NA	-0.63367		UID10158	ARID1A.1944.S.1	ARID1A	-0.0618891	-0.120679	0.603859	-0.108873	-0.0729467	0.821319	0.0996239	0.297864	0.333383	0.289715	0.478551	0.680538
AFF1	P51825-3;P51825-2;P51825;F5GXF9;A0A669KBI3;E7ETI4;E7EMC5;H0Y9S4	0.0863554	0.802056	0.338755	-0.120329	0.773024	-0.461031	0.0942835	0.884983	0.376514	-0.227679	0.924607	0.012161		UID10159	ARID1A.604.S.1	ARID1A	0.224191	NA	NA	-0.221654	NA	NA	-0.0553639	NA	NA	0.134015	NA	NA
AFF4	Q9UHB7;Q9UHB7-2;Q9UHB7-3;C9JCE0;H7C319	0.0203291	0.924388	0.193004	0.0831195	0.705394	-0.0914091	-0.199086	0.456818	-0.150728	0.307124	0.796564	0.189799		UID1016	KCNQ5.672.S.1	KCNQ5	0.289388	0.00848199	0.99243	0.263018	0.80621	0.284086	0.308539	-0.701821	0.54021	-1.31816	-1.81648	0.576405
AFG1L	Q8WV93;H0Y5F4;H7C448	0.255325	0.360959	0.429103	0.114469	0.77325	-0.0768983	-0.720129	0.0569827	-0.768369	0.628721	0.757814	0.548884		UID10160	ARID1A.696.S.1	ARID1A	-0.189314	-0.109963	0.604145	0.0621133	0.049269	0.871324	0.0453355	0.0563841	0.894812	0.188139	0.207023	0.884099
AFG3L2	Q9Y4W6;K7EP56	0.45098	0.0735993	0.620891	-0.413197	0.191187	-0.298389	-0.356841	0.445274	-0.498334	-0.5595	0.782782	-0.666494		UID10161	ARID1A.698.S.1	ARID1A	0.0464755	NA	NA	0.00434798	NA	NA	0.0140368	NA	NA	-0.320315	NA	NA
AFM	P43652	NA	NA	-0.459161	NA	NA	0.199105	NA	NA	0.543859	NA	NA	0.28183		UID10163	ARID1A.1235.S.1	ARID1A	0.235849	NA	NA	-0.0795109	NA	NA	-0.394694	NA	NA	-0.282806	NA	NA
AFMID	Q63HM1;Q63HM1-2	NA	NA	0.0305318	NA	NA	-0.202911	NA	NA	0.239222	NA	NA	-0.598551		UID10164	ARID1A.764.S.1	ARID1A	-0.400009	NA	NA	0.142106	NA	NA	0.42843	NA	NA	0.678853	NA	NA
AFTPH	Q6ULP2-8;Q6ULP2-6;Q6ULP2;Q6ULP2-9;Q6ULP2-7;B8ZZI9;A0A0U1RR74	-0.43203	0.0103008	-0.240533	-0.0748442	0.793774	-0.329945	0.425329	0.130309	0.320768	1.3315	0.0453033	1.60165		UID101643	PHRF1.1358.S.3	PHRF1	-0.627002	-0.0064324	0.989282	0.341428	0.0345347	0.950458	-0.0761642	-0.139819	0.851238	0.377364	-0.0245002	0.995207
AGA	P20933;H0Y8L9;H0Y9C7	-1.12377	0.00563728	-1.13216	0.994351	0.0529175	1.22231	0.440334	0.623582	0.008595	-0.562054	0.895335	-0.212854		UID101644	PHRF1.1359.S.3	PHRF1	-0.595511	-0.0064324	0.989282	0.339015	0.0345347	0.950458	-0.0392329	-0.139819	0.851238	0.00675711	-0.0245002	0.995207
AGAP2	Q99490-2	-0.0928737	0.569345	-0.151138	-0.146626	0.425104	-0.102239	0.385831	0.0608657	0.322406	-0.103552	0.947592	-0.352578		UID101645	PHRF1.1370.S.3	PHRF1	-0.539132	-0.0064324	0.989282	0.349609	0.0345347	0.950458	-0.143716	-0.139819	0.851238	0.046916	-0.0245002	0.995207
AGFG1	P52594-2;P52594-3;P52594;P52594-4;B8ZZY2;C9J2I0;H7C0S7	-0.136787	0.321197	-0.209033	0.221734	0.153919	0.263116	-0.0738877	0.804156	-0.138013	-0.0658303	0.965797	0.0356554		UID10165	ARID1A.769.S.1	ARID1A	0.0354034	NA	NA	-0.13953	NA	NA	0.236557	NA	NA	0.0321789	NA	NA
AGFG2	O95081;A0A0C4DG34;O95081-2;H7BZA5	0.395472	0.23303	0.197605	-0.649744	0.0819415	-0.212636	0.0538683	0.949168	-0.285215	0.111774	0.97828	-0.169887		UID10166	ARID1A.772.S.1	ARID1A	0.0182951	-0.0416947	0.872069	0.0430043	0.0230474	0.944183	0.0503626	0.134026	0.708649	-0.287243	-0.247959	0.858026
AGGF1	Q8N302;A0A2R8YFF1;Q8N302-3;Q8N302-2	0.435373	0.128541	0.803581	-0.587436	0.136323	-0.491156	-0.175782	0.778303	-0.653358	0.0689211	0.987513	-0.91664		UID10167	ARID1A.1204.S.1	ARID1A	0.614575	0.36256	0.0757748	-0.392872	-0.36007	0.16718	-0.288249	-0.0259453	0.963035	-0.245116	-0.238374	0.897253
AGK	Q53H12;E9PC15;A0A3B3ITD0;A0A3B3ISY9;A0A3B3ISZ0;A0A0G2JLG5;E9PG39;A0A3B3ITX7;A0A3B3ITV0;A0A3B3IS09;A0A3B3IUC9;A0A0G2JLD0;A0A3B3IRM6;Q53H12-2	0.415907	0.159749	0.614094	-0.825189	0.0103707	-0.683932	0.138135	0.849012	0.0477509	0.355361	0.902399	0.0504957		UID10168	ARID1A.363.S.1	ARID1A	-0.181386	-0.128425	0.423902	0.1643	0.130994	0.514064	-0.0490572	0.0540499	0.877581	-0.0613483	0.086422	0.955097
AGL	P35573;P35573-2;P35573-3;A0A1C7CYW1	-0.327857	0.0641361	-0.331623	0.573337	0.00361563	0.66093	0.0331145	0.94744	0.0583073	-0.504375	0.707715	-1.11951		UID101687	PLPP2.14.S.3	PLPP2	0.545184	NA	NA	-0.234719	NA	NA	-0.285426	NA	NA	-0.420524	NA	NA
AGMAT	Q9BSE5	-1.85923	0.00119049	-2.20464	0.901889	0.265878	0.748748	0.390055	0.789984	-0.784953	6.41573	0.000408496	6.83457		UID1017	KCNQ5.457.S.1	KCNQ5	0.634865	0.527915	0.262998	0.116598	0.170283	0.830214	-0.383052	-0.442932	0.625989	-0.89197	-1.5879	0.427597
AGO1	A0A6I8PTZ8;Q9UL18;Q5TA58;A0A0U1RQZ8	-0.262152	0.0639767	-0.354522	-0.0249657	0.92205	0.172478	0.429219	0.0444257	0.30168	-0.094868	0.953984	0.00947168		UID10170	ARID1A.1184.S.1	ARID1A	0.146758	-0.138819	0.663848	-0.206173	-0.182597	0.621416	0.409155	0.704642	0.0372784	-0.070029	-0.322371	0.875213
AGO2	Q9UKV8;Q9UKV8-2	-0.26411	0.0796747	-0.231044	-0.0861309	0.709402	0.0941981	0.553649	0.010745	0.288668	-0.146056	0.926001	-0.327084		UID10171	ARID1A.1604.S.1	ARID1A	-0.042844	-0.0568738	0.879857	-0.142751	-0.0570301	0.900433	0.0163415	0.165631	0.758941	0.35362	0.0255082	0.991494
AGO3	Q9H9G7;Q9H9G7-2;Q5TA56;A0A0U1RR19	-0.395911	0.00817409	-0.271447	0.340253	0.0735028	0.227226	0.321381	0.220806	0.268569	-0.176975	0.915124	-0.103991		UID101718	MATR3.596.S.3	MATR3	0.50745	NA	NA	-0.316976	NA	NA	-0.232419	NA	NA	-0.269745	NA	NA
AGPAT1	Q99943	-0.110719	0.72489	-0.188152	-0.266246	0.407401	-0.164499	0.449238	0.264612	0.612546	-0.0992996	0.974203	-0.161801		UID101719	MATR3.598.S.3	MATR3	0.585121	NA	NA	-0.185118	NA	NA	-0.508053	NA	NA	-0.329043	NA	NA
AGPAT2	O15120;O15120-2	0.261729	0.6788	-0.609804	0.833944	0.156064	0.969281	-0.905363	0.221629	-0.459796	-1.20496	0.68646	0.00896271		UID10172	ARID1A.1751.S.1	ARID1A	0.427792	0.173085	0.567057	-0.233914	-0.29433	0.377161	0.451077	0.484835	0.203527	-0.1865	-0.232462	0.923645
AGPAT3	Q9NRZ7-2;Q9NRZ7;Q9NRZ7-3;C9JL26;C9J184	0.56906	0.119666	0.248177	-0.81485	0.0539936	-0.506486	-0.0278236	0.976673	0.543512	-0.783887	0.789927	-0.776101		UID101726	MATR3.606.S.3	MATR3	0.582956	NA	NA	-0.315657	NA	NA	-0.324149	NA	NA	-0.416606	NA	NA
AGPAT5	Q9NUQ2;H0YC22	0.0587187	0.891708	0.235895	0.499926	0.177647	0.353689	-0.872559	0.051112	-0.738546	0.164322	0.965383	-0.189974		UID10173	ARID1A.381.S.1	ARID1A	0.0055451	NA	NA	-0.0093334	NA	NA	-0.0133841	NA	NA	0.0400879	NA	NA
AGPS	O00116;A0A1B0GWA2;A0A2R8YEL0;B8ZZ81	-0.0145035	0.955848	-0.120708	-0.291841	0.156327	-0.276701	0.237053	0.441263	0.161733	0.610436	0.573724	0.540225		UID10174	ARID1A.382.S.1	ARID1A	0.266096	0.0669889	0.811807	-0.115682	-0.0499544	0.890195	0.0124591	0.173197	0.680113	0.176292	-0.0920289	0.962738
AGT	P01019	0.333193	0.425878	-0.0122096	-0.00228747	0.998006	0.130352	-0.426821	0.543495	0.0452567	-0.453135	0.891328	-0.488828		UID10175	ARID1A.1755.S.1	ARID1A	0.178981	0.15092	0.584444	-0.349434	-0.351664	0.211386	0.0726076	-0.0169892	0.978051	0.59815	0.753291	0.497645
AHCTF1	Q8WYP5;Q8WYP5-3;Q8WYP5-2;H7C4S1	-0.395874	0.000397342	-0.357551	0.299052	0.0396679	0.144324	0.150414	0.537028	0.229824	0.615985	0.329943	0.443921		UID101756	DST.5221.S.3	DST	0.154057	NA	NA	-0.262203	NA	NA	-0.227767	NA	NA	-0.20718	NA	NA
AHCY	P23526;P23526-2	0.257534	0.192411	0.261173	0.10796	0.709402	0.0195897	-0.493205	0.0902335	-0.41814	0.0558546	0.984888	0.14402		UID10176	LIG3.1256.S.1	LIG3	-0.433804	-0.181496	0.747395	0.432335	0.330083	0.592684	0.377747	0.0514208	0.962956	0.103222	0.0688355	0.987611
AHCYL1	O43865;O43865-2	-0.607709	0.000635267	-0.595092	0.709236	0.000794712	0.821516	0.231271	0.549584	0.17956	-0.230502	0.909677	-0.301003		UID101763	DST.5213.S.3	DST	-0.0037555	NA	NA	-0.174249	NA	NA	0.0482988	NA	NA	-0.123475	NA	NA
AHCYL2	Q96HN2-2;Q96HN2;H0Y8B3;Q96HN2-4;Q96HN2-3;C9K0S0	-0.36618	0.0811465	-0.406656	0.00360297	0.993138	-0.128246	0.219868	0.605419	0.012533	1.45445	0.0779424	2.10613		UID101764	DST.5217.S.3	DST	0.149343	NA	NA	-0.216188	NA	NA	-0.324873	NA	NA	-0.133493	NA	NA
AHDC1	Q5TGY3	NA	NA	-0.089658	NA	NA	-0.0575099	NA	NA	0.358938	NA	NA	0.346543		UID10177	LIG3.1257.S.1	LIG3	0.121965	NA	NA	0.0420916	NA	NA	-0.0147139	NA	NA	-0.637702	NA	NA
AHNAK	Q09666;E9PKR9;E9PLK4;E9PJZ0;E9PJC6;E9PQE3	-1.06297	0.0227065	-1.255	-0.508066	0.443364	-0.827218	1.11283	0.149308	0.301805	4.0326	0.0126626	5.00668		UID10178	C2CD2L.663.S.1	C2CD2L	-0.0426727	0.170307	0.561841	0.229038	-0.157446	0.670203	-0.169689	-0.177171	0.729095	-0.913903	-0.655096	0.654172
AHR	P35869;A0A1B0GVI7;A0A2R8Y7G1	NA	NA	-0.469352	NA	NA	0.334066	NA	NA	0.0247181	NA	NA	-0.192488		UID10179	C2CD2L.68.S.1	C2CD2L	-0.0255512	NA	NA	-0.0884725	NA	NA	-0.494104	NA	NA	-0.740688	NA	NA
AHSA1	O95433;O95433-2;G3V438;H0YJG7;H0YJU2;G3V3W9;H0YJ63	0.0112374	0.96427	-0.178123	-0.0244787	0.933599	0.140979	0.0628506	0.881347	-0.112406	-0.054185	0.979829	0.362926		UID10180	C2CD2L.464.S.1	C2CD2L	0.195593	0.675713	0.198878	0.185502	-0.126615	0.889491	-0.115118	-0.761312	0.40917	-0.605291	-1.62865	0.583855
AHSG	P02765	0.789427	0.0324357	0.764242	-0.427718	0.404364	-0.193851	-0.933347	0.117531	-0.874106	0.741616	0.823336	-0.646727		UID10181	C2CD2L.466.S.1	C2CD2L	-0.145857	0.529074	0.231349	-0.0020984	-0.221877	0.746579	-0.0043143	-0.498518	0.483129	-0.191273	-0.779786	0.74304
AHSP	Q9NZD4;H3BSK6	0.971572	0.366323	-0.275442	-1.70357	0.152239	-0.529207	-0.0629422	0.980659	0.259389	-0.0897994	0.992439	-1.10036		UID10182	C2CD2L.468.S.1	C2CD2L	0.52909	0.6652	0.042267	-0.472637	-0.703541	0.0780893	-0.236577	-0.48951	0.44637	-1.4618	NA	NA
AIDA	Q96BJ3;Q96BJ3-3;Q96BJ3-2	-0.611726	0.000191947	-0.551442	0.564031	0.00587061	0.578992	0.313145	0.331189	0.0537474	0.195671	0.917722	-0.195029		UID10183	C2CD2L.470.S.1	C2CD2L	0.658023	1.16387	0.00090077	-0.600132	-1.03611	0.0227122	-0.109461	-0.563029	0.445712	-0.655324	-1.16028	0.723869
AIF1	P55008;Q5STX8;P55008-2;P55008-3	0.358406	0.554439	-0.0833397	-0.567996	0.407023	0.12553	-0.284554	0.814803	-0.0781336	1.21063	0.77205	-0.68376		UID10185	C2CD2L.421.S.1	C2CD2L	0.59982	NA	NA	-0.219524	NA	NA	-0.456981	NA	NA	-0.272184	NA	NA
AIFM1	O95831;A0A6Q8PFM5;O95831-3;A0A6Q8PG15;A0A6Q8PFE1;A0A6Q8PHJ9;A0A6Q8PHC0;A0A6Q8PFQ8;A0A6Q8PFS4;A0A6Q8PFA7;A0A6Q8PFW2;O95831-4;O95831-2;E9PMA0;O95831-5;A0A6Q8PHJ4;A0A6Q8PF87;A0A6Q8PFN1	0.58964	0.0411488	0.989615	-0.332647	0.403183	-0.556421	-0.563682	0.256348	-0.66989	-0.377224	0.898528	-0.0874538		UID10186	C2CD2L.426.S.1	C2CD2L	1.10574	1.08458	0.0291072	-0.790297	-1.10501	0.0792279	0.0988231	-0.403604	0.72296	-0.884805	-0.615066	0.888768
AIFM2	Q9BRQ8;Q9BRQ8-2	-0.336047	0.252387	0.0565593	0.10309	0.818966	-0.11096	0.158516	0.807076	0.0730997	1.02688	0.553652	0.50558		UID101863	HLA-A.350.S.3	HLA-A	0.268902	NA	NA	-0.161554	NA	NA	0.0549475	NA	NA	-0.341218	NA	NA
AIM2	O14862	-0.483697	0.139502	-0.351344	0.541635	0.171009	0.275631	0.0902554	0.916729	0.170155	0.224972	0.951285	0.464049		UID101864	HLA-A.352.S.3	HLA-A	0.820128	NA	NA	-0.466709	NA	NA	-0.291643	NA	NA	-0.309887	NA	NA
AIMP1	D6R937	NA	NA	-0.0529606	NA	NA	-0.0874319	NA	NA	0.164085	NA	NA	0.26526		UID101865	HLA-A.356.S.3	HLA-A	0.859842	NA	NA	-0.501667	NA	NA	-0.470929	NA	NA	-0.319464	NA	NA
AIMP1	Q12904;Q12904-2;A0A5F9ZHC5	0.806433	1.09709e-06	0.836032	-0.623553	0.00358057	-0.705963	-0.363767	0.266767	0.0677263	-0.560751	0.698269	-0.285256		UID101866	HLA-A.359.S.3	HLA-A	0.700679	NA	NA	-0.505839	NA	NA	-0.286799	NA	NA	0.00283892	NA	NA
AIMP2	Q13155;Q13155-2;A8MU58;F8WCL2	0.840924	3.61126e-05	0.934064	-0.595059	0.0254393	-0.745457	-0.457211	0.232874	-0.252519	-0.556711	0.768989	-0.292005		UID10188	C2CD2L.624.S.1	C2CD2L	0.181665	NA	NA	-0.125618	NA	NA	-0.209757	NA	NA	0.241403	NA	NA
AIP	O00170;E9PMH2;V9GYQ3	0.0351424	0.88321	-0.0252698	0.0998311	0.691073	0.0257558	-0.0988135	0.797888	-0.020114	-0.132325	0.945251	0.184928		UID10189	C2CD2L.356.S.1	C2CD2L	0.168559	NA	NA	-0.197678	NA	NA	-0.0224136	NA	NA	0.338161	NA	NA
AJM1	C9J069	NA	NA	0.0172655	NA	NA	-0.0560458	NA	NA	0.0225306	NA	NA	-0.159363		UID1019	PHC2.169.S.1	PHC2	0.0302863	0.579644	0.0569278	0.261712	0.126475	0.814588	-0.386884	-0.787785	0.076074	-0.351051	-1.36816	0.333893
AK2	F8W1A4;P54819-2;P54819;P54819-3;P54819-5;F8VY04;A0A5K1VW67;P54819-6;P54819-4	0.240723	0.284799	0.333538	-0.366992	0.152108	-0.411411	-0.147648	0.750112	-0.369332	0.437171	0.800772	0.704019		UID10190	C2CD2L.358.S.1	C2CD2L	0.727344	0.65291	0.030552	-0.122361	-0.517293	0.192692	-0.814117	-0.508193	0.422436	-1.10478	-0.245159	0.963036
AK3	Q9UIJ7;Q9UIJ7-3;Q9UIJ7-2	0.886817	0.00974356	1.23371	-0.399503	0.416325	-0.698158	-0.994985	0.0744339	-1.10105	0.537522	0.873976	0.982723		UID10191	C2CD2L.374.S.1	C2CD2L	0.59907	0.268557	0.330908	-0.406106	-0.140778	0.744726	-0.422212	-0.453587	0.249324	-0.140928	-0.434067	0.802872
AK4	P27144;F8VS11	0.846257	0.0442082	0.179544	-1.00894	0.0449245	-0.377233	-0.127092	0.913868	0.349245	-1.26837	0.70852	-1.4486		UID10192	C2CD2L.643.S.1	C2CD2L	0.649028	NA	NA	-0.598725	NA	NA	0.207696	NA	NA	-0.514124	NA	NA
AK6	Q9Y3D8;Q9Y3D8-2;A0A087WVD7;D6RDH4;A0A087WY94	0.665421	0.00185412	0.753666	-0.882328	0.000391585	-0.823516	-0.0558536	0.930858	-0.243698	-0.709128	0.676556	-0.245158		UID10193	TXNDC9.188.S.1	TXNDC9	0.149783	0.100978	0.785155	-0.0867187	-0.188828	0.647036	-0.609349	-0.122122	0.849667	-0.728536	-0.0459643	0.987879
AKAP1	Q92667;Q92667-2;I3L0W0;I3L2A2;I3L2N7;I3NI36;I3L0K6;I3L364;I3L3K1	0.486084	0.0126697	0.319244	-0.69346	0.00202419	-0.552158	-0.198559	0.64544	-0.064329	0.580499	0.703819	0.475715		UID10195	TRAFD1.326.S.1	TRAFD1	0.104212	NA	NA	-0.226149	NA	NA	-0.273073	NA	NA	0.80504	NA	NA
AKAP10	O43572;E7EMD6;J3QL61;I3NI04;I3L479;I3L177;J3QR74;J3QRM7	-0.0712744	0.664906	-0.162585	0.113112	0.53837	0.195921	-0.0744666	0.809017	-0.115831	0.159427	0.904058	0.334358		UID101956	TJP2.323.S.3	TJP2	0.0285176	NA	NA	0.0669709	NA	NA	-0.17712	NA	NA	0.11483	NA	NA
AKAP11	Q9UKA4	0.463605	0.0288829	0.800152	-0.280055	0.339882	-0.521126	-0.232901	0.611246	-0.197935	0.335829	0.879325	-0.714097		UID101957	TJP2.325.S.3	TJP2	0.153619	NA	NA	-0.0462774	NA	NA	-0.310721	NA	NA	0.267549	NA	NA
AKAP12	Q02952-3;Q02952-2;Q02952	0.453083	0.286691	0.384404	-0.569592	0.257025	-0.259018	0.0318675	0.975429	-0.0105885	-0.181431	0.969301	-0.843906		UID101958	TJP2.327.S.3	TJP2	0.143713	NA	NA	-0.0490702	NA	NA	-0.0316316	NA	NA	0.0410775	NA	NA
AKAP13	Q12802;Q12802-4;Q12802-2;A0A087WTD7;A8MYJ1;H0YMW2;A0A087WY36;H0YLH1;A0A087X047;A0A087WX73;Q12802-5;H0YK84	0.17347	0.310712	0.163805	-0.140452	0.524254	-0.0995039	-0.0603146	0.883893	-0.0774096	0.438753	0.709481	-0.0681856		UID10196	TRAFD1.327.S.1	TRAFD1	-0.0607789	-0.178712	0.44301	-0.0452641	-0.023366	0.952249	-0.0450829	0.103526	0.826198	-0.243201	0.0576759	0.977624
AKAP17A	Q02040;X6RAJ1;Q02040-2;Q02040-3	-0.245904	0.172146	-0.168296	0.375741	0.068477	0.261574	-0.136539	0.72043	-0.269693	0.337357	0.823795	0.130652		UID10197	TRAFD1.278.S.1	TRAFD1	-0.0012874	0.126085	0.752437	-0.0416613	-0.0987155	0.85	0.363563	0.0567587	0.940324	-0.0286106	0.0883449	0.977148
AKAP6	Q13023;G3V3H7;Q13023-2;G3V3H2	1.47841	0.0336282	0.686412	-2.06508	0.0140346	-0.901738	0.24526	0.89805	0.698332	-0.662174	0.926001	-1.06038		UID10199	TRAFD1.415.S.1	TRAFD1	-0.149986	0.0807537	0.740678	0.0489709	-0.124198	0.651592	-0.173082	-0.219242	0.506955	-0.173438	0.349945	0.796257
AKAP7	Q9P0M2;J3KN37;O43687-2;O43687	1.17764	0.0851	0.528696	-0.554102	0.571093	0.475128	-0.987584	0.430288	-0.883875	-1.61655	0.772117	-3.50947		UID102	KIAA1191.183.S.1	KIAA1191	0.231074	NA	NA	-0.142481	NA	NA	-0.461737	NA	NA	0.596518	NA	NA
AKAP8	O43823;M0QYL4	0.0697356	0.68151	0.242453	-0.111205	0.557284	-0.289042	-0.256523	0.248955	-0.246795	0.924754	0.0726614	0.779564		UID1020	PHC2.216.S.1	PHC2	-0.183614	NA	NA	0.270566	NA	NA	-0.322837	NA	NA	0.499023	NA	NA
AKAP8L	Q9ULX6;Q9ULX6-2;V9GZ50;M0R1Y5;M0R010;M0QYT7	0.261078	0.0984854	0.439953	-0.13162	0.555389	-0.250719	-0.400665	0.100306	-0.646163	0.68236	0.433587	0.717112		UID10200	TRAFD1.487.S.1	TRAFD1	0.124006	NA	NA	0.0531026	NA	NA	-0.153072	NA	NA	0.318202	NA	NA
AKAP9	A0A0A0MRE9;H0Y6Q0	NA	NA	-0.305905	NA	NA	-0.127834	NA	NA	0.449865	NA	NA	-0.155357		UID10201	TRAFD1.491.S.1	TRAFD1	-0.0679283	0.0784027	0.885286	0.357728	-0.250463	0.640402	-0.359041	0.318725	0.654506	-0.357032	-0.741582	0.765707
AKAP9	A0A0A0MRF6;Q99996-5;Q99996;Q99996-1;A0A087WX84;Q99996-4;A0A6I8PUD8;A0A2R8Y590;Q6PJH3;H7BZV6	-0.360788	0.0299673	-0.144411	-0.135997	0.583573	-0.249378	0.536601	0.03547	0.376884	0.775701	0.401852	0.772549		UID10202	TRAFD1.468.S.1	TRAFD1	0.187353	NA	NA	-0.113247	NA	NA	-0.522244	NA	NA	-0.525687	NA	NA
AKIRIN2	Q53H80	NA	NA	0.118937	NA	NA	-0.278673	NA	NA	0.0656368	NA	NA	0.0502636		UID10203	TRAFD1.470.S.1	TRAFD1	0.189981	0.231904	0.450094	-0.266644	-0.477947	0.138021	0.0699097	0.144644	0.80991	-0.438768	-0.0904998	0.970482
AKNA	Q7Z591;Q7Z591-2;Q7Z591-7;Q7Z591-8;Q7Z591-5;Q7Z591-3;Q7Z591-4;Q7Z591-6	-0.483271	0.532978	-0.735817	-0.364988	0.717446	0.140615	1.86208	0.0607561	1.55691	-0.333639	0.966613	-0.455643		UID10204	TRAFD1.480.S.1	TRAFD1	0.258668	0.166299	0.53572	0.101629	0.0869527	0.821319	-0.547054	-0.319901	0.403251	-0.457543	-0.264834	0.890656
AKR1A1	P14550;Q5T621;V9GYP9;V9GYG2	-0.3736	0.233492	-0.138629	0.959394	0.00316907	0.817676	-0.35595	0.53749	-0.313574	-0.797113	0.72355	-0.562937		UID10205	TRAFD1.540.S.1	TRAFD1	-0.423835	NA	NA	0.272309	NA	NA	-0.225721	NA	NA	0.309021	NA	NA
AKR1B1	P15121;E9PCX2;E9PEF9	-0.242628	0.445908	-0.160255	0.123687	0.779168	0.226493	0.679532	0.115933	0.564709	-1.31894	0.355486	-1.40508		UID10206	NDUFAB1.99.S.1	NDUFAB1	0.592523	1.2606	0.00162026	-0.28263	-0.411824	0.525964	-0.715085	-1.55849	0.00817615	0.38695	-0.604795	0.84194
AKR1C1	Q04828;H0Y804;A6NHU4	NA	NA	-0.149176	NA	NA	-0.299199	NA	NA	0.41791	NA	NA	-0.365301		UID10207	DYNC1I1.598.S.1	DYNC1I1	-0.770094	-0.779781	0.0416597	-0.0125364	-0.210405	0.743104	0.94542	1.03222	0.10373	0.398878	1.06474	0.770679
AKR1C2	P52895;B4DK69;S4R3P0	NA	NA	-0.283781	NA	NA	-0.149241	NA	NA	0.715645	NA	NA	-0.537049		UID10208	DYNC1I1.80.S.1	DYNC1I1	0.140034	NA	NA	-0.2402	NA	NA	0.400265	NA	NA	-0.145897	NA	NA
AKR1C3	P42330-2	NA	NA	-0.340784	NA	NA	-0.196023	NA	NA	0.553305	NA	NA	-0.54843		UID10209	DYNC1I1.142.S.1	DYNC1I1	-0.77391	-1.19198	0.0196794	0.03634	-0.148141	0.881133	0.869541	1.76511	0.0318802	0.914142	1.19025	0.805767
AKR1D1	P51857-2;P51857	0.221862	0.701315	-0.16667	-1.45655	0.00299345	-0.781145	1.6266	0.0112355	1.86887	-0.173702	0.975524	-0.534362		UID10210	CIT.2013.S.1	CIT	0.0837231	0.530174	0.333521	-0.65229	-0.958334	0.108782	0.0757183	0.0656492	0.960132	0.229068	0.170789	0.973657
AKT1	P31749;P31749-2;G3V4I6;A0A087WY56;G3V3X1;G3V2I6	-0.239769	0.2604	-0.458647	0.622734	0.00459456	0.869859	-0.241647	0.532175	-0.320262	-0.114021	0.963712	-0.0716728		UID10211	CIT.2035.S.1	CIT	0.0103979	0.110387	0.743584	-0.224164	-0.257088	0.458001	0.088423	0.0514176	0.936066	0.00128866	0.0472141	0.986418
AKT1S1	Q96B36;Q96B36-3;Q96B36-2;H9KV91;M0R2V8	0.278457	0.144757	0.342479	-0.0326949	0.921771	-0.231683	-0.324287	0.311662	-0.12289	-0.174294	0.927378	-0.0434427		UID102110	QARS1.70.S.3	QARS1	0.422095	NA	NA	-0.123996	NA	NA	-0.0927242	NA	NA	-0.315174	NA	NA
AKT2	P31751;P31751-2;M0R0P9;J3QKW1;C9JHS6;J3QLS6;M0QZK3;J3KRI8;E7EVP8;A8MX96;A0A1B0GXA2;A0A5F9ZHJ8;C9JIJ1;A0A0A0MRF1;C9JC83;J3QL45;J3KSY8;C9J258;M0R283;C9JIF6;M0QZW8;J3KTP4;J3KTC6	0.166674	0.300848	0.0191726	-0.326902	0.062696	-0.0646333	0.165176	0.575349	0.0231909	-0.0880007	0.960883	-0.257607		UID10212	CIT.2044.S.1	CIT	-0.344386	NA	NA	0.042276	NA	NA	0.170672	NA	NA	0.22568	NA	NA
AKT3	A0A5K1VW74;Q9Y243-2;Q9Y243;A0A5F9ZHU3;A0A5F9ZGY0;F8VS91;A0A5F9ZHA9;A0A5F9ZGZ4	NA	NA	-0.0473045	NA	NA	-0.0936939	NA	NA	0.232638	NA	NA	-0.157749		UID10213	CIT.1962.S.1	CIT	-0.479633	NA	NA	0.179591	NA	NA	0.60981	NA	NA	0.0368438	NA	NA
AKTIP	H3BM79;Q9H8T0;Q9H8T0-2;H3BSX7;H3BNB8;H3BVH0;H3BRV2;H3BRT7	NA	NA	-0.711674	NA	NA	0.0462614	NA	NA	1.08864	NA	NA	0.611448		UID102131	TRBV6-4.68.S.3	TRBV6-4	-0.375985	-0.244173	0.657688	-0.302314	-0.356647	0.578056	-0.358729	0.570744	0.474496	2.31753	1.01372	0.674271
ALAD	P13716;P13716-2;B7ZBK6	0.396145	0.13599	0.312342	-0.807496	0.0049543	-0.66457	0.192409	0.736877	-0.136971	0.264455	0.9234	0.581992		UID10214	CIT.699.S.1	CIT	-0.688768	0.20646	0.838069	0.272089	-0.531685	0.598676	0.361537	0.0918268	0.962128	-0.807907	-1.05677	0.933316
ALAS1	P13196	0.19385	0.576951	0.387862	-0.512598	0.138965	-0.534736	0.328445	0.599861	0.221996	0.54377	0.888169	-1.17818		UID10215	CIT.1474.S.1	CIT	0.657796	0.42501	0.325801	-0.749524	-0.51169	0.386426	-0.0429604	-0.250792	0.769096	-0.785321	0.190369	0.960537
ALAS2	P22557;P22557-2;P22557-4;P22557-3;A0A2R8Y6N3;A0A2R8Y782;A0A2R8Y6R4	-0.015991	0.98921	-0.47117	-0.388561	0.717446	0.0822433	-0.15783	0.938045	-0.598024	NA	NA	-1.51978		UID102151	DPYSL2.481.S.3	DPYSL2	0.378233	1.0704	0.0766013	-0.507057	-0.9814	0.219942	-0.448127	-0.834065	0.493769	-0.0202424	2.60354	0.608883
ALCAM	F5GXJ9;Q13740-2;Q13740;H7C543;Q13740-4;Q13740-3	-0.0228928	0.968082	0.421678	0.0181744	0.97868	-0.0733488	0.0411709	0.965624	-0.326914	-0.851728	0.77205	-0.6392		UID102152	DPYSL2.482.S.3	DPYSL2	-0.574862	NA	NA	-0.292278	NA	NA	0.273124	NA	NA	2.04396	NA	NA
ALDH16A1	Q8IZ83;Q8IZ83-3;F5H4B6;Q8IZ83-2	-0.397023	0.0045953	-0.388231	0.412391	0.0163961	0.402471	0.142136	0.656488	0.0468251	0.091748	0.959847	0.321432		UID102153	DPYSL2.486.S.3	DPYSL2	-0.541075	NA	NA	-0.313469	NA	NA	0.0871651	NA	NA	2.30424	NA	NA
ALDH18A1	P54886	0.0134448	0.972966	0.34444	0.0656494	0.874119	-0.285727	-0.180082	0.738026	0.0551728	0.317106	0.893989	0.159264		UID10216	CIT.480.S.1	CIT	-0.444904	0.131162	0.797915	-0.257642	-0.641707	0.137722	0.40219	0.540305	0.366025	0.616306	0.0924709	0.977448
ALDH18A1	P54886-2	-0.132842	0.708826	0.555981	0.0609286	0.905208	-0.385547	0.0535701	0.940812	-0.212832	-0.166443	0.957528	-0.561454		UID10217	CIT.440.S.1	CIT	-0.202891	0.464034	0.25749	-0.240851	-0.554322	0.250124	-0.0354944	-0.330411	0.675592	0.490917	0.405303	0.891767
ALDH1A1	P00352;Q5SYQ9;Q5SYQ8;Q5SYQ7	0.210259	0.76979	-0.23964	-0.552554	0.452946	0.0464028	-0.0144582	0.99245	-0.191928	0.243379	0.970343	-0.85781		UID10218	COPE.10.S.1	COPE	0.0752487	-0.146728	0.644595	0.15305	0.108598	0.791091	-0.191124	0.439848	0.332152	-0.782009	-0.788836	0.771167
ALDH1A3	P47895;H0Y2X5;H0YNQ3;H0YKF9;H0YLT1	NA	NA	0.957012	NA	NA	-0.542272	NA	NA	-0.208391	NA	NA	-1.2801		UID10219	COPE.13.S.1	COPE	0.727456	-0.101105	0.796139	-0.148348	0.316301	0.430993	-0.605591	0.104293	0.8904	-0.448892	-0.548656	0.778229
ALDH1B1	P30837	1.05289	0.002242	1.39295	-0.965803	0.0257008	-1.234	-0.456102	0.534831	-0.317481	-0.695314	0.836256	-0.230517		UID1022	EXOC5.378.S.1	EXOC5	0.152218	NA	NA	-0.174495	NA	NA	-0.272474	NA	NA	0.533525	NA	NA
ALDH1L1	O75891;O75891-3;O75891-2;O75891-4;C9IZ36;C9JYZ6;C9JY00;D6RFJ7;F2Z324;F8WC34	-0.0278234	0.960136	0.072037	0.363407	0.450512	0.331295	-0.249441	0.750801	-0.492902	-0.489232	0.882535	-0.203158		UID10220	COPE.283.S.1	COPE	0.402451	0.221548	0.326398	-0.291951	-0.130891	0.681632	-0.180785	-0.316028	0.362369	0.187108	0.294707	0.859822
ALDH1L2	A0A494C1M4;Q3SY69;Q3SY69-3;Q3SY69-2;H0YHN9;REV__Q14005-4;REV__H0YLH9;REV__Q14005-3;REV__Q14005-2;REV__Q14005	-0.522867	0.319854	-0.160238	0.879805	0.135351	0.747237	-0.133602	0.918174	-0.571688	-0.366723	0.946451	0.395596		UID10221	COPE.307.S.1	COPE	0.479222	NA	NA	-0.357617	NA	NA	-0.230177	NA	NA	0.237606	NA	NA
ALDH2	P05091-2	NA	NA	0.0251835	NA	NA	-0.00410815	NA	NA	-0.158042	NA	NA	-0.11371		UID10222	COPE.76.S.1	COPE	-0.14182	NA	NA	0.285059	NA	NA	-0.654153	NA	NA	-0.135843	NA	NA
ALDH2	P05091;S4R3S4	-0.114673	0.855776	0.102103	1.17197	0.0207491	1.3542	-0.386906	0.68567	-0.195521	-2.77477	0.149383	-3.58835		UID10223	COPE.45.S.1	COPE	0.114553	NA	NA	-0.234299	NA	NA	-0.173514	NA	NA	0.78316	NA	NA
ALDH3A2	I3L2W1;A0A0D9SGC3	NA	NA	0.0878929	NA	NA	-0.497157	NA	NA	0.355829	NA	NA	-0.169931		UID10224	COPE.99.S.1	COPE	0.515274	NA	NA	-0.178069	NA	NA	0.0839033	NA	NA	-0.0419195	NA	NA
ALDH3A2	J3QRD1;A0A5F9ZHI5;A0A5F9ZHN9;P51648;P51648-2;A0A5F9ZI12;A0A5K1VW72;A0A5F9ZGX4;I3L1M4;A0A5F9ZHZ9;J3QKK9;J3QS00;J3KTG1;I3L0X1;A0A5F9ZHP6;K7EN73	-0.344718	0.212092	-0.459294	0.629058	0.0398056	0.572269	-0.0263058	0.969594	0.108519	-1.49174	0.237674	-0.936605		UID102246	PIK3C3.243.S.3	PIK3C3	0.271124	NA	NA	-0.137917	NA	NA	-0.126267	NA	NA	-0.163331	NA	NA
ALDH4A1	P30038;P30038-2;P30038-3;Q5TF55	0.0040652	0.992095	0.0160599	-0.301397	0.366786	-0.226847	0.145386	0.807387	-0.0189471	-0.261707	0.920479	-0.114828		UID102247	PIK3C3.244.S.3	PIK3C3	0.600066	NA	NA	-0.210875	NA	NA	-0.531002	NA	NA	-0.0362574	NA	NA
ALDH5A1	P51649;P51649-2;C9J8Q5;A0A5F9ZI23;A0A5F9ZH98;A0A5F9ZH05	1.36187	0.00131523	1.33695	0.283589	0.689714	0.154779	-2.37574	8.98061e-05	-2.23236	-1.40718	0.678335	-1.28129		UID10225	VCY.124.S.1	VCY	0.285115	NA	NA	0.120493	NA	NA	-0.625826	NA	NA	-0.0117103	NA	NA
ALDH6A1	Q02252;Q02252-2;G3V4Z4	-1.32351	0.000499289	-0.981772	2.09969	6.07278e-07	1.87652	-0.0482211	0.965624	-0.546341	-1.00959	0.769637	-0.484313		UID10226	VCY.22.S.1	VCY	0.321981	NA	NA	0.0832722	NA	NA	-0.652968	NA	NA	-0.480812	NA	NA
ALDH7A1	P49419-2;P49419;A0A1B0GW77;A0A1B0GTG2;A0A1B0GTY9;A0A1B0GW82;A0A1B0GUA1;A0A1B0GTJ4;P49419-4;A0A1B0GV49;A0A0J9YWF7;A0A1B0GUY0;H0YHM6;F8WDY6;F8VVF2;A0A1B0GVU0;A0A1B0GW65;F8WD33;A0A0J9YWM6	-1.40928	0.0151137	-1.68343	2.95065	1.41711e-06	2.81475	-1.00566	0.350131	-0.7295	-0.595645	0.925699	-1.15426		UID102265	RANBP2.1463.S.3	RANBP2	0.228606	NA	NA	-0.208808	NA	NA	-0.0238889	NA	NA	-0.415048	NA	NA
ALDH9A1	P49189-3	NA	NA	-0.417372	NA	NA	-0.248062	NA	NA	0.834634	NA	NA	0.631915		UID102266	RANBP2.1465.S.3	RANBP2	0.104363	NA	NA	-0.0712042	NA	NA	-0.11484	NA	NA	-0.227931	NA	NA
ALDH9A1	P49189;P49189-2	-0.248539	0.420576	0.168002	0.161247	0.69614	-0.0410961	0.156205	0.807261	0.0637952	-0.063889	0.988303	-0.115604		UID102267	RANBP2.1466.S.3	RANBP2	-0.061451	NA	NA	-0.0302153	NA	NA	-0.0283606	NA	NA	0.0891259	NA	NA
ALDOA	P04075;J3KPS3;P04075-2;H3BQN4;H3BPS8;H3BUH7;H3BR04;H3BMQ8;H3BU78;H3BR68	-0.273032	0.0356671	-0.196976	0.0137591	0.959054	0.143694	0.501117	0.0088122	0.516048	-0.345056	0.747085	-0.652545		UID102268	RANBP2.1471.S.3	RANBP2	0.110093	NA	NA	-0.0571475	NA	NA	0.0189438	NA	NA	-0.335063	NA	NA
ALDOB	P05062;A0A087WXX2;A0A3B3IS80;A0A3B3ITZ0	NA	NA	-0.208869	NA	NA	-0.368657	NA	NA	0.566209	NA	NA	-0.479845		UID10227	VCY.23.S.1	VCY	0.204986	NA	NA	-0.0538758	NA	NA	-0.226261	NA	NA	-0.360297	NA	NA
ALDOC	P09972;A8MVZ9;J3KSV6;J3QKP5;C9J8F3;K7EKH5;J3QKK1	-0.413599	0.101677	-0.234093	0.490114	0.106597	0.401591	0.188574	0.731984	0.34333	-0.68682	0.719507	-0.758885		UID102275	RGPD1.817.S.3	RGPD1	0.0326159	NA	NA	-0.11697	NA	NA	0.0504077	NA	NA	0.0328749	NA	NA
ALG11	Q2TAA5;A0A3B3ISU2;A0A3B3ISP7;A0A3B3IS90	-0.103677	0.768444	-0.078069	0.526468	0.0966033	0.676477	-0.272757	0.610642	-0.212694	-1.21645	0.377737	-1.43699		UID102276	RGPD1.820.S.3	RGPD1	-0.0331524	NA	NA	0.0409723	NA	NA	-0.159261	NA	NA	0.291575	NA	NA
ALG12	Q9BV10;H7C4I6;H7C5R7	NA	NA	0.0428745	NA	NA	0.340617	NA	NA	-0.136173	NA	NA	-0.457369		UID102277	RGPD1.822.S.3	RGPD1	0.0016715	NA	NA	0.0217587	NA	NA	-0.153465	NA	NA	0.0891536	NA	NA
ALG13	Q9NP73-2;A0A096LP10;A0A087WT15	-0.288281	0.312551	0.0032446	0.675631	0.024888	0.564397	-0.197126	0.732172	-0.12584	-0.798487	0.675152	-0.464737		UID10228	VCY.27.S.1	VCY	0.478039	0.612163	0.619561	0.267811	0.885746	0.562159	-1.13681	-2.25471	0.104538	0.235902	1.11248	0.87865
ALG14	Q96F25	-0.0554716	0.915686	0.415379	0.159194	0.782003	-0.301795	-0.121614	0.904162	0.376952	-1.16546	0.677178	-0.859315		UID10229	EIF1AX.102.S.1	EIF1AX	0.108268	NA	NA	-0.0964538	NA	NA	-0.137517	NA	NA	0.593792	NA	NA
ALG2	Q9H553;A0A0A0MTE0	0.394958	0.161159	0.84655	-0.223797	0.566336	-0.518823	-0.442203	0.360199	-0.270227	-0.0416282	0.992439	0.0604113		UID1023	RASA2.31.S.1	RASA2	0.196831	NA	NA	-0.39013	NA	NA	0.278494	NA	NA	-0.277653	NA	NA
ALG3	F8WF93;H7BZZ2;F8WE30;H7C0X4;Q92685	1.10624	0.0411488	1.30746	-0.662714	0.376279	-0.557793	-1.07953	0.251935	-0.534368	-0.576246	0.916559	-0.913369		UID10230	CDC42EP2.109.S.1	CDC42EP2	-0.0873364	NA	NA	-0.198972	NA	NA	0.436921	NA	NA	0.810666	NA	NA
ALG5	Q9Y673;Q9Y673-2	-0.0875998	0.854708	0.00474063	0.762687	0.0543427	0.766239	-0.547536	0.35863	-0.277753	-1.09299	0.641223	-1.26067		UID10231	AP3D1.9.S.1	AP3D1	-0.634547	-0.29427	0.712152	0.103945	-0.665928	0.416787	1.86511	1.71886	0.0338525	-1.24607	-1.89071	0.574373
ALG6	Q9Y672;S4R350;A0A3B3IS62;A0A3B3ITD6;A0A3B3ITI5	NA	NA	0.507467	NA	NA	-0.41044	NA	NA	-0.0323311	NA	NA	-1.22655		UID10232	AP3D1.736.S.1	AP3D1	0.123195	NA	NA	-0.285307	NA	NA	0.119918	NA	NA	-0.54738	NA	NA
ALKBH1	Q13686;H0YJF3;G3V4M4	0.0564778	0.884841	0.332803	0.131785	0.759012	0.0564149	-0.18611	0.763227	-0.646911	0.252682	0.920233	0.778856		UID10233	AP3D1.738.S.1	AP3D1	-0.246314	-0.0328213	0.951612	-0.20849	-0.183997	0.737313	0.509701	0.121543	0.886413	0.212638	0.0804572	0.982316
ALKBH3	Q96Q83;E9PSA5;E9PN35;Q96Q83-2;E9PRD0;E9PRJ2	0.146529	0.700069	-0.282737	0.0982836	0.836312	0.356705	-0.338792	0.547825	-0.103019	0.307587	0.915124	0.633438		UID10234	AP3D1.567.S.1	AP3D1	1.2829	1.0507	0.000456	-0.745815	-0.837579	0.0355116	-0.589854	-0.46552	0.459102	-0.786098	-0.588476	0.831363
ALKBH4	Q9NXW9;Q9NXW9-2	-0.0732691	0.7064	-0.0369733	0.210607	0.275288	0.158242	-0.0274281	0.94744	-0.0529263	-0.661072	0.419544	-0.619074		UID10235	AP3D1.541.S.1	AP3D1	0.840271	NA	NA	-0.522328	NA	NA	-0.232751	NA	NA	-0.538367	NA	NA
ALKBH5	Q6P6C2;Q6P6C2-3;Q6P6C2-1;K7ER58	-0.21741	0.2493	-0.308893	0.333758	0.121199	0.500193	-0.151166	0.691889	-0.372752	-0.022635	0.992439	-0.160334		UID10236	AP3D1.594.S.1	AP3D1	-0.417106	NA	NA	0.0433558	NA	NA	0.23542	NA	NA	-0.115357	NA	NA
ALKBH6	Q3KRA9;Q3KRA9-2;H0YD83;H0YEC4;E9PI76;Q3KRA9-3	-0.274168	0.729403	-0.262515	0.198317	0.840462	0.475713	0.221882	0.893372	-0.272984	-0.014349	0.997588	0.388877		UID10237	CCS.80.S.1	CCS	0.180701	NA	NA	-0.0149584	NA	NA	-0.157957	NA	NA	-0.914146	NA	NA
ALKBH7	Q9BT30;M0QZI0	0.30114	0.428582	0.662795	0.0369654	0.955194	-0.322256	-0.598578	0.293186	-0.696957	0.498529	0.87241	0.261373		UID102370	TNS1.960.S.3	TNS1	0.350848	NA	NA	-0.466841	NA	NA	0.194745	NA	NA	-0.283054	NA	NA
ALKBH8	Q96BT7;Q96BT7-4;Q96BT7-3;Q96BT7-2;C9JQN2	0.0469888	0.868673	-0.00132158	0.258483	0.315938	0.301847	0.0238608	0.963465	0.167502	-1.08736	0.261916	-1.10125		UID102371	TNS1.962.S.3	TNS1	0.238301	NA	NA	-0.303448	NA	NA	0.197874	NA	NA	-0.386069	NA	NA
ALMS1	A0A087WTU9;Q8TCU4-2;Q8TCU4;A0A087WV20;Q8TCU4-3;A0A494C1N9;A0A494BZW1;A0A494C0F1;A0A494C003	-0.291415	0.398139	-0.635925	0.26541	0.539431	0.501243	0.355701	0.553304	0.162188	-0.413557	0.888169	-0.443242		UID102372	TNS1.963.S.3	TNS1	0.148455	NA	NA	-0.226141	NA	NA	0.123918	NA	NA	-0.455528	NA	NA
ALOX12	P18054;K7ENN9	-0.125464	0.86147	-0.457907	-0.00699486	0.994138	0.812273	0.407212	0.711608	-0.149154	-1.14464	0.782145	-1.00176		UID10238	CCS.267.S.1	CCS	0.638927	0.430737	0.197495	-0.354946	-0.30325	0.507383	-0.512076	-0.275016	0.675893	-0.54476	-0.741127	0.734155
ALOX15	P16050;P16050-2	0.561821	0.354264	0.0988246	-0.7836	0.263663	-0.356856	-0.339297	0.788814	-0.00076504	0.124973	0.988398	-0.418644		UID10239	GPR171.302.S.1	GPR171	0.34772	0.117842	0.879287	-0.13212	-0.676285	0.335004	-0.396575	0.863124	0.318946	-0.480922	0.601117	0.901621
ALOX5	P09917;P09917-3;P09917-2;P09917-5;P09917-4;A0A087X109	0.304131	0.522656	0.201591	0.756568	0.12492	0.687773	-0.634316	0.381211	-0.40915	-1.59007	0.507648	-1.43796		UID1024	RASA2.849.S.1	RASA2	0.530009	0.450012	0.0770478	-0.471359	-0.286449	0.447278	0.138891	-0.278857	0.561602	-0.079833	-0.253142	0.899465
ALOX5AP	A0A087WW23;P20292	-0.686303	0.0987236	-0.820718	1.11103	0.0181364	1.49239	0.0850838	0.939713	0.215717	-0.706906	0.854362	-1.8838		UID102402	CCDC9.376.S.3	CCDC9	0.379486	NA	NA	-0.188177	NA	NA	-0.155054	NA	NA	-0.424861	NA	NA
ALPL	P05186;P05186-3;P05186-2;B1ANL0	0.630304	0.269554	0.293861	-0.434656	0.566662	-0.511139	-0.043116	0.975429	1.31715	-0.97246	0.836717	-1.33475		UID102403	CCDC9.386.S.3	CCDC9	0.245192	NA	NA	-0.126731	NA	NA	-0.0812641	NA	NA	-0.265238	NA	NA
ALS2	Q96Q42;Q96Q42-3;H0Y696;Q96Q42-2	-0.180035	0.780577	-0.137599	-0.497908	0.44642	-0.336639	0.942685	0.248467	0.552498	0.892149	0.818722	0.0433966		UID10242	CHD1.1677.S.1	CHD1	0.202112	0.237327	0.295985	-0.571093	-0.578184	0.0105326	0.149149	0.10056	0.83952	0.177478	0.3034	0.858492
ALYREF	E9PB61	NA	NA	-0.272537	NA	NA	0.104372	NA	NA	-0.023689	NA	NA	0.497325		UID10243	CHD1.1683.S.1	CHD1	0.0808034	NA	NA	-0.0811385	NA	NA	0.0121628	NA	NA	-0.436618	NA	NA
ALYREF	Q86V81	-0.511725	0.0546761	-0.398333	0.580358	0.0708035	0.307922	-0.066891	0.928896	-0.196847	0.217966	0.944445	0.662661		UID10245	CHD1.1328.S.1	CHD1	0.503375	NA	NA	-0.37219	NA	NA	-0.320059	NA	NA	0.14728	NA	NA
AMACR	D6RB81;Q9UHK6;Q9UHK6-5;V9GZ45;V9GYU9;V9GYP4;Q9UHK6-4;Q9UHK6-2	-0.802369	0.174794	0.0269629	-1.22831	0.0926224	-0.924553	2.50152	0.000287308	1.44756	0.125624	0.988303	0.513349		UID10246	CHD1.1329.S.1	CHD1	0.0629205	NA	NA	-0.13011	NA	NA	0.171758	NA	NA	-0.406855	NA	NA
AMBP	P02760;S4R471;S4R3Y4	-0.178064	0.733887	0.259033	0.493039	0.353956	0.227974	-0.18735	0.854064	-0.375933	-0.151301	0.975524	-0.180309		UID102465	ADGRB1.1257.S.3	ADGRB1	-0.360592	NA	NA	-0.08314	NA	NA	0.391345	NA	NA	0.22135	NA	NA
AMBRA1	A0A075B6T1;Q9C0C7-4;Q9C0C7-3;Q9C0C7;Q9C0C7-5;Q9C0C7-2;Q9C0C7-6;H0YE34	NA	NA	-0.455969	NA	NA	0.421405	NA	NA	-0.147244	NA	NA	-0.106138		UID10247	CHD1.1127.S.1	CHD1	0.304858	-0.0717816	0.89359	-0.609265	-0.160739	0.785077	0.668327	0.15482	0.858426	0.923501	0.767182	0.700744
AMDHD1	Q96NU7;H0YI62	-0.97046	0.00139598	-0.330369	0.0100477	0.988496	-0.232846	1.27744	0.00837549	0.690251	0.770999	0.816332	0.390953		UID10248	CHD1.5.S.1	CHD1	0.202474	NA	NA	-0.358595	NA	NA	0.160356	NA	NA	-0.156886	NA	NA
AMDHD2	Q9Y303;Q9Y303-2;Q9Y303-3;A0A3B3IU33;H3BTZ6;H3BSV9;H3BQ15;H3BSD5;H3BT49;H3BTE3	-0.0696723	0.77348	-0.0643305	-0.0692067	0.815151	-0.0260347	0.0472467	0.924148	-0.0592925	0.327867	0.841263	-0.0384102		UID1025	RASA2.597.S.1	RASA2	-0.147643	NA	NA	0.269452	NA	NA	-0.154034	NA	NA	-0.182731	NA	NA
AMER2	Q8N7J2-2;Q8N7J2	NA	NA	-0.162243	NA	NA	-0.0904735	NA	NA	0.252237	NA	NA	0.0651424		UID10252	CHD1.1081.S.1	CHD1	0.321972	0.113627	0.713939	-0.555593	-0.443168	0.110787	0.493031	0.397594	0.285504	-0.570212	-0.211741	0.926327
AMFR	Q9UKV5;H3BRK9;R4GNG2	-0.280309	0.302684	-0.418295	0.383026	0.225878	0.52492	-0.145606	0.805823	-0.0385422	0.444351	0.845485	-0.0816204		UID10253	CHD1.1085.S.1	CHD1	0.484463	0.233322	0.395295	-0.634876	-0.487812	0.0904334	0.296997	0.194161	0.704749	-0.0615412	0.188032	0.941311
AMOT	Q4VCS5;E7ERM3;Q4VCS5-2;A6NP16	NA	NA	-0.142966	NA	NA	0.251925	NA	NA	0.0416	NA	NA	-0.0663923		UID10254	CHD1.1622.S.1	CHD1	0.212566	0.519479	0.354983	-0.42672	-0.827328	0.191844	-0.0772062	0.0441577	0.974233	0.141939	0.208865	0.967125
AMOTL1	Q8IY63-2;Q8IY63	NA	NA	-0.29626	NA	NA	-0.183052	NA	NA	0.651034	NA	NA	-0.290299		UID102540	RAPGEF2.1116.S.3	RAPGEF2	-0.281569	NA	NA	0.0191527	NA	NA	0.147289	NA	NA	-0.798797	NA	NA
AMPD1	P23109-2;P23109;A0A1B0GTL6	-0.491786	0.446311	-0.885299	2.64335	3.20469e-06	2.43762	-1.70315	0.042257	-0.576529	-2.51349	0.407236	-2.68111		UID102541	RAPGEF2.1120.S.3	RAPGEF2	-0.211525	NA	NA	-0.0084041	NA	NA	0.254343	NA	NA	-0.919096	NA	NA
AMPD2	A0A5F9UK94;H0Y360;Q01433;Q01433-2;Q01433-5;Q01433-3;Q01433-4;A0A590UK85;A0A590UJY6;E9PJF6;E9PIJ1;A0A590UJX5;H0YF16;A0A590UK60;H0YE32;A0A590UJD1	-0.604133	0.00876516	-0.416305	0.322714	0.312799	0.426894	0.75424	0.0387785	0.750489	-0.536327	0.79096	-1.28276		UID102542	RAPGEF2.1123.S.3	RAPGEF2	-0.317661	NA	NA	0.0431867	NA	NA	0.358903	NA	NA	-0.374831	NA	NA
AMPD3	Q01432-4;Q01432;Q01432-6;E9PKC5;E9PIR5;Q01432-2;E9PLK6;E9PPG2;H0YDC3	NA	NA	-0.0819358	NA	NA	-0.0923337	NA	NA	-0.019371	NA	NA	-0.227489		UID102543	RAPGEF2.1124.S.3	RAPGEF2	-0.166926	NA	NA	-0.0411366	NA	NA	0.182939	NA	NA	-0.872014	NA	NA
AMPD3	Q01432-5;Q01432-3	0.241785	0.653002	-0.138059	0.012867	0.988282	0.481486	-0.163169	0.885446	-0.160233	-0.558516	0.892431	-1.61577		UID10255	CHD1.89.S.1	CHD1	0.514187	NA	NA	-0.16684	NA	NA	-0.363061	NA	NA	-1.07773	NA	NA
AMT	P48728;A0A1B0GTM2;B3KTU4;A0A1B0GVP5;P48728-2;H0Y695;P48728-4;P48728-3;A0A1B0GTA8;A0A1B0GUH1;A0A1B0GTB6;A0A1B0GWC4;A0A1B0GTV8;A0A1B0GUU7;A0A1B0GV07;A0A1B0GU55;F8WF62;A0A1B0GUK9;A0A1B0GVD0	-0.184948	0.848712	-0.246903	0.563072	0.564601	0.537462	-1.12254	0.34695	-1.19565	0.247489	0.976554	-0.489452		UID10256	CHD1.1040.S.1	CHD1	-0.0054492	NA	NA	-0.151902	NA	NA	0.0921871	NA	NA	-0.147775	NA	NA
AMZ2	Q86W34;J3KSH1;J3KS38;J3KRS2;J3QLK6;J3KRD0;Q86W34-5;J3KTM1	-0.400607	0.052653	-0.517737	0.912657	2.37102e-05	0.685078	-0.228518	0.587293	-0.0830582	-0.967417	0.383551	-0.306084		UID10258	CHD2.1087.S.1	CHD2	-0.669396	NA	NA	0.299764	NA	NA	0.436434	NA	NA	1.15207	NA	NA
ANAPC1	Q9H1A4;H0Y564;F8WAS1;A0A2R8YF63	-0.249857	0.0251342	-0.220844	0.241687	0.0813922	0.219406	0.107475	0.662381	-0.104896	0.262068	0.78301	0.317862		UID10259	CHD2.130.S.1	CHD2	0.0507068	NA	NA	0.0193173	NA	NA	-0.0713818	NA	NA	-0.0288541	NA	NA
ANAPC10	Q9UM13;D6RA92;D6R9Q5;A0A3B3ISY7;A0A286YEY6;D6RD74;D6RB36	-0.166647	0.315904	-0.713815	0.134694	0.517901	0.339317	0.0122524	0.975291	0.244675	-0.100847	0.952476	0.385136		UID1026	RASA2.598.S.1	RASA2	0.320156	NA	NA	-0.140287	NA	NA	-0.0206997	NA	NA	-0.32861	NA	NA
ANAPC11	Q9NYG5	NA	NA	-0.497093	NA	NA	0.499354	NA	NA	-0.463596	NA	NA	0.895187		UID10260	CHD2.136.S.1	CHD2	0.0902687	NA	NA	-0.0096086	NA	NA	0.290345	NA	NA	-0.324605	NA	NA
ANAPC13	Q9BS18	0.087454	0.79262	0.11135	0.147841	0.693363	0.171981	-0.395366	0.364214	-0.708994	-0.352931	0.877648	0.0438745		UID10261	CHD2.1364.S.1	CHD2	0.36443	NA	NA	-0.367486	NA	NA	-0.2273	NA	NA	0.240092	NA	NA
ANAPC16	Q96DE5;A0A087WUN5	-0.386394	0.0310623	-0.588802	0.300608	0.194896	0.303253	0.0660511	0.895641	-0.000174832	0.580604	0.663001	0.741974		UID10262	CHD2.1365.S.1	CHD2	0.0402507	-0.195943	0.550663	-0.0889208	0.277861	0.482699	-0.272726	-0.0419417	0.950326	0.975	0.242862	0.893783
ANAPC2	Q9UJX6-2;Q9UJX6	-0.0559416	0.76651	0.0533132	0.15521	0.410815	0.0865538	-0.00496083	0.990415	-0.178997	0.182465	0.893144	0.0365774		UID10264	CHD2.1373.S.1	CHD2	0.344962	0.839399	0.0567077	0.169786	-0.065408	0.940337	-0.894756	-1.15018	0.0729489	0.29531	-0.437844	0.916192
ANAPC4	Q9UJX5;Q9UJX5-3;Q9UJX5-2;D6RAP6;D6RFM7	-0.230866	0.37025	-0.0883498	0.138845	0.693402	-0.097931	0.166143	0.746437	0.120493	0.527534	0.779522	0.445108		UID10265	CHD2.207.S.1	CHD2	0.166844	NA	NA	0.0125567	NA	NA	0.252142	NA	NA	-0.991787	NA	NA
ANAPC5	F5H0F9;Q9UJX4;Q9UJX4-3;F5GY68;Q9UJX4-2;H0YFB5;F5H0N1;F5H3S5;F5GZ05	-0.130375	0.33875	-0.166912	0.237234	0.114738	0.198626	0.0138936	0.966063	0.0718438	-0.158419	0.897518	-0.0914595		UID10267	CHD2.1789.S.1	CHD2	-0.166242	-0.181628	0.334898	0.0682387	0.109345	0.680005	0.157056	0.0862399	0.82965	-0.0284591	0.0143116	0.992126
ANAPC7	Q9UJX3;Q9UJX3-2;H0YIW2;H0YIX7	-0.170296	0.103524	-0.167974	0.112077	0.423653	0.0262018	0.0421842	0.875537	-0.00169524	0.31349	0.677963	0.486259		UID10268	CHD2.1633.S.1	CHD2	0.333418	NA	NA	-0.17494	NA	NA	-0.231206	NA	NA	0.202312	NA	NA
ANG	P03950	-0.0788924	0.932081	-0.506963	0.321946	0.717544	0.271825	-0.534607	0.686067	0.845296	4.31644	0.325633	0.531778		UID10269	CHD2.1728.S.1	CHD2	-0.0071836	0.124951	0.640437	-0.160529	-0.0135978	0.972898	0.216273	-0.271424	0.481834	1.27996	0.0156247	0.991905
ANGEL1	Q9UNK9;A0A3B3IU54	0.300338	0.667209	0.63937	0.219955	0.795612	-0.124016	-0.783392	0.535636	-0.637464	-1.06341	0.878533	-0.697484		UID10270	CHD2.1686.S.1	CHD2	-0.224235	NA	NA	0.222843	NA	NA	-0.0634863	NA	NA	-0.202727	NA	NA
ANGEL2	Q5VTE6;Q5VTE6-2	-0.498667	0.0107272	-0.451517	0.337715	0.192979	0.294212	0.127907	0.790387	-0.126775	0.598365	0.700567	0.491162		UID10271	CHD2.1688.S.1	CHD2	0.201911	0.657015	0.173612	0.0048388	-0.176865	0.835463	-0.384673	-0.550362	0.513949	-0.486479	-1.17638	0.674181
ANGPT1	Q15389-2;Q15389;E7ERK4;B4DTQ9	NA	NA	0.21623	NA	NA	-0.29197	NA	NA	-0.170815	NA	NA	0.392354		UID10272	CHD2.1695.S.1	CHD2	-0.122386	NA	NA	0.0572608	NA	NA	0.0581642	NA	NA	-0.205878	NA	NA
ANK1	P16157-14;P16157-5;P16157-12;P16157;P16157-3;P16157-16;P16157-8;P16157-10;P16157-4;P16157-13;P16157-7;P16157-6;P16157-9;P16157-15;P16157-11;P16157-21;P16157-2;H0YBS0;A0A2R8Y4B0;H0YAY8	0.449577	0.509032	-0.400616	-1.15757	0.0999378	-0.261624	0.497143	0.69282	0.196487	-0.0549657	0.992439	-0.493169		UID10273	CHD2.960.S.1	CHD2	1.85761	1.31508	0.00097188	-1.05578	-0.569443	0.358662	-0.783434	-0.758592	0.318041	-0.899902	-1.82245	0.433271
ANK2	Q01484-2;A0A5F9ZI81;A0A5F9ZGY1;A0A5F9ZI69;A0A5F9ZHA1;A0A5F9ZHR2;A0A5F9ZH70;A0A5F9ZHL9;A0A5F9ZHJ4;A0A5F9ZI73;A0A5F9ZGX8;A0A5F9ZHJ6;A0A5F9ZHE2;A0A5F9ZI56;A0A5F9ZH39;A0A5F9ZHQ5;Q01484-5;A0A5F9ZGZ1;A0A5F9ZHL5;A0A5F9ZH17;A0A5F9ZI18;A0A5F9ZGS5;A0A5F9ZHG3;A0A5F9ZI08;A0A5F9ZHN0;A0A5F9ZH03;A0A5F9ZHM6;A0A5F9ZHC9;A0A5F9ZI36;A0A5F9ZHQ3;A0A5F9ZHL3;A0A5F9ZH35;A0A5F9ZH58;A0A5F9ZI15;A0A5F9ZHY6;A0A5F9ZGS7;A0A5F9Z…	NA	NA	0.309024	NA	NA	-0.191813	NA	NA	-0.0356643	NA	NA	0.08143		UID10275	CHD2.1807.S.1	CHD2	-0.0429467	NA	NA	0.0888486	NA	NA	-0.0257083	NA	NA	-0.0410066	NA	NA
ANK3	Q12955-6	NA	NA	-0.391987	NA	NA	0.541176	NA	NA	-0.0223926	NA	NA	-0.454718		UID10276	CHD2.1812.S.1	CHD2	-0.0643696	NA	NA	0.44644	NA	NA	-0.385284	NA	NA	-0.022589	NA	NA
ANK3	Q12955;Q12955-7;A0A087WTF3;A0A087WZ65;A0A087WY90;H0Y951;A0A087X0B4;B1AQT1;A0A087WX55;A0A087WZ26;D6RFK6;D6RBY7;D6RHY3;A0A087WTP5;H0YAH5;A0A087WTE8;A0A087WVC2;H0Y8Z4;A0A087WWI5;D6RF31;A0A087X0L3	-0.945951	0.06741	-0.9708	1.41715	0.0131821	1.42412	-0.0211644	0.990192	0.0833133	-1.50864	0.796083	-1.10005		UID10277	CHD2.75.S.1	CHD2	0.90454	0.451291	0.192662	-0.17877	0.0434041	0.949627	-0.869464	-0.622597	0.22924	-0.407253	-0.433493	0.860303
ANKFY1	Q9P2R3;Q9P2R3-2;Q9P2R3-4;I3L3P8;K7EPT2	0.031669	0.873415	-0.16107	0.0942457	0.646848	0.268489	-0.0927151	0.768491	-0.153016	0.0923465	0.952698	0.211624		UID10278	CHD2.156.S.1	CHD2	0.39057	NA	NA	-0.369796	NA	NA	-0.0093937	NA	NA	-0.198735	NA	NA
ANKHD1	E9PDP5;H7C2F5;H3BLS9;Q8IWZ3-2;Q8IWZ3-5;Q8IWZ3-3;D6RHC4	0.601628	0.00321325	0.711128	-0.391313	0.152108	-0.577627	-0.40859	0.276098	-0.205742	0.181357	0.942381	0.281149		UID10279	CHD2.165.S.1	CHD2	-0.123654	NA	NA	0.10305	NA	NA	-0.0321657	NA	NA	0.105354	NA	NA
ANKIB1	Q9P2G1;H7C2V2;C9JZ63	-0.0175667	0.937569	-0.1803	-0.0990452	0.654116	-0.162014	0.0986628	0.769939	0.104357	0.0315681	0.989574	0.487435		UID1028	RASA2.217.S.1	RASA2	0.361886	NA	NA	-0.269443	NA	NA	0.0493629	NA	NA	-0.806244	NA	NA
ANKLE1	A0A494C092;M0QX15;A0A499FJM0;Q8NAG6-1;Q8NAG6;A0A0A0MSC6;M0R002	NA	NA	-0.0398311	NA	NA	-0.308983	NA	NA	0.30895	NA	NA	0.0135701		UID10281	ADAM10.740.S.1	ADAM10	-0.490581	0.369033	0.586768	0.226051	-0.559972	0.415232	0.095936	-0.215376	0.855021	0.508058	-0.206667	0.962468
ANKLE2	Q86XL3;Q86XL3-2;Q86XL3-3;F5H1D4;F5H6J0	-0.0601	0.778	-0.116584	-0.084164	0.731598	0.0291816	0.094668	0.798881	-0.100131	-0.0481644	0.983427	0.0049248		UID10282	EI24.56.S.1	EI24	0.662378	1.12911	0.0032826	-0.488905	-0.903096	0.0777949	0.0946809	-0.701889	0.330004	-1.23661	-1.13539	0.677904
ANKMY2	Q8IV38;G3V0G5;F8WB95	-0.344878	0.0593332	-0.178119	0.29363	0.20716	0.225617	0.280725	0.401233	0.19722	-0.430887	0.772117	-0.594987		UID10283	EI24.46.S.1	EI24	0.875084	1.11043	0.0004641	-0.830233	-0.921236	0.0277679	-0.159611	-0.539123	0.403158	-0.97818	-1.03968	0.64916
ANKRA2	Q9H9E1;D6RBK8	NA	NA	0.353296	NA	NA	-0.239818	NA	NA	0.198759	NA	NA	-0.723672		UID10284	EI24.47.S.1	EI24	0.310576	0.84214	0.0797561	-0.510603	-0.533221	0.432455	0.206481	-0.465704	0.638847	-0.369136	-1.12231	0.725844
ANKRD10	Q9NXR5;Q8IUW1;Q9NXR5-2	-0.226949	0.723031	0.0113509	0.568854	0.393318	0.194287	0.262976	0.824094	-0.145568	-0.772033	0.819966	0.802107		UID10285	EI24.320.S.1	EI24	1.003	0.761947	0.0728838	-0.457399	-0.532285	0.352597	-1.00044	-0.801029	0.322268	-0.869955	0.365385	0.96082
ANKRD11	Q6UB99;A0A2R8Y438;A0A087WTN8;X5D778;A0A2R8YE03;A0A2R8YEI0	0.0105626	0.978358	0.441487	-0.0320365	0.943194	-0.284101	0.186039	0.727695	-0.251507	0.238633	0.92843	-0.656001		UID10286	KMT2D.1798.S.1	KMT2D	0.153134	NA	NA	-0.0124436	NA	NA	-0.550293	NA	NA	-0.0472981	NA	NA
ANKRD12	Q6UB98-2;Q6UB98;F5GYX2;B5MEA4;J3QRX3;J3KSU9	-0.103205	0.549672	-0.134408	-0.14471	0.467353	-0.145151	0.0767678	0.826904	0.190306	1.41699	0.000948976	1.16183		UID10287	KMT2D.4738.S.1	KMT2D	-0.107209	0.0128645	0.948841	0.0806052	0.152664	0.364183	-0.114636	-0.230788	0.242103	0.0475979	0.0244722	0.986016
ANKRD13A	Q8IZ07;H0YIN8;S4R3D2;S4R3U2;F8W150	0.15576	0.571009	-0.040558	-0.0536054	0.892752	0.227997	-0.186493	0.706923	-0.317929	0.16463	0.949542	-0.220265		UID10288	KMT2D.2274.S.1	KMT2D	-0.365839	-0.244851	0.0911449	0.130646	0.1925	0.324447	0.174286	0.0865993	0.797325	0.00072147	0.0348921	0.982658
ANKRD16	Q6P6B7;Q6P6B7-2	-0.119424	0.832797	-0.00825206	0.497169	0.354079	0.5143	0.127825	0.911176	0.0306691	-1.10904	0.719507	-1.32234		UID10289	KMT2D.3199.S.1	KMT2D	-0.0166276	NA	NA	0.362006	NA	NA	-0.489365	NA	NA	0.155136	NA	NA
ANKRD17	O75179-2;O75179;H0YM23;O75179-7;O75179-6;O75179-4;O75179-3;A0A1W2PQ15;H0YLQ3;O75179-5	0.118673	0.587764	0.0677902	-0.224726	0.346215	-0.365481	0.192239	0.600362	0.41023	0.162127	0.932636	0.437899		UID10290	KMT2D.2251.S.1	KMT2D	0.260106	0.230461	0.341057	-0.187382	-0.190533	0.571567	-0.233402	0.00208242	0.997171	-0.168728	-0.629763	0.510921
ANKRD26	E7ESJ3;Q9UPS8;A0A6Q8PFU2;A0A6Q8PF30;A0A6Q8PG48;A0A6Q8PGH2;A0A6Q8PGX8;H0Y4T9;A0A6Q8PHK8;A0A6Q8PHI6;A0A6Q8PH02;A0A6Q8PHK2	0.218503	0.759548	-0.195384	-0.618977	0.382897	-0.000538619	0.761185	0.436135	0.834495	-1.38547	0.719507	-0.772442		UID10291	KMT2D.2260.S.1	KMT2D	-0.267208	-0.101161	0.666193	0.268862	0.293327	0.197202	-0.214328	-0.175999	0.623059	-0.374381	-0.262195	0.858492
ANKRD27	Q96NW4;K7ELM1;V9GYL8;K7EIH4;K7EIN0;K7ENE0;K7EPM2	-0.307404	0.3747	-0.577358	-0.283564	0.512515	-0.237357	0.846033	0.0744339	0.699143	0.511569	0.859942	1.14011		UID10292	KMT2D.45.S.1	KMT2D	0.114731	NA	NA	-0.138975	NA	NA	0.00762199	NA	NA	-0.253346	NA	NA
ANKRD28	O15084;O15084-4;O15084-1;O15084-2;B4DIW9	0.295446	0.0330084	0.40429	-0.00336372	0.991362	-0.106282	-0.246534	0.321129	-0.290204	-0.679949	0.358955	-0.464123		UID10294	KMT2D.1834.S.1	KMT2D	0.708218	NA	NA	-0.197903	NA	NA	-0.636242	NA	NA	-1.06345	NA	NA
ANKRD33B	A6NCL7;D6R912	NA	NA	0.426753	NA	NA	-0.362684	NA	NA	-0.18	NA	NA	-0.600012		UID10295	KMT2D.2725.S.1	KMT2D	-0.593101	-0.0408532	0.836648	0.193855	0.0144218	0.954173	0.763997	0.171223	0.525567	0.240821	-0.263628	0.821617
ANKRD36C	Q5JPF3;Q5JPF3-3;Q5JPF3-2;A0A0C4DH05;E9PJI0	0.25796	0.666681	0.295251	0.337309	0.630325	-0.0435269	-0.333379	0.753645	0.542499	-2.65845	0.24745	-1.73682		UID10296	KMT2D.2726.S.1	KMT2D	0.0629486	-0.0387232	0.860281	0.0415928	0.056773	0.819851	-0.0431188	0.0970287	0.802875	-1.21207	-0.0282454	0.989813
ANKRD39	Q53RE8	NA	NA	-0.983166	NA	NA	0.374591	NA	NA	0.53762	NA	NA	2.3345		UID10297	KMT2D.3229.S.1	KMT2D	0.788717	0.112524	0.714754	-0.339175	-0.100508	0.806283	-0.671095	0.0653991	0.918931	0.342656	-0.123689	0.951993
ANKRD40	Q6AI12	NA	NA	-0.497743	NA	NA	0.201717	NA	NA	0.22238	NA	NA	0.918879		UID10298	KMT2D.4849.S.1	KMT2D	0.0706633	0.143995	0.646496	0.311894	0.326371	0.293697	-0.170054	-0.628976	0.097924	-0.660605	-0.550801	0.817465
ANKRD44	A0A2R8Y7Y4;Q8N8A2-2;H7C209;Q8N8A2-3;Q8N8A2-5;H7C4A0;F8WBW3	-0.254618	0.22514	-0.543874	0.138318	0.638755	0.35957	0.151742	0.72765	0.0985109	0.576974	0.698269	0.369981		UID10299	KMT2D.1151.S.1	KMT2D	0.0242088	-0.137693	0.522242	0.23045	0.348982	0.102065	-0.27562	-0.247295	0.429758	0.0670402	0.14764	0.935924
ANKRD44	Q8N8A2	NA	NA	-0.446395	NA	NA	0.628702	NA	NA	-0.497419	NA	NA	-0.0558712		UID103	CECR2.402.S.1	CECR2	0.0283104	0.267807	0.676839	0.542961	0.531706	0.418126	-0.4416	-1.20278	0.122087	-0.711812	-0.991639	0.840602
ANKRD46	J3KP26;Q86W74;Q86W74-1;E5RHV2;E5RI20;E5RFM7;E5RI04	NA	NA	-0.0162345	NA	NA	0.144816	NA	NA	-0.417572	NA	NA	-0.910831		UID1030	RASA2.560.S.1	RASA2	0.249892	NA	NA	-0.481458	NA	NA	0.29747	NA	NA	1.1576	NA	NA
ANKRD49	Q8WVL7;F5H227;F5H3B3;F6R851;F5GWD9	-0.0197935	0.947283	0.162052	0.182929	0.520162	-0.139607	-0.151177	0.720048	-0.0180113	-0.257312	0.884129	-0.417912		UID10300	KMT2D.2239.S.1	KMT2D	0.630493	-0.0398532	0.931884	-0.302988	0.103425	0.859173	-0.446746	0.00981017	0.991564	-0.0786787	-0.327381	0.869399
ANKRD50	Q9ULJ7;Q9ULJ7-2	0.601055	0.423627	0.64355	-1.52926	0.0689537	-0.879466	0.58276	0.661183	-0.15705	0.663669	0.924927	-0.643029		UID10301	KMT2D.4822.S.1	KMT2D	-0.266199	NA	NA	0.0442827	NA	NA	0.00297654	NA	NA	-0.988954	NA	NA
ANKRD52	Q8NB46	-1.64455	0.022329	-0.263448	1.83146	0.0336372	0.24887	0.853377	0.575948	0.686987	-1.13033	0.878533	-1.15042		UID10302	KMT2D.1263.S.1	KMT2D	0.773793	NA	NA	-0.627182	NA	NA	-0.115747	NA	NA	-0.2214	NA	NA
ANKRD54	Q6NXT1;D3YTC9;H7C3L3;F8WB76;B5MCX7;Q6NXT1-2;C9JU48;V9GYU2;H7BZV9;C9JX82	0.00659443	0.9855	-0.0105006	-0.139407	0.674552	-0.206575	0.020457	0.972259	-0.1136	0.504527	0.781449	0.328122		UID10303	KMT2D.1671.S.1	KMT2D	0.302507	-0.0178376	0.937888	-0.0230307	0.0634299	0.800663	-0.478714	-0.252546	0.301407	0.549518	0.451756	0.51677
ANKS6	Q68DC2;Q68DC2-4;H7C163;A0A0A0MRS7;Q68DC2-3	NA	NA	0.349624	NA	NA	0.0617492	NA	NA	-0.986768	NA	NA	-0.240133		UID10304	KMT2D.4645.S.1	KMT2D	-0.270199	NA	NA	0.0612049	NA	NA	0.206404	NA	NA	0.922227	NA	NA
ANKZF1	B8ZZS4	NA	NA	0.192462	NA	NA	-0.246958	NA	NA	-0.172046	NA	NA	-0.500108		UID10305	KMT2D.1606.S.1	KMT2D	-0.131311	0.0577808	0.847762	0.173435	0.15304	0.621977	-0.443571	-0.370042	0.261682	-0.0982753	0.27167	0.874563
ANKZF1	Q9H8Y5;C9K022;C9JQZ3;C9JS61	-0.0797173	0.748624	0.00420618	-0.339878	0.137984	-0.502748	0.405017	0.180461	0.606957	0.45834	0.76579	0.204557		UID103057	MSL3.362.S.3	MSL3	0.511018	NA	NA	-0.35654	NA	NA	-0.241994	NA	NA	-0.131382	NA	NA
ANLN	Q9NQW6;Q9NQW6-2;C9JJT6;H7C167;H7C1K5;H7C0Y6;C9J0G4;H7C1C2	0.798122	0.0642908	0.41935	-1.01769	0.0459163	-0.738018	0.103156	0.930243	0.548809	0.0302281	0.994853	-0.500163		UID103058	MSL3.365.S.3	MSL3	0.206032	NA	NA	-0.148398	NA	NA	-0.296268	NA	NA	-0.0838195	NA	NA
ANO10	Q9NW15-2;Q9NW15;Q9NW15-5;C9J670;Q9NW15-3;C9IYD3;C9JQC9;C9JPY2;C9JA49;Q9NW15-4;C9IZD0;H7C3N6;C9JH90	-0.0970821	0.798182	-0.311849	-0.345589	0.349047	-0.206751	0.521699	0.270252	0.823296	-0.502215	0.845308	-0.629284		UID103059	MSL3.367.S.3	MSL3	0.494763	NA	NA	-0.368944	NA	NA	-0.348401	NA	NA	-0.132916	NA	NA
ANO5	Q75V66	-0.277936	0.64112	0.0355875	0.540866	0.407891	0.691714	-0.0612063	0.963275	-0.50317	0.118302	0.987769	-2.00482		UID10306	KMT2D.4359.S.1	KMT2D	-0.125924	-0.210332	0.259817	0.305801	0.355929	0.0833867	-0.248568	-0.148571	0.678903	0.172957	0.0675317	0.968412
ANO6	Q4KMQ2-3;Q4KMQ2;Q4KMQ2-2;Q4KMQ2-4	-0.513153	0.0396262	-0.718823	0.915923	0.000841343	1.29551	-0.162524	0.782645	-0.332728	-0.749678	0.696755	-1.30791		UID10307	KMT2D.3614.S.1	KMT2D	-0.176477	NA	NA	0.107653	NA	NA	0.182335	NA	NA	-0.283635	NA	NA
ANO8	Q9HCE9;Q9HCE9-2;M0QYD2	-0.347482	0.530081	0.0622037	0.132779	0.869052	0.0962521	0.443116	0.650306	0.412947	-1.49241	0.784362	-0.944973		UID10308	KMT2D.3620.S.1	KMT2D	-0.108029	-0.256705	0.364952	0.0919715	0.367459	0.263744	-0.0459977	-0.148872	0.79771	0.298944	0.69189	0.660305
ANP32B	Q92688;Q92688-2	0.364277	0.133615	0.591322	-0.387676	0.19095	-0.697262	-0.0707103	0.91445	-0.0654949	-0.118266	0.967045	0.293698		UID103087	PRDM1.300.S.3	PRDM1	-0.297934	NA	NA	0.151036	NA	NA	-0.201541	NA	NA	-0.775367	NA	NA
ANP32E	Q9BTT0-3	NA	NA	0.425673	NA	NA	-0.407958	NA	NA	-0.0577905	NA	NA	-0.454505		UID10309	KMT2D.3622.S.1	KMT2D	0.28032	NA	NA	-0.290213	NA	NA	0.0199279	NA	NA	-0.151526	NA	NA
ANP32E	Q9BTT0;Q5TB19;Q9BTT0-2;Q5TB25;E9PLC4;E9PPH5;E9PI45	-0.72646	0.00670716	-0.768201	-0.150086	0.736462	-0.14345	0.981397	0.0187645	0.805759	1.20951	0.447434	0.992127		UID103091	PRDM1.305.S.3	PRDM1	-0.173197	NA	NA	-0.0122385	NA	NA	-0.341633	NA	NA	-0.251945	NA	NA
ANPEP	P15144;H0YLZ8	0.206172	0.721808	-0.300478	-0.499745	0.397478	-0.0971056	-0.115441	0.924148	0.204494	1.76944	0.487285	0.566		UID1031	RASA2.239.S.1	RASA2	-0.198826	0.236892	0.693257	0.371825	-0.0864086	0.917924	-0.0987659	0.0257187	0.986597	-0.794308	-1.1252	0.820439
ANTKMT	H3BQW1;J3KMW5;Q9BQD7;H3BPE8	NA	NA	-0.25516	NA	NA	0.21731	NA	NA	0.0272154	NA	NA	-0.136659		UID10311	KMT2D.1180.S.1	KMT2D	0.0810616	0.0632192	0.692447	0.0708119	0.103428	0.560892	-0.245819	-0.246231	0.187439	-0.126068	0.0505854	0.967125
ANTXR2	J3KPY9;P58335-4;P58335-2;P58335;A0A0C4DG84;P58335-3	-0.217973	0.616113	-0.945606	0.110902	0.845091	0.318869	-0.0225682	0.980953	0.283372	1.78088	0.671856	0.358973		UID10312	KMT2D.4325.S.1	KMT2D	-0.005311	NA	NA	0.0049713	NA	NA	0.265421	NA	NA	-0.32683	NA	NA
ANXA1	P04083;Q5T3N1;Q5T3N0	0.194495	0.75588	-0.608484	-0.480468	0.452946	-0.159662	0.173498	0.890214	0.432495	0.45567	0.926001	0.318891		UID10313	KMT2D.4327.S.1	KMT2D	0.112269	NA	NA	-0.352251	NA	NA	-0.0535007	NA	NA	0.856894	NA	NA
ANXA11	P50995;P50995-2;H0Y6E1	-0.285109	0.224447	-0.631239	-0.104896	0.765102	0.000906636	0.337591	0.3998	0.0920226	0.617035	0.717474	0.936829		UID10314	KMT2D.2636.S.1	KMT2D	0.447794	NA	NA	-0.0876	NA	NA	-0.612794	NA	NA	-0.678962	NA	NA
ANXA13	P27216-2;P27216;E5RIN3	NA	NA	-0.0213064	NA	NA	-0.110515	NA	NA	-0.618783	NA	NA	-0.89157		UID10315	KMT2D.2640.S.1	KMT2D	-0.962204	NA	NA	0.640933	NA	NA	0.439939	NA	NA	0.101274	NA	NA
ANXA2	H0YL33;H0YNA0;H0YN52;H0YLE2	-0.0313277	0.967638	-0.24592	-0.718537	0.235844	-0.432016	0.640482	0.481028	0.284682	0.742753	0.836256	1.27778		UID10316	KMT2D.1762.S.1	KMT2D	0.241428	NA	NA	-0.211808	NA	NA	-0.030225	NA	NA	-0.462224	NA	NA
ANXA3	P12429;D6RA82;D6RFG5	-0.327615	0.683121	-0.992009	0.161579	0.880116	0.433544	0.106581	0.949929	0.720518	0.303979	0.968324	-0.387174		UID10317	KMT2D.3986.S.1	KMT2D	0.280642	-0.235428	0.251687	0.00203153	0.311197	0.207408	-0.506204	-0.100342	0.832705	0.685235	0.464188	0.668269
ANXA4	P09525;Q6P452;P09525-2;B4E1S2	0.0123488	0.974203	-0.296682	-0.00486829	0.992401	0.153538	-0.124708	0.833246	-0.0285031	-0.0669239	0.985156	-0.267936		UID10318	KMT2D.3130.S.1	KMT2D	-0.176431	-0.322825	0.141409	0.363523	0.308069	0.275582	-0.422433	0.0735715	0.892147	0.111093	0.462786	0.756629
ANXA5	P08758;D6RBL5;E9PHT9;D6RBE9;D6RCN3	-0.381816	0.112776	-0.0254238	-0.23737	0.465815	-0.173146	0.995905	0.00225513	1.27008	-0.314158	0.890544	-0.42479		UID10319	KMT2D.3837.S.1	KMT2D	-0.239524	NA	NA	0.341928	NA	NA	-0.115137	NA	NA	-0.044911	NA	NA
ANXA6	E5RK69	-0.233789	0.525413	0.0337327	-0.557403	0.147832	-0.760849	0.988552	0.0322106	0.710866	-0.48591	0.863132	-0.292666		UID1032	RASA2.234.S.1	RASA2	0.429475	NA	NA	-0.09403	NA	NA	-0.909747	NA	NA	-0.133974	NA	NA
ANXA6	P08133;P08133-2;E7EMC6;E5RK63;E5RJF5;E5RI05;E5RFF0;E5RJR0;E5RIU8;H0YC77	0.254815	0.447873	0.329746	-0.766759	0.0219317	-0.911932	0.347544	0.542303	0.432257	0.825325	0.709342	0.991476		UID10320	ITGB1BP1.49.S.1	ITGB1BP1	-0.003528	NA	NA	0.289255	NA	NA	-0.562911	NA	NA	-0.62919	NA	NA
ANXA7	P20073-2;P20073	-0.588704	0.00229369	-0.475623	0.660828	0.00463167	0.534925	0.118441	0.813942	-0.173222	0.240985	0.911957	0.608657		UID10321	ITGB1BP1.41.S.1	ITGB1BP1	-0.108322	0.00814428	0.986647	0.00910855	-0.215753	0.625132	0.222277	0.456747	0.369863	0.285464	-0.319937	0.895618
AOAH	P28039-2;P28039;A0A087WVT3;C9JJA7	-0.689381	0.0805774	-0.634499	0.164486	0.79481	0.0324208	0.576097	0.42478	0.738282	0.994685	0.758249	-0.0193473		UID10323	RGPD8.1534.S.1	RGPD8	-0.265054	0.244727	0.381364	-0.357527	-0.478861	0.0982373	0.366531	-0.0499059	0.936912	0.817392	0.72732	0.590476
AOC1	P19801;P19801-2;C9J2J4;C9J0G8	NA	NA	0.222177	NA	NA	-0.351805	NA	NA	0.0231499	NA	NA	0.22786		UID10324	MAP2K7.5.S.1	MAP2K7	0.116344	NA	NA	0.155214	NA	NA	-0.585706	NA	NA	-0.689931	NA	NA
AP1AR	Q63HQ0;Q63HQ0-2;H0Y8Y4	-0.564671	0.117223	-0.584214	0.570087	0.186708	0.386828	0.202875	0.792996	0.41037	-0.462603	0.863132	0.312386		UID10325	MAP2K7.378.S.1	MAP2K7	0.830255	NA	NA	-0.611061	NA	NA	-0.729484	NA	NA	1.42045	NA	NA
AP1B1	Q10567-2;Q10567;C9J1E7;H7C034	-0.215794	0.011909	-0.275102	0.179999	0.100887	0.164846	0.0922168	0.621893	0.0204697	0.128147	0.881532	0.235442		UID10326	MAP2K7.403.S.1	MAP2K7	0.355311	0.218259	0.380554	-0.252107	-0.342923	0.224467	-0.129117	0.0506808	0.929984	-0.0430421	-0.0063615	0.996838
AP1B1	Q10567-3;Q10567-4	-0.456997	0.0152673	-0.41368	0.188976	0.489529	0.211414	0.292054	0.418436	-0.0432599	0.286226	0.876999	0.595537		UID10327	MAP2K7.411.S.1	MAP2K7	0.0711101	NA	NA	0.126799	NA	NA	-0.132632	NA	NA	0.180873	NA	NA
AP1G1	O43747;O43747-2;H3BNR4;H3BR36;H3BUN9;B4DGE1;H3BN71;H3BRM7;H3BN75;H3BS13;H3BV30;B3KNW1;H3BNN2	-0.578348	4.85816e-05	-0.429923	0.482658	0.00750579	0.328499	0.436654	0.0779397	0.221905	-0.144945	0.932636	0.337008		UID10328	PDCD5.119.S.1	PDCD5	0.296672	0.291812	0.0364771	-0.402602	-0.312321	0.0739583	0.142419	-0.0010124	0.99792	0.149068	-0.160408	0.896867
AP1G2	O75843;G3V532;G3V2V9;G3V3Z2;H0YJ08;H0YJ47	-0.209778	0.453101	-0.491413	-0.0625738	0.879794	0.208424	0.336134	0.455754	-0.0592613	0.468275	0.825546	0.535834		UID10329	PDCD5.51.S.1	PDCD5	0.832719	0.340321	0.5538	-0.471258	-0.28723	0.703349	-0.227311	-0.274497	0.814273	-0.380714	0.809369	0.846859
AP1S1	A0A2R8YGH5;P61966;H7C1E4;P61966-2	-0.0470566	0.883379	-0.131732	0.631532	0.0110321	0.708162	-0.489337	0.167792	-0.625723	-1.17198	0.284386	-1.02395		UID1033	RASA2.553.S.1	RASA2	0.202928	NA	NA	-0.355715	NA	NA	-0.0586934	NA	NA	0.745093	NA	NA
AP1S2	H7BZG6	NA	NA	0.0729951	NA	NA	0.0735436	NA	NA	-0.269034	NA	NA	-1.08824		UID10330	SLC9A3R1.280.S.1	SLC9A3R1	-0.315697	-0.563452	0.0331686	0.448178	0.597843	0.0713622	0.124204	0.380335	0.449316	0.00587583	-0.427585	0.851951
AP1S2	P56377;A0A5F9ZHW1;F6SFB5	-0.750898	0.00139216	-0.66174	-0.0747403	0.863347	-0.179354	1.10952	0.00171224	0.914055	1.14347	0.417834	1.26967		UID10331	SLC9A3R1.269.S.1	SLC9A3R1	0.13701	0.0778278	0.83368	-0.174507	-0.303503	0.388252	0.37065	0.507923	0.205684	-0.0842377	-0.167105	0.952044
AP1S3	Q96PC3-4	0.508042	0.500444	-0.178457	0.32899	0.739517	0.169132	-0.00843653	0.996261	0.450322	-2.95147	0.20617	-1.09117		UID10332	SLC9A3R1.162.S.1	SLC9A3R1	0.0798621	NA	NA	-0.0378973	NA	NA	0.0095117	NA	NA	0.0363916	NA	NA
AP2A2	O94973;A0A0G2JS82;O94973-2;O94973-3;A0A0G2JQM1;E9PR62;A0A0G2JRF9;A0A0G2JQA4;A0A0G2JRS3;A0A0G2JQT9;H0YEG0;E9PNC4;A0A0G2JS17;H0YDE9;E9PQP4	0.0568678	0.767688	0.0557649	0.113734	0.582807	0.0690797	-0.067483	0.851244	-0.0612743	-0.459085	0.649241	-0.149875		UID10333	SLC9A3R1.349.S.1	SLC9A3R1	0.413624	NA	NA	-0.209586	NA	NA	-0.201143	NA	NA	-0.184476	NA	NA
AP2B1	P63010;P63010-2;A0A087X253;A0A087WU93;A0A087WZQ6;A0A087WYD1;K7ERB2;K7EN71;K7EJX1;K7EJ01;A0A087WXS3;K7EKZ5	-0.176953	0.120404	-0.0787136	-0.0209556	0.916692	-0.157176	0.28886	0.0955395	0.138071	0.0583675	0.965797	0.372129		UID10334	SLC9A3R1.2.S.1	SLC9A3R1	0.12246	0.0787415	0.760755	-0.0304325	-0.191727	0.473966	-0.0772806	0.120266	0.779445	-0.0873551	0.235756	0.88456
AP2M1	A0A087WY71;Q96CW1-2;Q96CW1;E9PFW3;C9JGT8;C9JJD3;C9JTK4;C9JPV8;H7C4C3	-0.0759966	0.585674	-0.0245514	0.0178462	0.932591	-0.0726057	0.0501038	0.862889	-0.0917473	0.213612	0.835636	0.407617		UID10335	SLC9A3R1.288.S.1	SLC9A3R1	0.168262	NA	NA	-0.335034	NA	NA	0.186015	NA	NA	-0.123648	NA	NA
AP2S1	M0R0N4;M0QYZ2;P53680;X6R390;P53680-2;M0QZ21;M0R1S0	-0.00667537	0.978032	0.13066	-0.0908838	0.687218	-0.159087	0.0545815	0.89113	-0.232165	0.324502	0.789317	0.543843		UID10336	SLC9A3R1.290.S.1	SLC9A3R1	-0.156387	-0.164653	0.404653	0.0834663	0.0214657	0.949566	0.149655	0.245877	0.416712	0.396915	0.214015	0.885146
AP3D1	O14617-2;O14617-3;A0A2R8Y611;K7ELX8;K7ERW8	NA	NA	-0.323714	NA	NA	-0.18468	NA	NA	0.691424	NA	NA	1.57479		UID10337	SLC9A3R1.291.S.1	SLC9A3R1	-0.103704	-0.226817	0.42282	-0.0068028	0.032373	0.946223	0.0450154	0.140792	0.805148	0.642342	0.722101	0.620919
AP3D1	O14617-5;O14617;O14617-4;A0A2R8Y4J3;A0A087WYN6	0.239716	0.0921892	0.422163	-0.061882	0.784141	-0.196675	-0.213929	0.404442	-0.0988315	-0.276714	0.823171	-0.101254		UID10338	SLC9A3R1.294.S.1	SLC9A3R1	0.769831	0.183917	0.746023	-0.0624182	0.589264	0.28407	-0.73827	-1.18037	0.0628346	-1.2361	0.00179565	0.999811
AP3M2	E5RJ52;P53677;E7ER80;P53677-2;H0YBA0;H0YAY4	0.265118	0.15101	0.229177	-0.036821	0.907268	0.108341	-0.335119	0.267817	-0.273654	-0.749808	0.469814	-0.690577		UID10339	SLC9A3R1.247.S.1	SLC9A3R1	0.201528	0.0526474	0.855129	-0.437366	-0.0734936	0.829063	0.40114	-0.0398177	0.936934	0.722725	0.580106	0.578754
AP3S1	Q92572;F5H459	0.112856	0.596046	0.314294	0.216941	0.347649	-0.0456364	-0.258436	0.418637	-0.0981	-0.955628	0.263942	-0.323158		UID1034	ZMYM4.90.S.1	ZMYM4	-0.0926809	NA	NA	0.0278644	NA	NA	0.0897639	NA	NA	-0.105055	NA	NA
AP3S2	H0YLI7;P59780;H0YLX6;H0YN38;P59780-2	NA	NA	-0.0662263	NA	NA	0.0535223	NA	NA	0.14611	NA	NA	-0.472785		UID10342	CHEK1.331.S.1	CHEK1	0.351576	NA	NA	-0.105805	NA	NA	-0.315086	NA	NA	-0.215659	NA	NA
AP4B1	Q9Y6B7;B1ALD0;B1ALD2;B1ALD1;Q9Y6B7-2;B1ALD3	0.0375591	0.893543	-0.137099	-0.272355	0.280593	-0.116691	0.390902	0.22434	0.61182	-0.37011	0.833436	-0.20219		UID10343	CHEK1.280.S.1	CHEK1	0.0142168	0.153991	0.642458	-0.379787	-0.346828	0.309668	0.126462	0.0619026	0.92668	0.029377	0.0486363	0.986418
AP4E1	Q9UPM8;Q9UPM8-2;H0YK95;H0YL95;H0YK94	0.0795415	0.576551	0.0537254	-0.283482	0.0396679	-0.211996	0.283812	0.126627	0.184641	0.031414	0.985792	0.0504505		UID10344	CHEK1.286.S.1	CHEK1	0.334978	-0.153218	0.522999	-0.305417	0.140927	0.647666	0.184445	0.152151	0.733129	0.375663	-0.163245	0.920856
AP4M1	C9JC87;O00189;C9JWL4;C9IZL5;C9JMG3;H7C0A0;H7BZV3;F8WCR6;H0Y6K1;F8WDR3;F8WCC5	-0.0334134	0.90857	-0.353398	-0.200481	0.448582	-0.00813866	0.309276	0.364768	0.192107	-0.0793613	0.97125	0.098508		UID10345	CHEK1.317.S.1	CHEK1	0.00872986	NA	NA	-0.0250375	NA	NA	0.039308	NA	NA	-0.309971	NA	NA
AP4S1	Q9Y587;G3V4P7;G3V5J6;A0A5F9ZHV3;G3V3X7;A0A5F9ZI62;A0A5F9ZH42;Q9Y587-3;Q9Y587-4;Q9Y587-2	-0.197984	0.435958	0.31336	0.513948	0.0453796	0.313511	-0.07575	0.911585	-0.601168	-1.26879	0.61687	-0.941337		UID10346	ZNF213.165.S.1	ZNF213	-0.0514464	NA	NA	0.0123658	NA	NA	0.0580943	NA	NA	-0.430403	NA	NA
AP5B1	Q2VPB7	-0.0344446	0.885953	-0.284869	0.262816	0.209089	0.341587	-0.11149	0.768491	0.0392866	-0.457334	0.719507	-0.329898		UID103479	NIPBL.2490.S.3	NIPBL	0.446202	NA	NA	-0.341815	NA	NA	-0.242549	NA	NA	-0.221728	NA	NA
AP5M1	E7EQ45;Q9H0R1;Q9H0R1-2;H0YIY0;G3V3L4;G3V573;S4R311	0.167028	0.391583	0.377354	0.374972	0.0736963	0.268092	-0.35475	0.220318	-0.490261	-0.736243	0.422475	-0.0881877		UID103480	NIPBL.2491.S.3	NIPBL	0.442834	NA	NA	-0.24049	NA	NA	-0.311389	NA	NA	-0.0917347	NA	NA
AP5S1	Q9NUS5;Q5JX74;A2A2L4	-0.375006	0.320958	-0.96552	0.373803	0.407023	0.324057	0.172086	0.826982	1.1756	0.273084	0.941232	0.281888		UID103481	NIPBL.2493.S.3	NIPBL	0.508196	NA	NA	-0.311169	NA	NA	-0.362507	NA	NA	-0.291313	NA	NA
AP5Z1	O43299;O43299-2;A0A3B3ISJ0;O43299-3;A0A3B3IS81;A0A3B3IRY2;A0A3B3ITJ1;A0A3B3IRY4;A0A3B3IU94	-0.0564336	0.844128	-0.362077	0.476046	0.0476562	0.470955	-0.426213	0.201018	-0.205865	-0.256565	0.902302	-0.471708		UID103497	NIPBL.274.S.3	NIPBL	0.72308	0.284128	0.230101	-0.36527	-0.195204	0.558206	-0.577965	-0.185556	0.709006	-0.770338	-0.199437	0.930176
APAF1	O14727-4;O14727;C9JLV4;O14727-3;O14727-2;O14727-5;O14727-6;F8VNZ0	0.0494085	0.922222	-0.304241	-0.26636	0.588068	-0.00287623	0.288959	0.694225	0.630441	-0.054574	0.992439	-0.73562		UID103498	NIPBL.280.S.3	NIPBL	0.724936	0.284128	0.230101	-0.409299	-0.195204	0.558206	-0.498244	-0.185556	0.709006	-0.73136	-0.199437	0.930176
APBA1	Q02410-2;Q02410;A0A0G2JMD7;A0A0D9SFA9	NA	NA	-0.320358	NA	NA	-0.0990486	NA	NA	0.718268	NA	NA	0.112351		UID103499	NIPBL.284.S.3	NIPBL	0.717779	0.284128	0.230101	-0.386941	-0.195204	0.558206	-0.546739	-0.185556	0.709006	-0.65399	-0.199437	0.930176
APBA2	Q99767-2;Q99767	NA	NA	0.179809	NA	NA	-0.345715	NA	NA	-0.346755	NA	NA	1.40095		UID1035	AFTPH.835.S.1	AFTPH	-0.334172	NA	NA	-0.103531	NA	NA	0.296961	NA	NA	2.37205	NA	NA
APBA3	O96018	0.135871	0.61037	-0.288002	-0.664678	0.00457494	-0.410999	0.338107	0.372793	0.626982	0.875646	0.453267	1.0992		UID10350	TCERG1.811.S.1	TCERG1	0.173417	NA	NA	-0.0682554	NA	NA	-0.0269215	NA	NA	-0.600437	NA	NA
APBB1IP	Q7Z5R6	-0.10302	0.787736	-0.513884	-0.233607	0.563335	0.0413956	0.319002	0.570087	0.351768	1.15762	0.485839	1.02851		UID10351	TCERG1.812.S.1	TCERG1	1.12836	0.375611	0.233921	-0.290728	-0.113511	0.833498	-1.2463	-0.681193	0.16059	-0.310839	0.17746	0.955047
APBB2	H0YAJ5;G5E9Y1;Q92870-2;Q92870;Q92870-4;D6RB55;Q92870-3	NA	NA	-0.476845	NA	NA	0.0306341	NA	NA	1.24443	NA	NA	0.0896415		UID10352	TCERG1.813.S.1	TCERG1	0.366557	NA	NA	-0.179274	NA	NA	-0.183465	NA	NA	-0.335419	NA	NA
APC	P25054;P25054-2;P25054-3;E9PFT7;A0A2Q2SV78;E7EMH9;R4GMU6;D6RFL6;H3BNH8	-0.110085	0.818676	0.165374	0.207227	0.701071	-0.147103	0.00362789	0.996726	-0.0226283	0.482601	0.87425	-0.406603		UID10353	TCERG1.1075.S.1	TCERG1	0.368042	0.665023	0.0933248	-0.022939	-0.272995	0.647237	-0.303274	-0.836351	0.232502	0.245105	-0.588584	0.862115
APC2	O95996-2;O95996-3;O95996	NA	NA	-0.131788	NA	NA	0.0372934	NA	NA	0.0680632	NA	NA	-0.0182018		UID10354	TCERG1.584.S.1	TCERG1	0.156455	NA	NA	0.0280479	NA	NA	-0.578369	NA	NA	-0.209633	NA	NA
APCS	P02743	NA	NA	0.347453	NA	NA	-0.373161	NA	NA	0.646757	NA	NA	-1.40753		UID10355	NDC80.5.S.1	NDC80	0.0874206	NA	NA	-0.0759069	NA	NA	0.432475	NA	NA	-1.00318	NA	NA
APEH	C9JIF9;P13798;H7C393;H7C1U0;C9JLK2;F8WEH5;H0YFE5	0.470958	0.0642504	0.239407	-0.404638	0.210388	-0.0979691	-0.0596641	0.931543	-0.067226	-1.28171	0.32698	-0.855565		UID10356	TNPO2.355.S.1	TNPO2	0.535447	NA	NA	-0.217416	NA	NA	-0.474785	NA	NA	-0.162241	NA	NA
APEX1	P27695;G3V3M6;G3V5Q1;G3V3C7;A0A0C4DGK8;G3V5D9;H7C4A8;G3V359;G3V5M0;G3V3Y6;G3V2D9	-0.233523	0.285627	-0.459446	0.641258	0.00412136	0.769194	-0.228091	0.569399	-0.347786	-0.160277	0.946227	0.379945		UID10357	APOL1.311.S.1	APOL1	-0.162675	0.147086	0.667244	-0.0090896	0.0176612	0.971008	0.385479	-0.464589	0.299037	0.0196597	0.701912	0.820771
API5	Q9BZZ5-2;G3V1C3;Q9BZZ5;Q9BZZ5-6;Q9BZZ5-5;Q9BZZ5-1;Q9BZZ5-3;H0YER7;E9PQK6	-0.00209678	0.992658	0.0479563	0.122433	0.557702	0.137868	-0.110783	0.731276	-0.28921	-0.169231	0.910884	-0.0161935		UID10358	SH2D1B.71.S.1	SH2D1B	0.435716	1.1456	0.0481505	0.439994	-0.740633	0.369112	-1.7458	-0.994577	0.322455	-0.380544	0.129221	0.984561
APIP	Q96GX9;S4R3D6;Q96GX9-3	0.392744	0.0753908	0.348558	-0.155372	0.635903	-0.0641569	-0.182908	0.702347	-0.0836963	-0.603698	0.719507	-0.221096		UID10359	SH2D1B.125.S.1	SH2D1B	-0.289499	NA	NA	0.0484497	NA	NA	0.323811	NA	NA	-0.256036	NA	NA
APLF	Q8IW19;F8WET0;E9PRH6	-0.304603	0.365346	0.00151287	0.142471	0.772721	-0.0730922	0.240059	0.701368	-9.79022e-05	-0.234173	0.936709	-0.109323		UID1036	AFTPH.837.S.1	AFTPH	-0.629497	-0.782586	0.071049	0.1245	0.159348	0.833521	0.487898	0.614211	0.4374	0.980864	1.75917	0.448295
APLP2	Q06481-3;Q06481-6;Q06481;Q06481-4;Q06481-2;Q06481-5;E9PQS3;E9PSC7;E9PK76	-0.245243	0.66712	-0.865498	0.255107	0.712713	0.805254	-0.0195178	0.988114	0.280202	0.914496	0.835112	-0.649906		UID10360	SH2D1B.105.S.1	SH2D1B	0.415733	NA	NA	0.383263	NA	NA	-1.75914	NA	NA	0.101015	NA	NA
APMAP	Q9HDC9;Q9HDC9-2;H0Y512	0.139268	0.729104	-0.114039	-0.115237	0.818601	0.038974	0.00871522	0.991886	0.426511	-0.672729	0.789317	-1.02423		UID10361	PSMA7.201.S.1	PSMA7	-0.819739	NA	NA	0.234453	NA	NA	0.931457	NA	NA	0.358053	NA	NA
APOA1	P02647;F8W696	0.761315	0.155011	0.979924	-0.225715	0.785643	0.00241966	-1.02897	0.230593	-1.17741	0.568855	0.915127	-0.552186		UID10362	SCAMP3.324.S.1	SCAMP3	-0.349224	NA	NA	0.167932	NA	NA	0.427257	NA	NA	0.469032	NA	NA
APOA2	V9GYG9;V9GYM3;P02652;V9GYE3;V9GYC1;V9GYS1	1.40733	0.0268301	1.75362	-0.728254	0.412795	-0.224207	-1.44052	0.176113	-1.81705	0.18112	0.98543	-0.387453		UID10363	SCAMP3.32.S.1	SCAMP3	-0.0149887	-0.23017	0.570118	0.0168055	0.0335044	0.957817	0.165316	0.263854	0.703215	-0.306953	-0.0270617	0.992126
APOA4	P06727	0.0196941	0.982625	0.0573227	0.488794	0.522266	0.745106	-0.402341	0.738026	-0.645593	0.0129632	0.998552	-0.819934		UID10364	SCAMP3.76.S.1	SCAMP3	0.353346	0.188909	0.640798	0.209457	0.247584	0.599919	-0.055645	-0.224118	0.743958	-0.717241	-1.06421	0.538361
APOB	P04114;A8MUN2;A0A669KB70	-0.0179585	0.980192	-0.185286	0.419947	0.483676	0.65232	-0.288182	0.77046	-0.22727	-1.17436	0.724525	-1.40009		UID103642	PCM1.861.S.3	PCM1	-0.424601	NA	NA	0.296488	NA	NA	0.207497	NA	NA	0.3205	NA	NA
APOBEC3A	P31941;P31941-2	0.413925	0.550338	-0.630211	-1.15326	0.101239	-0.310791	0.510088	0.684451	0.677792	0.458435	0.940585	1.3742		UID103643	PCM1.866.S.3	PCM1	-0.33845	NA	NA	0.30018	NA	NA	0.0467743	NA	NA	0.144267	NA	NA
APOBEC3B	Q9UH17;B0QYD3;Q9UH17-3;Q9UH17-2	-0.276899	0.388293	-0.544627	0.0155968	0.977131	-0.0236098	0.0325606	0.965624	-0.185898	1.32505	0.378589	1.97626		UID103644	PCM1.869.S.3	PCM1	-0.33929	NA	NA	0.298412	NA	NA	0.0269819	NA	NA	0.247614	NA	NA
APOBEC3C	Q9NRW3	-0.240275	0.426196	-0.33704	-0.151307	0.709229	-0.409478	0.327627	0.521941	0.113781	1.13945	0.441559	1.8999		UID103645	PCM1.872.S.3	PCM1	-0.407037	NA	NA	0.208964	NA	NA	0.208442	NA	NA	0.31347	NA	NA
APOBEC3D	Q96AK3;Q6ICH2;A0A087WX48	-0.28081	0.4311	-0.37445	0.707487	0.054212	0.444493	-0.271895	0.685938	-0.141165	-0.411607	0.883764	0.340378		UID103647	PCM1.65.S.3	PCM1	0.0410721	NA	NA	-0.0938256	NA	NA	0.159054	NA	NA	-0.273952	NA	NA
APOBEC3F	Q8IUX4;Q8IUX4-2;Q8IUX4-3	-0.451336	0.251664	-0.316291	0.242286	0.658963	-0.114961	0.167246	0.854847	0.260151	1.27763	0.527245	1.82861		UID103648	PCM1.68.S.3	PCM1	0.177394	NA	NA	-0.171595	NA	NA	0.112001	NA	NA	-0.531774	NA	NA
APOBEC3G	Q9HC16;Q9HC16-3	-0.0978339	0.783634	-0.172316	0.247082	0.49859	0.0263896	-0.43249	0.35248	-0.443594	1.15971	0.418581	1.58181		UID103649	PCM1.69.S.3	PCM1	0.123158	NA	NA	-0.223174	NA	NA	0.128081	NA	NA	-0.467478	NA	NA
APOBR	A0A4V7I447;Q0VD83;Q0VD83-3	-0.00207842	0.996887	-0.607131	-0.331988	0.599128	0.197084	0.337589	0.723233	0.820003	0.660805	0.871785	-0.671285		UID10365	SCAMP3.85.S.1	SCAMP3	-0.166979	NA	NA	-0.019793	NA	NA	0.175532	NA	NA	0.0992252	NA	NA
APOC1	K7ERI9;P02654;K7EJI9;K7ELM9;K7EPF9;K7EKP1	0.821715	0.188755	0.911284	0.0823943	0.939786	0.0439113	-1.40307	0.138187	-0.750516	0.0401316	0.994853	-0.803447		UID10366	SCAMP3.87.S.1	SCAMP3	-0.0359023	NA	NA	-0.375813	NA	NA	0.255468	NA	NA	0.39876	NA	NA
APOC3	B0YIW2;P02656	-0.209883	0.817012	0.476181	0.988836	0.237862	-0.122919	-1.18959	0.289543	-0.598157	1.88034	0.703258	1.27132		UID10367	SCAMP3.91.S.1	SCAMP3	-0.144868	-0.0721721	0.879857	-0.0212103	0.196345	0.677333	0.464081	-0.0325428	0.967863	-0.284907	0.0857372	0.982813
APOC4	P55056	1.17105	0.0411052	0.744624	0.287326	0.752157	0.178445	-1.3417	0.136394	-1.00864	-2.09466	0.488149	-0.927532		UID10368	TNFRSF13B.77.S.1	TNFRSF13B	-0.325777	NA	NA	-0.197674	NA	NA	0.384631	NA	NA	-0.416342	NA	NA
APOD	C9JF17;P05090;C9JX71;F8WBT9	1.00409	0.0216768	1.21907	-0.827206	0.139911	-0.953995	-0.765442	0.338738	-0.865891	-0.143185	0.982746	-0.910464		UID10369	AIM2.128.S.1	AIM2	0.243982	NA	NA	-0.143644	NA	NA	-0.265571	NA	NA	0.322686	NA	NA
APOE	P02649;H0Y7L5;E9PEV4;E7ERP7	-0.125197	0.873443	-0.142408	0.542132	0.470962	0.907865	-0.535302	0.639707	-0.997367	-0.102728	0.991217	-0.911057		UID1037	AFTPH.838.S.1	AFTPH	-0.247886	-0.855519	0.0624771	-0.257486	0.017652	0.984855	0.417058	0.957506	0.18023	1.83413	1.47156	0.524387
APOH	P02749;J3QRN2;J3QLI0;J3KS17	0.236016	0.7846	0.752108	0.73844	0.386289	-0.216419	-1.10698	0.316608	-0.1677	-0.0588101	0.992439	-1.08397		UID10370	AIM2.144.S.1	AIM2	0.664253	0.289296	0.480909	-0.40386	-0.412128	0.368618	0.131842	0.447366	0.538268	-1.38912	-0.351913	0.955176
APOL1	O14791;O14791-2;O14791-3;B1AH94;B1AH96	NA	NA	-0.192186	NA	NA	0.360274	NA	NA	-0.0918259	NA	NA	-0.826793		UID10371	SLC30A4.427.S.1	SLC30A4	0.0171659	NA	NA	-0.124338	NA	NA	0.122679	NA	NA	-0.0632244	NA	NA
APOL2	J3KQL8	0.720993	0.0531833	0.816584	-0.591107	0.215023	-0.894507	-0.788735	0.20064	-0.274108	1.33689	0.591881	1.41321		UID103715	GBF1.1776.S.3	GBF1	-0.721682	NA	NA	0.307035	NA	NA	0.416134	NA	NA	-0.09691	NA	NA
APOL2	Q9BQE5;E9PM95;B0QYK8	0.570379	0.148373	0.731325	-0.610844	0.204484	-0.879069	-0.645269	0.337333	-0.281162	1.55347	0.487285	1.85041		UID103717	GBF1.1780.S.3	GBF1	-0.84715	NA	NA	0.372172	NA	NA	0.506471	NA	NA	0.088454	NA	NA
APOL3	O95236;O95236-2;O95236-3	1.51002	8.98162e-05	1.459	-0.90729	0.0815979	-0.85065	-1.41641	0.0266689	-1.10084	0.142367	0.979996	0.148983		UID103718	GBF1.1784.S.3	GBF1	-0.613915	NA	NA	0.273381	NA	NA	0.39315	NA	NA	0.140851	NA	NA
APOL6	Q9BWW8	1.5911	0.000107852	1.37793	-0.909688	0.10709	-0.999463	-1.32495	0.0514999	-0.679773	0.37613	0.948045	0.30146		UID103719	GBF1.1785.S.3	GBF1	-0.107971	NA	NA	-0.0356661	NA	NA	0.0742143	NA	NA	0.0351462	NA	NA
APOM	O95445;O95445-2;Q5SRP5	NA	NA	0.0805701	NA	NA	0.0919971	NA	NA	0.135194	NA	NA	-0.893751		UID10372	BACH1.196.S.1	BACH1	-0.505518	-0.380424	0.0664479	0.61002	0.688249	0.00196733	-0.30957	-0.400836	0.234906	0.590967	0.725665	0.536629
APOO	H7C1U8;Q9BUR5-2;Q9BUR5;A0A0J9YWW6;G3V1B6	0.475153	0.127463	0.732755	-0.376431	0.348986	-0.257133	-0.351894	0.556553	-0.481199	-1.06094	0.59562	-0.88071		UID10373	BACH1.658.S.1	BACH1	0.49931	NA	NA	-0.315478	NA	NA	-0.434119	NA	NA	-0.0082302	NA	NA
APOOL	Q6UXV4;A0A087WYF7;A0A087WUX8	0.472411	0.0976179	0.808275	-0.569456	0.0952804	-0.420554	-0.0634307	0.934183	-0.355484	-0.605216	0.793331	-0.580165		UID10374	BACH1.379.S.1	BACH1	0.144679	NA	NA	-0.111549	NA	NA	-0.0955801	NA	NA	0.284221	NA	NA
APP	P05067-11;P05067-8;P05067;P05067-7;P05067-9;A0A0A0MRG2;E9PG40;P05067-4;P05067-6;P05067-3;P05067-5;P05067-10;H7C0V9;H7C2L2;P05067-2	0.0521083	0.91645	-0.287713	-0.299152	0.528604	0.154812	0.179598	0.825953	0.0577302	0.270549	0.945251	-0.29796		UID103748	MAP2.1778.S.3	MAP2	0.169842	-0.296942	0.49732	0.145878	0.684094	0.126907	-0.359952	-0.302597	0.717575	-0.901465	0.552106	0.905171
APPL1	Q9UKG1;C9K0C4;C9JAB0	-0.0980609	0.595689	-0.0128367	-0.160784	0.437421	-0.297473	0.399592	0.0869478	0.258529	0.0430818	0.985156	0.329611		UID103749	MAP2.1782.S.3	MAP2	0.594393	NA	NA	-0.0117852	NA	NA	-0.783907	NA	NA	-0.143802	NA	NA
APPL2	Q8NEU8;Q8NEU8-2;Q8NEU8-3;F8VXB0;H0YH86;F8VWV2;F8W124;F8VS86;F8VR68	-0.626258	0.0153068	-0.874382	0.642466	0.0428667	0.970413	0.266213	0.63828	-0.0980651	-0.675374	0.762579	-0.363853		UID103750	MAP2.1783.S.3	MAP2	0.243759	NA	NA	-0.0969618	NA	NA	-0.0701548	NA	NA	-0.895944	NA	NA
APRT	P07741;P07741-2;H3BQZ9;H3BQB1;H3BQF1;H3BSW3	-0.400498	0.104907	-0.420531	0.578905	0.0428043	0.364392	0.0576916	0.931068	0.30089	0.427052	0.848178	0.667829		UID103751	MAP2.1786.S.3	MAP2	0.18123	-0.290012	0.510838	0.105596	0.68273	0.12848	-0.407789	-0.312597	0.70752	-0.931644	0.546785	0.907405
APTX	Q7Z2E3;Q7Z2E3-7;Q7Z2E3-5;C9J8U3;Q7Z2E3-4;Q7Z2E3-10;Q7Z2E3-8;A0A0A0MRW7;Q7Z2E3-11;Q7Z2E3-9;Q7Z2E3-13;A0A5F9ZGW5;Q7Z2E3-3;A0A5K1VW64;A0A5F9ZI51;Q7Z2E3-2;Q7Z2E3-6	0.130521	0.507623	0.190531	0.253073	0.238055	0.0337653	-0.42012	0.110311	-0.27395	-0.0780301	0.969825	0.0408334		UID10376	BACH1.388.S.1	BACH1	-0.335757	NA	NA	0.126551	NA	NA	0.181882	NA	NA	0.212498	NA	NA
AQP1	A0A494C115;K7N7A8;P29972-4;P29972-2;P29972-3;P29972;A0A494C1U4	1.02517	0.220055	0.563647	-1.79855	0.0584955	-0.624496	0.260036	0.904276	-0.248876	0.00402714	0.999651	-0.935984		UID10377	BACH1.417.S.1	BACH1	-0.208242	-0.330579	0.322591	0.46756	0.533863	0.146095	-0.380068	-0.217239	0.759206	0.784289	1.22787	0.583855
AQR	O60306;H0YLN9	-0.0243991	0.866637	-0.131806	0.135331	0.30444	0.0898931	-0.113071	0.575349	-0.123468	0.111496	0.915124	0.285044		UID10378	BACH1.688.S.1	BACH1	-0.901869	-0.778076	0.00835863	0.68687	0.769037	0.0337829	0.52646	0.097563	0.906081	0.616673	0.767823	0.71126
ARAF	P10398;Q96II5;P10398-2	-0.368753	0.00556274	-0.326724	0.101236	0.632084	0.0706571	0.415418	0.0534715	0.325393	0.0892184	0.957528	0.20361		UID10379	BACH1.445.S.1	BACH1	-0.42961	-0.442022	0.0411478	0.566103	0.589553	0.0203162	-0.453686	-0.279085	0.507711	0.38681	0.797832	0.516292
ARAP1	Q96P48;Q96P48-3;Q96P48-4;E7EU13;Q96P48-1;Q96P48-2;Q96P48-7;A0A0A0MSJ2;Q96P48-5;F8WBT0;F5GWN4;H0YGD1;F5GWQ2	0.306055	0.217063	0.0788996	-0.289361	0.350234	0.0882182	-0.017337	0.977622	0.180296	-0.229481	0.926001	-1.00698		UID103791	WIZ.330.S.3	WIZ	0.690072	0.608436	0.010745	-0.366607	-0.453662	0.152464	0.282949	-0.114679	0.871634	-1.08025	-0.775557	0.734155
ARAP2	Q8WZ64;A0A0C4DGW1	NA	NA	0.605833	NA	NA	-0.577974	NA	NA	0.444374	NA	NA	-1.00896		UID103792	WIZ.335.S.3	WIZ	0.632002	0.608436	0.010745	-0.290596	-0.453662	0.152464	0.131723	-0.114679	0.871634	-0.981195	-0.775557	0.734155
ARAP3	G5E9Y3;Q8WWN8;Q8WWN8-2;Q05CH1	NA	NA	-0.0100371	NA	NA	-0.0633019	NA	NA	-0.0192112	NA	NA	-0.131848		UID103793	WIZ.339.S.3	WIZ	0.913083	0.513313	0.0437951	-0.757039	-0.30424	0.414006	0.330439	-0.22988	0.699379	-0.798249	-0.906028	0.639055
ARCN1	P48444;B0YIW6;P48444-2;Q6P1Q5;E9PK34	-0.260899	0.135818	-0.00892608	0.323215	0.120284	0.174806	0.0992045	0.805823	0.245228	-0.409155	0.769637	-0.316001		UID103797	WIZ.190.S.3	WIZ	-0.100732	0.552102	0.0818681	0.356128	0.0822074	0.885952	-0.445663	-0.782195	0.0865983	0.451183	-0.292032	0.905171
ARF4	P18085;C9JPM4;C9JAK5;U3KQF2	-0.245133	0.295943	-0.0151855	0.158918	0.615441	0.0851664	0.220602	0.618944	0.319583	-0.235649	0.915124	-0.473138		UID103798	WIZ.194.S.3	WIZ	0.344392	NA	NA	-0.144052	NA	NA	-0.266621	NA	NA	-0.0268872	NA	NA
ARF5	P84085;C9J1Z8	0.174121	0.423037	-0.0697832	-0.0771321	0.80245	0.161567	-0.0615278	0.908154	-0.172298	-0.552126	0.700567	-0.351767		UID103799	WIZ.196.S.3	WIZ	-0.285973	0.605648	0.0930988	0.428798	-0.048653	0.941508	-0.26778	-0.948667	0.0756983	0.446611	0.584886	0.858953
ARF6	P62330	0.282009	0.183695	0.0210736	-0.013734	0.973151	0.140116	-0.230495	0.567117	-0.42137	-0.801873	0.509434	0.418083		UID1038	AFTPH.850.S.1	AFTPH	0.251968	-0.321505	0.571585	-0.555455	-0.0680021	0.939524	0.57387	0.71119	0.374765	0.55087	0.522862	0.889813
ARFGAP1	Q8N6T3;Q8N6T3-5;Q8N6T3-2;F8VWH9;Q8N6T3-4;F8W1U7;E5RHH7;Q8N6T3-3;E5RHT6;E5RHC5;H0YIQ0;F8VWB3;E5RGL6;E5RIU2	-0.553978	0.000884114	-0.431523	0.471804	0.0257008	0.391908	0.355156	0.248298	0.350535	-0.0359013	0.990868	-0.0939884		UID10380	BACH1.364.S.1	BACH1	0.0534241	-0.260597	0.578808	0.773388	0.860865	0.0471887	-0.832943	-0.410095	0.581669	0.165014	0.219178	0.955225
ARFGAP2	E9PN48	-0.429191	0.374626	0.255436	0.178802	0.805072	-0.329935	0.237706	0.836011	-0.631872	-0.72717	0.848879	0.248821		UID103800	WIZ.201.S.3	WIZ	-0.0908465	0.552102	0.0818681	0.324644	0.0822074	0.885952	-0.417274	-0.782195	0.0865983	0.46941	-0.292032	0.905171
ARFGAP2	Q8N6H7;G5E9L0;Q8N6H7-2;A0A0D9SF70;E9PQP3;E9PIY6;Q8N6H7-3;H0YDN9;E9PMU9;E9PK28;E9PJT7;H0YDX1;H0YF45;E9PMR9;E9PM63;E9PNY8;E9PM18	0.220733	0.294935	0.410962	-0.18476	0.491617	-0.410888	-0.0571799	0.915314	0.129619	-0.745544	0.519811	-0.310478		UID10381	BCKDK.31.S.1	BCKDK	-0.032069	-0.377464	0.168244	0.53082	0.682131	0.0209537	-0.0375683	-0.142104	0.818405	-0.136712	0.254845	0.923125
ARFGAP3	H0Y6A0	NA	NA	-0.575945	NA	NA	0.830211	NA	NA	0.177124	NA	NA	-1.20192		UID10382	BCKDK.33.S.1	BCKDK	0.0714426	NA	NA	-0.0514124	NA	NA	-0.239448	NA	NA	0.574233	NA	NA
ARFGAP3	Q9NP61;Q9NP61-2;B0QYV8;B0QYV9	-1.12956	3.92942e-06	-0.874085	1.35897	2.24351e-06	1.09471	0.260455	0.668295	0.201437	-0.166353	0.962166	-0.196135		UID10384	IFIT3.477.S.1	IFIT3	0.0178237	NA	NA	-0.128289	NA	NA	-0.0303409	NA	NA	0.335309	NA	NA
ARFGEF1	Q9Y6D6;E5RIF2;E5RHL7;E5RHZ1;E5RJN9	-0.242934	0.195211	-0.282404	0.0638739	0.829872	0.276252	0.445098	0.11129	0.250102	-0.352537	0.813116	-0.875497		UID10385	IFIT3.478.S.1	IFIT3	0.0119787	NA	NA	0.306424	NA	NA	-0.503386	NA	NA	-0.343958	NA	NA
ARFGEF2	Q9Y6D5	-0.641093	8.38482e-06	-0.503034	0.757338	7.61294e-06	0.633843	0.252231	0.401088	0.208037	-0.621351	0.550124	-0.554717		UID10386	IFIT3.486.S.1	IFIT3	-0.123546	NA	NA	0.25524	NA	NA	-0.1082	NA	NA	-0.0234622	NA	NA
ARFGEF3	Q5TH69;REV__H0YCE7;REV__E9PSD3;REV__O43427-2;REV__O43427	-0.54338	0.220467	-0.17834	-0.401369	0.489353	-0.395616	1.41649	0.0207959	1.53081	0.767639	0.839464	0.101253		UID10387	IFIT3.203.S.1	IFIT3	0.139795	1.06615	0.187462	-0.0213311	-1.00558	0.312342	-0.0132718	-0.612026	0.754801	0.255698	-0.51382	0.951993
ARFIP1	P53367-2	0.745473	0.0200834	0.37006	-0.561472	0.162956	-0.242607	-0.302627	0.709453	-0.0576515	-1.37532	0.713862	-0.47874		UID10388	IFIT3.387.S.1	IFIT3	-0.217601	NA	NA	-0.0104499	NA	NA	0.217233	NA	NA	0.585931	NA	NA
ARFIP1	P53367;P53367-3	-0.173396	0.302934	-0.0528263	0.32561	0.0778555	0.206209	-0.0354807	0.932487	-0.0972957	-0.422461	0.719507	-0.223032		UID10389	IFIT3.392.S.1	IFIT3	-0.149594	NA	NA	0.197604	NA	NA	-0.0588595	NA	NA	0.0930945	NA	NA
ARFIP2	A0A087X1E4;P53365;P53365-3;P53365-2;E9PRV8;E9PPY7	0.309498	0.137385	0.491882	-0.0761933	0.819549	-0.266211	-0.194694	0.648619	-0.069372	-0.828584	0.486945	-0.464558		UID103893	NEDD4L.447.S.3	NEDD4L	-0.392995	NA	NA	0.254268	NA	NA	0.132857	NA	NA	0.517775	NA	NA
ARFRP1	Q13795;Q13795-3;Q13795-2;Q13795-4	-0.21901	0.404165	-0.140092	0.47696	0.0874195	0.330525	-0.122198	0.829044	-0.275709	0.0219034	0.992439	0.310048		UID103894	NEDD4L.451.S.3	NEDD4L	-0.212768	NA	NA	0.271893	NA	NA	-0.237719	NA	NA	-0.480795	NA	NA
ARG1	P05089;P05089-2;A0A5F9ZH78;A0A5F9ZGN6;P05089-3	0.0666966	0.938344	-0.721358	0.014884	0.989568	0.151194	-0.0652636	0.965624	0.86364	0.2987	0.965797	-0.106281		UID103895	NEDD4L.455.S.3	NEDD4L	0.0414361	NA	NA	0.0620832	NA	NA	-0.262897	NA	NA	-0.784118	NA	NA
ARGLU1	Q9NWB6;Q9NWB6-2;Q9NWB6-3	-0.104988	0.531989	-0.228967	0.337047	0.0424074	0.402262	-0.221722	0.384956	-0.189457	0.380251	0.727731	0.197849		UID103896	NEDD4L.459.S.3	NEDD4L	-0.214079	NA	NA	0.326984	NA	NA	-0.359542	NA	NA	-0.462945	NA	NA
ARHGAP1	Q07960;H0YE29;E9PNR6	0.00546901	0.984548	-0.083036	-0.406322	0.0412585	-0.26502	0.42648	0.10871	0.521403	0.062862	0.976821	-0.0260297		UID1039	NELFE.84.S.1	NELFE	0.190159	NA	NA	-0.194802	NA	NA	-0.069271	NA	NA	0.168621	NA	NA
ARHGAP10	A1A4S6;H0Y8W5	-1.15735	0.0407329	-0.961686	0.856293	0.255427	0.904661	1.24766	0.194546	0.256684	-0.977611	0.867455	-0.803716		UID10390	GIPC1.247.S.1	GIPC1	0.617197	NA	NA	-0.155099	NA	NA	-0.460531	NA	NA	-0.730079	NA	NA
ARHGAP12	Q1RLN5;Q8IWW6-3;Q8IWW6;Q8IWW6-4;Q8IWW6-2;H0Y5D8	-0.602934	0.00297365	-0.658861	0.851452	0.000260655	0.904221	-0.0464706	0.938045	-0.168966	0.0460006	0.989574	0.15935		UID10391	IKBKB.181.S.1	IKBKB	-0.161934	NA	NA	0.171628	NA	NA	-0.143719	NA	NA	0.31809	NA	NA
ARHGAP15	Q53QZ3;B8ZZK0;H7BZM0	0.292705	0.323332	0.0196634	0.0173104	0.973951	0.441179	-0.212189	0.72116	-0.393759	-0.501164	0.834991	-0.449513		UID103915	LMNA.403.S.3	LMNA	0.542501	0.45469	0.278931	-0.441614	-0.357782	0.528651	-0.863451	-0.781763	0.231272	-0.249084	0.82697	0.850515
ARHGAP17	I3L3P1	NA	NA	0.170475	NA	NA	-0.357148	NA	NA	0.0368497	NA	NA	0.268839		UID103916	LMNA.404.S.3	LMNA	0.594852	0.489668	0.117899	-0.310702	-0.008577	0.988598	-1.20714	-1.03798	0.0136802	-0.10317	0.329395	0.90821
ARHGAP17	Q68EM7;Q68EM7-6;Q68EM7-5;Q68EM7-4;C9IZD3;Q68EM7-7;I3L4P0;I3L1S9;I3L460;I3L4P6;I3L4Y5	-0.486658	0.0542585	-0.687718	0.174804	0.647194	0.516609	0.71687	0.0667997	0.584304	-0.0856058	0.979829	-0.798885		UID103917	LMNA.406.S.3	LMNA	0.96882	0.783342	0.0475201	-0.678959	-0.431857	0.456666	-1.27562	-1.15655	0.0587455	-0.097577	0.42908	0.90192
ARHGAP19	Q14CB8-7;Q14CB8-6;Q14CB8;Q14CB8-2;Q14CB8-3;Q14CB8-5;R4GNI4;Q14CB8-4;R4GMS4	-0.0580056	0.921952	-0.185616	0.214266	0.716712	0.221407	0.211694	0.808801	-0.218447	-1.49423	0.56486	-1.02242		UID103918	LMNA.407.S.3	LMNA	0.583782	0.503592	0.158249	-0.321101	-0.0755986	0.908258	-1.23485	-1.07955	0.0285153	-0.0932721	0.147575	0.965757
ARHGAP21	Q5T5U3;A0A1B0GV73;E7ESW5;A0A1B0GTZ9	0.0760562	0.845679	0.271357	-0.0729649	0.87444	-0.0488065	-0.0953188	0.910931	-0.219425	0.36023	0.946451	-1.065		UID103919	LMNA.414.S.3	LMNA	0.30026	0.281378	0.497498	0.0387727	0.29606	0.562025	-1.40651	-1.16888	0.0122036	-0.10395	0.336761	0.92122
ARHGAP24	Q8N264;D6RCP5;Q8N264-3;Q8N264-2;Q8N264-4	NA	NA	-0.167606	NA	NA	-0.0751111	NA	NA	0.341939	NA	NA	-0.631163		UID10392	IKBKB.670.S.1	IKBKB	-0.115349	NA	NA	0.115971	NA	NA	-0.103127	NA	NA	-0.572249	NA	NA
ARHGAP25	P42331-4;P42331-6;P42331-5;H7C4P1;C9JB56;P42331-2;B7Z8K7;F8WDF6	0.427005	0.0264889	0.319235	-0.19152	0.487394	0.0387357	-0.369043	0.274864	-0.252881	-0.384733	0.825887	-0.76146		UID10393	IKBKB.672.S.1	IKBKB	-0.107071	0.0630911	0.799067	0.0461932	-0.203821	0.401951	-0.0625579	0.0450866	0.922702	0.0189216	0.24627	0.864003
ARHGAP25	P42331;P42331-3	NA	NA	-0.354796	NA	NA	0.305845	NA	NA	-0.208809	NA	NA	-0.0289329		UID10394	IKBKB.675.S.1	IKBKB	-0.14388	-0.237544	0.295501	0.359642	0.403437	0.107745	0.0309835	0.0174164	0.974886	-0.0696552	-0.177586	0.932293
ARHGAP26	Q9UNA1-2;Q9UNA1;A0A2R8YGB3;A0A2R8Y5C0;A0A2R8YDK5;H0Y4P9;H0Y835;C9J6V4;H7C3P8;H7C1J1	0.347752	0.28671	0.0323802	-0.426845	0.270994	0.0435373	0.0669041	0.934705	0.248	-0.259061	0.936709	-0.834906		UID10396	IKBKB.695.S.1	IKBKB	0.637535	NA	NA	-0.300123	NA	NA	-0.40888	NA	NA	-0.444439	NA	NA
ARHGAP27	E9PNT2;E9PNX6	NA	NA	0.311643	NA	NA	-0.320073	NA	NA	-0.147898	NA	NA	0.71756		UID10397	IKBKB.697.S.1	IKBKB	-0.12477	-0.0806553	0.709731	-0.0117833	0.049702	0.864046	0.143102	0.198851	0.512531	0.13116	-0.162287	0.906422
ARHGAP27	Q6ZUM4;E9PIR1;Q6ZUM4-3;Q6ZUM4-4	-0.142829	0.385414	-0.25555	-0.0902737	0.687464	-0.00284795	0.433335	0.0495149	0.446751	0.205587	0.882777	0.0585376		UID104	CECR2.1292.S.1	CECR2	-0.219133	NA	NA	0.28719	NA	NA	-0.18446	NA	NA	-0.0597405	NA	NA
ARHGAP31	Q2M1Z3;C9J652	0.0664914	0.842831	-0.136557	-0.802175	0.00216079	-0.573633	0.902764	0.00847286	1.08125	0.3305	0.884129	0.151109		UID1040	NELFE.165.S.1	NELFE	0.429807	-0.195335	0.636601	-0.0290243	-0.0743915	0.90027	-0.483889	0.436616	0.533968	-0.680991	-0.0860135	0.987505
ARHGAP32	A7KAX9;A7KAX9-2;G3V174	NA	NA	0.0890716	NA	NA	-0.145565	NA	NA	0.130914	NA	NA	-0.330753		UID10401	RGS13.158.S.1	RGS13	-0.304147	NA	NA	0.298157	NA	NA	0.0888825	NA	NA	0.740882	NA	NA
ARHGAP35	Q9NRY4	0.0950298	0.673713	0.0500703	0.0332085	0.916707	0.238775	-0.192833	0.589487	-0.371698	0.00169235	0.999139	-0.150281		UID10402	RGS12.192.S.1	RGS12	0.155522	-0.184451	0.549888	0.0258408	0.201858	0.598579	-0.557194	-0.0721252	0.910809	-0.841562	0.388274	0.871628
ARHGAP4	P98171;P98171-2;E7EQN5;E9PCM6;A0A0B4J1X7;S4R314;S4R352;C9JLA8;C9J5M2;H7C2Z8;F8WAR0;H7C3K8;H7C3G3;H7C120;A0A2R8YE00;A0A2R8Y4P6	0.450725	0.0573668	0.456808	-0.84955	0.00103468	-0.776283	0.297609	0.521894	0.32729	0.0250598	0.992439	0.229157		UID10403	HAT1.361.S.1	HAT1	-0.0691118	-0.214993	0.771394	0.0354005	0.155386	0.875135	-0.526316	-0.194392	0.890372	0.634949	0.234176	0.960513
ARHGAP42	A6NI28;E9PJK4;H0YEJ7;H0YDU1	-0.138518	0.729452	-0.0704113	0.525777	0.151224	0.265079	-0.58631	0.272464	-0.459237	NA	NA	-1.86509		UID10407	HGS.310.S.1	HGS	0.623458	NA	NA	-0.298952	NA	NA	-0.249476	NA	NA	-0.744175	NA	NA
ARHGAP44	E7ERK8;Q17R89-2;Q17R89-3;Q17R89;F5H6L3;J3KRS3	NA	NA	0.0702751	NA	NA	0.201411	NA	NA	0.0325866	NA	NA	-0.592564		UID104086	TRIP12.75.S.3	TRIP12	-0.527272	NA	NA	0.266981	NA	NA	0.320152	NA	NA	-0.732718	NA	NA
ARHGAP45	Q92619;K7EM85;K7ES98;Q92619-2;F5H1R4;K7ES92;K7EQA4;A0A087X1A3;K7EM55;REV__Q6ZUB0;REV__P0C874	0.52477	0.00574442	0.415982	-0.721327	0.00103024	-0.461123	-0.1126	0.818295	-0.16052	0.676027	0.633177	0.109304		UID104087	TRIP12.77.S.3	TRIP12	-0.437757	NA	NA	0.162576	NA	NA	0.163766	NA	NA	-0.391206	NA	NA
ARHGAP5	Q13017-2;Q13017;A0A0A0MSK6;H0YK04;Q13017-3;Q13017-4;G3V360;G3V444	-0.148067	0.40136	-0.242017	0.115004	0.61548	-0.0217656	0.385806	0.114429	0.390605	-0.599571	0.531917	0.221678		UID104088	TRIP12.85.S.3	TRIP12	-0.211228	NA	NA	0.179222	NA	NA	0.0794441	NA	NA	-0.262333	NA	NA
ARHGAP6	O43182-4;O43182;H7BYE6;B4DN07;O43182-5;O43182-2;O43182-3	0.133486	0.799072	-0.259567	-0.232016	0.694163	0.178611	0.101746	0.924148	0.0482707	0.355652	0.929402	0.50998		UID104089	TRIP12.87.S.3	TRIP12	-0.183444	NA	NA	-0.0484039	NA	NA	0.047137	NA	NA	-0.144581	NA	NA
ARHGAP9	Q9BRR9-2;R4GN15;Q9BRR9-5;Q9BRR9;Q9BRR9-4;Q9BRR9-3;F8VW89;H0YI36;H0YI33;F8VR90;F8W1N6;F8VQR0;F8VQY5	0.283455	0.487791	-0.151494	-0.287666	0.566649	0.172214	0.0616103	0.948785	0.321389	-0.404708	0.910884	-1.24898		UID10409	RAB29.185.S.1	RAB29	-0.636874	NA	NA	0.0965084	NA	NA	0.185825	NA	NA	0.928747	NA	NA
ARHGDIA	P52565;J3KTF8;J3QQX2;J3KRY1;P52565-2;J3KRE2;J3KS60	0.0400934	0.860853	0.095818	-0.440328	0.0160155	-0.39116	0.455718	0.0616551	0.479598	0.599391	0.554829	0.589645		UID1041	NELFE.281.S.1	NELFE	0.381383	0.187281	0.355123	-0.315587	0.0272459	0.938449	-0.148148	-0.289988	0.354541	0.258895	-0.109734	0.952749
ARHGDIB	H0YGX7	NA	NA	0.288636	NA	NA	-0.539222	NA	NA	0.403042	NA	NA	-1.01124		UID10410	CLGN.554.S.1	CLGN	0.0137549	-0.712175	0.172656	-0.702272	-0.605855	0.388795	0.8472	1.49719	0.0266328	-0.824857	0.449256	0.945659
ARHGDIB	P52566;F5H3P3;F5H6Q0;F5H2R5	-0.0784886	0.891892	-0.652655	-0.180754	0.775586	0.43844	0.253592	0.782645	0.151792	0.925455	0.778761	0.482639		UID10411	PPP1R12A.299.S.1	PPP1R12A	-0.258036	-0.431877	0.374287	0.76763	0.978301	0.0487666	-0.0329224	-0.0367417	0.974307	-0.706045	-1.62366	0.468641
ARHGEF1	M0QZR4;Q92888;Q92888-2;M0QYC1;M0QYS3;M0QZH8;M0QXV6;M0R3H5;REV__Q9BZR6;REV__H7C0V4;REV__H7C215	0.242997	0.232714	-0.0792455	-0.320334	0.180495	0.0295793	0.0466696	0.930091	0.134686	0.150841	0.946451	-0.4174		UID10412	PPP1R12A.304.S.1	PPP1R12A	0.223429	-0.214019	0.756325	0.318334	0.793406	0.227581	-0.304749	-0.216152	0.865599	-0.331234	-0.889386	0.812064
ARHGEF1	M0R2C7	NA	NA	0.00925882	NA	NA	0.0299495	NA	NA	-0.163504	NA	NA	0.0513058		UID10413	PPP1R12A.886.S.1	PPP1R12A	0.0128688	NA	NA	0.0114067	NA	NA	-0.280235	NA	NA	-0.250792	NA	NA
ARHGEF10	O15013-4;O15013-6;O15013;O15013-7;O15013-5;H0YAN8;E9PB39	NA	NA	0.0940216	NA	NA	0.260161	NA	NA	-0.089744	NA	NA	-1.00422		UID10414	PPP1R12A.903.S.1	PPP1R12A	-0.112223	NA	NA	-0.106675	NA	NA	0.604871	NA	NA	0.180474	NA	NA
ARHGEF11	O15085;O15085-2	-0.488195	0.0248748	-0.389419	-0.0648827	0.863746	0.106015	0.842879	0.00782702	0.667088	0.131681	0.959847	-0.362789		UID10415	PPP1R12A.292.S.1	PPP1R12A	0.78181	-0.0346078	0.950303	-0.558399	0.00631429	0.993474	-0.269349	0.128894	0.890846	-0.0833538	-0.558329	0.811316
ARHGEF12	Q9NZN5-2	0.519218	0.0462988	0.456727	0.507576	0.116854	0.485105	-1.21902	0.000677279	-1.00081	-1.18321	0.413344	-0.996154		UID10416	PPP1R12A.618.S.1	PPP1R12A	-0.775049	-0.770016	0.0926953	0.182984	-0.0394046	0.964523	1.187	1.45796	0.0243287	-0.365004	-0.299013	0.968389
ARHGEF18	Q6ZSZ5;Q6ZSZ5-6;Q6ZSZ5-5;A0A590UK10;A0A3B3IPE9;A0A087WZG4;Q6ZSZ5-1;Q6ZSZ5-2;M0QZS0;A0A0A6YYC8;A0A5F9ZHI8;M0R125	0.0108563	0.969409	-0.0441424	-0.367015	0.0835374	-0.0997134	0.383683	0.181454	0.175428	0.428116	0.769637	0.0629827		UID10417	PPP1R12A.995.S.1	PPP1R12A	-0.174379	-0.383296	0.185915	-0.15597	0.0473332	0.92982	0.665598	0.857782	0.0252062	-0.0658178	-0.619872	0.7283
ARHGEF2	Q92974-2;Q92974;V9GYM8;A0A5F9ZI21;Q92974-3;Q5VY93;V9GZ14;V9GYG5;V9GYF5;V9GZ58	-0.868401	0.000734669	-0.605398	0.163746	0.706874	-0.00115456	0.919304	0.0275029	0.820626	1.91662	0.0970971	1.20425		UID104174	PXDNL.1320.S.3	PXDNL	1.2074	1.07346	0.304414	0.28718	0.0357649	0.984384	-1.22122	-1.79089	0.245564	-0.419397	-0.398738	0.967125
ARHGEF25	Q86VW2;E9PIH7;Q86VW2-2;Q86VW2-3	NA	NA	0.187342	NA	NA	-0.0331814	NA	NA	-0.323236	NA	NA	-0.131981		UID104175	PXDNL.1324.S.3	PXDNL	1.40265	1.25419	0.214285	0.359296	0.0419248	0.981879	-1.51015	-1.99961	0.182896	-0.838047	-0.919171	0.922525
ARHGEF26	Q96DR7;Q96DR7-4;Q96DR7-3	NA	NA	-0.00946601	NA	NA	-0.404048	NA	NA	0.695099	NA	NA	-0.270296		UID10419	PPP1R12A.862.S.1	PPP1R12A	-0.365744	NA	NA	0.239899	NA	NA	0.0991079	NA	NA	0.796876	NA	NA
ARHGEF3	E9PG37;Q9NR81-2;E7EU49;Q9NR81;Q9NR81-3;C9J586;Q9NR81-4;C9J609;C9JNF2;H7C4P0;C9J5K8	NA	NA	-0.026911	NA	NA	-0.204097	NA	NA	0.00114246	NA	NA	1.12744		UID10420	PPP1R12A.871.S.1	PPP1R12A	0.688684	-0.160285	0.488861	-0.414979	-0.155174	0.607729	-0.651684	0.352884	0.305574	-0.157145	0.229131	0.88842
ARHGEF37	A1IGU5;D6RJH4	NA	NA	-0.0186598	NA	NA	-0.157902	NA	NA	0.229319	NA	NA	-0.26734		UID104204	RPS6.240.S.3	RPS6	-0.42028	-0.354637	0.584884	0.348307	0.126469	0.895686	0.502857	0.635143	0.518377	-1.16105	-1.00988	0.775793
ARHGEF40	Q8TER5;Q8TER5-4;Q8TER5-3;Q8TER5-2;G3V485;G3V3N2;G3V5C1	-1.05199	0.000121917	-1.74537	1.33156	1.53889e-05	1.44793	0.304076	0.627965	1.00464	-0.0239415	0.992971	0.186582		UID104205	RPS6.242.S.3	RPS6	-0.704041	NA	NA	0.683077	NA	NA	0.0203557	NA	NA	0.403215	NA	NA
ARHGEF5	A0A2R8YF49;A0A2R8YFR7;H0Y895;Q12774-2;A0A5F9ZGZ6;C9J591	-0.20362	0.598359	-0.0180513	0.111108	0.832969	0.120512	0.314965	0.633266	0.695895	-0.743156	0.775039	-1.00773		UID104206	RPS6.244.S.3	RPS6	-0.400858	-0.340114	0.653417	0.217998	0.105299	0.926427	0.335064	0.400286	0.755668	-0.770105	-0.382683	0.952749
ARHGEF6	Q15052	0.871569	0.000749875	0.669718	-0.819308	0.0107795	-0.425156	-0.433864	0.400648	-0.22089	0.0167207	0.994912	-0.710968		UID104207	RPS6.246.S.3	RPS6	0.353933	-0.940229	0.256102	-0.239558	0.900723	0.436545	0.352627	0.998422	0.48115	-1.38111	-0.918424	0.86631
ARHGEF6	Q15052-2	NA	NA	0.132793	NA	NA	-0.268566	NA	NA	0.192209	NA	NA	-0.545131		UID104208	RPS6.247.S.3	RPS6	-1.17535	-1.30536	0.0769542	1.16634	0.909303	0.351528	0.239963	0.964085	0.512159	-1.19438	-0.900944	0.91733
ARHGEF7	Q14155-1;Q14155-5	-0.141219	0.477121	-0.117619	0.502216	0.00898132	0.616394	-0.0720799	0.869881	-0.234352	-0.594584	0.596892	-0.625874		UID10421	PPP1R12A.908.S.1	PPP1R12A	-0.139203	NA	NA	0.0403617	NA	NA	-0.164136	NA	NA	0.971354	NA	NA
ARID1A	O14497;O14497-2;H0Y488;A0A1B0GTU5;O14497-3;A0A087WUV6;H0YEW5;H0YCU6	-0.0193058	0.916408	-0.0962606	-0.184637	0.246267	-0.129007	0.303511	0.121114	0.0998953	0.348314	0.715684	-0.022551		UID104211	RPS6.235.S.3	RPS6	0.0840214	0.163947	0.837527	-0.125602	-0.375737	0.660932	0.488926	0.372782	0.769531	-1.22368	-1.19825	0.737991
ARID1B	A0A6Q8NVI4;A0A3F2YNW7;Q8NFD5-4;A0A1B0GVK1;A0A1B0GTJ8;A0A1B0GWJ2;A0A1B0GV63;H0Y2R3;A0A1B0GTI6;A0A6I8PTU7;A0A1B0GU09;A0A1B0GUG2;A0A1B0GUC6;A0A1B0GV92;A0A1B0GU65;A0A1B0GTE8;A0A1B0GVH0	-0.359549	0.0193739	-0.476037	0.749148	4.19003e-06	0.795667	-0.23305	0.428545	-0.312646	0.0243273	0.992439	-0.127858		UID104212	RPS6.236.S.3	RPS6	0.0434921	0.00040327	0.999802	-0.0632041	-0.194043	0.822418	0.337254	0.335696	0.767007	-0.869036	-0.774299	0.832507
ARID1B	Q8NFD5;Q8NFD5-2;Q8NFD5-3	NA	NA	-0.097735	NA	NA	-0.46516	NA	NA	0.555685	NA	NA	0.291198		UID10422	PPP1R12A.910.S.1	PPP1R12A	-0.253104	-0.224157	0.499806	-0.0160949	-0.173024	0.692372	0.0294213	0.54338	0.210236	0.218504	-0.384506	0.864003
ARID2	Q68CP9;Q68CP9-3;F8WCU9;F8W108;F8VWP4;A0A087WY37	-0.269305	0.0205291	-0.183297	0.143417	0.37288	-0.00767407	0.245659	0.216693	0.100555	0.110668	0.931177	0.0267158		UID10423	PPP1R12A.912.S.1	PPP1R12A	0.0221762	NA	NA	0.207982	NA	NA	-0.251447	NA	NA	-0.267985	NA	NA
ARID3B	Q8IVW6-4;Q8IVW6;Q8IVW6-3;H3BQ92	0.35138	0.0566848	0.325427	-0.167048	0.525066	-0.141141	-0.462898	0.112822	-0.441959	0.542845	0.698269	0.103487		UID10424	PPP1R12A.591.S.1	PPP1R12A	-0.308094	NA	NA	0.171186	NA	NA	0.198449	NA	NA	-0.275356	NA	NA
ARID4A	P29374;P29374-2;H7C485;C9J1W3;F8WAR5;C9JIF4	-0.566771	0.0261204	-0.632034	1.40793	7.48051e-08	1.33688	-0.474581	0.293703	-0.442424	-0.770972	0.697161	-0.634323		UID10425	PPP1R12A.562.S.1	PPP1R12A	-0.762833	-0.85867	0.0496325	0.246632	0.0486809	0.954842	1.21298	1.48806	0.0190314	-0.513837	-0.262439	0.973657
ARID4B	Q4LE39;Q4LE39-2;Q4LE39-3;Q4LE39-4;H7C5R6;X6RCR8;H0Y7Y8	-0.438454	0.00880817	-0.389505	0.559935	0.00458434	0.527814	-0.0329608	0.94744	-0.273743	0.443491	0.763161	0.19719		UID10426	PPP1R12A.554.S.1	PPP1R12A	-0.276961	NA	NA	-0.139231	NA	NA	0.0370033	NA	NA	1.56183	NA	NA
ARID5A	Q03989;Q03989-5;A0A669KBH0;F6Q9D3	NA	NA	0.0381427	NA	NA	-0.0292863	NA	NA	-0.0381543	NA	NA	0.216413		UID10427	PPP1R12A.601.S.1	PPP1R12A	-0.107483	NA	NA	0.0634019	NA	NA	0.146426	NA	NA	-0.536322	NA	NA
ARID5B	Q14865;Q14865-2;Q14865-3	-1.04663	0.0233676	-0.979027	0.232017	0.748791	0.486806	1.23531	0.102896	0.852213	0.0926598	0.992439	-0.634531		UID10428	PPP1R12A.602.S.1	PPP1R12A	-0.0789672	NA	NA	-0.117786	NA	NA	0.19456	NA	NA	-0.0055335	NA	NA
ARIH1	Q9Y4X5;A0A087WT96;H3BSK4	-0.0490422	0.827416	0.103098	-0.159548	0.472902	-0.246435	0.19436	0.539366	0.0944352	0.53777	0.631937	0.698647		UID10429	GAK.1168.S.1	GAK	-0.354934	-0.710794	0.131356	0.204827	0.377768	0.59841	-0.0260735	0.837032	0.275353	-0.677798	-1.11959	0.738613
ARIH2	O95376;C9JZ71;C9JBC5	0.225204	0.187097	0.363423	-0.307478	0.123403	-0.424871	-0.101322	0.78978	-0.22726	0.252955	0.865865	0.380668		UID1043	NELFE.37.S.1	NELFE	0.230591	0.00888011	0.989709	-0.328504	0.0454896	0.957625	0.430942	-0.15714	0.887708	-0.435468	-0.354968	0.937134
ARL1	P40616-2;P40616;B4DZG7;F8VYN9;F8W1Z8;F8VP99;F8VP63	-0.213231	0.274344	-0.0865132	0.34115	0.12205	0.149316	0.0501081	0.918177	0.318176	-0.485576	0.726437	-0.23427		UID10430	GAK.811.S.1	GAK	-0.520741	-0.240947	0.304084	0.351161	0.260115	0.351816	-0.115425	-0.206635	0.644597	0.253763	1.34374	0.310286
ARL11	Q969Q4	NA	NA	0.0565507	NA	NA	0.152589	NA	NA	-0.630823	NA	NA	0.867571		UID10432	GAK.829.S.1	GAK	-0.604209	-0.654839	0.00155349	0.652923	0.692121	0.00451979	-0.142412	-0.0767328	0.90696	0.316042	0.951171	0.578754
ARL13B	Q3SXY8-2;Q3SXY8-3;Q3SXY8	NA	NA	0.0223977	NA	NA	-0.121145	NA	NA	0.299461	NA	NA	-0.693471		UID10433	GAK.780.S.1	GAK	0.0853015	NA	NA	0.0693655	NA	NA	-0.140541	NA	NA	0.207914	NA	NA
ARL14EP	Q8N8R7;E9PRK7	0.0356021	0.896222	-0.0536245	0.313133	0.187935	0.283427	-0.520633	0.0744339	-0.346573	0.314735	0.859942	0.333389		UID10434	GAK.73.S.1	GAK	0.241926	-0.207589	0.666999	0.380557	0.674087	0.138792	-0.0710015	-0.328894	0.67338	-0.657056	-0.379858	0.903563
ARL15	A0A087WUW9;Q9NXU5;A0A0B4J222;R4GN67	0.690227	0.00726518	-0.0110546	-0.452763	0.162765	0.246904	-0.522426	0.268674	0.390479	-0.662894	0.834166	-0.99625		UID10435	GAK.16.S.1	GAK	0.30202	NA	NA	-0.0603257	NA	NA	-0.627225	NA	NA	-0.744397	NA	NA
ARL2BP	Q9Y2Y0-2;Q9Y2Y0;H3BU49;H3BM52	-0.272308	0.22514	-0.412147	-0.0768714	0.826054	0.195944	0.818003	0.00585678	0.523542	-0.359188	0.845485	0.216763		UID10436	GAK.1193.S.1	GAK	0.114276	NA	NA	-0.0949291	NA	NA	-0.248487	NA	NA	0.331079	NA	NA
ARL3	P36405	0.24308	0.470839	0.358842	0.0347396	0.950602	-0.140399	-0.640927	0.17235	-0.586621	0.590086	0.809233	-0.13283		UID10437	ZNF263.289.S.1	ZNF263	0.0808449	-0.167954	0.639603	0.151613	0.547358	0.0910742	-0.257065	-0.357455	0.516447	-1.19167	-0.349042	0.928651
ARL5A	Q9Y689;Q9Y689-2;F8WER2	-0.0681985	0.797658	-0.105815	0.0220618	0.954214	0.139351	0.186404	0.651401	0.31752	-0.691622	0.591811	-0.589059		UID104377	ACOD1.57.S.3	ACOD1	-0.129853	NA	NA	0.033631	NA	NA	0.237698	NA	NA	-0.28401	NA	NA
ARL5B	Q96KC2	NA	NA	1.04274	NA	NA	-0.529394	NA	NA	-0.492459	NA	NA	-0.669268		UID10438	ZNF263.192.S.1	ZNF263	0.445304	NA	NA	-0.230443	NA	NA	-0.123221	NA	NA	-0.361252	NA	NA
ARL6	Q9H0F7;Q9H0F7-2;A0A0J9YXT0;C9IZ13;H7C5H6	0.439455	0.120773	0.640938	-0.0790837	0.865864	-0.383595	-0.354971	0.502148	0.0623517	-1.01643	0.525008	-0.412996		UID10439	ZNF263.153.S.1	ZNF263	-0.0112375	-0.218025	0.470085	0.454855	0.623974	0.0261964	-0.570727	-0.575707	0.18824	0.116789	0.305734	0.919145
ARL6IP1	H3BN98;H3BPJ2;Q15041-2;Q15041;Q15041-3	-0.305764	0.422621	-0.468268	-0.172688	0.740348	0.0219735	0.567693	0.332555	0.443519	-0.350824	0.917964	-0.243074		UID1044	NELFE.38.S.1	NELFE	-0.161484	NA	NA	0.0266052	NA	NA	0.558333	NA	NA	0.709965	NA	NA
ARL6IP4	Q66PJ3-2;Q66PJ3-5	-0.638162	0.322766	-0.782548	0.837324	0.25494	0.837249	-0.233306	0.883832	0.206479	-0.986579	0.883764	-0.189853		UID10440	ZNF263.166.S.1	ZNF263	-0.189085	NA	NA	0.461473	NA	NA	-0.631764	NA	NA	0.084711	NA	NA
ARL6IP4	Q66PJ3-3;Q66PJ3-4	-0.700961	0.325221	0.0420863	1.23575	0.121339	0.869884	0.0694805	0.967745	-0.499862	-1.1692	0.837789	-0.729885		UID10441	ZNF263.178.S.1	ZNF263	0.179548	0.089593	0.813702	0.169319	0.76232	0.0118359	-0.295381	-0.679837	0.062079	-0.724484	-0.470335	0.810603
ARL6IP4	Q66PJ3;Q66PJ3-6;A0A0A0MTG7	-0.224122	0.341692	-0.151295	0.571558	0.0188363	0.580646	-0.0942056	0.861231	-0.431561	-0.745849	0.591881	-0.378463		UID10442	XPO1.1055.S.1	XPO1	0.311747	0.121492	0.534413	-0.0681201	0.130188	0.586663	-0.0339584	-0.170763	0.580608	-0.545039	-0.513552	0.564339
ARL6IP5	O75915;F8WF90;C9JQU6;F8WF33	0.241891	0.380929	0.456135	-0.549667	0.0590691	-0.534453	0.0735751	0.91445	-0.117098	0.262608	0.917176	-0.0252201		UID10443	BTAF1.1005.S.1	BTAF1	0.191714	NA	NA	-0.142885	NA	NA	-0.0823992	NA	NA	-0.0509308	NA	NA
ARL6IP6	Q8N6S5	-0.0376142	0.904898	0.0799923	-0.188516	0.538213	-0.223717	0.34352	0.375807	0.0874091	-0.244404	0.905701	0.340343		UID10444	BTAF1.1006.S.1	BTAF1	0.207735	NA	NA	-0.108936	NA	NA	-0.210304	NA	NA	-0.0934441	NA	NA
ARL8A	Q96BM9;A0A087X2J2	-0.256862	0.162839	-0.329948	0.289203	0.194896	0.340552	0.320144	0.293186	0.531517	-0.682432	0.532154	-1.10118		UID10445	BTAF1.234.S.1	BTAF1	0.0789281	NA	NA	-0.0709246	NA	NA	0.153591	NA	NA	0.340084	NA	NA
ARL8B	Q9NVJ2;Q9NVJ2-2	-0.0761814	0.786546	-0.0191434	0.0172327	0.966775	-0.00896932	0.15558	0.733761	0.195836	-0.0446697	0.989574	-0.114451		UID10446	BTAF1.237.S.1	BTAF1	-0.512152	-0.351487	0.158847	0.181513	0.259879	0.442969	0.348405	0.124111	0.820782	0.366565	0.387503	0.843705
ARMC1	Q9NVT9;E5RJ86;E5RHK3;E9PR92	-0.396791	0.0373069	-0.160262	0.285241	0.255081	0.0359976	0.0932319	0.850507	0.0144992	0.521498	0.730876	0.531482		UID10447	BTAF1.224.S.1	BTAF1	-0.658568	-0.698602	0.0148585	-0.041417	-0.0248267	0.96771	0.98321	0.926153	0.0298547	0.719484	0.808209	0.685719
ARMC10	Q8N2F6-3;Q8N2F6;A0A0J9YWR7;H7BXQ8;A0A0J9YXE4;C9J5N7;H7C2M7;A0A0J9YXV5;A0A0J9YY38;H7BXM8	0.353597	0.134412	0.46307	-0.110462	0.760584	0.0836503	-0.552809	0.126795	-0.706713	-0.475971	0.806188	-0.788305		UID10450	BTAF1.91.S.1	BTAF1	-0.0611991	-0.405464	0.170994	0.23662	0.444051	0.22688	0.298078	0.121673	0.867037	-0.599129	0.918807	0.692587
ARMC10	Q8N2F6-4;Q8N2F6-2;Q8N2F6-6;Q8N2F6-5	-0.38138	0.430093	-0.679688	0.182178	0.778477	0.336276	0.0578101	0.957504	0.679514	0.855729	0.740407	0.791243		UID10451	BTAF1.95.S.1	BTAF1	-0.380119	NA	NA	0.30701	NA	NA	0.137985	NA	NA	0.0717494	NA	NA
ARMC2	Q8NEN0;A0A0A0MQT2;H0Y4P5;Q8NEN0-2	NA	NA	-0.254152	NA	NA	0.548322	NA	NA	-0.744443	NA	NA	-0.00790246		UID10452	ATP2A2.338.S.1	ATP2A2	0.711713	NA	NA	-0.197578	NA	NA	-0.523844	NA	NA	-0.642362	NA	NA
ARMC5	J3KQ26;Q96C12;H3BS74;Q96C12-4;Q96C12-2;Q96C12-3	-0.370653	0.196106	0.669899	-0.129194	0.774305	-0.461313	0.656628	0.165704	-0.488247	0.621662	0.772869	-0.126245		UID10453	ATP2A2.346.S.1	ATP2A2	0.215676	NA	NA	-0.0285059	NA	NA	-0.289888	NA	NA	0.225327	NA	NA
ARMC6	Q6NXE6-2;Q6NXE6;B4E1N1;H0YH65;H0YGL0;F5H4P3;F5GWV0;F5H2X2;F5H2K4;F5H3X1;F5H052;H0YGQ5;F5H6J3;F5GZP0	0.985065	9.66287e-07	0.783571	-1.00259	3.88741e-05	-0.915105	-0.624193	0.0842877	-0.598122	0.635112	0.726437	0.871131		UID10454	PIP5K1B.421.S.1	PIP5K1B	-0.0428512	0.131757	0.817898	0.657717	0.314602	0.589194	0.0681257	-0.281702	0.759837	-1.72647	-2.40152	0.344319
ARMC7	Q9H6L4;J3KST7;J3KTE5;Q9H6L4-2	NA	NA	-0.274348	NA	NA	-0.115224	NA	NA	0.734485	NA	NA	0.304274		UID10455	PIP5K1B.429.S.1	PIP5K1B	0.705004	NA	NA	-0.488212	NA	NA	-0.340921	NA	NA	-0.269256	NA	NA
ARMC8	G5E9V6;H7C5B7	NA	NA	0.44529	NA	NA	-0.275143	NA	NA	-0.256502	NA	NA	-0.393437		UID104554	PDS5B.1176.S.3	PDS5B	-0.290027	NA	NA	0.0777402	NA	NA	0.546476	NA	NA	0.103405	NA	NA
ARMC8	Q8IUR7-7;Q8IUR7;Q8IUR7-8;C9J2I1;C9JBY2;C9JAA7	0.150517	0.44331	-0.0330395	-0.187896	0.414672	-0.00364913	-0.00892234	0.9845	-0.12996	0.0633711	0.976554	0.0632298		UID104555	PDS5B.1177.S.3	PDS5B	-0.526594	NA	NA	0.520002	NA	NA	-0.0920905	NA	NA	-0.0402392	NA	NA
ARMCX1	Q9P291	NA	NA	-0.0215819	NA	NA	0.0871133	NA	NA	0.0138759	NA	NA	-0.403149		UID104556	PDS5B.1182.S.3	PDS5B	-0.538117	-0.206026	0.387292	0.529789	0.365501	0.131372	0.147153	-0.156972	0.74399	-0.384952	-0.821834	0.663301
ARMCX2	Q7L311;Q5H9E0;Q5H9E1;Q5H9D7;A0A1B0GXK8;A0A0B4J1X4	-0.359237	0.35578	0.101485	-0.0447853	0.945663	-0.31272	0.541703	0.389721	0.651922	0.153177	0.971771	-0.648819		UID104557	PDS5B.1190.S.3	PDS5B	-0.522194	-0.118228	0.679084	0.511266	0.34281	0.180434	0.0746631	-0.264433	0.531178	-0.326098	-1.02068	0.55867
ARMCX3	Q9UH62;H3BV87;H3BM63	-0.282147	0.433776	-0.045751	0.543171	0.16461	0.627087	-0.220828	0.754503	-0.361502	-0.302816	0.926001	-0.892812		UID104558	PDS5B.1191.S.3	PDS5B	-0.0291958	NA	NA	0.0362914	NA	NA	0.174682	NA	NA	-0.224205	NA	NA
ARMCX5	Q6P1M9;S4R3L0;S4R3L5	NA	NA	0.668824	NA	NA	-0.221833	NA	NA	-0.789958	NA	NA	0.187659		UID10456	PIP5K1B.413.S.1	PIP5K1B	0.916015	0.890857	0.0723855	0.238023	0.363219	0.640163	-0.600827	-1.00947	0.188773	-2.38855	-4.43887	0.0101772
ARMH3	Q5T2E6;Q5T2E6-2;Q5T2E7	0.0422371	0.872445	-0.0568764	0.0324937	0.921079	0.188508	0.0835811	0.856029	0.204199	-0.629386	0.606564	-0.606675		UID104562	PDS5B.1159.S.3	PDS5B	0.507746	NA	NA	-0.336875	NA	NA	-0.140587	NA	NA	-0.666391	NA	NA
ARMT1	Q9H993;F5GZY1	-0.641008	0.00155894	-0.782395	0.293722	0.310182	0.300514	0.631712	0.0607173	0.568439	-0.242518	0.915127	0.206074		UID104563	PDS5B.1160.S.3	PDS5B	-0.237335	NA	NA	0.25396	NA	NA	-0.2825	NA	NA	-0.0067264	NA	NA
ARNT	P27540-3;P27540;P27540-4;P27540-2;A6NGV6	-0.170164	0.424469	-0.22162	-0.247382	0.309337	-0.197451	0.399499	0.187932	0.400577	0.841329	0.403028	0.421534		UID104564	PDS5B.1161.S.3	PDS5B	0.0119726	NA	NA	0.190233	NA	NA	-0.28343	NA	NA	0.0893044	NA	NA
ARNTL	O00327-6;A0A669KBF4;O00327-3;O00327-5;O00327-4;O00327-8;O00327;E9PL54;E9PKN1;E9PKG7;H0YER9	NA	NA	0.361241	NA	NA	-0.287919	NA	NA	0.377316	NA	NA	-0.651634		UID104565	PDS5B.1162.S.3	PDS5B	0.142824	NA	NA	-0.125517	NA	NA	-0.0958761	NA	NA	-0.54569	NA	NA
ARPC1A	A0A1W2PNV4;E9PF58	0.0412362	0.866637	-0.0476135	-0.158088	0.509537	-0.0800176	0.223355	0.492518	0.251494	-0.0190961	0.992439	0.0681679		UID104567	PDS5B.1166.S.3	PDS5B	0.130918	NA	NA	-0.0013293	NA	NA	-0.188785	NA	NA	-0.776526	NA	NA
ARPC1A	Q92747;Q92747-2	0.312174	0.240364	0.694717	-0.219701	0.532008	-0.281613	0.189657	0.729822	0.00917807	-1.50409	0.182332	-1.26709		UID10457	PIP5K1B.445.S.1	PIP5K1B	0.377901	NA	NA	-0.358723	NA	NA	-0.221874	NA	NA	0.247629	NA	NA
ARPC1B	O15143;C9JEY1;C9K057;F8VXW2;C9JBJ7;C9JTT6;F8WEB3	-0.14133	0.693863	-0.385594	-0.257359	0.508865	-0.0584975	0.418616	0.408195	0.19769	0.467073	0.857663	0.483407		UID104572	SRRM1.738.S.3	SRRM1	-0.254438	NA	NA	0.138353	NA	NA	0.020212	NA	NA	-0.284817	NA	NA
ARPC2	O15144;C9JTV5;G5E9J0;G5E9S7	-0.120219	0.658092	-0.304286	-0.0630167	0.862183	0.018736	0.311705	0.430332	0.243183	0.164304	0.947504	0.319914		UID104573	SRRM1.740.S.3	SRRM1	-0.209736	NA	NA	0.17661	NA	NA	0.0395113	NA	NA	-0.499234	NA	NA
ARPC3	O15145;F8VR50;C9JZD1	-0.0123749	0.973989	-0.201104	-0.304017	0.319778	-0.154163	0.342068	0.422985	0.308959	0.578647	0.764568	0.54974		UID104574	SRRM1.743.S.3	SRRM1	-0.25105	NA	NA	0.0513402	NA	NA	0.0622064	NA	NA	-0.374646	NA	NA
ARPC5	O15511;B1ALC0;O15511-2	-0.172043	0.616844	-0.618077	-0.161336	0.706342	0.141178	0.427414	0.396518	0.480261	0.63326	0.782145	0.369712		UID104575	SRRM1.791.S.3	SRRM1	-0.529779	0.0482649	0.895503	0.326421	-0.107796	0.77445	-0.187463	-0.0712617	0.901477	1.37595	0.409051	0.738613
ARPC5L	Q9BPX5	0.0856705	0.793751	0.52848	-0.307364	0.333775	-0.56964	0.372953	0.392945	0.319414	-0.301143	0.902399	0.0857366		UID104576	SRRM1.795.S.3	SRRM1	-0.540881	0.0482649	0.895503	0.368022	-0.107796	0.77445	-0.149924	-0.0712617	0.901477	1.40466	0.409051	0.738613
ARPP19	P56211;H3BMD8;P56211-2;H3BQ52;H3BTD3	0.0723916	0.827113	0.170982	-0.413331	0.161657	-0.503747	0.225451	0.653828	0.149923	0.636232	0.729592	0.714807		UID104577	SRRM1.797.S.3	SRRM1	-0.425044	0.0482649	0.895503	0.30087	-0.107796	0.77445	-0.260018	-0.0712617	0.901477	1.35637	0.409051	0.738613
ARR3	A0A087WWQ5;P36575-2;P36575	NA	NA	-0.385027	NA	NA	0.273639	NA	NA	-0.143292	NA	NA	-0.398862		UID104578	SRRM1.802.S.3	SRRM1	-0.531315	0.0482649	0.895503	0.334027	-0.107796	0.77445	-0.259853	-0.0712617	0.901477	1.42808	0.409051	0.738613
ARRB1	P49407-2;P49407;E9PM35;H0YET9	0.357587	0.472888	0.0156543	-0.658859	0.225946	0.0702772	0.249552	0.806219	0.170401	0.0785827	0.991217	-0.841486		UID10458	PIP5K1B.447.S.1	PIP5K1B	0.473643	NA	NA	-0.559367	NA	NA	0.132748	NA	NA	-0.315441	NA	NA
ARRB2	K7EL17	NA	NA	0.0124643	NA	NA	-0.16916	NA	NA	0.278036	NA	NA	-0.436728		UID10459	PIP5K1B.448.S.1	PIP5K1B	0.302068	0.183557	0.417582	0.217932	0.02276	0.951513	-0.835797	-0.216258	0.616716	-0.621407	-0.36144	0.892249
ARRB2	P32121;P32121-3;P32121-4;P32121-5;P32121-2;I3L412;K7ENA6;Q68DZ5;I3L0V6	0.021601	0.964736	-0.387231	-0.259449	0.559477	0.0397939	0.295345	0.653076	0.713654	0.539282	0.850578	-0.310525		UID1046	NELFE.42.S.1	NELFE	0.0117862	NA	NA	0.0330314	NA	NA	-0.0414594	NA	NA	-0.0565818	NA	NA
ARRDC1	Q5T370;Q8N5I2;Q5T371;F2Z3I4	-0.212928	0.120439	-0.243403	0.235662	0.156327	0.250173	-0.050316	0.889042	-0.104388	0.294446	0.788474	0.0594055		UID10460	PIP5K1B.405.S.1	PIP5K1B	0.731583	0.338273	0.56577	-0.0016056	0.553633	0.398594	-0.153665	-0.761893	0.338458	-1.82272	-2.07215	0.35916
ARSA	A0A0C4DFZ2;P15289;P15289-2	-1.51143	6.06846e-05	-1.94653	1.91738	1.10872e-05	2.32132	0.108641	0.925867	-0.179022	0.453331	0.917176	-0.182147		UID104606	SRRM1.769.S.3	SRRM1	-0.0212091	-0.088438	0.81636	0.111557	0.0897454	0.845951	-0.130575	-0.0245083	0.974307	-0.100146	-0.200329	0.956885
ARV1	A0A0A0MRI7;H7C484;Q9H2C2;H7C0E7	NA	NA	-0.0159252	NA	NA	0.0384799	NA	NA	-0.0756543	NA	NA	-0.425115		UID104607	SRRM1.773.S.3	SRRM1	0.037282	NA	NA	0.177174	NA	NA	-0.674139	NA	NA	0.241553	NA	NA
ARVCF	C9JJX6;E9PDC3;O00192-2;O00192	NA	NA	0.269974	NA	NA	-0.207126	NA	NA	-0.136494	NA	NA	0.0512643		UID104608	SRRM1.775.S.3	SRRM1	0.0234535	-0.0177971	0.971236	-0.0017034	-0.0094265	0.985622	-0.0244449	0.00631067	0.994769	-0.101871	-0.246479	0.950947
ARX	Q96QS3	NA	NA	-0.305183	NA	NA	0.270136	NA	NA	0.233219	NA	NA	-0.653487		UID104609	SRRM1.777.S.3	SRRM1	-0.171975	NA	NA	0.23359	NA	NA	-0.309345	NA	NA	0.206283	NA	NA
ASAH1	Q13510-2;Q13510;A0A1B0GTM3;A0A1B0GUA4;A0A1B0GW68;A0A1B0GUH5;E7EMM4;A0A1B0GTZ5;A0A1B0GTP7;A0A1B0GUE3;A0A1B0GUG1;A0A1B0GUW4;Q13510-3;A0A1B0GV06;A0A1B0GVG2;A0A1B0GU62;A0A1B0GUB3;A0A1B0GVE7;A0A1B0GW48;A0A1B0GUJ3;A0A1B0GV95;A0A1B0GW66;A0A1B0GVC9;A0A1B0GV88	0.303558	0.462495	0.533009	-0.199851	0.716294	-0.45039	-0.2743	0.726712	-0.152932	-0.656083	0.8378	-0.942383		UID10461	PIP5K1B.407.S.1	PIP5K1B	0.417923	NA	NA	-0.286116	NA	NA	0.241548	NA	NA	-1.21596	NA	NA
ASAP1	A0A0A0MRE5;Q9ULH1;Q9ULH1-2;H0YBF7;H0YBM4;E5RHD7;E5RFD9	0.232814	0.406108	0.06763	-0.0998476	0.80376	0.164747	-0.08259	0.904162	-0.0731429	-0.263479	0.915595	-0.685062		UID104610	SRRM1.781.S.3	SRRM1	0.340713	-0.0841495	0.85092	-0.0944301	0.0221464	0.969457	-0.551222	-0.103134	0.906302	-0.741923	1.041	0.770744
ASAP2	O43150;O43150-2;A0A286YFG8	-0.177038	0.84488	-0.504334	0.0941864	0.935812	0.688884	0.534236	0.70087	0.0626868	-1.40844	0.765492	-1.34522		UID104613	SRRM1.389.S.3	SRRM1	-0.167269	-0.191979	0.231289	0.0998232	0.280914	0.127568	-0.0420546	-0.107552	0.749811	0.217463	0.124147	0.931192
ASB3	H7BYZ6;Q9Y575;Q9Y575-3;Q9Y575-2	-0.0603606	0.912448	-0.749927	-0.00441439	0.994883	0.291183	-0.0790722	0.936288	0.201127	0.457864	0.872793	1.83308		UID104614	SRRM1.391.S.3	SRRM1	-0.228195	-0.191979	0.231289	0.127682	0.280914	0.127568	-0.0215166	-0.107552	0.749811	0.207829	0.124147	0.931192
ASCC2	Q9H1I8;Q9H1I8-3;B1AH59;Q9H1I8-2;H7C3Y4;F2Z2W4;F8WAQ6	0.00505572	0.981323	0.0494218	-0.0504874	0.812791	-0.172354	0.0235276	0.948077	0.165566	0.155625	0.907675	0.0966821		UID104615	SRRM1.393.S.3	SRRM1	-0.216296	-0.191979	0.231289	0.140922	0.280914	0.127568	-0.0558785	-0.107552	0.749811	0.191339	0.124147	0.931192
ASCC3	Q8N3C0;Q8N3C0-4;E5RFZ0;J3KNJ4	0.103248	0.554617	0.139722	-0.0383857	0.878127	-0.191701	-0.150486	0.616691	0.151745	0.112453	0.946793	0.170375		UID10462	PIP5K1B.364.S.1	PIP5K1B	0.626194	NA	NA	-0.435572	NA	NA	0.068712	NA	NA	-0.958713	NA	NA
ASDURF	L0R819;U3KQP1;U3KQP6;U3KQ49	0.609177	0.000884114	0.752062	-0.478347	0.043108	-0.602257	-0.398442	0.234335	-0.360398	0.0198034	0.992439	0.268164		UID10463	PIP5K1B.2.S.1	PIP5K1B	0.138186	NA	NA	0.0621465	NA	NA	-0.172279	NA	NA	-0.34521	NA	NA
ASF1A	Q9Y294	0.0479614	0.85817	-0.185928	-0.181648	0.483806	0.037679	0.0801688	0.867188	-0.0479673	0.269862	0.877988	0.41674		UID10464	PIP5K1B.3.S.1	PIP5K1B	0.215338	NA	NA	-0.113225	NA	NA	-0.141427	NA	NA	-0.0464572	NA	NA
ASF1B	Q9NVP2;K7ES22;K7EIL9;K7ELW9	0.183319	0.681418	-0.0412379	-0.320609	0.511533	-0.262667	0.0796521	0.932552	0.103718	0.238126	0.952779	0.0827793		UID104643	SRRM1.748.S.3	SRRM1	0.165759	0.163614	0.670083	-0.271685	0.140122	0.77905	0.163481	-0.480902	0.316654	0.267986	0.0830938	0.977148
ASH1L	Q9NR48;Q9NR48-2;F8VWK7	0.280791	0.79777	-0.294963	-0.874476	0.431638	0.109631	0.592698	0.724672	0.738563	0.0965612	0.992439	-0.189454		UID104644	SRRM1.749.S.3	SRRM1	0.171849	0.146941	0.728684	0.0308278	0.243143	0.6	-0.761901	-0.720021	0.129302	1.33314	0.582091	0.750809
ASH2L	Q9UBL3-3;Q9UBL3-2	-0.153822	0.335226	-0.0449855	0.149088	0.45302	0.0436397	-0.0226794	0.953196	-0.354314	0.46225	0.653211	0.664261		UID104645	SRRM1.750.S.3	SRRM1	-0.178625	0.080511	0.829758	0.0314863	0.113696	0.787053	0.0503469	-0.359631	0.507711	-0.227543	0.207491	0.957925
ASL	P04424;P04424-2;P04424-3;A0A5F9ZHM8;F8W943;A0A5F9ZHC6;A0A5F9ZI35	-0.534064	0.00668507	-0.586917	0.360347	0.168578	0.443061	0.348627	0.349018	0.0928828	0.0881665	0.974203	0.0328944		UID104646	SRRM1.752.S.3	SRRM1	0.198313	-0.0801142	0.802292	-0.211363	0.127671	0.728152	-0.342823	-0.405397	0.280518	0.888858	1.16233	0.179469
ASMTL	O95671;O95671-2;O95671-3	0.0537741	0.898035	0.132431	0.765373	0.0222209	0.669037	-0.86393	0.0480465	-0.966969	-0.439496	0.87241	-0.416786		UID104647	SRRM1.754.S.3	SRRM1	0.177314	-0.0533328	0.871436	-0.247511	0.0758387	0.843472	-0.255507	-0.357333	0.328723	0.624359	0.871837	0.371277
ASNS	P08243;P08243-2;P08243-3;F8WEJ5;C9J057;C9JT45;C9JM09;C9JLN6;C9JLA3	-0.38934	0.399589	-0.134632	-0.467245	0.395145	-0.634757	1.07251	0.0890265	0.739354	0.0996679	0.987732	1.0899		UID104648	SRRM1.756.S.3	SRRM1	0.159506	-0.0896867	0.787926	-0.0508532	0.273923	0.405046	-0.358167	-0.462322	0.229685	0.673227	0.8432	0.471194
ASPH	Q12797;Q12797-10;A0A087WW51;E5RHK2;E5RG56;Q12797-6;Q12797-11;Q12797-2;E5RHJ2;A0A087WUJ2;Q12797-7;E5RG29;Q12797-9;Q12797-5;Q12797-8	1.01021	0.000351964	1.23323	-0.279254	0.529188	-0.36573	-1.00966	0.0292057	-0.590392	-0.898248	0.70852	-1.49782		UID10465	ARHGEF10.379.S.1	ARHGEF10	-0.994158	NA	NA	0.891046	NA	NA	0.430786	NA	NA	0.0117287	NA	NA
ASPHD2	Q6ICH7	NA	NA	0.139907	NA	NA	-0.0377892	NA	NA	-0.228784	NA	NA	-0.138642		UID104655	SRRM1.209.S.3	SRRM1	0.0602105	0.0732544	0.633809	-0.0648034	-0.0478163	0.819851	-0.151617	-0.205941	0.291423	0.380652	0.534712	0.344319
ASPM	Q8IZT6;Q8IZT6-2;Q5VYL4	NA	NA	0.39759	NA	NA	-0.236779	NA	NA	-0.239629	NA	NA	0.398682		UID104656	SRRM1.211.S.3	SRRM1	0.0602105	0.0732544	0.633809	-0.0648034	-0.0478163	0.819851	-0.151617	-0.205941	0.291423	0.380652	0.534712	0.344319
ASPSCR1	Q9BZE9;Q9BZE9-2;Q9BZE9-3;J3QL04;J3QR12;Q9BZE9-4;J3KRY8;J3QRW3;J3QR50;J3KRG1;C9JAL9;J3KRF7	-0.158208	0.337906	-0.292932	0.250722	0.179104	0.388622	-0.0529594	0.895886	-0.0802207	0.0295334	0.990868	-0.226979		UID104658	SRRM1.207.S.3	SRRM1	0.0602105	0.0732544	0.633809	-0.0648034	-0.0478163	0.819851	-0.151617	-0.205941	0.291423	0.380652	0.534712	0.344319
ASRGL1	Q7L266;Q7L266-2;A0A087WUG3;E9PJK6;A0A087WZI5	-0.262453	0.310302	-0.309456	0.0208144	0.965114	0.0495871	0.389657	0.35248	0.514453	-0.828527	0.59562	-0.935318		UID10466	ZNF609.758.S.1	ZNF609	0.635463	0.625071	0.114658	-0.27392	-0.23673	0.696387	-0.528307	-0.662147	0.355322	-0.0992537	-0.408996	0.937549
ASS1	P00966;Q5T6L6;Q5T6L5	-1.28736	0.1097	-1.26306	1.371	0.163733	0.961452	0.257659	0.907501	-0.0679916	0.256113	0.980528	2.90081		UID104660	SRRM1.429.S.3	SRRM1	0.140187	NA	NA	0.0930592	NA	NA	-0.498093	NA	NA	-0.364453	NA	NA
ASTE1	D6RG30;Q2TB18;Q2TB18-2;REV__Q96PB7-6;REV__Q96PB7-4;REV__Q96PB7-2	NA	NA	0.602164	NA	NA	-0.0795987	NA	NA	-0.822338	NA	NA	-0.683906		UID104661	SRRM1.431.S.3	SRRM1	0.0367974	NA	NA	0.110315	NA	NA	-0.234321	NA	NA	-0.65699	NA	NA
ASXL2	Q76L83;E7EWD6;Q76L83-2;A0A5F9ZHN2;A0A5F9ZH08;A0A5F9ZHC8	-0.207109	0.295888	0.286013	0.162657	0.532073	0.00178303	-0.0627875	0.902991	-0.630469	0.20266	0.92336	-0.628191		UID104662	SRRM1.436.S.3	SRRM1	0.152641	NA	NA	0.0613137	NA	NA	-0.45805	NA	NA	-0.388496	NA	NA
ATAD1	Q8NBU5;Q8NBU5-2	-0.151443	0.637921	-0.0270882	0.0220181	0.966231	-0.00724639	-0.00215128	0.997342	0.0710978	-0.117572	0.970343	-0.40672		UID10467	ZNF609.1055.S.1	ZNF609	0.576284	0.554431	0.134253	-0.760485	-0.817363	0.0533873	-0.265133	0.10978	0.906945	0.511143	-0.0417574	0.991124
ATAD2	Q6PL18;A0A0B4J211;Q6PL18-2;E5RHW7;E5RIP2	-0.12624	0.66629	-0.0936926	-0.0106605	0.981173	-0.0068475	0.094568	0.874697	-0.330029	0.649487	0.710525	0.534415		UID10468	ZNF609.1285.S.1	ZNF609	0.133279	NA	NA	-0.0881384	NA	NA	-0.364002	NA	NA	-0.075886	NA	NA
ATAD2B	Q9ULI0-2;Q9ULI0;H7BYF1;C9J1G9	-0.370011	0.32717	-0.419221	-0.307402	0.531393	-0.0443186	0.701767	0.225404	-0.0562934	0.629031	0.857663	-0.374881		UID104682	TFEB.466.S.3	TFEB	0.346349	NA	NA	-0.13423	NA	NA	-0.276498	NA	NA	-0.193165	NA	NA
ATAD3A	Q9NVI7-2;Q9NVI7;Q9NVI7-3;Q5SV16;H0Y2W2	0.126553	0.669285	0.216291	-0.0628514	0.87444	-0.102267	-0.308581	0.486967	-0.286828	-0.339076	0.87425	-0.386889		UID104683	TFEB.467.S.3	TFEB	0.254236	NA	NA	-0.173363	NA	NA	0.0172847	NA	NA	-0.27489	NA	NA
ATAD3B	Q5T9A4;Q5T9A4-3;A0A5K1VW56;Q5T9A4-2	-0.297288	0.587471	-0.543121	-0.38507	0.541842	0.0211456	0.813153	0.274031	0.166389	0.188419	0.969238	0.800386		UID104684	TFEB.469.S.3	TFEB	0.547569	NA	NA	-0.204436	NA	NA	-0.556397	NA	NA	-0.232142	NA	NA
ATAD5	Q96QE3;A0A075B754;Q96QE3-2	-0.413164	0.459365	-0.583794	-0.139016	0.861496	0.137309	0.955868	0.255274	0.0146	NA	NA	-1.68243		UID104687	TFEB.109.S.3	TFEB	-0.23275	-0.0744	0.900386	0.181543	-0.230402	0.702029	-0.482967	0.074281	0.940675	0.0392018	0.903094	0.697979
ATAT1	Q5SQI0-7;Q5SQI0-6;Q5SQI0-5;Q5SQI0-4;Q5SQI0-3;Q5SQI0-2;Q5SQI0	NA	NA	0.209634	NA	NA	-0.272189	NA	NA	0.369078	NA	NA	-1.09985		UID104688	TFEB.114.S.3	TFEB	-0.244967	-0.0744	0.900386	0.203582	-0.230402	0.702029	-0.413513	0.074281	0.940675	0.0340365	0.903094	0.697979
ATE1	F5GXE4;O95260-2;B4E107;Q5SQQ1	-0.929712	0.000382941	-0.38306	0.321174	0.436741	0.128665	1.10943	0.00605886	0.520872	0.279637	0.924607	-0.0638957		UID104689	TFEB.122.S.3	TFEB	-0.216106	-0.0744	0.900386	0.14251	-0.230402	0.702029	-0.432053	0.074281	0.940675	0.0585338	0.903094	0.697979
ATE1	O95260;H0Y5C2;B4DK25	-0.684323	4.39368e-06	-0.620825	0.175144	0.461891	0.193991	0.823632	0.000384781	0.665059	0.491282	0.709342	0.273226		UID10469	ZNF609.743.S.1	ZNF609	0.691216	NA	NA	-0.239671	NA	NA	-0.129313	NA	NA	-0.610018	NA	NA
ATF1	P18846;F8VS03;F8VYN3;P18846-2	-0.232575	0.222668	-0.0372311	0.451966	0.0330389	0.406704	-0.0326754	0.948754	-0.483002	-0.414603	0.800772	-1.20953		UID1047	NELFE.249.S.1	NELFE	0.859509	0.217051	0.579132	-0.5234	0.0291965	0.966338	-0.261553	-0.171267	0.811386	-0.561331	-0.847547	0.563538
ATF3	A0A0A0MRJ2;Q5VTZ4;P18847-5;P18847;P18847-4;P18847-2;P18847-3	NA	NA	0.328568	NA	NA	-0.325262	NA	NA	-0.0356709	NA	NA	-0.437546		UID10470	ZNF609.358.S.1	ZNF609	1.19863	0.880745	0.00244272	-0.699074	-0.668216	0.0971775	-0.923373	-0.640923	0.249324	-0.452785	0.0663876	0.986
ATF6	P18850	-0.628911	0.0918678	0.205039	-0.35574	0.497025	-0.616996	0.812074	0.186602	0.409389	1.80402	0.319537	0.254727		UID104708	SMARCA2.1512.S.3	SMARCA2	0.18608	0.117036	0.754887	0.161126	0.295729	0.434929	-0.476072	-0.337733	0.518423	-0.779214	-0.922522	0.509179
ATF6B	H0Y7D7;Q99941-2;Q99941	NA	NA	-0.00284814	NA	NA	-0.040259	NA	NA	0.177464	NA	NA	-0.493411		UID104709	SMARCA2.1516.S.3	SMARCA2	0.158542	0.117036	0.754887	0.227699	0.295729	0.434929	-0.50866	-0.337733	0.518423	-0.793401	-0.922522	0.509179
ATF7IP	Q6VMQ6-4;Q6VMQ6;Q6VMQ6-5;Q6VMQ6-2;A8MV73;F5H2H9;F5H502;F5H1K9;F5GZ10;F5H8I0;F5H2W9;F8WE35;F5H592;F5H221;F5H6X8;F5GZ98;F5GYR7;F5H3C4	0.023745	0.91645	0.184812	-0.0109729	0.971845	-0.164801	-0.105603	0.762111	-0.0820013	0.187142	0.904992	0.0575035		UID10471	ZNF609.560.S.1	ZNF609	0.181583	0.391379	0.164915	-0.303806	-0.41706	0.249162	0.273669	-0.186929	0.749072	0.336528	-0.14654	0.95639
ATF7IP2	Q5U623;B4DKH3;Q5U623-2;H3BPC9;F5GY73	NA	NA	-0.823011	NA	NA	0.749268	NA	NA	0.234836	NA	NA	-0.338126		UID104710	SMARCA2.1528.S.3	SMARCA2	0.0393045	0.117036	0.754887	0.209747	0.295729	0.434929	-0.410014	-0.337733	0.518423	-0.642521	-0.922522	0.509179
ATG101	F8VQD9;Q9BSB4;F8VVA0;H3BMZ4	-0.885824	0.000509292	-0.51987	0.617294	0.0661432	0.249469	0.733145	0.0937697	0.509764	0.346631	0.903797	-0.165944		UID10472	ZNF609.804.S.1	ZNF609	0.815343	NA	NA	-0.577256	NA	NA	-0.19211	NA	NA	-0.577583	NA	NA
ATG12	O94817	-0.358199	0.110347	-0.0769922	0.18544	0.555861	0.0581753	0.376756	0.330099	0.133403	0.00869666	0.996786	0.175957		UID10473	ZNF609.52.S.1	ZNF609	0.418994	0.0262592	0.973652	-0.486096	-0.115461	0.891903	0.502439	0.0600869	0.963393	0.139952	2.33655	0.583599
ATG13	O75143-2;O75143;O75143-5;O75143-3;O75143-4;E9PPR2;J9JIF6;H0YEM7;J3KRU6;J3QLH7;J3QR16;A0A1B0GXJ3;J3KST9;J3QR83;H0YDR0;J3QRL1	-0.161285	0.355619	-0.373839	0.132904	0.538138	0.286035	0.232514	0.439694	0.489285	-0.160684	0.948045	-0.751816		UID10474	ZNF609.576.S.1	ZNF609	0.495348	0.388099	0.0389529	-0.312617	-0.375246	0.121594	-0.0723398	-0.0907289	0.851238	-0.654124	-0.604721	0.591294
ATG14	Q6ZNE5;Q6ZNE5-2	-0.323835	0.153295	-0.405493	0.4415	0.0903804	0.130329	-0.0917973	0.869552	0.316998	-0.00676009	0.996966	0.77709		UID10476	ZNF609.252.S.1	ZNF609	0.51063	-0.034304	0.951469	-0.374665	-0.198528	0.715487	-0.0568704	0.309467	0.708619	-1.01708	0.21332	0.969874
ATG16L1	Q676U5;E7EVC7;Q676U5-2;Q676U5-3;Q676U5-5;Q676U5-4;C9J1B2;C9J8C6;C9JAY7;C9JK97	-0.23741	0.26399	-0.126322	0.385314	0.108587	0.153851	-0.131612	0.77046	-0.434095	0.21654	0.915127	0.175457		UID10478	ZNF609.491.S.1	ZNF609	0.461871	0.352971	0.100691	-0.342268	-0.370269	0.17108	-0.171907	-0.167986	0.715356	-0.320875	-0.0778366	0.971189
ATG16L2	Q8NAA4-2;Q8NAA4;H0YFG0;H0YG67;H0YF72;H0YG45;Q8NAA4-3;H0YFC3;H0YGE3;H0YFZ7	NA	NA	-0.0767869	NA	NA	0.0301572	NA	NA	-0.125684	NA	NA	-0.0947267		UID10479	ZNF609.446.S.1	ZNF609	0.354991	NA	NA	-0.284179	NA	NA	-0.260731	NA	NA	0.445787	NA	NA
ATG2A	Q2TAZ0;Q2TAZ0-3;H7C3T2;Q2TAZ0-4	-0.0749703	0.766944	-0.110539	-0.108369	0.706994	0.00862102	0.446212	0.132097	0.371538	-0.178286	0.926001	-0.512258		UID1048	NELFE.251.S.1	NELFE	-0.104809	-0.0422996	0.889009	-0.0977196	-0.0516946	0.885356	0.145456	0.0325964	0.94894	0.20703	0.0423444	0.984194
ATG2B	Q96BY7	-0.213115	0.422287	-0.306627	0.00779276	0.987269	0.0347198	0.245963	0.602288	0.146039	0.501647	0.796083	0.783481		UID10480	ZNF609.452.S.1	ZNF609	0.840195	0.630685	0.00925201	-0.597856	-0.670305	0.0218514	-0.467172	-0.112574	0.882997	-0.773312	0.212029	0.964129
ATG3	Q9NT62;Q9NT62-2;F8WDI0;C9JNW8	0.332795	0.011503	0.435454	-0.625268	1.10872e-05	-0.648895	0.170075	0.531299	0.205986	0.0227838	0.992165	-0.167623		UID10481	ZNF609.453.S.1	ZNF609	0.576738	NA	NA	-0.218333	NA	NA	-0.780979	NA	NA	-0.354291	NA	NA
ATG4A	Q8WYN0;Q8WYN0-2;Q8WYN0-5;Q8WYN0-3;H7BYM2;G5E979;A0A0A0MT61;F8W7J2	-0.0246774	0.939144	-0.0857018	-0.227227	0.43424	-0.101224	0.273877	0.500616	0.0135427	-0.473819	0.788474	-0.181163		UID10482	ZNF609.457.S.1	ZNF609	0.0547377	NA	NA	-0.0818134	NA	NA	-0.14351	NA	NA	0.470813	NA	NA
ATG4B	Q9Y4P1;Q9Y4P1-6;Q9Y4P1-2;C9JIK8;Q9Y4P1-4;F2Z2K8;H0Y2Y0;Q9Y4P1-3;C9J1C1	-0.0471696	0.803409	-0.114003	-0.0820285	0.699534	-0.0658202	0.0694116	0.84012	-0.0894491	0.118674	0.937322	0.501268		UID104832	HNRNPC.220.S.3	HNRNPC	-0.360409	-0.0421665	0.952986	0.00977569	-0.123504	0.871363	0.472594	-0.187485	0.876923	0.548729	1.22631	0.682063
ATG4C	Q96DT6;A6NGQ4;C9JC51;H7BZW5	-0.815628	0.00225363	-0.441558	1.01056	0.00136531	0.744306	0.60238	0.204878	0.71724	-1.56955	0.270529	-1.47686		UID104833	HNRNPC.225.S.3	HNRNPC	0.285015	0.0776827	0.915293	-0.0729316	-0.0924078	0.916051	-0.036433	-0.56174	0.572941	0.429163	1.40407	0.663301
ATG4D	Q86TL0;K7ERK1;K7EQ67;K7EN30;K7ESM7;K7EP43;Q86TL0-2;K7EKP6;K7EQN3;K7EPJ0	NA	NA	0.0927554	NA	NA	-0.159882	NA	NA	0.0357314	NA	NA	0.125823		UID104834	HNRNPC.226.S.3	HNRNPC	-0.149678	NA	NA	-0.246413	NA	NA	0.384238	NA	NA	0.164912	NA	NA
ATG5	Q9H1Y0;Q9H1Y0-2;A0A2R8Y718;A0A1B0GV54;A0A1B0GUS1;L7UQJ2;L7UMD8;Q7Z3H3	-0.260924	0.0586926	-0.0773988	0.223066	0.203985	0.200235	0.121631	0.68699	-0.0707424	0.207875	0.87241	0.220449		UID104835	HNRNPC.227.S.3	HNRNPC	0.163373	0.269227	0.721221	-0.329962	-0.411936	0.609118	0.26357	-0.190646	0.904428	-1.13694	NA	NA
ATG7	O95352;O95352-3;O95352-2;C9J415;C9JFF4;C9JNU2;C9JKA3;C9JGL2;F8WDY9;H7C2R3;H7BZ92;H7C2J8;H7C059	0.316948	0.129585	0.240098	-0.429146	0.0788523	-0.285138	0.0801531	0.88101	0.0889883	-0.229286	0.915124	-0.467429		UID104836	HNRNPC.228.S.3	HNRNPC	-0.536088	NA	NA	0.275453	NA	NA	0.331892	NA	NA	1.26269	NA	NA
ATG9A	Q7Z3C6-2;Q7Z3C6;H7C152;H7C1G6;C9JD65;Q7Z3C6-3;C9JX27;C9IYZ9;C9JKV7;C9JDK4;C9JXG2	0.918535	0.0194524	0.747903	-0.894791	0.0668746	-0.523961	-0.985914	0.125944	-1.10582	0.8128	0.803201	0.507886		UID104842	CCNJL.165.S.3	CCNJL	0.204773	NA	NA	-0.0171836	NA	NA	-0.41464	NA	NA	-0.210599	NA	NA
ATIC	P31939;P31939-2;H7C1S2;C9JLK0;F8WEF0	0.331571	0.0818799	0.35583	-0.324283	0.170568	-0.456077	-0.110382	0.806623	-0.116348	-0.165138	0.935662	0.295917		UID104846	STK26.300.S.3	STK26	0.0888469	0.357353	0.323058	0.152788	-0.0936663	0.871581	-0.573796	-0.463352	0.439467	-0.752124	-1.23223	0.64916
ATL1	Q8WXF7-2;Q8WXF7;G3V5T4;A0A6I8PUC8;A0A6I8PIS8;G3V321;H0YJ65	-0.807512	0.0337269	-0.0364235	0.443542	0.417862	0.425381	0.858614	0.195771	-0.618377	-0.167724	0.974756	-0.561552		UID104847	STK26.304.S.3	STK26	0.127227	0.357353	0.323058	0.145843	-0.0936663	0.871581	-0.613362	-0.463352	0.439467	-0.753575	-1.23223	0.64916
ATL2	Q8NHH9-3	NA	NA	-0.207704	NA	NA	-0.278358	NA	NA	0.897948	NA	NA	-0.127944		UID104848	STK26.306.S.3	STK26	0.260576	NA	NA	-0.178012	NA	NA	-0.0089653	NA	NA	-0.279281	NA	NA
ATL2	Q8NHH9;Q8NHH9-5;C9JQQ5;H7C3A2;C9JC25;F8WD17;F8WEN4;F8WBH0	-0.407831	0.0524311	-0.278634	-0.128851	0.69321	-0.150296	0.542878	0.102158	0.505399	0.198189	0.927378	-0.213091		UID104849	STK26.309.S.3	STK26	0.11145	0.344593	0.339087	0.187045	-0.0728155	0.902945	-0.579458	-0.473666	0.418438	-0.939587	-1.15176	0.674074
ATL3	F5H6I7	0.134322	0.686524	-0.143161	-0.644824	0.0296999	-0.551671	0.499716	0.230974	1.32108	-0.0961479	0.987769	-0.62085		UID10486	ZNF609.1311.S.1	ZNF609	0.212675	NA	NA	-0.141097	NA	NA	-0.0875296	NA	NA	-0.0271561	NA	NA
ATL3	Q6DD88;F5GWF8	0.0527779	0.866637	0.0805162	-0.604357	0.0155934	-0.491519	0.372447	0.333092	0.411363	0.236961	0.91558	0.231873		UID10487	ZNF609.1313.S.1	ZNF609	0.821848	0.687568	0.0116855	-0.772033	-0.662197	0.0583144	-0.515976	-0.486278	0.330899	0.223083	0.395882	0.873963
ATM	Q13315;A0A6Q8PH76;E9PIN0;A0A087X0E9;M0QXY8;Q6P7P1;E9PRG7;H0YDU7;H0YEC6	0.303319	0.256335	0.352367	0.399951	0.20192	0.400518	-0.62529	0.107269	-0.252706	-0.788248	0.656013	-1.41502		UID10488	ZNF609.2.S.1	ZNF609	0.124819	NA	NA	0.0783609	NA	NA	-0.389579	NA	NA	-0.345098	NA	NA
ATN1	P54259	-0.179092	0.410301	-0.035057	0.34812	0.140354	0.31599	-0.017534	0.972891	-0.17264	-0.278254	0.876738	-0.110195		UID10489	ZNF609.467.S.1	ZNF609	0.464947	0.343779	0.0411427	-0.468663	-0.439912	0.0280915	0.00778896	-0.0191914	0.967437	0.00993838	0.200408	0.898937
ATOX1	O00244;E5RIM7;E5RGN3	0.271121	0.201113	0.287483	-0.239934	0.371109	-0.297928	-0.226785	0.572974	-0.441946	-0.0480817	0.988325	0.788609		UID1049	NELFE.49.S.1	NELFE	-0.116474	-0.091767	0.807845	0.285722	0.363395	0.303857	-0.125566	-0.199572	0.728435	-0.451842	-0.67763	0.695896
ATP10A	O60312;A0A669KB44;A0A669KAY1;A0A669KAW0;A0A669KBE2	NA	NA	-0.0454892	NA	NA	0.194601	NA	NA	-0.138043	NA	NA	-0.297188		UID10490	ZNF609.470.S.1	ZNF609	-0.150073	NA	NA	-0.195519	NA	NA	0.489035	NA	NA	0.486025	NA	NA
ATP11A	E9PEJ6;H0Y547;P98196;H0Y8F0;A0A087WVE8;A2A3G9	0.413898	0.429357	-0.540058	-0.399632	0.527587	0.297947	0.0118094	0.992136	0.0615063	-0.0474934	0.992439	0.00187158		UID10491	ZNF609.842.S.1	ZNF609	0.729091	0.747427	0.117014	-0.742915	-0.20332	0.81801	0.414588	-0.928968	0.205302	0.422097	-0.324663	0.924824
ATP11B	Q9Y2G3;H7C4W6;H7C4E6;H0Y854;A0A0C4DG94;H0Y8C7	-0.0339153	0.90611	-0.13183	0.0614176	0.852128	0.0816393	0.111468	0.810779	0.157346	0.0440153	0.988846	-0.343903		UID10493	ZNF646.612.S.1	ZNF646	-0.502914	NA	NA	0.245652	NA	NA	0.177857	NA	NA	0.64709	NA	NA
ATP11C	Q8NB49;Q8NB49-2;Q8NB49-3;Q8NB49-4;H7C113	-0.279381	0.311751	-0.108863	0.432372	0.169201	0.34639	-0.205266	0.710286	-0.543927	0.613377	0.769637	0.674995		UID10494	ZNF646.388.S.1	ZNF646	0.184149	NA	NA	-0.116411	NA	NA	-0.0120019	NA	NA	-0.422169	NA	NA
ATP13A1	Q9HD20-3	1.35539	0.0482744	0.840761	-1.20246	0.165795	-0.728658	-0.848437	0.519206	0.0495069	1.40151	0.837224	-0.0151127		UID10495	ZNF646.253.S.1	ZNF646	0.0140434	NA	NA	0.0654387	NA	NA	0.00928059	NA	NA	-0.394313	NA	NA
ATP13A1	Q9HD20;Q9HD20-2;H7C3H2	0.765403	0.0193158	0.746727	-0.781449	0.0521585	-0.780197	-0.379371	0.576768	0.0751509	-0.286973	0.938599	-0.269975		UID10496	ZNF646.479.S.1	ZNF646	0.601108	-0.127864	0.809758	-0.0682338	0.411691	0.446982	-0.816116	-0.0999591	0.922558	-0.325745	0.437808	0.89954
ATP13A2	Q9NQ11-2;Q9NQ11-3;Q9NQ11;H0Y8V5;H0YAI7;H0Y8Z6;H0Y9K0;H0Y8I1;H0Y953	-0.1582	0.69201	-0.486235	-0.0517163	0.926412	-0.021519	-0.0762999	0.919848	-0.00175122	0.906553	0.576543	0.931588		UID10497	ZNF646.631.S.1	ZNF646	0.285174	-0.462439	0.311213	0.315243	0.767543	0.147702	-1.1755	-0.251807	0.806663	0.121745	0.212757	0.958148
ATP13A3	A0A2R8Y635;Q9H7F0;A0A2R8YDN7;Q9H7F0-2;H7C1U7	0.353479	0.135965	0.240283	-0.575032	0.0318002	-0.473364	0.278798	0.537417	0.67933	-0.630458	0.720958	-0.589566		UID10498	ZNF646.1775.S.1	ZNF646	-0.50566	0.244208	0.25746	0.335085	-0.15955	0.563385	0.144292	-0.0996654	0.844441	0.381439	0.118728	0.959279
ATP1B1	P05026;P05026-2;V9GYR2	0.39875	0.476145	0.230138	0.466132	0.469324	0.605562	-1.04727	0.197101	-0.841806	-1.03185	0.863132	-1.77823		UID10499	ZNF646.1440.S.1	ZNF646	-0.124386	NA	NA	0.203365	NA	NA	-0.246052	NA	NA	-0.180299	NA	NA
ATP1B3	P54709;P54709-2;C9JA36;C9JXZ1;H7C4L9;H7C547;F8WBY4;C9J6S2	0.635788	0.00772202	0.613888	-0.493271	0.110739	-0.538001	-0.455836	0.294964	0.113747	0.0967932	0.976428	-0.675258		UID104996	RANBP3.348.S.3	RANBP3	0.490397	NA	NA	-0.405113	NA	NA	-0.0041199	NA	NA	-0.654278	NA	NA
ATP23	Q9Y6H3	0.0578707	0.902582	0.120483	-0.0696108	0.904228	-0.0518027	0.066287	0.941012	-0.0220852	-0.970188	0.726437	0.394403		UID104998	RANBP3.352.S.3	RANBP3	0.323092	NA	NA	-0.201392	NA	NA	-0.0222926	NA	NA	-0.39179	NA	NA
ATP2A2	P16615;P16615-5;P16615-2;P16615-3;P16615-4;H7C5W9;J3QSY6;A0A0C4DH86	-0.41867	0.0958924	-0.32508	0.00500773	0.992401	0.122062	0.495901	0.230024	0.562092	-0.270449	0.915124	-0.832151		UID104999	RANBP3.353.S.3	RANBP3	0.517151	NA	NA	-0.324474	NA	NA	-0.162588	NA	NA	-0.574844	NA	NA
ATP2A3	Q93084;Q93084-7	-0.125932	0.72367	-0.102316	-0.233888	0.540679	0.077883	0.822479	0.0417975	0.814378	-1.61793	0.195975	-2.01402		UID105	CECR2.994.S.1	CECR2	0.33812	0.844203	0.3118	0.595634	0.501953	0.653661	-1.50067	-2.23152	0.0430574	-0.305113	-1.0222	0.926363
ATP2B4	P23634-6;P23634;P23634-7;P23634-8;H7BZS8	0.488533	0.182653	0.156094	-1.15168	0.00282772	-0.857815	0.706151	0.222131	1.00752	0.197958	0.964574	-0.361384		UID1050	NELFE.51.S.1	NELFE	0.105824	-0.0307169	0.934023	-0.172528	0.0408519	0.92758	-0.0093292	-0.0242645	0.968194	0.409834	0.168198	0.945418
ATP2C1	P98194-3;P98194-4;H0Y9V7;H0Y9S7;H0Y8X9;D6RGE9;D6R9U9	-0.295954	0.165301	-0.0784858	-0.327866	0.205639	-0.359854	0.877474	0.00205315	0.589956	-0.133196	0.956705	0.112377		UID10500	ZNF646.1442.S.1	ZNF646	0.533376	-0.156104	0.598992	-0.130529	0.417106	0.159749	-0.145545	-0.214463	0.671327	-1.68369	0.473153	0.890138
ATP5F1A	P25705;P25705-3;K7ENJ4;K7ERX7;K7ESA0	0.549903	0.0292915	0.908974	-0.291366	0.407023	-0.571967	-0.657004	0.105507	-0.603439	0.0775743	0.984782	0.08925		UID105000	RANBP3.354.S.3	RANBP3	0.163838	NA	NA	-0.103586	NA	NA	0.124227	NA	NA	-0.662471	NA	NA
ATP5F1B	F8W0P7	0.263123	0.183583	0.229648	0.139874	0.61416	-0.0304805	-0.482183	0.102158	-0.191078	-0.354288	0.835112	-0.401247		UID105008	RANBP3.28.S.3	RANBP3	0.641694	NA	NA	-0.365023	NA	NA	-0.298332	NA	NA	-0.0655639	NA	NA
ATP5F1B	P06576;H0YH81	0.503288	0.0741564	0.933737	-0.158144	0.716121	-0.547583	-0.755474	0.0812931	-0.686781	0.221083	0.946451	0.218769		UID105009	RANBP3.32.S.3	RANBP3	0.324319	0.320099	0.0505327	-0.346821	-0.278644	0.199207	-0.280566	-0.262825	0.382017	0.50868	0.246587	0.850106
ATP5F1C	P36542	0.788455	0.00330811	1.22706	-0.516204	0.150493	-0.850693	-0.767506	0.0856461	-0.578077	-0.0304159	0.992439	0.0878927		UID10501	ZNF646.1775.S.1	ZNF646	0.404237	0.317557	0.201619	-0.363739	-0.500187	0.0832826	-0.256362	0.199173	0.677542	-0.543776	-0.213517	0.902567
ATP5F1C	P36542-2	-0.437675	0.603417	-0.0388138	0.511178	0.631642	0.254272	0.156975	0.930662	-0.426649	-0.972417	0.839464	0.0566982		UID105010	RANBP3.33.S.3	RANBP3	0.272247	0.320099	0.0505327	-0.299096	-0.278644	0.199207	-0.299669	-0.262825	0.382017	0.518484	0.246587	0.850106
ATP5F1D	P30049	0.45969	0.0120689	0.716477	-0.315316	0.193316	-0.458629	-0.329909	0.330023	-0.327675	-0.0825858	0.974026	-0.168806		UID105011	RANBP3.40.S.3	RANBP3	0.284924	0.320099	0.0505327	-0.302291	-0.278644	0.199207	-0.307061	-0.262825	0.382017	0.535645	0.246587	0.850106
ATP5IF1	Q9UII2;A0A0B4J230;Q9UII2-3;Q9UII2-2	1.03408	0.000287606	1.33915	-0.761517	0.0410441	-0.914002	-0.998081	0.0351684	-0.792433	0.221991	0.952476	0.0409518		UID10502	SPTBN2.1255.S.1	SPTBN2	1.47739	2.00765	0.0154754	-1.29549	-1.80836	0.0956257	-1.26597	-1.91894	0.173994	0.782827	1.96313	0.813674
ATP5MD	Q96IX5	0.698421	0.0936166	0.819454	-0.69917	0.174258	-0.475076	-0.457211	0.57936	-0.136067	-0.745198	0.844785	-1.13912		UID105022	RCSD1.116.S.3	RCSD1	0.0193457	-0.0762998	0.733361	-0.107364	-0.0121528	0.969709	0.18014	0.181315	0.574596	0.158171	0.0275213	0.987505
ATP5ME	P56385	0.628523	0.139416	0.609861	-0.233672	0.713195	-0.0409819	-0.654962	0.376735	-0.363237	-0.777687	0.834991	-1.08098		UID105023	RCSD1.120.S.3	RCSD1	-0.0075393	-0.055415	0.821694	-0.061438	-0.0280972	0.933074	0.195543	0.160344	0.654506	0.170668	0.0343973	0.984668
ATP5MF	P56134-3;P56134	-0.0833498	0.830064	-0.295981	0.234506	0.555365	0.459223	0.122708	0.861722	0.300934	-0.270235	0.926001	-0.741277		UID105024	RCSD1.123.S.3	RCSD1	0.208785	-0.0865639	0.759988	-0.225934	0.0402867	0.923528	0.151124	0.134628	0.772943	-0.24533	-0.0827796	0.96597
ATP5MPL	P56378;P56378-2;A0A0A0MTQ5;G3V556	0.769401	0.103524	0.818921	-0.682338	0.254401	-0.607318	-0.807822	0.318655	-0.429997	-0.141402	0.984281	-0.438724		UID105025	RCSD1.126.S.3	RCSD1	0.346979	-0.178842	0.44301	-0.300112	0.168305	0.606633	-0.0820844	0.0538775	0.91709	0.0832313	0.250951	0.865036
ATP5PB	P24539;Q5QNZ2	0.415257	0.179299	0.550463	-0.275482	0.505303	-0.237147	-0.405439	0.465784	-0.100572	-0.662953	0.78585	-0.785492		UID105026	RCSD1.127.S.3	RCSD1	-0.129275	0.0758682	0.795561	0.0993325	-0.0672661	0.856252	-0.191686	0.0186513	0.973464	0.208651	-0.133658	0.950097
ATP5PD	O75947;O75947-2;F5H608	0.552784	0.109848	0.734111	-0.485794	0.268188	-0.489301	-0.384053	0.570579	-0.114926	-0.813485	0.770702	-0.913376		UID10503	SPTBN2.2359.S.1	SPTBN2	0.104536	0.246206	0.308064	-0.0097755	0.0270911	0.948285	-0.0742373	-0.445756	0.210652	-0.538096	-0.272221	0.926063
ATP5PF	P18859-2;P18859;A8MUH2	0.651237	0.00532702	0.956351	-0.398633	0.207396	-0.626602	-0.778484	0.0370194	-0.627583	0.240557	0.926821	0.245679		UID105030	RCSD1.267.S.3	RCSD1	0.068827	-0.158342	0.619819	-0.385317	-0.184485	0.627801	0.805956	0.657779	0.0736399	-0.150808	-0.055734	0.982784
ATP5PO	P48047;A0A494C0K9;H7C0C1;H7C086;H7C068	0.466292	0.118444	0.813732	-0.115102	0.809974	-0.485219	-0.690394	0.135402	-0.5063	0.0215812	0.994158	0.0727845		UID105031	RCSD1.268.S.3	RCSD1	0.296755	-0.139071	0.637037	-0.473317	-0.0351369	0.939773	0.495423	0.426853	0.239596	-0.334213	0.0214793	0.991494
ATP6AP1	Q15904;A0A0C4DGX8;A6NLC6;A6QRJ1;H7C2Y8;H7C0T7;F2Z3L8	0.054949	0.887896	0.311824	-0.227303	0.555954	-0.291625	0.120527	0.860133	-0.0797409	-0.717465	0.731283	-0.86659		UID105032	RCSD1.284.S.3	RCSD1	0.00759839	-0.165011	0.510407	-0.286428	-0.0624926	0.86798	0.531292	0.476512	0.135239	-0.116379	0.139993	0.946051
ATP6AP2	O75787;O75787-2;A0A1C7CYW4;A0A1B0GVW0;A0A1B0GUT7;A0A1B0GVB9;A0A1B0GTU8;A0A1B0GTB0;B7Z1I9;H7C3E1;A0A1B0GWJ8;A0A1B0GWD6;H7C240;A0A1B0GV60;A0A1B0GW13;A0A1B0GV24;A0A1B0GUV3	0.429394	0.0995642	0.180809	-0.500524	0.110891	-0.353562	-0.215255	0.692916	-0.157552	-0.124933	0.97125	-0.771643		UID105033	RCSD1.288.S.3	RCSD1	0.508212	NA	NA	-0.64546	NA	NA	0.124181	NA	NA	-0.103265	NA	NA
ATP6V0A1	Q93050-1;Q93050;Q93050-3;B7Z641;B7Z2A9;K7EPG4;K7EM24;K7EN36;K7ELZ6;K7EQW2;F5H1T6;K7ERA0;K7ERA6	-0.48828	0.026995	-0.541223	0.358714	0.213351	0.434198	0.539874	0.135045	0.468089	-1.06343	0.37665	-1.27531		UID105034	RCSD1.298.S.3	RCSD1	-0.721147	NA	NA	0.304115	NA	NA	0.420843	NA	NA	0.217581	NA	NA
ATP6V0A2	Q9Y487;A0A6Q8PFU6;Q8TBM3;F5H5F3;F5H847;F5GX48;A0A6Q8PHG7	-0.420351	0.031567	-0.443729	0.392796	0.10884	0.438007	0.225207	0.575349	0.168498	-0.651783	0.642719	-0.908537		UID10504	SPTBN2.772.S.1	SPTBN2	0.6371	NA	NA	-0.422735	NA	NA	-0.275845	NA	NA	-0.155261	NA	NA
ATP6V0D1	F5GYQ1;P61421;R4GN72;J3QL14;H3BQJ1;H3BQB4;H3BSG7	-0.157972	0.586121	-0.279194	0.159036	0.657775	0.228398	0.0782242	0.906799	0.137823	-0.116504	0.968209	-0.703159		UID10505	SPTBN2.2384.S.1	SPTBN2	1.58267	1.6649	0.233148	-1.36561	-2.13285	0.202691	-0.500573	-0.331062	0.924559	0.195127	-1.3704	0.900268
ATP6V1A	P38606-2;P38606;C9JVW8;C9JA17	0.0152312	0.945239	0.0402114	-0.30614	0.0794911	-0.231925	0.22654	0.389274	0.21743	0.320357	0.79096	-0.186588		UID10506	SPTBN2.2254.S.1	SPTBN2	1.38715	NA	NA	-0.801518	NA	NA	-1.01304	NA	NA	-1.04875	NA	NA
ATP6V1C1	P21283	-0.180895	0.214885	-0.169036	-0.159478	0.388876	-0.0987186	0.41691	0.0440344	0.354121	0.391527	0.703819	-0.0438822		UID10507	MAST4.2552.S.1	MAST4	-0.546658	NA	NA	0.208268	NA	NA	0.798972	NA	NA	0.057332	NA	NA
ATP6V1D	Q9Y5K8;G3V2V6;G3V2S6;H0YJH8;G3V559;G3V3T8;G3V341;G3V5S7;H0YJS0;H0YJ55	-0.12857	0.590205	-0.0958518	0.170938	0.53907	0.159223	0.000621585	0.998755	0.0656046	0.230618	0.909677	0.0553761		UID10508	MAST4.1860.S.1	MAST4	0.111809	-0.0010579	0.99893	-0.122844	-0.0446685	0.951801	-0.0101232	0.197136	0.80983	0.529165	-0.601715	0.758516
ATP6V1E1	P36543;P36543-3;P36543-2;C9J8H1	-0.185202	0.264074	-0.228838	0.0102567	0.973464	0.0559663	0.224018	0.428545	0.303933	0.387118	0.757457	-0.163193		UID10509	MAST4.1467.S.1	MAST4	-0.110789	-0.0734864	0.9147	-0.426407	-0.956716	0.0608022	1.51531	1.32959	0.0235333	-0.597524	-0.840612	0.773092
ATP6V1F	Q16864;Q16864-2	-0.245024	0.146367	-0.424733	0.207403	0.335465	0.342024	0.106372	0.776841	0.189024	0.315561	0.824498	-0.220014		UID1051	NELFE.89.S.1	NELFE	0.226365	0.336271	0.455245	-0.383097	-0.695759	0.144543	0.203114	0.558297	0.40644	0.270818	-0.220167	0.957691
ATP6V1G2	O95670-2;O95670;H0Y474;O95670-3	NA	NA	-0.148754	NA	NA	-0.00247214	NA	NA	0.117202	NA	NA	-0.516394		UID10510	MAST4.1947.S.1	MAST4	-0.140213	NA	NA	0.0438582	NA	NA	-0.0249852	NA	NA	0.339226	NA	NA
ATP6V1H	Q9UI12;Q9UI12-2;G3V126;E5RG49;E5RHH0;E5RK31;E5RJG1;H0YB41	-0.241676	0.127157	-0.324815	0.136205	0.532073	0.29495	0.267646	0.319417	0.257334	0.043611	0.985156	-0.463529		UID105108	ATF2.44.S.3	ATF2	0.21069	NA	NA	-0.211591	NA	NA	0.139248	NA	NA	-0.764982	NA	NA
ATP8B2	A0A5K1VW70;P98198;P98198-3;P98198-2;P98198-4	-0.226369	0.464223	-0.244808	-0.669079	0.0307156	-0.588674	1.02237	0.00731533	1.09257	0.329983	0.902632	-0.159069		UID10512	MAST4.1779.S.1	MAST4	0.036568	-0.331681	0.616608	-0.088112	0.204784	0.829239	0.552073	0.764852	0.382258	-0.355384	-1.4593	0.548332
ATP9B	O43861-2;O43861;F6XUP2;K7ERE0;K7EPH4;K7ES39;B4DJ94;K7EQQ5;A0A0G2JNU9;A0A0J9YYD2;K7EJG1	0.324936	0.186254	0.429147	-0.483596	0.0869093	-0.469319	0.143136	0.794922	0.0299172	0.157129	0.954041	0.0938587		UID10513	MAST4.1523.S.1	MAST4	-0.450716	-0.639566	0.329201	-0.245299	-0.856611	0.287644	0.834279	1.31848	0.099617	-0.497882	-0.930967	0.828358
ATPAF1	I3L448;Q5TC12;A8MRA7;Q5TC12-3;H0YEW4;Q5TC12-2;H0YD21;H0YDD6;E9PPX6	-0.0850832	0.820219	0.32259	0.502603	0.12939	0.18097	-0.470883	0.31495	-0.705797	-0.299563	0.915124	-0.0181927		UID10514	MAST4.166.S.1	MAST4	-0.172308	NA	NA	0.561406	NA	NA	-0.413963	NA	NA	-0.2281	NA	NA
ATPAF2	Q8N5M1;C9J2Q2;K7ELC1	-0.176658	0.484783	-0.164178	0.45359	0.0813922	0.500222	-0.339822	0.384956	-0.712199	-0.226115	0.920364	0.368507		UID10515	MAST4.2440.S.1	MAST4	-0.102689	NA	NA	0.00736983	NA	NA	-0.158137	NA	NA	0.201024	NA	NA
ATR	Q13535;Q13535-3;Q13535-2;A0A590UJ01;H0Y8R8;D6RFJ6;D6RIG7	0.460833	0.00220437	0.510675	-0.514346	0.00471966	-0.595978	-0.264018	0.365981	-0.219528	0.552829	0.62043	0.237591		UID105159	ZC3HC1.409.S.3	ZC3HC1	0.235268	NA	NA	-0.264704	NA	NA	0.2236	NA	NA	-0.627114	NA	NA
ATRAID	Q6UW56-3;Q6UW56;C9JA62;Q6UW56-2	0.0738359	0.905505	0.208928	0.183614	0.786804	0.193428	-0.128032	0.914431	0.31647	-2.00743	0.355486	-1.81353		UID10516	MAST4.2442.S.1	MAST4	-0.285595	NA	NA	-0.0037306	NA	NA	0.0510175	NA	NA	0.0410808	NA	NA
ATRIP	Q8WXE1-2;Q8WXE1;Q8WXE1-3;A0A0U1RQW3;Q8WXE1-5;A0A0U1RQJ8;A0A0U1RRM7;A0A0U1RQR9;A0A1W2PQ89	0.321648	0.218245	0.497067	-0.3646	0.248718	-0.654317	-0.293171	0.545955	-0.128938	-0.00227271	0.999148	-0.462496		UID105160	ZC3HC1.410.S.3	ZC3HC1	0.288266	NA	NA	-0.291102	NA	NA	0.244281	NA	NA	-0.537871	NA	NA
ATRN	O75882;O75882-2;O75882-3	-0.149857	0.637019	0.387793	0.00797502	0.988282	-0.200001	-0.0502522	0.946243	-0.537971	0.739252	0.677784	-0.145432		UID105161	ZC3HC1.411.S.3	ZC3HC1	0.0306386	NA	NA	-0.136919	NA	NA	0.156502	NA	NA	-0.0284543	NA	NA
ATRX	A0A096LNL9	NA	NA	-0.209464	NA	NA	-0.372684	NA	NA	0.567897	NA	NA	-0.868011		UID105164	ZC3HC1.335.S.3	ZC3HC1	-0.0286901	NA	NA	-0.304988	NA	NA	0.582845	NA	NA	-0.273217	NA	NA
ATRX	P46100-4;P46100-5;A0A096LNL7	NA	NA	-0.39189	NA	NA	0.276906	NA	NA	0.023386	NA	NA	0.252893		UID105165	ZC3HC1.338.S.3	ZC3HC1	0.059464	NA	NA	-0.131066	NA	NA	-0.0217042	NA	NA	-0.140963	NA	NA
ATRX	P46100-6	NA	NA	0.096026	NA	NA	-0.303716	NA	NA	0.334061	NA	NA	-0.470999		UID105171	ZC3HC1.344.S.3	ZC3HC1	0.155208	NA	NA	-0.325783	NA	NA	0.348753	NA	NA	-0.143422	NA	NA
ATRX	P46100;P46100-3;P46100-2;A0A6Q8PHA4;A0A096LNN3;A0A087WWG0;A0A096LNL6;H0Y3T0;A0A096LNR8	0.0999605	0.505907	0.15533	-0.0414895	0.847153	-0.104293	-0.107257	0.70087	-0.132082	0.143771	0.915124	0.12037		UID105172	ZC3HC1.354.S.3	ZC3HC1	-0.254003	-0.427308	0.211638	0.372561	0.377502	0.377618	0.323149	0.195153	0.808396	-0.826843	0.0220004	0.995207
ATXN1	P54253	-0.261101	0.206982	-0.174416	0.311385	0.20821	-0.0241873	0.17795	0.671808	0.406979	-0.199061	0.924277	-0.634581		UID105173	ZC3HC1.357.S.3	ZC3HC1	-0.301714	-0.459634	0.425237	0.0450914	0.348602	0.628117	0.67454	0.306551	0.801007	-0.101009	0.526344	0.942318
ATXN10	Q9UBB4;Q9UBB4-2;A0A1W2PQD2;B1AHE4;B1AHE3	-0.253862	0.150232	-0.350367	0.304059	0.150428	0.304137	0.154197	0.673305	0.133372	-0.288056	0.857663	-0.399982		UID105174	ZC3HC1.358.S.3	ZC3HC1	-0.555986	NA	NA	0.425226	NA	NA	0.188077	NA	NA	-0.302733	NA	NA
ATXN1L	P0C7T5	-0.584434	0.017072	-0.41059	0.462891	0.144134	-0.0979235	0.405708	0.377774	0.573332	0.473131	0.824385	0.651968		UID105175	ZC3HC1.359.S.3	ZC3HC1	0.194787	NA	NA	-0.0903464	NA	NA	-0.0330559	NA	NA	0.0985316	NA	NA
ATXN2	A0A2R8Y7P6;V9GY86;A0A5F9ZHW5;Q99700-4;Q99700;F8VQP2;Q99700-5;A0A5F9ZHG6	-0.306468	0.00847009	-0.155376	0.234617	0.121178	0.148555	0.191126	0.393783	0.123306	-0.0660736	0.965797	-0.153475		UID105176	ZC3HC1.370.S.3	ZC3HC1	-0.268848	-0.459332	0.226989	0.463244	0.367928	0.4482	0.219085	0.287332	0.727615	-0.815549	0.167082	0.970298
ATXN2	F8W0B5	NA	NA	-0.489859	NA	NA	0.145373	NA	NA	0.639755	NA	NA	-0.573532		UID10518	MAST4.2448.S.1	MAST4	-0.271361	-0.817334	0.178713	0.034527	-0.400494	0.664651	0.178104	1.4325	0.0903183	-0.943102	-0.267581	0.966475
ATXN2L	Q8WWM7;Q8WWM7-6;Q8WWM7-8;Q8WWM7-5;Q8WWM7-4;Q8WWM7-9;Q8WWM7-2;Q8WWM7-3;H3BRB0;A0A0C4DGL7	-0.0818044	0.579132	-0.0641818	-0.269622	0.0626087	-0.245994	0.323868	0.0841906	0.326981	0.446821	0.569809	0.560936		UID10519	MAST4.1446.S.1	MAST4	-0.70482	-0.732428	0.473459	-0.189048	-1.30626	0.230185	1.78401	2.37843	0.0258893	-0.292492	-0.604148	0.938986
ATXN3	E9PJN5	NA	NA	0.0593104	NA	NA	-0.137342	NA	NA	0.0323101	NA	NA	-0.283285		UID10520	MAST4.285.S.1	MAST4	-0.405174	NA	NA	0.109631	NA	NA	0.520686	NA	NA	0.739578	NA	NA
ATXN7	O15265-2;A0A2R8YDD6;O15265;A0A1B0GX67	0.28715	0.323759	0.23076	-0.0163585	0.974817	-0.161559	-0.375707	0.444092	-0.292059	-0.0244965	0.992439	0.175181		UID10522	MAST4.1432.S.1	MAST4	-0.0447689	NA	NA	0.0469109	NA	NA	-0.13874	NA	NA	-0.493283	NA	NA
ATXN7L1	Q9ULK2;C9K0V9;Q9ULK2-3;C9IZF2;Q9ULK2-2	NA	NA	0.0328247	NA	NA	-0.113874	NA	NA	0.0956028	NA	NA	0.306332		UID10523	MAST4.1438.S.1	MAST4	-0.696954	-0.804089	0.00203665	0.248982	0.641199	0.0655027	1.05469	0.673434	0.12927	-0.044861	-0.453642	0.840711
ATXN7L3	Q14CW9-2	NA	NA	0.144359	NA	NA	-0.189024	NA	NA	-0.0506226	NA	NA	0.445413		UID10524	MAST4.1370.S.1	MAST4	-0.674904	-0.575826	0.216315	-0.0986368	-0.591661	0.287985	0.797505	1.01205	0.135748	0.281316	0.881761	0.833956
ATXN7L3B	Q96GX2	-0.16096	0.725197	-0.179889	-0.435533	0.341195	-0.0893111	0.512088	0.419512	-0.129998	0.811993	0.776666	0.897442		UID10525	MAST4.2520.S.1	MAST4	0.224843	NA	NA	-0.320922	NA	NA	-0.244031	NA	NA	0.428444	NA	NA
AUH	Q13825;Q13825-2	1.32787	1.30085e-05	1.85384	-0.565133	0.197799	-0.876118	-1.14183	0.0259665	-1.14346	-0.853391	0.765492	-0.524213		UID10526	MAST4.206.S.1	MAST4	-0.0927809	NA	NA	0.595203	NA	NA	-0.888265	NA	NA	0.113025	NA	NA
AUP1	Q9Y679;Q9Y679-3	-0.435672	0.0370343	-0.628105	-0.106696	0.750489	-0.00942885	0.542807	0.103666	0.697684	0.357558	0.857663	0.311113		UID10528	MAST4.1822.S.1	MAST4	0.404918	-0.0197695	0.949596	-0.39336	-0.0348227	0.932029	0.0941271	0.132846	0.749041	0.702931	-0.335181	0.746638
AVEN	Q9NQS1;H0YKR0	0.773675	0.00108968	1.05397	-0.679214	0.0234215	-0.882835	-0.192502	0.738026	0.213194	-0.587922	0.784362	-0.567132		UID10529	MAST4.1384.S.1	MAST4	-0.388989	NA	NA	0.277433	NA	NA	-0.0262198	NA	NA	0.0168201	NA	NA
AVL9	Q8NBF6;B8ZZW5;Q8NBF6-2;H7C0I1;A0A1W2PRP5	-0.082496	0.709734	-0.0972218	-0.0999039	0.700902	-0.142793	0.273666	0.364768	0.32434	-0.165421	0.926001	0.218429		UID1053	NELFE.179.S.1	NELFE	0.0357963	NA	NA	-0.100662	NA	NA	0.207086	NA	NA	-0.164493	NA	NA
AXIN1	O15169-2;O15169	NA	NA	0.153597	NA	NA	-0.0656474	NA	NA	-0.131821	NA	NA	-0.185279		UID10531	MAST4.914.S.1	MAST4	-0.509993	NA	NA	0.00488287	NA	NA	1.00544	NA	NA	0.233812	NA	NA
AZGP1	P25311;C9JEV0;H7BZJ8	0.0465338	0.934423	0.043737	-0.607708	0.196002	-0.546982	1.04982	0.0662917	0.943521	-1.12015	0.685246	0.140138		UID10532	SEC16A.2073.S.1	SEC16A	-0.0093405	-0.176765	0.555044	0.0682394	-0.0700038	0.867026	0.0248155	0.62423	0.114166	-0.8693	-0.435922	0.894858
AZI2	Q9H6S1;C9JVK8;Q9H6S1-3;Q9H6S1-5;Q9H6S1-4;C9JGA2	-0.113181	0.612727	-0.009537	-0.213411	0.378282	-0.232703	0.480276	0.0843579	0.767658	-0.00740113	0.996276	-0.136805		UID10533	SEC16A.2081.S.1	SEC16A	0.325921	0.0594652	0.863037	-0.232048	0.0489203	0.911419	0.315878	-0.0124825	0.9862	0.204486	-0.217416	0.916923
AZU1	A0A087WXP0	NA	NA	-0.1992	NA	NA	0.040609	NA	NA	0.185813	NA	NA	-0.11295		UID10534	SEC16A.2083.S.1	SEC16A	0.635157	0.480892	0.0159459	-0.497397	-0.401148	0.133239	-0.312178	-0.356754	0.321966	-0.0063793	-0.102186	0.964868
AZU1	P20160	0.425506	0.477121	-0.359956	-0.522734	0.460297	0.139048	-0.0566576	0.966194	0.146883	-0.597173	0.910884	-0.983403		UID10535	SEC16A.1069.S.1	SEC16A	0.307322	0.153422	0.456679	-0.39516	-0.23266	0.323325	0.106412	-0.0650696	0.88349	0.0852014	0.226372	0.878273
B2M	P61769;H0YLF3;F5H6I0	-0.0294167	0.961499	0.46051	-1.28141	0.00262073	-1.41015	0.890781	0.149334	1.03338	1.71623	0.419544	1.2639		UID10537	SEC16A.1228.S.1	SEC16A	-0.0893587	NA	NA	0.078185	NA	NA	-0.0625368	NA	NA	-0.466235	NA	NA
B3GALT6	Q96L58	NA	NA	-0.172858	NA	NA	-0.146274	NA	NA	0.313221	NA	NA	0.941381		UID10538	SEC16A.1229.S.1	SEC16A	0.012402	NA	NA	0.0387203	NA	NA	-0.152245	NA	NA	-1.10457	NA	NA
B3GLCT	Q6Y288	-0.0985116	0.78076	0.216525	0.67224	0.0257008	0.634572	-0.574512	0.173966	-0.742899	-0.01058	0.996424	-0.563111		UID10539	SEC16A.720.S.1	SEC16A	0.0674396	NA	NA	0.165201	NA	NA	-0.353861	NA	NA	0.883008	NA	NA
B3GNT2	Q9NY97-2;Q9NY97	0.202354	0.623844	0.180725	-0.378153	0.369826	0.173659	0.0863426	0.929961	-0.519012	-0.23415	0.969168	-0.811408		UID1054	NELFE.181.S.1	NELFE	-0.218986	NA	NA	0.142975	NA	NA	0.0598353	NA	NA	-0.25972	NA	NA
B4GALT1	P15291;P15291-2;Q86XA6	-0.328954	0.321233	-0.0605254	0.729727	0.0387831	0.571182	-0.234614	0.723433	-0.506279	-0.399288	0.890544	0.0716739		UID10540	SEC16A.2295.S.1	SEC16A	-0.679662	-0.487486	0.163708	0.600314	0.488822	0.271046	0.334288	0.293299	0.676088	-0.328628	-0.445269	0.875327
B4GALT3	O60512;O60512-2	0.10853	0.810865	0.283731	-0.777504	0.0441895	-0.655089	0.709015	0.185286	0.879688	-1.12957	0.576543	-1.3734		UID10541	SEC16A.102.S.1	SEC16A	-0.168146	NA	NA	0.272924	NA	NA	-0.415005	NA	NA	-0.0915523	NA	NA
B4GALT4	C9J3R8;O60513;E7ETS9;C9J4S5;C9J5S0;C9JE00;C9JA31	0.796751	0.243421	0.877505	-0.471933	0.614764	0.0032867	-0.630496	0.636497	-0.501168	-2.43432	0.538463	-4.32894		UID10542	SEC16A.1305.S.1	SEC16A	1.01237	0.533092	0.26384	-0.578722	0.0201915	0.98142	-0.609339	-0.939322	0.165095	0.0450914	-0.0190691	0.995582
B4GALT7	Q9UBV7;D6RJI5;H0Y9D6	0.489029	0.103524	0.657034	0.142743	0.760115	-0.109637	-0.665877	0.161976	-0.321011	-1.04484	0.591881	-0.408369		UID105433	ZNF717.485.S.3	ZNF717	-0.0905387	NA	NA	-0.0705054	NA	NA	-0.232554	NA	NA	0.398499	NA	NA
B4GAT1	O43505	NA	NA	-1.09893	NA	NA	1.28754	NA	NA	-0.111745	NA	NA	-0.730781		UID10544	SEC16A.1327.S.1	SEC16A	-0.0519116	-0.324059	0.30876	-0.169948	-0.264289	0.529636	0.770377	0.952195	0.0155167	-0.413579	-0.594059	0.754495
BABAM1	Q9NWV8;J3KQS6;M0R0I0;Q9NWV8-3;Q9NWV8-2;M0QYV1;M0QZ44	-0.0719865	0.681491	0.013738	-0.14483	0.438259	-0.246648	0.230262	0.339801	0.0914211	-0.0625763	0.970343	0.204493		UID105447	NCL.34.S.3	NCL	0.568822	NA	NA	-0.25046	NA	NA	-0.372246	NA	NA	-0.258425	NA	NA
BABAM2	Q9NXR7;Q9NXR7-4;Q9NXR7-3;Q9NXR7-1;F8W733;C9J2G0;A0A075B7D2	0.102845	0.587087	-0.0412931	-0.262212	0.178328	-0.129027	0.0899253	0.808242	0.14631	0.176549	0.915124	0.489888		UID105448	NCL.41.S.3	NCL	0.604508	NA	NA	-0.331672	NA	NA	-0.441905	NA	NA	0.0161228	NA	NA
BACH1	O14867;C9JMP6;C9IYR0;C9IYH8;H7C4B6;M0QZP0	-0.468892	0.00349217	-0.532269	0.560818	0.00345784	0.605985	0.0077052	0.988114	-0.357717	0.38036	0.79096	0.618384		UID105449	NCL.42.S.3	NCL	0.612904	NA	NA	-0.399747	NA	NA	-0.294121	NA	NA	-0.401178	NA	NA
BACH2	Q9BYV9	NA	NA	-0.109087	NA	NA	-0.227604	NA	NA	0.317452	NA	NA	0.692767		UID10545	SEC16A.342.S.1	SEC16A	0.194046	0.174866	0.601778	-0.419473	-0.268644	0.476299	-0.016414	-0.248168	0.644757	0.357576	0.69921	0.676704
BAD	Q92934;F5H1R6;F5H3B1;F5GYS3;A8MXU7	0.277955	0.268873	0.460524	-0.374993	0.201619	-0.40108	-0.0503303	0.93766	-0.0269157	-0.347032	0.872793	-0.176924		UID10547	SEC16A.589.S.1	SEC16A	0.194079	NA	NA	-0.258972	NA	NA	0.370033	NA	NA	-0.70482	NA	NA
BAG1	J3QTA2;Q99933;Q99933-3;Q99933-2;A0A0U1RR89	0.835043	0.000785447	0.711389	-0.516016	0.123825	-0.364417	-0.556762	0.216693	-0.851514	-0.870091	0.656904	-0.442312		UID10548	SEC16A.592.S.1	SEC16A	0.0742445	NA	NA	0.119971	NA	NA	-0.280638	NA	NA	-0.415865	NA	NA
BAG2	O95816;O95816-2	0.348193	0.269541	0.179976	-0.00161004	0.998064	-0.10872	-1.1402	0.00585678	-0.890889	0.720239	0.765492	0.739415		UID10549	SEC16A.595.S.1	SEC16A	0.681768	0.194233	0.686297	-0.808759	-0.220501	0.730104	0.466577	-0.073893	0.934364	-0.0713983	-0.111935	0.974075
BAG3	O95817;C9JFK9	-0.144745	0.746007	-0.428944	-0.0784485	0.893485	0.138122	0.298733	0.679094	0.827964	0.0790674	0.988346	0.125806		UID10550	SEC16A.2022.S.1	SEC16A	1.70238	1.01602	0.00660491	-1.19207	-0.692999	0.187826	-0.979029	-0.864393	0.191654	0.20354	-0.206044	0.960472
BAG4	O95429;O95429-2;H0YBT1	-0.221753	0.197543	-0.263535	0.181447	0.412304	0.252424	0.0139927	0.974729	-0.0797135	0.676073	0.484019	0.394718		UID10551	SEC16A.2037.S.1	SEC16A	0.890734	0.307448	0.532506	-0.455902	-0.160534	0.82076	0.225685	0.423324	0.601028	-0.0057281	-1.28731	0.538711
BAG5	Q9UL15-2;Q9UL15;G3V274	-0.00424834	0.987453	-0.150777	0.406443	0.0250467	0.508732	-0.252949	0.366427	-0.281025	-0.433425	0.719507	-0.169947		UID10553	SEC16A.2042.S.1	SEC16A	0.937825	0.458276	0.22808	-0.966315	-0.295956	0.599427	-0.187496	-0.53534	0.362369	0.192922	0.250755	0.944961
BAG6	P46379-3;P46379;P46379-2;A0A0G2JK23;A0A024RCR6;P46379-5;A0A0G2JL47;P46379-4;A0A0G2JJM1;X6REW1;F6S6P2;H0Y710;F6VEM6;F6U341;F6X9W3;A0A1B0GX79;F6WML8;A0A0G2JJR8;F6XTU0;F6U1F2;F6UR09;F6TC96;H0Y4L1;A0A0G2JIA9;A0A0G2JIB3;A0A0G2JJ92;H0Y759;H0Y7K4	0.147063	0.162442	0.128726	-0.0617132	0.691469	-0.0598552	-0.184452	0.289543	-0.142915	-0.0540851	0.965797	-0.196142		UID10554	SEC16A.314.S.1	SEC16A	0.200327	0.086732	0.751062	-0.122633	-0.0720451	0.839022	-0.171827	-0.0301623	0.955392	0.0258011	-0.0308477	0.988127
BAHD1	Q8TBE0-3;Q8TBE0-2;Q8TBE0	NA	NA	0.157885	NA	NA	-0.0420675	NA	NA	-0.169097	NA	NA	-1.00623		UID10555	SEC16A.1964.S.1	SEC16A	0.376102	0.197483	0.436426	-0.0718317	0.0731476	0.851319	-0.179311	-0.275549	0.491332	-0.417978	-0.652559	0.608148
BAIAP2	Q9UQB8;Q9UQB8-2;Q9UQB8-6;Q9UQB8-4;Q9UQB8-5;Q9UQB8-3;I3L4C2;B4DWA1;I3L3C6;I3L2M4;I3L0Y9;I3L526;I3L113;I3L327;I3L0M4;I3L1C8;I3L125	NA	NA	0.870235	NA	NA	-0.390379	NA	NA	-0.81475	NA	NA	0.846284		UID10556	SEC16A.534.S.1	SEC16A	0.552589	NA	NA	-0.343615	NA	NA	-0.307244	NA	NA	-0.105219	NA	NA
BAIAP2L1	Q9UHR4	-1.09838	0.0968322	-0.223131	0.0387135	0.977131	-0.372871	1.97032	0.0462047	0.693869	0.0243087	0.996276	-0.209619		UID10557	SEC16A.559.S.1	SEC16A	0.0883223	NA	NA	0.145356	NA	NA	0.110781	NA	NA	-0.0591273	NA	NA
BAK1	Q16611;Q16611-2;A0A0A0MRG8	0.017836	0.974152	0.0854323	-0.747925	0.0652755	-0.600347	0.664107	0.244867	0.437167	0.238512	0.951915	0.0927473		UID10558	SEC16A.561.S.1	SEC16A	0.590737	NA	NA	-0.326726	NA	NA	-0.216721	NA	NA	-0.174606	NA	NA
BANF1	O75531;E9PJJ8	-0.126739	0.784589	-0.311231	0.20737	0.691469	0.0575012	-0.394136	0.557898	-0.403479	0.574088	0.85633	1.1455		UID10559	SEC16A.331.S.1	SEC16A	-0.273503	NA	NA	0.633297	NA	NA	-0.303134	NA	NA	-1.02673	NA	NA
BANK1	Q8NDB2;Q8NDB2-3;Q8NDB2-2	-0.715902	0.0784729	-0.951489	1.98438	1.19443e-06	2.38748	-0.824819	0.216693	-1.28238	-1.23918	0.676295	-1.99989		UID1056	NELFE.113.S.1	NELFE	0.103376	NA	NA	-0.198711	NA	NA	0.24635	NA	NA	-0.147438	NA	NA
BANP	Q8N9N5-7;Q8N9N5	-0.137542	0.303882	-0.157169	0.307792	0.030418	0.253365	-0.115153	0.658983	-0.192061	0.212197	0.847041	0.283888		UID10560	SEC16A.775.S.1	SEC16A	-0.100105	NA	NA	-0.0349096	NA	NA	0.300196	NA	NA	-0.0952797	NA	NA
BAP1	F8W6N3;Q92560;H0Y8E8;C9J7L9;F8WEY5	-0.187493	0.671205	0.257706	0.666366	0.122073	0.288292	-0.510796	0.430858	-0.653166	0.205852	0.959634	0.114406		UID105603	HLA-B.352.S.3	HLA-B	0.467324	NA	NA	-0.170854	NA	NA	-0.773385	NA	NA	-0.121016	NA	NA
BARD1	Q99728-2;Q99728;Q99728-3;A0A087X2H0;A0A494C142;F6MDI1;C9IYG1;A0A087X0C6;F8WCG2;A0A087WZ19;Q99728-4	-0.819103	0.00512831	-0.0526324	0.769326	0.0412926	-0.0312247	0.0811158	0.930968	-0.145007	0.68552	0.762359	-0.14806		UID105604	HLA-B.356.S.3	HLA-B	0.568889	NA	NA	-0.199375	NA	NA	-0.779328	NA	NA	-0.178259	NA	NA
BARX2	Q9UMQ3	2.41983	0.0229322	1.42978	-1.34052	0.330444	-1.16132	-0.939032	0.718814	0.13257	-2.7938	0.769637	-0.533343		UID105605	HLA-B.359.S.3	HLA-B	0.554509	NA	NA	-0.151657	NA	NA	-1.00456	NA	NA	-0.150923	NA	NA
BASP1	P80723;P80723-2;U3KQP0	-0.334086	0.653079	-0.738139	1.16446	0.104878	1.46663	-0.0269965	0.987958	0.849614	-1.82704	0.665609	-3.15833		UID10561	SEC16A.64.S.1	SEC16A	-0.159401	NA	NA	0.147898	NA	NA	0.280746	NA	NA	0.0220248	NA	NA
BAX	Q07812-5;Q07812-8;Q07812;Q07812-2;Q07812-7;K4JQN1;Q07812-4;I6LPK7;Q07812-6;Q07812-3	0.0207934	0.951029	-0.214865	-0.454008	0.0878292	-0.216279	0.589608	0.0828956	0.751891	-0.141772	0.957528	-0.329836		UID10562	SEC16A.70.S.1	SEC16A	-0.260831	NA	NA	0.308708	NA	NA	-0.077845	NA	NA	0.0771456	NA	NA
BAZ1A	Q9NRL2;Q9NRL2-2;A0A087WWN7;H0YJP5	0.448381	0.0319419	0.166804	-0.514821	0.0411413	-0.209257	-0.114155	0.826904	-0.109971	-0.122992	0.964126	-0.162724		UID105627	SLC9B2.22.S.3	SLC9B2	0.61898	0.468857	0.0771253	-0.201537	-0.194281	0.638604	-0.683722	-0.615737	0.138776	0.604182	0.042449	0.987611
BAZ1B	Q9UIG0-2;Q9UIG0	-0.200996	0.324733	-0.236539	-0.0191	0.959054	0.0129893	0.15621	0.699182	-0.0655672	0.833057	0.407344	0.857133		UID10563	SEC16A.568.S.1	SEC16A	0.76737	0.191304	0.740678	-0.409654	0.337493	0.627854	-0.447108	-0.596146	0.412062	-1.02501	-0.629424	0.862888
BAZ2A	J3KPG5;F8VU39;Q9UIF9-2;Q9UIF9-3;Q9UIF9;A0A0C4DGI9;H0YHL2;H0YII3;F8VWQ3;H0YHQ7	-0.0709383	0.711426	-0.122247	0.0807643	0.72163	-0.0752606	-0.112021	0.728616	-0.084767	0.183484	0.901934	0.268273		UID10564	SEC16A.569.S.1	SEC16A	0.371264	0.115033	0.757389	0.0331906	0.248208	0.530083	-0.201716	-0.417366	0.369477	-0.443852	-0.350056	0.878273
BAZ2B	Q9UIF8-5;Q9UIF8-3;Q9UIF8;Q9UIF8-4;Q9UIF8-2;A0A0A0MR97;H7C092;F6VJC3;C9JCA6;H7C1I6	0.0401088	0.939675	0.318947	-0.135432	0.81728	-0.135046	0.0294114	0.975264	-0.12656	-0.916791	0.724996	-0.369056		UID10566	SEC16A.2130.S.1	SEC16A	1.13493	NA	NA	-0.484165	NA	NA	-0.677705	NA	NA	-0.931701	NA	NA
BBC3	Q9BXH1;Q9BXH1-2	-0.407128	0.167376	-0.203717	0.206655	0.628291	0.409319	0.393573	0.471316	-0.26144	-0.468814	0.871785	-0.848266		UID10569	SEC16A.1441.S.1	SEC16A	0.204119	-0.0308408	0.969521	-0.243795	-0.0794862	0.929799	0.170153	0.241431	0.84164	-0.0620308	0.778382	0.920856
BBOX1	O75936;E9PKC9	2.18364	0.0148622	2.76037	-2.0375	0.0747296	-1.93747	-0.629231	0.774003	-0.824052	-1.26125	0.87425	-1.2542		UID1057	NELFE.115.S.1	NELFE	-0.178696	-0.103278	0.567319	0.122424	0.179233	0.364309	-0.141532	-0.112488	0.717575	0.302681	0.0429357	0.977308
BBS1	E7EQH1;Q8NFJ9-3;Q8NFJ9;E9PR55;Q8NFJ9-2;E9PPR3;E9PJ28;E9PMB7	NA	NA	-0.509759	NA	NA	0.244521	NA	NA	0.478067	NA	NA	0.289464		UID10570	SEC16A.73.S.1	SEC16A	0.0361542	NA	NA	-0.0598127	NA	NA	0.0155045	NA	NA	-0.0297368	NA	NA
BBS7	Q8IWZ6;Q8IWZ6-2;H0Y973	2.18391	0.0536861	1.07028	-2.22746	0.114279	-0.902652	-0.793007	0.768381	-0.0391726	-2.92097	0.68646	-1.3926		UID105700	SUB1.10.S.3	SUB1	0.186172	NA	NA	-0.310886	NA	NA	0.269904	NA	NA	-0.189731	NA	NA
BBX	Q8WY36;Q8WY36-2;C9JA69;C9J8D0;C9JZA0;C9JYU6;C9K0D1;C9JSH4;C9JIZ2;C9JNU3;C9IYS9;C9IYG9;C9J0J4;C9JE62;C9JC04;H7C1U1;C9J067	-0.168101	0.442196	0.0977252	0.320105	0.176959	0.148681	0.106881	0.813984	-0.181196	-0.422393	0.788474	-0.0936212		UID105702	SUB1.12.S.3	SUB1	-0.0601839	NA	NA	-0.208736	NA	NA	0.613313	NA	NA	-0.0504553	NA	NA
BCAM	P50895;A0A087WXM8;K7ENU8	0.190924	0.789601	0.0475474	-0.0797622	0.934856	0.0086886	-0.0112945	0.99403	-0.41277	-2.11786	0.567585	-1.73775		UID105706	SUB1.19.S.3	SUB1	0.02355	NA	NA	-0.0677054	NA	NA	0.474697	NA	NA	-0.573368	NA	NA
BCAP31	P51572;P51572-2;A0A2R8Y5M6;C9JQ75;C9J0M4;C9JSP1;C9JMD7;C9JM14	0.318599	0.374626	0.535093	-0.292663	0.514517	-0.112244	-0.163374	0.836011	-0.234774	-0.566524	0.845485	-1.00157		UID10571	SEC16A.74.S.1	SEC16A	-0.0067192	NA	NA	0.0647796	NA	NA	-0.16022	NA	NA	0.208466	NA	NA
BCAR1	P56945-3;P56945;P56945-8;P56945-6;P56945-7;P56945-2;P56945-5;A0A2R8Y8C4;A0A2R8Y4C2;A0A2R8YFS8;A0A2R8Y596;A0A2R8YFK2;A0A2R8Y5C9;A0A2R8Y6M6;P56945-4;A0A2R8Y5E4;H3BN62;H3BQJ7;H3BSB2;H3BSY4;H3BTB0;H3BVF0;H3BU42;H3BTL5	-0.98569	0.00584939	-0.577473	1.5599	0.000127903	0.931874	-0.0680701	0.94894	-0.30385	-1.80007	0.441559	-1.98337		UID105723	ABRAXAS1.277.S.3	ABRAXAS1	0.246114	NA	NA	-0.307128	NA	NA	0.190145	NA	NA	0.304415	NA	NA
BCAR3	O75815;O75815-3;O75815-2	-0.374098	0.583201	-1.2958	1.23756	0.0428667	1.77255	-1.0059	0.288721	-0.0237543	-1.14122	0.85633	-1.22162		UID105724	ABRAXAS1.278.S.3	ABRAXAS1	0.252955	NA	NA	-0.406607	NA	NA	0.220587	NA	NA	0.597531	NA	NA
BCAS1	O75363;G3XAF7;H7C1E7	1.76645	6.06846e-05	1.72761	-1.17878	0.0484616	-1.25645	-1.58398	0.0370194	-0.84809	-0.305678	0.965078	-1.22603		UID10574	SEC16A.2271.S.1	SEC16A	0.00280396	-0.166669	0.556707	0.0694631	0.339608	0.265937	-0.158511	-0.0837215	0.883573	0.118467	-0.368219	0.849533
BCAS2	O75934	-0.070044	0.688857	-0.0176805	0.0943595	0.640289	-0.0369761	-0.118344	0.68699	-0.0922601	0.611191	0.407236	0.539688		UID10575	SEC16A.2285.S.1	SEC16A	0.307823	NA	NA	-0.133291	NA	NA	-0.356898	NA	NA	-0.143653	NA	NA
BCAS3	Q9H6U6-2;Q9H6U6;K7ESE9;Q9H6U6-6;K7EKB0;K7EJH7;K7EML5;K7EJU7	-0.583908	4.22946e-05	-0.658235	0.297946	0.13363	0.25813	0.558918	0.0175265	0.568169	0.194071	0.90705	0.334909		UID10576	SEC16A.2291.S.1	SEC16A	-0.487247	NA	NA	0.362731	NA	NA	0.129658	NA	NA	-0.120747	NA	NA
BCAS4	A0A0C4DGS6;Q8TDM0-3;Q8TDM0;H7C4Y8;A0A0C4DH49;Q8TDM0-2	NA	NA	0.43542	NA	NA	-0.280531	NA	NA	0.112491	NA	NA	-0.595614		UID10577	SEC16A.1222.S.1	SEC16A	0.133031	0.0157914	0.973652	0.0271322	0.206901	0.636834	-0.387404	-0.4543	0.334685	-0.067928	0.038398	0.988127
BCAT1	P54687-4;P54687;P54687-3;P54687-2;F5H2F2;A0A087WYF2	-0.122193	0.807557	-0.12807	-0.229546	0.679185	0.241905	0.63066	0.320893	-0.115069	-0.419999	0.912972	-0.551754		UID10578	SEC16A.1223.S.1	SEC16A	0.210164	-0.0272143	0.942169	-0.0024588	0.0773037	0.854318	-0.426467	0.04796	0.937947	0.238255	-0.55143	0.654172
BCAT2	O15382;M0QXF9;B3KSI3;M0QZ10;O15382-2;M0QZP4;M0R2K7	1.10193	2.10981e-05	1.37279	-0.790618	0.0194905	-0.870671	-0.559179	0.263302	-0.685206	-0.753393	0.756783	0.0227254		UID10579	SEC16A.2253.S.1	SEC16A	0.680762	0.291087	0.22808	-0.363216	-0.0890926	0.822738	-0.203286	-0.210542	0.655186	-0.178314	-0.362943	0.829548
BCCIP	Q9P287;Q9P287-3;Q9P287-4	-0.329485	0.0888382	-0.477394	0.565893	0.00891448	0.412826	-0.183864	0.651036	-0.362984	0.509121	0.732352	0.742946		UID10580	PLXNB2.1244.S.1	PLXNB2	-0.413512	NA	NA	0.231739	NA	NA	0.078768	NA	NA	-0.0389625	NA	NA
BCDIN3D	Q7Z5W3	0.108097	0.795578	0.267907	-0.421974	0.297305	-0.281845	0.563777	0.293493	0.155322	-0.561306	0.857663	-1.03564		UID10581	KHNYN.10.S.1	KHNYN	-0.087858	0.00836831	0.978869	0.168692	0.0746446	0.820918	-0.214132	-0.152983	0.701519	0.322725	0.125568	0.949458
BCHE	F8WF14;P06276;F8WEX7;H7C4Y0;H0Y885	0.723376	0.346412	0.371014	-0.529181	0.619875	-0.255888	-0.344601	0.855336	-0.0852584	-0.392796	0.975404	-0.585727		UID10582	TECPR2.448.S.1	TECPR2	0.779721	NA	NA	-0.193788	NA	NA	-0.70066	NA	NA	-1.13759	NA	NA
BCKDHA	F5H5P2;P12694;P12694-2;F5GXU9;H0YH31	-0.388767	0.244892	-0.0636441	0.843382	0.0182764	0.420397	-0.294251	0.657534	-0.424362	-0.229162	0.948677	0.170827		UID10583	TECPR2.449.S.1	TECPR2	0.196956	NA	NA	-0.0877661	NA	NA	0.129326	NA	NA	0.124196	NA	NA
BCKDHB	P21953;P21953-2	-0.212298	0.664991	0.0818275	1.05839	0.0164526	0.726502	-0.751974	0.246759	-0.878639	-0.621821	0.863132	0.0754663		UID105833	CLASP2.507.S.3	CLASP2	-0.2814	-0.51199	0.25222	0.348023	0.501489	0.3782	-0.155183	0.144625	0.893135	-0.147106	-0.525768	0.872922
BCKDK	O14874;O14874-2;O14874-3;H3BTL2;H3BS02;H3BNP3;H3BQP2;H3BUV3	-0.690352	0.0319883	-0.26308	0.997898	0.00717951	0.637887	-0.09851	0.91445	0.0371515	0.678616	0.808316	0.401276		UID105834	CLASP2.509.S.3	CLASP2	0.925849	NA	NA	-0.489648	NA	NA	-0.259493	NA	NA	-0.463777	NA	NA
BCL10	O95999	-0.513919	0.036696	-0.387945	0.252399	0.467289	0.268881	0.54696	0.181454	0.379897	-0.228984	0.931688	-0.0222504		UID10584	TECPR2.408.S.1	TECPR2	0.344879	NA	NA	-0.0111746	NA	NA	-0.676867	NA	NA	-0.0264575	NA	NA
BCL11A	A0A2U3TZJ5;Q9H165-6;Q9H165;Q9H165-2;A0A2R8YDW6	0.171305	0.762356	0.370695	0.725066	0.184721	0.378669	-0.458098	0.575045	-0.39894	-2.01095	0.275629	-2.12663		UID105844	CLASP2.499.S.3	CLASP2	-0.249608	-0.492539	0.273611	0.333196	0.464942	0.420663	-0.224514	0.167833	0.87545	-0.150314	-0.545883	0.864714
BCL2	P10415-2;P10415	0.420742	0.402214	0.500446	0.306255	0.641598	0.54321	-0.703884	0.371199	-1.14782	-1.53955	0.570404	-0.836097		UID105845	CLASP2.503.S.3	CLASP2	-0.315804	-0.53597	0.238705	0.363119	0.487293	0.408803	-0.0765222	0.2552	0.800029	-0.274407	-0.645583	0.840711
BCL2L1	Q5QP56;Q9H1R6;Q5TE64;Q07817-3;Q07817;Q07817-2;Q5QP59	0.657225	0.0310103	0.785174	-1.12495	0.000879232	-1.38654	0.0120615	0.990415	0.206859	0.732055	0.777904	0.837979		UID105848	CLASP2.453.S.3	CLASP2	0.607011	-0.131437	0.748533	-0.414174	0.367138	0.40493	-0.397035	-0.0079095	0.993276	-0.981951	-1.06147	0.469608
BCL2L11	O43521-4;O43521-8;O43521-12;O43521;C9J417;O43521-11;O43521-10;O43521-14;O43521-19;E9PAM9;A0A0C4DH20;O43521-13;O43521-20	-0.398149	0.359044	0.0932373	0.553889	0.269606	0.384709	-0.360344	0.663463	-1.32387	0.722559	0.836256	0.621772		UID105849	CLASP2.455.S.3	CLASP2	-0.0953033	-0.214593	0.453699	0.167438	0.323581	0.318527	-0.121488	0.0133086	0.986393	-0.0118248	-0.60875	0.654172
BCL2L11	O43521-5;O43521-2;A0A0A0MRE7;O43521-15;O43521-16;O43521-18;O43521-17;H7BZE5	NA	NA	0.000388871	NA	NA	-0.149912	NA	NA	0.4771	NA	NA	-0.543122		UID105850	CLASP2.459.S.3	CLASP2	-0.0094918	-0.258497	0.324624	0.00416042	0.322306	0.305435	0.119729	0.0757157	0.903253	-0.321857	-0.542825	0.717591
BCL2L11	O43521-6;O43521-9;O43521-7;O43521-3	NA	NA	0.0821073	NA	NA	-0.339558	NA	NA	0.324599	NA	NA	-0.799088		UID105851	CLASP2.461.S.3	CLASP2	-0.0584232	-0.253883	0.393695	0.118503	0.436627	0.186581	-0.0326091	-0.0455801	0.947786	-0.232275	-0.814675	0.55822
BCL2L12	A0A087WSV0;Q9HB09-3;Q9HB09;I6LJZ7;M0QZM6	NA	NA	-0.318073	NA	NA	-0.101118	NA	NA	0.403786	NA	NA	-0.641077		UID105852	CLASP2.463.S.3	CLASP2	-0.13099	-0.267477	0.309816	0.153515	0.325531	0.30139	0.0227531	0.127049	0.821543	-0.112344	-0.624003	0.627296
BCL2L13	Q9BXK5;A0A087WX97;A0A087WTL4;Q9BXK5-4;Q9BXK5-2;E9PDD6;F2Z2C3;A0A087WW80;A0A0A0MR90;F6VJB4;H0Y3R5	-0.205239	0.311431	-0.128597	0.0806061	0.786066	0.0341575	0.0389419	0.938045	0.0446499	0.51051	0.719507	0.248766		UID10587	TECPR2.412.S.1	TECPR2	-0.212962	-0.213054	0.558235	0.518231	0.251789	0.547072	-0.321562	0.189968	0.786908	0.239789	-0.199328	0.956708
BCL2L15	Q5TBC7;I6LA81	-0.116987	0.833752	-0.29023	0.147975	0.822444	0.231581	-0.130451	0.907303	0.16541	0.248967	0.958096	-0.823013		UID10588	U2SURP.9.S.1	U2SURP	0.343949	NA	NA	-0.0146829	NA	NA	-0.487205	NA	NA	-0.352183	NA	NA
BCL3	P20749;H7C0A2	NA	NA	0.234923	NA	NA	-0.387057	NA	NA	0.0790975	NA	NA	0.0187369		UID10589	U2SURP.90.S.1	U2SURP	-0.432366	NA	NA	-0.113669	NA	NA	0.543688	NA	NA	0.192319	NA	NA
BCL6	P41182-2;P41182	NA	NA	-0.45544	NA	NA	0.502675	NA	NA	0.263843	NA	NA	-1.14654		UID1059	NELFE.124.S.1	NELFE	-0.875133	NA	NA	0.329785	NA	NA	0.471335	NA	NA	0.252642	NA	NA
BCL7A	Q4VC05;Q4VC05-2	0.16147	0.585856	-0.127595	-0.452895	0.130179	-0.13144	0.12334	0.837267	-0.394314	0.36114	0.873976	0.0161364		UID10590	U2SURP.984.S.1	U2SURP	0.420193	NA	NA	-0.32647	NA	NA	-0.42536	NA	NA	0.268152	NA	NA
BCL7B	Q9BQE9-4;Q9BQE9;F2Z3H6;F8WE18;F8WDZ4;Q9BQE9-3;Q9BQE9-2	-0.12835	0.586572	0.0103172	-0.317123	0.193946	-0.240475	0.567275	0.0529175	0.308857	0.473072	0.769637	0.627931		UID10591	U2SURP.973.S.1	U2SURP	0.620164	0.730812	0.0116125	-0.0280725	-0.292415	0.526608	-0.980185	-0.697629	0.153144	0.174108	-0.464507	0.839508
BCL7C	Q8WUZ0;I3L1Q2;Q8WUZ0-2;I3L4D5	-0.400955	0.00777202	-0.442599	0.548506	0.00169355	0.522476	0.0405642	0.926962	-0.0117138	0.0535344	0.979829	-0.0338529		UID105915	MTDH.558.S.3	MTDH	-0.422478	NA	NA	0.465626	NA	NA	-0.253564	NA	NA	-0.124531	NA	NA
BCL9	O00512	-0.221852	0.450264	0.0706539	-0.138584	0.725021	-0.24213	0.822392	0.027834	1.04033	-0.958233	0.548565	-1.25474		UID10592	U2SURP.67.S.1	U2SURP	0.471993	-0.0689688	0.923042	0.21992	0.482332	0.44613	-0.202131	0.0900944	0.938113	-0.9932	-1.3515	0.607257
BCL9L	Q86UU0-4;Q86UU0-2;Q86UU0;A0A087WZX0;Q86UU0-3;E9PNR0	-0.495337	0.0994505	-0.0623184	0.27737	0.525722	0.407336	0.307885	0.620176	-0.679519	1.3583	0.525368	-0.781624		UID105921	MTDH.562.S.3	MTDH	-0.387685	NA	NA	0.546525	NA	NA	-0.0845245	NA	NA	-0.267485	NA	NA
BCLAF1	E9PK91;Q9NYF8-3;E9PQN2;E9PKI6;A0A1W2PQ43;H0YF63	NA	NA	0.260735	NA	NA	-0.339546	NA	NA	-0.0535009	NA	NA	0.455542		UID10593	U2SURP.236.S.1	U2SURP	0.00620597	0.288946	0.211638	-0.0254928	-0.332167	0.237215	-0.106822	0.0739502	0.892654	0.403141	-0.305415	0.855839
BCLAF1	Q9NYF8;Q9NYF8-2;H0YF14	-0.141488	0.397184	-0.168771	0.31571	0.0742627	0.245263	-0.243462	0.353885	-0.17269	0.302061	0.808056	0.376597		UID10594	U2SURP.238.S.1	U2SURP	0.765995	0.243328	0.212286	-0.214961	-0.291493	0.234473	-0.927113	-0.0354211	0.942947	-0.141501	0.254011	0.871931
BCOR	Q6W2J9-4;Q6W2J9-2;Q6W2J9;H7BYY2;H7C231;Q6W2J9-3;H7C2V9;A1A564;H7BZ37;A0A5F9ZGX7	-0.353305	0.0829157	-0.466252	0.334601	0.188951	0.241904	-0.0496202	0.929961	0.0372829	0.829349	0.480335	0.419385		UID10595	U2SURP.202.S.1	U2SURP	-0.129885	NA	NA	0.110339	NA	NA	-0.245986	NA	NA	-0.206649	NA	NA
BCORL1	Q5H9F3-3;A0A075B6Q3;Q5H9F3;Q5H9F3-2;H7C4B2	-0.131955	0.840187	-0.418068	-0.147748	0.846558	0.25604	0.28528	0.804141	0.532982	-0.535503	0.937288	-1.80887		UID105951	LSP1.177.S.3	LSP1	0.660555	-0.0418402	0.93405	-0.0681393	0.296042	0.532873	-0.947393	-0.367767	0.572608	0.0599387	0.709761	0.733642
BCR	P11274;P11274-2	0.222397	0.232714	0.38268	-0.0183574	0.958426	-0.0602913	-0.257425	0.42221	-0.271244	-0.188974	0.916559	-0.342519		UID105952	LSP1.188.S.3	LSP1	0.674184	0.0597305	0.91135	-0.116194	0.517833	0.305435	-0.591952	-0.543406	0.362369	-0.576936	-0.108755	0.967688
BCS1L	Q9Y276;H7C492;C9J1S9;H7BZF6;C9J8G3;C9J4Q9;C9JAS4;A0A2R8Y7T3	-0.0121706	0.975155	-0.101345	0.0695493	0.866953	0.0828597	-0.223342	0.671808	-0.397799	-0.126031	0.965797	0.633449		UID105953	LSP1.189.S.3	LSP1	0.32846	-0.153812	0.714824	0.110198	0.569823	0.143614	-0.597781	-0.424403	0.473059	-0.324587	0.536822	0.82875
BDH1	C9K0G7	NA	NA	-0.159112	NA	NA	0.0428018	NA	NA	0.0986666	NA	NA	0.63023		UID105954	LSP1.193.S.3	LSP1	0.745844	-0.206933	0.637162	-0.0786452	0.776095	0.0833028	-0.768834	-0.473088	0.446407	-0.458041	0.402576	0.860959
BDH1	Q02338;E9PCG9;C9JM78;C9JQ90;A0A0G2JRX6;H7C2W1;C9JEB9	0.56174	0.122554	0.948682	-0.752644	0.0770845	-0.851261	-0.0315412	0.97364	-0.28187	-0.876542	0.76579	-0.293405		UID10596	U2SURP.478.S.1	U2SURP	0.252812	NA	NA	-0.356408	NA	NA	-0.344336	NA	NA	1.02894	NA	NA
BDH2	Q9BUT1;Q9BUT1-3;Q9BUT1-2;D6R9U8;D6RIR6;D6RFG2;D6RBF6	-0.673782	0.0835208	-0.720637	1.01562	0.0231452	1.15948	0.318891	0.705202	0.0407446	-1.87354	0.351939	-1.10783		UID10597	U2SURP.484.S.1	U2SURP	0.603411	NA	NA	-0.354884	NA	NA	-0.505299	NA	NA	-0.336923	NA	NA
BDP1	A0A0G2JNU3;A6H8Y1-7;A6H8Y1-6;A6H8Y1;A6H8Y1-2;A6H8Y1-4;A6H8Y1-3;A6H8Y1-5;A0A0G2JN16;A0A0A0MRX7;H0YCV8;H7C5U4;A6H8Y1-8	0.760951	0.136058	0.875975	-0.622926	0.382374	-0.516358	-0.300953	0.786776	-0.377754	-0.287865	0.967045	-1.31383		UID10598	U2SURP.174.S.1	U2SURP	0.581708	-0.0742422	0.8796	-0.0988545	0.142146	0.802442	-0.756275	0.0474174	0.957509	-0.872375	0.164645	0.972245
BECN1	Q14457;E7EV84;K7ELY9;K7ER46;K7EN35;K7EQQ7;K7EMA2;K7EKK2;A0A087WVZ2	0.27543	0.0860252	0.117066	-0.164922	0.451915	0.0481597	-0.123331	0.725177	-0.0168021	-0.213753	0.888565	-0.188807		UID10599	U2SURP.175.S.1	U2SURP	-0.452214	NA	NA	0.206153	NA	NA	0.198597	NA	NA	1.35221	NA	NA
BEGAIN	A0A1B0GTT1;A0A1B0GVM0;Q9BUH8;G3V536	NA	NA	-0.386762	NA	NA	0.104056	NA	NA	0.543806	NA	NA	-0.173901		UID106	ZNF772.168.S.1	ZNF772	0.815551	NA	NA	-0.606675	NA	NA	-0.315258	NA	NA	-0.387295	NA	NA
BEND3	Q5T5X7	-0.875209	0.0209268	-0.802565	0.941897	0.0352441	0.176235	0.0756164	0.94614	1.02159	0.00648679	0.998552	1.05299		UID1060	NELFE.131.S.1	NELFE	0.609164	NA	NA	-0.147329	NA	NA	-0.499173	NA	NA	-0.490298	NA	NA
BEND5	Q7L4P6;Q7L4P6-2	0.731642	0.379994	-0.497306	-0.939418	0.336244	-0.192561	-0.16539	0.932552	0.165569	0.343961	0.974203	0.0374986		UID10600	U2SURP.181.S.1	U2SURP	0.592611	0.30408	0.354217	-0.109205	-0.0420338	0.945216	-0.513663	-0.0978268	0.893205	0.119735	-0.412262	0.831141
BET1	H7C1N3;O15155	0.441248	0.361133	0.0930582	0.505184	0.38273	-0.0275328	-1.10245	0.100935	0.180197	-1.44496	0.591881	-0.0208863		UID106041	ACIN1.664.S.3	ACIN1	0.22577	NA	NA	-0.314411	NA	NA	0.249038	NA	NA	-0.153565	NA	NA
BET1L	Q9NYM9;H7BXT7;A0A0C4DH16;B8ZZS0;E9PHY4;E9PQJ6	-0.010196	0.98252	0.310234	-0.00901525	0.987507	-0.104716	0.290355	0.607571	0.611948	-1.41774	0.318582	-1.45161		UID106047	ACIN1.384.S.3	ACIN1	0.11406	NA	NA	-0.126433	NA	NA	0.299842	NA	NA	0.202351	NA	NA
BGN	P21810;C9JKG1	0.660842	0.561151	0.84939	0.0112172	0.995477	-0.256673	-0.373322	0.871141	-0.728865	-0.743539	0.946451	-1.37359		UID106048	ACIN1.386.S.3	ACIN1	0.156591	NA	NA	-0.13772	NA	NA	0.185203	NA	NA	0.391459	NA	NA
BHLHA15	Q7RTS1	-0.597573	0.0891312	-0.396036	1.60094	6.99537e-06	1.36263	-0.803051	0.148643	-0.751345	0.0130374	0.996966	0.226325		UID106049	ACIN1.388.S.3	ACIN1	0.0596546	NA	NA	-0.0672043	NA	NA	0.294725	NA	NA	0.0745389	NA	NA
BHLHE41	Q9C0J9	-0.5523	0.121064	-0.352617	0.178787	0.742955	0.036099	0.776564	0.165704	0.812844	0.109164	0.979829	0.707381		UID10605	U2SURP.947.S.1	U2SURP	0.0204748	NA	NA	-0.042694	NA	NA	-0.036839	NA	NA	0.105443	NA	NA
BICD1	A8MVZ6;Q96G01-4;Q96G01-3;Q96G01;F8VZX7;F8W056;A0A087WYJ7;Q96G01-2;U3KQF7	-0.199039	0.731678	0.135609	0.0839294	0.917649	0.200769	-0.0115418	0.992516	-0.958296	0.336176	0.948677	-0.111796		UID10606	U2SURP.244.S.1	U2SURP	-0.14489	0.199112	0.617039	0.36828	-0.0499225	0.93258	-0.156238	-0.173655	0.819183	-0.612108	-0.467256	0.901621
BICD2	Q8TD16;Q8TD16-2	-0.00574905	0.98233	-0.0664155	-0.375771	0.0360991	-0.324435	0.321567	0.200652	0.233812	1.02511	0.106242	0.988455		UID10607	U2SURP.249.S.1	U2SURP	-0.51879	0.24383	0.789018	-0.0749464	-0.475627	0.606227	0.567546	0.0149384	0.994144	-0.539351	-0.283423	0.970482
BICRA	A0A087WWH3;Q9NZM4-2;Q9NZM4	0.0728144	0.79178	0.317859	0.0716475	0.831547	-0.00474321	0.0982949	0.848512	-0.210653	0.0400894	0.989574	0.0453285		UID106078	ACIN1.655.S.3	ACIN1	-0.2216	NA	NA	-0.142193	NA	NA	0.275804	NA	NA	1.06251	NA	NA
BICRAL	Q6AI39	-0.205411	0.298861	-0.280072	0.390871	0.0675629	0.443349	-0.0310325	0.949583	-0.0973968	0.0615844	0.976554	0.624934		UID106079	ACIN1.657.S.3	ACIN1	-0.189453	NA	NA	-0.180305	NA	NA	0.408845	NA	NA	1.01444	NA	NA
BID	P55957;P55957-2;P55957-4;P55957-3	0.230936	0.327271	0.0307838	-0.17514	0.569447	0.0276621	-0.124538	0.806623	-0.0394736	-0.0656921	0.983427	-0.528008		UID10608	SETD1A.508.S.1	SETD1A	0.687916	-0.121759	0.446346	-0.217252	0.19112	0.311313	-0.772853	-0.0659378	0.855987	-0.396121	0.00446692	0.996438
BIN1	O00499-6;O00499-2;O00499;O00499-11;O00499-7;O00499-4;O00499-3;O00499-5;O00499-8	0.501239	0.207161	0.423927	-1.27979	0.00185978	-0.727559	0.689828	0.283297	0.411933	-0.131382	0.979156	-0.647983		UID10609	SETD1A.36.S.1	SETD1A	0.393098	NA	NA	-0.219443	NA	NA	-0.280127	NA	NA	0.0168497	NA	NA
BIN2	Q9UBW5;Q9UBW5-3;Q9UBW5-2;S4R418	-0.202858	0.476145	-0.394509	-0.0178069	0.971291	0.273031	0.400277	0.358037	0.428109	-0.224422	0.931084	-0.450722		UID1061	SLAIN1.101.S.1	SLAIN1	0.154554	NA	NA	-0.146607	NA	NA	0.0714805	NA	NA	-0.361556	NA	NA
BIN2	S4R3J0	NA	NA	-0.102058	NA	NA	0.0150437	NA	NA	0.0473119	NA	NA	-0.0668524		UID10610	SETD1A.915.S.1	SETD1A	-0.306538	-0.171608	0.25937	0.441447	0.348045	0.0292313	-0.126237	-0.124963	0.666845	-0.0095119	0.197701	0.864003
BIN3	Q9NQY0;H7BYV6;Q9NQY0-2;E5RHU4;A0A1W2PS11;E5RJI6	-0.376906	0.142527	-0.145478	0.370026	0.254649	0.292569	0.0990174	0.881672	-0.0859527	-0.322246	0.888565	-0.449692		UID106108	ZC3H18.59.S.3	ZC3H18	-0.457318	NA	NA	0.112675	NA	NA	0.394485	NA	NA	1.20315	NA	NA
BIRC2	E9PMH5;Q13490-2;Q13490;A0A087X2B2;E9PIW1;E9PI77;H0YDY3;E9PNM6;E9PQZ9	0.285993	0.182476	0.173932	-0.535646	0.0235703	-0.488853	-0.046468	0.933594	-0.134656	1.01132	0.327383	0.627596		UID106109	ZC3H18.67.S.3	ZC3H18	-0.338887	NA	NA	0.132799	NA	NA	0.345543	NA	NA	0.91162	NA	NA
BIRC3	Q13489;A0A669KBC7;H0YCJ5	0.695255	0.288779	1.17547	-0.879325	0.264676	-1.13347	-0.964752	0.389721	-0.959164	4.10297	0.24745	1.04177		UID10611	SETD1A.220.S.1	SETD1A	-0.0434415	NA	NA	0.202018	NA	NA	-0.371666	NA	NA	-0.30342	NA	NA
BIRC5	A0A0B4J1S3;O15392-5;O15392-4;O15392;H3BLT4;O15392-2;K7EMW2;O15392-7;O15392-6;O15392-3;K7EP76;K7ELG2	0.111716	0.799072	-0.163841	-0.644131	0.104401	-0.578595	0.435045	0.444092	0.918189	0.704086	0.744512	0.876014		UID106110	ZC3H18.74.S.3	ZC3H18	-0.643333	NA	NA	0.349806	NA	NA	0.368336	NA	NA	0.801981	NA	NA
BIRC6	Q9NR09	-0.260912	0.0155544	-0.226861	0.103918	0.511678	0.114679	0.350772	0.0370194	0.264574	0.0526475	0.969779	-0.0346077		UID106115	ZC3H18.110.S.3	ZC3H18	-0.229018	NA	NA	0.106066	NA	NA	0.32188	NA	NA	-0.445434	NA	NA
BLK	P51451;E9PJX5	-0.123451	0.8755	0.58073	0.0309075	0.97718	-0.180096	0.00807722	0.995794	-0.531148	2.18066	0.70156	-0.412558		UID106117	ZC3H18.118.S.3	ZC3H18	-0.116681	NA	NA	-0.0763362	NA	NA	0.14952	NA	NA	-0.472364	NA	NA
BLM	A0A3B3IT82;P54132;H0YNU5;H0YLV8	-0.122881	0.573107	-0.314745	-0.0528734	0.862337	0.103882	0.0853821	0.851052	0.000731505	0.281251	0.865917	0.409586		UID10614	SETD1A.464.S.1	SETD1A	-0.511345	NA	NA	0.187476	NA	NA	0.650719	NA	NA	0.685488	NA	NA
BLMH	Q13867;K7ES02;K7ESE8;J3KSD8;J3KS79;K7ENH5	-0.00401465	0.98921	0.0810223	-0.388717	0.0708035	-0.429875	0.44454	0.116099	0.32124	-0.264899	0.874516	-0.0889299		UID10616	KDM6B.971.S.1	KDM6B	-0.471226	NA	NA	0.312643	NA	NA	0.128476	NA	NA	-0.404706	NA	NA
BLNK	Q8WV28;Q8WV28-3;Q2MD59;K7EKR2;Q2MD47	-1.0246	0.00274278	-1.23356	0.905087	0.0363031	0.810207	0.489069	0.487605	0.601748	0.261506	0.951915	0.877436		UID10617	KDM6B.224.S.1	KDM6B	-0.0133681	NA	NA	0.134716	NA	NA	-0.454834	NA	NA	-0.0475828	NA	NA
BLOC1S1	P78537;P78537-2;G8JLQ3;F8W036;F8VP73;A0A087WSV2;F8W099;F8W606;F8VNQ1;H0YHA4	-0.223825	0.122035	-0.163761	0.331997	0.0460329	0.29082	-0.0117626	0.975245	0.0753093	-0.0766675	0.965797	-0.264621		UID10618	PER2.977.S.1	PER2	0.00459335	NA	NA	-0.0742789	NA	NA	-0.348317	NA	NA	0.70933	NA	NA
BLOC1S2	Q6QNY1;J3QRU7;Q6QNY1-2;A0A087X1N6	-0.188002	0.330228	-0.232175	0.213367	0.357372	0.261712	0.00198726	0.996564	-0.0381936	-0.0701269	0.975404	-0.016717		UID10619	SYNJ2.1146.S.1	SYNJ2	0.0447617	NA	NA	-0.110477	NA	NA	0.0605635	NA	NA	-0.124609	NA	NA
BLOC1S3	Q6QNY0;K7EN58	-0.0991084	0.622371	-0.00805286	0.0911543	0.716294	-0.090476	0.128792	0.718891	0.200597	-0.263517	0.863132	-0.19468		UID1062	SLAIN1.270.S.1	SLAIN1	0.478402	NA	NA	-0.110616	NA	NA	-0.819651	NA	NA	-0.708675	NA	NA
BLOC1S4	Q9NUP1	-1.08923	0.000311283	-0.917613	1.32731	0.000194521	0.979843	0.247863	0.739479	-0.0337736	-0.766489	0.782145	-0.902534		UID10620	SYNM.1312.S.1	SYNM	-0.232468	NA	NA	-0.0310689	NA	NA	0.096852	NA	NA	-0.0114929	NA	NA
BLOC1S5	Q8TDH9;Q8TDH9-3;G5E931;Q8TDH9-2;A0A0D9SEU2;A0A0A0MTN6	0.0595719	0.777491	0.0548232	-0.157642	0.462836	-0.00834886	0.282894	0.289711	0.193445	-0.671629	0.44297	-0.525846		UID10621	SYNM.1163.S.1	SYNM	0.265922	NA	NA	-0.154098	NA	NA	-0.177355	NA	NA	0.0406191	NA	NA
BLOC1S6	H3BST1;Q9UL45;H3BR42;H3BRA4;H3BNE3;H3BPR6;H3BN13;Q9UL45-2	-0.0961942	0.680091	0.0853677	0.165415	0.518216	0.149428	0.051563	0.917057	-0.0833787	-0.259277	0.879138	0.0489323		UID10623	ZBTB5.127.S.1	ZBTB5	0.161593	NA	NA	-0.0009649	NA	NA	-0.449778	NA	NA	0.0530119	NA	NA
BLVRA	C9J1E1	-0.2867	0.607263	-0.484352	-0.0987262	0.901937	0.0154633	0.298091	0.781157	0.454021	0.386296	0.916559	1.33671		UID10624	GARRE1.673.S.1	GARRE1	0.197928	NA	NA	-0.0594405	NA	NA	-0.156745	NA	NA	0.0644553	NA	NA
BLVRA	P53004	-0.229456	0.623904	-0.668565	-0.253416	0.654591	0.226142	0.34316	0.671808	0.217392	1.70909	0.403124	0.974374		UID10625	GARRE1.945.S.1	GARRE1	-0.0780962	NA	NA	0.0245925	NA	NA	-0.114719	NA	NA	0.665732	NA	NA
BLVRB	P30043;A0A2R8YEP4;M0R192;A0A2R8Y7Y9;M0QZL1	-0.0561131	0.912785	-0.327795	-0.530989	0.224147	-0.381741	0.275343	0.716053	0.0712376	1.1683	0.618737	1.0381		UID10626	GARRE1.946.S.1	GARRE1	0.293267	NA	NA	-0.0671427	NA	NA	-0.556773	NA	NA	-0.0734881	NA	NA
BLZF1	Q9H2G9;Q5T532;Q9H2G9-2;Q5T534	-0.224452	0.238573	-0.0913589	-0.128649	0.626227	-0.298282	0.395615	0.169884	0.555773	0.443952	0.760778	0.154729		UID10627	MCF2L.420.S.1	MCF2L	-2.58424	-2.98096	5.93274e-06	1.62291	1.71369	0.0603399	2.69337	3.44197	0.0010384	-0.278156	-0.315729	0.975482
BMF	Q96LC9;Q96LC9-3;Q96LC9-2	-0.0321783	0.960136	-0.104112	1.13115	0.0147347	0.488588	-1.0112	0.112822	-0.752713	-1.76086	0.441559	-0.496424		UID10628	MCF2L.774.S.1	MCF2L	-0.108863	NA	NA	0.335189	NA	NA	-0.0310803	NA	NA	-0.477285	NA	NA
BMPR2	Q13873;Q13873-2;A0A1W2PPB5	-1.02537	0.00202501	-0.572306	0.743525	0.0901457	0.335474	0.718407	0.265767	0.496342	0.538495	0.902399	-0.443338		UID10629	MCF2L.776.S.1	MCF2L	-0.314929	-0.609074	2.20647e-05	0.500959	0.51912	0.00473375	0.170362	0.43603	0.114204	-0.496424	0.314668	0.866699
BMS1	Q14692	0.356495	0.0203979	0.298493	-0.247649	0.22097	-0.391534	-0.366374	0.15046	-0.128763	0.467796	0.697161	0.747668		UID1063	SLAIN1.261.S.1	SLAIN1	0.464763	0.601918	0.11207	-0.339992	-0.708562	0.10447	-0.0369834	0.307626	0.718673	-0.279117	-0.695969	0.848319
BMX	P51813	NA	NA	-0.492586	NA	NA	-0.0360703	NA	NA	0.455083	NA	NA	0.0424942		UID10631	MCF2L.786.S.1	MCF2L	0.104215	NA	NA	-0.260048	NA	NA	0.232358	NA	NA	0.699107	NA	NA
BNIP1	Q12981;Q12981-1;Q12981-2;Q12981-3	0.291759	0.107119	0.278352	-0.31489	0.153919	-0.263938	-0.0641395	0.895296	0.0329719	-0.744743	0.44297	-0.789108		UID10633	MCF2L.431.S.1	MCF2L	-0.918983	NA	NA	0.454379	NA	NA	0.707268	NA	NA	-0.0003889	NA	NA
BNIP2	J3KN59;Q12982-2;Q12982	0.016789	0.970016	0.0283877	-0.321573	0.38448	-0.327777	0.388539	0.449418	0.466819	0.333093	0.905205	0.638213		UID10634	MCF2L.400.S.1	MCF2L	-2.17222	-2.54313	1.11823e-06	1.78647	1.70677	0.0182937	1.95523	2.6766	0.00066894	-0.569739	0.0522616	0.992408
BNIP3	F6RP06;A0A0J9YW18;Q12983	NA	NA	0.133173	NA	NA	0.0164587	NA	NA	0.165505	NA	NA	-0.513459		UID10635	MCF2L.389.S.1	MCF2L	-0.239888	NA	NA	0.34914	NA	NA	-0.198993	NA	NA	-0.406426	NA	NA
BNIP3L	O60238-2;H0YBC7;O60238	NA	NA	0.0596234	NA	NA	-0.129561	NA	NA	-0.341628	NA	NA	-0.637171		UID10638	DCLK1.726.S.1	DCLK1	-0.0028937	NA	NA	0.228375	NA	NA	-0.339568	NA	NA	-0.166352	NA	NA
BOD1	Q96IK1;H7C5I4;Q96IK1-2;C9JNZ5	NA	NA	0.745349	NA	NA	-0.554737	NA	NA	-0.497303	NA	NA	-0.411305		UID10639	DCLK1.735.S.1	DCLK1	0.101949	NA	NA	-0.0361397	NA	NA	0.011468	NA	NA	-0.316445	NA	NA
BOD1L1	Q8NFC6;F8WDD0	-0.249731	0.0111445	-0.236498	0.399373	0.000298309	0.399931	-0.0152642	0.95626	-0.075964	0.0108683	0.992439	-0.246171		UID106390	TTLL4.10.S.3	TTLL4	-0.2655	NA	NA	0.188402	NA	NA	0.287971	NA	NA	-0.222329	NA	NA
BOLA1	Q9Y3E2	-0.2818	0.198515	-0.340152	0.0654632	0.852128	0.0316213	0.566256	0.0773663	0.699879	-0.725838	0.596934	-0.46404		UID106391	TTLL4.18.S.3	TTLL4	-0.306474	NA	NA	0.0669132	NA	NA	0.349603	NA	NA	0.149169	NA	NA
BOLA3	Q53S33	0.494226	0.0483784	0.646757	-0.397355	0.216014	-0.673347	-0.565106	0.167666	-0.452487	0.540718	0.799916	0.52888		UID106395	RAB11FIP1.191.S.3	RAB11FIP1	-1.03322	NA	NA	0.595718	NA	NA	0.515488	NA	NA	0.298419	NA	NA
BOP1	Q14137;Q14137-2;A0A075B729	0.405285	0.0219177	0.267681	-0.264993	0.262642	-0.4845	-0.584079	0.0320857	-0.218428	0.868199	0.363376	1.03278		UID106396	RAB11FIP1.193.S.3	RAB11FIP1	-0.687898	-0.3803	0.403022	0.661864	0.420633	0.429781	-0.164333	-0.252301	0.794382	0.773595	1.445	0.600826
BORA	A0A087WV86;Q6PGQ7-2;Q6PGQ7;H3BLY2	NA	NA	-0.02496	NA	NA	-0.0859203	NA	NA	0.0725564	NA	NA	0.15955		UID106397	RAB11FIP1.194.S.3	RAB11FIP1	-0.594543	-0.452554	0.288412	0.313606	0.353803	0.514967	0.405576	-0.039963	0.972912	0.876261	1.67415	0.490401
BORCS5	G3V1P3;Q969J3;Q969J3-2	-0.50378	0.00235302	-0.731712	0.554487	0.00577182	0.701933	0.0475991	0.924148	0.0700105	0.427884	0.772139	0.371395		UID106398	RAB11FIP1.195.S.3	RAB11FIP1	-0.59697	-0.345862	0.505316	0.628787	0.536353	0.32651	-0.381829	-0.362125	0.708427	0.564204	0.459886	0.920856
BORCS6	Q96GS4	-0.387755	0.0130322	-0.519697	0.531821	0.00343313	0.565737	-0.163404	0.63347	-0.374921	0.828874	0.324312	0.673648		UID106399	RAB11FIP1.197.S.3	RAB11FIP1	-0.76614	-0.514503	0.183573	0.53696	0.458128	0.343264	0.168471	-0.0252323	0.983177	0.441023	1.54507	0.55691
BORCS8	Q96FH0;Q96FH0-2;K7ENY0	-0.315867	0.0484633	-0.489013	0.108824	0.655785	0.28636	0.297095	0.284841	0.325161	0.831281	0.318582	0.528903		UID1064	RMI1.283.S.1	RMI1	-0.577328	-0.572988	0.164635	0.252889	0.239599	0.699035	-0.282854	0.337981	0.67083	-0.155073	0.644997	0.833956
BPGM	P07738;C9JH23	0.425678	0.466399	-0.165029	-1.00306	0.10072	-0.377842	0.480367	0.652172	0.0603847	-0.123022	0.987769	-0.434185		UID10640	DCLK1.738.S.1	DCLK1	0.653978	NA	NA	-0.319023	NA	NA	-0.126195	NA	NA	-0.166182	NA	NA
BPHL	Q86WA6-2;Q86WA6;Q49AI2;B4DML3;H7C0M3	-0.160087	0.667674	-0.0621885	0.448481	0.231194	0.0773735	-0.535429	0.287721	-0.5889	0.11521	0.975524	0.6558		UID10641	DCLK1.164.S.1	DCLK1	0.295803	NA	NA	0.405478	NA	NA	-0.368654	NA	NA	-0.892447	NA	NA
BPI	A0A2R8YDF1;P17213;H0Y738;A0A0D9SFX6	0.375959	0.666005	-0.420202	-0.107195	0.932591	0.204207	-0.119815	0.948868	0.316646	-1.55681	0.784172	-2.351		UID10642	DCLK1.165.S.1	DCLK1	0.866059	NA	NA	-0.235074	NA	NA	-0.46385	NA	NA	-0.785202	NA	NA
BPNT1	O95861;O95861-4;O95861-2;A6NF51;F8VVW8;F8W1J0;F8VZG4	-0.142387	0.682702	0.0155852	-0.214161	0.585546	-0.295122	0.250734	0.665695	0.235693	0.0211953	0.993783	0.272656		UID10643	DCLK1.172.S.1	DCLK1	0.440216	NA	NA	-0.0523042	NA	NA	-0.394796	NA	NA	-0.472687	NA	NA
BPNT2	Q9NX62;H0YBS3;H0YB38	-0.620934	0.0244823	-0.584663	0.676379	0.0440075	0.690358	0.306692	0.597998	0.449077	-0.260243	0.931559	-0.412361		UID10644	DCLK1.305.S.1	DCLK1	0.556313	NA	NA	-0.186623	NA	NA	-0.619441	NA	NA	-0.222941	NA	NA
BPTF	A0A2R8Y7Q1;E9PE19;E7ETD6;A0A0A0MR81;J3QQQ8;J3KSK9;J3QQK4;J3KSY0;J3QLW4	NA	NA	-0.0456105	NA	NA	0.11483	NA	NA	-0.369935	NA	NA	-0.376138		UID10645	DCLK1.307.S.1	DCLK1	2.02239	1.17761	0.283615	0.707529	1.70737	0.17845	-2.39438	-2.99363	0.0292863	-2.71465	-3.57511	0.509179
BPTF	Q12830;Q12830-4;Q12830-2;F5GXF5	-0.0345388	0.793424	-0.106828	-0.067925	0.638755	-0.0617921	0.109493	0.572974	0.0998541	0.352254	0.581843	0.301745		UID10646	DCLK1.310.S.1	DCLK1	0.978473	NA	NA	-0.500814	NA	NA	-0.389391	NA	NA	-1.32839	NA	NA
BRAF	H7C560;A0A2R8Y8E0;P15056;A0A2U3TZI2;A0A2R8YDP5;A0A2R8Y492;A0A2R8Y679;H7C4S5;A0A2R8Y467;H7C5K3;A0A2R8YES9	-0.135796	0.479449	0.0400711	-0.238526	0.261094	-0.37964	0.494204	0.0452364	0.375574	0.126271	0.947387	0.15754		UID10649	DCLK1.2.S.1	DCLK1	0.624926	0.3398	0.823993	0.144391	1.48707	0.296721	0.083657	-1.4509	0.437641	-1.72908	-1.98723	0.776257
BRAP	J3KNN7;Q7Z569;Q7Z569-2	0.00718186	0.982713	0.124436	-0.231712	0.387906	-0.16969	0.472968	0.135402	0.198048	-0.010183	0.99535	-0.0847374		UID1065	RMI1.284.S.1	RMI1	-0.606186	-0.619186	0.0085429	0.0939417	0.301177	0.402993	0.29557	0.471381	0.258943	0.268795	0.55609	0.762092
BRAT1	Q6PJG6;Q6PJG6-3;Q6PJG6-2;F8WDN5	0.0966913	0.668287	0.00798329	-0.220792	0.348247	-0.202758	0.231022	0.495697	0.42868	-0.181464	0.923937	-0.0326941		UID10651	DCLK1.330.S.1	DCLK1	0.304136	0.814899	0.298293	0.458491	0.984627	0.289129	-0.628053	-1.51921	0.110116	-0.369552	-1.2477	0.739122
BRAWNIN	Q69YU5	1.34955	0.000240432	1.61184	-1.16671	0.0194428	-1.13426	-0.833424	0.215682	-0.632443	-1.25381	0.633177	-0.639317		UID10652	DCLK1.332.S.1	DCLK1	0.811047	1.13302	0.352305	0.0477563	0.774204	0.632522	-0.789217	-1.93489	0.273634	-1.05644	-2.81222	0.574373
BRCA1	P38398-4;P38398;P38398-8;P38398-7;Q5YLB2;A0A0U1RRA9;P38398-5;E7EUM2;B7ZA85;P38398-3;P38398-6;E7EWN5;A0A494C182;E9PH68;H0Y8B8;Q3B891;H0Y881;A0A0A0MSN1;A0A2R8Y7V5;E7EQW4;H0Y8D8;E7ENB7;C9IZW4;A0A2R8Y587;H0Y850;K7EPC7	-0.0619882	0.93554	0.138515	0.450864	0.532357	0.469865	-0.176255	0.897937	-0.427245	-0.474571	0.915538	-0.491028		UID10654	DCLK1.337.S.1	DCLK1	1.54094	1.0552	0.285982	0.380468	1.23026	0.306711	-1.65482	-2.40958	0.0612899	-1.6721	-2.90644	0.574357
BRCA2	P51587;H0YD86;A0A590UJU6	NA	NA	0.13576	NA	NA	-0.169588	NA	NA	-0.0609301	NA	NA	-0.122734		UID10655	DCLK1.340.S.1	DCLK1	1.96569	1.53023	0.15553	0.613853	1.10313	0.442615	-3.14084	-3.70458	0.0108508	-0.513764	-1.28829	0.926363
BRCC3	P46736;P46736-2;H9KVA9;P46736-3;A0A0D9SF50;A0A087WZR3;P46736-4;P46736-5;X6RJS7;A0A0A0MS96	0.0276456	0.89458	-0.103415	-0.0111733	0.969877	0.0203681	-0.0509921	0.896532	-0.103788	0.0331684	0.988398	0.538085		UID10656	DCLK1.298.S.1	DCLK1	0.168932	0.0877237	0.967958	1.0678	2.70715	0.0675015	-0.402638	-1.74071	0.432559	-1.70825	-4.25408	0.548351
BRD1	O95696-2;O95696;J3KQ61	-0.295001	0.0320328	-0.293442	0.303433	0.0730748	0.201018	0.0718128	0.837103	-0.0101286	0.347444	0.768384	0.235847		UID10657	DCLK1.364.S.1	DCLK1	0.554212	NA	NA	-0.298917	NA	NA	-0.0062988	NA	NA	-0.744151	NA	NA
BRD2	P25440-2;P25440;A0A0G2JK44;H0Y6K2;A0A140T9E9;P25440-3;A0A140T9V2;A0A0G2JHL0;U3KQA6;A0A140T9F7;A0A0G2JHN8;A0A140T9I1;E9PIQ3;H0YDJ7;A0A140T9X8;H0Y799;U3KPW0;E9PKQ9;REV__A0A0G2JHN8;REV__P25440-4;REV__A0A140T9I1	0.0479099	0.786156	0.085597	-0.212349	0.192596	-0.251005	0.261626	0.222137	0.220775	-0.139651	0.916559	-0.0400304		UID10658	ERC1.187.S.1	ERC1	-0.461159	-0.41349	0.205087	0.519895	0.485853	0.219201	-0.175538	-0.0122677	0.989982	-0.389554	-0.479131	0.846801
BRD3	Q15059;Q15059-2;A9J571	0.0864413	0.666681	0.0695007	0.0888849	0.716072	0.129784	-0.0471176	0.91445	-0.0367411	-0.333246	0.79984	-0.726627		UID10659	ANKRD28.990.S.1	ANKRD28	-0.298732	NA	NA	0.311761	NA	NA	-0.078637	NA	NA	0.385476	NA	NA
BRD4	O60885;O60885-2;O60885-3;M0QZD9;M0QYW0;M0R0H4	-0.0275879	0.866637	-0.0307671	0.118805	0.449509	0.190933	-0.0917194	0.71517	-0.314269	0.4257	0.562073	0.294976		UID1066	RMI1.292.S.1	RMI1	0.0450341	0.308292	0.479367	-0.270811	-0.624951	0.194174	0.14426	0.238247	0.768375	0.0879945	0.583267	0.83214
BRD7	Q9NPI1;Q9NPI1-2;I3L4V5;I3L0Y7	-0.279887	0.00630156	-0.242079	0.240816	0.064748	0.110296	0.13132	0.541341	-0.0356886	0.0121524	0.992439	0.173159		UID10660	ANKRD28.1011.S.1	ANKRD28	0.260849	-0.289916	0.665034	0.0823223	0.223378	0.806435	0.137345	0.614462	0.526667	-1.74897	-2.33498	0.388753
BRD8	Q9H0E9-2;H7C179;H7C127;Q9H0E9-4;H7C128;B5MCW3;Q9H0E9;Q9H0E9-3;H0YAH7;F8WBH2;H7C2P4;C9JV05;H0YA84;F8WDX5;D6RID0;F8WCS7	-0.279669	0.0149564	-0.189217	0.231882	0.114461	0.127341	0.0360203	0.91445	-0.131285	0.543454	0.403028	0.466805		UID106603	MAP1A.2074.S.3	MAP1A	0.0104096	NA	NA	0.0941561	NA	NA	-0.727626	NA	NA	-0.272263	NA	NA
BRD9	Q9H8M2;Q9H8M2-3;Q9H8M2-6;Q9H8M2-1;Q9H8M2-2;H0YBR9;H0YAW8;H0YBF1;Q9H8M2-4;C9JBY0	-0.0563183	0.791307	0.12962	0.0377329	0.889113	0.0101521	0.0693455	0.861053	-0.104138	0.379309	0.768384	0.289084		UID106604	MAP1A.2090.S.3	MAP1A	-0.122667	NA	NA	0.031821	NA	NA	-0.34387	NA	NA	-0.47184	NA	NA
BRF1	Q92994;Q92994-5;Q92994-7;Q92994-8;Q92994-9;Q92994-3;F8VS45;F8VWT8;H0YIV6;Q3SYD7;A3KN61;Q92994-6;Q92994-4;F6VUY7;Q92994-2	-0.100146	0.846117	0.160902	0.153853	0.79472	-0.0228512	0.277822	0.731984	0.538892	-1.4936	0.486945	-1.06024		UID106605	MAP1A.2092.S.3	MAP1A	-0.21522	NA	NA	0.0870793	NA	NA	-0.517425	NA	NA	-0.305267	NA	NA
BRF2	Q9HAW0-2;Q9HAW0;E5RGF6;E5RGX1	-0.570132	0.0348694	0.312977	0.446245	0.229243	5.09311e-05	0.394912	0.492084	-0.29394	-0.268644	0.953877	-0.72417		UID10661	ARHGEF11.1155.S.1	ARHGEF11	0.858381	NA	NA	-0.647748	NA	NA	-0.14687	NA	NA	0.276255	NA	NA
BRI3	O95415-2;O95415	NA	NA	0.0316492	NA	NA	-0.0598386	NA	NA	0.275952	NA	NA	-0.225843		UID10662	ARHGEF11.614.S.1	ARHGEF11	0.095237	-0.130059	0.738444	-0.415899	-0.33777	0.388011	1.15616	0.64157	0.134289	-1.1307	-0.0514111	0.987505
BRI3BP	Q8WY22;A0A5F9ZHY7;REV__Q96PE2	-0.384274	0.522833	-0.83886	0.728275	0.246067	0.773818	-0.02918	0.982669	0.470724	-0.829941	0.820511	-0.277506		UID10664	ARHGEF11.1295.S.1	ARHGEF11	-0.0086139	-0.245505	0.147062	-0.248716	-0.174527	0.453419	0.706916	0.634459	0.00292453	-0.408331	-0.126141	0.938986
BRIP1	Q9BX63;Q9BX63-2;J3QQP5;J3QKX0	NA	NA	-0.0468135	NA	NA	0.155079	NA	NA	-0.450786	NA	NA	0.132962		UID10665	ARHGEF11.1300.S.1	ARHGEF11	0.10948	NA	NA	-0.174045	NA	NA	0.0660307	NA	NA	0.269204	NA	NA
BRIX1	Q8TDN6	0.771983	0.0001533	0.745057	-0.658997	0.010482	-0.824108	-0.659575	0.0566588	-0.324481	0.437959	0.825887	0.583975		UID10666	ARHGEF11.251.S.1	ARHGEF11	-0.0692482	NA	NA	0.053587	NA	NA	-0.577847	NA	NA	-0.169441	NA	NA
BRK1	Q8WUW1;Q8WUW1-2	0.029583	0.923583	-0.163314	-0.0178175	0.965904	0.11694	0.107133	0.832515	0.237198	-0.348736	0.857663	-0.2842		UID106668	RPS6KA4.672.S.3	RPS6KA4	0.656291	NA	NA	-0.263766	NA	NA	-0.393698	NA	NA	-0.165317	NA	NA
BRMS1	E9PJF5;G5E9I4;Q9HCU9;H0YCF7;E9PPD1;REV__H0Y5F2;REV__H7BXQ2;REV__Q5SNV9;REV__Q5SNV9-2	0.0433182	0.90611	-0.407695	-0.275313	0.398396	0.0150976	0.194358	0.726554	0.550438	0.70648	0.863132	-0.336988		UID106669	RPS6KA4.675.S.3	RPS6KA4	0.471462	NA	NA	-0.235403	NA	NA	-0.327961	NA	NA	-0.0745919	NA	NA
BRMS1L	Q5PSV4;Q5PSV4-2;H0YHD0	-0.748038	0.00352854	-0.638003	1.14697	7.39745e-05	0.96818	-0.0455144	0.951425	-0.0233016	-0.185905	0.953877	-0.0801316		UID10667	ARHGEF11.255.S.1	ARHGEF11	-0.789184	-0.650533	0.176019	0.312711	-0.0835784	0.922906	1.24586	1.01644	0.138462	-1.2149	-0.188603	0.982316
BROX	Q5VW32;Q5VW32-2;F5GXQ0;Q5VW33	-0.750435	0.00104483	-0.971189	0.564089	0.0585232	0.591474	0.463945	0.27757	0.486769	0.363657	0.877537	0.114438		UID106670	RPS6KA4.676.S.3	RPS6KA4	0.0994394	NA	NA	-0.111549	NA	NA	-0.0888995	NA	NA	0.481129	NA	NA
BRPF1	P55201-3;P55201;P55201-2;A0A5F9ZH11;P55201-4;A0A5F9ZHW9;A0A5F9ZHX4;C9JHC0;C9JDK5	-0.0709312	0.638618	-0.0133888	0.229119	0.122312	0.148777	-0.191841	0.378893	-0.219673	0.138419	0.913682	-0.0396256		UID10668	ARHGEF11.271.S.1	ARHGEF11	-0.156058	-0.329034	0.402626	0.147766	0.0500626	0.941508	-0.0594688	0.457824	0.457864	-0.725066	-0.703974	0.802674
BRPF3	Q9ULD4;E9PI60;Q9ULD4-3;Q9ULD4-2;H0Y7I6;F6XDC4;E9PSF3;H0Y7B4;E9PJ12;A8WI62;A8WI61	-0.517333	0.0779056	0.0906104	0.0672435	0.898055	-0.0883995	0.897151	0.0439754	0.362854	0.119302	0.974203	0.15264		UID10669	ARHGEF11.35.S.1	ARHGEF11	-0.52693	NA	NA	0.413814	NA	NA	-0.419189	NA	NA	-0.363621	NA	NA
BRWD1	Q9NSI6-2;Q9NSI6-3;Q9NSI6;H7BZR9;H0Y5I9;H0Y463;H7C409;H0Y500	NA	NA	0.112968	NA	NA	-0.329628	NA	NA	0.646378	NA	NA	-0.579037		UID106694	BCLAF1.196.S.3	BCLAF1	0.28992	NA	NA	-0.203931	NA	NA	-0.289839	NA	NA	-0.16276	NA	NA
BRWD3	Q6RI45-2;Q6RI45;Q6RI45-5;Q6RI45-3;Q6RI45-4	NA	NA	0.236828	NA	NA	-0.0650359	NA	NA	-0.182224	NA	NA	-0.211259		UID1067	ROBO1.901.S.1	ROBO1	0.0510641	NA	NA	-0.642981	NA	NA	0.26637	NA	NA	1.74753	NA	NA
BSCL2	J3KQ12;Q96G97-4;E9PIU3;H7BXM1;E9PJK0;E9PSB5;E9PR78;Q96G97;E9PPN5;E9PJS9;F8WER0;H7C2D5;F8W7Q8	NA	NA	-0.427178	NA	NA	0.678406	NA	NA	-0.136781	NA	NA	-0.3214		UID10671	ARHGEF11.635.S.1	ARHGEF11	0.0180321	-0.268087	0.296797	-0.1179	-0.105429	0.793348	0.469892	0.572761	0.116747	-0.260405	-0.0816372	0.974553
BSDC1	Q9NW68-4	NA	NA	-0.138531	NA	NA	0.111023	NA	NA	0.0113177	NA	NA	0.477116		UID106710	BCLAF1.257.S.3	BCLAF1	-0.0870326	NA	NA	0.174661	NA	NA	-0.177912	NA	NA	-0.468375	NA	NA
BSDC1	Q9NW68;Q9NW68-7;Q9NW68-3;Q9NW68-8;Q9NW68-2;Q9NW68-9;Q9NW68-5;E9PS77;F8W6C6;E9PNA9;Q9NW68-6	-0.31535	0.0960966	-0.114758	0.392892	0.0808143	0.184051	-0.0359562	0.945202	-0.00918043	-0.562869	0.675152	-0.425096		UID106712	BCLAF1.262.S.3	BCLAF1	-0.0796763	NA	NA	0.143096	NA	NA	-0.388968	NA	NA	-0.234544	NA	NA
BSG	A0A087X2B5;P35613-2;P35613;P35613-4;I3L192;A0A087WUV8;P35613-3;R4GMX5;R4GN83;A0A2R8YDZ0	0.123663	0.700995	-0.172618	0.257683	0.448582	0.520649	-0.561901	0.156299	-0.436166	-0.145011	0.963338	-0.467908		UID106713	BCLAF1.266.S.3	BCLAF1	-0.132507	NA	NA	0.0650839	NA	NA	0.0890739	NA	NA	-0.381104	NA	NA
BSPRY	Q5W0U4;Q5W0U4-2	-0.139096	0.872165	0.0453932	-0.0918427	0.932591	-0.137845	0.333366	0.832041	0.0779223	NA	NA	-0.954716		UID106716	BCLAF1.117.S.3	BCLAF1	-0.0488137	NA	NA	0.106911	NA	NA	-0.133869	NA	NA	-0.37073	NA	NA
BST1	A6NC48;Q10588;H0Y984;Q10588-2;H0Y8G4;H0Y9Q9	-0.142656	0.832415	-0.404493	-0.372949	0.590238	-0.142651	0.384668	0.71726	0.369272	1.08752	0.79096	-0.888606		UID10672	ARHGEF11.2.S.1	ARHGEF11	-0.295011	-0.149517	0.640031	-0.100732	-0.0493953	0.918069	0.388217	0.276757	0.543022	-0.109401	0.393384	0.858026
BST2	Q10589-2;Q10589	-0.045727	0.92392	-0.315349	0.926858	0.0103707	1.04196	-0.885815	0.0721161	-0.730738	0.0730161	0.988536	-0.0300927		UID106722	BCLAF1.181.S.3	BCLAF1	0.364002	NA	NA	-0.230424	NA	NA	-0.0526768	NA	NA	0.0170683	NA	NA
BTAF1	O14981;A0A0A0MTH9;O14981-2	-0.398865	0.00036494	-0.36757	0.234732	0.123368	0.10315	0.272422	0.177164	0.231137	0.526723	0.457971	0.412036		UID106728	BCLAF1.123.S.3	BCLAF1	-0.107574	NA	NA	0.07992	NA	NA	-0.0753984	NA	NA	-0.434592	NA	NA
BTBD1	Q9H0C5;Q9H0C5-2	-0.028999	0.949017	-0.293874	-0.436288	0.262642	-0.529071	0.184034	0.782645	0.533396	0.996845	0.435475	1.26043		UID106729	BCLAF1.125.S.3	BCLAF1	-0.0588072	NA	NA	0.11754	NA	NA	-0.291683	NA	NA	-0.51119	NA	NA
BTBD10	B7Z503;Q9BSF8;Q9BSF8-2;E9PKU9	NA	NA	0.140058	NA	NA	-0.100414	NA	NA	-0.253549	NA	NA	-0.129716		UID10673	ARHGEF11.1480.S.1	ARHGEF11	-0.091216	-0.526468	0.0597678	0.243567	0.0251082	0.964854	-0.210658	0.678381	0.138246	-1.19863	NA	NA
BTBD2	Q9BX70;K7ENV9;K7EMW9;Q9BX70-2	0.196753	0.284081	-0.209483	-0.07928	0.756608	0.159862	-0.346895	0.222973	0.0151874	0.29978	0.872793	0.361067		UID106731	BCLAF1.283.S.3	BCLAF1	-0.0789977	NA	NA	0.03221	NA	NA	0.0326188	NA	NA	-0.0556923	NA	NA
BTBD9	Q96Q07-2;Q96Q07-3;Q96Q07	NA	NA	-0.545493	NA	NA	0.232243	NA	NA	0.417147	NA	NA	1.58704		UID106732	BCLAF1.288.S.3	BCLAF1	-0.0864302	NA	NA	-0.115017	NA	NA	0.266679	NA	NA	-0.166474	NA	NA
BTD	A0A5F9ZHF5;A0A5F9ZH97;A0A5F9ZHE9;A0A5F9ZHR1;A0A2R8Y5J9	0.393172	0.653079	-0.237936	-0.557321	0.579196	-0.384483	0.396885	0.809885	1.10883	-1.35873	0.806422	-0.833506		UID106733	BCLAF1.295.S.3	BCLAF1	-0.169904	NA	NA	0.117072	NA	NA	0.0258666	NA	NA	0.108203	NA	NA
BTD	P43251-4;P43251;P43251-3;P43251-2;A0A5F9ZH80;C9JSN9;A0A5F9ZH15	0.852843	0.0381704	1.10724	-0.077628	0.918009	-0.37197	-1.14097	0.0779397	-0.831774	0.0911906	0.989574	-0.272111		UID10674	LSM1.123.S.1	LSM1	0.584604	0.22691	0.321311	-0.370335	-0.106373	0.767258	0.183032	-0.0560859	0.915723	-0.373274	-0.454146	0.734155
BTF3	P20290-2;D6RDG3	NA	NA	-0.394426	NA	NA	-0.296392	NA	NA	0.913192	NA	NA	-0.689558		UID10675	FYB1.780.S.1	FYB1	0.440716	NA	NA	-0.0345726	NA	NA	-0.793927	NA	NA	-0.0936685	NA	NA
BTF3	P20290;H0Y9Y1	0.579763	0.0151644	0.754448	-0.780181	0.00502575	-0.826168	-0.0855147	0.90165	-0.176531	0.0570413	0.988398	0.249059		UID10676	FYB1.673.S.1	FYB1	0.359098	0.242406	0.645503	-0.0859933	-0.202213	0.772379	-0.1703	-0.0518423	0.96358	-0.791365	0.0544141	0.989628
BTF3L4	Q96K17;E9PL10;Q96K17-3;Q96K17-2	-0.469077	0.031365	-0.126157	0.370401	0.187981	0.185573	0.232899	0.611628	0.114032	0.224084	0.924607	0.242825		UID10679	FYB1.182.S.1	FYB1	0.170039	NA	NA	-0.120995	NA	NA	-0.0640794	NA	NA	-0.0724222	NA	NA
BTG1	P62324	NA	NA	0.298752	NA	NA	-0.162588	NA	NA	-0.388184	NA	NA	0.458636		UID106799	MS4A1.7.S.3	MS4A1	0.427473	NA	NA	-0.231902	NA	NA	-0.353617	NA	NA	-0.187476	NA	NA
BTG2	P78543	NA	NA	1.11008	NA	NA	-0.491968	NA	NA	-0.571236	NA	NA	-1.35576		UID1068	ROBO1.1016.S.1	ROBO1	-0.394542	NA	NA	-0.0281107	NA	NA	0.511377	NA	NA	1.16845	NA	NA
BTLA	Q7Z6A9-2;Q7Z6A9	0.0187716	0.980684	0.894362	-0.977893	0.0797869	-1.11418	1.19745	0.0982198	0.701609	-0.619976	0.888395	-1.09855		UID10680	FYB1.184.S.1	FYB1	-0.615423	0.290281	0.754887	0.489582	-0.869948	0.340811	0.180015	0.666633	0.622671	-0.0021304	-0.372058	0.959279
BTN3A1	O00481;O00481-4;O00481-2;O00481-3	-0.124327	0.78318	-0.19559	1.25719	0.000396414	1.27682	-1.25111	0.00880888	-1.11437	-0.53864	0.863132	-0.791477		UID10681	FYB1.225.S.1	FYB1	0.117252	NA	NA	-0.0139906	NA	NA	-0.0701003	NA	NA	0.0843094	NA	NA
BTN3A2	P78410-3;P78410-2;P78410;E9PRR1;S4R3N0	-1.11424	0.366315	-1.51807	1.94265	0.142376	1.75056	-0.586425	0.825642	-0.138866	-0.658228	0.967045	-0.241909		UID106813	SYBU.2.S.3	SYBU	0.289876	NA	NA	-0.0693744	NA	NA	-0.327632	NA	NA	-0.302383	NA	NA
BUB1	O43683-2;O43683;O43683-3;A0A590UJ99;A0A590UK50	NA	NA	-0.484975	NA	NA	0.5827	NA	NA	0.0930941	NA	NA	-0.787795		UID106814	SYBU.6.S.3	SYBU	0.389125	NA	NA	-0.291617	NA	NA	-0.179457	NA	NA	0.0798762	NA	NA
BUB1B	O60566-3;O60566;O60566-2	0.698388	0.293264	0.525232	-0.289731	0.781283	-0.275142	-0.656317	0.576768	-0.518941	-0.759794	0.876122	-0.212746		UID10682	FYB1.558.S.1	FYB1	0.163489	0.547831	0.321529	0.367871	-0.48688	0.497212	-0.632681	-0.400884	0.706159	-1.5814	-0.0846678	0.98751
BUB3	O43684;O43684-2;J3QT28;J3QSX4	-0.0926419	0.458722	-0.0832999	0.165382	0.228215	0.119069	-0.0435891	0.87737	-0.114049	0.21836	0.813116	0.282282		UID10683	FYB1.329.S.1	FYB1	-0.144207	0.12019	0.805123	0.208348	-0.464306	0.310831	0.181377	0.425426	0.503669	0.0568248	-0.307105	0.929193
BUD13	Q9BRD0;Q9BRD0-2;H7C462	0.151947	0.385003	0.192469	0.0387172	0.88458	-0.0831071	-0.189301	0.535344	-0.259538	-0.27777	0.845485	0.0335564		UID10684	FYB1.46.S.1	FYB1	-0.305003	-0.0918503	0.881434	0.434502	0.353874	0.545045	0.339609	-0.193714	0.83952	-0.804243	-0.502418	0.88325
BUD23	O43709;O43709-3;H7C0G4;H7C170;F8VZ18;F8WD87;B3KR83;F8WD67;E9PCQ7;F2Z3D9;O43709-2	-0.169877	0.623561	-0.094004	0.351469	0.340294	0.388798	0.187817	0.768491	-0.232015	-0.672314	0.769637	-0.644181		UID10686	FYB1.205.S.1	FYB1	-0.211787	NA	NA	-0.0643425	NA	NA	0.184514	NA	NA	0.132269	NA	NA
BUD31	P41223;P41223-2;C9JCD9;F8WCN7	0.0372639	0.862883	1.65239e-05	0.00259532	0.993138	0.0695602	-0.0147267	0.970971	-0.249575	-0.109696	0.948587	0.0731489		UID10687	FYB1.209.S.1	FYB1	-0.431271	-0.155961	0.824071	0.653499	0.230966	0.781962	0.384608	0.108639	0.933207	-1.13419	-0.449807	0.921392
BYSL	Q13895;F8WBL2;H7BY94	0.29334	0.286988	0.259271	-0.594453	0.0460329	-0.717689	0.268813	0.601643	0.682028	-0.209331	0.941966	0.336498		UID10688	FYB1.235.S.1	FYB1	0.248968	0.479193	0.413979	0.0978601	-0.744103	0.264459	0.0612368	0.323377	0.780993	-1.02731	-0.22111	0.966404
BZW1	Q7L1Q6;Q7L1Q6-2;Q7L1Q6-4;Q7L1Q6-3;C9IZ80;C9JFN4;C9J188;C9JWF5;H0Y503;C9JV57	-0.115078	0.455282	-0.124742	-0.0395883	0.860643	-0.0224685	0.285516	0.188125	0.275954	0.0673802	0.967045	0.0827807		UID10689	FYB1.245.S.1	FYB1	-0.33078	0.0428899	0.967704	0.753942	0.0461797	0.969721	0.0607006	0.0537196	0.975207	-1.12315	-0.364987	0.955576
BZW2	Q9Y6E2;E7ETZ4;B5MCH7;Q75MG1;B5MCE7;E9PFD4;E7EMS9;C9JF98;Q9Y6E2-2;E9PFE3;F8WDX8	0.678497	0.000272954	0.483172	-0.895247	3.19431e-05	-0.772947	0.056619	0.920387	0.279996	-0.253358	0.904992	0.0756304		UID106894	PCF11.370.S.3	PCF11	0.0391517	NA	NA	-0.117483	NA	NA	-0.0308065	NA	NA	-0.576346	NA	NA
C11orf54	Q9H0W9-2;Q9H0W9;A0A087WT99;Q9H0W9-3;Q9H0W9-4;E9PQS1;E9PPB5;E9PJU8;E9PIP1;E9PSC3;E9PLC5;E9PLB3;E9PR95	-0.430709	0.0566848	-0.43768	0.806875	0.00108525	0.754143	-0.0657004	0.916181	0.18416	-1.31419	0.243222	-0.8334		UID106895	PCF11.372.S.3	PCF11	0.230906	NA	NA	-0.0495839	NA	NA	-0.355294	NA	NA	-0.242059	NA	NA
C11orf68	Q9H3H3-3;Q9H3H3;Q9H3H3-1	0.18032	0.470989	0.0351138	-0.282116	0.317429	-0.28026	0.20063	0.662028	0.108812	0.0925479	0.973061	0.927731		UID1069	LILRB4.318.S.1	LILRB4	0.897862	0.921877	0.00714977	-0.64606	-0.785327	0.081985	-0.719447	-0.532584	0.427237	1.41094	0.212252	0.958346
C11orf96	A0A087WW59;Q7Z7L8	1.48844	0.00457394	1.65524	-1.6705	0.0084433	-1.58939	-0.202415	0.895641	-0.84196	-0.196722	0.979032	1.07728		UID10691	FYB1.665.S.1	FYB1	-0.0181659	0.802959	0.441035	0.320144	-1.05588	0.408751	-0.187923	0.326796	0.875867	-0.73466	-0.580881	0.94466
C11orf98	E9PRG8;E9PLD3;A0A494BXY3	1.06114	8.99494e-08	1.04966	-0.761051	0.00364742	-0.934195	-0.699827	0.0491366	-0.502907	-0.24917	0.918809	0.0733778		UID10692	FYB1.645.S.1	FYB1	-0.0450205	-0.192416	0.818966	0.303789	0.00252544	0.998255	-0.302059	-0.251969	0.877676	-0.431329	0.585311	0.936804
C12orf29	Q8N999;Q8N999-3;G3V1X7;Q8N999-2	0.477868	0.0481032	0.205213	-0.522285	0.0751868	-0.124565	0.0258325	0.967745	-0.0631221	-0.363309	0.872793	-0.310099		UID10693	FYB1.649.S.1	FYB1	0.109915	NA	NA	-0.128089	NA	NA	0.0634768	NA	NA	-0.523881	NA	NA
C12orf4	Q9NQ89;F5GXX6;F5H744;F5H271;H0YGS6	1.32714	0.120815	1.16655	-0.958887	0.393403	-1.16224	-0.712131	0.694225	0.341418	-1.75316	0.805238	-1.63612		UID10694	FYB1.573.S.1	FYB1	0.0814839	0.113786	0.870712	0.16467	-0.0222383	0.981263	0.0812058	0.0997009	0.931247	-0.90374	-0.211627	0.963097
C12orf45	Q8N5I9;A0A087WT30;J3KN91;A0A1B0GW16	0.532613	0.210866	0.437858	0.689821	0.169117	0.427603	-1.16159	0.056732	-0.592724	-0.982116	0.769637	-1.02169		UID10695	FYB1.30.S.1	FYB1	-0.104697	NA	NA	0.100327	NA	NA	-0.121703	NA	NA	0.0788741	NA	NA
C12orf57	Q99622;U3KQ85;U3KQ07;F5GXW5	-0.458453	0.0958924	-0.594775	0.229371	0.555625	0.242669	0.293298	0.596224	0.375249	-0.0377924	0.992439	0.189786		UID10696	SCAMP1.112.S.1	SCAMP1	0.27529	NA	NA	-0.275576	NA	NA	-0.105977	NA	NA	0.913963	NA	NA
C12orf65	Q9H3J6;F5GWJ6;F5H4X5;Q9H3J6-2	0.378145	0.229231	0.799493	0.0117272	0.984585	0.22767	-0.796165	0.112404	-1.49859	-0.561017	0.907631	-0.816114		UID106966	WNK1.1782.S.3	WNK1	-0.0927241	-0.109009	0.765814	0.301088	0.430043	0.185872	-0.13652	-0.375065	0.466411	-0.286206	0.134053	0.967709
C14orf119	Q9NWQ9	0.240033	0.458382	0.190273	-0.183249	0.658963	0.242848	-0.416696	0.464281	-0.93036	0.402541	0.931788	-0.513638		UID106967	WNK1.1785.S.3	WNK1	-0.108217	-0.109009	0.765814	0.343416	0.430043	0.185872	-0.134861	-0.375065	0.466411	-0.387573	0.134053	0.967709
C14orf93	Q9H972-2;Q9H972;A0A0C4DFZ6;G5E9D9;G3V396;G3V4W6;G3V2P0;J3KPV9	NA	NA	-0.305827	NA	NA	0.372567	NA	NA	-0.514562	NA	NA	-0.275572		UID106968	WNK1.1790.S.3	WNK1	-0.147793	-0.109009	0.765814	0.380893	0.430043	0.185872	-0.223657	-0.375065	0.466411	-0.212086	0.134053	0.967709
C15orf39	Q6ZRI6;Q6ZRI6-2;H3BMJ2;Q6ZRI6-3;H3BN41;H3BRS2;H3BT66	0.302987	0.199143	0.0578318	-0.230775	0.454638	-0.380162	-0.053173	0.931068	0.48398	-0.0347183	0.992439	0.250956		UID10697	SCAMP1.41.S.1	SCAMP1	0.275592	NA	NA	-0.113782	NA	NA	-0.239352	NA	NA	0.0952619	NA	NA
C15orf40	Q8WUR7;H3BMR1;Q8WUR7-2;Q8WUR7-3;H0YAC3;H0Y996;H3BQZ5	0.273546	0.19098	0.380711	-0.054764	0.871365	-0.0916215	-0.354156	0.30259	-0.524825	-0.386303	0.825703	-0.387412		UID10698	SCAMP1.43.S.1	SCAMP1	1.11809	-0.0910773	0.847369	-0.423039	0.522836	0.273581	-0.887592	-0.172399	0.829397	-0.772363	-0.514697	0.789946
C16orf54	Q6UWD8	-1.11628	0.000206425	-0.924151	0.16352	0.757499	-0.133125	1.42709	0.00218455	1.10545	0.541797	0.863132	1.10407		UID10699	SCAMP1.2.S.1	SCAMP1	0.744079	NA	NA	-0.353751	NA	NA	-0.239943	NA	NA	-0.489154	NA	NA
C16orf70	Q9BSU1;H3BSG0;H3BS58;Q9BSU1-2;H3BRA5	-0.538451	0.000170692	-0.625337	0.307263	0.106597	0.318002	0.470625	0.0639118	0.464644	0.254943	0.909677	-0.239896		UID107	NOMO2.1202.S.1	NOMO2	0.626211	NA	NA	-0.422646	NA	NA	-0.081834	NA	NA	-0.835038	NA	NA
C16orf86	Q6ZW13;A0A087X1J0;R4GNF0	NA	NA	-0.311243	NA	NA	0.407882	NA	NA	0.388329	NA	NA	-0.524596		UID1070	LILRB4.319.S.1	LILRB4	1.03378	1.21362	0.0106829	-0.838876	-1.09614	0.0765363	-0.82974	-0.685577	0.467488	1.67772	0.338805	0.95255
C16orf87	Q6PH81;H3BQL3;Q6PH81-2	NA	NA	-0.107267	NA	NA	0.156761	NA	NA	-0.0427019	NA	NA	0.086789		UID10700	SCAMP1.6.S.1	SCAMP1	0.558429	NA	NA	-0.223084	NA	NA	-0.399994	NA	NA	0.128815	NA	NA
C17orf49	F8W1H0	0.270133	0.67265	-0.258188	-0.26685	0.726074	0.0630827	-0.426854	0.698559	0.0609605	0.456933	0.915124	0.747143		UID10701	SCAMP2.319.S.1	SCAMP2	0.00184586	-0.0223631	0.91924	-0.0530744	-0.0233639	0.931943	0.143511	0.184694	0.466411	-0.139851	-0.091571	0.952044
C17orf75	Q9HAS0;J9JIC5;J3KRR1;K7EII1;K7ERX0;J3QKQ1;K7EIQ2	-0.166008	0.464697	0.0398255	0.587971	0.00742997	0.372719	-0.274025	0.452761	-0.122957	-0.661891	0.62043	-0.501054		UID10702	SCAMP2.320.S.1	SCAMP2	-0.0966257	-0.127995	0.421614	-0.0320783	-0.0462108	0.85127	0.245462	0.306965	0.140667	-0.0402757	0.0862513	0.9546
C17orf80	I3L072;Q9BSJ5-2;Q9BSJ5-3;Q9BSJ5;J3KTJ7;J3KT60	-0.289169	0.210696	-0.363143	0.297329	0.29611	0.315373	0.212127	0.644986	0.162568	-0.282367	0.896265	-0.258039		UID10703	SCAMP2.310.S.1	SCAMP2	-0.205344	NA	NA	0.0335661	NA	NA	0.0351808	NA	NA	0.397406	NA	NA
C18orf21	Q32NC0-2;Q32NC0;L7N2F3;K7EM84	0.599909	0.165517	0.734946	-0.823199	0.104254	-0.906881	-0.0890807	0.938045	0.123796	0.417312	0.924607	0.222442		UID10704	ARPC1B.336.S.1	ARPC1B	-0.730612	NA	NA	0.212815	NA	NA	0.597485	NA	NA	1.01298	NA	NA
C18orf25	Q96B23	NA	NA	-0.413754	NA	NA	0.256015	NA	NA	0.0320907	NA	NA	0.319989		UID10705	ARPC1B.361.S.1	ARPC1B	-0.332304	NA	NA	-0.0420236	NA	NA	0.0354332	NA	NA	-0.571588	NA	NA
C18orf25	Q96B23-2;A0A087WVF1;K7EQH1	0.21535	0.281656	0.501088	-0.306348	0.202748	-0.660216	0.0725254	0.877418	0.21419	-0.32307	0.837789	-0.541868		UID10706	MDM4.342.S.1	MDM4	-0.0750971	-0.0529217	0.902743	0.262717	0.601389	0.0727847	-0.0777878	-0.173333	0.774256	-0.939212	-1.29846	0.19497
C18orf32	Q8TCD1	-0.588368	0.0427563	-0.432871	0.722508	0.0363347	0.664101	-0.137318	0.854969	-0.0202212	0.228431	0.946451	-0.258508		UID10707	MDM4.367.S.1	MDM4	0.145638	0.104619	0.845926	0.686304	0.748601	0.0870112	0.0245115	-0.448923	0.508006	-2.17925	-1.86019	0.240188
C19orf12	K7EPS8;Q9NSK7-3;Q9NSK7-4;F8W6J3;Q9NSK7-2	0.495047	0.178443	1.15162	-0.639583	0.176501	-0.891647	0.257753	0.746437	-0.032111	-1.05936	0.528256	-0.207024		UID107070	KLHL1.456.S.3	KLHL1	0.290035	NA	NA	-0.132087	NA	NA	-0.16681	NA	NA	-0.187404	NA	NA
C19orf25	Q9UFG5;E7EP72;K7EK56;Q9UFG5-2;K7ER12;K7EQW1;A0A087WUU5;K7ELZ1	0.11765	0.554541	0.315568	-0.260945	0.214667	-0.322272	0.144889	0.687542	0.222881	0.112428	0.953877	-0.142874		UID10708	MDM4.289.S.1	MDM4	0.160079	NA	NA	0.00101085	NA	NA	-0.0921575	NA	NA	-0.257549	NA	NA
C19orf47	Q8N9M1-2;Q8N9M1;Q8N9M1-3;J3QS80;A0A2R8Y6U9;J3QKZ5;J3QS16;J9JIE4;J3QKY6	-0.150548	0.4581	-0.013825	0.12482	0.631199	0.0372348	0.0268007	0.953924	0.0505615	0.0237085	0.992439	0.204475		UID10709	ZBTB7B.521.S.1	ZBTB7B	0.121227	NA	NA	0.0837444	NA	NA	-0.447125	NA	NA	-0.428629	NA	NA
C19orf53	Q9UNZ5;K7ESE5;A0A0A0MQS3;K7EN09;K7EIU1	0.500089	0.0261204	0.420358	0.216537	0.505368	0.317125	-0.739605	0.0320857	-0.761668	-0.669596	0.701399	-0.305492		UID1071	LILRB1.376.S.1	LILRB1	-0.188545	-0.226902	0.626352	-0.0143439	-0.16639	0.790834	1.12082	1.00171	0.050647	0.172708	-0.839523	0.737991
C1D	J3KPZ4;Q13901	-0.300124	0.0995642	-0.406308	0.490398	0.0171487	0.434541	-0.267821	0.416348	-0.304049	0.690636	0.533739	0.979746		UID10712	ZBTB7B.10.S.1	ZBTB7B	0.256589	NA	NA	-0.289246	NA	NA	-0.0912134	NA	NA	0.232539	NA	NA
C1GALT1	Q9NS00;Q9NS00-2;C9K0C8	0.652193	0.0198542	0.616321	-0.162777	0.717446	-0.201029	-0.703619	0.125662	-0.20687	-0.661747	0.782145	-0.755971		UID10713	ZBTB7B.214.S.1	ZBTB7B	0.131538	-0.0162836	0.937915	-0.10617	-0.0495826	0.829063	-0.0671967	-0.0797976	0.795583	0.473646	0.468483	0.462844
C1GALT1C1	Q96EU7	0.703235	0.0214617	0.875275	-0.247551	0.599451	-0.323362	-0.417187	0.514944	-0.381999	-1.27551	0.418697	-0.359073		UID10714	ZBTB7B.376.S.1	ZBTB7B	-0.490004	NA	NA	0.146681	NA	NA	0.313568	NA	NA	0.53782	NA	NA
C1orf109	V9GYQ8;Q9NX04;V9GYT8;V9GYI2;V9GY35;V9GYN4;Q9NX04-2;A0A087WUX7	0.202134	0.36515	0.032755	-0.247373	0.342443	-0.14964	-0.0631868	0.910962	0.116965	0.240605	0.901934	-0.222592		UID10715	TRIM24.620.S.1	TRIM24	0.157537	-0.355165	0.211471	-0.198216	0.330304	0.407687	-0.169091	0.103511	0.874438	-1.03	0.351633	0.899465
C1orf122	Q6ZSJ8;Q6ZSJ8-2	-0.473865	0.00175728	-0.441656	0.28553	0.165594	0.28128	0.378472	0.151475	0.0603312	0.358033	0.795917	0.127368		UID10716	TRIM24.1008.S.1	TRIM24	-0.346992	-0.145059	0.913695	0.485824	1.21761	0.280054	-0.0378468	-0.711697	0.6957	-0.998081	-2.29915	0.726337
C1orf131	Q8NDD1;Q8NDD1-5;Q8NDD1-6;Q5TBI2;Q5TBH9;Q8NDD1-7	0.339854	0.229538	0.54767	-0.41174	0.23022	-0.61498	-0.139481	0.8352	-0.282183	0.895474	0.671856	-0.171625		UID107186	ALKBH2.125.S.3	ALKBH2	0.096215	NA	NA	-0.0274766	NA	NA	-0.534415	NA	NA	-0.579694	NA	NA
C1orf174	Q8IYL3	-0.407149	0.181613	-0.602313	0.419644	0.263625	0.430404	0.117389	0.877418	0.276999	0.0438512	0.992439	-0.858106		UID107187	ALKBH2.130.S.3	ALKBH2	-0.0862808	NA	NA	0.0415425	NA	NA	0.0512628	NA	NA	-0.0811471	NA	NA
C1orf198	Q9H425-3;Q9H425;Q9H425-2;E5RI90;E5RFY9	-0.601834	0.231909	-1.136	0.404768	0.543062	0.71509	0.356436	0.719981	0.631575	-0.293613	0.960454	-0.76359		UID10719	TRIM24.710.S.1	TRIM24	0.0520395	-0.0974249	0.751855	-0.275246	-0.232252	0.465598	0.323788	0.348308	0.364044	0.235356	0.240418	0.907514
C1orf21	Q9H246;A0A3B3ITU3;A0A6Q8PGF2;A0A6Q8PFS2	NA	NA	0.185734	NA	NA	-0.186136	NA	NA	-0.192981	NA	NA	-0.202614		UID1072	LILRB1.379.S.1	LILRB1	0.189232	-0.168457	0.843557	-0.146381	-0.466795	0.5879	0.140941	1.37667	0.150142	-0.238612	-1.60747	0.824645
C1orf43	X6R6S3;Q9BWL3;A0A1W2PQP6;Q9BWL3-5;Q9BWL3-3;Q9BWL3-4;Q9BWL3-2;A0A3B3IS96;A0A1W2PQS0;X6R6F3	-0.11422	0.755613	-0.297857	-0.0170592	0.973819	0.338215	-0.135421	0.857444	-0.357133	1.17475	0.677784	-0.0235133		UID10720	TRIM24.41.S.1	TRIM24	0.158865	NA	NA	-0.0743601	NA	NA	-0.0930378	NA	NA	0.0579292	NA	NA
C1orf50	Q9BV19;R4GMT4;B4DSR2	-0.11827	0.556273	-0.166282	-0.141412	0.555389	-0.297222	0.249029	0.417841	0.435678	0.61378	0.576543	0.786068		UID107244	SUPT20H.510.S.3	SUPT20H	-0.0929047	NA	NA	-0.117657	NA	NA	-0.130875	NA	NA	-0.122576	NA	NA
C1orf52	Q8N6N3;Q8N6N3-2;Q8N6N3-3	-0.309252	0.0756282	-0.36571	0.374826	0.0708035	0.323124	0.0476747	0.919848	0.13935	0.033628	0.990951	-0.15164		UID107245	SUPT20H.517.S.3	SUPT20H	0.226311	NA	NA	-0.27157	NA	NA	-0.221851	NA	NA	0.418697	NA	NA
C1orf53	Q5VUE5;H7C0U6	NA	NA	-0.0210169	NA	NA	-0.151729	NA	NA	-0.45908	NA	NA	-0.184138		UID107246	SUPT20H.520.S.3	SUPT20H	-0.273636	NA	NA	0.177231	NA	NA	-0.351072	NA	NA	-0.322477	NA	NA
C1QA	X6RLJ0;P02745	-0.0730075	0.933524	-0.292202	-0.00304744	0.998064	0.186907	0.17495	0.917939	0.251503	-1.81782	0.727731	-1.11604		UID107247	SUPT20H.525.S.3	SUPT20H	-0.0203633	NA	NA	-0.0702065	NA	NA	-0.346366	NA	NA	-0.311023	NA	NA
C1QB	D6R934;P02746;A0A0A0MSV6;D6RGJ1	0.306454	0.65701	0.278915	-0.12097	0.900557	0.0613326	-0.264005	0.849012	-0.221328	-0.843843	0.868293	-1.40594		UID10726	TRIM24.777.S.1	TRIM24	0.00897411	-0.0023081	0.993074	-0.0473068	0.00998252	0.976064	-0.131456	-0.139189	0.69489	0.058719	0.155301	0.926113
C1QBP	Q07021;I3L3Q7;I3L3B0	0.682393	0.0629321	0.835072	-0.175216	0.764896	-0.583591	-1.14715	0.0370194	-0.755066	1.04376	0.710525	1.21268		UID10727	TRIM24.110.S.1	TRIM24	-0.231658	-0.146231	0.552886	-0.0474822	-0.0897488	0.786776	0.304158	0.27312	0.467792	-0.258008	0.468068	0.862115
C1QC	P02747	-0.204323	0.792694	-0.650368	0.577021	0.464303	0.678521	0.00686311	0.996369	0.344822	-2.16164	0.548546	-1.14785		UID10728	AXIN1.77.S.1	AXIN1	0.368269	-0.0266077	0.915688	-0.310282	-0.0729898	0.79586	-0.416293	-0.123105	0.727524	-0.580881	0.893595	0.267947
C1R	A0A3B3ISR2;B4DPQ0;P00736;F5H2D0;A0A3B3ITU4;F5H1V0;F5H6Y3;F5H3N3	0.0089284	0.991886	0.067253	0.179716	0.818924	0.0103651	0.187455	0.881358	0.294028	-0.746155	0.855668	-0.400724		UID10729	AXIN1.486.S.1	AXIN1	-0.484451	NA	NA	0.212987	NA	NA	0.601341	NA	NA	0.355803	NA	NA
C1RL	Q9NZP8;F5H7C8;F5H6S5;H0YFL7;F5GWF3	NA	NA	-0.522908	NA	NA	-0.046564	NA	NA	0.490303	NA	NA	-0.388105		UID1073	LILRB4.416.S.1	LILRB4	1.5672	1.67308	0.18121	-2.57296	-2.48062	0.0769483	0.635647	-0.416031	0.88929	2.293	0.272618	0.98294
C2	P06681;B4DQI1;A0A0G2JL69;P06681-3;E9PDZ0;A0A0G2JIE7;H0Y3H6;P06681-2;A0A0G2JK28;H0Y868	NA	NA	0.173924	NA	NA	-0.306718	NA	NA	-0.164388	NA	NA	1.34459		UID10730	PGRMC2.104.S.1	PGRMC2	0.939573	0.526599	0.350615	-1.17792	-0.654291	0.351656	0.107004	-0.0960339	0.939991	-0.350812	-0.779384	0.83857
C20orf27	Q9GZN8;Q9GZN8-2;H7BYU9	0.388959	0.289492	-0.115953	-0.645174	0.117967	-0.134113	0.118601	0.897061	0.134489	-0.136773	0.975212	-0.355089		UID10731	PGRMC2.90.S.1	PGRMC2	-0.359445	NA	NA	0.0471968	NA	NA	0.48033	NA	NA	0.497226	NA	NA
C22orf39	A0A0C4DH14;Q6P5X5	NA	NA	-0.56538	NA	NA	0.168303	NA	NA	0.393433	NA	NA	0.224801		UID10734	CTDSPL.33.S.1	CTDSPL	-0.711162	-0.157476	0.862694	0.340118	-0.422507	0.634791	-0.0248822	0.809317	0.40933	1.03285	-0.556177	0.911176
C2CD2	Q9Y426-2;Q9Y426-3;Q9Y426	NA	NA	0.416713	NA	NA	-0.301611	NA	NA	0.177105	NA	NA	-0.398769		UID10735	ZBTB22.202.S.1	ZBTB22	-0.677616	NA	NA	0.240574	NA	NA	0.692894	NA	NA	-0.231614	NA	NA
C2CD2L	O14523-2;O14523;E9PK05	0.591488	0.00249036	0.501074	-0.6328	0.00799742	-0.315802	-0.303752	0.440267	-0.195123	0.0559685	0.98594	-0.450021		UID10737	ZBTB22.599.S.1	ZBTB22	-0.0031998	NA	NA	-0.0737051	NA	NA	0.0753666	NA	NA	-0.0264071	NA	NA
C2CD3	Q4AC94;Q4AC94-1;Q4AC94-3;Q4AC94-2;Q4AC94-4;H7BZB4;H7C288;F5H0U2;H0YG44	-0.183186	0.360702	-0.231721	0.430711	0.0402267	0.427151	-0.150339	0.700609	-0.178152	-0.124106	0.951285	-0.378268		UID107376	SMARCC2.302.S.3	SMARCC2	-0.364202	-0.604363	0.131504	0.600835	1.04772	0.0175446	-0.400686	-0.162673	0.870568	-0.835627	-0.610389	0.860629
C2CD5	Q86YS7-3;Q86YS7;Q86YS7-2;Q86YS7-4;Q86YS7-5;H0YFC4;H0YFE9;H0YGU7	-0.178625	0.19798	-0.396855	0.263189	0.0997028	0.314646	-0.0774633	0.804964	-0.0162437	0.219381	0.859942	0.48764		UID107377	SMARCC2.304.S.3	SMARCC2	-0.311397	-0.604363	0.131504	0.602794	1.04772	0.0175446	-0.611083	-0.162673	0.870568	-0.727859	-0.610389	0.860629
C2orf42	Q9NWW7;C9JZF3;C9JJF4	-0.181313	0.715343	-0.397681	0.526186	0.246369	0.439558	-0.122049	0.916729	0.204587	-1.2052	0.781474	-0.589097		UID107378	SMARCC2.306.S.3	SMARCC2	-0.36915	-0.604363	0.131504	0.636098	1.04772	0.0175446	-0.527429	-0.162673	0.870568	-0.849217	-0.610389	0.860629
C2orf49	Q9BVC5;C9J4K0;Q9BVC5-2	-0.538604	0.0462988	-0.249395	0.529844	0.113974	0.378394	0.163852	0.801279	-0.215492	-0.238877	0.935518	0.1626		UID10738	RGL2.13.S.1	RGL2	-0.337784	-0.36682	0.528992	0.645807	0.48793	0.43494	-0.370517	0.0625081	0.96358	-0.462418	0.33318	0.962744
C2orf68	Q2NKX9;F6S878;Q2NKX9-3	NA	NA	0.246083	NA	NA	-0.266853	NA	NA	0.102827	NA	NA	0.138681		UID10739	RGL2.409.S.1	RGL2	-0.0637796	-0.147896	0.755641	0.815341	0.669451	0.111854	-0.0329486	-0.167973	0.83975	-0.857172	-1.02974	0.610643
C2orf69	Q8N8R5	0.177718	0.436674	0.425726	-0.432108	0.0611853	-0.395714	0.000885079	0.998344	-0.284066	1.51811	0.44297	-0.596506		UID1074	ABCA13.2044.S.1	ABCA13	0.793536	NA	NA	-0.304685	NA	NA	-0.325879	NA	NA	-1.01122	NA	NA
C2orf76	Q3KRA6;C9JTA8	-0.77936	0.00113263	-0.511036	0.208624	0.583544	-0.115521	1.27588	0.000264879	1.34077	-0.726552	0.719507	-0.325702		UID10741	RGL2.737.S.1	RGL2	-0.382954	NA	NA	0.28204	NA	NA	0.112259	NA	NA	-0.136907	NA	NA
C2orf88	Q9BSF0;H7BZ15;C9JS57	0.356563	0.215815	0.301357	-0.0480779	0.921803	0.188116	-0.52807	0.248256	-0.476667	-0.302556	0.915124	-0.506924		UID10742	RGL2.755.S.1	RGL2	-0.0374161	NA	NA	0.369192	NA	NA	-0.623716	NA	NA	-0.980293	NA	NA
C3	P01024;M0QYC8;M0QXZ3;M0R1Q1	0.78518	0.0708162	0.415623	-0.137258	0.851946	0.289637	-0.908106	0.201237	-0.678901	-0.750048	0.854141	-1.14525		UID10743	RGL2.761.S.1	RGL2	-0.121775	NA	NA	-0.162242	NA	NA	0.420795	NA	NA	0.939072	NA	NA
C3orf33	Q6P1S2;Q6P1S2-2;F8WDI1;F8WCI5	NA	NA	0.920891	NA	NA	-0.545734	NA	NA	-0.363092	NA	NA	-0.687516		UID10745	RGL2.619.S.1	RGL2	-0.48633	-0.244493	0.338703	0.26961	0.286682	0.352062	0.655208	0.281654	0.480576	0.0423802	-0.88714	0.409136
C3orf38	Q5JPI3;Q5JPI3-2;E9PFZ1	-0.398731	0.0487757	-0.153988	0.0947049	0.772079	-0.0906973	0.241834	0.550129	0.053349	1.44691	0.0726614	0.977666		UID10746	WDR46.560.S.1	WDR46	0.358313	NA	NA	-0.375814	NA	NA	-0.0654691	NA	NA	-0.232672	NA	NA
C4BPA	P04003;A6PVY5;F2Z2V7	1.05312	0.0347019	0.693822	-0.231304	0.777279	0.0784258	-0.914479	0.298889	-0.744486	-1.53596	0.685246	-1.37734		UID10747	WDR46.561.S.1	WDR46	0.528533	NA	NA	-0.521122	NA	NA	0.134376	NA	NA	-0.813671	NA	NA
C4BPB	P20851-2;P20851	1.30187	0.0189457	0.293693	-0.308943	0.737314	0.139306	-1.06678	0.249379	-0.189224	-1.781	0.576543	-1.10252		UID10748	WDR46.564.S.1	WDR46	0.815061	1.24102	0.0142457	-0.271881	-0.847637	0.235254	-1.11646	-0.843184	0.373295	-0.482802	-0.756087	0.867605
C4orf3	Q8WVX3;Q8WVX3-2	NA	NA	-0.38719	NA	NA	-0.168977	NA	NA	0.752497	NA	NA	-0.355371		UID10749	WDR46.41.S.1	WDR46	0.0918383	0.0961824	0.746023	-0.193017	0.0971736	0.795779	0.224066	-0.22074	0.58984	-0.176545	-0.394419	0.819454
C4orf33	D6RIS3;D6RD26;D6RIT3;Q8N1A6	0.540818	0.117736	0.372198	-0.877713	0.019903	-0.173418	0.4189	0.546632	-0.0478589	-1.06075	0.754368	-0.655754		UID1075	ATP1A1.653.S.1	ATP1A1	-0.209946	NA	NA	0.102152	NA	NA	0.129453	NA	NA	-0.344332	NA	NA
C5	P01031	0.128331	0.87062	0.305278	0.38795	0.62509	0.532529	-0.671042	0.554724	-0.810152	-1.4374	0.808316	-1.29097		UID107508	FGFR3.425.S.3	FGFR3	0.22281	NA	NA	-0.103345	NA	NA	-0.432694	NA	NA	0.307466	NA	NA
C5AR1	P21730	-0.0181107	0.981794	-0.348166	0.160409	0.838444	0.441741	-0.0808315	0.949583	0.540394	0.194388	0.974756	-1.98123		UID10751	NKRF.35.S.1	NKRF	1.09153	0.966442	0.0101544	-1.00945	-0.870569	0.0814	-0.149773	-0.252761	0.796035	-0.558955	-1.23794	0.623975
C5orf22	Q49AR2;B4DR92;E5RHP8;Q49AR2-3;E5RFG1	0.593878	0.0104182	0.706971	0.0188579	0.969877	-0.0813164	-0.81507	0.0231514	-0.715568	-0.249345	0.923937	-0.0827321		UID10752	NKRF.618.S.1	NKRF	0.541161	NA	NA	-0.668972	NA	NA	-0.113589	NA	NA	-0.191609	NA	NA
C5orf24	Q7Z6I8;Q7Z6I8-2;H0YAE0	0.693366	0.000276441	0.868924	-0.124149	0.703487	-0.300763	-0.824112	0.00646976	-0.817154	-0.333579	0.865917	0.0155828		UID10753	NKRF.572.S.1	NKRF	0.349184	0.340151	0.624046	-0.443393	-0.493076	0.543994	0.496527	0.254219	0.845096	-0.716105	-0.898427	0.860959
C5orf51	A6NDU8;A0A0C4DGW6	0.266422	0.0584807	0.354565	-0.390271	0.0161071	-0.470542	0.159747	0.573791	0.106128	-0.211617	0.872793	0.335386		UID10754	ZNF185.446.S.1	ZNF185	0.647482	NA	NA	-0.341808	NA	NA	-0.418527	NA	NA	-0.28412	NA	NA
C5orf63	U3KQB8;U3KQ05;U3KQR4;A6NC05-2;A6NC05;U3KPR6	NA	NA	0.0943133	NA	NA	-0.157737	NA	NA	-0.112172	NA	NA	0.00077421		UID10755	ZNF185.452.S.1	ZNF185	0.29662	NA	NA	-0.401489	NA	NA	-0.295959	NA	NA	0.644448	NA	NA
C6	P13671	NA	NA	0.178586	NA	NA	-0.00230719	NA	NA	-0.0438664	NA	NA	-1.02448		UID10756	ZNF185.453.S.1	ZNF185	0.147765	0.384521	0.291262	-0.119228	-0.558901	0.184	-0.117314	-0.126428	0.880028	-0.650931	-0.200509	0.956697
C6orf136	Q0P5T2;A0A140T9G8;Q5SQH8-4;Q5SQH8-2;Q5SQH8;Q5SQH8-3;H7C4Z6;F8WEV2	NA	NA	0.53025	NA	NA	-0.235799	NA	NA	-1.08626	NA	NA	0.266622		UID10757	ZNF185.455.S.1	ZNF185	-0.194567	NA	NA	0.0284932	NA	NA	0.297362	NA	NA	0.410143	NA	NA
C6orf47	O95873	-0.806678	0.130195	-0.13136	0.0803512	0.935403	0.237331	0.172634	0.902931	-0.796649	1.15272	0.788474	0.0688915		UID10758	ZNF185.512.S.1	ZNF185	0.442439	NA	NA	0.004104	NA	NA	-0.480277	NA	NA	0.016436	NA	NA
C6orf89	Q6UWU4-2;Q6UWU4;Q6UWU4-3	-0.304681	0.507927	0.286602	0.395857	0.487906	-0.430362	0.0916022	0.931212	0.212165	-0.0306014	0.992439	1.0794		UID10759	ZNF185.519.S.1	ZNF185	0.856266	0.0758672	0.861255	-0.473279	-0.171335	0.744373	-0.816851	-0.193833	0.766316	-0.135674	0.540241	0.769973
C7orf25	Q9BPX7;Q9BPX7-2;C9K0L6;C9JF90	0.125494	0.507623	0.153616	-0.243293	0.238076	-0.328691	0.200744	0.521742	0.34141	-0.0508498	0.982746	0.109367		UID1076	ATP1A1.215.S.1	ATP1A1	0.177315	NA	NA	-0.293619	NA	NA	0.469991	NA	NA	-0.596965	NA	NA
C7orf26	Q96N11-2;Q96N11	0.227734	0.364917	0.0469571	-0.080537	0.828972	-0.0806184	-0.207137	0.662381	-0.384263	0.121069	0.963865	0.725187		UID10760	ZNF185.465.S.1	ZNF185	0.695808	0.397067	0.338823	-0.501499	-0.720265	0.110945	-0.034608	-0.0003259	0.999789	-0.614118	0.10733	0.977624
C7orf50	C9JQV0;Q9BRJ6;H7C0T1;H7C2R9	0.0315078	0.929432	0.0197874	0.231712	0.476376	0.182927	-0.236901	0.629023	-0.406901	0.135125	0.963712	-0.0926616		UID10761	ZNF185.468.S.1	ZNF185	-0.238827	NA	NA	-0.003504	NA	NA	-0.076244	NA	NA	-0.433019	NA	NA
C8A	P07357	-0.247022	0.739144	-0.750195	0.766172	0.280246	0.725377	-0.440231	0.712864	0.219468	-0.175208	0.975404	0.658349		UID10762	ZNF185.152.S.1	ZNF185	0.776984	0.772307	0.254944	-0.591589	-0.498315	0.598579	0.276738	-0.689085	0.570206	-0.925674	-0.378987	0.966404
C8B	P07358;F5GY80;F5H7G1	NA	NA	-0.377009	NA	NA	0.663087	NA	NA	-0.202264	NA	NA	-0.556653		UID10763	ZNF185.153.S.1	ZNF185	0.396181	NA	NA	-0.581266	NA	NA	0.149306	NA	NA	0.325834	NA	NA
C8orf33	A0A3B3IRR6;A0A3B3IT54;A0A3B3ITA3;Q9H7E9;Q9H7E9-2	0.113826	0.701604	0.095262	-0.220651	0.485828	-0.368431	0.138966	0.796238	0.487995	-0.308103	0.888395	-0.255164		UID10765	ZNF185.388.S.1	ZNF185	-0.354552	NA	NA	-0.0036558	NA	NA	0.346255	NA	NA	0.1081	NA	NA
C8orf37	Q96NL8	NA	NA	0.675717	NA	NA	-0.504021	NA	NA	-0.103499	NA	NA	0.0972338		UID10766	ZNF185.602.S.1	ZNF185	0.188842	NA	NA	-0.113196	NA	NA	-0.0994068	NA	NA	0.386506	NA	NA
C8orf82	H0YF29;Q6P1X6;Q6P1X6-2;J3KNI2	0.0382342	0.944043	0.24863	0.818313	0.0530362	0.43621	-1.08848	0.0424841	-1.14382	-0.266374	0.948117	0.46539		UID10768	ZNF185.66.S.1	ZNF185	0.708804	0.735749	0.0474297	-0.559366	-0.811609	0.0770991	-0.212624	-0.436282	0.552083	-0.763061	-0.190044	0.963036
C8orf88	P0DMB2	NA	NA	0.573964	NA	NA	-0.514891	NA	NA	-0.191137	NA	NA	0.309436		UID1077	SCAF8.617.S.1	SCAF8	-0.193553	-0.161243	0.426075	0.226623	0.27875	0.213738	-0.117679	-0.178211	0.605115	0.187363	0.537349	0.600024
C9	P02748	0.341676	0.583356	0.303131	0.21446	0.79481	0.418416	-0.810233	0.380024	-0.850442	-0.217128	0.974203	-0.938391		UID10770	ZNF185.247.S.1	ZNF185	0.214961	NA	NA	-0.284164	NA	NA	-0.281233	NA	NA	0.951983	NA	NA
C9orf16	Q9BUW7	0.393168	0.0915617	0.343694	-0.268472	0.414257	-0.428087	-0.352845	0.365584	-0.2708	-0.316986	0.870412	-0.0547009		UID107709	HNRNPC.219.S.3	HNRNPC	-0.835791	-0.242402	0.665034	0.279706	-0.0328969	0.966277	0.757242	-0.0456558	0.970139	1.06705	1.44377	0.527141
C9orf40	Q8IXQ3	0.319993	0.567213	-0.567896	-1.03023	0.0512349	-0.400139	0.519323	0.556553	0.137443	-0.31343	0.947504	0.494541		UID10771	ZNF185.248.S.1	ZNF185	1.39903	1.99685	0.00697332	-0.719677	-1.36171	0.192541	-0.733356	-1.70053	0.208755	-0.888695	0.168282	0.987505
C9orf64	Q5T6V5;Q5T6V7;Q5T6V6	0.164775	0.441276	0.171957	0.203449	0.418713	0.0642671	-0.349103	0.267316	-0.388633	-0.779979	0.464089	-0.503119		UID107710	HNRNPC.224.S.3	HNRNPC	-0.185261	-0.0615525	0.931307	0.077691	-0.0713731	0.930176	0.308234	-0.394186	0.704886	1.0308	1.61662	0.509179
C9orf72	A0A2R8Y5U5;A0A5F9ZHW7;A0A2R8Y5K2;Q96LT7;Q96LT7-2	NA	NA	0.0527189	NA	NA	0.0309257	NA	NA	0.234591	NA	NA	-0.45918		UID107711	HNRNPC.225.S.3	HNRNPC	-0.0078894	NA	NA	-0.20035	NA	NA	0.0102719	NA	NA	0.453992	NA	NA
C9orf78	Q9NZ63	0.423137	0.00800247	0.507242	-0.401612	0.0439374	-0.341877	-0.166588	0.639647	-0.447861	-0.185695	0.915141	0.0630921		UID107712	HNRNPC.226.S.3	HNRNPC	-0.303683	NA	NA	0.258905	NA	NA	0.0295247	NA	NA	-0.884254	NA	NA
C9orf85	Q96MD7-1;F6X0R3;Q96MD7;E9PN32;Q96MD7-2	0.592577	0.00655439	1.15006	-0.437533	0.141183	-0.623247	-0.565904	0.142876	-0.770508	0.401663	0.86145	-0.140102		UID107713	HNRNPC.227.S.3	HNRNPC	-0.208213	NA	NA	-0.0889676	NA	NA	0.45485	NA	NA	1.49625	NA	NA
CA1	E5RG43	-0.059969	0.967638	-0.2687	-1.17455	0.348996	-0.539128	0.871462	0.669216	0.0870605	0.524131	0.962166	-0.154964		UID10772	ZNF185.42.S.1	ZNF185	1.00519	NA	NA	-0.495804	NA	NA	-0.139516	NA	NA	-0.398761	NA	NA
CA1	P00915;E5RHP7;E5RH81;E5RFE7;H0YBE2;E5RGU8;E5RFL2;E5RJI8;E5RJF6;E5RII2;E5RG81;E5RHS7	0.672731	0.374524	-0.14041	-1.31266	0.110432	-0.429388	0.370987	0.819942	-0.104561	-0.0638424	0.992439	-0.867577		UID10773	ZNF185.43.S.1	ZNF185	0.875098	NA	NA	-0.435959	NA	NA	-0.376086	NA	NA	-0.534311	NA	NA
CA13	Q8N1Q1	0.213667	0.591812	0.431222	-0.677907	0.0850213	-0.304407	0.812785	0.11286	0.465388	-2.05303	0.152561	-2.3484		UID107752	LAMB1.1666.S.3	LAMB1	0.794959	NA	NA	-0.411391	NA	NA	-0.595372	NA	NA	-0.0028933	NA	NA
CA2	P00918;E5RID5;E5RK37	0.192916	0.817451	-0.421062	-0.899	0.24495	-0.251925	0.580622	0.648619	0.216183	0.569425	0.927378	-0.364658		UID107753	LAMB1.1682.S.3	LAMB1	0.800734	NA	NA	-0.367374	NA	NA	-0.607437	NA	NA	-0.146734	NA	NA
CA3	P07451;E5RHI4	0.428493	0.501415	-0.538712	-0.8561	0.212324	-0.28061	0.262758	0.849012	0.590254	0.0556574	0.992439	-0.779626		UID10776	CASC3.339.S.1	CASC3	-1.011	NA	NA	0.298823	NA	NA	0.568841	NA	NA	1.8221	NA	NA
CA4	P22748;K7EKY5;P22748-2;K7ENI8;K7EIH9	0.212828	0.759878	-0.277377	0.0352999	0.973151	0.259101	-0.051984	0.969594	0.22242	-0.673525	0.893629	-1.42536		UID10777	CASC3.45.S.1	CASC3	-0.185257	NA	NA	-0.0166536	NA	NA	0.0935696	NA	NA	-0.0864591	NA	NA
CA5B	Q9Y2D0;C9JA11;C9IZP3;H7C4G3	-0.658248	0.0198542	-0.449718	0.108042	0.822444	0.148867	0.66917	0.147068	-0.176258	1.23442	0.426796	1.75758		UID10779	CASC3.363.S.1	CASC3	0.0343994	-0.0156966	0.959719	-0.410368	-0.323753	0.172779	0.0482171	0.0954171	0.832437	1.088	1.05471	0.161619
CA8	P35219	-0.593073	0.349569	-0.346936	-0.677337	0.358155	-0.784165	0.417274	0.742984	-0.112183	4.93416	0.000948976	4.41978		UID1078	SCAF8.273.S.1	SCAF8	0.205506	NA	NA	0.205977	NA	NA	-0.501838	NA	NA	-0.656061	NA	NA
CAAP1	Q9H8G2;Q9H8G2-2;A0A3B3ISJ3	-0.220308	0.26264	-0.147808	0.331923	0.140663	0.266183	-0.156476	0.692691	-0.088686	0.00307914	0.998552	-0.161302		UID10781	CASC3.308.S.1	CASC3	0.704784	NA	NA	-0.458502	NA	NA	-0.382807	NA	NA	-0.145478	NA	NA
CAB39	Q9Y376;A0A087X0K1	0.00490868	0.984064	-0.0756551	0.198182	0.309764	0.128007	-0.183571	0.528875	-0.0688199	-0.715781	0.355486	-0.609058		UID10782	CASC3.10.S.1	CASC3	-0.129795	NA	NA	0.0907846	NA	NA	-0.0005966	NA	NA	-0.396879	NA	NA
CAB39L	Q9H9S4;B7ZBJ4;Q5TAW7;B7ZBJ5;B7ZBJ7;B7ZBJ6	-0.505258	0.146483	-0.473131	0.208899	0.680091	0.184824	0.416144	0.535459	0.0955588	0.253152	0.927132	1.81723		UID10783	CASC3.148.S.1	CASC3	0.139495	0.0171594	0.95646	-0.140375	-0.0418841	0.909613	-0.187693	-0.165517	0.681431	0.76097	0.837126	0.363218
CABIN1	A0A087WWW8;Q9Y6J0-2;Q9Y6J0;B5MEB3;C9JT60;C9J068	0.283854	0.077715	0.18333	-0.241856	0.238407	-0.155269	-0.26988	0.340563	-0.315424	-0.00155465	0.999139	0.0522257		UID10785	CASC3.66.S.1	CASC3	-0.0807625	NA	NA	-0.0132189	NA	NA	0.157191	NA	NA	-0.579974	NA	NA
CACNA1A	O00555;A0A1C7CYY9;A0A1B0GTN7;A0A087WW63;A0A1B0GU81;A0A1B0GUS3;A0A1B0GTW2;K7EKF7;O00555-4;O00555-6;K7EQ95;O00555-5;A0A1B0GTI4;A0A590UJK2;B5TYJ1;A0A1B0GU74;A0A384DVW2;O00555-2;O00555-3;A0A1B0GUM7	0.168791	0.473164	-0.424729	-0.35368	0.147976	-0.0241691	0.213016	0.596817	0.398577	-0.180517	0.927378	0.0435919		UID10786	CASC3.117.S.1	CASC3	0.0347514	-0.0494786	0.847638	-0.238571	-0.118302	0.664008	-0.0882792	-0.063546	0.8863	0.626392	0.60081	0.533082
CACTIN	Q8WUQ7;Q8WUQ7-2;K7ENY9;K7EMQ0;K7EIU6;K7EQE3	0.316507	0.00666753	0.355124	-0.200294	0.202212	-0.261962	-0.296575	0.131595	-0.266877	0.203668	0.862658	0.392027		UID10787	CASC3.125.S.1	CASC3	0.0806117	-0.0320311	0.942434	0.268174	-0.0851559	0.866393	-0.453476	0.100343	0.886625	-0.0320842	0.00913851	0.996149
CACUL1	Q86Y37;Q86Y37-2;Q86Y37-4	-0.0414547	0.833827	-0.0726752	-0.133737	0.49889	-0.043495	0.142162	0.630422	0.138547	-0.121765	0.937288	-0.132402		UID1079	SCAF8.276.S.1	SCAF8	0.0887898	NA	NA	0.00939428	NA	NA	-0.0392277	NA	NA	-0.422409	NA	NA
CACYBP	Q9HB71;Q9HB71-3;Q9HB71-2;B2ZWH1	-0.139184	0.600298	-0.219142	-0.436674	0.0964264	-0.384	0.465694	0.187932	0.454327	0.811604	0.562089	0.613965		UID10790	CASC3.265.S.1	CASC3	0.0160972	0.0846692	0.590983	-0.22261	-0.251264	0.0954544	0.0610233	-0.0710806	0.807777	0.437048	0.628211	0.248713
CAD	F8VPD4;P27708;H7C2E4;H7C3Z5	-0.0982117	0.58889	-0.0899446	0.126284	0.554113	0.0220192	0.0836766	0.816066	0.123785	-0.163152	0.91558	0.00935597		UID10791	MAPK13.350.S.1	MAPK13	-0.501257	-0.634818	0.0904154	0.307507	0.17468	0.779907	0.565417	0.943905	0.100383	-0.878804	-1.9964	0.433271
CAD	H7BZB3	NA	NA	0.0153469	NA	NA	-0.186519	NA	NA	0.134875	NA	NA	0.210906		UID10792	ATXN7.840.S.1	ATXN7	-0.121048	NA	NA	-0.0857796	NA	NA	0.411532	NA	NA	0.455165	NA	NA
CADM1	A0A087X1W8;A0A0A0MTJ8;X5DQS5;Q9BY67-5;Q9BY67;Q9BY67-4;Q9BY67-3;A0A087X0T8;Q9BY67-2;F5H8J9;F5H125;F5H0H5;H0YG94	0.681584	0.289553	1.13658	-0.404655	0.647033	-0.675714	-0.373395	0.785075	-0.0501096	-0.503777	0.937943	-0.831729		UID10793	ATXN7.842.S.1	ATXN7	0.123722	0.0109958	0.979295	0.254347	0.418866	0.16627	-0.859923	-0.658434	0.0909573	-1.0119	NA	NA
CADPS	F1T0E5;Q9ULU8-2;Q9ULU8-3;Q9ULU8;Q9ULU8-4;Q9ULU8-5;H7C538;H7C4K9;A0A0C4DGY2	NA	NA	0.172026	NA	NA	0.0445055	NA	NA	-0.516558	NA	NA	0.632665		UID10795	ATXN7.115.S.1	ATXN7	-0.272799	NA	NA	0.0915661	NA	NA	0.406236	NA	NA	-0.757511	NA	NA
CADPS2	Q86UW7-3;Q86UW7-2;C9IYE1;Q86UW7;H7BYR4	-0.988465	0.000223392	-0.643872	0.811689	0.0176043	0.600535	0.513401	0.327231	0.308599	0.575967	0.825703	0.593352		UID10796	ATXN7.703.S.1	ATXN7	0.104992	NA	NA	-0.199073	NA	NA	-0.0240967	NA	NA	0.0514621	NA	NA
CAGE1	D6RCC6;E7EUJ7;Q8TC20-2;Q8TC20-4;Q8TC20;Q8TC20-3;Q8TC20-5;D6R9A7	NA	NA	-0.106438	NA	NA	0.248845	NA	NA	-0.526577	NA	NA	-0.204601		UID10797	ATXN7.652.S.1	ATXN7	0.0400085	NA	NA	-0.065444	NA	NA	-0.209873	NA	NA	0.295581	NA	NA
CALCOCO1	Q9P1Z2-3;Q9P1Z2;Q9P1Z2-2;Q9P1Z2-4;F8VWP8;F8VPN1;F8VUB3;F8VZI3;F8W0X2;F8VRQ9;F8VXS2;F8VQE3;H3BRW8	-0.396848	0.0983947	-0.472601	0.369449	0.219063	0.554242	0.186042	0.722013	-0.19564	-0.233748	0.925699	-0.145597		UID108	NOMO2.1205.S.1	NOMO2	0.0536304	0.241411	0.331939	-0.0804133	-0.276214	0.344533	0.439887	0.0349788	0.956903	-0.721978	-0.28461	0.916549
CALCOCO2	Q13137-4;Q13137;Q13137-3;Q13137-5;Q13137-2;D6REB0;H0Y9G3;D6RF70;D6RJE7;I3L493;D6RBI4;D6RBF9;H0YBP4;I3L4E1	0.0293905	0.92348	-0.166613	-0.296563	0.261131	-0.178453	0.135476	0.772587	0.136601	0.47088	0.779417	0.0416267		UID1080	SCAF8.1242.S.1	SCAF8	0.174155	0.233855	0.487924	-0.187486	-0.249977	0.552805	-0.307932	0.0401659	0.956608	0.249899	-0.440862	0.84194
CALD1	Q05682-4;Q05682-5;E9PGZ1;C9J813	0.0328763	0.970228	-0.37719	-0.114964	0.905208	0.645117	0.285868	0.831205	0.270466	-1.09875	0.81424	-1.36104		UID10801	ATXN7.665.S.1	ATXN7	-0.292015	NA	NA	0.26544	NA	NA	-0.0216554	NA	NA	0.247646	NA	NA
CALD1	Q05682-6;Q05682-2;Q05682;E7EX44;Q05682-3;C9JEK3;F8WE61	NA	NA	-0.0253526	NA	NA	-0.14231	NA	NA	0.0954694	NA	NA	0.00981226		UID10802	ATXN7.337.S.1	ATXN7	0.590111	0.183265	0.618658	-0.24897	0.142349	0.77445	-0.21637	-0.249519	0.698446	-1.07975	-0.432235	0.857941
CALHM6	Q5R3K3	NA	NA	0.241265	NA	NA	-0.508201	NA	NA	0.0789798	NA	NA	-0.13772		UID10803	ATXN7.905.S.1	ATXN7	0.564025	NA	NA	-0.381596	NA	NA	-0.232085	NA	NA	0.245261	NA	NA
CALML5	Q9NZT1	NA	NA	0.130836	NA	NA	-0.0152571	NA	NA	-0.201702	NA	NA	-0.0923734		UID10804	ATXN7.11.S.1	ATXN7	-0.433862	NA	NA	0.142887	NA	NA	0.429354	NA	NA	1.17739	NA	NA
CALR	K7EJB9	0.60473	0.431578	0.0299927	-0.710247	0.437973	0.0461183	0.0948514	0.957504	0.325083	-1.02125	0.871785	-1.49156		UID10805	OGT.20.S.1	OGT	0.174761	0.0259348	0.965896	-0.364123	-0.186853	0.742784	0.532815	0.160184	0.869547	0.111974	0.460271	0.904059
CALR	P27797;K7EL50	-0.225358	0.594648	0.286416	0.053228	0.933592	-0.31875	0.217738	0.786776	0.323661	0.522943	0.87241	0.47564		UID10806	HMGB1.46.S.1	HMGB1	-0.408417	0.083502	0.936398	1.04249	-0.0161481	0.989939	-0.592488	0.241852	0.883177	-1.15551	-1.17686	0.816787
CALU	O43852-2;O43852-4;O43852-8;O43852-7	0.068307	0.902582	0.498448	-0.698656	0.135426	-1.01719	0.335204	0.683712	0.723574	1.63662	0.44297	0.768203		UID10807	PPM1G.201.S.1	PPM1G	-0.327503	NA	NA	0.213024	NA	NA	0.125125	NA	NA	0.861718	NA	NA
CALU	O43852;O43852-3;O43852-6;O43852-5;O43852-10;O43852-15;H0Y875;O43852-9;O43852-11;O43852-13;O43852-14;O43852-12	0.197622	0.604113	0.669424	-0.466967	0.239011	-0.804034	0.181374	0.805823	0.532752	0.226413	0.949487	-0.0734755		UID10808	PPM1G.527.S.1	PPM1G	0.396633	0.274359	0.512707	-0.602622	-0.284994	0.582136	0.773707	0.0633052	0.943819	-0.485734	-0.550334	0.84194
CAMK1	Q14012;H7C071;C9JES6;F8W6S9	-0.368167	0.381288	-0.772645	0.304656	0.570864	0.744426	0.401038	0.582206	0.537237	-0.268542	0.954029	-1.36926		UID10809	PPM1G.183.S.1	PPM1G	0.0769619	0.0198084	0.973395	0.323079	0.304621	0.559603	-0.430565	-0.425578	0.514316	-0.105306	-0.024241	0.993511
CAMK1D	Q8IU85;A0A087WUR6	0.442724	0.072094	0.600948	-0.302213	0.354079	-0.0924563	0.0187197	0.977135	-0.165949	-1.70949	0.0813401	-1.71085		UID1081	SCAF8.1243.S.1	SCAF8	0.00126704	NA	NA	0.00093156	NA	NA	-0.0169682	NA	NA	0.277315	NA	NA
CAMK2B	Q13554-7;Q13554-4;Q13554-3;Q13554-8;Q13554-5;Q13554-2;Q13554;Q13554-6;H7C394;H7BZC6	NA	NA	-0.657726	NA	NA	0.812014	NA	NA	0.260906	NA	NA	0.806139		UID10810	PPM1G.195.S.1	PPM1G	0.0562267	NA	NA	0.0597388	NA	NA	0.00389354	NA	NA	-0.237254	NA	NA
CAMK2D	D6R938;Q13557;E9PF82;Q13557-6;Q13557-11;Q13557-8;Q13557-3;Q13557-4;E9PBG7;Q13557-10;Q13557-9;Q13557-5;H0Y9J2	-1.71717	0.000282247	-1.59778	2.7414	1.98656e-07	2.5456	0.280701	0.826441	0.770808	-2.41134	0.394733	-2.6361		UID10811	INPPL1.300.S.1	INPPL1	-0.212733	NA	NA	0.275781	NA	NA	-0.0739673	NA	NA	0.390208	NA	NA
CAMK2D	H0Y9C2	-0.55964	0.12879	0.00566146	1.37904	0.000258718	0.489764	-0.245242	0.77046	-0.291939	-1.19208	0.570404	-0.612037		UID10812	INPPL1.1176.S.1	INPPL1	0.471423	NA	NA	-0.285128	NA	NA	-0.317862	NA	NA	-0.110409	NA	NA
CAMK4	Q16566	0.489424	0.47109	-0.221932	-1.02734	0.153861	0.180135	0.337683	0.797888	0.105448	0.756505	0.884129	-0.197476		UID10813	INPPL1.890.S.1	INPPL1	-0.160093	NA	NA	0.26018	NA	NA	-0.405453	NA	NA	-0.395929	NA	NA
CAMKK2	Q96RR4-3;Q96RR4-2;Q96RR4-7;Q96RR4;Q96RR4-5;Q96RR4-6;Q96RR4-4;F5GZ00;F5H4I7;F5H360	0.0638437	0.843195	-0.0908297	-0.250372	0.421258	-0.151514	0.213947	0.661774	0.337699	-0.076149	0.979829	-0.394696		UID10814	INPPL1.1003.S.1	INPPL1	0.0676072	NA	NA	-0.224937	NA	NA	0.411975	NA	NA	-0.623074	NA	NA
CAMKMT	Q7Z624;B5MC79;B5MC16;Q7Z624-2;H7C2T0;H7C3B0;H7C2N4;A0A0C4DGY0	NA	NA	0.100979	NA	NA	-0.250054	NA	NA	0.0919879	NA	NA	-0.389901		UID10816	INPPL1.916.S.1	INPPL1	0.168344	NA	NA	0.198149	NA	NA	-0.604555	NA	NA	-0.243428	NA	NA
CAMLG	P49069;D6RIW3	0.335071	0.0980178	0.407238	-0.516634	0.0255193	-0.438782	-0.0482123	0.930681	-0.0627049	-0.223766	0.915124	-0.324512		UID10817	INPPL1.240.S.1	INPPL1	-0.0997098	0.234057	0.475335	0.43286	0.0306488	0.954579	-0.343151	-0.290783	0.585093	-0.481369	-0.487292	0.809477
CAMP	J3KNB4;P49913	-0.0220676	0.985145	-0.772986	0.592118	0.558793	0.95036	-0.859533	0.535633	-0.286205	0.638278	0.932607	-1.465		UID10818	INPPL1.241.S.1	INPPL1	-0.136246	-0.137088	0.606319	0.536798	0.385387	0.138372	-0.0521788	-0.132171	0.784207	-0.414705	-0.40841	0.800261
CAMSAP1	Q5T5Y3-3;Q5T5Y3;Q5T5Y3-2	0.209406	0.117482	0.220984	-0.326282	0.0321261	-0.312366	-0.0114885	0.974274	0.0252707	0.297451	0.781701	0.215738		UID10819	EIF3D.111.S.1	EIF3D	0.463775	NA	NA	-0.22563	NA	NA	-0.318721	NA	NA	0.168252	NA	NA
CAMSAP2	Q08AD1-2;Q08AD1-3;Q08AD1;H0Y4Z1	-0.0412356	0.93113	0.0570784	-0.194348	0.687218	0.0388077	0.246929	0.721293	-0.362492	0.556657	0.823171	0.324407		UID108199	PLEC.4386.S.3	PLEC	-0.596487	NA	NA	-0.103507	NA	NA	0.53563	NA	NA	1.11241	NA	NA
CAMTA2	O94983-4;I3L3W6;O94983-2;O94983-3;O94983;O94983-6;O94983-5	NA	NA	-0.0596442	NA	NA	-0.0611322	NA	NA	-0.124098	NA	NA	0.00322644		UID1082	SCAF8.447.S.1	SCAF8	-0.283644	NA	NA	0.119487	NA	NA	0.0220203	NA	NA	-1.25872	NA	NA
CAND1	Q86VP6;H0YH27;Q86VP6-3	-0.300007	0.00323247	-0.338785	0.1544	0.279695	0.195951	0.307425	0.0682745	0.149526	-0.0918149	0.940286	-0.0062687		UID10820	EIF3D.112.S.1	EIF3D	0.457266	0.604301	0.00152753	0.058224	-0.179861	0.578711	-0.600893	-0.765516	0.00652692	-0.624241	-0.17588	0.938758
CANT1	Q8WVQ1-3;Q8WVQ1;K7EN15;Q8WVQ1-2;K7EIP9;K7EQT4;K7EMT2;K7EKT2;K7EKW6	-0.306506	0.100967	-0.223256	-0.0698967	0.818601	-0.0587115	0.528715	0.0591956	0.489731	0.207361	0.915124	-0.0801696		UID108200	PLEC.4389.S.3	PLEC	-0.451084	-0.356573	0.265199	-0.0665543	0.291565	0.498413	0.390732	-0.0898161	0.899794	1.26961	0.774167	0.489484
CANX	P27824;P27824-2;H0Y9Q7;D6RDP7;D6RB85;D6RGY2;D6RAU8;H0Y9H1;D6RAQ8;D6RHJ3;D6RD16	0.477523	0.0712235	0.687726	-0.41768	0.212147	-0.340281	-0.189133	0.749881	0.0897618	-1.22137	0.376656	-1.50628		UID108204	PLEC.4396.S.3	PLEC	-0.219409	-0.356573	0.265199	-0.193392	0.291565	0.498413	0.298963	-0.0898161	0.899794	1.27084	0.774167	0.489484
CAP1	Q01518-2;Q5T0R9	0.00173217	0.995954	0.318267	-0.183424	0.639137	-0.0435471	0.208552	0.71814	-0.285992	-0.0587015	0.988346	0.0940603		UID10821	EIF3D.117.S.1	EIF3D	0.0435091	-0.168064	0.542365	-0.119376	-0.151554	0.65472	0.126392	0.393876	0.336724	-1.52027	NA	NA
CAP1	Q01518;Q5T0R1;Q5T0R4;Q5T0R3;Q5T0R2;Q5T0R7;Q5T0R6;Q5T0R5;Q5T0S3;Q5T0R8	-0.219457	0.425502	-0.438074	-0.0807891	0.840462	0.239472	0.505946	0.197196	0.471727	-0.0680953	0.985156	-0.388801		UID10822	HDAC3.424.S.1	HDAC3	-0.18881	NA	NA	-0.0644573	NA	NA	0.348292	NA	NA	-0.453124	NA	NA
CAPG	B8ZZL6	NA	NA	0.139036	NA	NA	-0.213623	NA	NA	-0.0583408	NA	NA	-0.149142		UID10825	SIGLEC5.498.S.1	SIGLEC5	-0.230292	NA	NA	0.17737	NA	NA	-0.0695711	NA	NA	1.34562	NA	NA
CAPG	P40121;P40121-2;E7ENU9;H7C0X8	0.211748	0.591812	-0.0510317	-0.47858	0.250027	-0.160861	0.490647	0.4054	0.920954	-0.102497	0.982671	-0.68177		UID10826	SIGLEC5.504.S.1	SIGLEC5	-0.0268242	NA	NA	0.238205	NA	NA	-0.45878	NA	NA	-0.510989	NA	NA
CAPN1	E9PLC9	NA	NA	-0.14029	NA	NA	0.228394	NA	NA	-0.222457	NA	NA	-0.37689		UID10827	SIGLEC5.488.S.1	SIGLEC5	-0.170792	NA	NA	0.139946	NA	NA	-0.199448	NA	NA	-0.0512324	NA	NA
CAPN1	E9PLX0	0.028437	0.970228	-0.217032	-0.918776	0.116866	-0.496525	0.963193	0.215682	1.04225	-0.110506	0.988346	-0.545427		UID10828	SIGLEC5.490.S.1	SIGLEC5	-0.293182	NA	NA	0.18897	NA	NA	-0.0020201	NA	NA	0.360472	NA	NA
CAPN1	P07384;E9PRM1;E9PJJ3;E9PMC6;E9PJA6;E9PSA6;E9PQB3;E9PL37;E9PIA9	-0.279436	0.0891	-0.269231	0.0974383	0.69614	0.149487	0.419111	0.0990098	0.343351	-0.319461	0.823171	-0.0968825		UID10829	YY1.355.S.1	YY1	0.318782	NA	NA	-0.0633545	NA	NA	-0.400508	NA	NA	0.658462	NA	NA
CAPN15	O75808;A0A1B0GVE3;O75808-2;H3BR03	-0.0159725	0.96427	-0.112014	0.138977	0.687645	0.0306999	-0.118051	0.830983	-0.231459	-0.44028	0.824498	-0.154749		UID1083	SCAF8.779.S.1	SCAF8	0.14451	-0.208951	0.537037	-0.182386	0.157222	0.72504	0.594943	0.419049	0.378738	-0.764319	-0.335762	0.890182
CAPN2	P17655;P17655-2;C9JWY7	-0.36072	0.344257	-0.0897442	-0.744715	0.0691513	-0.890822	1.16267	0.0207959	0.990027	0.992765	0.700567	1.05012		UID10830	YY1.323.S.1	YY1	0.240094	NA	NA	0.0406789	NA	NA	-0.427427	NA	NA	-0.535283	NA	NA
CAPN3	P20807;P20807-3;P20807-2;F8W8F5;H3BS77;H3BMH1;A0A669KB08;A0A669KAB9;A0A669KBA3;A0A669KB11;A0A669KBE1;H3BSA2;H3BV08;H3BUZ3;A0A669KB98;H3BUR3;P20807-5;P20807-4;A0A669KAU6	NA	NA	-0.270648	NA	NA	0.108404	NA	NA	0.704963	NA	NA	-0.989024		UID10831	STX7.125.S.1	STX7	0.0860452	NA	NA	0.353563	NA	NA	-0.845915	NA	NA	-0.625523	NA	NA
CAPN5	E7EV01;O15484;A0A3B3IRX8;E9PS73	-0.00533244	0.994833	-0.418388	-1.33953	0.0734975	-0.878118	2.01308	0.0155194	1.72961	-0.98269	0.845485	0.0932558		UID10832	STX7.126.S.1	STX7	-1.1438	-0.46319	0.371836	0.491737	0.434608	0.487974	0.795406	0.18913	0.854187	-0.160183	-0.299141	0.943595
CAPN7	Q9Y6W3;H7C1B7;F8WCZ1;F8WDQ3;H7C0F1	-0.193707	0.27461	-0.0694702	0.627879	0.000318033	0.456249	-0.266573	0.360199	-0.396994	-0.370997	0.784362	-0.46395		UID10833	STX7.129.S.1	STX7	-0.43333	-0.141487	0.657448	0.532597	0.378904	0.232026	-0.138699	-0.184169	0.728435	-0.793935	-0.566545	0.737843
CAPNS1	K7ES78	NA	NA	0.0138728	NA	NA	-0.0433511	NA	NA	-0.0193242	NA	NA	0.358403		UID10834	STX7.131.S.1	STX7	-0.654767	-0.406039	0.178135	1.07414	0.746091	0.02113	-0.357411	0.0310784	0.967553	-0.596753	-0.660364	0.740947
CAPNS1	U3KQE2	NA	NA	0.567195	NA	NA	-0.463105	NA	NA	-0.074958	NA	NA	-0.739302		UID10835	STX7.136.S.1	STX7	-0.414062	NA	NA	0.0901881	NA	NA	0.33973	NA	NA	0.788217	NA	NA
CAPRIN1	E9PLA9	0.893104	0.0962153	0.185015	-1.39412	0.0228676	-0.448785	0.214538	0.877163	0.234202	0.0729101	0.992439	-0.354947		UID10836	STX7.205.S.1	STX7	0.13706	NA	NA	-0.311445	NA	NA	0.576483	NA	NA	-0.762597	NA	NA
CAPRIN1	Q14444;Q14444-2;G3V153	0.747579	1.72595e-05	0.824992	-0.798673	0.000135521	-0.859665	-0.190936	0.648619	0.0454785	-0.36172	0.841556	-0.147315		UID108364	TMPO.156.S.3	TMPO	-0.405987	-0.208157	0.524361	0.188396	0.189071	0.647237	-0.154534	-0.0974307	0.888277	0.296629	0.728411	0.638087
CAPZA1	P52907	-0.127794	0.537066	-0.324321	-0.0693179	0.807733	0.169536	0.257522	0.420547	0.190717	0.399699	0.781474	0.0616573		UID108365	TMPO.158.S.3	TMPO	-0.348987	-0.10349	0.728684	0.105787	0.288154	0.302144	0.173628	-0.263278	0.557551	0.0971096	-0.328335	0.879117
CAPZA2	P47755;F8W9N7;A0A0D9SET8;C9JUG7;P47755-2;F8WED3	-0.0897719	0.691301	-0.124274	-0.0229214	0.944291	0.00726927	0.11078	0.784379	-0.225575	0.483228	0.719507	0.749837		UID108366	TMPO.159.S.3	TMPO	-0.270624	-0.164278	0.564807	0.193208	0.216621	0.515397	-0.227452	-0.200975	0.681961	0.272923	0.643522	0.617248
CAPZB	P47756-2;B1AK88	-0.233012	0.185951	-0.376432	0.116282	0.642539	0.194631	0.119563	0.751441	-0.00724565	0.282625	0.857663	0.334371		UID10837	STX7.75.S.1	STX7	0.322717	NA	NA	-0.205469	NA	NA	-0.24962	NA	NA	0.671149	NA	NA
CAPZB	P47756;B1AK87;B1AK85;A0A6I8PRV6;A0A6I8PIN8	NA	NA	-0.0353924	NA	NA	-0.127634	NA	NA	0.109352	NA	NA	0.0789394		UID108375	TMPO.177.S.3	TMPO	0.330256	NA	NA	-0.309063	NA	NA	0.327274	NA	NA	-0.711475	NA	NA
CARD11	Q9BXL7;H7BY05;E2QRC0	-0.665059	0.103812	-0.168923	-0.161886	0.808733	-0.152617	1.90402	0.000566361	0.872148	0.548901	0.902399	-0.415899		UID108376	TMPO.180.S.3	TMPO	-0.134438	-0.210525	0.558816	0.00104317	0.215522	0.646186	0.201993	0.0621206	0.932128	0.0444307	0.415891	0.854959
CARD16	Q5EG05-2;Q5EG05	-0.546175	0.212558	-0.446364	0.331001	0.586591	0.2365	0.454036	0.594673	0.500039	0.25695	0.957528	-0.265594		UID108377	TMPO.184.S.3	TMPO	-0.239661	-0.220885	0.546737	0.0601242	0.222755	0.642675	0.193756	0.0180518	0.983397	0.148565	0.625748	0.749498
CARD17	Q5XLA6	NA	NA	-0.657565	NA	NA	-0.388136	NA	NA	1.21917	NA	NA	1.2914		UID10838	STX7.81.S.1	STX7	0.166686	NA	NA	-0.0356708	NA	NA	-0.125668	NA	NA	-0.322837	NA	NA
CARD19	Q96LW7-2;Q96LW7	0.0900404	0.819162	0.0771876	-0.202252	0.621362	0.0956873	-0.255972	0.694225	-0.45614	-0.636809	0.833436	0.00424598		UID10839	STX7.173.S.1	STX7	-0.621133	NA	NA	0.0643003	NA	NA	0.673912	NA	NA	0.748122	NA	NA
CARD6	Q9BX69;A0A0B4J1T5	NA	NA	0.124207	NA	NA	-0.300752	NA	NA	-0.0917224	NA	NA	0.545674		UID1084	PRXL2B.7.S.1	PRXL2B	0.64071	0.838259	0.200192	-0.496712	-0.899968	0.251983	-0.26757	0.192996	0.918931	0.0575849	-0.681346	0.942436
CARD8	Q9Y2G2-5;Q9Y2G2-4;Q9Y2G2;Q9Y2G2-3;Q9Y2G2-2;E5RHJ3;E5RGG3;E5RFV9;E5RFI5;E5RIN1;E5RHZ3;E5RJG3;E5RGC9;H0YB90	-0.663864	0.000461116	-0.752185	0.107196	0.744448	0.140147	0.913919	0.00152516	1.08749	0.79884	0.533739	0.322374		UID10840	STX7.174.S.1	STX7	-0.625152	NA	NA	0.0524397	NA	NA	0.670235	NA	NA	0.661527	NA	NA
CARD9	Q9H257;Q9H257-2;Q9H257-3;A0A286YFD5	-0.40425	0.300848	-0.83171	-0.176946	0.752139	0.446511	0.527873	0.398119	0.300132	1.65809	0.386239	0.606458		UID10841	STX7.147.S.1	STX7	-0.807772	NA	NA	0.726768	NA	NA	-0.0948506	NA	NA	1.03584	NA	NA
CARHSP1	Q9Y2V2;H3BUY4;H3BPY5;H3BNU9;H3BTK3;I3L3X8;H3BSW7	-0.989793	0.000212605	-1.12348	0.516667	0.16484	0.573322	0.744697	0.11129	0.531723	0.978909	0.640286	0.602727		UID10842	STX7.2.S.1	STX7	-0.366515	NA	NA	0.369666	NA	NA	-0.163283	NA	NA	0.551191	NA	NA
CARM1	Q86X55-1;Q86X55;Q86X55-2;K7EQA8;K7EK20;K7EPK1;K7EQB9	0.523409	0.00323518	0.532003	-0.492708	0.0264761	-0.612858	-0.374911	0.244571	-0.414427	0.352446	0.839211	0.722866		UID108422	TLE3.253.S.3	TLE3	0.15246	NA	NA	-0.159322	NA	NA	0.044709	NA	NA	-0.615116	NA	NA
CARMIL1	Q5VZK9;Q5VZK9-2;A0A0U1RQQ1;Q5VZK9-3;Q5VZK9-4;REV__Q9NP31-3;REV__Q9NP31-4;REV__Q9NP31;REV__Q9NP31-2	0.0871484	0.87768	-0.170852	0.987949	0.0295529	0.748832	-0.972748	0.112822	-0.489071	-1.32301	0.619874	-0.240905		UID108429	TLE3.263.S.3	TLE3	-0.156283	0.0160114	0.960435	-0.178457	-0.14796	0.602065	0.529876	0.21327	0.591116	-0.0876943	0.771725	0.724529
CARMIL2	Q6F5E8;Q6F5E8-2;R4GMZ7	-0.398969	0.046049	-0.456287	0.396812	0.10884	0.512767	0.383525	0.264638	0.187425	0.372001	0.837246	0.0374873		UID10843	STX7.45.S.1	STX7	-0.546831	-0.649992	0.0106432	0.906415	1.14678	2.47615e-05	-0.704931	-0.287373	0.61189	0.65787	0.291286	0.902567
CARNMT1	Q8N4J0;Q5T8V1;Q5T8U9	1.11389	8.05639e-06	1.29418	-1.4774	2.50212e-07	-1.59928	-0.22053	0.72765	-0.0775668	0.705888	0.766162	1.04365		UID108430	TLE3.267.S.3	TLE3	-0.193074	0.0160114	0.960435	-0.0438283	-0.14796	0.602065	0.504959	0.21327	0.591116	-0.319239	0.771725	0.724529
CARS1	P49589-3;E9PLP0	0.0542327	0.860349	0.451728	-0.119062	0.719528	-0.336732	0.244346	0.566335	0.244342	-0.7017	0.637958	-0.345235		UID10844	SLC16A3.436.S.1	SLC16A3	-0.0821567	NA	NA	-0.0491614	NA	NA	-0.239428	NA	NA	-0.207639	NA	NA
CARS1	P49589;P49589-2;B4DKY1;E9PRS8;C9JLN0	-0.722203	0.53242	-0.320006	0.308483	0.847601	0.219777	0.838162	0.713319	0.65381	-2.09499	0.905205	-1.27603		UID10846	SLC31A2.63.S.1	SLC31A2	0.227196	NA	NA	-0.236871	NA	NA	0.164386	NA	NA	-0.390119	NA	NA
CARS2	Q9HA77;H0YFF0;F5H579;A0A087WWV1;H0YFV1;F5H623	0.158886	0.550902	0.22658	-0.0729036	0.845491	-0.0105938	-0.134394	0.797888	-0.327721	-0.103685	0.969779	0.183567		UID10849	ABCC4.404.S.1	ABCC4	-1.02872	0.103006	0.9203	1.13563	0.520897	0.55865	-0.0583304	-0.576155	0.651838	-2.18171	-4.54991	0.310881
CASC3	O15234;J3KSY7;K7EQ38;J3QSC4	0.160732	0.303882	0.0393818	-0.161198	0.404384	-0.0581057	-0.196098	0.466824	-0.190583	0.077802	0.965797	0.237352		UID1085	PRXL2B.9.S.1	PRXL2B	-0.306076	NA	NA	0.25673	NA	NA	0.128319	NA	NA	0.312023	NA	NA
CASK	A0A2U3TZM1;A0A2R8YE77;O14936-6;O14936-2;O14936;A0A2R8YEK3;A0A2R8YEJ7;A0A2R8YGH2;A0A2R8Y4K4;A0A2R8Y472	NA	NA	-0.124546	NA	NA	0.051566	NA	NA	0.205432	NA	NA	-0.176863		UID10850	ABCC4.655.S.1	ABCC4	-0.355769	NA	NA	0.50073	NA	NA	-0.437927	NA	NA	-0.16728	NA	NA
CASK	A0A2U3TZM4;O14936-3;O14936-4	-0.385272	0.261182	-0.468647	1.08931	0.00171411	1.05075	-0.327258	0.617558	0.0972881	-0.554186	0.851685	-0.79524		UID10851	ABCC4.668.S.1	ABCC4	0.584374	NA	NA	-0.212871	NA	NA	-0.448595	NA	NA	-0.555222	NA	NA
CASKIN2	Q8WXE0;Q8WXE0-2;J3QRN1	0.171432	0.425068	-0.0480963	0.163307	0.539575	0.145665	-0.397796	0.19397	-0.222853	-0.64069	0.616497	-0.054341		UID10852	ABCC5.558.S.1	ABCC5	-0.135983	NA	NA	0.191482	NA	NA	-0.159878	NA	NA	0.0340871	NA	NA
CASP1	P29466-2;P29466;A0A1W2PRX7;Q5FBZ0	0.175468	0.639024	0.222653	-0.385923	0.328051	-0.496248	0.107608	0.895641	0.395752	0.47865	0.863132	-0.0527683		UID10853	POLR1G.27.S.1	POLR1G	0.0561086	NA	NA	-0.302286	NA	NA	0.234643	NA	NA	1.50455	NA	NA
CASP10	Q92851-4;Q92851-6;Q92851;Q92851-3	-0.803912	0.0019628	-0.381529	0.550776	0.110378	0.211105	0.722777	0.101665	0.625808	-1.04321	0.569809	-0.288062		UID10854	POLR1G.309.S.1	POLR1G	0.611356	0.61214	0.0792823	0.0785081	-0.328069	0.515037	-0.633435	-0.515592	0.440665	-0.647712	-0.056782	0.990105
CASP14	P31944	NA	NA	-0.368479	NA	NA	0.316597	NA	NA	0.175984	NA	NA	0.00443738		UID10855	POLR1G.66.S.1	POLR1G	-0.213444	NA	NA	-0.116882	NA	NA	0.584855	NA	NA	0.43997	NA	NA
CASP2	P42575;P42575-2;A0A087WYM1;C9JRR9;P42575-3	-0.15549	0.641648	-0.016579	-0.352659	0.312926	-0.429365	0.648747	0.123066	0.335859	0.295628	0.915124	0.705072		UID10857	POLR1G.128.S.1	POLR1G	0.356119	0.329355	0.00406881	-0.270743	-0.144633	0.418677	-0.276033	-0.382468	0.029044	0.256352	0.144902	0.898937
CASP3	P42574;A8MVM1;C9JXR7	-0.0917995	0.814366	0.00823162	-0.648591	0.0526395	-0.792829	0.84052	0.0486562	0.982492	0.163423	0.963712	0.524806		UID10858	POLR1G.136.S.1	POLR1G	0.532073	0.429407	0.00225916	-0.540436	-0.283917	0.151291	-0.0202413	-0.34047	0.161852	0.0786223	-0.103262	0.952345
CASP6	P55212;D6RHU3;P55212-2;D6RBM3	-0.21335	0.441228	-0.165082	-0.554108	0.0510205	-0.542885	0.872373	0.0122468	0.555709	-0.14179	0.962466	0.686107		UID10859	POLR1G.470.S.1	POLR1G	-0.160443	NA	NA	0.106385	NA	NA	0.0692542	NA	NA	0.0450896	NA	NA
CASP7	P55210;P55210-3;A0A5F9ZHZ6;A0A0A0MRL7;P55210-4;P55210-2	-0.457123	0.0317402	-0.699389	0.272052	0.347719	0.458963	0.390931	0.299406	0.446253	0.537077	0.768384	0.0697021		UID1086	SMARCA4.610.S.1	SMARCA4	-0.284649	NA	NA	0.00490442	NA	NA	0.574818	NA	NA	0.615228	NA	NA
CASP8	Q14790-2;Q14790-4;Q14790;Q14790-9;Q14790-3;A0A0A0MS31;Q14790-8;Q14790-7;E7ETB7;H7C0E2;Q14790-5;E7EQ01;E7EVN1;C9JB29	-0.116478	0.503229	-0.22112	0.375137	0.0292325	0.370269	-0.0367574	0.929003	-0.0824708	-0.658152	0.417769	-0.536477		UID10860	POLR1G.488.S.1	POLR1G	0.137686	NA	NA	-0.222773	NA	NA	-0.0959184	NA	NA	0.631682	NA	NA
CASP8	Q14790-6;E7EQ06;H7BZM4	NA	NA	0.0570115	NA	NA	-0.187878	NA	NA	0.143463	NA	NA	-0.525917		UID10861	POLR1G.490.S.1	POLR1G	0.429035	0.396522	0.00661298	-0.378391	-0.235099	0.269343	-0.350471	-0.375163	0.133102	0.656561	0.172713	0.899772
CASP8AP2	Q9UKL3;A0A087WTW5;A0A096LP21	NA	NA	-0.0712849	NA	NA	-0.171566	NA	NA	-0.075275	NA	NA	-0.930674		UID10862	POLR1G.285.S.1	POLR1G	1.03041	0.520827	0.0494091	-0.558035	-0.402475	0.276153	-0.658344	-0.427042	0.39874	-0.954499	0.127466	0.965887
CASP9	P55211;F8VVS7;Q5JRU8;P55211-2;P55211-4;Q5JRU2;P55211-3;F8VWA5;H0Y3S8;H0Y6Y2;A0A087WX72	-0.0329166	0.941229	0.409247	-0.107326	0.831408	-0.0626445	0.256854	0.693219	-0.495973	0.0128842	0.996249	-0.205318		UID10864	POLR1G.172.S.1	POLR1G	0.499925	0.887516	0.0177973	-0.419846	-0.833976	0.102675	-0.159042	-0.29448	0.723934	-0.369	-0.0346091	0.992126
CASS4	Q9NQ75;Q9NQ75-2;Q9NQ75-3	0.0290258	0.971029	-0.303644	-0.0511901	0.959145	0.543238	0.177141	0.895886	-0.143736	-0.0952152	0.991171	-0.621516		UID10865	TLR3.350.S.1	TLR3	0.280735	NA	NA	-0.301322	NA	NA	-0.0327261	NA	NA	0.0394844	NA	NA
CAST	A0A6Q8PGN6;H0Y9H6	-0.0320198	0.947674	0.496508	0.226351	0.633491	-0.238579	-0.00737226	0.992928	0.0257159	-0.627116	0.823171	-0.254996		UID10866	NUP42.106.S.1	NUP42	1.05952	0.580961	0.0119029	-0.500511	-0.372318	0.270767	-0.889331	-0.476928	0.251621	-0.712995	-0.426091	0.849409
CAST	E7EQ12;D6RC54;D6RAA8	-0.109809	0.858005	0.425684	-0.562329	0.304754	-0.555422	0.867811	0.262067	-0.00944168	1.09708	0.877988	-2.10538		UID10867	NUP42.51.S.1	NUP42	-0.0726602	NA	NA	0.162134	NA	NA	0.0445183	NA	NA	-0.0084014	NA	NA
CAST	P20810-10;P20810-6;P20810-9;P20810-7;H0YA91;E9PSG1	0.437354	0.0216532	0.54388	-0.69019	0.00130317	-0.731996	0.134313	0.767076	0.1153	-0.125862	0.957528	0.121466		UID10868	NUP42.81.S.1	NUP42	0.17194	NA	NA	-0.277742	NA	NA	-0.0629646	NA	NA	-0.366128	NA	NA
CAST	P20810-5;F8W7E0	NA	NA	-0.414949	NA	NA	-0.156392	NA	NA	0.735061	NA	NA	-0.122409		UID108681	CROCC2.888.S.3	CROCC2	-0.0328057	0.0986714	0.643728	-0.18171	-0.238781	0.26917	0.342517	0.149891	0.655498	0.127354	0.423108	0.689998
CASZ1	Q86V15;Q86V15-2	-0.329509	0.299077	0.331185	0.343233	0.416402	-0.149772	0.412583	0.446529	-0.292287	-0.295746	0.913998	-1.29511		UID10869	NUP42.82.S.1	NUP42	0.368231	0.113433	0.884721	-0.394829	-0.359056	0.650533	-0.262288	0.75017	0.398451	-0.718993	-2.2954	0.356888
CAT	P04040;A0A3B3ITJ0	0.301794	0.546711	-0.178965	-0.528025	0.341353	-0.00982144	0.16439	0.881889	0.0313554	-0.416316	0.925266	-0.716692		UID1087	SMARCA4.613.S.1	SMARCA4	0.69191	0.403982	0.120779	-0.264205	-0.0543981	0.914567	-0.535445	-0.576556	0.158319	-0.177945	-0.202709	0.930176
CAV1	E9PCT5;Q03135	0.607828	0.23507	0.786353	0.204868	0.790778	0.170905	-0.868199	0.291082	-0.539177	-0.588899	0.903797	-1.38328		UID10870	NUP42.85.S.1	NUP42	0.050138	NA	NA	-0.0625161	NA	NA	-0.155179	NA	NA	0.602518	NA	NA
CAVIN1	Q6NZI2;Q6NZI2-2;Q6NZI2-3	1.0979	0.091751	0.850972	-0.293748	0.779509	-0.497438	-0.86986	0.4836	0.0852366	-1.86293	0.681339	-0.922271		UID10871	NUP42.88.S.1	NUP42	-0.346692	NA	NA	-0.111891	NA	NA	0.407012	NA	NA	-0.112414	NA	NA
CAVIN2	O95810	-0.0828439	0.92855	-0.454357	-0.116098	0.915819	0.759162	0.327805	0.825271	-0.0566375	-0.643607	0.918376	-0.885419		UID10873	NUP42.72.S.1	NUP42	0.446252	-0.041457	0.961447	-0.441285	-0.639263	0.398397	0.101779	1.06069	0.193763	-0.812199	-1.32742	0.663254
CBFA2T2	O43439-4;O43439-5;O43439	NA	NA	-0.0242824	NA	NA	0.29203	NA	NA	-0.641755	NA	NA	-0.690573		UID10874	ARPC5.77.S.1	ARPC5	0.101314	0.444836	0.182155	-0.328122	-0.66784	0.0773265	0.0268021	0.0763156	0.927401	-0.122577	0.0640216	0.985772
CBFA2T3	O75081;O75081-4;H3BNI7	-0.0381599	0.949319	0.0717116	-0.02769	0.972541	-0.226736	0.242862	0.792822	0.191734	-0.507551	0.89816	0.405613		UID108748	SP100.407.S.3	SP100	0.239897	NA	NA	-0.197043	NA	NA	0.0662501	NA	NA	-0.5194	NA	NA
CBFB	J3KS23	NA	NA	0.108627	NA	NA	-0.158142	NA	NA	0.0764516	NA	NA	-0.334536		UID108749	SP100.409.S.3	SP100	0.285904	NA	NA	-0.319177	NA	NA	0.147097	NA	NA	-0.580951	NA	NA
CBFB	Q13951-2;J3KTD8	-0.244836	0.141502	-0.372668	0.13824	0.548252	0.13133	0.301034	0.27263	0.359678	0.0444576	0.985432	0.0264375		UID10875	ARPC5.8.S.1	ARPC5	-0.141558	0.172841	0.751055	0.0711795	-0.225757	0.725103	0.573195	0.245273	0.781655	-0.0822933	-0.217209	0.96082
CBFB	Q13951;A0A494C0A9;H3BSC0;J3KRT0	-0.492866	0.060507	-0.221045	0.288965	0.420247	0.00507572	0.337723	0.504429	0.17145	0.605125	0.781701	0.799566		UID108750	SP100.410.S.3	SP100	0.252558	NA	NA	-0.314014	NA	NA	0.22315	NA	NA	-0.231937	NA	NA
CBL	P22681;A0A1B0GW38;A0A0U1RQX8;A0A0U1RR39;A0A0U1RRJ5	0.168265	0.530488	-0.0223864	-0.410956	0.141135	-0.280074	0.446008	0.236303	0.659822	-0.351224	0.867157	-0.498779		UID10876	CLOCK.406.S.1	CLOCK	0.648281	NA	NA	-0.184935	NA	NA	-0.568396	NA	NA	-0.195114	NA	NA
CBLB	Q13191;A0A2R8Y8D8;A0A2R8Y5E1;Q13191-3;Q13191-2;A0A2R8YFD4;C9JU85;A0A2R8Y7I2;A0A2R8YDW4;A0A2R8Y875;C9K048;C9JRB3;A0A2R8Y582	-0.72949	0.137232	0.163619	0.0304021	0.974779	-0.172452	0.934943	0.253022	0.254887	1.73745	0.59925	-0.506796		UID10877	CLOCK.408.S.1	CLOCK	0.119466	NA	NA	0.057225	NA	NA	-0.433104	NA	NA	-0.350264	NA	NA
CBLL1	Q75N03;Q75N03-2;C9J2P9;C9K074;F8WEM5	-0.258096	0.266502	-0.139939	0.240866	0.407401	0.0539594	0.0670588	0.911585	-0.0209316	0.3743	0.851279	0.335945		UID108773	LRCH4.513.S.3	LRCH4	-0.238955	NA	NA	-0.146192	NA	NA	0.624134	NA	NA	-0.331332	NA	NA
CBR1	P16152;E9PQ63;A8MTM1;P16152-2	-0.445881	0.134554	-0.294656	0.113368	0.810999	0.174136	0.397733	0.465002	0.231752	0.119012	0.974756	0.0716785		UID108775	LRCH4.517.S.3	LRCH4	0.206627	NA	NA	-0.511802	NA	NA	0.476828	NA	NA	-0.709924	NA	NA
CBR3	O75828	-0.0869689	0.872445	-0.00831183	-0.00605821	0.993507	0.0758346	-0.123705	0.905703	-0.386874	0.796203	0.800418	0.846098		UID108777	LRCH4.521.S.3	LRCH4	0.301071	NA	NA	-0.598856	NA	NA	0.616319	NA	NA	-0.785929	NA	NA
CBR4	Q8N4T8;Q8N4T8-2;H0Y962;D6RAV8;D6RJF4;D6RGF2	0.0443329	0.924624	0.301912	0.133816	0.791017	-0.190676	-0.49749	0.377774	-0.416027	0.246014	0.946451	0.631622		UID10878	CFLAR.193.S.1	CFLAR	-0.241806	-0.0314601	0.977942	-0.12627	-0.733424	0.410961	0.581306	0.502883	0.742283	-0.09762	-0.653582	0.952668
CBWD1	Q9BRT8;Q9BRT8-3;Q9BRT8-2;A0A087X140;F2Z2T4;A0A087WTC0;A0A087WZQ3;Q9BRT8-4;A0A087WVU7;A0A087WY70	0.0810474	0.761271	0.187637	-0.258071	0.320439	-0.346983	0.141462	0.749843	-0.101945	0.178043	0.931721	0.394462		UID10879	DDX3Y.71.S.1	DDX3Y	0.0540348	0.0522163	0.916129	-0.0678952	-0.398504	0.35116	0.197107	0.630585	0.200666	-0.116442	-0.751721	0.700893
CBX1	P83916;J3KS05;B5MD17;K7ELA4;C9JWS9	-0.700327	0.00131523	-0.745924	0.964541	0.000122692	0.905562	-0.116194	0.847887	-0.233228	0.772009	0.645767	0.82854		UID108795	TNRC18.991.S.3	TNRC18	0.188754	NA	NA	-0.0988527	NA	NA	-0.189059	NA	NA	-0.128898	NA	NA
CBX3	Q13185;S4R2Y4;C9JMM0;B8ZZ43	-0.0219416	0.93083	-0.0374878	0.227128	0.29537	0.11802	-0.280949	0.339206	-0.314207	0.444094	0.731777	0.307297		UID108796	TNRC18.995.S.3	TNRC18	0.169434	NA	NA	-0.240155	NA	NA	-0.0965323	NA	NA	-0.0078849	NA	NA
CBX4	O00257;O00257-3;F8WCW6;I3L4F1	-0.341961	0.141018	-0.256749	0.481657	0.0737401	0.350062	-0.0904168	0.877418	-0.209008	-0.0631527	0.985156	0.270448		UID108797	TNRC18.999.S.3	TNRC18	0.294531	NA	NA	-0.3343	NA	NA	-0.115966	NA	NA	-0.0763124	NA	NA
CBX5	P45973;F8VNY3	-0.634275	0.000888719	-0.492362	0.704867	0.00217389	0.572533	0.236634	0.572248	-0.235491	0.139671	0.955481	0.10285		UID10880	DDX3Y.74.S.1	DDX3Y	0.007531	NA	NA	-0.12798	NA	NA	0.30908	NA	NA	-0.527258	NA	NA
CBX6	B0QXZ6;O95503	0.324372	0.499275	0.265568	-0.341201	0.570597	-0.304465	0.0784829	0.944359	0.0155725	-1.07232	0.762579	0.0574012		UID10882	DDX3Y.604.S.1	DDX3Y	-0.21013	NA	NA	0.458987	NA	NA	-0.141122	NA	NA	-0.412389	NA	NA
CBX7	O95931;B0QYP3;B0QYP2	-0.623886	0.0510072	-0.370792	1.22628	0.000391585	0.92391	-0.526263	0.360875	-0.436565	0.0854347	0.985932	-0.0952694		UID10883	DDX3Y.614.S.1	DDX3Y	1.24218	0.944299	0.593159	0.243462	0.4142	0.871053	-1.51568	-1.61408	0.575921	-0.528336	-1.07191	0.960708
CBX8	Q9HC52;C9J6K3;C9JM54	0.290095	0.254474	0.444274	-0.00143749	0.998006	-0.262161	-0.63577	0.0812575	-0.586021	0.385786	0.863132	0.471325		UID10884	DDX3Y.120.S.1	DDX3Y	0.183933	NA	NA	-0.366324	NA	NA	0.230574	NA	NA	-0.18034	NA	NA
CC2D1A	Q6P1N0-2;K7EMP1	NA	NA	0.00858017	NA	NA	-0.254825	NA	NA	0.419143	NA	NA	0.614729		UID10885	DDX3Y.592.S.1	DDX3Y	1.82962	1.02696	0.248234	-0.369259	-0.865779	0.457176	-1.20161	-0.287867	0.890372	-1.24404	-0.9479	0.897253
CC2D1A	Q6P1N0;K7EJY5	-0.0670374	0.719231	-0.0820131	0.030213	0.904228	-0.0520211	-0.0977418	0.761881	-0.210077	0.713504	0.324312	0.676678		UID10886	DDX3Y.85.S.1	DDX3Y	-0.335178	NA	NA	-0.0947709	NA	NA	0.56914	NA	NA	0.0847442	NA	NA
CC2D1B	Q5T0F9-2;Q5T0F9;H7C1U3;H0Y517;Q5T0F9-3;Q5T0F9-4;Q5T0F9-5	-0.287523	0.0275592	-0.305222	0.0436609	0.84732	-0.095868	0.179401	0.48312	0.218565	0.711005	0.28765	0.676627		UID10887	DDX3Y.89.S.1	DDX3Y	-0.0112362	NA	NA	0.162034	NA	NA	-0.101783	NA	NA	-0.347592	NA	NA
CCAR1	Q8IX12-2;Q8IX12;A0A0C4DGG8;F5H2E6;F5H1H2;F5H3E1;H0YFJ7;F5H7M9;F5H1L3;F5H3I8	-0.0448852	0.709734	-0.130613	0.0787714	0.548413	0.115459	-0.0485325	0.82937	-0.10026	0.276921	0.685246	0.290696		UID108873	CIC.1397.S.3	CIC	0.115063	0.259051	0.49732	-0.0952637	-0.288423	0.523316	0.0455556	0.0867372	0.918337	-0.856723	-0.857173	0.604593
CCAR2	G3V119	-0.438364	0.238573	0.0710613	0.514814	0.256991	-0.00154624	-0.132389	0.887765	-0.299094	1.12673	0.680633	-0.386947		UID108874	CIC.1402.S.3	CIC	0.0630226	0.259051	0.49732	0.0211407	-0.288423	0.523316	-0.116386	0.0867372	0.918337	-0.992656	-0.857173	0.604593
CCAR2	Q8N163;Q8N163-2;H0YB24;A0A087X2B6;E5RHJ4;E5RFJ3;H0YC69;H0YC58;E5RGU7;E5RHH8	-0.490311	0.000684457	-0.467035	0.50648	0.00416982	0.465352	0.0928141	0.805823	-0.0830241	0.555024	0.596934	0.378471		UID108875	CIC.1409.S.3	CIC	0.001951	0.27006	0.495484	-0.0433199	-0.360038	0.424055	0.00575326	0.132409	0.875161	-0.855825	-0.827947	0.648579
CCDC102A	Q96A19	-0.682194	0.0229234	-0.684954	1.34633	2.81893e-05	1.29563	0.290755	0.661158	0.632331	-2.10699	0.0970971	-2.69732		UID10888	DDX3Y.617.S.1	DDX3Y	0.367553	NA	NA	-0.398427	NA	NA	-0.0399649	NA	NA	0.175476	NA	NA
CCDC106	Q9BWC9;K7EMP7;K7EMI9	NA	NA	0.144185	NA	NA	-0.583047	NA	NA	0.0941408	NA	NA	0.314427		UID108880	CIC.1418.S.3	CIC	0.319438	NA	NA	-0.318174	NA	NA	-0.054831	NA	NA	0.100089	NA	NA
CCDC115	Q96NT0;B8ZZ99;F8WCZ3;Q96NT0-2	-0.692697	3.27179e-05	-0.615601	0.577584	0.0061615	0.544119	0.280338	0.41735	0.173531	0.401393	0.800418	0.0887366		UID108881	CIC.1419.S.3	CIC	0.426684	NA	NA	-0.179452	NA	NA	-0.418708	NA	NA	-0.0860796	NA	NA
CCDC117	Q8IWD4;Q8IWD4-4;Q8IWD4-3;Q8IWD4-2;F8WBN8;B0QYH3;B0QYH1	-0.436785	0.0481927	-0.479304	0.665345	0.00838131	0.630149	-0.273415	0.533928	-0.356829	1.19129	0.28302	0.341977		UID108883	CIC.1422.S.3	CIC	0.553697	NA	NA	-0.322104	NA	NA	-0.155506	NA	NA	-0.583246	NA	NA
CCDC12	J3KR35;Q8WUD4;C9JUN5;S4R331	-0.239584	0.17047	-0.2762	0.0971878	0.706815	0.0840398	0.223367	0.48312	0.101944	0.489402	0.698269	0.571418		UID10889	DDX3Y.618.S.1	DDX3Y	-0.414385	NA	NA	0.0731147	NA	NA	0.332558	NA	NA	-0.0178872	NA	NA
CCDC124	Q96CT7;M0R2F5	0.719796	1.2021e-05	0.73106	-0.657615	0.00130317	-0.631807	-0.31201	0.350709	-0.253371	0.00352155	0.998552	0.271938		UID1089	SMARCA4.1597.S.1	SMARCA4	-0.195638	NA	NA	0.288239	NA	NA	-0.146686	NA	NA	0.639109	NA	NA
CCDC126	C9J0J0;Q96EE4	NA	NA	-0.00185729	NA	NA	0.0441964	NA	NA	0.319173	NA	NA	-0.740773		UID10890	DDX3Y.588.S.1	DDX3Y	0.998308	0.592073	0.523931	-0.298065	-0.594037	0.606056	-1.08632	-0.325622	0.859718	-0.642778	0.0331957	0.995863
CCDC127	Q96BQ5;D6R9R2	0.0493988	0.90611	0.362888	0.492743	0.165228	0.348236	-0.386468	0.472647	-0.333298	-1.45069	0.319537	-1.33158		UID10891	MAFG.124.S.1	MAFG	0.0106877	-0.136672	0.718861	0.527397	0.676351	0.033666	-0.530592	-0.524737	0.239804	-0.444915	-0.38687	0.866699
CCDC130	P13994;K7ELI4;K7ES43;K7EJZ6	-0.0726271	0.726323	0.206355	0.0286741	0.920176	-0.114923	-0.0356057	0.934492	-0.287731	0.748749	0.332075	0.808888		UID10892	PDPK1.241.S.1	PDPK1	-0.397715	-0.356801	0.00851961	0.403005	0.354461	0.0386083	0.0856269	0.116215	0.716872	0.0689614	0.179582	0.890788
CCDC134	Q9H6E4;B0QY51	0.727336	0.00126198	0.983831	-0.322966	0.318597	-0.412339	-0.80753	0.0261749	-0.732027	-0.103319	0.974203	-0.330629		UID108920	NAA38.22.S.3	NAA38	0.560668	0.0382992	0.923577	-0.0049537	0.0767427	0.870198	-0.918152	-0.311412	0.512565	-0.784744	-0.572855	0.730772
CCDC137	Q6PK04;I3L0U5;I3L4F6	0.190321	0.295943	0.00793645	-0.0055834	0.987269	0.0700222	-0.331289	0.233575	-0.0145861	0.113946	0.953179	-0.119792		UID108921	NAA38.23.S.3	NAA38	-0.368646	NA	NA	0.00286246	NA	NA	0.340236	NA	NA	0.928143	NA	NA
CCDC15	E9PKB1;Q0P6D6	NA	NA	-0.258313	NA	NA	0.410852	NA	NA	-0.0353167	NA	NA	-0.125004		UID108922	NAA38.24.S.3	NAA38	0.940977	NA	NA	-0.433115	NA	NA	-0.691401	NA	NA	0.28	NA	NA
CCDC167	Q9P0B6	NA	NA	0.554057	NA	NA	-0.46724	NA	NA	-0.208105	NA	NA	-0.0443052		UID108923	NAA38.25.S.3	NAA38	0.261909	NA	NA	-0.395564	NA	NA	0.0338102	NA	NA	1.0354	NA	NA
CCDC174	Q6PII3;A0A0B4J1R8;A0A087WYA9	0.188296	0.40602	0.525563	-0.0566968	0.867961	-0.228905	-0.136827	0.769546	-0.529678	0.1083	0.965797	-1.19165		UID108924	NAA38.29.S.3	NAA38	0.0235015	0.172048	0.588487	0.0159824	-0.0528929	0.912924	-0.38562	-0.318293	0.48283	-0.0511457	-0.53678	0.744766
CCDC18	J3KP97;Q5T9S5;E9PFB9;Q5T9S5-2;Q5T9S2;H0YCD6	NA	NA	-0.223423	NA	NA	0.247623	NA	NA	0.233114	NA	NA	0.357503		UID108929	VPS4A.95.S.3	VPS4A	0.191753	NA	NA	-0.21463	NA	NA	0.0837761	NA	NA	-0.384911	NA	NA
CCDC186	Q7Z3E2;H0Y7V5;A0A0C4DFU7	-0.284123	0.02608	-0.291748	-0.100656	0.6008	-0.239485	0.558051	0.00225513	0.675902	0.368783	0.716595	0.560223		UID108930	VPS4A.97.S.3	VPS4A	0.283425	NA	NA	-0.252738	NA	NA	0.134271	NA	NA	-0.845078	NA	NA
CCDC22	O60826	-0.343274	0.00772202	-0.470016	0.433585	0.00443685	0.518336	0.159341	0.555202	0.17632	-0.0679218	0.967045	-0.167177		UID108931	VPS4A.99.S.3	VPS4A	0.15278	NA	NA	-0.144341	NA	NA	0.134331	NA	NA	-0.598301	NA	NA
CCDC25	Q86WR0;G3V121;B7Z2L8;Q0VGD4	-0.37852	0.0225535	-0.492025	0.665942	0.000274194	0.701795	-0.0617423	0.895641	0.0344836	-0.15049	0.935518	-0.230419		UID108949	TOR1AIP1.154.S.3	TOR1AIP1	0.107037	-0.0736716	0.722673	-0.105217	-0.0268567	0.928091	0.0207853	0.0185543	0.964382	0.123316	0.222114	0.849826
CCDC28A	B4DUJ5;Q8IWP9	-0.477591	0.0155257	-0.345982	-0.0147393	0.971845	-0.0661438	0.586826	0.061868	0.774269	0.0669974	0.980728	-0.238715		UID10895	PDPK1.25.S.1	PDPK1	-0.310442	-0.281073	0.187494	0.550364	0.312018	0.220166	-0.275456	0.113252	0.819837	0.275203	0.0877509	0.973118
CCDC32	H0YN78;Q9BV29;Q9BV29-2;H0YLN5;H0YM19;H0YLI5;H0YMC0;Q9BV29-3	0.0884042	0.866166	-0.117612	-0.623198	0.169462	-0.407544	0.563957	0.391539	0.580798	-0.604626	0.859942	0.462946		UID108950	TOR1AIP1.156.S.3	TOR1AIP1	0.279031	-0.0642495	0.741402	-0.365508	-0.0120772	0.966788	0.203835	0.0207857	0.956874	0.0427647	0.260909	0.776257
CCDC43	Q96MW1;Q86WV7;Q96MW1-2;K7ER24	-0.296192	0.0477444	-0.257332	0.0580938	0.816645	0.0201175	0.364913	0.128046	0.340931	0.372219	0.768593	0.397037		UID108951	TOR1AIP1.157.S.3	TOR1AIP1	0.088534	-0.0519257	0.805043	-0.115804	-0.0558729	0.830882	0.0787239	0.0294437	0.940551	0.142651	0.197694	0.862993
CCDC47	Q96A33;A0A087WYW6;J3QR89	0.482078	0.0119279	0.502236	-0.407515	0.0956616	-0.350216	-0.303191	0.410994	0.00881321	-0.501577	0.762579	-0.576638		UID108952	TOR1AIP1.163.S.3	TOR1AIP1	0.37132	-0.0249927	0.926955	-0.366601	-0.11185	0.690414	0.136697	0.0452139	0.920144	-0.164322	0.31287	0.777166
CCDC50	Q8IVM0	NA	NA	0.0658289	NA	NA	-0.156765	NA	NA	0.299351	NA	NA	-0.00974478		UID108953	TOR1AIP1.164.S.3	TOR1AIP1	0.237445	NA	NA	-0.307479	NA	NA	0.0328391	NA	NA	-0.515658	NA	NA
CCDC50	Q8IVM0-2	-0.0149854	0.965288	0.0989199	0.0767749	0.832212	0.0318774	0.143552	0.773854	0.171429	-0.282762	0.891381	-0.404788		UID108954	TOR1AIP1.169.S.3	TOR1AIP1	0.443604	NA	NA	-0.170956	NA	NA	-0.271605	NA	NA	-0.449645	NA	NA
CCDC51	Q96ER9;Q96ER9-2;C9JSW8;C9JPZ8	0.41059	0.106073	0.401878	-0.426766	0.170829	-0.322265	-0.0602779	0.930662	-0.0336016	-0.50669	0.813116	-0.219549		UID10896	PER1.592.S.1	PER1	-0.264506	-0.725258	0.143313	0.134971	1.26273	0.0264002	0.133595	-0.169761	0.885601	0.176258	0.28162	0.947902
[truncated: 50,183 more rows]

## Sheet: 1H
Proteome							Phosphoproteome
[truncated: 1,511 more rows]

[truncated: 1 more sheets: 1I]
