# Supplementary material for: The proteogenomic landscape of multiple myeloma reveals insights into disease biology and therapeutic opportunities
Source: Nat Cancer. 2024 Jun 28;5(8):1267–84. doi: 10.1038/s43018-024-00784-3 (PMC11358022; doi:10.1038/s43018-024-00784-3)
Supplement: Supplementary file 11 — Statistical source data. [file 43018_2024_784_MOESM11_ESM.xlsx]

## Sheet: S2A
TMT ID	TMT6.plex10	TMT14.plex01	TMT3.plex05	TMT4.plex04	TMT11.plex07	TMT11.plex09	TMT10.plex05	TMT6.plex01	TMT11.plex05	TMT5.plex07	TMT2.plex09	TMT14.plex09	TMT4.plex01	TMT14.plex03	TMT7.plex07	TMT3.plex02	TMT5.plex09	TMT14.plex10	TMT4.plex10	TMT12.plex06	TMT16.plex04	TMT5.plex10	TMT11.plex04	TMT15.plex08	TMT16.plex08	TMT12.plex04	TMT16.plex09	TMT4.plex02	TMT3.plex07	TMT15.plex05	TMT6.plex07	TMT4.plex09	TMT4.plex03	TMT13.plex10	TMT4.plex05	TMT15.plex06	TMT9.plex05	TMT11.plex08	TMT15.plex02	TMT2.plex10	TMT6.plex02	TMT9.plex07	TMT16.plex10	TMT2.plex05	TMT14.plex04	TMT8.plex06	TMT3.plex06	TMT11.plex01	TMT13.plex08
consensus cluster	1	1	1	1	1	1	1	1	1	1	1	1	1	1	1	1	1	1	1	1	1	1	1	1	1	1	1	1	1	1	1	1	1	1	2	2	2	2	2	2	2	2	2	2	2	2	2	2	2
	1	0.734	0.242	0.254	0.214	0.218	0.294	0.294	0.294	0.446	0.354	0.232	0.334	0.31	0.272	0.268	0.28	0.304	0.29	0.294	0.296	0.294	0.294	0.294	0.294	0.294	0.302	0.296	0.292	0.294	0.292	0.294	0.294	0.294	0	0	0	0	0	0	0	0	0	0	0	0	0	0	0
	0.734	1	0.454	0.352	0.474	0.478	0.554	0.554	0.554	0.706	0.598	0.492	0.594	0.57	0.532	0.528	0.54	0.544	0.55	0.554	0.556	0.554	0.554	0.554	0.554	0.554	0.556	0.556	0.552	0.554	0.552	0.554	0.554	0.554	0	0	0	0	0	0	0	0	0	0	0	0	0	0	0
	0.242	0.454	1	0.214	0.654	0.648	0.654	0.634	0.616	0.47	0.446	0.456	0.47	0.468	0.508	0.474	0.476	0.444	0.47	0.47	0.468	0.47	0.47	0.47	0.47	0.47	0.46	0.468	0.47	0.47	0.47	0.47	0.47	0.47	0.146	0.186	0.212	0.118	0.142	0.068	0.072	0.102	0.106	0.51	0.476	0.522	0.506	0.512	0.512
	0.254	0.352	0.214	1	0.486	0.494	0.516	0.536	0.554	0.52	0.608	0.622	0.604	0.628	0.618	0.626	0.628	0.65	0.63	0.632	0.634	0.632	0.632	0.632	0.632	0.632	0.638	0.634	0.632	0.632	0.632	0.632	0.632	0.632	0	0	0	0	0	0.016	0	0	0	0	0	0	0	0	0
	0.214	0.474	0.654	0.486	1	0.99	0.908	0.888	0.87	0.592	0.652	0.786	0.686	0.71	0.776	0.75	0.738	0.698	0.728	0.724	0.722	0.724	0.724	0.724	0.724	0.724	0.714	0.722	0.726	0.724	0.726	0.724	0.724	0.724	0.002	0.076	0.08	0.022	0.06	0.03	0.08	0.078	0.08	0.204	0.24	0.254	0.254	0.276	0.276
	0.218	0.478	0.648	0.494	0.99	1	0.918	0.898	0.88	0.6	0.662	0.796	0.696	0.72	0.786	0.76	0.748	0.708	0.738	0.734	0.732	0.734	0.734	0.734	0.734	0.734	0.724	0.732	0.736	0.734	0.736	0.734	0.734	0.734	0.002	0.072	0.076	0.018	0.056	0.026	0.076	0.074	0.076	0.194	0.23	0.244	0.244	0.266	0.266
	0.294	0.554	0.654	0.516	0.908	0.918	1	0.98	0.962	0.682	0.744	0.754	0.778	0.802	0.824	0.79	0.802	0.79	0.812	0.816	0.814	0.816	0.816	0.816	0.816	0.816	0.806	0.814	0.814	0.816	0.814	0.816	0.816	0.816	0	0	0	0	0	0	0	0	0	0.184	0.148	0.184	0.174	0.184	0.184
	0.294	0.554	0.634	0.536	0.888	0.898	0.98	1	0.982	0.702	0.764	0.774	0.798	0.822	0.844	0.81	0.822	0.81	0.832	0.836	0.834	0.836	0.836	0.836	0.836	0.836	0.826	0.834	0.834	0.836	0.834	0.836	0.836	0.836	0	0	0	0	0	0	0	0	0	0.164	0.13	0.164	0.154	0.164	0.164
	0.294	0.554	0.616	0.554	0.87	0.88	0.962	0.982	1	0.718	0.782	0.792	0.816	0.84	0.862	0.828	0.84	0.828	0.85	0.854	0.852	0.854	0.854	0.854	0.854	0.854	0.844	0.852	0.852	0.854	0.852	0.854	0.854	0.854	0	0	0	0	0	0	0	0	0	0.146	0.112	0.146	0.136	0.146	0.146
	0.446	0.706	0.47	0.52	0.592	0.6	0.682	0.702	0.718	1	0.864	0.786	0.888	0.86	0.798	0.822	0.834	0.822	0.844	0.848	0.846	0.848	0.848	0.848	0.848	0.848	0.838	0.846	0.846	0.848	0.846	0.848	0.848	0.848	0	0	0	0	0	0	0	0	0	0	0	0	0	0	0
	0.354	0.598	0.446	0.608	0.652	0.662	0.744	0.764	0.782	0.864	1	0.866	0.928	0.94	0.876	0.902	0.914	0.946	0.924	0.928	0.93	0.928	0.928	0.928	0.928	0.928	0.938	0.93	0.926	0.928	0.926	0.928	0.928	0.928	0	0	0	0	0	0	0	0	0	0	0	0	0	0	0
	0.232	0.492	0.456	0.622	0.786	0.796	0.754	0.774	0.792	0.786	0.866	1	0.898	0.922	0.93	0.964	0.952	0.912	0.942	0.938	0.936	0.938	0.938	0.938	0.938	0.938	0.928	0.936	0.94	0.938	0.94	0.938	0.938	0.938	0	0.058	0.062	0.004	0.042	0.016	0.062	0.06	0.062	0	0.062	0.04	0.05	0.062	0.062
	0.334	0.594	0.47	0.604	0.686	0.696	0.778	0.798	0.816	0.888	0.928	0.898	1	0.964	0.91	0.934	0.946	0.934	0.956	0.96	0.958	0.96	0.96	0.96	0.96	0.96	0.95	0.958	0.958	0.96	0.958	0.96	0.96	0.96	0	0	0	0	0	0	0	0	0	0	0	0	0	0	0
	0.31	0.57	0.468	0.628	0.71	0.72	0.802	0.822	0.84	0.86	0.94	0.922	0.964	1	0.934	0.958	0.97	0.962	0.98	0.984	0.986	0.984	0.984	0.984	0.984	0.984	0.978	0.986	0.982	0.984	0.982	0.984	0.984	0.984	0	0	0	0	0	0	0	0	0	0	0	0	0	0	0
	0.272	0.532	0.508	0.618	0.776	0.786	0.824	0.844	0.862	0.798	0.876	0.93	0.91	0.934	1	0.966	0.962	0.922	0.952	0.948	0.946	0.948	0.948	0.948	0.948	0.948	0.938	0.946	0.95	0.948	0.95	0.948	0.948	0.948	0	0.018	0.022	0	0.002	0	0.022	0.02	0.022	0.03	0.034	0.034	0.03	0.052	0.052
	0.268	0.528	0.474	0.626	0.75	0.76	0.79	0.81	0.828	0.822	0.902	0.964	0.934	0.958	0.966	1	0.988	0.948	0.978	0.974	0.972	0.974	0.974	0.974	0.974	0.974	0.964	0.972	0.976	0.974	0.976	0.974	0.974	0.974	0	0.022	0.026	0	0.006	0	0.026	0.024	0.026	0	0.026	0.004	0.014	0.026	0.026
	0.28	0.54	0.476	0.628	0.738	0.748	0.802	0.822	0.84	0.834	0.914	0.952	0.946	0.97	0.962	0.988	1	0.96	0.99	0.986	0.984	0.986	0.986	0.986	0.986	0.986	0.976	0.984	0.988	0.986	0.988	0.986	0.986	0.986	0	0.01	0.014	0	0	0	0.014	0.012	0.014	0	0.014	0.002	0.002	0.014	0.014
	0.304	0.544	0.444	0.65	0.698	0.708	0.79	0.81	0.828	0.822	0.946	0.912	0.934	0.962	0.922	0.948	0.96	1	0.97	0.974	0.976	0.974	0.974	0.974	0.974	0.974	0.984	0.976	0.972	0.974	0.972	0.974	0.974	0.974	0	0	0	0	0	0	0	0	0	0	0	0	0	0	0
	0.29	0.55	0.47	0.63	0.728	0.738	0.812	0.832	0.85	0.844	0.924	0.942	0.956	0.98	0.952	0.978	0.99	0.97	1	0.996	0.994	0.996	0.996	0.996	0.996	0.996	0.986	0.994	0.998	0.996	0.998	0.996	0.996	0.996	0	0	0.004	0	0	0	0.004	0.002	0.004	0	0.004	0	0	0.004	0.004
	0.294	0.554	0.47	0.632	0.724	0.734	0.816	0.836	0.854	0.848	0.928	0.938	0.96	0.984	0.948	0.974	0.986	0.974	0.996	1	0.998	1	1	1	1	1	0.99	0.998	0.998	1	0.998	1	1	1	0	0	0	0	0	0	0	0	0	0	0	0	0	0	0
	0.296	0.556	0.468	0.634	0.722	0.732	0.814	0.834	0.852	0.846	0.93	0.936	0.958	0.986	0.946	0.972	0.984	0.976	0.994	0.998	1	0.998	0.998	0.998	0.998	0.998	0.992	1	0.996	0.998	0.996	0.998	0.998	0.998	0	0	0	0	0	0	0	0	0	0	0	0	0	0	0
	0.294	0.554	0.47	0.632	0.724	0.734	0.816	0.836	0.854	0.848	0.928	0.938	0.96	0.984	0.948	0.974	0.986	0.974	0.996	1	0.998	1	1	1	1	1	0.99	0.998	0.998	1	0.998	1	1	1	0	0	0	0	0	0	0	0	0	0	0	0	0	0	0
	0.294	0.554	0.47	0.632	0.724	0.734	0.816	0.836	0.854	0.848	0.928	0.938	0.96	0.984	0.948	0.974	0.986	0.974	0.996	1	0.998	1	1	1	1	1	0.99	0.998	0.998	1	0.998	1	1	1	0	0	0	0	0	0	0	0	0	0	0	0	0	0	0
	0.294	0.554	0.47	0.632	0.724	0.734	0.816	0.836	0.854	0.848	0.928	0.938	0.96	0.984	0.948	0.974	0.986	0.974	0.996	1	0.998	1	1	1	1	1	0.99	0.998	0.998	1	0.998	1	1	1	0	0	0	0	0	0	0	0	0	0	0	0	0	0	0
	0.294	0.554	0.47	0.632	0.724	0.734	0.816	0.836	0.854	0.848	0.928	0.938	0.96	0.984	0.948	0.974	0.986	0.974	0.996	1	0.998	1	1	1	1	1	0.99	0.998	0.998	1	0.998	1	1	1	0	0	0	0	0	0	0	0	0	0	0	0	0	0	0
	0.294	0.554	0.47	0.632	0.724	0.734	0.816	0.836	0.854	0.848	0.928	0.938	0.96	0.984	0.948	0.974	0.986	0.974	0.996	1	0.998	1	1	1	1	1	0.99	0.998	0.998	1	0.998	1	1	1	0	0	0	0	0	0	0	0	0	0	0	0	0	0	0
	0.302	0.556	0.46	0.638	0.714	0.724	0.806	0.826	0.844	0.838	0.938	0.928	0.95	0.978	0.938	0.964	0.976	0.984	0.986	0.99	0.992	0.99	0.99	0.99	0.99	0.99	1	0.992	0.988	0.99	0.988	0.99	0.99	0.99	0	0	0	0	0	0	0	0	0	0	0	0	0	0	0
	0.296	0.556	0.468	0.634	0.722	0.732	0.814	0.834	0.852	0.846	0.93	0.936	0.958	0.986	0.946	0.972	0.984	0.976	0.994	0.998	1	0.998	0.998	0.998	0.998	0.998	0.992	1	0.996	0.998	0.996	0.998	0.998	0.998	0	0	0	0	0	0	0	0	0	0	0	0	0	0	0
	0.292	0.552	0.47	0.632	0.726	0.736	0.814	0.834	0.852	0.846	0.926	0.94	0.958	0.982	0.95	0.976	0.988	0.972	0.998	0.998	0.996	0.998	0.998	0.998	0.998	0.998	0.988	0.996	1	0.998	1	0.998	0.998	0.998	0	0	0.002	0	0	0	0.002	0	0.002	0	0.002	0	0	0.002	0.002
	0.294	0.554	0.47	0.632	0.724	0.734	0.816	0.836	0.854	0.848	0.928	0.938	0.96	0.984	0.948	0.974	0.986	0.974	0.996	1	0.998	1	1	1	1	1	0.99	0.998	0.998	1	0.998	1	1	1	0	0	0	0	0	0	0	0	0	0	0	0	0	0	0
	0.292	0.552	0.47	0.632	0.726	0.736	0.814	0.834	0.852	0.846	0.926	0.94	0.958	0.982	0.95	0.976	0.988	0.972	0.998	0.998	0.996	0.998	0.998	0.998	0.998	0.998	0.988	0.996	1	0.998	1	0.998	0.998	0.998	0	0	0.002	0	0	0	0.002	0	0.002	0	0.002	0	0	0.002	0.002
	0.294	0.554	0.47	0.632	0.724	0.734	0.816	0.836	0.854	0.848	0.928	0.938	0.96	0.984	0.948	0.974	0.986	0.974	0.996	1	0.998	1	1	1	1	1	0.99	0.998	0.998	1	0.998	1	1	1	0	0	0	0	0	0	0	0	0	0	0	0	0	0	0
	0.294	0.554	0.47	0.632	0.724	0.734	0.816	0.836	0.854	0.848	0.928	0.938	0.96	0.984	0.948	0.974	0.986	0.974	0.996	1	0.998	1	1	1	1	1	0.99	0.998	0.998	1	0.998	1	1	1	0	0	0	0	0	0	0	0	0	0	0	0	0	0	0
	0.294	0.554	0.47	0.632	0.724	0.734	0.816	0.836	0.854	0.848	0.928	0.938	0.96	0.984	0.948	0.974	0.986	0.974	0.996	1	0.998	1	1	1	1	1	0.99	0.998	0.998	1	0.998	1	1	1	0	0	0	0	0	0	0	0	0	0	0	0	0	0	0
	0	0	0.146	0	0.002	0.002	0	0	0	0	0	0	0	0	0	0	0	0	0	0	0	0	0	0	0	0	0	0	0	0	0	0	0	0	1	0.884	0.85	0.924	0.904	0.848	0.822	0.852	0.856	0.622	0.586	0.572	0.572	0.55	0.55
	0	0	0.186	0	0.076	0.072	0	0	0	0	0	0.058	0	0	0.018	0.022	0.01	0	0	0	0	0	0	0	0	0	0	0	0	0	0	0	0	0	0.884	1	0.966	0.88	0.936	0.846	0.886	0.916	0.92	0.586	0.702	0.652	0.672	0.666	0.666
	0	0	0.212	0	0.08	0.076	0	0	0	0	0	0.062	0	0	0.022	0.026	0.014	0	0.004	0	0	0	0	0	0	0	0	0	0.002	0	0.002	0	0	0	0.85	0.966	1	0.846	0.902	0.812	0.86	0.886	0.894	0.612	0.736	0.678	0.698	0.7	0.7
	0	0	0.118	0	0.022	0.018	0	0	0	0	0	0.004	0	0	0	0	0	0	0	0	0	0	0	0	0	0	0	0	0	0	0	0	0	0	0.924	0.88	0.846	1	0.944	0.922	0.898	0.928	0.932	0.574	0.582	0.568	0.568	0.546	0.546
	0	0	0.142	0	0.06	0.056	0	0	0	0	0	0.042	0	0	0.002	0.006	0	0	0	0	0	0	0	0	0	0	0	0	0	0	0	0	0	0	0.904	0.936	0.902	0.944	1	0.908	0.918	0.948	0.952	0.554	0.638	0.616	0.624	0.602	0.602
	0	0	0.068	0.016	0.03	0.026	0	0	0	0	0	0.016	0	0	0	0	0	0	0	0	0	0	0	0	0	0	0	0	0	0	0	0	0	0	0.848	0.846	0.812	0.922	0.908	1	0.948	0.926	0.918	0.498	0.548	0.532	0.534	0.512	0.512
	0	0	0.072	0	0.08	0.076	0	0	0	0	0	0.062	0	0	0.022	0.026	0.014	0	0.004	0	0	0	0	0	0	0	0	0	0.002	0	0.002	0	0	0	0.822	0.886	0.86	0.898	0.918	0.948	1	0.97	0.966	0.472	0.596	0.538	0.558	0.56	0.56
	0	0	0.102	0	0.078	0.074	0	0	0	0	0	0.06	0	0	0.02	0.024	0.012	0	0.002	0	0	0	0	0	0	0	0	0	0	0	0	0	0	0	0.852	0.916	0.886	0.928	0.948	0.926	0.97	1	0.992	0.502	0.622	0.568	0.588	0.586	0.586
	0	0	0.106	0	0.08	0.076	0	0	0	0	0	0.062	0	0	0.022	0.026	0.014	0	0.004	0	0	0	0	0	0	0	0	0	0.002	0	0.002	0	0	0	0.856	0.92	0.894	0.932	0.952	0.918	0.966	0.992	1	0.506	0.63	0.572	0.592	0.594	0.594
	0	0	0.51	0	0.204	0.194	0.184	0.164	0.146	0	0	0	0	0	0.03	0	0	0	0	0	0	0	0	0	0	0	0	0	0	0	0	0	0	0	0.622	0.586	0.612	0.574	0.554	0.498	0.472	0.502	0.506	1	0.876	0.934	0.914	0.912	0.912
	0	0	0.476	0	0.24	0.23	0.148	0.13	0.112	0	0	0.062	0	0	0.034	0.026	0.014	0	0.004	0	0	0	0	0	0	0	0	0	0.002	0	0.002	0	0	0	0.586	0.702	0.736	0.582	0.638	0.548	0.596	0.622	0.63	0.876	1	0.942	0.962	0.964	0.964
	0	0	0.522	0	0.254	0.244	0.184	0.164	0.146	0	0	0.04	0	0	0.034	0.004	0.002	0	0	0	0	0	0	0	0	0	0	0	0	0	0	0	0	0	0.572	0.652	0.678	0.568	0.616	0.532	0.538	0.568	0.572	0.934	0.942	1	0.976	0.978	0.978
	0	0	0.506	0	0.254	0.244	0.174	0.154	0.136	0	0	0.05	0	0	0.03	0.014	0.002	0	0	0	0	0	0	0	0	0	0	0	0	0	0	0	0	0	0.572	0.672	0.698	0.568	0.624	0.534	0.558	0.588	0.592	0.914	0.962	0.976	1	0.978	0.978
	0	0	0.512	0	0.276	0.266	0.184	0.164	0.146	0	0	0.062	0	0	0.052	0.026	0.014	0	0.004	0	0	0	0	0	0	0	0	0	0.002	0	0.002	0	0	0	0.55	0.666	0.7	0.546	0.602	0.512	0.56	0.586	0.594	0.912	0.964	0.978	0.978	1	1
	0	0	0.512	0	0.276	0.266	0.184	0.164	0.146	0	0	0.062	0	0	0.052	0.026	0.014	0	0.004	0	0	0	0	0	0	0	0	0	0.002	0	0.002	0	0	0	0.55	0.666	0.7	0.546	0.602	0.512	0.56	0.586	0.594	0.912	0.964	0.978	0.978	1	1
	0	0	0.512	0	0.276	0.266	0.184	0.164	0.146	0	0	0.062	0	0	0.052	0.026	0.014	0	0.004	0	0	0	0	0	0	0	0	0	0.002	0	0.002	0	0	0	0.55	0.666	0.7	0.546	0.602	0.512	0.56	0.586	0.594	0.912	0.964	0.978	0.978	1	1
	0	0	0.512	0	0.276	0.266	0.184	0.164	0.146	0	0	0.062	0	0	0.052	0.026	0.014	0	0.004	0	0	0	0	0	0	0	0	0	0.002	0	0.002	0	0	0	0.55	0.666	0.7	0.546	0.602	0.512	0.56	0.586	0.594	0.912	0.964	0.978	0.978	1	1
	0	0	0.518	0	0.27	0.26	0.184	0.164	0.146	0	0	0.056	0	0	0.046	0.02	0.008	0	0	0	0	0	0	0	0	0	0	0	0	0	0	0	0	0	0.556	0.668	0.694	0.552	0.608	0.518	0.554	0.584	0.588	0.918	0.958	0.984	0.984	0.994	0.994
	0	0	0.518	0	0.27	0.26	0.184	0.164	0.146	0	0	0.056	0	0	0.046	0.02	0.008	0	0	0	0	0	0	0	0	0	0	0	0	0	0	0	0	0	0.556	0.668	0.694	0.552	0.608	0.518	0.554	0.584	0.588	0.918	0.958	0.984	0.984	0.994	0.994
	0.008	0	0.334	0	0.032	0.026	0.02	0.004	0	0	0	0	0	0	0	0	0	0	0	0	0	0	0	0	0	0	0	0	0	0	0	0	0	0	0.718	0.654	0.68	0.642	0.622	0.568	0.54	0.57	0.574	0.736	0.688	0.674	0.674	0.652	0.652
	0	0	0.404	0	0.104	0.096	0.082	0.062	0.046	0	0	0.002	0	0	0	0	0	0	0	0	0	0	0	0	0	0	0	0	0	0	0	0	0	0	0.72	0.7	0.726	0.684	0.668	0.612	0.586	0.616	0.62	0.882	0.854	0.844	0.844	0.822	0.822
	0	0	0.374	0	0.07	0.06	0.052	0.034	0.018	0	0	0	0	0	0	0	0	0	0	0	0	0	0	0	0	0	0	0	0	0	0	0	0	0	0.75	0.718	0.744	0.706	0.686	0.63	0.604	0.634	0.638	0.856	0.812	0.802	0.802	0.78	0.78
	0	0	0.412	0	0.176	0.166	0.084	0.066	0.052	0	0	0.062	0	0	0.024	0.026	0.014	0	0.004	0	0	0	0	0	0	0	0	0	0.002	0	0.002	0	0	0	0.65	0.766	0.8	0.646	0.702	0.612	0.66	0.686	0.694	0.812	0.936	0.878	0.898	0.9	0.9
	0	0	0.35	0	0.11	0.1	0.022	0.016	0.014	0	0	0.058	0	0	0.02	0.022	0.01	0	0	0	0	0	0	0	0	0	0	0	0	0	0	0	0	0	0.72	0.836	0.862	0.716	0.772	0.682	0.722	0.752	0.756	0.75	0.866	0.816	0.836	0.83	0.83
	0	0	0.278	0	0.064	0.06	0	0	0	0	0	0.046	0	0	0.006	0.01	0.002	0	0	0	0	0	0	0	0	0	0	0	0	0	0	0	0	0	0.808	0.9	0.926	0.804	0.86	0.77	0.786	0.816	0.82	0.686	0.778	0.748	0.764	0.742	0.742
	0	0	0.316	0	0.064	0.058	0	0	0	0	0	0.042	0	0	0.002	0.006	0	0	0	0	0	0	0	0	0	0	0	0	0	0	0	0	0	0	0.774	0.858	0.884	0.77	0.826	0.734	0.744	0.774	0.778	0.728	0.812	0.79	0.798	0.776	0.776
	0	0.004	0.358	0	0.066	0.056	0.028	0.012	0.006	0	0	0.008	0	0	0	0	0	0	0	0	0	0	0	0	0	0	0	0	0	0	0	0	0	0	0.76	0.768	0.794	0.748	0.736	0.678	0.654	0.684	0.688	0.806	0.818	0.804	0.804	0.782	0.782
	0	0	0.322	0	0.018	0.008	0	0	0	0	0	0	0	0	0	0	0	0	0	0	0	0	0	0	0	0	0	0	0	0	0	0	0	0	0.812	0.784	0.81	0.772	0.752	0.696	0.67	0.7	0.704	0.802	0.774	0.76	0.76	0.738	0.738
	0	0	0.336	0	0.06	0.05	0.002	0.002	0	0	0	0.028	0	0	0	0	0	0	0	0	0	0	0	0	0	0	0	0	0	0	0	0	0	0	0.766	0.822	0.848	0.762	0.79	0.72	0.708	0.738	0.742	0.764	0.82	0.806	0.806	0.784	0.784
	0	0	0.328	0	0.052	0.042	0.002	0.002	0.002	0	0	0.022	0	0	0	0	0	0	0	0	0	0	0	0	0	0	0	0	0	0	0	0	0	0	0.778	0.822	0.848	0.774	0.79	0.726	0.708	0.738	0.742	0.764	0.808	0.794	0.794	0.772	0.772
	0.294	0.056	0.402	0.004	0.204	0.198	0.192	0.172	0.154	0.036	0.002	0.008	0.022	0.006	0.038	0.008	0.008	0	0.008	0.008	0.006	0.008	0.008	0.008	0.008	0.008	0	0.006	0.008	0.008	0.008	0.008	0.008	0.008	0.114	0.05	0.076	0.06	0.022	0.026	0	0.002	0	0.464	0.34	0.398	0.378	0.376	0.376
	0.174	0.044	0.54	0.008	0.3	0.294	0.24	0.22	0.202	0.056	0.034	0.102	0.056	0.054	0.104	0.078	0.066	0.03	0.058	0.056	0.054	0.056	0.056	0.056	0.056	0.056	0.046	0.054	0.058	0.056	0.058	0.056	0.056	0.056	0.154	0.18	0.21	0.088	0.12	0.042	0.07	0.096	0.104	0.506	0.474	0.496	0.496	0.51	0.51
	0.188	0	0.474	0	0.196	0.19	0.184	0.164	0.146	0	0	0	0	0	0.03	0	0	0	0	0	0	0	0	0	0	0	0	0	0	0	0	0	0	0	0.23	0.166	0.192	0.154	0.134	0.08	0.052	0.082	0.086	0.58	0.456	0.514	0.494	0.492	0.492
	0.394	0.162	0.224	0.014	0.05	0.044	0.038	0.024	0.014	0.038	0	0	0.012	0	0	0	0	0	0	0	0	0	0	0	0	0	0	0	0	0	0	0	0	0	0.178	0.102	0.122	0.132	0.094	0.096	0.07	0.074	0.072	0.294	0.228	0.228	0.226	0.206	0.206
	0.142	0	0.276	0	0.006	0.002	0	0	0	0	0	0	0	0	0	0	0	0	0	0	0	0	0	0	0	0	0	0	0	0	0	0	0	0	0.506	0.442	0.468	0.43	0.41	0.358	0.33	0.358	0.362	0.464	0.42	0.406	0.406	0.384	0.384
	0.248	0.014	0.26	0	0.016	0.01	0.004	0	0	0	0	0	0	0	0	0	0	0	0	0	0	0	0	0	0	0	0	0	0	0	0	0	0	0	0.344	0.28	0.306	0.268	0.248	0.21	0.184	0.198	0.2	0.334	0.282	0.268	0.268	0.246	0.246
	0.24	0.014	0.252	0	0.006	0.002	0	0	0	0	0	0	0	0	0	0	0	0	0	0	0	0	0	0	0	0	0	0	0	0	0	0	0	0	0.364	0.3	0.326	0.288	0.268	0.226	0.198	0.218	0.22	0.322	0.274	0.26	0.26	0.238	0.238
	0.676	0.436	0	0.15	0	0	0	0	0	0.148	0.044	0	0.036	0.012	0	0	0	0	0	0	0	0	0	0	0	0	0	0	0	0	0	0	0	0	0.024	0	0	0.002	0.002	0.028	0.004	0.002	0.002	0.012	0	0	0	0	0
	0.666	0.442	0	0.248	0	0	0	0	0	0.152	0.05	0	0.04	0.014	0	0	0	0	0	0	0	0	0	0	0	0	0	0	0	0	0	0	0	0	0.002	0	0	0	0	0.024	0	0	0	0	0	0	0	0	0
	0.364	0.132	0.02	0.002	0	0	0	0	0	0.05	0	0	0.016	0	0	0	0	0	0	0	0	0	0	0	0	0	0	0	0	0	0	0	0	0	0.392	0.298	0.272	0.362	0.324	0.33	0.304	0.308	0.306	0.09	0.038	0.024	0.024	0.002	0.002
	0.466	0.234	0.018	0.004	0	0	0	0	0	0.076	0.004	0	0.016	0	0	0	0	0	0	0	0	0	0	0	0	0	0	0	0	0	0	0	0	0	0.288	0.196	0.186	0.258	0.22	0.23	0.204	0.204	0.202	0.088	0.03	0.022	0.02	0	0
	0.524	0.292	0.164	0.064	0.022	0.02	0.018	0.012	0.012	0.074	0.006	0	0.026	0.002	0	0	0	0	0	0	0	0	0	0	0	0	0	0	0	0	0	0	0	0	0.098	0.012	0.024	0.058	0.02	0.026	0	0.002	0	0.234	0.14	0.168	0.158	0.146	0.146
	0.614	0.382	0.07	0.064	0	0	0	0	0	0.118	0.012	0	0.028	0.002	0	0	0	0	0	0	0	0	0	0	0	0	0	0	0	0	0	0	0	0	0.104	0.014	0.01	0.064	0.026	0.03	0.004	0.008	0.006	0.14	0.052	0.074	0.064	0.052	0.052
	0.574	0.342	0.114	0.068	0	0	0	0	0	0.088	0.004	0	0.02	0.002	0	0	0	0	0	0	0	0	0	0	0	0	0	0	0	0	0	0	0	0	0.106	0.016	0.022	0.064	0.026	0.026	0	0.004	0.004	0.184	0.096	0.118	0.108	0.096	0.096
	0.586	0.354	0.074	0.052	0	0	0	0	0	0.118	0.014	0	0.03	0.002	0	0	0	0	0	0	0	0	0	0	0	0	0	0	0	0	0	0	0	0	0.124	0.034	0.03	0.086	0.048	0.054	0.028	0.03	0.028	0.144	0.07	0.078	0.072	0.056	0.056
	0.532	0.3	0.112	0.036	0	0	0	0	0	0.088	0.004	0	0.024	0.002	0	0	0	0	0	0	0	0	0	0	0	0	0	0	0	0	0	0	0	0	0.144	0.054	0.06	0.104	0.066	0.07	0.044	0.048	0.046	0.182	0.104	0.116	0.106	0.094	0.094
	0.6	0.368	0.088	0.042	0.064	0.064	0.068	0.064	0.064	0.146	0.046	0	0.044	0.016	0.02	0	0	0.004	0	0.004	0.004	0.004	0.004	0.004	0.004	0.004	0.004	0.004	0.002	0.004	0.002	0.004	0.004	0.004	0.09	0	0	0.054	0.016	0.022	0	0	0	0.158	0.044	0.092	0.072	0.074	0.074
	0.672	0.438	0.006	0.084	0	0	0	0	0	0.152	0.048	0	0.04	0.014	0	0	0	0	0	0	0	0	0	0	0	0	0	0	0	0	0	0	0	0	0.078	0	0	0.042	0.004	0.01	0	0	0	0.07	0	0.008	0	0	0
	0.656	0.424	0.032	0.072	0	0	0	0	0	0.142	0.036	0	0.038	0.008	0	0	0	0	0	0	0	0	0	0	0	0	0	0	0	0	0	0	0	0	0.094	0.004	0	0.058	0.02	0.026	0	0.002	0	0.102	0.014	0.036	0.026	0.014	0.014
	0.67	0.438	0.016	0.072	0	0	0	0	0	0.152	0.048	0	0.04	0.014	0	0	0	0	0	0	0	0	0	0	0	0	0	0	0	0	0	0	0	0	0.092	0.002	0	0.056	0.018	0.024	0	0.002	0	0.086	0	0.02	0.01	0	0
	0.67	0.438	0.018	0.072	0	0	0	0	0	0.152	0.048	0	0.04	0.014	0	0	0	0	0	0	0	0	0	0	0	0	0	0	0	0	0	0	0	0	0.094	0.004	0	0.058	0.02	0.026	0	0.002	0	0.088	0	0.022	0.012	0	0
	0.666	0.434	0.022	0.072	0	0	0	0	0	0.15	0.044	0	0.04	0.012	0	0	0	0	0	0	0	0	0	0	0	0	0	0	0	0	0	0	0	0	0.094	0.004	0	0.058	0.02	0.026	0	0.002	0	0.092	0.004	0.026	0.016	0.004	0.004
	0.036	0.008	0	0.504	0.082	0.086	0.092	0.112	0.13	0.224	0.278	0.276	0.266	0.266	0.246	0.276	0.276	0.302	0.276	0.276	0.278	0.276	0.276	0.276	0.276	0.276	0.286	0.278	0.276	0.276	0.276	0.276	0.276	0.276	0.08	0.056	0.034	0.12	0.102	0.186	0.164	0.136	0.13	0	0	0	0	0	0
	0.036	0.008	0	0.628	0.206	0.212	0.218	0.238	0.256	0.266	0.38	0.402	0.376	0.39	0.372	0.402	0.402	0.428	0.402	0.402	0.404	0.402	0.402	0.402	0.402	0.402	0.412	0.404	0.402	0.402	0.402	0.402	0.402	0.402	0	0	0	0.002	0	0.06	0.038	0.012	0.008	0	0	0	0	0	0
	0.07	0.054	0.014	0.672	0.248	0.256	0.288	0.308	0.326	0.32	0.448	0.452	0.432	0.46	0.43	0.46	0.462	0.498	0.472	0.472	0.474	0.472	0.472	0.472	0.472	0.472	0.482	0.474	0.472	0.472	0.472	0.472	0.472	0.472	0	0	0	0	0	0.018	0.008	0	0	0	0	0	0	0	0
	0.024	0.008	0.016	0.148	0	0	0	0	0	0	0	0	0	0	0	0	0	0	0	0	0	0	0	0	0	0	0	0	0	0	0	0	0	0	0.534	0.458	0.424	0.57	0.522	0.6	0.564	0.538	0.53	0.166	0.16	0.146	0.146	0.124	0.124
	0	0	0	0.186	0	0	0	0	0	0	0	0	0	0	0	0	0	0	0	0	0	0	0	0	0	0	0	0	0	0	0	0	0	0	0.528	0.504	0.474	0.57	0.552	0.636	0.614	0.586	0.58	0.166	0.21	0.174	0.184	0.174	0.174
	0.092	0.07	0	0.31	0	0	0	0	0	0	0.006	0	0	0	0	0	0	0.008	0	0	0	0	0	0	0	0	0	0	0	0	0	0	0	0	0.3	0.272	0.242	0.338	0.32	0.404	0.382	0.354	0.348	0	0.004	0	0	0	0
	0.06	0.032	0	0.308	0	0	0	0	0	0	0.024	0	0	0.002	0	0	0	0.026	0	0	0.002	0	0	0	0	0	0.01	0.002	0	0	0	0	0	0	0.332	0.306	0.276	0.372	0.354	0.438	0.416	0.388	0.382	0	0.018	0	0	0	0
	0.05	0.022	0	0.306	0	0	0	0	0	0	0.022	0	0	0	0	0	0	0.024	0	0	0	0	0	0	0	0	0.008	0	0	0	0	0	0	0	0.34	0.314	0.284	0.38	0.362	0.446	0.424	0.396	0.39	0	0.02	0	0	0	0
	0.034	0.018	0	0.292	0	0	0	0	0	0	0.012	0	0	0	0	0	0	0.014	0	0	0	0	0	0	0	0	0	0	0	0	0	0	0	0	0.352	0.324	0.294	0.39	0.372	0.456	0.434	0.406	0.4	0	0.03	0	0.004	0	0
	0.022	0.004	0.004	0.242	0	0	0	0	0	0	0	0	0	0	0	0	0	0	0	0	0	0	0	0	0	0	0	0	0	0	0	0	0	0	0.414	0.372	0.342	0.452	0.426	0.518	0.482	0.454	0.448	0.056	0.078	0.05	0.056	0.042	0.042
	0.012	0	0	0.244	0	0	0	0	0	0	0	0	0	0	0	0	0	0	0	0	0	0	0	0	0	0	0	0	0	0	0	0	0	0	0.414	0.39	0.36	0.456	0.438	0.522	0.5	0.472	0.466	0.056	0.096	0.06	0.07	0.06	0.06
	0.026	0.004	0	0.282	0	0	0	0	0	0	0.008	0	0	0	0	0	0	0.01	0	0	0	0	0	0	0	0	0	0	0	0	0	0	0	0	0.374	0.348	0.318	0.414	0.396	0.48	0.458	0.43	0.424	0.016	0.054	0.018	0.028	0.018	0.018
	0.028	0.006	0	0.286	0	0	0	0	0	0	0.01	0	0	0	0	0	0	0.012	0	0	0	0	0	0	0	0	0	0	0	0	0	0	0	0	0.37	0.344	0.314	0.41	0.392	0.476	0.454	0.426	0.42	0.014	0.05	0.014	0.024	0.014	0.014
	0.448	0.446	0.032	0.47	0.084	0.086	0.136	0.144	0.148	0.294	0.242	0.132	0.202	0.186	0.142	0.146	0.156	0.196	0.166	0.17	0.172	0.17	0.17	0.17	0.17	0.17	0.18	0.172	0.168	0.17	0.168	0.17	0.17	0.17	0	0	0	0	0	0.008	0	0	0	0	0	0	0	0	0
	0.23	0.206	0	0.362	0	0	0	0	0	0.018	0.022	0	0.002	0.002	0	0	0	0.022	0	0	0	0	0	0	0	0	0.006	0	0	0	0	0	0	0	0.158	0.132	0.102	0.198	0.18	0.264	0.242	0.214	0.208	0	0	0	0	0	0
	0.412	0.332	0	0.292	0	0	0	0	0	0.072	0.012	0	0.004	0.004	0	0	0	0	0	0	0	0	0	0	0	0	0	0	0	0	0	0	0	0	0.054	0.044	0.038	0.08	0.066	0.144	0.122	0.096	0.09	0	0	0	0	0	0
	0.394	0.366	0	0.366	0	0	0	0	0	0.114	0.064	0	0.018	0.016	0	0	0	0.026	0	0	0.002	0	0	0	0	0	0.01	0.002	0	0	0	0	0	0	0.002	0	0	0.038	0.02	0.104	0.082	0.054	0.048	0	0	0	0	0	0
	0.406	0.378	0	0.366	0	0	0	0	0	0.124	0.07	0	0.026	0.016	0	0	0	0.026	0	0	0.002	0	0	0	0	0	0.01	0.002	0	0	0	0	0	0	0	0	0	0.026	0.008	0.092	0.07	0.042	0.036	0	0	0	0	0	0
	0.342	0.318	0	0.362	0	0	0	0	0	0.084	0.054	0	0.01	0.008	0	0	0	0.022	0	0	0	0	0	0	0	0	0.006	0	0	0	0	0	0	0	0.046	0.026	0.012	0.086	0.068	0.152	0.13	0.102	0.096	0	0	0	0	0	0
	0.372	0.344	0	0.362	0	0	0	0	0	0.102	0.06	0	0.014	0.012	0	0	0	0.024	0	0	0	0	0	0	0	0	0.008	0	0	0	0	0	0	0	0.02	0.004	0	0.058	0.04	0.124	0.102	0.074	0.068	0	0	0	0	0	0
	0.378	0.35	0	0.364	0	0	0	0	0	0.106	0.062	0	0.014	0.014	0	0	0	0.026	0	0	0.002	0	0	0	0	0	0.01	0.002	0	0	0	0	0	0	0.016	0.004	0	0.054	0.036	0.12	0.098	0.07	0.064	0	0	0	0	0	0
	0.424	0.404	0	0.434	0.062	0.062	0.076	0.076	0.076	0.19	0.15	0.064	0.106	0.094	0.064	0.066	0.068	0.104	0.074	0.078	0.08	0.078	0.078	0.078	0.078	0.078	0.088	0.08	0.076	0.078	0.076	0.078	0.078	0.078	0	0	0	0	0	0.026	0.008	0	0	0	0	0	0	0	0
	0.484	0.444	0	0.36	0	0	0	0	0	0.152	0.06	0	0.04	0.014	0	0	0	0.014	0	0	0	0	0	0	0	0	0	0	0	0	0	0	0	0	0	0	0	0	0	0.024	0	0	0	0	0	0	0	0	0
	0.46	0.44	0	0.358	0	0	0	0	0	0.152	0.058	0	0.04	0.014	0	0	0	0.012	0	0	0	0	0	0	0	0	0	0	0	0	0	0	0	0	0	0	0	0	0	0.036	0.014	0	0	0	0	0	0	0	0
	0.456	0.432	0	0.37	0.002	0.002	0.002	0.002	0.002	0.154	0.072	0.002	0.042	0.018	0.002	0.002	0.002	0.026	0.002	0.002	0.004	0.002	0.002	0.002	0.002	0.002	0.01	0.004	0.002	0.002	0.002	0.002	0.002	0.002	0	0	0	0	0	0.038	0.016	0	0	0	0	0	0	0	0
	0.422	0.394	0	0.366	0	0	0	0	0	0.13	0.07	0	0.026	0.016	0	0	0	0.026	0	0	0.002	0	0	0	0	0	0.01	0.002	0	0	0	0	0	0	0	0	0	0.01	0	0.076	0.054	0.026	0.02	0	0	0	0	0	0
	0.438	0.41	0	0.366	0	0	0	0	0	0.138	0.07	0	0.028	0.016	0	0	0	0.026	0	0	0.002	0	0	0	0	0	0.01	0.002	0	0	0	0	0	0	0	0	0	0	0	0.06	0.038	0.01	0.004	0	0	0	0	0	0
	0.43	0.402	0	0.376	0.008	0.008	0.008	0.008	0.008	0.148	0.08	0.01	0.038	0.026	0.008	0.01	0.01	0.036	0.01	0.01	0.012	0.01	0.01	0.01	0.01	0.01	0.02	0.012	0.01	0.01	0.01	0.01	0.01	0.01	0	0	0	0	0	0.058	0.036	0.01	0.004	0	0	0	0	0	0
[truncated: 65 more columns]

## Sheet: S2B
TMT_ID	PFS event	PFS.in.months	OS event	OS.in.months	consensus cluster				PFS model									OS model							S2
TMT10.plex01	1	18.3607	1	20.8852	4
TMT10.plex04	0	17.4426	0	17.4754	3				consensus=1
TMT10.plex05	1	47.5082	0	65.1475	1				time	n.risk	n.event	survival	std.err	lower 95% CI	upper 95% CI			consensus=1
TMT10.plex06	1	9.70492	1	38.4262	4				5.11	33	1	0.97	0.0298	0.9129	1			time	n.risk	n.event	survival	std.err	lower 95% CI	upper 95% CI
TMT10.plex07	0	66.7541	0	66.7541	2				5.38	32	1	0.939	0.0415	0.8614	1			7.21	33	1	0.97	0.0298	0.9129	1
TMT10.plex08	1	15.3443	1	36.5246	4				5.61	31	1	0.909	0.05	0.8161	1			11.48	32	1	0.939	0.0415	0.8614	1
TMT10.plex10	1	2.81967	1	13.541	4				7.21	30	1	0.879	0.0568	0.7742	0.998			13.11	31	1	0.909	0.05	0.8161	1
TMT11.plex01	0	55.4754	0	55.4754	2				10.82	29	1	0.848	0.0624	0.7346	0.98			23.41	30	1	0.879	0.0568	0.7742	0.998
TMT11.plex03	1	26.2295	1	33.4426	4				15.11	28	1	0.818	0.0671	0.6966	0.961			23.57	29	1	0.848	0.0624	0.7346	0.98
TMT11.plex04	1	19.3443	1	45.2787	1				19.34	27	1	0.788	0.0712	0.66	0.94			28.75	28	1	0.818	0.0671	0.6966	0.961
TMT11.plex05	1	43.4754	0	65.9672	1				20.49	26	1	0.758	0.0746	0.6246	0.919			34.59	26	1	0.787	0.0716	0.6583	0.94
TMT11.plex07	1	32.8852	0	38.7541	1				22.98	25	1	0.727	0.0775	0.5901	0.896			36.23	24	1	0.754	0.0757	0.6192	0.918
TMT11.plex08	0	3.01639	0	3.01639	2				23.41	24	1	0.697	0.08	0.5566	0.873			40.92	21	1	0.718	0.0802	0.5769	0.894
TMT11.plex09	1	23.4098	1	23.4098	1				29.15	23	1	0.667	0.0821	0.5238	0.849			45.28	17	1	0.676	0.0859	0.5268	0.867
TMT12.plex01	1	55.2131	0	55.2131	3				30.26	22	1	0.636	0.0837	0.4917	0.824			56.03	13	1	0.624	0.0937	0.4648	0.837
TMT12.plex02	1	12.4918	1	26.3934	4				32.89	21	1	0.606	0.0851	0.4603	0.798			107.25	2	1	0.312	0.2255	0.0756	1
TMT12.plex04	0	47.1803	0	49.9344	1				34.66	20	1	0.576	0.086	0.4296	0.772			108.13	1	1	0	NaN	NA	NA
TMT12.plex05	1	18.3279	1	24.5246	2				36	19	1	0.545	0.0867	0.3995	0.745
TMT12.plex06	0	2.59016	0	2.59016	1				36.43	18	1	0.515	0.087	0.37	0.717			consensus=2
TMT12.plex08	1	0.754098	1	0.754098	2				38.3	17	1	0.485	0.087	0.3411	0.689			time	n.risk	n.event	survival	std.err	lower 95% CI	upper 95% CI
TMT12.plex10	1	43.2131	1	86.2623	4				38.33	16	1	0.455	0.0867	0.3128	0.661			0.754	30	1	0.967	0.0328	0.905	1
TMT13.plex01	1	54.7213	0	54.7213	2				43.48	14	1	0.422	0.0864	0.2826	0.63			23.967	25	1	0.928	0.0492	0.836	1
TMT13.plex03	0	82.2951	0	82.2951	3				47.51	12	1	0.387	0.086	0.2502	0.598			24.525	24	1	0.889	0.0605	0.778	1
TMT13.plex04	1	4.68852	0	58.5246	3				77.48	6	1	0.322	0.0928	0.1835	0.567			32.82	21	1	0.847	0.0709	0.719	0.998
TMT13.plex05	0	0.0327869	0	1.01639	3				82.16	5	1	0.258	0.094	0.1263	0.527			34.885	20	1	0.805	0.079	0.664	0.975
TMT13.plex06	0	83.082	0	83.082	2				84.85	4	1	0.193	0.0899	0.0778	0.481			39.41	19	1	0.762	0.0854	0.612	0.95
TMT13.plex07	1	23.9672	1	23.9672	2				87.41	3	1	0.129	0.0798	0.0384	0.434			42.459	17	1	0.717	0.0914	0.559	0.921
TMT13.plex08	1	1.04918	0	30.6885	2				108.13	1	1	0	NaN	NA	NA			112.918	1	1	0	NaN	NA	NA
TMT13.plex09	1	30	0	30	3
TMT13.plex10	1	108.131	1	108.131	1				consensus=2									consensus=3
TMT14.plex01	1	10.8197	1	13.1148	1				time	n.risk	n.event	survival	std.err	lower 95% CI	upper 95% CI			time	n.risk	n.event	survival	std.err	lower 95% CI	upper 95% CI
TMT14.plex02	1	49.8033	0	76.918	2				0.754	30	1	0.967	0.0328	0.9045	1			7.41	20	1	0.95	0.0487	0.859	1
TMT14.plex03	1	20.4918	1	34.5902	1				1.049	29	1	0.933	0.0455	0.8482	1			23.61	18	1	0.897	0.0689	0.772	1
TMT14.plex04	1	28.5902	0	57.9016	2				5.115	27	1	0.899	0.0554	0.7964	1			46.98	10	1	0.807	0.1053	0.625	1
TMT14.plex05	1	5.11475	0	73.4754	2				5.443	26	1	0.864	0.0632	0.7488	0.997			52.07	9	1	0.718	0.1262	0.509	1
TMT14.plex06	1	34.5902	0	44.459	3				5.967	25	1	0.83	0.0695	0.7041	0.978
TMT14.plex08	1	57.9672	1	95.0164	4				6.295	24	1	0.795	0.0747	0.6614	0.956			consensus=4
TMT14.plex09	0	54.4262	0	54.4262	1				12.262	22	1	0.759	0.0795	0.618	0.932			time	n.risk	n.event	survival	std.err	lower 95% CI	upper 95% CI
TMT14.plex10	0	76.4262	0	76.4262	1				12.951	21	1	0.723	0.0836	0.5762	0.907			0.393	26	1	0.962	0.0377	0.8904	1
TMT15.plex01	1	28.1311	1	46.9836	3				16.262	20	1	0.687	0.0869	0.5359	0.88			10.852	24	1	0.921	0.0533	0.8227	1
TMT15.plex02	0	83.2787	0	83.2787	2				18.164	18	1	0.648	0.09	0.494	0.851			13.541	23	1	0.881	0.0643	0.7639	1
TMT15.plex03	1	30.7869	0	35.6066	3				18.328	17	1	0.61	0.0925	0.4536	0.821			18.426	22	1	0.841	0.0728	0.7101	0.997
TMT15.plex04	1	79.6393	0	110.164	3				20.328	16	1	0.572	0.0942	0.4144	0.79			19.541	21	1	0.801	0.0796	0.6595	0.974
TMT15.plex05	1	34.6557	1	36.2295	1				22.492	15	1	0.534	0.0953	0.3764	0.758			20.885	20	1	0.761	0.0851	0.6114	0.948
TMT15.plex06	1	5.44262	0	50.2951	2				23.967	14	1	0.496	0.0959	0.3395	0.724			22.82	19	1	0.721	0.0896	0.5653	0.92
TMT15.plex08	1	77.4754	0	84.3934	1				25.311	13	1	0.458	0.0958	0.3038	0.69			24.984	18	1	0.681	0.0931	0.521	0.89
TMT15.plex09	1	12.9508	1	39.4098	2				25.607	12	1	0.42	0.0951	0.2691	0.654			25.311	17	1	0.641	0.0959	0.4781	0.859
TMT15.plex10	0	9.96721	0	9.96721	4				28.59	11	1	0.381	0.0938	0.2356	0.618			26.393	16	1	0.601	0.0979	0.4367	0.827
TMT16.plex02	1	7.40984	1	7.40984	3				40.885	10	1	0.343	0.0918	0.2032	0.58			31.049	15	1	0.561	0.0992	0.3965	0.793
TMT16.plex03	1	31.4754	1	52.0656	3				49.803	7	1	0.294	0.0909	0.1607	0.539			33.443	14	1	0.521	0.0999	0.3576	0.759
TMT16.plex04	0	102.426	0	102.426	1				54.721	6	1	0.245	0.088	0.1214	0.495			34.426	13	1	0.481	0.0999	0.3199	0.723
TMT16.plex05	1	41.5738	0	46.3934	3				63.77	4	1	0.184	0.0847	0.0746	0.454			35.934	12	1	0.441	0.0993	0.2834	0.685
TMT16.plex06	1	63.7705	0	63.7705	2													36.525	11	1	0.401	0.098	0.248	0.647
TMT16.plex07	1	4.52459	1	31.0492	4				consensus=3									38.426	9	1	0.356	0.0967	0.2091	0.606
TMT16.plex08	0	69.7705	0	69.7705	1				time	n.risk	n.event	survival	std.err	lower 95% CI	upper 95% CI			60.459	4	1	0.267	0.1059	0.1228	0.581
TMT16.plex09	1	22.9836	1	28.7541	1				2.3	20	1	0.95	0.0487	0.8591	1			86.262	2	1	0.134	0.1083	0.0273	0.654
TMT16.plex10	0	17.7049	0	17.7049	2				4.69	19	1	0.9	0.0671	0.7777	1			95.016	1	1	0	NaN	NA	NA
TMT2.plex03	1	10	1	18.4262	4				7.41	18	1	0.85	0.0798	0.7071	1
TMT2.plex05	1	5.96721	0	100.754	2				14.95	17	1	0.8	0.0894	0.6426	0.996
TMT2.plex06	1	24.9836	1	24.9836	4				20.3	15	1	0.747	0.0981	0.5772	0.966
TMT2.plex08	1	10.8525	1	22.8197	4				28.13	14	1	0.693	0.1046	0.5159	0.932
TMT2.plex09	0	77.3443	0	77.3443	1				30	13	1	0.64	0.1093	0.4579	0.894
TMT2.plex10	1	40.8852	1	112.918	2				30.79	12	1	0.587	0.1125	0.4029	0.854
TMT3.plex02	1	5.60656	1	11.4754	1				31.48	11	1	0.533	0.1142	0.3506	0.811
TMT3.plex04	1	51.4098	0	103.049	3				34.59	9	1	0.474	0.1159	0.2936	0.765
TMT3.plex05	1	5.11475	0	41.082	1				41.57	8	1	0.415	0.1155	0.2403	0.716
TMT3.plex06	0	6.59016	0	6.59016	2				51.41	7	1	0.356	0.1132	0.1905	0.664
TMT3.plex07	1	87.4098	0	101.934	1				55.21	6	1	0.296	0.1088	0.1443	0.608
TMT3.plex08	1	20.2951	1	23.6066	3				58.66	5	1	0.237	0.1019	0.1021	0.55
TMT3.plex09	0	60.918	0	60.918	3				67.7	3	1	0.158	0.0937	0.0494	0.505
TMT4.plex01	1	84.8525	1	107.246	1				79.64	2	1	0.079	0.0729	0.013	0.482
TMT4.plex02	1	36.4262	0	44.0328	1
TMT4.plex03	1	30.2623	1	40.918	1				consensus=4
TMT4.plex04	1	5.37705	0	34.5574	1				time	n.risk	n.event	survival	std.err	lower 95% CI	upper 95% CI
TMT4.plex05	1	22.4918	1	42.459	2				0.393	26	1	0.962	0.0377	0.8904	1
TMT4.plex07	1	0.393443	1	0.393443	4				2.82	25	1	0.923	0.0523	0.8261	1
TMT4.plex08	0	51.6393	0	51.6393	4				3.41	24	1	0.885	0.0627	0.77	1
TMT4.plex09	1	82.1639	0	82.1639	1				4.525	23	1	0.846	0.0708	0.7182	0.997
TMT4.plex10	1	7.21311	1	7.21311	1				8.098	22	1	0.808	0.0773	0.6696	0.974
TMT5.plex01	1	24.9836	1	34.4262	4				9.705	21	1	0.769	0.0826	0.6232	0.949
TMT5.plex02	1	6.29508	0	6.4918	2				10	19	1	0.729	0.0876	0.5757	0.922
TMT5.plex04	1	39.8689	0	58.7869	4				10.852	18	1	0.688	0.0916	0.5302	0.893
TMT5.plex06	1	3.40984	0	39.9016	4				12.492	17	1	0.648	0.0948	0.4863	0.863
TMT5.plex07	0	42.8852	0	42.8852	1				13.148	16	1	0.607	0.0971	0.4439	0.831
TMT5.plex09	1	36	0	36	1				15.344	15	1	0.567	0.0987	0.4029	0.797
TMT5.plex10	1	38.3279	1	56.0328	1				18.262	14	1	0.526	0.0996	0.3632	0.763
TMT6.plex01	1	15.1148	1	23.5738	1				18.361	13	1	0.486	0.0998	0.3247	0.727
TMT6.plex02	1	25.6066	0	56.3607	2				19.115	12	1	0.445	0.0994	0.2875	0.69
TMT6.plex06	1	21.2787	1	60.459	4				21.279	11	1	0.405	0.0983	0.2516	0.651
TMT6.plex07	0	66.3934	0	66.3934	1				24.984	10	2	0.324	0.0938	0.1836	0.571
TMT6.plex08	1	8.09836	1	10.8525	4				25.148	8	1	0.283	0.0904	0.1517	0.53
TMT6.plex09	1	12.2623	1	32.8197	2				26.23	7	1	0.243	0.0861	0.1213	0.487
TMT6.plex10	1	38.2951	0	38.1967	1				31.902	6	1	0.202	0.0807	0.0927	0.442
TMT7.plex01	0	47.6066	0	47.6066	2				36.197	5	1	0.162	0.074	0.0661	0.397
TMT7.plex03	1	13.1475	1	19.541	4				39.869	4	1	0.121	0.0657	0.0421	0.35
TMT7.plex04	1	2.29508	0	39.4754	3				43.213	3	1	0.081	0.0549	0.0215	0.305
TMT7.plex05	1	67.7049	0	67.7049	3				57.967	1	1	0	NaN	NA	NA
TMT7.plex06	1	36.1967	0	66.8197	4
TMT7.plex07	1	29.1475	0	50.0984	1
TMT7.plex08	1	58.6557	0	59.3443	3
TMT8.plex01	0	42.7541	0	43.6393	2
TMT8.plex06	1	18.1639	0	41.0164	2
TMT8.plex07	0	33.2459	0	34.3607	3
TMT8.plex09	1	25.1475	0	46.0656	4
TMT8.plex10	1	31.9016	0	36.8525	4
TMT9.plex01	1	19.1148	1	35.9344	4
TMT9.plex03	1	18.2623	1	25.3115	4
TMT9.plex05	1	16.2623	0	53.4426	2
TMT9.plex06	1	20.3279	0	28.1311	2
TMT9.plex07	1	25.3115	1	34.8852	2
TMT9.plex10	1	14.9508	0	37.9016	3

## Sheet: S2C
			TMT10.plex05	TMT11.plex04	TMT11.plex05	TMT11.plex07	TMT11.plex09	TMT12.plex04	TMT12.plex06	TMT13.plex10	TMT14.plex01	TMT14.plex03	TMT14.plex09	TMT14.plex10	TMT15.plex05	TMT15.plex08	TMT16.plex04	TMT16.plex08	TMT16.plex09	TMT2.plex09	TMT3.plex02	TMT3.plex05	TMT3.plex07	TMT4.plex01	TMT4.plex02	TMT4.plex03	TMT4.plex04	TMT4.plex09	TMT4.plex10	TMT5.plex07	TMT5.plex09	TMT5.plex10	TMT6.plex01	TMT6.plex07	TMT6.plex10	TMT7.plex07	TMT10.plex07	TMT11.plex01	TMT11.plex08	TMT12.plex05	TMT12.plex08	TMT13.plex01	TMT13.plex06	TMT13.plex07	TMT13.plex08	TMT14.plex02	TMT14.plex04	TMT14.plex05	TMT15.plex02
		consensus	1	1	1	1	1	1	1	1	1	1	1	1	1	1	1	1	1	1	1	1	1	1	1	1	1	1	1	1	1	1	1	1	1	1	2	2	2	2	2	2	2	2	2	2	2	2	2
		high.risk	0	0	0	0	1	0	1	1	1	1	0	1	0	0	0	0	1	0	1	0	0	1	0	1	1	1	0	0	0	0	1	0	0	1	0	0	0	0	0	0	0	0	0	0	0	1	0
	adj.p.value.cluster4vsall	genetic.subgroup	HRD	HRD	t11.14	t11.14	t4.14	HRD	t4.14	t4.14	t4.14	t4.14	t11.14	HRD	HRD	HRD	HRD	t11.14	unclassified	t11.14	t4.14	HRD	HRD	HRD	HRD	t4.14	t4.14	HRD	t11.14	HRD	t11.14	HRD	HRD	HRD	HRD	t4.14	HRD	t11.14	HRD	HRD	unclassified	t11.14	HRD	HRD	t11.14	t11.14	t11.14	t4.14	t11.14
REACTOME_FANCONI_ANEMIA_PATHWAY	1.68637e-10		0.7416	-3.8393	-1.2995	-1.758	-2.0813	2.148	-1.2309	0.4543	1.0843	-2.8321	-1.6234	2.7237	2.5906	-2.0714	2.3991	-3.4382	3.6566	1.0921	-0.9014	1.2872	3.0154	0.8933	3.0257	-0.9154	1.1813	-0.4608	-1.1511	-1.0786	0.1507	0.2633	-2.9669	-0.532	1.0784	-3.9721	-2.1902	-3.3026	1.2374	-0.1419	-0.1747	-3.1137	-0.6817	-1.7078	-4.0782	-3.3932	-2.523	1.1562	-1.9476
REACTOME_SIGNALING_BY_ALK_IN_CANCER	1.68637e-10		-0.6974	0.4006	0.0238	2.8742	2.6021	-0.7898	3.0024	1.7654	0.1901	-1.2139	-0.0611	0.9168	0.6144	0.1147	1.34	0.6573	-0.7083	-1.5232	1.7257	1.4883	4.046	3.046	-1.8922	1.3541	-1.5509	-0.7932	2.134	-2.3981	0.431	-0.0403	3.782	1.7684	0.1074	4.5309	-0.5181	2.3659	-0.8841	2.1853	-1.3195	1.9919	3.1663	3.1981	3.8988	-0.6285	3.9303	1.978	-0.2223
WP_RANKLRANK_SIGNALING_PATHWAY	1.68637e-10		4.7831	4.6397	3.6126	4.2889	2.2323	2.4903	1.4213	2.1497	-0.9929	-0.9187	2.42	-0.1542	2.1735	1.2124	1.1658	2.5366	-0.6733	-2.291	0.5006	3.1347	4.142	3.3133	-0.8709	2.3484	0.5718	3.7119	0.5636	1.3203	3.2675	1.9342	1.909	5.3889	-0.1674	5.5074	1.3999	6.183	0.6307	3.0669	-1.0654	2.3836	5.0317	6.334	5.1355	3.0636	3.885	1.6149	4.544
WP_TOLLLIKE_RECEPTOR_SIGNALING_PATHWAY	1.14989e-09		2.8289	2.3475	3.4183	1.6739	0.865	1.4048	2.6	4.0498	-0.6339	-2.6526	0.1935	0.3925	2.0448	2.6191	1.6821	3.3646	-0.8331	-1.4655	4.166	3.6428	3.0845	4.7252	-0.2267	2.2425	1.3586	2.6083	1.6859	2.6989	1.8349	3.5073	0.6651	3.2597	1.3159	6.0219	-1.5352	4.5266	-1.666	3.2962	-0.8936	2.1388	4.42	4.155	3.3139	0.8661	5.3464	3.0605	1.597
REACTOME_RECOGNITION_OF_DNA_DAMAGE_BY_PCNA_CONTAINING_REPLICATION_COMPLEX	2.17539e-09		-1.4399	-2.1757	-0.5608	-1.2052	-3.7923	2.1836	-2.1762	2.4014	-0.0732	0.6513	-1.1853	3.0977	-0.1712	-1.5201	1.5827	-2.1956	5.7331	3.6439	-1.2758	-1.0041	0.1711	0.0247	3.7511	1.2975	-1.2135	1.2916	0.6034	-0.1845	0.8042	-0.1125	-1.5303	-1.9245	-0.6546	-3.5145	-1.8474	-0.7389	-0.8023	-1.3297	-1.3368	-1.378	-3.0142	-2.3132	-1.3288	-3.2981	-2.3589	-0.226	-2.1844
REACTOME_ACTIVATION_OF_ATR_IN_RESPONSE_TO_REPLICATION_STRESS	2.17539e-09		-3.5536	-5.0316	-3.2004	-3.3107	-3.9514	0.8695	-2.4456	3.7372	0.9844	-0.1869	-2.6476	5.312	1.486	0.7462	1.9952	-0.0348	4.8357	1.5232	-0.1729	0.1449	4.9223	-0.7771	3.2301	2.2722	2.5945	-1.4967	1.9124	0.8119	0.2145	-1.0271	-1.4909	0.4661	2.1301	-3.8763	-3.7475	-0.8943	-1.7893	-2.1541	-1.8122	1.7644	-3.7516	-6.6067	-4.3567	-4.1118	-0.6168	-0.0576	-0.9067
REACTOME_HDR_THROUGH_HOMOLOGOUS_RECOMBINATION_HRR	2.17539e-09		-5.1284	-4.6968	-2.4707	-2.619	-5.3025	0.7244	-4.0823	0.3403	0.162	-3.1511	-1.1445	2.6694	-0.5096	-0.5079	0.6062	-3.32	4.7293	3.2145	0.9423	-0.8052	1.6944	1.4223	3.2449	0.7883	-1.015	-0.0717	-1.6712	-1.7135	-0.9328	-0.9524	0.8311	-1.7316	1.6127	-4.1679	-3.1271	-0.5613	-1.0024	-1.3204	-2.5541	2.3682	-2.9216	-5.1214	-4.3023	-1.5079	-2.5493	-0.0299	0.9845
KEGG_TOLL_LIKE_RECEPTOR_SIGNALING_PATHWAY	2.17539e-09		2.9794	2.4217	3.2802	1.4207	0.7225	1.4346	2.3251	4.1284	-0.5742	-2.4452	0.0445	0.4519	2.0352	3.0638	1.7675	3.3478	-1.0483	-1.3742	4.5501	3.4208	2.8801	4.3054	-0.2141	2.2992	1.4461	2.5377	1.5701	3.0257	1.8011	3.548	0.8365	3.1933	1.4189	6.2471	-1.672	4.4726	-1.4895	3.3451	-0.9546	2.1397	4.2202	4.1217	3.2503	0.9133	5.2463	3.0998	1.5857
WP_EBOLA_VIRUS_INFECTION_IN_HOST	2.56835e-09		4.1934	5.1616	4.174	3.4632	-0.1062	2.8036	2.6048	3.0814	2.2053	-0.0752	3.3424	1.0087	2.2415	4.1468	5.0656	4.06	1.6629	1.0809	0.2634	1.5799	3.2442	2.5892	0.9489	2.1568	-1.5531	4.2585	3.6437	0.1315	4.0539	2.3062	1.9165	3.0678	2.4194	2.8125	1.1635	0.7912	0.3356	0.0406	-1.167	-1.7748	1.4851	1.2791	0.0766	-0.9798	1.3361	-0.8708	-0.8628
REACTOME_TOLL_LIKE_RECEPTOR_CASCADES	3.02127e-09		6.6257	3.243	7.7714	4.5993	4.9498	4.0555	4.2402	1.6373	-0.8529	-2.2953	2.7862	-0.2201	2.3766	2.244	-1.0147	3.0971	1.0011	-1.0607	2.6782	1.319	3.1406	-0.345	1.2632	1.4303	1.7205	3.2468	6.6081	3.7817	4.2325	1.6104	1.2636	1.3006	-1.9152	4.9325	-2.0507	5.8366	-1.6976	1.9171	-2.8749	3.1122	2.9971	5.1512	3.5254	-0.2543	4.4168	1.7926	0.2297
REACTOME_HOMOLOGY_DIRECTED_REPAIR	9.90899e-09		-6.9444	-5.5437	-4.3312	-4.9598	-6.086	-0.2566	-5.1257	0.6098	-1.1052	-3.8156	-3.072	2.7599	-1.9074	-3.017	0.3419	-4.045	3.9138	-0.2159	0.2214	-0.5031	-0.1774	2.2154	0.9096	0.4174	-2.7096	-2.2137	-2.2844	-1.6642	-2.9463	-2.3859	-1.0602	0.0204	1.6474	-5.6334	-2.5073	-2.5714	-2.0391	-0.921	-3.3368	1.8871	-3.8862	-5.8702	-5.7217	-1.0574	-3.6363	-1.4748	0.7292
E2F3_UP.V1_UP	9.90899e-09		-1.4907	-1.2358	-2.9458	-2.0392	-5.5418	-2.1818	-3.1744	-0.1239	0.4054	-1.5915	-1.6567	-0.3666	-2.3688	-0.4744	-0.1091	-2.9333	0.88	-1.7135	-1.1145	0.342	0.3884	0.0981	2.7725	-0.0543	-1.6023	0.2592	-4.1581	-0.9575	-0.967	-4.2858	-1.7691	-2.7965	-1.7745	-0.024	-5.5712	-1.5874	-1.0268	-3.6003	-2.7969	-2.7306	-3.1757	-4.8085	-5.1598	-2.2725	-3.6259	-4.2129	-3.542
REACTOME_CYTOKINE_SIGNALING_IN_IMMUNE_SYSTEM	9.93185e-09		6.5272	7.3539	3.9097	1.1714	1.0374	2.4193	7.5959	1.6539	-0.1023	0.0522	0.8209	-1.2526	0.6637	2.0257	3.992	4.7705	-0.3888	0.1163	0.2458	2.6373	1.3628	3.586	1.8003	1.3531	-1.7318	7.1645	2.7417	2.0005	1.3007	3.3678	2.4307	3.8889	1.9444	5.0132	0.5724	-0.7914	-2.9141	1.186	-1.5857	-2.5183	1.6612	3.9175	0.7558	-2.0187	-0.3259	-0.8414	-2.599
REACTOME_CELL_CYCLE_CHECKPOINTS	1.03988e-08		-6.4094	-9.2377	-5.8928	-4.1522	-4.7557	0.5435	-0.9854	3.0703	0.8175	-1.9734	-7.0503	3.4513	0.4699	-1.8179	-1.7847	-3.6436	3.8745	0.668	-0.7583	-1.9639	1.2901	0.3476	1.3915	-1.2527	-0.8267	-3.885	-0.7654	0.2973	-4.3479	-3.8864	-1.636	-2.2164	1.1019	-8.0922	-2.552	-2.3332	-2.963	-1.2728	-3.9206	2.2315	-2.7019	-5.9335	-2.8847	-1.9884	1.1612	0.9124	0.3279
WP_G1_TO_S_CELL_CYCLE_CONTROL	1.03988e-08		-3.0153	-5.7235	-2.8201	-2.6606	-4.0362	0.2366	-3.3868	2.2147	2.0196	-0.1582	-0.2693	2.4375	-0.6525	0.3687	2.8536	-1.211	3.1999	-0.7822	3.0953	-2.6916	0.9949	0.3924	1.6178	-1.7181	-1.5192	-1.1754	1.5936	1.558	0.7	-1.3679	-5.8837	-0.2896	0.8092	-6.5241	-2.0573	-1.9471	-0.577	-2.855	-0.4468	0.0111	-4.2208	-5.3263	-4.1216	-3.5724	0.771	-1.7072	-0.7099
WP_AGERAGE_PATHWAY	1.03988e-08		1.8527	3.4849	1.9713	2.7365	4.529	1.8858	2.3106	0.0007	0.6218	-2.2015	3.7228	-1.4958	-1.2712	-0.6166	0.5593	2.8322	-1.6218	-2.2051	3.242	-1.0535	4.4634	0.625	-0.2953	0.6929	-0.5381	2.1343	4.0553	0.2505	3.364	1.1799	3.41	4.2821	-1.0418	4.2487	1.5218	5.5301	1.476	0.8761	-0.7197	2.1771	2.8588	4.2477	2.2742	0.8434	1.095	0.3801	1.3596
WP_PDGFRBETA_PATHWAY	2.06414e-08		2.5477	3.5786	2.3239	3.6018	3.822	2.9664	2.4633	2.8324	-0.1992	-2.2034	3.1519	1.1899	1.1394	-1.9727	1.1926	1.3881	1.5845	-1.5924	1.8041	0.4959	2.4795	1.9817	0.0744	3.9665	1.8076	1.9397	1.9661	-0.7359	3.4782	0.3158	1.6647	3.2693	-1.2339	4.5961	-1.0229	3.8952	0.1838	1.4494	0.9581	1.4406	2.4122	2.8639	3.8792	1.681	2.6701	1.068	1.7782
BIOCARTA_ARENRF2_PATHWAY	2.06414e-08		2.6066	1.5324	3.1629	3.9806	1.3958	2.2502	1.8132	3.1738	-0.3589	-2.4468	2.1966	-0.408	1.9558	-0.0105	-0.2927	2.7546	1.4122	-3.1233	-0.1557	-2.7789	0.5166	-0.0324	-0.4642	3.3052	2.1174	2.7061	3.077	1.3995	2.9428	-0.3488	2.0208	2.6722	-1.1331	4.0493	0.0908	4.2948	-0.9498	1.6526	2.2974	2.8822	3.2192	2.7237	3.8269	2.744	2.3856	-1.052	1.064
WP_TNFALPHA_SIGNALING_PATHWAY	2.11572e-08		2.3566	2.8728	2.8738	2.3953	2.8107	2.7041	2.4395	0.8677	-0.3185	-1.1896	-0.5258	0.1798	1.5472	3.4091	0.2904	3.8436	3.3401	-1.8972	-0.1073	1.8896	3.1749	0.5577	0.9014	2.0344	-0.186	3.2451	1.15	4.3193	1.4139	1.7616	0.0097	3.656	-1.886	3.594	-0.9221	4.4878	-1.6205	0.2773	0.2491	0.7439	3.1505	2.9825	3.303	0.073	3.0883	0.8187	0.452
PID_ERBB2_ERBB3_PATHWAY	2.20389e-08		2.5109	4.1384	2.0206	3.1892	3.8897	0.4462	1.1264	2.4365	1.2399	-1.4267	0.7453	0.268	0.8623	2.1188	0.5714	1.866	2.0262	0.1411	1.6957	2.4184	5.7182	2.9279	2.032	2.1843	-0.3519	1.9933	2.2636	-0.0756	3.3871	-1.3054	2.2858	4.198	-1.5779	5.7827	2.17	2.6869	-0.3119	2.3145	1.3044	0.4278	3.5984	4.5729	5.2067	1.9407	3.3587	1.4575	1.183
[truncated: 67 more columns]

## Sheet: S2D
global proteome normalized enrichment scores
		genetic subgroup	HRD	HRD	HRD	HRD	HRD	HRD	HRD	HRD	HRD	HRD	HRD	HRD	HRD	HRD	HRD	HRD	HRD	HRD	HRD	HRD	HRD	HRD	HRD	HRD	HRD	HRD	HRD	HRD	HRD	HRD	HRD	HRD	HRD	HRD	HRD	HRD	HRD	HRD	HRD	HRD	HRD	HRD	HRD	HRD	HRD	HRD	HRD
		chr9q status (0 = no gain, 1 = gain)	0	0	0	0	1	1	1	1	1	1	1	1	1	1	1	1	1	1	1	1	1	1	1	1	1	1	1	1	1	1	1	1	1	1	1	1	1	1	1	1	1	1	1	1	1	1	1
		chr1q status ( 0 = no gain, 1 = gain of one copy, 2 = gain of two or more copies))	0	1	1	1	0	0	0	0	0	0	0	0	0	0	0	0	0	0	0	0	0	0	0	0	0	0	0	0	0	0	0	0	0	0	0	0	0	0	0	0	0	0	1	1	1	1	1
		chr13q status (0 = no deletion, 1 = deletion)	0	0	0	1	0	0	0	0	0	0	0	0	0	0	0	0	0	0	0	0	0	0	0	0	0	0	0	0	0	1	1	1	1	1	1	1	1	1	1	2	2	2	0	0	0	0	0
		chr17 status (0 = no deletion, 1 = deletion)	0	0	1	1	0	0	0	0	0	0	0	0	0	0	0	0	0	0	0	0	0	0	0	0	0	0	1	1	1	0	0	0	0	0	0	0	0	0	1	0	0	0	0	0	0	0	0
id	Anova.FDR	TMT sample ID	TMT5.plex06	TMT4.plex02	TMT4.plex09	TMT7.plex08	TMT3.plex04	TMT12.plex05	TMT16.plex04	TMT13.plex07	TMT6.plex10	TMT2.plex06	TMT5.plex01	TMT11.plex08	TMT15.plex08	TMT2.plex05	TMT13.plex03	TMT13.plex06	TMT8.plex01	TMT5.plex10	TMT10.plex07	TMT7.plex05	TMT6.plex07	TMT10.plex05	TMT2.plex03	TMT12.plex04	TMT11.plex06	TMT16.plex02	TMT3.plex08	TMT4.plex01	TMT10.plex04	TMT15.plex04	TMT5.plex07	TMT5.plex05	TMT4.plex07	TMT13.plex09	TMT7.plex06	TMT6.plex09	TMT9.plex07	TMT8.plex07	TMT15.plex07	TMT6.plex01	TMT16.plex03	TMT15.plex09	TMT3.plex05	TMT15.plex03	TMT15.plex06	TMT11.plex04	TMT14.plex06
ZHAN_MULTIPLE_MYELOMA_HP_DN	5.45e-12		-4.6718	-1.1993	0.0704	-3.5817	-8.247	-4.8604	-3.7791	-5.9625	-4.3936	-3.1828	-2.1008	-7.3335	-0.3531	-6.3059	-7.0335	-7.2295	-1.7911	-2.7075	-7.2092	-4.6872	-3.8749	-7.5874	-5.5655	-4.9314	-6.6486	-4.6605	-5.8191	-6.302	-7.0862	-7.0793	-0.371	-7.5987	-6.018	-1.5087	-4.0751	-5.4855	-3.2529	-2.5874	-3.0905	1.6645	-5.1719	-4.568	-8.2455	-7.1913	-7.3078	-1.5682	0.4258
ZHAN_MULTIPLE_MYELOMA_MS_DN	1.08e-10		3.1511	-0.1292	1.4722	0.9214	2.3743	5.1814	1.4041	4.7422	-1.1473	-0.0146	-0.8738	6.3613	-0.9161	3.1448	0.4186	5.6917	1.4229	-0.2392	3.3309	4.8133	3.1402	3.8051	-0.6211	0.97	-0.7605	3.6877	1.4024	2.42	3.5155	1.8184	-0.1794	4.0286	0.2652	3.1103	-0.081	1.7541	0.2868	-1.8722	0.6361	-0.9148	1.9296	3.5917	4.3582	2.1423	5.5083	1.3286	1.8304
ZHAN_MULTIPLE_MYELOMA_MS_UP	4.29e-06		-1.8155	-0.9387	NA	-1.6223	NA	-2.9657	NA	-3.6775	-3.8293	-1.0356	NA	-3.6676	-1.3262	-4.4335	NA	-1.7516	NA	-2.7562	-3.4206	0.1926	-0.3118	-2.7586	NA	NA	-1.9591	-4.7324	-0.6799	NA	NA	NA	1.1714	0.5611	-0.0108	NA	-2.0121	NA	-3.3445	-0.8572	-2.1754	NA	NA	NA	0.5735	NA	-3.468	NA	-3.6653
ZHAN_MULTIPLE_MYELOMA_HP_UP	4.76e-05		-0.4949	-1.2062	-1.5121	1.9403	4.5176	3.2054	0.5561	2.6882	5.7142	0.0586	-1.2898	6.1058	-1.3512	1.6802	7.7553	3.7143	0.0381	3.4935	6.6637	1.8253	2.2505	6.1558	0.4416	4.4006	3.9509	3.9079	2.6286	3.5058	5.587	5.0117	-3.4991	6.2802	4.9836	1.4393	-0.6639	6.1256	2.8396	1.8209	0.0754	-2.3259	2.8582	4.6649	6.3062	6.1891	1.8749	5.2278	-2.0332
ZHAN_MULTIPLE_MYELOMA_UP	0.0102145		-2.6616	-0.6666	-0.6676	-0.4815	1.8365	0.3145	0.0304	0.389	0.9006	-0.6799	-1.0667	2.1273	-3.5937	3.5428	1.9273	1.2561	-1.0861	-1.6586	3.8444	-1.063	-1.1947	-0.8794	1.7997	-0.0242	0.4372	1.2881	3.0384	-0.3282	3.3002	0.3162	-1.1495	4.3561	1.8802	0.721	-1.0714	0.629	3.583	0.2021	-0.9436	-0.3798	3.1765	1.071	2.6265	2.5256	2.685	1.8017	-0.9249
ZHAN_MULTIPLE_MYELOMA_LB_UP	0.0191637		-1.9736	-0.4307	0.57	-2.8238	-3.3468	-4.0796	-2.5782	-2.3299	-3.918	0.5587	-4.2423	-0.8406	-1.9989	-3.0093	-3.8023	-3.6267	-0.1457	-3.3078	-0.0536	-1.1141	1.1447	-4.2762	-3.9876	-1.6986	-3.9955	-3.6976	-0.8726	-2.7985	-5.8325	-5.3592	-0.6924	-3.5231	-4.283	-4.222	-2.6332	-5.4517	-5.8366	-0.6759	-1.0764	-0.8062	-3.8554	-0.7773	-1.7145	-5.1647	-2.609	-4.5394	0.2257
ZHAN_MULTIPLE_MYELOMA_CD1_VS_CD2_UP	0.0487779		-3.2014	-2.6948	-1.8894	-2.8142	-7.4284	-3.1901	-2.4869	-4.1971	-4.012	-2.4675	-0.4563	-6.4414	-2.0906	-7.0755	-1.8745	-7.2494	-5.473	-0.4073	-8.1115	-4.3666	-5.2517	-4.5712	-3.353	-4.9949	-5.2451	-6.2865	-2.8465	-5.4649	-2.7197	-7.9988	0.6696	-4.4562	-5.2045	-3.3987	2.1832	-6.582	-6.6113	-2.7509	0.3762	-1.3562	-3.9701	-7.0861	-4.5315	-7.4198	-5.3352	-5.8744	-2.3527
ZHAN_MULTIPLE_MYELOMA_CD1_AND_CD2_UP	0.0646427		-2.1646	3.5851	3.1953	-1.6591	-2.9024	-3.6169	-0.2271	-2.3989	-2.9165	-1.5794	-0.418	-1.1705	-0.0582	-0.4243	-2.3258	-2.4084	3.6238	0.2325	-7.7105	-1.3426	-2.1342	-1.0466	-0.2327	-1.0958	2.5331	-1.4236	-5.968	-0.8254	-3.6589	-5.1473	-1.8765	-6.0771	-3.8555	-0.3662	-2.0906	-3.9136	-4.8631	-2.0756	-2.2558	-0.2015	-1.3899	-1.5321	-2.9993	-3.9426	0.239	-2.7121	1.9046
phospho proteome normalized enrichment scores
		S
id	Anova.FDR	TMT sample ID	TMT5.plex06	TMT4.plex02	TMT4.plex09	TMT7.plex08	TMT3.plex04	TMT12.plex05	TMT16.plex04	TMT13.plex07	TMT6.plex10	TMT2.plex06	TMT5.plex01	TMT11.plex08	TMT15.plex08	TMT2.plex05	TMT13.plex03	TMT13.plex06	TMT8.plex01	TMT5.plex10	TMT10.plex07	TMT7.plex05	TMT6.plex07	TMT10.plex05	TMT2.plex03	TMT12.plex04	TMT11.plex06	TMT16.plex02	TMT3.plex08	TMT4.plex01	TMT10.plex04	TMT15.plex04	TMT5.plex07	TMT5.plex05	TMT4.plex07	TMT13.plex09	TMT7.plex06	TMT6.plex09	TMT9.plex07	TMT8.plex07	TMT15.plex07	TMT6.plex01	TMT16.plex03	TMT15.plex09	TMT3.plex05	TMT15.plex03	TMT15.plex06	TMT11.plex04	TMT14.plex06
ZHAN_MULTIPLE_MYELOMA_MS_UP	1.98e-20		-5.9045	-3.8397	-3.8375	-2.479	-3.3597	-3.633	-1.5151	-4.0943	-4.6041	-4.642	-3.5952	-3.8349	-4.0836	-2.7899	-1.126	-3.3669	-0.5406	-4.7678	-3.9907	-5.2608	-5.8822	-6.1508	-4.5102	-1.3093	-2.3187	-2.898	-2.8006	-3.4429	-5.2161	-5.255	-4.969	-5.0643	-5.1416	-1.9382	-3.2602	-6.2607	-3.5755	-3.0145	-4.407	2.0558	-1.3676	-2.2434	-6.9662	-2.2362	-4.7832	-5.2649	-3.9986
ZHAN_MULTIPLE_MYELOMA_MS_DN	1.37e-10		4.0002	-0.8491	2.7525	1.2038	4.0539	2.4391	3.0794	5.1684	1.4268	0.1318	-0.4821	5.553	-2.0767	3.1585	0.4259	3.641	1.4179	1.9826	2.9326	3.6888	2.2786	3.6912	0.7848	3.0433	2.4568	1.5318	0.4623	2.0875	4.4666	1.8898	-0.3244	1.9597	0.9405	2.6649	-1.4196	3.5103	1.6111	0.5672	2.8547	0.1658	1.4542	4.3423	4.2171	2.9787	1.9856	3.2393	0.6504
ZHAN_MULTIPLE_MYELOMA_HP_DN	3.36e-06		-3.6315	-0.9206	-1.8333	-2.7481	-4.8783	-3.0751	-4.3029	-2.7678	-3.3487	-0.8434	-2.1497	-5.0898	-0.8494	-4.5615	-4.3091	-4.1691	-3.4214	-3.0772	-4.663	-2.4604	-2.4391	-3.1912	-5.0399	-4.8813	-3.8077	-3.9739	-2.9736	-2.6445	-4.8155	-4.4975	0.15	-4.1305	-2.9748	-2.9925	-3.208	-5.7508	-4.3227	-3.7898	-1.7449	3.8202	-3.057	-3.0899	-4.5799	-4.9032	-5.9771	-3.6905	-0.5462
ZHAN_MULTIPLE_MYELOMA_HP_UP	4.88e-06		4.4249	-0.7947	1.2635	0.791	3.453	2.5754	3.6785	3.7578	3.3905	2.6462	-0.8135	2.6466	-1.4741	3.5825	3.2984	3.664	2.4386	1.4423	6.3734	4.2689	3.4645	5.3762	1.4193	5.1091	2.0855	1.4964	4.7942	3.2387	5.3366	2.4576	0.1419	4.1234	3.63	0.2886	0.1908	5.6324	1.3965	3.2698	0.9864	-2.2391	2.4539	3.502	3.6361	2.7792	1.2911	4.531	0.6693
ZHAN_MULTIPLE_MYELOMA_SUBGROUPS	0.0391136		2.801	-2.927	0.6058	0.6678	2.086	1.6472	-0.1164	0.9616	2.0809	-0.1589	0.0735	-0.6167	1.0608	-0.6688	1.0001	1.617	-0.6997	-0.7183	2.2475	0.6915	-3.1435	-1.9879	0.7276	-0.4742	-0.9684	2.6739	2.585	0.4561	3.0921	0.5091	-0.0347	1.3296	-0.4887	2.465	-0.1559	-0.6678	-1.6982	-0.6707	1.6702	-0.597	0.1601	-0.5038	0.7567	2.7512	1.7485	0.0042	1.0946
ZHAN_MULTIPLE_MYELOMA_LB_UP	0.0412643		-4.1221	-0.4652	-3.3305	-0.9628	-2.5178	-3.4526	-3.0889	-2.5345	-4.6861	-1.9374	-3.8473	-0.9775	-3.9876	-3.132	-4.225	-5.1987	-2.584	-3.1906	-1.5749	-4.4511	0.5736	-3.2305	-2.7928	-3.1624	-5.1996	-3.8349	-5.7369	-2.4768	-5.4084	-5.0944	0.43	-3.8195	-3.602	-4.809	-0.7268	-5.5022	-3.7262	-2.9209	-2.316	-2.4202	-3.6489	-1.7669	-2.8678	-3.8696	-3.4073	-3.1585	-4.0227
ZHAN_MULTIPLE_MYELOMA_LB_DN	0.136608		-2.9717	-0.1023	5.166	1.59	-1.3155	0.7176	1.096	-3.4217	-0.0303	0.2428	-1.1476	0.8161	-1.8336	-0.6199	1.7654	0.2377	4.1123	0.9747	-2.497	-3.2281	-0.5392	3.6282	-1.7977	1.9073	0.4106	4.0385	-0.6449	0.6648	4.3668	2.66	-1.4018	0.1841	1.9008	0.4178	-5.1333	4.5535	2.2562	1.2607	0.3832	-3.2291	3.8024	4.2547	0.9668	5.5199	-1.3422	4.9911	-2.5099
[truncated: 63 more columns]
