# Supplementary material for: The proteogenomic landscape of multiple myeloma reveals insights into disease biology and therapeutic opportunities
Source: Nat Cancer. 2024 Jun 28;5(8):1267–84. doi: 10.1038/s43018-024-00784-3 (PMC11358022; doi:10.1038/s43018-024-00784-3)
Supplement: Supplementary file 12 — Statistical source data. [file 43018_2024_784_MOESM12_ESM.xlsx]

## Sheet: 3A
	t_11_14_status	1	1	1	1	1	1	1	1	1	1	1	1	1	1	1	1	1	1	1	1	1	1	1	1	1	1	1	0	0	0	0	0	0	0	0	0	0	0	0	0	0	0	0	0	0	0	0	0
	chr9q status (0 = no gain, 1 = gain)	0	0	0	0	0	0	0	0	0	0	0	0	0	0	0	0	0	0	1	0	0	1	1	0	1	0	0	0	1	0	1	0	1	0	0	0	1	0	1	1	1	1	1	1	1	1	1	1
	chr1q status ( 0 = no gain, 1 = gain of one copy, 2 = gain of two or more copies))	0	0	0	0	1	1	0	0	0	0	0	0	1	0	1	0	0	0	0	0	0	0	0	0	0	1	1	1	1	1	0	1	1	1	1	1	1	1	0	1	0	0	1	0	0	0	0	1
	chr13q status (0 = no deletion, 1 = deletion)	0	0	0	0	0	1	0	0	0	0	1	0	1	0	0	0	0	1	0	0	0	0	0	0	0	1	0	1	1	2	0	0	2	0	2	1	0	1	0	0	0	1	0	0	0	0	0	0
	chr17 status (0 = no deletion, 1 = deletion)	0	0	0	0	0	0	0	0	0	0	0	0	0	0	0	0	0	0	0	0	0	0	0	0	0	1	0	0	0	0	0	1	0	0	0	0	0	1	0	0	0	0	0	0	0	0	0	1
Gene	TMT_ID	TMT12.plex02	TMT5.plex09	TMT11.plex07	TMT13.plex01	TMT9.plex06	TMT4.plex05	TMT14.plex04	TMT2.plex10	TMT4.plex08	TMT10.plex01	TMT15.plex10	TMT16.plex06	TMT14.plex02	TMT7.plex04	TMT15.plex02	TMT4.plex10	TMT13.plex08	TMT13.plex05	TMT12.plex01	TMT3.plex09	TMT11.plex01	TMT14.plex09	TMT2.plex09	TMT16.plex08	TMT11.plex05	TMT8.plex09	TMT10.plex06	TMT8.plex10	TMT5.plex02	TMT9.plex01	TMT6.plex07	TMT4.plex03	TMT11.plex03	TMT7.plex07	TMT11.plex09	TMT12.plex06	TMT15.plex03	TMT7.plex08	TMT10.plex05	TMT15.plex06	TMT2.plex05	TMT6.plex09	TMT11.plex04	TMT10.plex07	TMT13.plex06	TMT13.plex07	TMT11.plex08	TMT3.plex06
MAGI3		NA	NA	-0.254888	NA	-1.37852	-0.0242008	NA	-5.4347	NA	NA	-5.0731	-1.21602	NA	NA	NA	-1.97684	NA	2.07632	NA	NA	NA	NA	NA	NA	-0.187929	NA	-3.15874	-1.84099	NA	NA	2.76796	0.300592	0.585743	-0.195242	NA	1.74902	-0.678172	NA	1.40388	2.63587	0.190808	NA	NA	-0.970579	1.11939	0.752416	NA	3.084
COLEC11		-1.2678	-0.261952	-1.32412	-1.76996	NA	NA	NA	-0.492352	0.413505	-4.77795	-0.87634	NA	-1.04538	NA	-2.63766	1.31658	-0.851522	NA	-4.1806	-0.513911	-0.702757	0.0548602	-1.2411	0.625295	NA	-0.508372	NA	0.152511	0.405957	0.964328	1.3688	-1.61648	0.905103	0.592152	1.43528	NA	1.31977	-1.3678	NA	NA	NA	-0.565286	NA	0.734483	NA	-0.78691	-0.368278	NA
PTK2B		-0.452875	0.10947	-0.0369743	-2.50863	-1.8587	-3.68195	0.621533	-0.959184	-1.24933	-3.73446	-0.768985	-0.741221	-1.39344	-1.86119	-1.0983	1.19333	-1.71982	-2.10931	-1.68934	-2.25211	-1.60621	0.73216	0.747722	0.616824	1.41079	-2.34971	-2.51431	1.19701	0.791726	2.58919	1.90029	1.92934	2.89952	2.00968	0.317183	-0.608851	0.900075	0.0676733	0.861554	1.32898	3.03811	-0.314201	0.522028	1.46988	0.763856	-0.463845	0.08835	2.48337
ANXA6		-1.17733	-0.543376	-1.68078	-1.37125	-0.7599	0.616152	0.41145	-0.289206	-2.22069	-0.248206	-1.53283	-2.10833	-1.90115	-2.29202	-2.99554	0.138897	-1.13633	-1.64945	-2.13164	-0.171192	-2.47164	-0.0742937	0.678402	-0.550709	1.47507	-0.360052	-1.93935	0.384333	-0.18562	-0.925511	1.99575	0.631307	-1.29583	-0.56986	0.459844	1.54941	0.127712	-3.17248	0.147907	0.884425	1.2507	-1.86028	0.936193	1.5469	-0.0334872	-0.929574	-0.174055	2.1134
UACA		NA	-2.13356	-0.821739	NA	-0.322514	-4.89443	1.08009	-4.00443	-0.784941	NA	-4.35669	-1.95006	NA	-2.60789	NA	-0.825122	-0.18548	-1.1883	NA	-2.52835	NA	-1.03415	-1.52213	1.51609	-3.22391	-3.79808	-2.43686	0.677369	NA	NA	0.427875	1.22146	1.31097	-0.390132	0.125825	0.762445	-1.16503	0.106605	-2.02207	-1.7333	-2.30939	-3.23139	-0.81386	-1.95646	-0.12337	-2.36431	-0.082095	-1.24003
PPIA		0.970913	-2.45609	-0.616332	-1.47881	-2.44039	-3.72217	-4.12117	-3.25831	-4.71881	-3.18242	-2.84233	-3.83644	-1.11551	-4.87157	-4.17994	-0.572315	-1.92923	-4.33277	-3.13007	-3.80438	-2.53674	-2.89556	0.0470822	-1.05829	2.87332	1.65567	-0.56841	-2.10584	-1.57224	-3.95109	4.24214	0.277452	1.46022	-0.490955	-2.18305	-3.16814	-2.82622	2.22182	-0.0753933	2.21031	-2.61811	-1.58021	-2.12002	-2.03861	0.472334	-3.80258	0.865403	-2.62139
PML		-0.108314	-0.802164	-1.13906	-0.505055	0.252834	-0.302756	-0.935181	1.10874	-0.649983	-0.856886	0.0396905	-1.14777	-1.49589	0.356536	-0.0566214	-0.533331	0.902499	-0.703639	0.448516	0.084925	-0.911897	-0.715254	-0.148289	0.137392	0.60386	-0.53615	0.725099	1.59383	-0.254754	-0.392698	1.45262	-0.0358441	-1.87252	-0.339766	-1.13684	-0.128337	4.20929	1.86977	1.52031	2.11892	1.10293	3.55451	3.44078	0.330895	1.08741	-0.0282805	1.23062	1.13468
PML.1		-0.0886999	-1.43633	-0.789566	-0.992376	-1.172	-0.592979	-0.84198	0.288209	-1.06197	-0.418218	-1.54378	-0.699147	-0.68566	-0.0413212	0.304161	-0.853912	-0.904825	-0.188113	0.189256	-0.192382	-1.19276	-0.335165	0.112563	-0.0818941	0.340433	-1.77306	-0.329265	-0.877279	0.0827603	-0.570408	-0.424691	-0.589593	1.35151	-0.634593	-1.24221	-0.838478	3.32979	1.76784	2.14039	2.93525	1.02246	4.06181	2.4144	0.845823	1.90087	-0.0519059	1.03385	3.44239
OPA1		-0.563204	-0.816624	-0.539127	-0.196148	1.08756	-0.943122	-0.932546	0.242114	-0.110921	-0.214539	-0.269759	-0.0579427	0.225571	-0.27466	-0.795003	-0.53406	-0.455015	-0.343015	-0.610966	-0.151351	-0.0827135	0.139509	0.860044	0.223054	0.68766	-1.30662	-0.109965	-0.5605	0.277117	0.210602	0.681461	-0.33352	-1.31224	-0.925248	-1.74351	-1.23479	2.00971	3.20191	2.53146	1.77422	1.29006	0.690444	0.677168	0.368737	2.00408	1.54359	2.45035	0.65901
RMDN3		-1.9723	0.401358	-0.305162	-0.748924	-0.867928	-0.017897	-0.184229	-0.131857	-0.676124	0.0117647	-0.506092	-0.848667	-1.03943	-0.00991747	-0.31926	-0.683881	-0.524105	0.510425	-0.813127	-1.78228	-0.411264	-1.30424	1.03038	-0.650768	-0.929851	-0.60648	-0.177934	-0.405067	1.83815	0.0875294	-0.421995	-1.09105	0.80817	-0.428414	-0.321042	0.162292	2.79608	1.31078	2.28443	0.355832	1.26455	0.560769	-0.21484	-0.181199	0.514601	0.497252	0.810438	1.519
RPS6		0.32841	0.649716	-0.663061	0.393815	0.39957	-0.712284	-1.85632	0.101173	0.371237	-0.706696	1.25565	-0.103966	-1.38923	-0.359932	-0.7099	-0.353566	0.0237504	0.957186	0.813042	0.267719	-0.304298	0.0146877	1.0315	-0.920648	-0.0633654	-0.641756	0.122759	1.51591	1.08886	-0.349532	0.585993	-0.958809	1.5157	0.384629	-0.0492741	1.03036	-0.245972	-0.0223893	1.20735	-0.853422	0.326616	0.750308	-0.404373	-0.147242	-0.602408	0.901658	-0.366254	0.373221
MADD		0.980009	-0.070494	0.262745	0.276631	-0.0570362	-0.724454	-0.0876825	-0.582265	-0.291937	0.131151	-0.993373	-0.592197	-0.707605	-0.228643	-1.04816	-0.161241	0.0639939	0.266022	0.895181	-0.595639	-0.261534	1.59565	0.859361	1.50495	-0.109637	0.183502	-0.969991	-0.278683	0.58502	-0.182493	0.587161	2.41923	0.123067	0.186262	-0.37908	0.523549	1.17438	0.681485	0.210841	0.0231691	-0.13951	0.808936	1.74856	0.365754	0.625556	-0.34749	0.847105	0.314997
PAK1		-0.657135	0.528772	-0.0533131	-0.755805	0.565273	-2.37635	0.841595	0.699756	-0.870453	-1.06617	0.323161	-0.927728	-0.982081	-0.0188981	-0.469417	-0.39207	-0.176218	-0.236584	-0.219778	0.107538	-0.339651	-0.00287975	-0.0289008	0.599861	1.33476	-0.42956	-0.86344	0.319128	1.53519	-0.472189	0.811539	0.227389	0.617374	-0.186747	0.0599609	0.286662	0.294239	0.0545178	1.63025	0.679125	1.07918	1.12588	0.92602	0.730217	0.558306	0.0335496	1.5724	0.87729
PKN1		0.937553	0.0829448	-0.464835	-0.525058	-0.682284	-1.0935	0.672312	0.130435	-0.955058	-0.774547	-0.166666	-1.04447	-0.746595	-0.461044	-0.775341	-0.00454036	-0.919445	-0.355681	0.0451236	-0.317058	-0.212547	0.354526	0.648018	0.794731	0.122996	-0.596711	-1.49097	0.253474	0.192924	-0.758934	1.09467	1.22343	0.406106	0.578853	-0.19587	-0.0643395	-0.363863	-0.0262809	-0.844104	0.961614	0.0119569	1.18224	1.78498	0.584333	-0.254683	-0.871037	-0.100238	0.672897
RRAGA		0.324617	0.131518	-0.515235	-0.835078	1.30804	0.466086	-0.869846	-0.474643	-0.902013	-0.913608	-1.11512	-0.712207	-1.32921	-0.0636414	-0.282124	-0.164964	-0.541822	0.467808	0.524521	-0.438729	-0.819311	-1.00133	-0.086208	0.652939	0.594276	0.291893	0.0140153	-1.00616	0.890496	-0.184591	0.374638	0.113616	0.422271	0.91561	-0.603388	0.178842	1.64367	0.161331	1.24179	0.43401	0.110359	2.17821	-0.420259	0.800741	0.20828	0.367472	-0.580989	0.502965
EAF2		0.237028	-0.87725	-1.11822	-1.34735	-0.286843	-1.35258	-0.906488	-0.494547	-0.969277	0.70367	0.138591	-0.44662	-2.01505	-0.249239	-2.07202	-2.69934	-0.256676	-1.6398	0.0325107	-2.21972	0.514919	-0.692864	-0.0700599	-1.19839	1.0055	-1.38858	-0.229218	0.340296	0.392948	-0.656427	1.39215	-0.932167	-0.145709	0.674779	0.220871	-1.17487	1.05994	-0.717005	0.0210341	1.76677	-0.551453	2.69522	-1.23763	2.57469	0.686089	-0.604127	0.740539	1.27961
AKAP1		-1.05371	-0.2315	-1.15982	-0.812456	-0.650016	-1.2882	-0.624375	-0.0639022	-1.03299	0.325856	-0.78585	-0.805132	-0.865184	-0.727263	-0.884259	-0.859032	-0.507365	-1.09938	0.375254	-1.19591	-1.19608	-0.532207	0.225942	-0.488602	0.958671	0.632411	0.53741	0.385271	1.31215	-0.618297	0.187642	-0.494534	-0.39237	-1.16368	-0.519456	-0.451097	0.0492274	-0.616096	0.259523	-0.52648	-0.853387	1.37604	2.85235	0.790483	-0.627409	0.320908	-0.383497	0.345548
AVEN		-0.733178	-0.559237	-0.252219	0.254151	-0.420822	-0.340813	-0.448328	-0.013429	0.910798	-0.204618	0.240378	-0.457384	-0.19109	-1.2566	-0.113415	0.511334	1.36119	0.43943	0.632559	-1.20548	-1.48394	-1.33686	-0.455923	-1.04145	0.221322	-1.4617	-1.50728	0.333988	0.201488	-0.227759	1.48702	-1.24536	-0.254073	0.626941	0.435117	0.97552	0.217843	-1.00794	0.367592	2.09548	1.61439	-0.172659	-1.16666	1.41011	1.55564	1.63625	1.38763	1.74874
AIMP2		-0.120949	-0.583436	-0.366694	-0.817883	-0.591263	-0.504435	-0.483558	-0.174916	0.58737	-0.749169	-0.125469	-0.611265	0.3815	-0.786536	0.707957	-0.582637	1.22727	0.927375	0.172788	-0.52221	-1.43877	-0.468393	-0.538552	-1.27413	-0.641711	-0.113865	-0.569238	-1.03726	0.36944	-1.77942	0.125597	-1.15732	0.730476	-0.474203	0.862831	-0.012342	0.376293	-1.04625	0.478096	0.940296	-0.301105	1.15807	0.0712466	2.13624	1.53313	1.21591	1.90189	0.278877
AIMP1		-1.04686	-0.997545	-0.897334	-0.559716	-0.780179	-0.50357	-0.271827	0.669171	-0.729085	-0.188192	0.142087	-0.853787	-0.385214	-0.846982	0.400606	-0.990744	0.247363	-0.0425382	0.551453	-0.7576	-1.03322	-0.829134	-0.946853	-0.929078	-0.373975	-0.944802	-0.61342	-0.92277	0.273532	-0.966069	0.0217289	-0.996126	-0.529314	-0.142858	0.131465	-0.0922108	0.332742	-0.985258	0.475189	0.767521	-0.197441	0.718361	-0.215992	1.53709	0.681219	0.48023	0.33137	0.0558478
PIM2		-0.628232	0.114248	1.49877	-0.924857	-2.14855	-2.45489	0.845096	NA	-1.26102	-0.0371732	NA	-1.24505	-0.331733	-0.749157	0.281508	NA	0.49984	-1.11208	-0.129153	-0.677092	-0.166841	-0.355385	-0.30698	2.60856	0.609955	-0.710232	-1.83021	NA	0.34791	0.76992	-0.16328	0.475389	1.47715	1.1675	0.13746	1.95361	0.117841	0.816064	-1.47867	-1.40032	-0.299921	1.67049	1.11801	1.5301	1.34614	0.204422	-0.687099	-0.406503
CFLAR		0.19434	-0.379461	-0.759125	-1.86326	-0.543026	-1.02555	-0.722618	-0.950756	-0.156533	-2.16579	-1.24815	-0.497798	-0.449482	0.0222434	-0.365561	1.08639	0.416622	-0.8586	-1.7699	-0.468025	-0.65744	-0.16145	0.368777	0.231772	0.405454	-0.381157	0.799344	0.0205757	-0.27629	0.124122	0.506583	0.253702	0.705461	-0.834081	1.82914	1.00787	0.288221	0.372347	-0.328973	0.701142	-0.282711	-1.76617	-0.397053	1.25281	0.286673	-0.292065	0.185464	0.470188
BIRC2		1.4759	-0.975745	-0.284675	-0.0136611	-0.733724	-2.11089	-1.19682	-0.345274	-1.21187	-0.728094	-0.222338	-0.734353	-1.19943	-0.145586	0.379593	-0.624214	-1.03257	-0.757293	0.203727	0.0537516	-0.14094	-0.491483	0.235858	1.0427	0.524557	0.588187	-0.420979	0.127594	-0.161331	0.0698027	0.229678	0.618161	1.35404	0.011372	0.599305	-0.650312	-0.00112849	1.29059	-0.030794	0.102771	-0.918448	0.433428	0.27789	-0.384617	-0.927158	-0.826661	-0.9766	-0.939909
SLK		-0.00462206	0.407201	-0.950508	-0.75213	-0.877914	-1.18718	0.117383	-1.22271	-1.67877	-1.61959	-1.20328	-1.59794	-1.17003	-0.883008	-0.910541	-0.195057	-1.30802	-0.522498	-0.118453	0.231279	-0.529297	-0.17942	-0.0277555	1.38307	0.402166	-0.022177	-0.628156	0.470605	0.199169	-0.580046	0.104177	0.659223	1.01247	0.17848	0.515211	0.60008	-1.53341	-0.271624	0.0557835	-0.4858	-1.11976	-0.35564	-0.0748739	-0.17275	-0.924674	-0.370228	-2.06717	-1.36852
RIPK3		1.07022	0.506403	-0.660879	0.381894	-1.23416	-2.00023	-0.117484	-0.992577	-0.757936	-0.140923	-0.977315	-0.665641	-1.63525	-0.900784	-1.34675	0.119519	-0.501476	-1.90567	-0.0395043	0.172261	-0.699455	0.132754	0.00888016	0.293977	-0.98233	-1.25325	-0.557637	-0.51602	-0.153453	0.308639	0.00581208	0.466349	0.342915	0.783294	0.296846	0.880071	-0.90454	-0.167909	-1.72273	-0.0756814	-2.87689	0.1574	0.18533	-0.732916	0.00636475	-0.333207	-0.941626	-0.328331
RAF1		0.247983	0.333811	-0.394018	0.433998	-0.109532	-0.29874	-0.361462	-0.0961926	-0.40416	0.0854042	-0.760124	-0.32626	-0.319445	0.256154	-0.488134	0.604678	0.26991	-0.450342	0.644044	0.240167	0.0138455	-0.266391	0.100334	0.226923	0.292879	0.324925	-0.243099	-0.219193	0.454755	0.38794	0.541921	-0.0400836	0.596842	1.03428	0.858662	0.499887	0.520561	0.202884	0.517674	0.820124	-0.0943818	-0.117103	-0.296969	-0.119484	0.380702	-0.435698	0.767085	0.349086
CUL1		0.742717	-0.376711	0.212771	-0.264631	0.000157143	-0.357339	-0.670534	-0.227619	-0.647542	0.16355	-0.55873	-0.605665	-0.606315	-0.552156	-0.145277	-0.212709	-0.233685	0.135764	-0.300359	-0.424332	-0.284406	-0.246652	0.175711	0.538962	-0.376773	0.0342644	-0.253495	-0.447232	0.39081	0.322007	0.153175	-0.0241375	1.05161	-0.00923939	0.050666	0.246038	-0.239558	-0.562227	0.244727	-0.200395	-0.586104	0.427737	0.437091	-0.0349443	-0.0825857	-0.315646	0.0359089	-0.395214
PDCD6IP		-0.278905	-0.484596	-0.416273	-1.2384	-0.87261	-1.44095	-0.118993	-0.722062	-1.16836	-1.51497	-1.14206	-1.2749	-0.347275	-0.602571	-0.626688	-0.362805	-0.911605	-0.789757	-1.10919	-0.188819	-0.637608	0.529204	-0.0183314	0.202562	1.05924	-0.498634	-0.87805	-0.603035	0.827034	-1.20779	0.0355557	0.342297	0.630746	-0.237394	-0.53607	-0.592214	0.345526	-0.417199	0.63932	-0.479573	-0.0662044	-0.509816	-0.128924	0.0282068	-0.0270089	0.0686484	0.157908	-0.0807945
ATG3		-1.15592	-0.189954	0.100084	-1.24583	-1.15793	-0.934032	-0.918929	-0.46123	-0.00107865	-0.922885	-0.390673	-1.10598	-0.922132	-0.845746	-0.972862	-0.0395361	-0.129062	-0.766088	-1.65557	-0.889687	-1.41067	-0.0464811	-0.703496	-0.625809	-0.647581	-0.747825	-0.821934	0.234347	0.59403	-0.666185	-0.140998	-0.68411	0.395487	-0.222235	0.794225	0.0489715	0.732281	-0.67361	-0.0636435	-0.0846954	0.135895	0.306614	-0.852191	0.334208	-0.134556	-0.211288	0.940581	-0.234809
GSK3A		-0.742067	-0.69101	-0.208559	-1.21874	-1.09916	-0.19288	0.318082	0.194117	-0.727879	0.141225	-0.225893	-1.07284	-0.477796	0.00676949	-0.347773	0.0630413	0.00176452	-0.617159	-0.0518649	-0.403266	-0.942584	1.20606	-0.256027	-0.085771	-0.0573977	-0.823366	-1.12433	0.0599836	0.270883	0.554579	-0.341666	0.717217	-0.222909	-0.0502015	0.979622	-0.202492	0.169948	-0.348524	0.0222834	0.120815	0.103658	0.302066	0.707693	0.548395	0.0256657	0.786439	0.972646	-1.02091
UBE2D3		0.164442	-0.199993	-0.92032	-0.72121	-0.782815	-1.11113	0.119671	-0.095887	-0.763735	0.221941	-0.099447	-0.789888	-0.688027	-0.941848	-0.437899	0.248019	-0.426211	-0.660251	-0.523882	-0.991865	-0.836537	-1.21088	-0.794428	-0.270727	1.15432	-0.707344	-0.356229	0.106669	-0.0710026	0.15414	0.57844	-0.436103	1.21215	0.137902	0.487837	-0.55119	1.39394	-0.240604	-1.43585	0.362503	0.227451	0.885519	1.14944	0.567391	0.548068	-0.164689	-0.232946	0.101481
RASSF5		-1.78075	-0.475026	-1.08717	-0.159485	-0.940682	-1.27329	-1.11341	-1.15819	-1.35132	-0.49496	-1.13442	-1.02014	-1.35658	-2.43754	-1.4803	-1.1539	-1.06762	-1.55794	0.415266	-1.39942	-0.711844	-1.8017	-1.04248	0.56935	-0.135169	-0.124719	-1.31571	-0.377423	-0.181831	0.922694	0.804985	0.668258	-0.15357	0.294941	1.10132	0.065633	-0.167092	-0.276771	-0.630369	0.406844	-0.492357	1.26132	0.988581	0.2413	-0.201723	-1.25049	-0.763536	-0.865815
SLTM		-0.281311	-0.253725	-0.952686	-0.477723	-0.229184	-0.0470232	-0.491943	-0.522026	-0.480275	-0.178918	-0.232053	-0.444769	0.0163384	0.0032794	0.843362	-0.770748	-0.368165	-0.728388	-0.735266	-1.04555	-0.173335	0.0759389	-0.898073	-0.870439	-0.210293	-0.642137	-0.0941715	-0.162922	0.182527	1.12877	0.19516	-0.550409	-0.0596576	-0.274604	0.317603	-0.796749	1.07522	-0.584219	0.356511	1.27774	0.775771	0.760588	-0.0483771	0.755689	0.0277329	0.302795	0.804164	0.470479
FXR1		-0.761026	-0.893475	-1.37644	-0.981886	-0.361529	-0.681003	-0.242746	-0.492426	-0.822985	0.232121	-0.433909	-0.10381	0.37898	0.0521584	0.409484	-1.29013	-0.0613705	-0.474454	-0.627637	-1.22988	-0.573134	-0.730905	-1.17744	-0.963212	-0.827161	-1.17301	-0.746434	-0.506569	0.086521	1.15047	-0.97935	-0.407901	-0.305002	-0.498093	0.451501	-0.110882	1.22554	-0.00792129	-0.842729	0.0916835	0.591677	1.09283	-1.27993	0.00595799	0.100657	-0.805188	0.465131	-0.0514862
PPIA.1		-0.863888	-0.932648	-0.892754	-1.43148	-1.75212	-0.876162	-0.727711	0.277086	-1.05675	-0.982794	0.0221172	-1.56768	-0.138775	-1.44121	-0.656095	-0.937194	-0.181242	-1.11489	-1.6446	-1.76394	-1.50045	-0.589109	0.438241	-0.566146	-1.19426	-0.618884	-0.683682	0.0928286	-0.017163	0.484986	0.536536	-0.272207	0.740403	-0.634197	0.756966	-0.0230298	-0.149357	-1.45019	0.0754918	-0.19117	-0.45426	-1.02691	1.11379	0.660662	0.909661	-1.06224	0.00948414	0.420675
RFK		-1.15598	-1.27523	-1.4077	-1.48332	-0.19789	-0.243898	-1.37381	-0.659502	-1.50991	-1.01217	-1.24975	-1.01011	-1.016	-0.686635	-0.43564	-2.88743	-1.16983	-1.32555	-0.18731	-2.207	-1.78194	-1.63896	0.511075	-0.874007	-0.346773	-1.24239	-2.20541	-0.651623	0.862756	-1.36564	-0.487103	-0.58261	0.0448982	-0.0940179	-0.912652	-0.722878	1.76811	0.22979	1.26414	1.66517	-0.116344	0.538713	0.259331	0.313133	0.644022	1.57181	1.19391	0.705055
BCL2L1		-2.92734	-1.9278	-1.43785	0.010255	-0.629634	-1.47848	-1.49292	-2.35256	-1.68638	-1.51974	-2.2778	-1.57842	-0.651758	0.0583059	-1.38038	-1.04136	-0.552518	-1.7247	0.0281333	-1.17512	-1.08577	-0.431335	3.39493	0.554127	-0.75344	-0.630406	-2.42818	-0.121182	2.63101	2.10773	-0.582699	0.35498	0.33321	-1.12147	0.840258	-1.18466	1.08215	1.21324	2.8188	1.22696	0.478342	-1.04029	1.11046	1.32138	1.67225	2.20152	0.418072	0.0516012
MRPS30		-0.0260742	-1.9409	-1.65914	-1.03189	-1.49759	0.239015	-0.429761	0.150585	-0.226271	0.811111	0.0370539	-0.39148	0.849327	0.132715	-0.0125672	-0.539136	-0.215139	-0.148192	1.23619	-1.10446	-2.26845	-0.944114	-0.282823	-1.32788	-1.35652	-0.42812	0.678189	-0.960652	1.03832	-0.692228	-0.377203	-1.15995	-0.975015	-1.63326	-1.9148	-1.29064	1.5533	1.46087	-0.57025	0.0963699	0.28451	0.794519	0.514226	1.13932	1.85706	0.279356	-0.395465	1.14718
MRPL41		-1.27158	-2.89762	-2.36477	-0.92847	-1.58061	0.289896	-0.945619	1.15205	-0.751931	-0.334545	0.0628761	-1.0672	0.0721847	0.0940591	-0.589088	-2.60851	-0.0650112	0.58604	0.393781	-1.48428	-1.84685	-1.97791	-1.55778	-1.84235	-0.456596	-0.884752	0.241887	-1.02984	0.650743	-0.167867	-1.46933	-1.61699	-1.09168	-2.15126	-2.40544	-2.11971	2.15208	1.35911	-0.662758	0.634723	-0.446633	0.399962	-0.298586	1.69313	0.600946	0.859694	0.0577404	-0.0364083
ZC3H8		-1.7001	-1.35662	NA	NA	-1.82276	-2.12139	-0.348397	-0.44731	0.133183	NA	-0.00977352	-2.18135	-0.908826	-0.73911	0.375147	1.32861	0.486723	-1.47245	NA	-2.97099	NA	-1.39019	0.21823	0.0996975	-0.106997	-0.890221	-1.37056	-0.196865	-1.30198	NA	NA	NA	NA	NA	-0.134172	-1.61356	NA	-0.652546	0.299121	0.718488	-1.29135	0.311067	-0.298644	NA	-0.159674	NA	0.488534	0.685689
RRP8		-0.482235	-0.483854	-1.51878	-1.2879	-2.08236	-0.203754	-1.57571	-1.00168	0.517842	0.303842	-0.191181	-0.973954	-0.704603	-1.90535	-0.380541	-0.204648	-1.02832	-1.07022	-1.63041	-1.36961	-1.56446	0.477756	-0.52922	-1.67824	0.358721	-1.54082	0.779205	-0.205147	-0.510532	-0.928693	0.49079	-1.3061	0.0474386	-1.40814	-0.900236	-1.35469	0.897941	0.10996	-0.287114	-0.132507	-0.620707	1.65022	-0.116917	1.41091	-0.440216	0.598979	0.696847	2.14124
PDCD5		-1.23102	-1.40881	-1.71837	-1.93084	-1.84509	-1.10909	-1.66831	-0.633124	-0.457966	-0.313586	-0.936998	-1.56811	-0.202642	-1.16901	-0.864227	-2.12052	-0.288172	-1.59395	-1.19622	-2.89857	-1.90607	-1.30384	-1.87295	-1.86928	-0.303193	-1.75732	-1.10168	-0.919887	0.300294	-0.217557	0.407017	-0.892261	-0.386631	-1.23402	1.15869	-1.04688	-0.102429	-2.20827	-1.20265	0.304607	-0.54531	0.637543	0.00337759	0.519879	0.762757	0.217988	-0.181983	-0.476013
FAM162A		-0.620349	-1.69055	-2.48753	-1.44837	-0.723187	-1.23484	-2.10383	0.918184	0.154854	-0.66347	1.28297	-0.900715	0.8162	-1.53053	-0.962066	-2.40876	-2.43143	-3.19081	-1.40116	-0.471916	-1.99372	-1.81238	0.474528	-1.32088	0.329794	-0.107443	2.32943	2.44937	3.79711	0.383452	1.03099	0.529823	-1.70722	-2.5332	-3.42551	-0.736421	2.10703	1.5289	4.58464	0.334759	1.89737	0.97972	2.00359	0.20424	0.0379947	0.639387	2.55994	1.08544
VDAC1		-1.47111	-1.39985	-2.10214	-1.33714	-0.0630805	0.407711	-2.60656	1.55608	-0.984841	1.57535	1.89533	-1.36988	0.565163	-0.493492	-0.540453	-1.7085	-1.67471	-1.36145	-1.59205	0.285273	-0.296572	-1.21352	0.025818	-2.36453	-0.517691	0.0704776	-0.975904	1.79014	1.86237	-1.16917	0.193504	-1.44413	-1.62481	-1.42497	-3.21675	-0.0718427	3.2279	2.72894	4.54986	0.0229721	1.13022	1.58611	3.37045	-0.252135	0.600042	2.34627	0.580679	1.33731
CYCS		-2.27812	-1.65887	-1.01622	-1.20256	-0.266725	0.561734	-3.25463	0.178009	-1.94733	-0.0748771	-0.922159	-0.430855	-0.490716	-0.217028	-1.32337	-2.22907	-0.172385	-1.36834	-2.1155	-0.111547	-1.93395	-2.26739	-1.12167	-1.32993	-2.13393	-0.974867	-0.208287	-0.811581	-1.06749	-1.47019	-1.76151	-1.85311	-1.46161	-0.636614	-2.72255	-1.17789	2.71948	2.69777	4.08273	1.62448	1.00625	-1.25699	1.30246	0.3584	2.83411	3.80171	1.55901	-0.815339
TRIAP1		-0.889694	-2.6536	-1.79602	-1.28575	-0.561383	-0.526616	-0.0202315	0.0946513	-0.972695	-1.08213	-0.543212	-0.823692	-1.3666	-2.38552	-1.44996	-4.18937	-0.760008	-1.3316	-2.17024	-1.46808	-1.2985	-1.35353	-1.18559	-1.33817	0.0874236	-0.345797	0.556928	-2.0731	-2.43762	0.318837	-0.125353	-0.860527	0.257746	-1.42857	-1.51185	-1.48048	-0.0672307	1.00591	1.02839	0.525536	0.356631	-1.08461	1.67706	-0.188195	-0.360831	2.78829	1.25592	-0.552808
THEM4		-4.11803	-2.73069	-1.93858	-2.49464	-4.1008	-2.91605	-1.89396	-0.787642	-2.93329	-2.12408	-2.56442	-3.40179	-0.419322	-1.51792	-2.22523	-1.69163	-0.744377	-3.05709	-1.29551	-1.7205	-3.00278	-2.24301	0.253169	-2.82792	-1.99277	-0.045525	-0.738264	0.975647	0.540193	4.88818	-1.36575	-0.413238	-0.549289	-0.0128266	0.093632	-1.4975	1.13701	2.14418	3.45052	0.913959	2.16721	-1.26162	0.151281	1.24002	1.3803	-2.1178	-1.02354	0.636632
GRK5		0.218673	NA	NA	-1.37505	NA	0.0212438	0.452648	NA	NA	-0.755151	NA	NA	-0.386839	-0.998182	-0.450171	NA	NA	0.11829	-1.11063	NA	-1.69879	NA	NA	NA	1.94243	NA	NA	NA	-0.490602	0.86167	NA	1.56255	0.41683	NA	NA	NA	1.47361	NA	1.31991	NA	0.87668	NA	1.50732	NA	NA	NA	NA	NA
NOTCH2		-0.564136	-0.502817	NA	NA	0.570451	0.152622	1.15301	-1.25408	-3.35857	NA	-2.83913	-1.88706	-0.267912	-1.35333	-1.63437	-1.47196	-2.05087	0.445807	NA	-2.19603	NA	-1.98038	-1.34279	0.312404	0.98359	2.03135	-0.910432	-4.4541	-0.116297	NA	NA	0.1255	1.52619	NA	-0.876108	-0.577858	0.427437	-0.00470912	0.520815	-1.55513	-0.4851	-0.904194	0.16902	NA	-1.29154	NA	-0.591681	-2.41169
ARHGEF6		0.403703	1.86275	-0.833682	-0.170934	-1.16695	-2.48818	-0.101329	-0.600548	-0.15151	-1.75057	-0.577744	-2.26017	0.201809	0.369911	-1.38929	0.390749	-0.899345	-0.661987	0.264576	0.929737	0.11861	-0.586989	0.608226	1.22832	1.29312	0.0917086	-1.13266	0.771244	1.56623	-3.04656	1.26074	1.44541	0.493135	0.609662	1.18186	0.549672	0.413847	0.276077	1.91147	0.00220421	0.66857	0.024226	2.10444	0.540145	0.561675	-0.310948	-0.899504	0.451458
SH3KBP1		1.46366	1.17081	0.499317	-0.551036	0.372192	-0.957162	0.916707	-1.01572	-2.67119	-1.39027	-1.75592	-2.10525	-2.33153	-1.60644	-1.44769	0.0940122	-0.548643	-1.15482	-0.766942	1.18918	0.281477	0.0365635	0.249769	0.906316	1.07117	-0.0647788	-0.362503	0.148723	0.582355	-1.11723	2.4868	2.47973	0.0404728	1.39419	-0.327976	0.690975	0.0212745	0.0562695	0.697226	-0.346712	-0.370205	-0.0620769	2.24009	-0.281827	-0.15869	0.201198	-0.526506	-0.352468
HK2		-0.719163	-1.06518	0.648972	-0.573933	-0.717214	-1.84685	-1.41826	-2.99373	-2.4616	-1.07082	-3.20462	-2.7436	-1.04341	-1.88061	-1.16562	-2.13489	-1.84562	-1.1843	-0.107757	-1.36946	-1.15295	-1.55991	-0.382676	0.255532	1.16979	-1.86062	-1.79384	-0.986139	-1.76196	-1.81448	-0.312119	-0.146221	1.36206	-0.570569	-1.50099	-0.533935	1.4635	1.85937	-0.682224	-0.0801377	-0.888579	3.41926	1.97641	-1.53631	0.732059	-0.652614	-2.92632	-0.114348
TOP2A		1.79281	-0.28665	-0.128848	-0.50086	-1.09416	-0.991756	0.295419	-1.79524	0.617893	-0.0760386	-1.17339	-0.937894	-1.18816	-0.471315	-1.06495	0.046353	-2.39548	-0.213537	-1.40835	-0.995927	-1.17097	-1.00537	1.31961	-0.422872	-1.63607	0.590156	-2.21712	2.01178	0.550717	2.16064	0.130493	-0.250265	1.52792	-1.51411	-0.421908	-0.523781	-0.422121	0.521089	-0.218275	-1.28281	-2.6981	-0.288744	-2.16176	-0.700697	-0.36019	-2.02049	-0.971468	-1.92019
TPX2		0.377108	-0.584895	-0.0417719	-0.484156	-1.92006	-0.945865	-0.190401	-2.03753	0.416434	-0.440275	-1.45672	-0.987976	-1.63925	-0.294977	-0.971258	-0.306148	-2.04695	-1.62084	-0.856451	-2.1171	-1.21593	-1.7152	1.03192	-0.432953	-2.53931	1.05819	-2.15939	1.53368	1.10267	2.90597	-0.042648	-0.531939	0.831016	-1.06175	-0.463114	-0.182313	-0.604789	0.217808	-1.60795	-0.639655	-2.96535	0.47808	-1.7253	-0.937639	-1.72375	-1.82644	-0.735601	-1.10486
CDK1		1.48231	-0.776361	-1.09826	-1.04029	-1.47825	-0.995273	0.598986	-1.37755	-1.02214	-0.413622	-0.77707	-1.88296	-1.85657	-0.936314	-0.815432	-0.583972	-3.05216	-1.02424	-1.03221	-1.50501	-1.15721	-1.20461	1.29993	-0.976105	-1.14557	0.450716	-1.72345	2.46458	0.25949	1.93044	-0.516583	0.370194	1.84825	-0.912611	-0.499992	-1.14842	-1.20269	0.385351	-1.36733	-1.49777	-3.04468	-0.398772	-1.87492	-1.30645	-2.29682	-1.8154	-2.48441	-4.32417
PDK1		-0.385045	1.31504	1.27498	-0.0592683	2.74795	2.52389	-0.158207	3.16594	2.11577	2.21369	0.838756	1.05538	0.651102	1.45048	0.30287	1.6984	0.557736	3.286	2.59853	4.44257	0.368233	-2.25336	1.94985	-0.0218778	-0.667921	3.34489	1.78418	-0.800557	-1.17187	1.7924	-2.28065	-2.0898	-4.21075	-1.67128	-3.02282	-2.3886	2.89386	0.281368	0.335691	0.612823	-1.20851	2.2585	1.93323	0.862269	2.09619	2.40474	-1.14609	0.0237008
BMF		0.762784	-0.660317	-1.94747	0.44479	0.273958	1.47798	2.8116	2.21712	-1.00819	-0.915658	-1.18405	-0.834174	0.887376	0.95883	0.898282	1.86048	-2.18015	0.147845	-0.0407035	3.12564	0.302427	0.382945	0.359884	-0.660926	0.00146181	1.53051	-0.845131	-0.537666	0.631526	-2.06235	-2.76164	-1.74628	-4.28443	-3.50321	-1.25328	-1.09374	-2.23233	0.532452	2.11856	3.64813	0.696025	-0.731423	1.31723	1.0733	1.45998	-0.173518	-1.88443	-1.64453
P2RX7		2.13603	0.722679	-1.19868	-2.20759	NA	NA	6.10604	2.97937	1.69177	-0.834439	-1.24968	NA	-0.22634	2.86669	-1.47086	-2.71325	-2.24207	NA	-0.305832	3.82701	1.09147	0.581944	2.02161	-0.031689	NA	0.877282	NA	-0.691147	-0.269176	-0.544725	-1.369	-0.956296	-3.23033	2.57466	-0.488518	NA	0.0994672	0.601522	NA	NA	NA	-0.0553738	-2.25822	-1.32083	NA	-0.700856	-0.471603	NA
P2RX1		3.96977	6.30606	3.6236	2.57182	2.99004	-2.85926	6.20588	4.9215	4.98646	6.39087	3.57392	1.61642	0.689889	-0.690086	-2.20197	1.31219	0.474085	2.81087	-1.86293	-0.0658483	2.83155	-0.518406	-2.87051	2.87184	2.4094	4.69532	1.44025	0.828701	-3.05922	-2.08773	-1.81035	1.95436	0.315925	-0.577205	-1.83808	1.34261	-0.757938	-0.552911	3.68044	0.0633753	1.53525	-2.86991	-2.06954	-2.76318	-3.83126	-0.894933	0.253584	-1.49203
CD38		1.47122	0.304101	0.534403	5.43556	2.74609	3.71277	-0.564234	1.38235	1.59215	0.460043	2.90683	4.29753	3.0231	3.36617	1.163	1.21249	-0.408528	2.1656	1.68977	4.71484	3.09861	0.53673	-0.355819	0.329221	0.179251	-2.53333	0.428853	2.3832	2.0194	0.455803	0.418003	0.122186	-0.160489	0.718659	0.634244	0.676897	1.10752	0.970699	1.46153	-2.5511	0.0370307	2.09217	2.14263	-0.135236	-0.647059	0.634375	-0.433109	-0.977748
WWOX		1.11282	1.08925	0.73648	3.54409	1.79288	2.43427	3.01606	0.494059	2.24432	1.10484	1.26362	0.794038	1.04927	2.09933	1.39089	0.468781	2.23196	1.21511	3.38765	3.96522	3.38947	-0.575546	-1.63852	0.185185	-0.419823	0.385435	2.77725	0.67183	-1.88169	2.24619	-1.3919	-0.734652	-0.140447	1.08974	1.05773	0.988005	0.745429	0.20071	0.142321	0.270374	2.39316	-0.712076	-0.523879	-0.694509	-1.32608	1.22494	0.887242	-1.53773
RB1		1.93445	3.82811	2.44487	1.91414	-0.179054	0.070168	0.678315	1.01307	3.22582	3.01007	2.21814	2.71902	0.616047	1.76668	1.57197	1.12635	0.690325	3.03594	1.55749	1.47734	4.57181	1.99256	1.17354	0.641026	0.192059	-1.74387	1.33399	0.559384	-0.0617634	-1.1313	0.929	-1.32962	0.855326	-0.224843	-0.711485	0.174464	-0.498176	-0.412685	-0.276519	-1.22575	-0.592939	-0.573682	-1.27422	-1.10173	-0.255416	-0.0708715	0.0946246	-1.90589
PKN2		1.10908	2.23389	1.45175	0.932142	1.53914	1.54002	0.10549	0.262711	1.35629	-0.75475	1.41711	1.61882	0.189346	0.231352	0.481341	0.798243	1.64578	2.15925	0.134801	1.29917	0.247454	1.51256	0.940195	0.0172776	0.306832	0.575927	0.277102	1.0284	1.03716	0.00806938	0.324673	-0.806154	0.580977	5.57035	0.459014	1.55231	-0.517242	0.197153	0.691052	0.0239676	0.52976	0.230531	-0.828647	-0.985488	0.217032	0.823529	1.04959	1.09327
ERO1A		1.2007	1.33273	0.0389104	0.610417	0.62171	0.00802185	2.17037	2.73367	1.51845	0.148302	1.28189	0.993565	0.105081	0.707848	-0.512959	3.81267	3.10617	2.82645	1.76699	1.23272	0.265325	-0.659609	-0.355727	-0.312119	-0.237038	-1.874	-0.275929	-0.365186	-0.416152	1.11237	-1.24273	-1.03078	-0.452424	2.20507	1.14788	1.4614	0.856161	1.77183	0.0340846	0.183119	0.341102	0.640204	-0.484455	-0.132199	0.228877	-0.210236	-0.0601714	0.0377483
AKT1		0.670188	2.20467	0.351912	1.56899	0.612953	0.150237	1.63661	0.214276	0.336454	0.380078	-0.36376	0.0762659	0.270021	1.13986	0.71915	0.0560996	0.930673	1.45571	0.471315	1.6067	3.2133	0.0694099	0.338782	1.70874	1.37399	-0.156949	0.860431	-0.571254	-1.87395	0.0095328	0.554337	0.558752	-0.121913	0.620147	0.0740605	0.660656	0.395519	-0.567561	0.496486	0.360165	0.317105	-0.0388353	0.535704	-0.592337	0.493125	-0.278148	-0.293066	0.4575
NF1		0.0978665	1.00566	0.492781	0.00656998	0.858335	0.906614	1.52634	0.536926	-0.240113	0.540919	1.70174	0.0744051	0.163199	0.445119	0.225133	-0.634313	2.03708	1.68465	1.0466	0.454043	1.48927	0.407982	2.50954	0.0722471	1.24355	1.9089	-0.141375	0.922059	0.952362	-0.226633	-0.623745	-0.948802	-0.563389	0.075525	0.203711	-0.397399	0.140152	1.6097	-0.267067	-0.608035	0.690919	2.14874	0.265154	-0.139564	0.0610913	0.654742	0.193667	0.593828
TCHP		NA	NA	-0.227708	0.414136	0.792492	NA	NA	-0.227274	0.476762	-0.422577	0.940488	1.3737	NA	NA	NA	-0.299973	1.11161	NA	1.91272	NA	2.19941	NA	NA	0.262534	NA	NA	0.666913	-0.307826	NA	1.05871	0.526162	0.426259	-0.304518	0.143065	NA	-0.340569	0.385318	0.616598	NA	0.206192	NA	NA	NA	-0.893166	-0.0977984	-1.19617	-0.248782	0.612022
SHARPIN		-1.00025	0.788976	1.72564	-0.249547	NA	1.59415	1.87456	0.924565	1.20282	0.994927	-0.383649	NA	1.20609	1.24388	0.723717	0.261709	1.20174	1.1864	0.52271	1.42491	0.112404	-0.0584728	0.656126	0.276828	0.365267	0.180006	NA	-0.17164	-0.96933	0.564214	-0.594081	0.657882	-0.672765	1.50697	0.421764	NA	0.90204	0.970705	-0.42385	NA	-0.729143	0.477994	1.00186	-0.993052	NA	-0.729384	0.244529	NA
HIP1R		-0.327333	0.582526	0.593271	2.71309	1.48541	0.807559	-0.305524	0.239334	0.878346	-1.14065	2.24763	1.25924	2.73495	1.82178	2.75145	-0.383868	1.16829	1.27222	0.0636905	1.24281	1.63763	0.439537	-0.691354	0.360007	0.473361	0.749065	-0.134474	1.09496	-0.660286	0.69723	-0.196193	0.754086	0.828832	1.65172	1.77784	1.09627	0.335381	-0.912191	0.0727412	-0.272019	0.0168684	-0.897755	-0.247319	0.0322012	0.158793	0.665518	-0.279899	-0.439813
STK17B		-0.133582	1.48832	0	4.07759	0.178273	0.29267	0.500023	0.342076	1.07519	0.16462	1.046	2.42039	1.73079	1.08765	1.11379	0.681791	0.271932	0.0456804	-0.449771	0.297718	0.932571	-0.154348	-0.31638	0.861838	-0.16662	-0.420276	0.299723	0.743771	-1.99075	2.50962	1.62838	2.18106	-0.589881	1.34597	0.64144	0.467974	0.529285	-0.133952	-0.659286	-0.767411	0.255424	1.92244	1.41483	0.110246	-0.706694	0.314779	0.237152	-0.13341
PPP2CB		0.0749819	1.2617	-0.0686897	-0.365376	0.0721562	0.791239	0.625814	0.774237	0.294588	0.883422	0.885803	0.493716	0.477885	1.05253	0.328068	0.0104042	-0.736217	1.75786	1.29112	0.574343	0.123619	-0.340557	-0.857671	0.812862	-0.654776	0.50874	0.621677	0.0150986	0.266298	1.83396	0.0845684	0.459334	0.832682	0.239369	1.08839	0.903275	-1.73514	-0.304869	-0.88606	-1.90895	0.883664	-1.35088	-0.372736	-0.449898	0.244528	-0.158002	-0.766683	-0.422214
CRKL		0.540532	0.987796	0.704977	0.584064	0.211736	0.25439	-0.402997	0.116648	0.887981	0.3671	0.251988	0.863829	1.18831	-0.162145	0.923653	1.09294	0.697798	-0.0242362	0.357472	0.423865	-0.201411	0.173346	0.548343	1.51947	0.310939	0.553224	1.57463	0.39196	0.894501	-0.954255	0.92267	0.784156	0.677101	0.168948	1.25445	0.383004	-0.168652	-0.208829	-0.132704	0.647673	0.397291	0.0423738	0.587587	1.10797	0.673024	-0.558511	0.482596	-0.177084
CASP8		0.285399	0.238551	0.177277	0.997012	1.02318	0.798329	-1.38211	1.04109	0.686733	0.27319	1.37756	1.01699	0.508384	-0.1323	1.15714	-0.381214	0.389117	0.144984	1.34565	-0.62847	0.062091	-0.314512	-0.0820986	0.863557	0.0877729	0.346876	0.330848	0.322966	0.214732	-0.377024	0.363537	0.31085	-0.032291	0.573791	-0.271765	-0.682866	0.134616	-0.287251	-0.193136	-0.270971	-0.490593	-0.218594	-0.000402061	-0.390715	-0.344236	-0.905462	-0.180825	0.399926
FADD		-0.244514	-0.708093	2.16282	1.47924	1.49426	0.800178	0.945415	0.610937	-0.371485	0.230225	0.0840322	1.28003	0.0151791	0.0936128	0.45999	1.28247	0.227841	0.285944	-0.499909	-0.617649	-0.277225	-0.366597	-0.0836064	0.824728	0.236457	-0.0678575	0.370077	1.10649	-0.853333	-0.150761	-0.687152	0.347747	0.48591	-0.518038	0.426043	0.598035	0.843163	1.42996	0.040509	-0.0698351	-0.320722	0.319458	0.324255	-0.945798	-0.436105	-0.00799638	-0.649002	-0.981981
UBE4B		0.638244	-0.23394	0.746588	0.57639	-0.250564	1.90253	1.92331	0.619233	0.190005	1.33328	0.777832	-0.288936	-0.0843874	-0.669019	0.441323	1.2618	0.688344	1.05543	-0.0852286	0.0965558	0.092511	0.0920056	0.884998	0.939579	-1.10003	1.01295	-0.609622	0.824772	-0.512773	0.330971	-0.372325	0.111891	-0.166039	0.808682	0.224797	0.58612	-0.548095	-1.07842	-1.15276	-0.406276	0.294059	-0.378229	-0.984428	-0.767162	-0.156176	-0.10783	-1.28765	-1.28793
HTT		0.979986	0.631612	-0.0270589	0.562086	0.972882	0.588841	1.31555	0.498496	-0.0995838	0.0852968	0.180486	-0.215245	0.0445677	0.191813	0.437024	0.0141993	0.0904963	0.904054	-0.0853073	-0.200628	-0.335644	-0.209097	0.893341	1.13774	0.0863625	1.28114	0.220641	-0.0612923	-0.166211	-0.022478	0.0935891	1.05682	0.526705	1.29673	0.68028	0.529611	-0.582527	-0.702358	-0.408558	-0.75061	-0.380496	-0.561773	0.106169	-1.15679	-0.675603	-0.647745	-0.860884	-0.577379
CUL3		0.177689	0.566976	0.36068	0.272814	-0.0982391	0.260149	-0.028175	0.407574	0.453166	-0.19278	0.154242	0.723331	0.818289	-0.0330812	1.51233	0.529333	0.545434	0.234542	-0.72571	0.0856989	0.27221	-0.174961	0.493048	0.238947	-0.897899	0.530767	-0.104088	0.658279	0.0189541	0.672891	0.038722	0.782726	0.445129	0.561984	0.863798	-0.408617	-0.331607	-1.12053	-0.689595	-0.726927	-0.511721	-0.647168	-0.0337942	-0.565595	-1.40087	-0.134953	-0.844909	-0.394073
MSH2		0.713079	0.2628	-0.206442	0.759618	0.344535	0.557071	0.507156	-0.257725	0.265775	-0.076693	0.753937	0.970094	0.455139	1.13637	0.767337	0.179787	0.267727	0.140044	0.189866	-0.939256	0.129484	-0.42264	-0.327823	-0.242119	-1.12707	0.560824	0.789516	-0.0167865	-0.501433	2.2515	-0.128414	0.511626	0.0759187	-0.440316	-0.0693886	-0.0761054	-0.563019	-1.12812	-1.77702	-0.544719	-0.955405	-0.0998659	-0.992178	-0.550709	-0.613347	-1.06527	-1.58881	0.404324
RAD21		0.830558	0.953406	1.21869	0.546192	-0.732366	-0.278698	0.525407	0.253945	0.737714	1.02608	0.664805	0.853261	0.935046	0.576284	0.50322	0.732128	0.577017	-0.258089	-0.488654	0.623185	0.0160109	0.784535	-0.18203	-0.00986876	-0.0075418	-0.0709205	0.132843	0.136781	-0.178907	0.430675	-0.103374	0.271299	0.158068	-0.419143	-0.0258139	-0.471294	0.457062	-0.136845	-0.406875	0.409078	0.559881	-0.287467	0.697828	0.342113	0.679356	0.194555	0.737286	0.493069
SUDS3		-0.247528	0.403098	-0.244845	1.14286	1.60474	0.246236	0.616613	0.152765	0.827211	-0.434381	0.569884	1.56646	0.864296	1.03215	1.34973	0.115762	0.63989	0.180526	0.79418	0.735588	1.08369	0.351501	-0.472705	-0.18149	-0.0449036	0.229787	0.929641	0.309354	-0.106736	0.630713	0.163046	0.897285	-0.0841856	0.208824	-0.846149	-0.225553	-0.263717	0.372922	-0.420083	0.907094	0.347318	-0.502703	-0.25875	-0.296488	0.148562	0.0570963	0.286896	1.27519
TAF6		0.242665	0.636329	0.381712	0.0779598	0.818263	0.0417406	0.30508	0.188586	0.350297	-0.164415	0.929449	0.48193	0.546107	0.56156	0.815757	0.633517	0.12474	-0.198367	0.494685	0.527399	0.534049	1.17141	0.532026	0.114341	-0.299203	0.0704869	0.748	0.845997	-0.599413	0.113469	0.158314	0.156513	-0.115354	0.426872	-0.273956	0.166861	-0.0707078	0.326397	-0.47472	0.461935	0.0582213	0.533972	0.126764	-0.184629	-0.200979	-0.150714	-0.0778733	-0.0116831
EP300		0.697868	0.579327	-0.0685042	0.8334	0.217864	0.0536644	0.362675	0.309258	0.685752	0.353391	0.33001	0.44675	0.489484	0.749689	0.358578	-0.31743	0.404183	-0.0159768	0.331357	0.48357	1.28276	0.53919	0.0326804	0.720866	0.0161009	-0.077653	0.660235	0.15235	0.21433	-0.408727	0.0355184	-0.361655	0.506789	-0.0449846	0.0029922	-0.297685	0.0809843	0.515158	-0.594853	-0.0181978	-0.0795156	0.295408	-0.0669123	0.585684	-0.6941	-0.321024	0.268902	0.087568
DPF2		0.185917	0.291609	-0.149439	0.135043	0.394615	0.440256	-0.101368	0.0938984	0.978875	-0.0437477	0.315246	-0.155879	0.914434	0.31736	0.83489	-0.299909	-0.1042	-1.05645	-0.281545	0.271003	1.13905	0.988546	-0.741643	-0.35371	0.245926	-0.0536395	0.60828	-0.412398	-0.288604	0.526523	0.757718	-0.0343421	0.686298	0.0889362	-0.276958	-0.652771	-0.172663	0.0624529	-0.626785	1.00271	0.258308	0.0111796	-0.260861	0.256537	-0.564751	-0.592816	0.0619035	-0.208357
BCL7C		1.76301	0.529566	-0.40618	0.207607	0.399327	0.0900696	0.0269493	0.49875	0.435901	-0.400625	0.386677	0.616072	1.12761	0.41713	-0.581912	-0.815437	0.241523	0.225195	0.24679	0.154378	1.66358	0.229159	-0.65951	-0.201416	0.215076	0.514066	1.00069	1.4468	-0.436956	0.640312	-0.476367	-0.209946	0.50035	-0.175427	-0.203668	-0.131309	-1.50846	-0.502132	-0.855448	0.23107	-0.230224	-0.543339	0.599473	0.595782	-0.324441	0.226422	-0.57099	-0.0235674
SIRT1		-0.0774344	0.206192	0.150778	-0.275736	1.22249	-0.146143	0.434864	0.174138	0.678543	0.0646627	0.791733	0.82351	0.0847342	-0.660374	1.24207	-0.150638	0.769015	-0.201967	-0.147187	-0.130794	0.561338	-0.0472823	-0.210584	-0.831963	0.081947	-0.125563	0.397559	-0.254704	-0.173478	-0.0178219	0.121382	0.30339	-0.564681	-0.619592	0.40602	-0.318425	-0.600889	-0.273246	-0.4111	-0.0802145	-0.439843	-0.119789	-0.158501	0.446314	-0.0406634	-0.317774	0.281578	-0.300909
CCAR2		0.250779	0.252804	0.0504448	0.111882	-0.0536087	-0.293822	0.404455	0.693268	0.402415	0.0866412	0.40124	-0.764413	0.453884	0.704784	1.41382	0.366043	-0.492751	-0.632706	-0.113635	0.427318	0.297536	1.05211	-0.364905	-0.0934559	-0.49919	0.531865	-0.059069	-0.393135	0.125463	0.996479	0.680478	0.696522	0.0273021	0.299099	0.00507727	-0.949954	-0.514785	-0.430241	-1.23835	-1.34397	0.801399	-0.241304	-0.56988	0.525437	-0.0460431	-0.021508	0.390358	-0.097905
ITCH		1.20686	-0.439369	-0.0899252	-0.502524	0.685491	-0.261421	0.0411319	0.571596	0.533946	0.060762	0.37702	0.926941	0.643766	0.0170183	0.711671	0.710563	0.342217	0.0110658	0.409755	0.386815	0.95994	-0.194447	0.9747	-0.126361	-0.782332	-0.415205	-0.423939	2.43741	-0.366196	1.14883	-0.368457	0.525376	0.969717	1.15576	0.537164	0.753716	-0.328977	-1.11649	-0.53931	-0.559089	-0.178555	-0.404053	0.381662	-0.204838	0.0633125	0.392612	-0.57613	0.0551616
AHCYL1		0.526601	1.70724	0.842311	-0.374566	-0.77299	-0.263661	2.46783	1.09351	1.18497	2.34507	0.315661	0.85066	0.211996	-0.439528	-0.29427	1.52081	1.24588	0.213887	-0.179241	1.27984	0.321388	1.31437	-0.21712	0.667815	-0.79094	0.21815	-1.24737	1.35782	-0.597962	0.543945	0.00357484	0.445165	0.121817	1.16274	0.811077	0.734223	-1.34946	-0.963231	0.0993268	-1.20189	-0.43135	-0.52997	-0.57155	-0.524704	-0.61913	0.822226	-0.688086	-1.94948
SH3GLB1		-0.535842	1.83123	1.48725	0.410968	0.166541	0.80759	1.03061	1.30621	0.362022	-0.596066	0.828418	0.652074	0.443152	0.68646	0.513678	0.688071	1.43602	0.0722289	0.574241	1.70909	0.668925	1.59996	-0.297931	0.44318	-1.27252	0.834868	0.716364	-0.985793	-0.361429	0.748666	-0.0840701	0.0625769	-0.171557	0.309778	1.05867	1.63981	-0.00154455	-0.130021	-0.150743	0.344739	1.15806	0.607326	-1.17169	-0.65538	-0.951624	0.637979	0.70843	0.246126
MAP2K6		-0.573133	2.10899	0.446375	2.01367	2.24054	1.246	-1.55501	-0.0539505	0.910382	0.257246	2.04556	1.27837	3.55942	0.802764	0.00629041	0.512202	1.5512	2.10268	-0.737601	1.85978	0.715493	1.91733	0.595234	0.186174	-1.01225	0.322978	-0.385901	-0.0570979	-0.863735	2.88321	0.101645	2.03659	-0.562104	1.69052	0.177974	0.0502801	0.0924501	-0.417836	-0.679308	0.00653823	-0.634517	-1.50714	2.05206	0.243201	1.97219	-1.80987	-3.16035	0.929128
EBAG9		-0.128205	-0.565454	1.10567	1.24765	-1.30972	1.94006	-0.305936	1.79754	1.7911	1.831	0.921474	1.29501	1.49228	1.10684	1.25488	0.728494	0.940712	-0.63938	0.482547	0.737569	1.18551	0.735326	-0.735765	-1.25197	-0.558011	0.9698	0.916441	1.27359	0.569278	0.687211	-0.518558	-0.0433712	-1.73527	0.661411	0.603238	0.645922	0.45119	0.351922	-0.822555	0.56805	0.968773	0.093461	-0.184175	1.15615	-0.012645	0.961253	-0.518761	-0.587085
CDK5RAP3		-0.299326	1.41308	0.768181	0.99792	0.646837	1.52094	0.0608207	1.55277	0.819668	0.853722	1.6171	1.19668	0.55252	0.787292	0.280722	1.31003	1.19484	0.674338	0.601377	0.620231	0.365284	0.0672078	-0.384982	-0.491895	-0.913442	0.687854	0.876065	1.63415	1.7921	0.689788	-1.64224	-1.316	-0.990936	1.45378	1.98499	1.17608	-1.03594	-0.587571	-0.520111	-0.130515	0.149056	0.715087	-1.31325	-0.526766	-0.404349	0.862504	-0.223859	-0.593093
TRADD		-0.300511	-0.165182	0.451794	-0.0845483	-0.203672	1.31246	3.41783	1.61403	0.111487	1.55151	1.32146	0.216201	0.220105	0.519829	-0.269012	2.04715	1.33535	0.926486	0.867348	0.78127	-0.195142	-1.11254	0.416911	-0.950392	-0.837722	1.03273	-0.524299	0.40851	-0.982483	-0.462813	-2.28224	-0.844257	-0.901169	-0.674322	1.89941	-0.136927	-0.654171	-0.982992	-2.42092	-1.43688	-0.486108	-0.345135	-1.08723	-0.584339	-1.63328	-0.958844	-0.52027	-1.49534
JADE1		0.600816	0.0558664	1.4389	0.85738	1.23881	0.616173	-0.181616	-0.0838723	0.615518	-0.588471	0.569025	0.376862	1.28771	0.223812	0.388454	0.958	1.1955	-1.0803	0.0759404	-0.120095	0.871697	1.71708	1.20724	0.0525787	-0.076517	0.983481	0.186108	0.16152	-0.705884	0.937613	1.00252	-0.414718	-0.926616	-0.454673	-0.376057	-0.57553	0.918115	0.403142	-0.962659	0.0141907	1.71687	-0.162142	-2.32792	0.733043	-0.397303	-0.139991	0.772596	1.06847
ATF2		-0.102729	0.178007	2.85407	-0.92199	-1.37502	0.669825	2.3086	0.698242	1.22039	0.377791	1.32848	2.06669	0.179313	0.0537776	-0.798812	0.318454	0.654336	0.119207	-0.0302945	1.01832	0.0803997	0.122793	-0.266813	0.31313	-0.373982	-0.0577442	1.02862	-0.525268	-1.22147	1.83745	-0.332995	0.228494	-0.493345	-0.813436	-0.0260446	-1.86091	-0.317548	0.272906	-2.41636	-0.705519	0.0350504	-1.42306	-0.266131	-0.507355	0.252967	-0.458559	0.0866888	0.13341
CHEK2		-0.224749	0.796572	-0.383858	0.544796	0.671755	2.00426	-1.81468	-0.165814	0.646432	-0.511474	0.812775	0.644149	-0.0982456	1.05055	0.197016	-0.0739366	-0.487117	0.478372	0.243417	0.177477	-0.0810712	-1.19273	0.201383	-0.104361	0.454771	0.508777	2.06483	0.551846	-0.921468	0.0602946	0.160576	-0.942532	-0.163129	-0.320222	-0.202101	-0.91777	0.585546	0.405867	-1.24792	-0.821217	-1.3906	-0.288478	-0.0590546	0.56066	0.307984	-0.540416	-0.988113	-0.439908
C1D		-0.80235	0.236033	-0.0705458	0.688697	0.746232	-0.234313	-0.35484	-0.38939	-0.502562	1.42085	0.0588979	-0.0444663	-0.927418	-0.0479662	0.793041	-0.659187	-0.141496	1.06938	0.0183883	0.732951	-0.0166608	0.0216819	-0.474038	0.00816887	-0.0357897	-0.16387	0.235227	-0.639573	0.350952	-2.26163	-1.56261	-0.481988	-0.585008	-2.65502	-0.411653	-1.23523	-0.130368	0.12157	-0.317961	-0.290561	-0.723719	0.0681096	-0.375139	-1.32302	-0.613999	-1.29806	-0.596041	-0.209318
SORT1		2.06567	-0.87834	0.231878	6.67206	0.242611	2.27276	0.6464	0.234581	1.19086	-1.33344	0.28803	0.97271	4.68739	6.14397	4.82004	-0.651504	-1.20932	-1.38144	-1.65505	0.115152	0.25233	0.611863	-0.948473	1.99002	-0.335933	-0.576665	3.39228	-2.8888	-0.567184	-1.86986	-0.171735	1.17264	-0.373642	-0.654958	-1.12485	-0.298032	-1.00768	0.113746	-0.753203	-3.84079	-2.61585	-2.77438	-1.85251	-1.91939	-2.50314	-0.453249	-2.59219	-3.63325
GAS2		4.09311	4.627	3.24224	5.20685	6.04593	3.19107	-4.85942	3.196	5.13727	2.41229	-1.12338	-2.09642	-2.96359	-5.4851	-2.52199	2.12764	-2.87179	-3.26716	2.16685	-3.08766	-0.0594001	0.837235	-1.94131	-1.09738	-1.84493	4.87782	5.37837	-2.24096	-4.64818	-2.41042	1.8666	1.18574	-2.19993	1.60835	3.80939	0.0910092	0.341557	3.51851	-0.21346	-1.95364	-1.21811	-2.23031	-6.3835	-1.2089	-1.26907	-1.99836	-4.13239	-2.63904
FGFR3		-2.31613	NA	-1.6361	-5.64136	-4.65067	-3.28437	NA	NA	NA	-4.86868	NA	-5.28246	-0.22179	NA	-0.92154	NA	NA	-4.60214	-5.30962	NA	-8.01626	NA	NA	NA	-4.27131	NA	-5.75449	NA	-0.417	5.77034	4.99145	2.46174	5.96262	-0.411355	NA	4.81628	-1.74794	NA	-3.83129	-3.29512	-3.26312	NA	NA	1.60906	-3.36416	-0.819716	NA	-4.97353
DPEP1		10.2747	12.2606	8.03796	7.15637	6.81022	2.7482	-4.87419	1.31079	3.76633	-2.52087	2.73887	0.0263272	-1.13488	-2.08385	0.140337	-0.971252	-2.71332	-2.84676	-2.68644	-3.88313	-2.58555	-2.5117	3.3958	-1.62423	-0.747486	-2.20609	-2.32907	5.95312	10.3493	-1.43671	-3.76714	-2.7826	-1.35071	-4.97003	-2.42254	-4.43099	-2.5537	-2.80562	-2.74612	0.14491	5.95966	-2.31585	-2.29034	-4.90313	-5.08143	-7.63112	-4.38395	-7.473
PPARD		-3.41367	2.62287	NA	3.61091	4.20704	1.76768	0.431979	-1.25715	0.353059	-0.531743	-2.36059	-2.41605	-2.45981	-0.610693	0.989191	1.90963	2.62023	1.85132	2.11396	0.677749	4.88561	1.93048	-5.57787	-0.632812	-0.167322	-4.55963	-2.54892	1.98396	-2.61534	1.21707	NA	-7.96231	-6.44636	NA	0.31793	-0.713331	1.95403	1.39518	0.671935	2.79071	0.0699078	-3.941	-4.37193	NA	1.48403	NA	-0.685885	-0.745799
[truncated: 66 more columns]

## Sheet: 3B
TMT_ID	BAX	BCL2	BCL2L1	BCL2L11	MCL1	t_11_14_status
TMT10.plex01	0.975983	-2.62136	-1.51974	NA	-0.274245	1
TMT10.plex04	-0.644961	-0.0908172	0.718903	1.93858	-0.620943	0
TMT10.plex05	-0.78486	0.680814	2.8188	NA	0.397479	0
TMT10.plex06	-0.319622	NA	-2.42818	NA	-0.578716	1
TMT10.plex07	-0.976724	-1.09077	1.32138	NA	-0.465834	0
TMT10.plex08	-0.482737	-0.781158	0.501852	NA	-0.0429491	0
TMT10.plex10	0.337547	1.22508	-0.225504	NA	-1.42442	0
TMT11.plex01	-1.01581	0.213354	-1.08577	NA	-0.154536	1
TMT11.plex03	1.31209	-3.38606	0.33321	NA	1.12154	0
TMT11.plex04	1.09543	-0.819824	1.11046	-0.737297	-1.34749	0
TMT11.plex05	-0.714622	1.09971	-0.75344	NA	0.630076	1
TMT11.plex06	-0.974564	NA	-0.0307953	NA	-0.375886	0
TMT11.plex07	-0.122206	-3.17513	-1.43785	NA	-1.08709	1
TMT11.plex08	-1.52561	2.14548	0.418072	NA	0.250457	0
TMT11.plex09	-0.360075	-2.95877	0.840258	NA	-0.157261	0
TMT12.plex01	-1.93225	-0.0452407	0.0281333	NA	-1.25238	1
TMT12.plex02	0.207283	-0.346455	-2.92734	2.06455	-1.50783	1
TMT12.plex04	0.13096	1.25495	1.20053	-1.15705	-0.383228	0
TMT12.plex05	-0.339582	0.23711	-0.0174352	NA	-0.225809	0
TMT12.plex06	0.498468	NA	-1.18466	NA	0.306643	0
TMT12.plex08	-0.592352	0.560942	-0.361393	NA	2.84083	0
TMT12.plex10	0.687608	0.795987	-2.77293	NA	-0.654365	0
TMT13.plex01	-1.31128	-0.416219	0.010255	NA	-0.563704	1
TMT13.plex03	-0.450304	3.5573	-1.65819	NA	-1.32267	0
TMT13.plex04	-0.24062	-1.22154	-0.83686	0.619288	-0.0637186	0
TMT13.plex05	-0.388873	-0.896894	-1.7247	NA	1.18963	1
TMT13.plex06	-0.57844	NA	1.67225	NA	-0.0769245	0
TMT13.plex07	-1.15038	0.036791	2.20152	NA	-1.10193	0
TMT13.plex08	-2.09239	1.34657	-0.552518	NA	-0.450788	1
TMT13.plex09	0.15427	-3.90292	-0.440217	NA	0.567636	0
TMT13.plex10	-0.606154	-2.08901	0.403075	NA	-1.88257	0
TMT14.plex01	0.0151576	-0.12335	-0.501392	NA	0.333592	0
TMT14.plex02	0.886145	1.13498	-0.651758	0.113727	0.0380802	1
TMT14.plex03	-0.344734	3.68363	0.320351	NA	-0.204438	0
TMT14.plex04	-0.764176	0.948397	-1.49292	-0.793537	-0.855551	1
TMT14.plex05	0.315958	-1.62891	1.13291	NA	-0.12253	0
TMT14.plex06	-0.747845	NA	-0.805322	NA	-0.310053	0
TMT14.plex08	-0.648129	2.08094	1.46733	NA	1.8559	0
TMT14.plex09	0.413325	1.67567	-0.431335	NA	-1.76256	1
TMT14.plex10	0.164779	-1.03471	0.566872	NA	-0.598368	0
TMT15.plex01	-1.41912	-0.0755831	-0.585813	NA	-0.269579	0
TMT15.plex02	-0.297387	0.160098	-1.38038	0.105523	-0.976654	1
TMT15.plex03	-0.321368	1.09035	1.08215	NA	0.278745	0
TMT15.plex04	-0.136831	-1.2334	0.313851	-0.0335745	1.09527	0
TMT15.plex05	0.252978	2.96584	0.652516	NA	0.94941	0
TMT15.plex06	-0.916633	NA	1.22696	NA	-0.259132	0
TMT15.plex07	-0.532045	2.58494	-1.36516	NA	-0.315898	0
TMT15.plex08	-0.121936	-0.183108	0.208583	NA	-0.666468	0
TMT15.plex09	1.56282	2.14675	-1.38314	NA	0.848541	0
TMT15.plex10	0.771353	0.198531	-2.2778	NA	-0.159505	1
TMT16.plex02	-0.547968	0.0539031	0.362656	-1.22005	-0.296853	0
TMT16.plex03	0.104253	0.495738	-0.972994	NA	0.697671	0
TMT16.plex04	1.00462	-1.06082	1.94123	-1.80344	-1.08722	0
TMT16.plex05	-0.70914	0.262343	1.02375	NA	1.54927	0
TMT16.plex06	-0.804889	NA	-1.57842	NA	-1.01661	1
TMT16.plex07	-1.20596	-4.14455	0.611143	NA	1.16807	0
TMT16.plex08	0.805292	-0.8336	0.554127	NA	-0.554553	1
TMT16.plex09	0.763539	0.399931	1.57964	NA	-0.515744	0
TMT16.plex10	-0.0449593	-0.896031	-0.84289	NA	0.115504	0
TMT2.plex03	1.00561	1.08245	-1.4557	NA	-1.0544	0
TMT2.plex05	-0.821805	2.17208	0.478342	NA	0.288616	0
TMT2.plex06	0.620727	NA	-0.139581	NA	-0.745748	0
TMT2.plex08	1.3089	1.8743	-0.444661	NA	0.674491	0
TMT2.plex09	0.454969	-0.255926	3.39493	NA	-0.373744	1
TMT2.plex10	0.0725162	-0.432757	-2.35256	NA	-1.15984	1
TMT3.plex02	0.952317	-1.22029	-2.08873	-0.29738	0.1616	0
TMT3.plex04	0.703531	0.61917	1.3168	-0.508465	-0.439126	0
TMT3.plex05	-0.0319958	0.409652	1.07157	NA	-0.732864	0
TMT3.plex06	-0.573382	NA	0.0516013	NA	-0.744934	0
TMT3.plex07	0.204778	-1.49098	-0.681407	NA	-1.25215	0
TMT3.plex08	-2.28847	2.58507	1.24638	NA	-1.93714	0
TMT3.plex09	-0.917029	3.94978	-1.17512	NA	-0.298893	1
TMT4.plex01	-0.603725	1.33385	-0.555997	NA	-0.428867	0
TMT4.plex02	1.24033	0.532367	-0.943324	1.52835	-0.592232	0
TMT4.plex03	0.640578	1.11747	0.35498	NA	-0.232881	0
TMT4.plex04	0.0687554	-3.02015	0.00713508	-1.18244	0.112209	0
TMT4.plex05	0.464061	-0.0715382	-1.47848	NA	1.13065	1
TMT4.plex07	1.53726	-0.315048	-0.121546	NA	-1.58098	0
TMT4.plex08	-0.646705	1.28838	-1.68638	NA	-1.4944	1
TMT4.plex09	0.319717	0.686024	1.28098	NA	-1.79508	0
TMT4.plex10	-1.09693	0.495749	-1.04136	NA	-2.06472	1
TMT5.plex01	-1.08985	-1.70234	-0.634119	NA	-1.14744	0
TMT5.plex02	0.025504	0.801331	2.63101	-0.832598	-0.736989	0
TMT5.plex04	0.0530637	-0.068425	-0.93852	0.0657863	-0.1608	0
TMT5.plex05	-0.212241	-1.29005	-0.0687381	NA	0.234475	0
TMT5.plex06	1.00117	NA	2.46374	NA	-1.72671	0
TMT5.plex07	1.04255	0.964179	0.241641	NA	-1.21911	0
TMT5.plex09	-1.38761	-0.482714	-1.9278	NA	-1.34369	1
TMT5.plex10	0.288845	0.121745	-2.61174	NA	-1.35894	0
TMT6.plex01	0.646474	-2.12554	-1.42557	NA	0.356736	0
TMT6.plex02	0.0963035	-0.605518	-0.81811	-1.31291	0.115158	0
TMT6.plex06	0.845581	NA	-1.13883	NA	-0.680369	0
TMT6.plex07	0.792377	1.99516	-0.582699	NA	-2.97107	0
TMT6.plex08	0.700579	0.70044	-0.405105	NA	1.40661	0
TMT6.plex09	1.97829	-0.916684	-1.04029	NA	-0.694325	0
TMT6.plex10	-0.0072304	0.67973	-1.37368	NA	-3.12278	0
TMT7.plex01	0.614844	0.202278	1.5569	NA	0.440338	0
TMT7.plex03	1.60643	-0.504674	-1.21762	NA	0.252702	0
TMT7.plex04	-1.50876	0.401277	0.0583058	-0.674517	-0.604755	1
TMT7.plex05	-0.346818	-1.38458	-0.425785	NA	0.656181	0
TMT7.plex06	1.67207	NA	-0.071407	NA	-1.06912	0
TMT7.plex07	0.0711238	-2.6496	-1.12147	NA	-0.472805	0
TMT7.plex08	-2.2726	1.1338	1.21324	NA	0.434039	0
TMT8.plex01	-2.04719	-1.9579	-0.871258	NA	0.560136	0
TMT8.plex06	1.01163	NA	-0.178685	NA	1.09697	0
TMT8.plex07	-0.588553	0.402058	0.175008	NA	-0.297819	0
TMT8.plex09	0.135157	-0.299322	-0.630406	NA	-0.571105	1
TMT8.plex10	0.220888	-2.78577	-0.121182	NA	-0.0550367	0
TMT9.plex01	0.547503	0.354729	2.10773	NA	0.936239	0
TMT9.plex03	-0.359958	-5.98467	3.04548	NA	2.06967	0
TMT9.plex05	0.477411	-1.23672	0.948685	NA	0.478169	0
TMT9.plex06	-1.47104	NA	-0.629634	NA	-0.60528	1
TMT9.plex07	-1.00078	-2.91619	1.11351	NA	0.0286127	0
TMT9.plex10	1.05623	-0.793728	-1.38453	NA	-1.98581	0

## Sheet: 3C
TMT_ID	CD79A	MS4A1	PAX5	PIK3AP1	SORT1	t_11_14_status
TMT10.plex01	-2.14037	-3.94316	NA	-2.38343	-1.33344	1
TMT10.plex04	NA	NA	NA	-0.0781019	-1.43872	0
TMT10.plex05	NA	-1.12539	NA	0.180954	-0.753203	0
TMT10.plex06	NA	0.0536996	4.66244	2.32302	3.39228	1
TMT10.plex07	-1.97801	-1.02714	-3.78666	0.41804	-1.91939	0
TMT10.plex08	-0.170572	-7.6065	-3.15696	-1.02717	0.292469	0
TMT10.plex10	2.0952	NA	-1.30771	-0.105123	0.578476	0
TMT11.plex01	-0.305641	1.62945	NA	3.16936	0.25233	1
TMT11.plex03	NA	-1.47876	-0.808156	0.10389	-0.373642	0
TMT11.plex04	NA	NA	NA	1.07765	-1.85251	0
TMT11.plex05	NA	-2.03046	NA	0.712887	-0.335933	1
TMT11.plex06	NA	-3.15907	1.14284	1.66229	0.0204923	0
TMT11.plex07	1.43764	0.218061	-1.23644	1.61829	0.231878	1
TMT11.plex08	1.86171	-4.59326	1.564	-0.169461	-2.59219	0
TMT11.plex09	-4.12388	-2.07702	-2.43657	-0.0667637	-1.12485	0
TMT12.plex01	4.155	0.375543	NA	-0.717738	-1.65505	1
TMT12.plex02	-0.314165	-0.828243	1.44362	0.196862	2.06567	1
TMT12.plex04	NA	NA	NA	1.39321	0.0354422	0
TMT12.plex05	NA	-1.83321	NA	-1.00125	-2.81871	0
TMT12.plex06	NA	-3.37739	-6.26317	1.88556	-0.298032	0
TMT12.plex08	-1.33675	-6.2456	-3.24876	-0.883311	0.707107	0
TMT12.plex10	0.710331	NA	1.33175	-0.357602	-0.760587	0
TMT13.plex01	-0.202633	3.07558	NA	0.519519	6.67206	1
TMT13.plex03	NA	-3.76091	0.598473	1.09651	-1.90189	0
TMT13.plex04	NA	NA	NA	-0.168891	-1.77787	0
TMT13.plex05	NA	-1.75704	NA	0.523853	-1.38144	1
TMT13.plex06	NA	-3.13718	-0.222369	0.347963	-2.50314	0
TMT13.plex07	-2.23384	2.67909	-1.93723	-0.292174	-0.453249	0
TMT13.plex08	-0.555902	-1.93173	-0.104073	-0.0731385	-1.20932	1
TMT13.plex09	-2.7176	-0.957519	-1.51473	-0.451432	-1.86547	0
TMT13.plex10	-0.742829	NA	-1.76049	-0.408523	0.724669	0
TMT14.plex01	0.18996	-1.45298	NA	-0.0873759	1.17234	0
TMT14.plex02	-2.0149	3.20939	1.21762	3.44101	4.68739	1
TMT14.plex03	NA	-1.73445	-0.0908369	-0.294149	0.164624	0
TMT14.plex04	NA	NA	NA	-0.168612	0.6464	1
TMT14.plex05	NA	-1.26627	NA	-2.59166	-2.85525	0
TMT14.plex06	NA	-3.22075	-5.38604	-0.967615	-1.75692	0
TMT14.plex08	-1.29402	-5.545	-3.17227	-1.69618	-3.6452	0
TMT14.plex09	2.06318	5.9794	3.09206	-0.282939	0.611863	1
TMT14.plex10	0.810482	NA	-0.2314	-0.259961	-0.0555179	0
TMT15.plex01	-1.6886	-2.48524	NA	-0.265596	-4.1527	0
TMT15.plex02	2.11707	5.24714	1.39147	1.40514	4.82004	1
TMT15.plex03	NA	0.42597	0.367824	1.62115	-1.00768	0
TMT15.plex04	NA	NA	NA	-1.17795	-2.19476	0
TMT15.plex05	NA	-2.06705	NA	0.495817	1.26068	0
TMT15.plex06	NA	-3.01894	-0.251876	0.325473	-3.84079	0
TMT15.plex07	2.09553	-1.66353	-3.28259	-0.734441	-1.00155	0
TMT15.plex08	-0.543049	-4.98063	-2.40399	-0.499725	-1.30825	0
TMT15.plex09	0.635757	-0.88861	2.20618	2.36668	-1.93997	0
TMT15.plex10	3.08821	NA	2.02098	0.141462	0.28803	1
TMT16.plex02	-1.84334	-0.636484	-0.17201	0.336228	-1.64718	0
TMT16.plex03	NA	-4.3393	0.344203	0.230042	-2.17417	0
TMT16.plex04	NA	NA	NA	0.126296	-0.207104	0
TMT16.plex05	NA	-2.34814	NA	-1.47311	0.640073	0
TMT16.plex06	NA	8.00667	3.46098	2.48545	0.97271	1
TMT16.plex07	-1.51034	-1.50699	-6.37293	-0.199875	3.20782	0
TMT16.plex08	-0.125986	-0.0058965	-0.276901	1.16337	1.99002	1
TMT16.plex09	-2.83464	-2.6553	-2.48182	0.0859861	1.18841	0
TMT16.plex10	-0.0239775	NA	-0.516961	-2.32642	-2.43856	0
TMT2.plex03	NA	-2.66145	-0.276534	-0.324339	-1.12703	0
TMT2.plex05	NA	1.03936	NA	2.83472	-2.61585	0
TMT2.plex06	NA	-4.04522	-1.74125	0.125727	-1.47889	0
TMT2.plex08	-1.05957	-6.61645	-3.57224	-2.71782	-3.30809	0
TMT2.plex09	-2.52878	-2.19624	-0.263161	-0.214626	-0.948473	1
TMT2.plex10	-0.58034	NA	-1.68096	-2.10539	0.234581	1
TMT3.plex02	-0.564511	-0.670473	0.140891	1.9179	0.182497	0
TMT3.plex04	NA	NA	NA	-1.56531	-1.61114	0
TMT3.plex05	NA	-2.92281	NA	0.169369	-0.907589	0
TMT3.plex06	NA	-4.90869	-4.88973	1.50179	-3.63325	0
TMT3.plex07	-2.45212	-0.399348	-1.9318	1.62051	1.06224	0
TMT3.plex08	-0.635863	-5.7822	-4.90731	0.356092	-0.348367	0
TMT3.plex09	-0.973889	8.10201	0.94481	2.45572	0.115152	1
TMT4.plex01	-2.83358	-1.76628	NA	0.801451	-0.0061817	0
TMT4.plex02	1.15961	-0.352156	0.680064	1.30281	1.23146	0
TMT4.plex03	NA	-0.981846	-0.308524	0.342809	1.17264	0
TMT4.plex04	NA	NA	NA	0.988848	0.502509	0
TMT4.plex05	NA	0.837572	NA	-0.44684	2.27276	1
TMT4.plex07	1.50391	-0.617924	-0.125768	1.40521	-1.44781	0
TMT4.plex08	-0.475489	4.8576	1.3204	2.90799	1.19086	1
TMT4.plex09	0.605981	1.08718	0.786241	1.56205	0.24437	0
TMT4.plex10	1.04873	NA	-0.0691242	-0.196707	-0.651504	1
TMT5.plex01	0.00238566	-0.96468	NA	0.554548	0.616339	0
TMT5.plex02	3.54602	-1.8503	-0.400963	-1.05302	-0.567184	0
TMT5.plex04	NA	NA	NA	-0.450747	-0.872694	0
TMT5.plex05	NA	-3.44433	NA	-1.26299	-0.622959	0
TMT5.plex06	NA	-4.09397	-1.59275	-0.0047242	-2.20114	0
TMT5.plex07	-3.65557	-0.983537	2.72727	0.68332	-0.776981	0
TMT5.plex09	1.951	-4.78438	-1.32148	2.09516	-0.87834	1
TMT5.plex10	0.961089	NA	-0.708767	0.634157	-1.48646	0
TMT6.plex01	-1.77034	-1.23086	NA	-1.07086	-1.08705	0
TMT6.plex02	-2.8782	-0.695846	-0.285214	1.56478	0.477069	0
TMT6.plex06	NA	-3.86746	-3.04282	-0.135057	-0.164838	0
TMT6.plex07	-2.13665	0.333504	-1.28886	0.47663	-0.171735	0
TMT6.plex08	-1.44519	NA	-2.26933	-1.249	-3.46324	0
TMT6.plex09	-0.620863	-1.80804	-4.02054	0.881291	-2.77438	0
TMT6.plex10	2.00394	NA	-0.151027	1.02972	0.353513	0
TMT7.plex01	-1.91982	-1.79118	NA	-0.226342	-4.59367	0
TMT7.plex03	NA	-0.515272	0.01296	0.985365	2.44459	0
TMT7.plex04	NA	NA	NA	0.596942	6.14397	1
TMT7.plex05	NA	0.0395685	NA	-0.801995	-0.687177	0
TMT7.plex06	NA	-3.61815	-3.8331	0.0939535	-0.679425	0
TMT7.plex07	-2.71416	-1.03796	-4.99962	-0.0564141	-0.654958	0
TMT7.plex08	-1.26929	-1.87753	-2.37438	1.14233	0.113746	0
TMT8.plex01	-0.488762	9.24967	NA	2.38088	-2.43578	0
TMT8.plex06	NA	-2.59526	-4.81176	-0.0534967	0.747224	0
TMT8.plex07	0.196189	-0.976759	-4.05111	-0.118231	-1.05033	0
TMT8.plex09	1.00346	-2.19471	-4.96354	-1.02689	-0.576665	1
TMT8.plex10	-0.0943632	NA	-1.18536	-0.499312	-2.8888	0
TMT9.plex01	-2.72575	-2.95055	NA	1.94995	-1.86986	0
TMT9.plex03	NA	-3.96046	-1.49858	-0.453295	-2.73039	0
TMT9.plex05	NA	-2.77294	NA	-0.763387	-3.05099	0
TMT9.plex06	NA	-0.199834	2.00736	1.19364	0.242611	1
TMT9.plex07	3.95891	-2.07727	0.337179	-1.59106	-1.48885	0
TMT9.plex10	0.587303	NA	-2.72777	-1.3036	0.00567577	0

## Sheet: 3E
ID	chr4	TMT10.plex01	TMT10.plex04	TMT10.plex05	TMT10.plex06	TMT10.plex07	TMT10.plex08	TMT10.plex10	TMT11.plex01	TMT11.plex03	TMT11.plex04	TMT11.plex05	TMT11.plex06	TMT11.plex07	TMT11.plex08	TMT11.plex09	TMT12.plex01	TMT12.plex02	TMT12.plex04	TMT12.plex05	TMT12.plex06	TMT12.plex08	TMT12.plex10	TMT13.plex01	TMT13.plex03	TMT13.plex04	TMT13.plex05	TMT13.plex06	TMT13.plex07	TMT13.plex08	TMT13.plex09	TMT13.plex10	TMT14.plex01	TMT14.plex02	TMT14.plex03	TMT14.plex04	TMT14.plex05	TMT14.plex06	TMT14.plex08	TMT14.plex09	TMT14.plex10	TMT15.plex01	TMT15.plex02	TMT15.plex03	TMT15.plex04	TMT15.plex05	TMT15.plex06	TMT15.plex07	TMT15.plex08
genetic.subgroup	NA	t11.14	HRD	HRD	t11.14	HRD	unclassified	HRD	t11.14	t4.14	HRD	t11.14	HRD	t11.14	HRD	t4.14	t11.14	t11.14	HRD	HRD	t4.14	unclassified	t4.14	t11.14	HRD	HRD	t11.14	HRD	HRD	t11.14	HRD	t4.14	t4.14	t11.14	t4.14	t11.14	t4.14	HRD	HRD	t11.14	HRD	t14.16	t11.14	HRD	HRD	HRD	HRD	HRD	HRD
chr9q status (0 = no gain, 1 = gain)	NA	0	1	1	0	1	0	1	0	1	1	1	1	0	1	0	1	0	1	1	0	0	0	0	1	1	0	1	1	0	1	0	0	0	1	0	0	1	1	1	1	0	0	1	1	1	1	1	1
chr1q status ( 0 = no gain, 1 = gain of one copy, 2 = gain of two or more copies))	NA	0	0	0	1	0	1	1	0	1	1	0	0	0	0	1	0	0	0	0	1	1	1	0	0	1	0	0	0	0	0	0	1	1	1	0	0	1	1	0	1	1	1	1	0	1	1	0	0
chr13q status (0 = no deletion, 1 = deletion)	NA	0	0	0	0	0	0	1	0	2	0	0	0	0	0	2	0	0	0	0	1	1	0	0	0	2	1	0	0	0	1	0	0	1	0	0	0	0	1	0	2	0	0	0	1	1	0	1	0
chr17 status (0 = no deletion, 1 = deletion)	NA	0	1	0	0	0	0	0	0	0	0	0	0	0	0	0	0	0	0	0	0	0	1	0	0	0	0	0	0	0	0	0	0	0	1	0	0	0	0	0	0	0	0	0	0	0	0	1	0
ALDH5A1	0	-2.62941	-1.03828	1.23533	0.790693	2.07516	-0.819697	0.670985	-0.98288	-4.28633	1.09868	-0.452237	-1.44664	0.0789108	1.09012	-4.19879	1.54784	-1.75612	0.738595	1.19665	-2.85896	2.45248	-1.98014	-1.1837	0.887359	0.87568	0.802194	1.57581	2.84925	-0.0611321	0.200472	-2.02836	-1.18638	2.27889	-2.30262	0.0523565	-1.12512	4.39232	3.64856	0.163542	-1.32735	0.425879	3.13576	2.59242	1.4276	-1.27165	-3.09933	-0.812778	-0.57209
DENND4B	0	0.625501	-0.773317	-1.27473	-1.09595	-1.22589	-0.753476	1.33696	-0.951632	3.02545	0.345463	-0.672012	0.831842	0.983169	-1.04428	-0.18732	0.274351	0.191952	0.223216	-0.828803	0.985027	-0.276521	1.98656	-1.04189	-0.421664	0.893448	-0.388871	0.465389	0.366366	-0.223537	-0.762605	0.711798	0.204223	-0.403862	1.30491	-0.169239	0.226229	-0.728532	-1.46182	-1.51082	0.824066	0.933172	-0.0292808	0.0361244	-0.460396	-0.212181	-0.613863	0.138581	-0.319657
EDEM3	0	-1.18411	-0.589646	-2.52402	-0.743804	-2.23437	-0.589367	2.30821	-2.6099	-0.833077	-2.63397	-1.65525	-1.35468	-1.63063	-0.0169873	2.17473	-0.446835	0.43742	-1.30754	0.770566	2.76496	0.600677	0.926696	-1.93082	0.694145	-1.23429	2.42693	-0.788641	-1.22115	1.33727	3.02171	-0.822209	-0.279174	0.662328	0.956895	-1.39881	0.654534	1.35616	-0.110397	0.264323	-0.898244	0.206594	0.237833	1.02064	0.491079	-1.08993	-1.40942	1.0074	-0.20881
FGFR3	1	-4.86868	NA	-3.83128	-5.75449	1.60906	NA	NA	-8.01626	5.96262	NA	-4.27131	-3.93873	-1.6361	NA	NA	-5.30962	-2.31613	NA	-2.70068	4.81628	NA	NA	-5.64136	-1.80422	NA	-4.60214	-3.36416	-0.819716	NA	NA	NA	-2.89929	-0.22179	5.10911	NA	1.76243	-5.16953	NA	NA	NA	-4.07994	-0.92154	-1.74794	NA	-5.60259	-3.29512	2.99385	NA
GFPT1	0	1.17273	-0.79059	-2.96345	0.511934	-1.12814	-0.241479	-1.49565	-0.328028	-0.702394	-2.0008	-2.13545	-1.16642	-1.26326	-1.78009	3.10951	0.477764	-0.46512	-1.65316	-0.279404	2.2351	1.2756	-0.482976	-0.701543	0.152491	-0.771399	1.41191	-2.11473	-1.66773	0.898896	-0.58919	-0.457735	2.02382	-1.45883	1.19196	5.36038	1.14985	0.538832	-1.11605	-1.47389	-1.29123	0.322285	-0.856882	-0.082827	-0.508652	-1.39935	-1.41376	-0.482201	-0.14548
GPX1	0	-2.85614	1.32942	2.90104	-0.897384	2.89445	0.0520457	0.547618	0.84063	-1.38868	1.56475	0.677884	0.278981	0.0671746	2.43508	-2.46862	0.0541532	-0.637598	-0.228549	0.492285	-1.95244	2.16668	-1.41301	0.461797	1.49078	-2.84861	1.82491	3.79333	3.16296	-0.379773	0.524619	0.796248	-0.18308	-0.164363	-0.561234	-0.78187	-0.136266	0.844329	0.983234	0.0847607	0.308612	2.48074	0.813339	1.21264	0.788798	-0.0290606	1.72607	-0.0957163	0.302399
HMGN5	0	-1.36332	-0.577034	-2.77925	-1.29681	-0.554041	0.81154	-0.951882	-1.13529	-0.910263	-2.29785	-3.63158	-2.98487	-0.785757	-0.198146	0.556531	-1.38748	-1.67083	-2.68179	-0.765475	0.307842	-0.300513	0.413698	-0.215273	-3.08036	2.0705	-3.08594	-4.24053	-2.27122	-1.17363	-1.80553	0.0679702	0.329931	0.0301831	-1.11388	-0.360147	2.63447	1.38081	-3.48689	-5.96529	-0.249041	-1.37646	1.05049	-1.71457	0.244684	-1.25538	-3.92442	-3.17489	-1.45416
HMGN5	0	-3.90667	-0.937946	-1.58484	0.459714	-1.55166	2.90841	1.47173	-1.31444	0.339963	-3.52777	-0.105955	-0.145817	-0.116048	-2.83734	0.556519	-0.586358	0.748636	-0.800518	-2.82436	0.274286	-2.381	0.509489	1.72894	-3.54532	2.00644	-4.00954	-4.56131	-2.71015	-3.56509	-1.31063	1.49444	2.77952	-2.36732	0.500236	0.92422	-0.204122	-0.176165	-4.15829	-2.05635	1.4845	-3.40459	-2.46991	-1.34479	-2.5458	3.1657	-4.24153	-1.65291	0.522819
LGALS1	0	-0.31219	-4.32392	-3.36949	0.554379	-0.465818	-2.90938	-1.75812	-3.25981	-3.53949	-2.22019	-4.33354	-2.41291	-2.85023	-4.56354	-0.133377	-2.59037	-2.49892	-3.73019	-1.39428	1.49077	-3.92019	-5.22654	-1.37206	-2.48503	-2.26009	-3.77533	-2.37145	-3.78389	-0.698994	-0.458461	-1.74573	1.00302	-1.95727	-3.26769	-2.02594	-0.408782	-2.27931	-2.97077	-5.55565	-3.0189	-0.155418	-2.70147	-2.60336	-2.7357	-3.18883	-2.02168	-3.91323	-2.37001
MRTFB	0	-0.771907	-1.80573	-0.71691	-0.293324	-0.328673	-0.0666257	-1.57939	-0.093916	-0.562657	-0.745637	-0.458303	-1.23256	-0.358678	-2.1136	1.37513	-0.471202	-1.28269	-1.67702	-0.1044	0.0130118	-2.38336	0.636142	0.108075	-0.580737	-0.97094	-0.475889	-0.94821	-0.860887	-1.39337	-0.262457	-0.346546	0.445093	0.610711	0.71347	-0.485283	1.23563	-0.139349	-0.842834	1.14364	0.902297	1.11162	1.09794	-0.617139	-1.05062	0.442477	0.386763	-1.73315	1.07325
NSD2	1	-2.37741	-3.49784	-3.92286	-4.35489	-2.71696	-3.52781	-4.19867	-3.28023	3.78014	-4.48636	-4.30557	-2.45347	-2.27085	-3.2653	3.90515	-2.79508	-2.89048	-3.60146	-3.33777	2.84062	-2.93943	3.26052	-2.56913	-2.58448	-4.05154	-4.06533	-2.50085	-3.18253	-3.05585	-3.12101	3.3318	1.68501	-2.00782	1.35919	-3.71687	2.01164	-3.1212	-2.87876	-5.55027	-1.53364	-1.60996	-1.80329	-1.76325	-3.67606	-4.18133	-2.77129	-3.79691	-2.99793
NUFIP2	0	-0.455159	-0.290515	-1.27894	-1.00013	0.304236	0.15092	1.037	-0.788484	0.971363	-0.981952	-0.901332	-0.997336	-0.868664	-0.621968	0.689777	-0.558366	-0.30326	-0.046112	-0.105721	2.32269	0.557362	0.159915	-0.95989	-0.224083	0.178455	-0.476013	-1.46134	-0.431288	-0.504024	-0.0830852	0.261571	0.160227	-0.806645	0.415877	-0.784809	0.737558	-0.26102	-0.228325	0.221931	-0.132104	0.415765	-0.934867	-1.04126	0.169058	0.145754	-0.536966	-1.33144	-0.414229
PELI1	0	-1.48792	NA	NA	1.07198	-0.54594	0.0317702	1.31495	0.313757	0.516768	NA	NA	0.847206	0.877615	-0.462602	1.98261	-0.132707	1.05673	NA	NA	1.88393	0.696159	0.22721	0.360009	0.960273	NA	NA	-1.05702	-0.396703	0.574687	0.144306	0.117114	0.499408	0.342029	2.09109	NA	NA	-1.26599	-0.0279584	2.25282	-0.291819	1.01346	-0.733606	-0.787103	NA	NA	-1.44328	-0.764194	-0.761995
PLS3	0	-2.16775	-0.81149	-0.731331	-1.77163	-1.19525	0.186525	-2.50461	-1.68137	0.538812	1.13298	-1.03062	-0.215728	0.753687	-0.590682	1.28964	-2.23198	-0.392261	0.555751	-1.19827	1.88556	-0.804664	-1.39618	0.625068	-1.26223	-0.162506	-0.344863	-0.698327	-2.01129	-0.47724	0.409609	3.71902	-0.223059	-1.51553	3.07662	-0.372527	2.79735	-1.72146	-1.8247	-0.0175183	0.504816	-1.12693	-0.705604	-0.744784	-0.395616	1.14621	-1.65423	-1.2744	0.56106
PTPN1	0	0.380438	-0.0589252	0.309182	0.325177	-0.0498423	1.51275	1.20409	-0.739996	-0.339145	0.183416	0.273192	1.04259	-0.428775	-1.10542	1.42989	-0.953636	-0.485459	1.72936	-0.337835	1.34416	0.155621	1.42422	0.00325976	0.229285	-0.382401	-0.130577	-0.861473	-0.733071	-1.88555	-1.02416	0.973615	1.90887	-1.44663	3.26243	-1.28942	0.409685	-0.363484	-0.358808	1.57956	0.0697156	-0.574857	-1.35777	-1.89098	-0.712087	0.207414	-0.650749	0.469622	0.0281736
SEPTIN9	0	-0.366862	-0.0958128	0.327282	0.365444	1.36359	-1.29162	-0.462104	1.47784	-0.565858	2.25374	0.43175	0.869815	1.18015	-0.148403	-2.15163	-1.45423	0.743323	0.369367	-0.368916	-0.210829	-0.278445	0.082031	0.815923	0.605592	0.846009	-0.552763	0.498376	1.13029	-0.620234	-0.981173	-0.112046	-2.22028	1.55783	0.264958	1.23625	-1.55096	-0.140511	-0.802489	-0.0711875	0.587051	-0.510336	0.569871	-0.520382	-0.673118	0.514701	-0.193348	-0.553378	0.950118
SH3BP5L	0	-0.322598	0.508782	-0.601624	-0.978306	-1.17274	0.299495	-0.791079	-1.39678	1.24213	-2.11902	-1.20681	-1.81589	-1.51327	-0.661359	1.79415	-1.25824	1.01073	-0.731637	-0.751083	0.834764	-0.322156	0.906586	-1.26382	-2.12846	0.871234	0.58181	-2.73136	-1.9557	-0.0038255	-0.783195	0.631065	2.02378	-0.945561	1.3068	0.832248	-0.581436	-0.875072	-0.259993	-0.720994	0.842002	1.18171	-0.303767	-1.54166	-0.203888	-0.571148	-2.28871	-0.0675489	-0.269199
TCP11L1	0	-0.583777	1.0328	-0.385382	-1.15925	-0.0181472	-0.136712	0.960744	0.0130261	1.39821	-0.760594	0.832216	-0.334837	0.238449	0.983762	0.676831	-0.943779	-0.133581	0.531281	1.04398	2.44011	0.963527	-0.317179	-0.854741	0.514511	-0.270634	0.227441	0.0924164	0.0128822	0.707873	1.19256	0.0436088	0.918234	-0.554722	-0.424534	-1.15334	2.22477	0.0806234	-0.971135	-0.435683	-0.564203	0.69664	-0.350697	-0.0070804	-0.505849	-0.411873	0.052557	0.0552477	-0.737005
UCHL1	1	0.912602	-5.44872	-3.42659	-6.41822	-4.82056	1.55936	1.11976	-5.93551	0.587377	-2.28578	-4.49212	-0.0030538	-5.1538	-5.62654	2.74319	-4.88763	-6.15467	-5.30694	-0.208615	4.14024	1.73145	0.585942	-5.00978	2.70036	-5.60262	4.25567	-4.7953	-5.12148	-4.43907	0.505588	2.25218	0.117482	-4.91246	0.418548	2.44937	1.74739	2.60748	-2.93638	-8.86018	-0.287856	-2.93772	-4.5578	-1.26855	-5.16332	-3.41868	-5.20296	-1.80435	-4.29351
VWA5A	0	-0.773663	-3.11212	-1.40619	-0.382879	-1.94561	-0.21075	-1.26476	-0.347242	-0.897315	-2.59159	-2.58751	-1.24834	0.335916	-3.49194	2.7927	-1.58855	-0.868711	-2.18477	-2.01249	4.06708	-0.883068	-1.75547	1.64186	-1.93566	-2.67337	1.47694	-0.165694	-1.43507	2.33039	1.00235	2.30605	2.98154	1.42597	0.410979	-0.732437	3.83557	-0.005115	-1.58349	-0.746184	-1.31882	-1.51377	0.246816	-1.69346	-1.56576	0.435509	-1.12878	-4.0721	-0.550351
[truncated: 66 more columns]

## Sheet: 3F
TMT_ID	Normalized_RNAIntensity	Proteome_detection	t_4_14_status
TMT6.plex04	0.833266	-	1
TMT14.plex05	7.20183	+	1
TMT13.plex10	5.20267	-	1
TMT12.plex10	5.95412	-	1
TMT6.plex08	7.40376	-	1
TMT9.plex01	8.91524	+	1
TMT4.plex04	6.16596	-	1
TMT11.plex03	6.08535	+	1
TMT11.plex09	0.814011	-	1
TMT2.plex08	4.18336	-	1
TMT14.plex03	8.07617	+	1
TMT7.plex01	6.60762	+	1
TMT8.plex06	6.81318	+	1
TMT7.plex07	9.49861	+	1
TMT12.plex06	9.27504	+	1
TMT6.plex02	3.06378	+	1
TMT14.plex01	NA	+	1
TMT4.plex03	7.34663	+	1
TMT6.plex05	6.81253	+	1
TMT13.plex02	6.45739	+	1
