# Supplementary material for: The proteogenomic landscape of multiple myeloma reveals insights into disease biology and therapeutic opportunities
Source: Nat Cancer. 2024 Jun 28;5(8):1267–84. doi: 10.1038/s43018-024-00784-3 (PMC11358022; doi:10.1038/s43018-024-00784-3)
Supplement: Supplementary file 13 — Statistical source data. [file 43018_2024_784_MOESM13_ESM.xlsx]

## Sheet: 4A
ID	Protein.IDs	logFC	adj.P.Val	P.Value
CDK1	A0A024QZP7;P06493;P06493-2;A0A087WZZ9;E5RIU6	0.132661	0.786546	0.632902
SERPINB6	A0A024QZX5;A0A087X1N8;P35237;A0A2R8YD12;A0A2R8Y6A7;A0A2R8YDD0;A0A2R8Y517	-0.39943	0.524913	0.328826
TADA2A	A0A024R0Y4;O75478;A0A087WTV5;A0A087WWR4;O75478-2
GRAMD1B	A0A024R3M2;J3KNL5;A0A1B0GWG7;A0A1B0GUD6;Q3KR37-2;Q3KR37;Q3KR37-4;E9PRD6;A0A2R8Y5X2;A0A0J9YY71;A0A0J9YXF6;A0A0J9YXZ1;Q3KR37-3
HDLBP	A0A024R4E5;Q00341;H0Y394;H7C0A4;H7C2D1;H7BZC3;C9JIZ1;C9J5E5;C9JZI8;C9JES8;C9JHZ8;C9JHS7;C9JK79;C9JT62;H7C3D0;C9JEJ8;C9JBS3;C9JQ82;C9JMQ6;C9J739;C9JHS9	-0.585311	0.028333	0.00509832
SLCO2B1	A0A024R5I4;O94956;O94956-3;E9PN87;E9PIU9;E9PI53;A0A0A0MTF1;E9PRW4;O94956-2;O94956-4
SERPINA1;SERPINA2	A0A024R6I7;A0A0G2JRN3;G3V544;G3V5R8;G3V387;A0A0G2JPK4
GFI1B	A0A024R8F3;A0A1B0GTD0;Q5VTD9-2;Q5VTD9
PSMA2	A0A024RA52;P25787;C9JCK5;H3BT36;H7C402	0.08347	0.645747	0.454254
ELOA	A0A024RAC6;Q14241	0.0950622	0.58656	0.390873
NUDT4B;NUDT4;NUDT10	A0A024RBG1;Q9NZJ9-2;Q9NZJ9-3;Q8NFP7
ZSCAN26	A0A024RCN4;Q16670;A0A087X2F1;Q16670-2;B4DMT1;A0A087WXM4;A0A087WXH0	-0.119344	0.766895	0.604143
MISP3	A0A044PY82;Q96FF7
TMCO4	A0A075B6H3;Q5TGY1-2;Q5TGY1	-0.18366	0.504796	0.309139
KAT14	A0A075B6H4;Q9H8E8-2;Q9H8E8	-0.0133684	0.970482	0.939265
IGLV4-69	A0A075B6H9
IGLV8-61	A0A075B6I0
IGKV1-27;IGKV1-8;IGKV1-9	A0A075B6S5;A0A0C4DH67;A0A0C4DH69
AMBRA1	A0A075B6T1;Q9C0C7-4;Q9C0C7-3;Q9C0C7;Q9C0C7-5;Q9C0C7-2;Q9C0C7-6;H0YE34
KBTBD4	A0A075B6T4;Q9NVX7;Q9NVX7-2;E9PL18;E9PQ38;E9PJ66;E9PJY1;E9PM58	0.297397	0.463698	0.269119
EPPK1	A0A075B730;P58107	0.173638	0.771522	0.613071
MAGEA9B;MAGEA9	A0A075B7A9;P43362;A0A075B798;A0A075B794
IGHV3OR16-12	A0A075B7B8
IGHV1OR15-1	A0A075B7D0
BCL2L12	A0A087WSV0;Q9HB09-3;Q9HB09;I6LJZ7;M0QZM6
ZNF404;ZNF420	A0A087WSV7;Q494X3;Q8TAQ5-2;Q8TAQ5
ZNF628	A0A087WSX5;Q5EBL2	0.0944136	0.870743	0.760855
DCAF13	A0A087WT20;Q9NV06;B3KME9;E5RHM4;A0A087X1F8;Q9NV06-2	0.345446	0.0377498	0.00751283
UBXN8	A0A087WT23;A0A087WV67;O00124-3;O00124;A0A087WUA4;O00124-2	0.119825	0.827905	0.693927
TTR	A0A087WT59;P02766	-0.510732	0.379505	0.19863
JMJD4	A0A087WT84;Q9H9V9-2;Q9H9V9
COL1A2	A0A087WTA8;P08123	-0.354033	0.711837	0.530206
IL6R	A0A087WTB5;P08887-2;P08887;H0Y9B1;D6R9R8;H0Y949	-0.461328	0.448553	0.255055
GIMAP1-GIMAP5;GIMAP5	A0A087WTJ2;Q96F15;Q96F15-2	0.49608	0.207588	0.0826019
CNTN5	A0A087WTT8;A0A0A0MQX5;O94779-4;O94779-2;O94779
ALMS1	A0A087WTU9;Q8TCU4-2;Q8TCU4;A0A087WV20;Q8TCU4-3;A0A494C1N9;A0A494BZW1;A0A494C0F1;A0A494C003	-0.291415	0.398139	0.214162
GBA3	A0A087WTY7;Q9H227;A0A087WWR5;Q9H227-2	1.60726	0.031365	0.00584973
CMIP	A0A087WU05;A0A087WUL1
MICOS10;MICOS10-NBL1	A0A087WU07;Q5TGZ0-2;Q5TGZ0;R4GMM1;R4GNA1	0.277892	0.546055	0.350455
ELF4	A0A087WU18;Q99607
MAGT1	A0A087WU53;Q9H0U3;Q9H0U3-2	-0.086236	0.875725	0.769306
CTNNBL1	A0A087WUB9;Q8WYA6;Q8WYA6-4;Q8WYA6-3;Q8WYA6-2;A2A2P1	-0.0743446	0.621538	0.427472
SPCS2	A0A087WUC6;Q15005;E9PL01;E9PI68;E9PRB9;H0YE04	0.0780584	0.886008	0.787838
OSTC	A0A087WUD3;Q9NRP0;Q9NRP0-2	-0.924205	0.200115	0.078548
HNRNPDL	A0A087WUK2;O14979;REV__Q8N0S2-3;REV__Q8N0S2-2;REV__A0A0B4J1R9;REV__Q8N0S2	-0.149195	0.510699	0.316062
NR2C1	A0A087WUK4;P13056-2;P13056-3;P13056	-0.274711	0.561081	0.36498
PSMB3	A0A087WUL2	0.681582	0.174184	0.0644204
GPX1	A0A087WUQ6;P07203;A0A2R8Y6B6;P07203-2	0.624649	0.0743748	0.0192036
PTBP1	A0A087WUW5	0.670873	0.0215417	0.00347573
ARL15	A0A087WUW9;Q9NXU5;A0A0B4J222;R4GN67	0.690227	0.00726518	0.00081695
MYCBP	A0A087WV05;Q99417	-0.17915	0.264789	0.117243
OSCAR	A0A087WV17;Q8IYS5-4;Q8IYS5-5;Q8IYS5;Q8IYS5-7;A0A0A0MR14;A0A0A0MRF2;A0A087X1R2;A0A0G2JMM7;A0A087X0P3;Q8IYS5-6;Q8IYS5-2;Q8IYS5-3	-0.961535	0.0193141	0.00298424
LAMTOR4	A0A087WV46;C9JXA7;Q0VGL1;A0A087WT92	0.559017	0.00830671	0.00098254
BORA	A0A087WV86;Q6PGQ7-2;Q6PGQ7;H3BLY2
DMD	A0A087WV90;A0A5H1ZRP8;A0A087WTU7;A0A075B6G3;P11532-4;P11532-11;P11532;P11532-3;P11532-2;Q4G0X0;Q14174	0.672233	0.0183875	0.00278591
SELENOT	A0A087WVA1;P62341;Q6IAK0;F8WBD0	0.24453	0.457902	0.263777
TEX2	A0A087WVA8;Q8IWB9;Q8IWB9-2;J3KRZ8	0.456596	0.0514416	0.0115336
LENG9	A0A087WVD1	0.257149	0.507247	0.311553
RUSC1	A0A087WVK5;A0A087WW20;Q9BVN2-2;A0A087WX95;Q9BVN2-3;Q9BVN2;A0A087WYU8;Q9BVN2-4;A0A087WYB2
CD177	A0A087WVM2;Q8N6Q3;Q8N6Q3-2;A0A087X113;Q8N6Q3-3	0.456624	0.518252	0.322726
STK4	A0A087WVN8
UHRF1	A0A087WVR3;A0A087WTW0;Q96T88;Q96T88-2;A0A087WWG9	0.155172	0.704751	0.522307
MOB2	A0A087WVS8;Q70IA6-2;Q70IA6;Q70IA6-3	0.0408464	0.862463	0.747823
NME4	A0A087WVT9;H0Y6J0;Q4TT34;F2Z2X0;O00746	0.333641	0.632646	0.439953
PSMB2	A0A087WVV1	0.456055	0.330785	0.162773
ALOX5AP	A0A087WW23;P20292	-0.686303	0.0987236	0.0287668
SELENOI	A0A087WW58;C9JAG1	-0.675822	0.094204	0.0267944
C11orf96	A0A087WW59;Q7Z7L8	1.48844	0.00457394	0.00044063
ABCB7	A0A087WW65;A0A5F9ZA98;O75027-3;O75027;O75027-2;A0A590UJS8;B4DGL8;A0A2R8Y473;E9PJR8;A0A2R8YF35;E9PNQ5	0.526355	0.0566848	0.013224
KIF1B;KIF1A	A0A087WWA3;Q4R9M9;O60333-2;O60333;O60333-4;A0A0U1RQL3;A0A6Q8PFE9;C9JBH1;A0A6Q8PFR1;A0A6Q8PGE4;A0A3B3ITW4	0.173722	0.480622	0.285515
SELENOM	A0A087WWF1;Q8WWX9	-0.25507	0.412831	0.225383
BICRA	A0A087WWH3;Q9NZM4-2;Q9NZM4	0.0728144	0.79178	0.640852
LRMDA	A0A087WWI0;Q9H2I8;A0A087WZZ7;M0R2H0	-0.111121	0.86278	0.74833
RSBN1	A0A087WWP8;Q5VWQ0;A0A0C4DGT8;A0A0C4DH79;Q5VWQ0-4	-0.260399	0.100973	0.0296162
ARR3	A0A087WWQ5;P36575-2;P36575
CABIN1	A0A087WWW8;Q9Y6J0-2;Q9Y6J0;B5MEB3;C9JT60;C9J068	0.283854	0.077715	0.0204822
RIN3	A0A087WWY9;Q8TB24;Q8TB24-4;H0YJ83;G3V2I7	0.221137	0.670348	0.483059
CDH1	A0A087WX17;A0A087WU43;A0A087WXI5;P12830-2;P12830;H3BNC6;J3QKP1;H3BVI7
IQCE	A0A087WX19;A0A087WX45;Q6IPM2-2;Q6IPM2-3;Q6IPM2-4;Q6IPM2;H7C427;C9J5R6
PDE4DIP	A0A087WX83;A0A075B749;Q5VU43-3;Q5VU43;Q5VU43-4;Q5VU43-6;Q5VU43-7;H0YCH7;H0YEW6;A0A087X229;H0YCY0
ZNF630	A0A087WXA8;Q2M218-2;Q2M218;B2ZWG9;A0A0D9SER6;B2ZWG8
ST3GAL6	A0A087WXB8;Q9Y274;C9J480;C9J0E2;C9IZL6;C9JXM2;C9JWJ3;C9J9Y4;Q9Y274-2;C9JMW7;C9JWI9;F2Z2F4	0.423427	0.267266	0.119013
NDUFA10	A0A087WXC5;O95299;E7ESZ7;O95299-2;C9J6X0;Q8N1B9;H7C2W5;H7C1Y7;H7C2X4	0.408068	0.117966	0.0366853
SLC9A7	A0A087WXD1;Q96T83
GPR155	A0A087WXK4;Q7Z3F1
VPS11	A0A087WXL6;B7Z879;A0A0G2JS92;A0A087X2J4	0.00439762	0.993893	0.986625
RPL17;RPL17-C18orf32	A0A087WXM6;J3QQT2;J3KRX5;A0A0A6YYL6;P18621;P18621-3;J3QLC8;J3KRB3;A0A087WWH0;J3QS96;A0A0A0MRF8;P18621-2;A0A087WY81;J3KSJ0	0.209632	0.26399	0.116557
MTSS2	A0A087WXN9;Q765P7;Q765P7-2;H3BPV0;I3L2G4
AZU1	A0A087WXP0
HEATR6	A0A087WXZ7;K7EIX2;Q6AI08;K7ELR8;K7EK31;K7EKB1;K7ESP5	-0.0789794	0.786697	0.633812
VTA1	A0A087WY55;Q9NP79;Q5TGM0;Q9NP79-2	0.0727016	0.764804	0.600954
NEK3	A0A087WY58;P51956-2;P51956;F8VV00;A0A087X203;A0A087X030;F8VTT4	-0.0050248	0.992095	0.984002
AP2M1	A0A087WY71;Q96CW1-2;Q96CW1;E9PFW3;C9JGT8;C9JJD3;C9JTK4;C9JPV8;H7C4C3	-0.0759966	0.585674	0.389407
UBE2D3;UBE2D2	A0A087WY85;P61077;P61077-3;D6RAH7;H9KV45;P61077-2;D6RFM0;P62837-2;D6RAW0;D6RA11;D6R9F6;D6R933;D6RGD0;D6R980;D6RIZ3	0.376007	0.0201092	0.0031505
KCNN3	A0A087WYJ0;Q9UGI6;Q9UGI6-3;Q9UGI6-2	0.716782	0.212173	0.085431
WNK3	A0A087WYK2;Q9BYP7-3;Q9BYP7-4;Q9BYP7-2;Q9BYP7;B1AQN8
KIAA0586	A0A087WYM5;A0A494C0M8;A0A494C171;Q9BVV6-2;Q9BVV6-4;Q9BVV6;Q9BVV6-3;A0A494C0Z1;A0A494C075;G3V4J0;G3V2T5;A0A494C058;A0A494C133;A0A494C1C3	-0.299171	0.844849	0.721254
SELENOH	A0A087WYP2;Q8IZQ5;H0YE28;H3BV83	0.197211	0.385984	0.205262
ZNF2	A0A087WYR5;Q68CY6;Q9BSG1-3;Q9BSG1-4;Q9BSG1
SYNJ2BP-COX16;COX16	A0A087WYV9;A0A087X1F5;A0A087WX56;A0A087WTA2	0.0258639	0.947674	0.896482
FRMPD4	A0A087WYX8;A0A5F9ZHT2;A0A5F9ZH12;A0A1W2PQW0;A0A6Q8PH73;A0A590UJL7;Q14CM0;A0A590UJI1
SETDB2	A0A087WYZ9;Q96T68-2;Q96T68-3;Q96T68;X6R383	-0.0933045	0.741853	0.570019
RAVER1	A0A087WZ13;E9PAU2;Q8IY67-2;Q8IY67;K7EKR9;K7EQG2;Q8IY67-3;K7ERR4	0.165488	0.244399	0.104433
ALG9;FDXACB1	A0A087WZ62;Q9H6U8;Q9H6U8-3;H0YCW6;Q9H6U8-2;Q9H6U8-4;A0A087WTZ3;A0A087WVC0;A0A087WZY8;A0A087WX16;A0A087WV58;Q9BRP7;F6VJS9;B3KUL3;Q9BRP7-2	0.167674	0.661981	0.471789
TMEM120A	A0A087WZA9;A0A024R4K9;A0A087X266;Q9BXJ8-2;Q9BXJ8	-0.113006	0.816163	0.676742
HMGN3	A0A087WZE9;Q15651-2	-0.117981	0.787389	0.634936
PEG10	A0A087WZG9;B4DSP0;Q86TG7-2;A0A087WXK2;A0A087WUL4;A0A087WX23;Q86TG7
IDH3B	A0A087WZN1;O43837;A0A087X2E5;O43837-2;O43837-3;A0A0D9SG66	0.68437	0.0236734	0.00398138
LIME1	A0A087WZP9	-0.878996	0.17851	0.0664916
PCSK6	A0A087WZR0;A0A087WY68;P29122-2;P29122-8;P29122;P29122-7;H7BXT3;H0Y3Q0;P29122-5;P29122-4;H0YKZ4;P29122-3;P29122-6;H0YMW5;A0A087X025;A0A0J9YW51
FCGR3B;FCGR3A	A0A087WZR4;H0Y4U3;H0Y755;E9PNY5;A0A087WU90	0.0876279	0.892517	0.799179
METTL7B	A0A087WZT2;Q6UX53	0.415974	0.482731	0.287693
KIZ	A0A087X032;A0A087WTH3;A0A087X251;A0A087X0T6;Q2M2Z5-5;Q2M2Z5-2;Q2M2Z5-3;Q2M2Z5-4;Q2M2Z5;A0A087WX12
CTSH	A0A087X0D5;P09668;E9PKT6;A0A3B3IRM7	0.0162134	0.978129	0.953371
MARK1;MARK4	A0A087X0I6;Q9P0L2;B4DIB3;Q9P0L2-3;Q9P0L2-2;K7EN95;K7EK17;K7EKG8;Q6IPE9
OXA1L	A0A087X0L7;J3KNA0;Q15070-2;Q15070;E7EVY0;C9JC63;Q15070-3	0.542946	0.0483784	0.0105567
SLC4A1AP	A0A087X0M4;Q9BWU0;A0A087WWF4;H7C256	-0.726565	2.8917e-07	1.0407e-09
SELENOO	A0A087X0Q9;Q9BVL4	-0.0723182	0.788431	0.636415
SNX12	A0A087X0R6;Q9UMY4;Q9UMY4-1;Q9UMY4-3	-0.0547726	0.77502	0.616808
SLC1A3	A0A087X0U3;P43003-2;P43003;A0A087WT87	-0.173875	0.756542	0.588626
OAS2	A0A087X0V5;P29728;F8W1C5;P29728-3;F8VPI5	1.05226	0.0019481	0.00014372
ACOT2;ACOT6;ACOT4	A0A087X0W7;A0A087WT95;P49753;P49753-2;A0A2R8Y7H3;Q8N9L9	-0.181882	0.630719	0.437554
SEPTIN8	A0A087X142;A6NMH6;A6NFQ9;F8W8I8;Q92599-2;Q92599-4;Q92599;Q92599-3;C9JV02;A0A0A0MRP8;C9J4G8	-0.545876	0.112346	0.0342321
SSBP2;SSBP4	A0A087X159;P81877-4;P81877-5;P81877-3;P81877;P81877-2;D6RAC5;U3KQ46;H0Y9V4	-0.088848	0.889737	0.795384
SRCIN1	A0A087X165;Q9C0H9;A0A087WU33;A0A087WVV7;A0A590UJ70;Q9C0H9-2	1.62249	0.00279817	0.00023195
ARFIP2	A0A087X1E4;P53365;P53365-3;P53365-2;E9PRV8;E9PPY7	0.309498	0.137385	0.0457016
SELENOF	A0A087X1G7;O60613;A0A0J9YX89;A0A3B3IT39;A0A087WXL0;A8MZD0;O60613-2	-0.934708	0.00128522	8.1714e-05
GPX3	A0A087X1J7;P22352;H0YBE4;E5RG32;H0YC19	0.736339	0.264831	0.117357
CADPS2;CADPS	A0A087X1P3;F8W8P5;H0Y8B5;H7C4P2;H7C4T6;H0YFP0
CD48	A0A087X1S7;P09326;P09326-2	0.1565	0.810865	0.668945
CADM1	A0A087X1W8;A0A0A0MTJ8;X5DQS5;Q9BY67-5;Q9BY67;Q9BY67-4;Q9BY67-3;A0A087X0T8;Q9BY67-2;F5H8J9;F5H125;F5H0H5;H0YG94	0.681584	0.289553	0.133498
PSME2	A0A087X1Z3;Q9UL46;H0YM70;H0YKU2;H0YLG1;H0YLD2	0.532704	0.0976077	0.0282671
CIP2A	A0A087X211;Q8TCG1;Q8TCG1-2;F8WAX6;F8WF26	0.184429	0.610562	0.41566
C1S;MASP1	A0A087X232;P09871;F8WCZ6;H0Y5D1;F5H7T4;B5MCV4;C9JMA2	0.49459	0.333863	0.164769
WASHC4	A0A087X256;Q2M389;Q2M389-2;F8VYH7;F8W1W1;F8VNZ5	-0.276916	0.0348694	0.00680741
BSG	A0A087X2B5;P35613-2;P35613;P35613-4;I3L192;A0A087WUV8;P35613-3;R4GMX5;R4GN83;A0A2R8YDZ0	0.123663	0.700995	0.517085
DIPK1A	A0A087X2C2;A0A087WZ97;Q5T7M9;A0A087WZK6;Q5T7M9-2	-0.202044	0.663245	0.473724
MRPL45	A0A087X2D5;Q9BRJ2;A0A0G2JMS5;A0A087WU62	0.598319	0.00085886	4.6879e-05
SPAG9	A0A087X2D8;O60271-4;O60271-2;O60271-9;O60271-5;H0YBS5;H0Y981	-0.522786	8.1444e-05	2.0224e-06
PSMC6	A0A087X2I1;P62333;H0YJC0;H0YJS8;H0YJX2;H0YJT1;H0YJE9;H0YJD2;H0YJY8	-0.197416	0.0531255	0.0120259
GPX4	A0A087X2I2;A0A087WT12;P36969-2;P36969;K7ERP4;K7EJ20;K7EKX7;K7ENB4;R4GNE4;A0A0A0MTT1;A0A087X247	0.526353	0.0150729	0.00213002
WDR20	A0A088AWN2;Q8TBZ3-6;Q8TBZ3-2;Q8TBZ3-4;Q8TBZ3-5;Q8TBZ3;Q8TBZ3-7;H0YNU0;H0YKE8;Q8TBZ3-8;Q8TBZ3-3	-0.0361466	0.881862	0.777554
NARF	A0A088AWN8;Q9UHQ1-3;Q9UHQ1;Q9UHQ1-2;E7EP87;E9PH27;Q9UHQ1-4;J3KS48;J3KT43;J3KRH7;J3QRB0;J3KTP5;J3KTG5;J3QL28;J3QSD9	0.311056	0.637076	0.444792
GATD3B	A0A096LNH5	1.02309	0.066395	0.016341
DOCK1	A0A096LNH6;Q14185	1.04294	0.281601	0.127626
ATRX	A0A096LNL9
CDKL5	A0A096LNR9;A0A1B0GUM4;A0A669KBC2;O76039;O76039-1;A0A1B0GTX4
GET1;GET1-SH3BGR	A0A096LNT6;A0A3B3IUG4;B4DLW3;H7BYE5;A0A3B3ISA8;H7C384;B7Z1T1;A0A3B3ISE9;A0A3B3ITX9;O00258-2;O00258;C9JLV3	0.643785	0.0914201	0.0257283
AAK1	A0A096LP25;Q6ZSR9	-0.590189	0.00110713	6.6008e-05
CD99	A0A096LP69;A8MQT7;P14209-2	-0.736776	0.148904	0.0512803
UTY	A0A096LPD8;F5H3N7;F5GWV3;A0A087X0Y2;F5H8B4;O14607-3;O14607;O14607-4;A0A087X248;A0A087X2I9;O14607-5;O14607-2
SAA2-SAA4;SAA4	A0A096LPE2;P35542	-0.283885	0.823479	0.687154
GATD3A;GATD3B	A0A096LPI6;P0DPI2;A0A0B4J2D5;H7C2G3;P0DPI2-2;A0A0B4J2D5-2;H7C1F6	0.752272	0.01877	0.00286638
GPS1	A0A096LPJ3;J3QLT0	0.232819	0.270631	0.120966
RTF2	A0A0A0MQR2;Q9BY42;A2A2L5;A2A2L6	-0.345869	0.039692	0.00806125
PHF20L1	A0A0A0MQS0;F8W9L8;A8MW92;A8MW92-4;A8MW92-2;A8MUE8;A8MXR8;E9PM57;A0A0D9SG14;E5RK91;H0YC05;H0YDF7	-0.201921	0.288779	0.132709
WDR83OS	A0A0A0MQS5;Q9Y284	-0.203631	0.763609	0.598905
RHAG	A0A0A0MQS8;A0A2R8YEH1;Q02094;Q9UHG9;A0A087WZZ4	1.26806	0.07962	0.0211944
FGF2	A0A0A0MQV6;P09038-2;P09038-3;P09038-1;P09038	-0.206451	0.833409	0.704039
SETD1B	A0A0A0MQV9;Q9UPS6-2;Q9UPS6
MYEF2	A0A0A0MQW0;Q9P2K5-2;A0A0C4DGV1;H0YN19;H0YKS1;A0A087WWC8;Q9P2K5-4	0.253298	0.494054	0.298945
PPM1K	A0A0A0MQZ4;Q8N3J5;V9GY69;V9GYZ5;Q8N3J5-2;V9GYI6;V9GYS8;Q8N3J5-3	-0.55564	0.146303	0.0498441
PTPN9	A0A0A0MR09;H3BQT6	-0.643323	0.0471943	0.0102077
ZNF33A;ZNF33B;ZNF461	A0A0A0MR11;Q06730;Q06730-2;Q06730-3;A0A0A0MRS1;A0A087WXT3;Q06732;A0A087X1D4;A0A087WXF4;Q9H5I4;A0A087WV02;B4DRP8;A0A087WVP9;Q8TAF7-2;Q8TAF7
MYEF2	A0A0A0MR39;Q9P2K5;A0A087WUT0	0.834534	0.0349325	0.00684318
ZNF274	A0A0A0MR47;Q96GC6-4;Q96GC6-3;Q96GC6-2;Q96GC6
PRSS57	A0A0A0MR61;Q6UWY2
GSTM4	A0A0A0MR85;Q03013-2;A6NNT0	-0.784737	0.303888	0.143851
WASHC2C	A0A0A0MR88;A0A096LPC5;Q9Y4E1-1;Q9Y4E1;Q9Y4E1-2;Q9Y4E1-6;J3KP36;Q9Y4E1-3;Q9Y4E1-5;A0A0A0MT65	-0.343569	0.00952168	0.00116851
MADD	A0A0A0MRB5;Q8WXG6-3;Q8WXG6-2;Q8WXG6;Q8WXG6-8;Q8WXG6-5;Q8WXG6-4;Q8WXG6-7;Q8WXG6-6;F8W8U2;A0A0U1RR25;C9J6B0;C9JM97;C9JLZ9;C9K0L0	0.370392	0.0216733	0.00351255
ASAP1	A0A0A0MRE5;Q9ULH1;Q9ULH1-2;H0YBF7;H0YBM4;E5RHD7;E5RFD9	0.232814	0.406108	0.220446
WDR47	A0A0A0MRE6;O94967-2;O94967;O94967-3;O94967-4;E9PR96;E9PNF6;E9PKZ6	-0.178361	0.532689	0.336317
AKAP9	A0A0A0MRE9;H0Y6Q0
AKAP9	A0A0A0MRF6;Q99996-5;Q99996;Q99996-1;A0A087WX84;Q99996-4;A0A6I8PUD8;A0A2R8Y590;Q6PJH3;H7BZV6	-0.360788	0.0299673	0.00549796
PAX2	A0A0A0MRH7;Q5SZP1;G3V5S4;Q02962-3;Q02962-4;Q02962;Q02962-2
GPALPP1	A0A0A0MRI1;Q8IXQ4;Q8IXQ4-2;Q8IXQ4-3;Q8IXQ4-4;A0A087WW86	0.0583897	0.80413	0.659723
ARV1	A0A0A0MRI7;H7C484;Q9H2C2;H7C0E7
ATF3	A0A0A0MRJ2;Q5VTZ4;P18847-5;P18847;P18847-4;P18847-2;P18847-3
NAV1	A0A0A0MRJ3;Q8NEY1-7;Q8NEY1-4;H7BZD9	0.152985	0.664787	0.475782
PCMT1	A0A0A0MRJ6;P22061;P22061-2;F6S8N6;A0A3F2YNX8;C9J0F2;F8WDT3;F8WAV5;F8WAX2	-0.167596	0.448469	0.254949
F5	A0A0A0MRJ7;P12259	0.192139	0.701492	0.518293
NRAP	A0A0A0MRM2;Q86VF7-4;Q86VF7-3;Q86VF7;Q86VF7-2	-1.22068	0.0183075	0.00276281
MYO6	A0A0A0MRM8;Q9UM54-5;Q9UM54-2;Q9UM54-6;Q9UM54-4;Q9UM54-1;Q9UM54;A0A0D9SGC1;A0A590UJ75;A0A590UKB0;A0A590UK22;A0A590UK86;A0A5F9ZI03;A0A590UJY4;A0A590UK71;A0A590UJW9	-0.26346	0.489948	0.294874
SMARCA1	A0A0A0MRP6;B7ZLQ5;P28370-2;P28370
ABI1	A0A0A0MRT6;Q8IZP0-2;Q8IZP0-4;Q8IZP0-3;Q8IZP0-5;Q8IZP0-6;Q8IZP0-9;Q8IZP0;B6VEX4;Q8IZP0-10;Q8IZP0-8;Q8IZP0-7;Q8IZP0-12;Q8IZP0-11	-0.0269455	0.909905	0.828375
WRAP73	A0A0A0MRV3;Q9P2S5;Q5T0D5;Q5TBW1	-0.744166	0.00790046	0.00091648
FAM219A	A0A0A0MRW1;A0A0A0MRW2;Q5T593;A0A0A0MRW0;A0A0A0MRW3;Q8IW50-3;Q8IW50-2;Q8IW50-5;Q8IW50-6;Q8IW50-4;Q8IW50;A0A0A0MRV9;Q5T586;Q8IW50-7	-0.110116	0.829713	0.697134
TBC1D22A	A0A0A0MRY0;Q8WUA7-4;Q8WUA7;B0QYI1;Q8WUA7-3;Q8WUA7-2;F8WDP1	-0.552623	0.00064285	3.1233e-05
UNKL	A0A0A0MRZ1;E9PDK2;Q9H9P5;Q9H9P5-3;Q9H9P5-1;Q9H9P5-5	-0.285631	0.477121	0.282346
IGKV3D-11;IGKV3-11	A0A0A0MRZ8;P04433	-1.96258	0.168452	0.0615933
IGHG1	A0A0A0MS08	0.558531	0.594736	0.399891
IGHD	A0A0A0MS09;P01880-2
GSN	A0A0A0MS51;A0A0A0MT01;P06396-4;Q5T0H8
EIF4G3	A0A0A0MSA7;O43432;O43432-3;O43432-4;O43432-2;B1AN91;B1AN92
EXOC7	A0A0A0MSB8;Q9UPT5-6;Q9UPT5;Q9UPT5-1;Q9UPT5-5;Q9UPT5-2;A0A0A0MRE1;B4DJ07;Q9UPT5-4;B5MCY9;K7ERQ5;C9JME6;C9JKC2	-0.383614	0.00065154	3.1737e-05
KCNQ5	A0A0A0MSC0;Q9NR82-2;F8WEA4;A0A0A0MSD9;A0A0A0MRC8;Q9NR82;Q9NR82-7;Q9NR82-3;Q9NR82-6;A0A0A0MT07;Q9NR82-5;H0Y3Z0;Q9NR82-4
PLEKHB2	A0A0A0MSE9;B7WPA5;Q96CS7-5;Q96CS7-3;Q96CS7;Q96CS7-6;Q96CS7-2;A0A0A0MSI4;Q96CS7-4
CLNK	A0A0A0MSJ4;Q7Z7G1-3;Q7Z7G1;Q7Z7G1-2
RASA2	A0A0A0MSJ9;Q15283-2;Q15283;D6RBA9	0.89894	2.4729e-06	2.0467e-08
DAZ1;DAZ4;DAZ2;DAZ3	A0A0A0MSR9;A0A0A0MSS9;E9PBY2;E7EU38;A0A140T8Y1;E7ENA5;I3L0B6;A0A087X2D7;E7ENA6;E7ERQ6;E7EU39;E7ETR3;Q9NR90;Q13117-2;Q9NR90-2;Q13117-3;Q13117;Q86SG3;Q86SG3-2;Q9NQZ3-2;Q9NQZ3	-0.474306	0.702484	0.519531
SLAIN1	A0A0A0MSS3;Q8ND83-4;Q8ND83;A0A0C4DFN6;Q8ND83-2;X6RDJ2;X6RGK9;B7Z326;Q8ND83-3;Q5T6P5;Q5T6P2;C9JUW9;Q5T6P1;C9JP03;C9JD09	0.356193	0.141382	0.0475232
AKR1C3;AKR1C4;AKR1C8P;AKR1C2	A0A0A0MSS8;P42330;S4R3Z2;P17516;S4R3D5;A0A3B3IRI8;P52895-2	-0.475496	0.369852	0.190827
RMI1	A0A0A0MSU3;Q9H9A7	-0.349163	0.284946	0.129928
ROBO1	A0A0A0MSX4;Q9Y6N7-4;Q9Y6N7-3;Q9Y6N7;Q9Y6N7-2;A0A087WZ85;A0A087WTM1;Q9Y6N7-5;Q9Y6N7-6
ABCA13	A0A0A0MT16;Q86UQ4;Q86UQ4-4;Q86UQ4-3
LIPA;LIPJ;LIPK	A0A0A0MT32;P38571-2;P38571;Q5T770;Q5W064;Q5VXJ0	0.115504	0.812725	0.671746
SCAF8	A0A0A0MT33;Q9UPN6;Q9UPN6-2	-0.197305	0.210535	0.0843829
VCX3B;VCX;VCX3A;VCX2	A0A0A0MT50;A0A087X1S4;A0A087WUP2;E7ESE9;J3KNW2;E7EUP4;B5MDK9;Q9H322;Q9NNX9;Q9H320;Q9H321-2;Q9H321
TCEA2	A0A0A0MT58;Q15560-2;Q15560;Q5JRI7;Q86VL0;Q5JRI8
WDR36	A0A0A0MTB8;Q8NI36	0.469108	0.0191562	0.00295214
LAMA4	A0A0A0MTC7;A0A0A0MQS9;Q16363-2;Q16363;H0Y351;H0YAQ5;H0YAP9;E5RFQ2;A0A494C139;A0A494C1K8	0.76526	0.156592	0.0553562
PTPN22	A0A0A0MTD9;A0A0A0MTE6;F5H2S8;E9PMT0;A0A0B4J1S7;Q9Y2R2-6;Q9Y2R2-3;Q9Y2R2;Q9Y2R2-2;Q9Y2R2-4;E9PM87;Q9Y2R2-5;E9PMK2	-0.0726934	0.893543	0.802257
SCAP	A0A0A0MTG6;Q12770-2;Q12770;Q12770-4;Q12770-3;F8WDP3;C9JFY0;F8W921;D6RA39;C9JQ35;F8W9W7	0.271261	0.383275	0.202128
ILK	A0A0A0MTH3;Q13418;Q13418-3;Q13418-2;E9PQ52;A0A087WW45;A0A087WWY6	-0.181269	0.756663	0.588936
DHCR24	A0A0A0MTI1;Q15392-2;Q15392
NCEH1	A0A0A0MTJ9;Q6PIU2;Q6PIU2-2;Q6PIU2-3;H7C046	0.532867	0.0513451	0.0115017
SKP2	A0A0A0MTL5;Q13309;D6R9R7;Q13309-2;D6RAG5;D6RF40;Q13309-4
RIPOR1	A0A0A0MTL6;Q6ZS17-2;Q6ZS17-3;Q6ZS17-4;Q6ZS17;H3BSV5;H3BMG9;H3BQI5;H3BU12;H3BS40;H3BUP6;H3BP86;H3BSX9;H3BV02	-0.130212	0.661486	0.470928
CITED2	A0A0A0MTM3;Q99967-2;Q99967
CUL2	A0A0A0MTN0;Q13617;Q13617-2;Q5T2B5;Q5T2B7	-0.0577977	0.713158	0.53196
OGFOD1	A0A0A0MTR2;Q8N543;H3BR79;H3BUA6;Q8N543-2;H3BR02;H3BP48	-0.581	0.00075736	3.9885e-05
RNF213	A0A0A0MTR7;A0A0A0MTC1;Q63HN8-5;Q63HN8-6;I3L3H9	0.493736	0.0135579	0.00187202
CTAG1A;CTAG2	A0A0A0MTT5;P78358-2;P78358;O75638-2;O75638
NCAPH2	A0A0A6YYG7;Q6IBW4;Q6IBW4-4;Q6IBW4-2;E5RJN3;Q6IBW4-5;H0YC55;E5RJL4;F8WAR3	-0.0838662	0.79262	0.643266
C15orf38-AP3S2;ARPIN;ARPIN-AP3S2	A0A0A6YYH1;Q7Z6K5-2;Q7Z6K5;H0YMP5;H0YL85;H0YL03	0.471682	0.214814	0.0870489
PPAN-P2RY11;PPAN	A0A0A6YYI3;Q9NQ55-2;Q9NQ55;Q9NQ55-3;A0A0B4J1V8;H7C446;C9JHF7	0.646308	0.00142361	9.4322e-05
SULT1A4;SULT1A3	A0A0A6YYL2;P0DMN0;P0DMM9;P0DMM9-3;P0DMM9-2;H3BNY7;H3BPL6;H3BRT0	-0.98198	0.023952	0.00405712
ACSS3	A0A0B4J1R2;Q9H6R3;Q9H6R3-2;H0YII9	0.252239	0.703932	0.521447
BORCS7-ASMT;BORCS7	A0A0B4J1R7;Q96B45	-0.247593	0.16569	0.0601062
BIRC5	A0A0B4J1S3;O15392-5;O15392-4;O15392;H3BLT4;O15392-2;K7EMW2;O15392-7;O15392-6;O15392-3;K7EP76;K7ELG2	0.111716	0.799072	0.653751
IGHV3-15;IGHV3-73;IGHV3OR16-8	A0A0B4J1V0;A0A0B4J1V6;S4R3C0;A0A075B7F1
HELLS	A0A0B4J1V9;Q9NRZ9-3;Q9NRZ9-2;Q9NRZ9;Q9NRZ9-6;Q9NRZ9-5;Q9NRZ9-4;F6XU50;A0A087WSW7;Q9NRZ9-8;Q9NRZ9-7;B1ALG6;Q9NRZ9-9;Q9NW36;Q76H82	-0.280808	0.315519	0.152347
NAA15	A0A0B4J1W3;Q9BXJ9-4	0.399441	0.0563061	0.0130498
IGHV3-43	A0A0B4J1X8
IGLL5;IGLC1	A0A0B4J231;B9A064;A0A5H1ZRQ4;P0CG04	-2.66033	0.0101112	0.00125895
TUBB3	A0A0B4J269;Q13509;Q13509-2;G3V2A3	-0.490835	0.122134	0.0385331
CDYL2	A0A0B4J291;Q8N8U2
TRAPPC2L	A0A0B4J294;H3BP13;Q9UL33-2;Q9UL33;H3BPN3;H3BUK6;A0A0B4J286;H3BQQ8;H3BPE0	-0.0263921	0.898537	0.811012
SHPK	A0A0B4J2A0;Q9UHJ6	-0.454778	0.00750022	0.00084935
LOC102724159;PWP2	A0A0B4J2E5;Q15269;C9J544;A0A0J9YX21	0.528837	0.00604368	0.00064021
PIGBOS1	A0A0B4J2F0	1.29039	5.9064e-05	1.2437e-06
LRRC41	A0A0B4J2G4;Q15345;Q15345-3;A0A087X0S7;A0A0C4DH00;A0A087WTU1;A0A087WTI9	-0.60588	0.00051869	2.3831e-05
CYP51A1	A0A0C4DFL7;Q16850;Q16850-2;H7C0D0	0.72209	0.00994418	0.00123136
TM9SF4	A0A0C4DFM1;Q92544;F8WCN2;F2Z2L1	-0.314198	0.375491	0.195718
ZNF574	A0A0C4DFM2;Q6ZN55;Q6ZN55-2;M0R133	0.204306	0.217113	0.0883716
TUT4	A0A0C4DFM7;Q5TAX3;E9PKY2;Q5TAX3-2;E9PKX1;E9PRG2;X6R5G7;H0YDJ1;H0YEE8;E9PQS7;E9PJN7	-0.585721	0.00011759	3.1598e-06
ZSCAN25	A0A0C4DFN0;Q6NSZ9-2;Q6NSZ9;Q6NSZ9-4;Q6NSZ9-3
KMT5A	A0A0C4DFR3;Q9NQR1-2;Q9NQR1;C9JKQ0	-0.241281	0.300497	0.141272
JADE2	A0A0C4DFT8;G3XAA4;Q9NQC1-2;Q9NQC1;Q9NQC1-3;B5MBX1;C9J929;D6R9B8;A0A087X085	0.137363	0.791227	0.640215
FRY	A0A0C4DFX2;A0A286YFA9;Q5TBA9;A0A2R8YCY2;A0A2R8Y5V8;H0YE00;B1ALA1
NELFA	A0A0C4DFX9;Q9H3P2;H0Y3X6;H7C2C7;C9JHL4;C9JEM7;Q9H3P2-7;H7C0W2;F8W954;F8WF98;H7C3C2;H7C2M8	-0.006899	0.974203	0.946677
SELPLG	A0A0C4DFY0;Q14242;Q14242-2	0.0273456	0.961086	0.919979
ARSA	A0A0C4DFZ2;P15289;P15289-2	-1.51143	6.0685e-05	1.3322e-06
ZNF780A	A0A0C4DG08;O75290;O75290-3	0.385088	0.281712	0.127855
ZNF34	A0A0C4DG42;Q8IZ26;E9PNZ6;E9PSD0
HTRA2	A0A0C4DG44;O43464-3;O43464;O43464-2;O43464-4	0.315461	0.181613	0.0681616
KLHL13;KLHL9	A0A0C4DG80;Q9P2N7-2;Q9P2J3;Q9P2N7-3;Q9P2N7-4;Q9P2N7;Q9P2N7-5	-0.311999	0.47585	0.281004
DDX46;KIF19	A0A0C4DG89;D6RJA6;H0Y9U3;F8VW50;Q2TAC6-3;Q2TAC6-2	-0.198581	0.540043	0.344264
NME6	A0A0C4DG91;C9JQB1;C9J9V6;O75414;A0A2R8Y7V2;A0A2R8Y547;C9J1J2;O75414-2	-0.531362	0.0796891	0.0212511
ECI2	A0A0C4DGA2;O75521-2;O75521;F1LLU7;F8WAW4;C9JB63;F8W6J1	0.77831	0.0161898	0.00236292
HLTF	A0A0C4DGA6;Q14527;Q14527-2;H7C5K0	0.543814	0.00236342	0.00018769
ABLIM3;ABLIM2	A0A0C4DGA7;O94929;D6RAL0;F5GYR0;Q6H8Q1-4;Q6H8Q1-6;Q6H8Q1-8;Q6H8Q1-3;Q6H8Q1-7;Q6H8Q1-2;Q6H8Q1-5;Q6H8Q1;Q6H8Q1-9	0.627653	0.378857	0.1982
SCOC	A0A0C4DGB0;Q9UIL1-2;Q9UIL1;Q9UIL1-3;Q9UIL1-4	-0.139927	0.606028	0.410589
PPA2	A0A0C4DGB9	0.887563	0.00070981	3.5593e-05
STK35;PDIK1L	A0A0C4DGC9;Q8TDR2;Q8N165	-0.299007	0.0601285	0.0143325
STX3	A0A0C4DGE4;A0A286YF28;A0A0J9YW33;Q13277-2;Q13277-3;Q13277	-0.0147639	0.981007	0.959076
KLHL6	A0A0C4DGF2;Q8WZ60	0.566428	0.0108052	0.00139343
NUMBL	A0A0C4DGH3;Q9Y6R0;M0QYC2;M0QXQ4;M0R0Q4;M0QZV7	-0.165673	0.543171	0.347755
CHURC1;CHURC1-FNTB	A0A0C4DGJ7;Q8WUH1;Q8WUH1-2;H0YIM9	0.0786934	0.832073	0.700714
CAPNS1;CAPNS2	A0A0C4DGQ5;P04632;K7ELJ7;K7EKD8;A0A075B7C0;K7EIV0;K7EM73;U3KPR7;K7EMQ1;Q96L46	-0.0407945	0.886331	0.789118
DHRS7B	A0A0C4DGQ8;Q6IAN0;J3KRS1;J3QKT1;J3QLJ8	-0.298168	0.397184	0.213548
DDOST	A0A0C4DGS1;P39656;P39656-3;P39656-2;U3KQ84	-0.142834	0.690167	0.504792
BCAS4	A0A0C4DGS6;Q8TDM0-3;Q8TDM0;H7C4Y8;A0A0C4DH49;Q8TDM0-2
ENOX2	A0A0C4DGT9;Q16206-2;Q16206;B1AKF7
SNX16	A0A0C4DGW2;P57768-2;P57768;E5RGQ6;E5RGS8;E5RHF1;E5RH07;E5RJ65;E5RG30	-0.591602	0.112964	0.034556
ZC3H8	A0A0C4DGZ1;Q8N5P1	0.515119	0.0674847	0.0167478
INSIG2	A0A0C4DGZ4;Q9Y5U4
GP1BA	A0A0C4DGZ8;P07359	-0.0884702	0.915686	0.837955
C22orf39	A0A0C4DH14;Q6P5X5
EPB41L1	A0A0C4DH22;A0A1B0GTW6;Q9H4G0;X6RC15;Q4VXN0;Q4VXN5;Q4VXN1;Q4VXN6;H0Y482;Q4VXN7;Q4VXN2;Q4VXN8	-0.245711	0.664308	0.47536
IGKV3D-20	A0A0C4DH25	0.725727	0.729679	0.554087
IGHV1-3;IGHV1-8;IGHV1-46;IGHV7-4-1;IGHV1OR21-1;IGHV1-69D	A0A0C4DH29;P0DP01;P01743;A0A0J9YVY3;A0A087WYE8;A0A0J9YW62;A0A0B4J2H0	-1.33426	0.388507	0.20707
IGHV1-18;IGHV1-2	A0A0C4DH31;P23083
IGHV3-20	A0A0C4DH32
IGHV3-35;IGHV3-16	A0A0C4DH35;A0A0C4DH30
IGHV5-51;IGHV5-10-1	A0A0C4DH38;A0A0J9YXX1
IGHV2-70D;IGHV2-70;IGHV2OR16-5	A0A0C4DH43;A0A0J9YVU5;P01814;A0A0B4J2B6	0.848503	0.748854	0.578537
IGKV2-24;IGKV2D-24	A0A0C4DH68;A0A075B6R9	0.45473	0.783045	0.627394
IGKV1-12;IGKV1D-12;IGKV1-6;IGKV1D-16;IGKV1D-39;IGKV1-39	A0A0C4DH73;P01611;A0A0C4DH72;P01601;P04432;P01597	-0.358411	0.786546	0.63309
IGKV3OR2-268;IGKV3D-7	A0A0C4DH90;A0A0C4DH55
CRY2	A0A0D2X7Z3;Q49AN0;Q49AN0-2
MTRES1	A0A0D9SEI0;Q9P0P8	1.4244	3.7136e-07	1.4256e-09
FAM120B	A0A0D9SEJ5;F5GY05;Q96EK7;Q96EK7-2;Q96EK7-3	0.186274	0.191909	0.0740838
RUNX2	A0A0D9SEN7;Q13950-3;A0A2R8Y7Z3;I3L354
RANBP10	A0A0D9SEU5;R4GMX8;Q6VN20;Q6VN20-3;Q6VN20-2;R4GNA3;R4GN91;R4GMX7	0.116914	0.689472	0.503871
ZCCHC17	A0A0D9SEW3;A0A087WXF8;Q9NP64-2;Q9NP64-3;Q9NP64;A0A087WYV3;A0A087WXU5	-0.0075277	0.98203	0.960723
MAP4K4	A0A0D9SEY1;G5E948;H7C3Z6;E7ETN6	-0.347818	0.306162	0.145258
KMT5C	A0A0D9SF94;Q86Y97	0.324054	0.459633	0.265693
DNM1	A0A0D9SFE4;A0A0U1RQP1;Q05193-3;Q05193;A0A0D9SFB1;Q05193-5;Q05193-2;A0A1B0GU67;A0A1B0GUX5	0.352732	0.284081	0.129264
CYTH2	A0A0D9SFG6;Q99418-2;Q99418;G5E9B7;F8W8E2;A0A286YF81;M0QZ92	-0.287904	0.37988	0.198963
EWSR1	A0A0D9SFL3;B0QYK0;C9JGE3;Q01844-2;Q01844-6;Q01844-3;Q01844;Q01844-5	-0.50004	0.28671	0.131342
SHPRH	A0A0D9SFM0;Q149N8-4;Q149N8;Q149N8-2;K4DI94;H7C2W2;Q149N8-5
HADH	A0A0D9SFP2;Q16836;E9PF18;Q16836-3;Q16836-2;A0A0A0MSE2;A0A1W2PNM1;A0A1W2PQ78;A0A1W2PQV5;A0A1W2PRT2;A0A1W2PQ55;A0A1W2PP40	0.0482181	0.923485	0.852584
UBE2A	A0A0D9SG71;A0A0R4J2E5;P49459;P49459-3;P49459-2;A0A0D9SEZ6	-0.159345	0.577946	0.381877
ZMYND11	A0A0D9SGD6;E7EV75;Q15326;E7ENI9;B7Z2J6;J3QKD2;Q15326-2;Q15326-6;Q15326-3;B0QZE2;Q15326-5;Q15326-4;A0A0A0MRY2;E9PE09	-0.648821	0.00041519	1.8127e-05
SPTAN1	A0A0D9SGF6;A0A0D9SFF6;A0A5F9ZHC3;A0A1B0GTB7;A0A1B0GUH3;A0A0D9SFH4;A0A1B0GV13;A0A1B0GW19;A0A1B0GWE2;REV__Q04637-7;REV__E7EX73;REV__E9PGM1;REV__E7EUU4;REV__Q04637-8	0.608168	0.0573745	0.0134833
TBX22	A0A0D9SGI2;Q9Y458	0.539897	0.678113	0.490363
SYNJ1	A0A0D9SGJ6;J3KQV8;O43426;J3KPK1;C9JFZ1;O43426-4;O43426-2;C9JW66;O43426-5;H7BZ56;H7BZC2;C9J1Z6	-0.0837036	0.712172	0.530627
DIAPH1	A0A0G2JH68;O60610;A0A140T8Z0;O60610-2;O60610-3;A0A2R8Y5N1;H9KV28;B4E2I7;A0A2R8YEF8	0.42263	0.176866	0.0656568
EHMT2	A0A0G2JIS2;Q96KQ7-2;A2ABF8;A0A0G2JIR1;Q96KQ7;A2ABF9;A0A0G2JK64;A0A0G2JRR0;A0A0G2JRN8;H0Y4K5;Q96KQ7-3	0.348523	0.0160561	0.00233638
HSPA1B;HSPA1A	A0A0G2JIW1;P0DMV9;P0DMV8;P0DMV8-2;V9GZ37	-0.36894	0.167098	0.0607773
ABHD16A	A0A0G2JJD3;O95870;O95870-2;A0A0G2JI89;F2Z3G6;F2Z3H2	0.154191	0.515848	0.320486
WDR46	A0A0G2JJL1;A0A140T9L0;H0Y6G3	0.720528	0.0478963	0.010371
TAPBP	A0A0G2JKZ1;A2AB90;A0A0G2JH37;A0A0A0MSV9;O15533;O15533-3;O15533-2;Q6P1N7;A0A0A0MT98;O15533-4;C9JA35;A0A140T9B2;A0A0G2JJI5	0.57397	0.139022	0.0463128
PCMTD2	A0A0G2JM70;Q9NV79-2;Q9NV79;V9GZ41;Q9NV79-3;V9GYG6;F8W9F3
IGHA2	A0A0G2JMB2;A0A286YEY5;P01877	-1.61038	0.288779	0.132694
CDHR5	A0A0G2JMW3;Q9HBB8-4;Q9HBB8;A0A0G2JP44;Q9HBB8-2
LILRB5	A0A0G2JMX5	0.196175	0.806453	0.662693
LILRA3	A0A0G2JMY9;Q8N6C8;Q8N6C8-3;A0A0G2JM99;Q8N6C8-2	0.27114	0.710987	0.528891
OCLN	A0A0G2JMZ8;Q16625-5;Q16625-4;Q16625-2;Q16625-3;Q16625	-0.294494	0.480338	0.285091
NOMO1;NOMO3;NOMO2	A0A0G2JN29;A0A087X117;Q15155;A0A0G2JP90;A0A087WW46;I3L0Q6;H3BTW1;H3BUC9	0.715467	0.133432	0.0436184
LILRB3;LILRA6;LILRA4	A0A0G2JN67;F8W6G6;A0A0G2JNB3;A0A0G2JLT7;A0A0G2JQ25;A0A0G2JPR9;A0A0G2JPW1;A0A0G2JN08;A0A0G2JPW2;B5ME96;A0A0G2JQ26;A0A0G2JPY1;A0A0G2JPA2;A0A0G2JQ24;F8WD89;A0A0G2JLX9;P59901-2;C9JWL8;P59901;A0A0G2JNG2;A0A075B7A5	-0.14725	0.882377	0.778945
LAIR1	A0A0G2JNK8;A0A0G2JMI0;A0A0G2JNU6;A0A140T8W3;A0A0G2JQ50;A0A0G2JP18;A0A0G2JLV7;Q6GTX8-3;Q6GTX8-2;Q6GTX8;A8MZ84;D3YTC8;A0A0G2JM94;Q6GTX8-4;F8WC07	-0.308656	0.637849	0.445791
HNRNPCL2	A0A0G2JNQ3;B2RXH8
LILRB2	A0A0G2JNQ7;A0A0G2JNT8;A0A0G2JN35;A0A0G2JPH5;Q8N423-2;Q8N423;Q8N423-4;A0A0G2JM05;A0A0G2JLS7;H7C0C3;A0A0G2JNH0;A0A0G2JNE7;Q8N423-3	0.39082	0.587087	0.391733
KANSL1	A0A0G2JNT7;Q7Z3B3;A0A3B3IT55;A0A1W2PPV8;Q7Z3B3-4;Q7Z3B3-2;A0A1W2PQT4	-0.208687	0.294751	0.137121
BDP1	A0A0G2JNU3;A6H8Y1-7;A6H8Y1-6;A6H8Y1;A6H8Y1-2;A6H8Y1-4;A6H8Y1-3;A6H8Y1-5;A0A0G2JN16;A0A0A0MRX7;H0YCV8;H7C5U4;A6H8Y1-8	0.760951	0.136058	0.0450318
SCRIB	A0A0G2JNZ2;A0A669KB89;A0A0G2JPP5;Q14160;Q14160-3;A0A0G2JMS7;Q14160-2;H0YCG0;A0A669KAX5;H0YDF9	-0.0901815	0.532689	0.336317
GBA	A0A0G2JNZ5;A0A0G2JLB3;P04062-4;P04062-2;P04062	-0.564016	0.085547	0.0233982
LILRB1;LILRA1;LILRA3	A0A0G2JP80;Q8NHL6-3;Q8NHL6-4;A0A0G2JLS4;A0A0G2JP64;A0A0G2JNQ6;D9IDM6;A0A0G2JQ15;Q8NHL6-2;Q8NHL6;A0A0G2JNM2;A0A0G2JQ44;A0A0G2JQ46;F6TER3;A0A087WSV6;D9IDM5;A0A0B4J1W1;A8MVE2;A0A087WSX8;Q8NHL6-5;A0A0G2JNR3;A0A0G2JNK9;F6RVM3;O75019-2;A0A0G2JMG0;A0A0G2JLV5;A0A0G2JMJ0	-0.13132	0.675894	0.488349
LILRB4	A0A0G2JP84;A0A0A0MSZ8;A0A0G2JP25;C9JST2;A0A0G2JM43;Q8NHJ6-2;Q8NHJ6;A8MUE1;A0A0G2JPA9;A0A0G2JNA7
LILRB4	A0A0G2JPC7;A0A0G2JQ10;A0A0G2JM57;A0A0G2JML1	0.810421	0.0818675	0.0220971
C4A;C4B	A0A0G2JPR0;A0A140TA49;A0A3B3ISD7	-0.58796	0.477768	0.282837
RAD17	A0A0G2JPT5;O75943-2;O75943;A0A0G2JP78;O75943-4;A0A0G2JNH5;O75943-3;D6RAW6;A0A0G2JP31;H0Y9T7;D6RHU1	-0.29322	0.0602053	0.014358
TUBGCP5	A0A0G2JQX1;A0A0G2JPW5;A0A0G2JSA7;A0A087X1Z1;Q96RT8-2;Q96RT8;A0A0G2JR45;A0A0G2JRG1;A0A0G2JQK2;A0A087WVL9;A0A0G2JQK7;A0A0G2JS51;A0A087WVZ8	-0.572172	0.0379468	0.00757478
GOLGA6L22;GOLGA6L1;GOLGA6L6	A0A0G2JRP8;A0A0G2JP21;Q8N7Z2;A8MZA4;A0A087X1J6;H0YM25
MGAM;MGAM2	A0A0J9YVZ3;E7ER45;A0A0J9YX77;O43451;Q2M2H8	0.719032	0.258846	0.113028
CRYBG1	A0A0J9YWL0;Q9Y4K1;A0A494C1M5;Q9Y4K1-2;Q96QW7	0.587605	0.094253	0.0268309
PON2	A0A0J9YXF2;Q15165-3;Q15165-1;Q15165;G3XAK4;A0A0J9YXU7;A0A2Q2SAK4;A0A0J9YYF3;A0A0J9YXM1;A0A0J9YYJ1	-0.10485	0.868673	0.757054
WDR81	A0A0J9YXM6;Q562E7;Q562E7-4;Q562E7-3;Q562E7-6;Q562E7-5;E9PDG3;Q562E7-2;I3L1G2;C9JCF9;K7ELV8;C9JD20;I3L3U7	-0.18921	0.160565	0.057496
PLIN4	A0A0J9YXN7;Q96Q06;Q96Q06-2	1.00882	0.159407	0.0568329
LIME1	A0A0J9YYD9;A0A087WT39;V9GYI1	-0.21595	0.736396	0.562721
DAAM2	A0A0J9YYF7;Q86T65-4;Q86T65
R3HCC1	A0A0R4J2E2;Q9Y3T6;A0A0D9SF44;Q9Y3T6-3;E5RIQ4;A0A0D9SG39;E5RHX3;E5RIK1;H0YBU3;A0A0D9SFI4	-0.0738796	0.857119	0.738566
FBF1	A0A0R4J2E4;K7ENL6;Q8TES7-5;Q8TES7;Q8TES7-6;Q8TES7-4;Q8TES7-3;Q8TES7-2
IFRD2	A0A0R4J2F6;Q12894;Q12894-2;H7C444;H7C2Z4;F8WEI6	1.78553	1.8472e-07	5.7614e-10
NRXN1	A0A0R4J2G7;A0A1D5RMU6;E7ERL8;Q9ULB1;Q9ULB1-2;Q9ULB1-3;A0A0D9SEM5;P58400-1;P58400;H0Y568;H7BYC7;A0A1B0GTL0;Q08AH0;Q9ULB1-4;A0A0D9SFY6;A0A0U1RRK7	1.52347	0.00733958	0.00082852
FOXP2	A0A0U1RQE0;O15409;A0A0U1RQM2;A0A0U1RQY3;A0A0U1RQR8;O15409-9;A8MUV4;O15409-4;O15409-2;Q0PRL4;O15409-6;Q8N6B5;O15409-7;A0A0U1RQE6;O15409-8;O15409-5;C9JQP8	0.512609	0.178892	0.0666983
SH3D19	A0A0U1RQE4;A0A494C1M0;Q5HYK7-2;Q5HYK7;Q5HYK7-3
FASN	A0A0U1RQF0;P49327;A0A0U1RRG3;A0A1B0GTR5;J3KTF0	0.267848	0.253401	0.109617
EIF4G3	A0A0U1RQK7	0.14413	0.381716	0.200612
ALDH1B1;ALDH1A2	A0A0U1RQK9;Q9UED3	-0.249197	0.859159	0.741558
SHANK3	A0A0U1RQS4;A0A0U1RR93;Q9BYB0-3;Q9BYB0;A0A669KBA8;A0A590UJL3;A0A590UJY5
ERVK3-1	A0A0U1RQV1;A0A0U1RQS5;B3KNS4;A0A0U1RQL9	0.0361322	0.969219	0.935849
SYTL2	A0A0U1RR07;Q9HCH5-13;Q9HCH5;Q9HCH5-15;Q9HCH5-6;Q9HCH5-7;Q9HCH5-8;A0A0U1RQP0;Q9HCH5-11;Q9HCH5-12;A0A0U1RRJ3;E9PS29;Q9HCH5-2;A0A0U1RQH1;E9PK22;E9PS39;E9PQL8;E9PRW5;E9PIB5;E9PPL3;Q9HCH5-9;Q9HCH5-4
SLC12A7	A0A0U1RR18;A0A0G2JNW7;Q9Y666;A0A0G2JQE3;H0YB78
SEC24C	A0A0U1RR49
EXOC6B	A0A0U1RRB6;Q9Y2D4;J3QT38;Q9Y2D4-2;F8W6R7	-0.704048	2.4962e-05	3.8928e-07
NBDY	A0A0U1RRE5;A0A0U1RR68	0.023486	0.956502	0.911408
PHF14	A0A0U1RRH6;O94880	0.175231	0.144503	0.0489866
MMP24OS	A0A0U1RRL7	0.454698	0.440534	0.248223
SPATA20	A0A0U1RRL8;Q8TB22;Q8TB22-2;Q8TB22-3;Q8TB22-4;H0Y9M1;H0Y9W3	0.164431	0.632744	0.440325
PTBP1	A0A0U1RRM4;A0A0D9SF20;K7EKJ7;K7EK45;K7ELW5;K7EKX4	-0.213215	0.425766	0.23602
ENAH	A0A0U1RRM6;Q8N8S7-3;Q8N8S7-2;Q8N8S7;A0A075B6E5;A0A0U1RQP7	0.53297	0.415516	0.227607
HLA-DQB1	A0A0U5Q247;A0A140T981;Q29967;A0A0D5XQ77;A0A140T9Y4;A0A140T9R6;A0A140T8Z5;P01920;A0A140T911;A0A140TA15;A0A140T9Z9	0.32763	0.533956	0.338335
COBLL1	A0A0X1KG75;Q53SF7;Q53SF7-2;A0A0D9SG04;A0A0B4J1Z0;H7C1G2;C9J8C4;C9JAU3;C9J5Y6;C9JK90;C9JWZ0;F8WEK0;REV__O75820-3;REV__O75820-4;REV__O75820-2;REV__O75820	-0.993818	0.00142822	9.5432e-05
HLA-DPB1	A0A140T915;A0A140T9Y2;A0A182DWE9;A0A140T9T6	-0.597723	0.662475	0.472966
HLA-B	A0A140T953;A0A140TA13
HLA-DMA	A0A140T985;A0A140T9N2;A0A140T9X4;A0A140T9V7;A0A140T9K8;A0A140T9T3;A0A140T9N7;A0A140T9N9;A0A140T9H8;A0A140T9T2;Q5SP00;A0A140T9G2;F6S093;A0A140T9N4;A0A140T9E7;A0A140T9D1;A0A140T9C7;A0A140T995;H0Y732;P28067	0.183622	0.738081	0.564512
MPIG6B	A0A140T9L8;O95866-2;O95866-4;O95866-7;O95866-6;F8WDG3	-0.158229	0.859159	0.741426
MPIG6B	A0A140T9V1;A0A0G2JJG8;O95866-5;O95866-3;O95866;B7ZLJ5
HLA-DOB	A0A140T9Z3;P13765
VARS2	A0A140TA40;A0A140T8Y0;A0A140TA35
VARS2	A0A140TA45;A0A0G2JIA5;A0A140TA36	-0.317919	0.727203	0.549754
LSM14A	A0A140TA76;K7EMZ9
MICOS13	A0A140TA86;Q5XKP0;K7EIR2;A0A140TA84	0.664856	0.00670716	0.00073792
TXNRD2	A0A182DWF3;Q9NNW7;A0A182DWF2;Q9NNW7-2;D3YTF8;A0A096LPK7;E7EWK1;A0A096LPD9;Q9NNW7-3;A0A0U1RQX0;Q9NNW7-4;A0A096LPH4;A0A096LPB7;A0A096LP96;A0A096LNY7	0.578331	0.10958	0.0330871
HLA-DRB3	A0A182DWH4
SELENOP	A0A182DWH7;P49908
MAGI2	A0A1B0GTH8;A0A1B0GVS6;A0A0D9SFP3;A0A0D9SGF8;A0A0D9SEY4;E7EWI0;A0A0E3D6M1;A0A0D9SGI1;Q86UL8-2;Q86UL8
RAB11FIP5	A0A1B0GTL5;Q9BXF6	-1.21914	0.00036626	1.5158e-05
BEGAIN	A0A1B0GTT1;A0A1B0GVM0;Q9BUH8;G3V536
TNRC6C;TNRC6A	A0A1B0GU24;Q9HCJ0;Q9HCJ0-2;H3BRT3	-0.221705	0.518105	0.322573
IRAG2	A0A1B0GU45;Q12912;Q12912-2;F8W9L6;G3V513;F8VRE4;H0YJ39;H0YJC6;G3V3C2;G3V2F6	-1.48279	1.2831e-05	1.647e-07
EHMT1	A0A1B0GU48;A0A0D9SEQ1;A0A1W2PPZ7;A0A0D9SER9;A0A0D9SFS4;A0A0D9SER3;A0A0D9SFG7;A0A0D9SEP2;A0A1B0GW12;A0A1B0GV89;A0A0D9SF38;A0A0D9SFD7;A0A0D9SEY2;A0A0D9SFM6;A0A1B0GTP4	0.758679	0.00450158	0.00042877
ACY1;ABHD14A-ACY1	A0A1B0GU86;Q03154;C9JMV9;Q03154-4;Q03154-3;Q03154-2;A0A1B0GV31;A0A1B0GVA5;C9JYZ0;F8WC59;A0A1B0GTG3	0.548463	0.0558157	0.0129094
KIFBP	A0A1B0GUA3;Q96EK5;A0A6Q8PHL8;A0A6Q8PGG2;A0A6Q8PH45;A0A1B0GUH6;A0A6Q8PH08;A0A1B0GTE6;A0A1B0GW21;A0A0D9SFK7;A0A1B0GTX3;A0A1B0GU96;A0A6Q8PHE6;A0A1B0GTE2;A0A1B0GVY9	-0.15778	0.368771	0.190092
RALGAPA1	A0A1B0GUI1;Q6GYQ0;Q6GYQ0-5;Q6GYQ0-2;Q6GYQ0-7;Q6GYQ0-6;Q6GYQ0-4;Q6GYQ0-3;H0YJB5;H0YJ04	-0.778496	0.0162949	0.00238373
P06493	A0A1B0GUL7
ESPN	A0A1B0GUN9;A0A1B0GUS9
UBE2L5	A0A1B0GUS4
EFR3A	A0A1B0GUZ7;Q14156;Q14156-2;Q14156-3;E5RJS1	-0.380523	0.0583968	0.0137655
EHMT1	A0A1B0GV09;A0A0C4DGF8;A0A1B0GWF6	0.291579	0.039509	0.0079909
TEPSIN	A0A1B0GV70;Q96N21-2;Q96N21;I3L4S7;I3L3R3	0.18804	0.273063	0.122413
LIN28B	A0A1B0GVD3;Q6ZN17;A0A1B0GTK2;Q6ZN17-2
FAM193A	A0A1B0GVL4;P78312-6;P78312-2;P78312-5;P78312;E7EUR8;P78312-4;D6RFZ4;P78312-3
TCF4	A0A1B0GVR6;H3BTP3;E9PH57;P15884-3;P15884-4;P15884-13;P15884-2;P15884-11;A0A1B0GWD5;A0A1B0GW91;A0A1B0GVB8;G0LNT4;A0A0D9SGE5;A0A0D9SG78;A0A0D9SG55;H3BTZ0;A0A075B723;A0A0D9SEZ3;A0A0D9SEK1;H3BNI2;H3BT24;A0A1B0GUT3;A0A0D9SG61;H3BTC3;A0A0D9SGH7;H3BT95;K7ESI6;A0A0D9SFU5;H3BP59;H3BUQ3;A0A0D9SEX8;H3BMC8;A0A1B0GTP2;A0A6Q8PGE3	0.0297222	0.953889	0.907545
ZEB2	A0A1B0GVV8;A0JP08;A0A1B0GV02;O60315-2;O60315;U3KQ51;A0A1B0GW50;A0A6Q8PH34;E7EUW9;A0A1X7SC99;E7ESP8;U3KPV5
DPY19L1	A0A1B0GW05;Q2PZI1;Q2PZI1-2;H7C3M5	0.252232	0.491227	0.29641
ABHD14A-ACY1;ABHD14A	A0A1B0GW23;C9JMW6;C9J7W8;Q9BUJ0
ING5	A0A1B0GW41;Q8WYH8-2;Q8WYH8;E9PEN0	-0.0527408	0.873415	0.765806
CLN6	A0A1B0GW73;H3BNF1;A0A1B0GTV3;A0A0S2Z5D0;H3BUV4;A0A1B0GUD2;H3BUT1;A0A1B0GTU6;Q9NWW5;H3BRN7;H3BTY4;A0A1B0GU90;Q9NWW5-2
ZNF654	A0A1B0GWA0;Q8IZM8	0.238491	0.288888	0.132834
CTSD	A0A1B0GWE8;P07339;A0A1B0GW44;A0A1B0GV23;A0A1B0GVD5;A0A1B0GVP3;A0A1B0GU92;A0A1B0GU03;C9JH19;H7C469;H7C1V0;F8WD96;F8W787;A0A1B0GV01;A0A1B0GVF1	-0.145392	0.661981	0.471714
STXBP1	A0A1B0GWF2;A0A1B0GVQ5;A0A2R8Y5D4;A0A0D9SG72;A0A1B0GTP9;P61764;P61764-2;A0A1B0GW76;A0A0D9SEH5;A0A0D9SFQ7;A0A0D9SFW6;A0A1B0GTD8;A0A0D9SEP9;A0A1B0GVV9;A0A096LP33;A0A096LP52	-0.0376224	0.961499	0.921371
CLN5	A0A1B0GWI2;O75503;A0A087WZY0;A0A1B0GTR6;A0A1B0GWJ7;A0A1C7CYZ2;A0A1B0GTV7;A0A1B0GUE8;A0A1B0GV94;A0A1B0GVL0	0.52129	0.14073	0.0471688
ADSL	A0A1B0GWJ0;A0A1B0GTJ7;P30566;A0A0A6YY92;P30566-2;A0A096LNY6;A0A1B0GTG9;A0A096LNY5;A0A096LNY4;B4DEP1;A0A096LP72;V9GY96;A0A096LP76;A0A096LP92;A0A1W2PRX2	0.0749174	0.819258	0.681446
MYO18A	A0A1B0GWJ6
EXOC3L2	A0A1C7CYX0;Q2M3D2
MIDEAS	A0A1C7CYX1;Q6PJG2;A0A0A0MSU2;H7C1L3;C9JYU7	-0.132643	0.452901	0.258669
DPYSL2	A0A1C7CYX9;Q16555-2;E5RFU4	-0.139492	0.792346	0.642165
MYL4	A0A1C7CYY4;P12829;I3L1K6;I3L532;I3L3U1;I3L4B1;I3L1R3	0.673219	0.271846	0.12177
IER3IP1	A0A1W2PNR9;Q9Y5U9	-0.214402	0.482341	0.287345
ARPC1A	A0A1W2PNV4;E9PF58	0.0412363	0.866637	0.754481
JMJD1C	A0A1W2PNZ9;Q15652-3;Q15652;Q15652-2;H7BXU7	-0.133504	0.522005	0.325919
HLA-B	A0A1W2PP29;A0A1W2PQZ3;A0A1W2PQE2
DPAGT1	A0A1W2PPC6;Q9H3H5-2;Q9H3H5;A0A1W2PQH0;Q9H3H5-3;F8W681;A0A1W2PQD1;F8WE55;A0A1W2PRR6	0.638796	0.268871	0.119792
ME2	A0A1W2PPH1;P23368;A0A1W2PQH3;A0A1W2PQT3;A0A1W2PQY8;A0A1W2PR68;A0A1W2PQF8;P23368-2;A0A1W2PQ37;A0A1W2PRS2;A0A1W2PRY9;A0A1W2PQH4;A0A1W2PRH1;A0A1W2PPY2	0.963011	0.0150329	0.00212257
CRBN	A0A1W2PPJ5;Q96SW2;J3QT87;J3QT51	0.843238	3.5227e-05	5.9162e-07
TCEA1	A0A1W2PPZ5;P23193;A0A1W2PRL9;P23193-2;E5RIS7;E5RJ93;B7Z4S1;E5RK46;A0A1W2PS15;E5RFI1;A0A1W2PPV7	-0.654775	0.00022245	7.77e-06
KCNMA1	A0A1W2PQ93;A0A1W2PNQ3;A0A1W2PQK5;Q5SVJ7;A0A1W2PNW6;A0A1W2PPY5;A0A1W2PSD3;H0Y379;Q12791-5;Q12791-2;A0A1W2PQA0;A0A1W2PRB0;A0A1W2PQU4;S4R2X4;A0A1W2PNY8;D5MRH1;A0A1W2PRA7;A0A1W2PQ61;H0Y382;B7ZMF5;A0A1W2PRG5;A0A1W2PP26;A0A1W2PRX6;A0A1W2PP76;Q5SVK5;A0A1W2PR56;A0A0A0MRR0;A0A1W2PNY9;Q5SVJ9;A0A1W2PR62;A0A1W2PPZ1;A0A1W2PRN5;A0A1W2PPX7;A0A1W2PRV4;A0A1W2PP94;A0A1W2PNH9;Q5SVK0;A0A1W2PQJ9;A0A1W2PRE5;A0A1W2PS54…
HADH	A0A1W2PQC2
NHSL2	A0A1W2PQQ1;Q5HYW2;A0A0J9YY72;A0A0J9YW69;Q5HYW2-2	0.243784	0.667209	0.479691
GOSR2	A0A1W2PQS3;A0A1W2PP28	-0.0644574	0.93083	0.864702
RPS10-NUDT3;RPS10	A0A1W2PQS6;F6U211;A0A2R8Y7H1;A0A2R8YFH6;S4R435;A0A2R8Y6L3	0.226006	0.0945366	0.0269457
GCSH	A0A1W2PQV2;P23434;H3BUH9;H3BNV1;A0A1W2PRH4;A0A1W2PPE4;A0A1W2PNX3;A0A1W2PPQ1;A0A1W2PS29	-0.287979	0.490024	0.294979
MED17	A0A1W2PRB8;A0A1W2PPP8;A0A1W2PNF3;A0A1W2PPC8	-0.29932	0.0505696	0.0112433
ZDHHC23	A0A1W2PRJ8;B3KXV3;E9PAP7;Q8IYP9
SLC35A3	A0A1W2PRN3;A0A1W2PR66;A0A1W2PQH2;A0A1W2PQ13;A0A1W2PQ60;A0A1W2PNY6;A0A1W2PPH4;A0A1W2PPG9;A0A1W2PPE6;A0A1W2PQD6;A0A1W2PRT7;A0A1W2PNF0;A0A1W2PSD1;A0A1W2PS45;A0A1W2PS77;A0A1W2PQL8;A0A1W2PSA9;Q9Y2D2;Q9Y2D2-2;Q9Y2D2-3	-0.755639	0.0741563	0.0191016
HLA-A	A0A1W2PRT9
PIK3C3	A0A1W2PS05;Q8NEB9;A8MYT4;M0R308;K7EKH3;K7EIV6;K7ENH3;M0R386;A0A0B4J2B1	-0.0201493	0.907602	0.824528
SCARB2	A0A1W2PS43;A0A1W2PRS1;Q14108;A0A1W2PPX5;A0A1W2PPU6;A0A1W2PQR6;A0A1W2PQB7;Q14108-2;A0A1W2PRF6;A0A1W2PSE4;A0A1W2PS70;A0A1W2PNX7;D6RDG0;A0A1W2PQL5	0.5107	0.0981958	0.0285305
PIGX	A0A1X7SBT4;H0Y2P9;Q8TBF5;Q8TBF5-2;H7C0F2;H7C081
GTF3A	A0A1X7SBT5;Q92664;Q92664-2;H7BZH7;H7C326;H7BZ51	0.822023	0.00022339	7.8788e-06
STIM2	A0A1X7SBY3;H0Y860;Q9P246;Q9P246-2;H7C5C6;H7C5A5;Q9P246-3;H7C5K2;R4GN82;R4GMP0;R4GNC5	-0.0283717	0.929432	0.862263
MYO6	A0A1Y0BRN3;A0A590UJ40;Q5JVM0
IGHA1	A0A286YEY1
IGHG2	A0A286YEY4	2.58825	0.0207697	0.00329136
PHGDH	A0A286YF22;O43175;A0A2C9F2M7;A0A286YFA2;A0A286YFL2;A0A286YF78;A0A286YFC8;A0A286YFB2;A0A286YER3;A0A286YF34;A0A286YFF3;A0A286YFK5	-1.11093	0.0121365	0.00161316
PHGDH	A0A286YFE1;A0A286YEZ0
MON2	A0A286YFF8;Q7Z3U7-6;Q7Z3U7-5;Q7Z3U7;Q7Z3U7-2;F8VZV1;Q7Z3U7-3;F8VQS2;F8VZV6	-0.486062	0.00014499	4.2962e-06
IGHG4	A0A286YFJ8	1.59089	0.255036	0.110604
PHGDH	A0A286YFM8
PPT1	A0A2C9F2P4;A0A286YFF7;P50897;Q5T0S4;A0A286YFE3;A0A286YFL8;P50897-2;E9PIA8;E9PK48;A0A286YFL6;E9PSE5	-0.532785	0.072375	0.0184324
FRYL	A0A2C9F2R7;O94915-2
PRXL2B	A0A2P0CTB1;A0A0A0MT35;A0A2P0CU24;A0A0A0MRV4;J3KPF5;Q8TBF2-3;Q8TBF2;J3KPF6;Q8TBF2-6;A0A2P0CTH9;Q8TBF2-4;J3KRV9;A0A0G2JSF1;A0A0G2JRR6;Q8TBF2-2;Q8TBF2-7;J3QKK8	-0.221162	0.493791	0.298668
IGKV1D-33;IGKV1-33	A0A2Q2TTZ9;P01594;P01593	0.293908	0.872186	0.762735
CAMK2G;CAMK2B	A0A2Q3DQE3;Q13555-8;Q13555-2;Q13555;Q13555-4;H0Y6G2;Q8WU40;H7BXS4;E9PBE8;E7EQE4;E7ETC9	-0.319703	0.161159	0.0577628
CFI;PLA2G12A	A0A2R8Y3M9;G3XAM2;E7ETH0;P05156;A0A087X0I2;D6R9Z8;A0A0C4DGC6;Q9BZM1	-0.269129	0.60317	0.407541
SEPTIN3	A0A2R8Y4H2;B1AHR1;Q9UH03-2;Q9UH03;B1AHR2	0.0205555	0.968082	0.933761
CLIC5	A0A2R8Y4M1;A0A5F9ZHK1;A0A2R8YGW2;A0A2R8Y615;Q9NZA1-3;Q9NZA1-2;Q9NZA1	0.300489	0.585474	0.389169
EPS8	A0A2R8Y4W2;A0A2R8YE63;Q12929;Q12929-2;F5H0R8;F5GYM8;F5H3Q6	-0.706943	0.130782	0.0424824
CCDC9	A0A2R8Y4Z8;M0QYB4;M0QZR0;M0R2W0	-0.119573	0.560342	0.364195
PATJ	A0A2R8Y549;Q8NI35;Q8NI35-4;Q8NI35-3;Q8NI35-2;A0A0X1KG69;A0A087WUZ6;Q8NI35-5;A0A0U1RR46;A0A0U1RQT2;A0A2R8Y5I3;B4DE90;A0A0U1RRD7;A0A0U1RQR3;A0A0U1RQW4
RELCH	A0A2R8Y566;Q9P260;Q9P260-2;A0A075B785;A0A075B768	-0.466695	0.00823451	0.00096929
HARS2	A0A2R8Y5P7;P49590;A0A2R8Y3N3;P49590-2;A0A2R8Y6I1;D6RB22;D6RJE6;A0A2R8Y5E8;B4DQ67;A0A2R8Y4X6	-0.152578	0.646078	0.454712
SHROOM3	A0A2R8Y5P9;Q8TF72
RDX	A0A2R8Y5S7;P35241;P35241-5;A0A2R8Y7M3;P35241-4;P35241-2;A0A2R8Y5P0;P35241-3;A0A2R8Y4H6;E9PKN5	0.843027	0.00136845	8.914e-05
C9orf72	A0A2R8Y5U5;A0A5F9ZHW7;A0A2R8Y5K2;Q96LT7;Q96LT7-2
TPM4	A0A2R8Y5V9;A0A2R8YGX3;A0A2R8YH90;A0A590UJB9;A0A590UK79;A0A5F9UKJ4	-0.259389	0.480161	0.284667
RPS7	A0A2R8Y623	-0.0913399	0.915686	0.838187
ATP13A3	A0A2R8Y635;Q9H7F0;A0A2R8YDN7;Q9H7F0-2;H7C1U7	0.353479	0.135965	0.0448745
GCLC	A0A2R8Y648
RAPGEF2	A0A2R8Y661;H0Y8H7;H0Y8T6;H0Y8N8;D6REY8;D6RC78;D6RAK0	-0.486418	0.184569	0.0697669
EPB41	A0A2R8Y6D0
DYRK1A;DYRK1B;DYRK2	A0A2R8Y6I6;Q13627-2;Q13627;A0A2R8Y6L5;Q13627-5;A0A2R8Y443;A0A2R8YDF3;Q13627-4;Q13627-3;E7EMI5;M0R131;A0A2R8YEY4;M0R2X3;Q92630-2	0.121589	0.431503	0.240805
ENO1	A0A2R8Y6I8
ACTB;ACTG2	A0A2R8Y793;G5E9R0;A0A6Q8PH58;C9JUM1;C9JTX5;A0A6Q8PGD7;F8WCH0	0.17905	0.767361	0.605198
PRRC2C	A0A2R8Y7F4
ATXN2	A0A2R8Y7P6;V9GY86;A0A5F9ZHW5;Q99700-4;Q99700;F8VQP2;Q99700-5;A0A5F9ZHG6	-0.306468	0.00847009	0.00100796
BPTF	A0A2R8Y7Q1;E9PE19;E7ETD6;A0A0A0MR81;J3QQQ8;J3KSK9;J3QQK4;J3KSY0;J3QLW4
PPFIA1;PPFIA2	A0A2R8Y7R9;Q13136;Q13136-2;E9PJZ7;H0YEF9;H0YDW2;H0YD72;A0A1B0GVT3;E9PPF6;O75334-8;H0YF15;E9PID5;A0A3B3ITS2;H0YHJ4;F8VWR9;H0YIJ4	0.0377849	0.850901	0.729533
SMARCA4	A0A2R8Y7S2;A0A2R8Y4P4;P51532-5;P51532-2;P51532-3;P51532-4;Q9HBD4;P51532;A0A2R8YGG3;A0A2R8Y440;A0A2R8YG32;A0A2R8Y7F3;A0A2R8Y4C5;A0A2R8Y6N0;A0A2R8YDA1;A0A2R8YGP5	-0.0940513	0.529191	0.332585
SEC23B	A0A2R8Y7S7
CEP78	A0A2R8Y7U5;A8MST6;A0A2R8Y5W6;Q5JTW2;Q5JTW2-5;A0A2R8Y4C1;A0A2U3TZI9;A0A2R8Y432;A0A2R8YCP0;A0A2R8Y7A4;Q5JTW2-3;Q5JTW2-2;A0A2R8Y589;A0A2R8YFB0;A0A2R8Y7M8	-0.274752	0.221122	0.0908256
MEA1	A0A2R8Y7W8;A0A2R8Y6W5;Q16626	-0.110621	0.725491	0.547426
ANKRD44	A0A2R8Y7Y4;Q8N8A2-2;H7C209;Q8N8A2-3;Q8N8A2-5;H7C4A0;F8WBW3	-0.254618	0.22514	0.0932522
IL2RG	A0A2R8Y833;P31785;D6RDW9;A0A2R8Y437;A0A2R8Y4F3;A0A2R8YE73;P31785-2;H0Y8J6;Q5FC10	-0.764112	0.0237592	0.00400453
SMARCE1	A0A2R8Y855;B4DGM3;Q969G3-2;Q969G3;J3QKS7;J3QR61;J3QKX6;A0A2R8YEB8;A0A2R8YDQ4;J3QL66	-0.354265	0.00471893	0.0004591
PROSER3	A0A2R8Y8D9
GRB10	A0A2R8YCL1;Q13322-3;Q13322-2;Q13322-4;Q13322	1.62386	0.0283834	0.00511419
SLC11A2	A0A2R8YD71;P49281-2;P49281;F8W1D8;F8VRL7;A0A2R8Y5L1;F8VWB0;F8VR36;A0A2R8YDL2;A0A2R8Y4F9;A0A2R8Y5Q7;F8W1P7;P49281-5;P49281-3;P49281-4	-0.261518	0.613314	0.418931
BPI	A0A2R8YDF1;P17213;H0Y738;A0A0D9SFX6	0.375959	0.666005	0.477213
ATP10B;ATP10D	A0A2R8YDI5;O94823;Q2YDW8;O94823-3;O94823-2;Q6PEW3;H0Y8M7	1.15422	0.168323	0.0615057
ZNF746;ZNF212	A0A2R8YDQ5;Q6NUN9;Q6NUN9-2;C9JNZ9;Q6NUN9-3;H7C5A9	0.129103	0.733912	0.56003
SUCLA2	A0A2R8YDQ9;Q9P2R7-2;Q9P2R7;A0A2R8Y6Y7;Q5T9Q5;Q5T9Q8;A0A2R8Y5P6;A0A2R8Y6E6;A0A0U1RQF8;A0A0U1RQL1;A0A0U1RRI1;A0A0U1RQU7;A0A2R8Y5P4	0.554368	0.0407723	0.00836869
GLUL	A0A2R8YDT1;P15104	0.499885	0.200152	0.0785864
CCDC82	A0A2R8YE98;A0A2R8Y7C3;Q8N4S0;A0A2R8Y4L3;Q8N4S0-2;F5H777;E9PMD6	-0.0083028	0.974272	0.94768
ACTB	A0A2R8YEA7	0.373845	0.513091	0.317887
HGF	A0A2R8YEI1;P14210-6;P14210-5;P14210-2;P14210-4;P14210-3;P14210;C9WSJ4;C9WSJ3;C9JS80;C9JDP4	2.35294	0.00097755	5.6054e-05
CCNH	A0A2R8YEM2;P51946;D6RHI7;D6RG18;A0A2R8Y4K6	0.276545	0.0615075	0.0147792
TRANK1	A0A2R8YEM9;O15050;A0A2R8Y8A3;A0A2R8Y7N6;A0A2R8Y890;A0A096LPF5	0.953397	0.00025421	9.5147e-06
CDIN1	A0A2R8YEZ2;A0A2R8YD89;H3BS01;Q9Y2V0;H3BTL3;H3BNF9;A0A2R8YEF3;A0A2R8Y7J6;Q9Y2V0-2
ARHGEF5	A0A2R8YF49;A0A2R8YFR7;H0Y895;Q12774-2;A0A5F9ZGZ6;C9J591	-0.20362	0.598359	0.403404
NMNAT3	A0A2R8YFG2;Q96T66-2;Q96T66;Q96T66-3;A0A2R8YE08;A0A2R8Y594;A0A2R8YGL3;A0A2R8YEU0;D6REC8;D6R975;D6RGH7;D6RHV4	0.613894	0.0482728	0.0104931
SERAC1	A0A2R8YFH3;Q96JX3;A0A2R8YCL0;A0A2R8YD19;A0A2R8Y511;A0A2R8Y3S0;U3KQE4;Q96JX3-2;Q5JVM6;Q96JX3-3
CTCF;CTCFL	A0A2R8YFL0;P49711;A0A2R8Y595;P49711-2;V9GY73;Q8NI51-11;Q8NI51-6;Q8NI51-5;Q8NI51-10;Q8NI51-2;Q8NI51-3;A0A2R8Y6Z6;A0A2R8Y6C1;F5H2V8	-0.234443	0.0890276	0.0247505
IFNGR1	A0A2R8YFL3;A0A2R8Y7R1;A0A2R8Y4U4;P15260;Q5TFD1;Q5TFC9;P15260-2	-0.0346262	0.952838	0.906202
RAPGEF2	A0A2R8YGD3;Q9Y4G8	-0.351551	0.146025	0.0496969
ACTB	A0A2R8YGF8
AP1S1	A0A2R8YGH5;P61966;H7C1E4;P61966-2	-0.0470566	0.883379	0.781647
TASOR2	A0A2R8YH03;Q5VWN6;Q5VWN6-2;J3KPH3	-0.0139852	0.952304	0.905008
EPB41	A0A2U3TZH6;A0A2R8Y783	-0.145178	0.752771	0.583361
TRIM8	A0A2U3TZI0;Q9BZR9;A0A2R8YCF6;A0A2R8YD00;R4GN03;A0A2R8Y500;A0A2R8Y580;A0A2R8Y5K0;A0A2R8YFP1
BCL11A	A0A2U3TZJ5;Q9H165-6;Q9H165;Q9H165-2;A0A2R8YDW6	0.171305	0.762356	0.597283
CASK	A0A2U3TZM1;A0A2R8YE77;O14936-6;O14936-2;O14936;A0A2R8YEK3;A0A2R8YEJ7;A0A2R8YGH2;A0A2R8Y4K4;A0A2R8Y472
CASK	A0A2U3TZM4;O14936-3;O14936-4	-0.385272	0.261182	0.1148
ESRP1;ESRP2	A0A2U3TZN9;Q6NXG1-5;Q6NXG1-3;Q9H6T0-2;Q9H6T0	-1.34475	0.0958109	0.0274476
SPAST	A0A2U3TZR0;Q9UBP0-3;Q9UBP0;A0A2R8YGN6;A0A2R8Y4I8;Q9UBP0-4;Q9UBP0-2;A0A2R8Y481;A0A2R8YCL5;A0A2R8Y7K2;A0A2R8YFW8;A0A2R8Y5N9;A0A2R8YFC9;A0A2R8YEA0;A0A2R8Y5I6;A0A2R8Y7W6	-0.2331	0.0712235	0.0180709
KCTD1	A0A2U3U043;J3KSG1;J3QRK1;Q719H9;J3QLL6	-0.357853	0.37025	0.191166
R3HCC1L	A0A384DVK4;Q7Z5L2-2;Q7Z5L2;Q7Z5L2-3	0.226131	0.466399	0.272202
PNPLA6	A0A384DVU0;Q8IY17-3;Q8IY17;Q8IY17-2;Q8IY17-5;M0QYT1;M0R2C2;M0R2K2;M0R2H4;M0QYF5;M0QZK5;M0QXH7;A0A2R8Y7E1	0.46173	0.0106646	0.00136506
CREG1	A0A3B3IRL2;O75629	0.776034	0.0264766	0.00465309
IMPDH1	A0A3B3IRL5;C9J381;P20839-2;P20839-4;P20839;H7C5T1;H7C511
FBRSL1	A0A3B3IRR3;Q9HCM7
C8orf33	A0A3B3IRR6;A0A3B3IT54;A0A3B3ITA3;Q9H7E9;Q9H7E9-2	0.113826	0.701604	0.518544
SLF2	A0A3B3IRS8;B1AL16;Q8IX21;Q8IX21-2
SNU13	A0A3B3IRU2;A0A3B3ISH1	1.17464	0.0247769	0.00424144
QSER1	A0A3B3IRW6;Q2KHR3;Q2KHR3-2;H0YCQ7	-0.16303	0.735541	0.561715
COX15	A0A3B3IRX1;Q7KZN9-2;Q7KZN9	-0.254966	0.60291	0.407196
MED13L	A0A3B3IRX3;Q71F56;A0A3B3IS46;H0YHC1;A0A3B3IRS4;A0A3B3IS48	0.270349	0.321999	0.156635
SNPH	A0A3B3IRY9;O15079;O15079-2
IQSEC1	A0A3B3IRZ4;Q6DN90-3;A0A2R8Y7T6;Q6DN90;Q6DN90-2;A0A2R8Y695	-0.327584	0.255583	0.111051
KAT6A	A0A3B3IS53;A0A3F2YNX6;Q92794;A5PLL3;A0A3B3ITI3;A0A3B3ISU5;A0A3B3ISZ3;C9JJY6	0.0924745	0.540567	0.344786
ABLIM1	A0A3B3IS55;O14639-2;O14639;F8W8M4;A0A0A0MRL6;O14639-6;O14639-4;O14639-3;O14639-5;J3QSX6;A0A494C1G0;A0A494C1P1;H0Y7N6;F6XFR5	0.0771164	0.883711	0.782528
POLG	A0A3B3IS91
COPA	A0A3B3ISC6;A0A3B3ITI7;A0A3B3IU78	-0.239766	0.792694	0.643954
LARP1B	A0A3B3ISF0;H0Y9K3;A0A3B3IT29;A0A3B3ISF8;Q659C4-4;Q659C4-6;Q659C4-5;Q659C4-7	-0.695341	0.00129692	8.2924e-05
ZDBF2	A0A3B3ISF7;A0A3B3ISJ7;A0A3B3IRN6;A0A3B3ITZ5;N0DVX5;Q9HCK1	-0.0943519	0.727203	0.549764
ECE1	A0A3B3ISF9;P42892-3;P42892-2;P42892-4;P42892;B4DKB2;E9PJG1;E9PHZ1	0.262828	0.164332	0.0594758
IDE	A0A3B3ISG5;P14735;P14735-2;Q5T5N3	-0.340098	0.0227819	0.00377422
PROS1	A0A3B3ISJ1;A0A0S2Z4L3;P07225;G5E9F8;A0A3B3IRK9;C9K0R0;A0A3B3IUA6	0.657467	0.153853	0.0538743
PPP1R13B	A0A3B3ISJ2;Q96KQ4;G3V5J1;H0YJL1;G3V3S2;G3V2L3
C1R	A0A3B3ISR2;B4DPQ0;P00736;F5H2D0;A0A3B3ITU4;F5H1V0;F5H6Y3;F5H3N3	0.0089284	0.991886	0.980797
GPNMB	A0A3B3ISS6;Q14956-2;Q14956	-0.729112	0.239086	0.101359
TSPAN9	A0A3B3IST1;B5MD23;O75954
VKORC1L1	A0A3B3ISV4	0.00409674	0.994322	0.989284
LMBRD1	A0A3B3IT31;Q9NUN5;Q9NUN5-3;Q9NUN5-2;A0A3B3ITP2;A0A3F2YP66;A0A3B3IRS7;Q9NUN5-4;A0A3B3IU68;A0A3B3IRL1;A0A3B3IS99;A0A3B3IU91;A0A3B3IRN0;A0A494C126;A0A3B3ITR7;A0A3B3IU99;A0A3B3IT65;A0A3B3ITM4	-0.222768	0.389855	0.208022
WDR37	A0A3B3IT47;Q9Y2I8;Q9Y2I8-2;E7EQ49;A0A087WTQ2;Q9Y2I8-3;C9JGR9	-0.264068	0.187058	0.0712241
BLM	A0A3B3IT82;P54132;H0YNU5;H0YLV8	-0.122881	0.573107	0.376617
KDM5B	A0A3B3ITA8;A0A3B3ITE7;A0A3B3IT25;A0A3B3IS40;Q9UGL1;Q9UGL1-2;B3KV94;A0A3B3ISE6;A0A3B3ITJ7;A0A3B3IT85;A0A3B3IS31;A0A3B3ITR3;A0A3B3ITJ3;A0A3B3ISK2;A0A3B3ITR1
DAB2IP	A0A3B3ITG3;Q5VWQ8-2;Q5VWQ8;H0Y3A3;Q5VWQ8-3;Q5VWQ8-4;Q5VWQ8-5
IMPACT	A0A3B3ITH3;Q9P2X3;Q9P2X3-2;J3KT25;J3QQU0;J3QRS6	-0.495405	0.00847867	0.00101
HNRNPL	A0A3B3ITJ4;M0QXS5;P14866-2;M0R1W6;B4DVF8	-0.291654	0.482747	0.28776
MMAA	A0A3B3ITP4;Q495G5;Q8IVH4;D6RIS5;A0A3B3IRG3	0.628142	0.0247058	0.00422334
KRIT1	A0A3B3ITR4;C9J718;C9JF32;A0A0C4DG23;C9JEW7;C9JIY2;C9JBN7;C9JXI9;C9JSG7;C9JJM9;C9JD81;C9J3W7;C9JI47	0.0316805	0.887364	0.791347
RAB12	A0A3B3ITT1;Q6IQ22	0.155578	0.631323	0.438325
RPL29	A0A3B3ITT5;P47914;F8WF43;C9IYI4	0.309925	0.382627	0.201458
ABCD3	A0A3B3ITW3;P28288;P28288-2;P28288-3	-0.408989	0.0544295	0.0124647
PRDM1	A0A3B3IU23;O75626-2;O75626;O75626-3;B2REA4	0.0897582	0.76979	0.610356
GEMIN2	A0A3B3IU42;H0YEL0;H0YDP6	0.0981695	0.752533	0.583087
HTT	A0A3B3IU44
STON2	A0A3B3IU55;Q8WXE9;Q8WXE9-3	-0.0468915	0.939631	0.88154
HM13	A0A3B3IUB5;Q8TCT9-5;Q8TCT9;A0A075B6F6;A0A0S2Z6F0;A0A3B3IT72;A0A0C4DGU3	-0.666304	0.0828202	0.0224338
MSTO1	A0A3B3IUD2;Q9BUK6-3;Q9BUK6-2;Q9BUK6;Q9BUK6-7;Q9BUK6-4;Q9BUK6-5;Q9BUK6-6	-0.423818	0.35223	0.177663
KIF1A	A0A3F2YNW9;A0A3B3IUA1;A0A3B3IU40;A0A3B3IT28;A0A3B3ITE5;A0A3B3ITF7;A0A3B3ITW6;Q12756;Q12756-3;Q12756-2;A0A3B3ITK3;H7C0K6;H7C3Y8	0.0719234	0.913097	0.833464
KIF18B	A0A494BYR6;Q86Y91-6;Q86Y91
MPRIP	A0A494BZV2;H0Y2S9;H7C3G6;J3QRL2;A0A1W2PPU9;K7EL39;J3KSK7;J3QL44;A8MZF8;K7EJ14	-0.375977	0.0464047	0.00997568
MRTFA	A0A494BZX7;W0Z7M9;A0A499FIJ6;E7ER32;A0A087X287;B0QY83;Q969V6;A0A087WU73;B0QY84;B0QY74;A0A669KBG1	-0.126395	0.69201	0.506722
EEF1AKMT2	A0A494BZY7;Q5JPI9;G3V238;H3BQF6;M0QZ67	-0.0292339	0.93083	0.864837
TMEM87B	A0A494BZZ8;Q96K49;Q96K49-2;A0A3B3IU29;H7C1G1;H7C0B3	0.202646	0.483227	0.288626
PARN	A0A494C002;F5H1Z4;H3BT23
HYOU1	A0A494C039;E9PJ21;A0A087WWI4;K7EQK2;Q9Y4L1-2;J3KTF1;Q9BST8;J3QQH7;J3QLE9;A0A087WW13;A0A087X214	-0.820167	0.0318159	0.00597693
KYAT1	A0A494C066;B7Z4W5;Q16773-2;Q16773;Q5T278;Q16773-3;Q5T277;Q5T276	0.491258	0.0508217	0.0113215
ANKLE1	A0A494C092;M0QX15;A0A499FJM0;Q8NAG6-1;Q8NAG6;A0A0A0MSC6;M0R002
TAZ	A0A494C0D2;Q16635-8;A0A499FJ53;A0A494C141;A0A494C004;A0A494C0C5;Q16635-3;Q16635-2;Q16635;Q16635-4;Q16635-7;F6Y2X3;A0A494C0V5;Q16635-9;Q16635-5;A6XNE1;Q16635-6;C9J699	-0.518836	0.356592	0.181183
DIMT1	A0A494C0G7;Q9UNQ2;A0A0C4DGB1;D6RCL3	0.782781	1.7259e-05	2.463e-07
ZNF827	A0A494C0H4;H0Y9M2;Q17R98-2;Q17R98;A0A590UJE4;H0Y9K9;G5E9Z1;Q17R98-3;A0A5F9ZGT0;A0A5F9ZHK5	0.273389	0.562226	0.366499
TTC21B;TTC21A	A0A494C0N4;Q7Z4L5;A0A0B4J1Y2;Q8NDW8-3;Q7Z4L5-2;Q8NDW8-6;Q8NDW8-5;Q8NDW8;Q8NDW8-7	0.125967	0.75588	0.587695
CLUH	A0A494C0R8;K7EIG1;I3L2B0;I3L318;I3L4B5;I3L3A3;I3L350	0.177508	0.291894	0.135057
RIT1	A0A494C0S1;Q92963;Q92963-3;Q92963-2;V9GYC3;V9GY29;A0A494C0U3
STAT6	A0A494C0T4;A0A1W2PNW1;H0YJH6;P42226;P42226-3;P42226-2;G3V5I8;G3V370;G3V5K5;G3V568;H0YIY2;Q5FBW6;G3V2L2;G3V2M3;G3V2H4	0.00214114	0.994751	0.990694
PARN	A0A494C0W0;O95453-2;O95453;O95453-3;A0A494C0K5;A0A494C0Q6;A0A494C1K5;A0A494C0Q2;A0A494C1N1;A0A494BZW7;A0A494C0P9;A0A494BZU6;A0A494C156;A0A494C1G3;O95453-4;H3BRK1	-0.0646971	0.794348	0.645884
STING1	A0A494C0W5;Q86WV6;A0A494C0T1;J3QTB1;A0A494C1N5	-0.0240542	0.969244	0.936067
TBCB	A0A494C0X0;Q99426;Q99426-2;K7EP07;K7EK42;K7EL99;K7EQH0;K7ER04	0.184647	0.467646	0.273507
ITGB2	A0A494C0X7;P05107;D3DSM0;J3KNI6;E7EVZ9;E5RK25;E5RIG7;E5RHT0;E5RFI0;E5RIE4;A8MVG7;E5RHE6;E5RK54	0.209238	0.764554	0.600472
FAM120A	A0A494C0Y9	-0.461733	0.314189	0.15145
RAB33B	A0A494C0Z5;Q9H082	-0.195395	0.420191	0.230813
MCM8;CRLS1	A0A494C100;Q9UJA3-3;Q9UJA3;Q9UJA3-2;Q9UJA3-4;Q9UJA2-2;Q9UJA2
KRI1	A0A494C108;Q8N9T8;H0YFD2;F8WFC1;H0YH26;REV__I3L4M5;REV__I3L2X7;REV__Q9UPN4-3;REV__I3L2J8;REV__Q9UPN4-2;REV__Q9UPN4	0.265789	0.309925	0.14775
AQP1	A0A494C115;K7N7A8;P29972-4;P29972-2;P29972-3;P29972;A0A494C1U4	1.02517	0.220055	0.0902508
ZMAT3	A0A494C120;Q9HA38-2;Q9HA38;C9J8H5
DIP2A	A0A494C143;Q14689-6;Q14689;Q14689-3;Q14689-2;Q14689-4;Q14689-5	-0.0098321	0.979492	0.956344
STAT2	A0A494C164;P52630-4;P52630;B4DLC8;A0A494C1L3;A0A494C0B5;B4DHE0	-0.489932	0.0358654	0.00706466
PRKAG2	A0A494C1K7;Q9UGJ0-3;Q9UGJ0;A0A494C0H7;A0A494C094;F8WDA1;A0A494C188;A0A494C155;E9PGP6;A0A494C068;Q9UGJ0-2;A0A494C1R6
LRBA	A0A494C1L5;P50851-2;P50851;E9PEM5;A0A494BZW2;A0A494C0R9;H0YAC6;A0A3B3IS13;A0A3B3IU76;H0Y9N9;A0A3B3ISK3;H0YA17	-0.449905	0.00317763	0.00027332
ALDH1L2	A0A494C1M4;Q3SY69;Q3SY69-3;Q3SY69-2;H0YHN9;REV__Q14005-4;REV__H0YLH9;REV__Q14005-3;REV__Q14005-2;REV__Q14005	-0.522867	0.319854	0.154977
NBEAL2	A0A494C1V1;H0Y764;H7C3Y7;H7C408;H7C354
SART3	A0A499FI31;Q15020;Q15020-4;Q15020-2;H0YHU8;F8W667;A0A494C0L2;F8VZM2;Q15020-3;F8VVK9	-0.197469	0.255397	0.11094
PDIA4	A0A499FI48;C9JMN9	-0.942408	0.00400605	0.00037478
WDR26	A0A499FIZ0;Q9H7D7;Q9H7D7-2;H0Y9R3;C9JCS7;H0Y917;Q9H7D7-3;Q9H7D7-4	-0.0682331	0.701196	0.51757
WDR24	A0A499FJD3;A0A3B3ISA1;Q96S15	-0.372298	0.0824794	0.0223019
RIPOR3	A0A499FJE4;Q96MK2;Q96MK2-2
MYCBP2	A0A499FJI4;O75592;A0A0C4DGY7;A0A087WY34	0.203582	0.257055	0.11203
TGFB1;TGFB2	A0A499FJK2;P01137;M0R2S0;P61812;P61812-2	0.16197	0.659548	0.468552
FECH	A0A499FJN5;K7EJX5	0.3242	0.375177	0.195329
RBM15	A0A499FJY3;A0A087WWP4;Q96T37-4;Q96T37-2;Q96T37-3;Q96T37;A0A494C001	-0.0588318	0.688475	0.502398
APOBR	A0A4V7I447;Q0VD83;Q0VD83-3	-0.0020784	0.996887	0.995048
CGREF1	A0A4W8VYG7;A0A4W8W4R1;Q99674;Q99674-3	2.24741	0.0266131	0.00468348
IGHV3-72	A0A4W8ZXM2;A0A0B4J1Y9	-0.13303	0.944123	0.890099
COBLL1	A0A590PXD8;Q53SF7-3
ACD	A0A590TQL1;R4GNJ5;Q96AP0-2;Q96AP0;R4GMR6	-0.226009	0.161548	0.0579642
ERCC6L2	A0A590UJ07;Q5T890;H0Y3T7;A0A590UJV1	0.954484	0.00780338	0.00089679
DLG1	A0A590UJ08;A0A590UJC5;Q12959-4;Q12959-2;A0A590UJ25;A0A590UJL2
SCN9A	A0A590UJB2;A0A0C4DG82;A0A2R8YDP4;Q15858-4;Q15858-3;Q15858-2;Q15858
PPP2R2A	A0A590UJJ1;E5RJV1
SLMAP	A0A590UJK3;Q14BN4;A0A590UJU9;H7BZK0;Q14BN4-4;Q14BN4-5;Q14BN4-6;A0A590UJT5;Q14BN4-7;H7BZW9;Q14BN4-8;H7C5G9;A0A590UJG7;A0A590UJP6;A0A590UK66	0.204304	0.276163	0.124399
STS	A0A590UJL0;P08842;A0A590UJY9;A0A590UJT4	0.192401	0.816712	0.677589
GNAS	A0A590UK28
L3MBTL1	A0A590UK80;A0A3B3ITG5;A0A3B3IT75;B0QYN4;A0A3B3ISV7;A0A0A0MRR4;A0A3B3ISS0;A0A3F2YNZ1;Q9Y468-2;Q9Y468-4;Q9Y468-1;Q9Y468;A0A3B3ISK5;A0A3B3IUA3;H0Y7I2;A0A3B3ISP5
GAS2L1	A0A5E8;Q99501;Q99501-4;Q99501-2;Q99501-3;C9JFI0;C9JRR6	-0.161779	0.791883	0.64111
AMPD2	A0A5F9UK94;H0Y360;Q01433;Q01433-2;Q01433-5;Q01433-3;Q01433-4;A0A590UK85;A0A590UJY6;E9PJF6;E9PIJ1;A0A590UJX5;H0YF16;A0A590UK60;H0YE32;A0A590UJD1	-0.604133	0.00876516	0.00105253
SDF4	A0A5F9UP49;Q9BRK5;Q9BRK5-2;Q9BRK5-5	-0.795869	0.108747	0.0327832
FBXW4	A0A5F9UQ55	-0.0131325	0.974121	0.945725
SPCS1	A0A5F9YFS9;C9JBL1	-0.117285	0.846194	0.724077
MUTYH	A0A5F9ZGZ0;Q5T413;A0A5F9ZI14;E9PMH1;A0A5F9ZI60;A0A5F9ZHI2;Q5T418;F6XXJ4	-0.0891932	0.933152	0.869188
MFSD4B	A0A5F9ZH84;A0A5F9ZH60;A0A5F9ZH20;Q5TF39	0.130993	0.768348	0.607231
PRIM1	A0A5F9ZHB6;P49642;A0A3B3ITS8;F8VNY2;H0YIP2;F8VSB2	-0.253308	0.312422	0.150214
BTD	A0A5F9ZHF5;A0A5F9ZH97;A0A5F9ZHE9;A0A5F9ZHR1;A0A2R8Y5J9	0.393172	0.653079	0.462764
ACAT1	A0A5F9ZHJ0;A0A5F9ZHD4;A0A5F9ZI66	1.59032	0.0106239	0.00135348
SACM1L	A0A5F9ZHN7;Q9NTJ5;E9PGZ4;Q9NTJ5-2;C9JV50;F8WDN7;F8WCQ2	0.0225273	0.946633	0.894396
ASCC1;PRODH	A0A5F9ZHP1;Q8N9N2-2;A0A5F9ZH79;Q8N9N2;H0YCB3;A0A5F9ZI37;A0A5K1VW55;A0A5F9ZI10;H0YE76;E9PQZ6;H0YER2;E9PM82;E9PKM6;E9PL92;E9PR40;A0A5F9ZGP6;H0YE79;E7EQL6;A0A087WWM6;E9PQ44;E9PJM2;C9JIW4;O43272-2;O43272-1;O43272	0.126152	0.425013	0.235144
PRIM2	A0A5F9ZHU7;P49643;A0A5F9ZHR0;P49643-2;A0A096LP51	-0.416255	0.103191	0.03041
AP1S2;AP1S3	A0A5F9ZI43;A0A5F9ZHX2;H0Y673;B8ZZZ1;Q96PC3-3;Q96PC3;Q96PC3-2
EED	A0A5F9ZI63;H0YEL4;E9PMU3	-0.0598291	0.75588	0.587814
TET3	A0A5H1ZRP3;O43151;O43151-2;O43151-3	-0.803558	0.0546001	0.0125235
DDX17	A0A5H1ZRQ2;A0A1X7SBZ2;Q92841;Q92841-3;Q92841-1;Q92841-2;A0A0U1RQJ0	-0.154706	0.349359	0.175937
IGLC7	A0A5H1ZRQ7;A0M8Q6	-1.75261	0.293502	0.136188
PCM1	A0A5H1ZRS1;Q15154-5	-0.672373	0.00016211	4.9979e-06
IGKV2D-28;IGKV2-28;IGKV2-40;IGKV2D-40;IGKV2D-30	A0A5H1ZRS2;A0A075B6P5;P01615;A0A087X0Q4;A0A087WW87;P01614;A0A075B6S6	-0.822945	0.57498	0.37856
TRBC1;TRBC2;TRB	A0A5H1ZRT1;A0A5H1ZRR3;A0A0G2JMB4;P0DTU4;P01850;A0A5B9
ETNK1	A0A5K1VW28;Q9HBU6;H0YH69;Q86U68;Q9HBU6-2;H0YFP7	-0.072093	0.873427	0.766135
VDR	A0A5K1VW50;P11473;P11473-2;F8VRJ4;F8VVY8;F8VXQ9;F8VPF8
DMAC2L	A0A5K1VW60;Q99766;A0A2R8YDJ1;A0A5F9ZGZ2;A0A5K1VW82;G3V467;Q99766-3;Q99766-2	0.728896	0.0396633	0.00804114
ATP8B2	A0A5K1VW70;P98198;P98198-3;P98198-2;P98198-4	-0.226369	0.464223	0.270049
AKT3	A0A5K1VW74;Q9Y243-2;Q9Y243;A0A5F9ZHU3;A0A5F9ZGY0;F8VS91;A0A5F9ZHA9;A0A5F9ZGZ4
PRIMPOL	A0A5S6SZ32;Q96LW4-2;Q96LW4;H0Y9N8	0.487651	0.447466	0.254223
PCSK5	A0A669KA35;Q5JSG7;Q92824-2;Q92824;B1AMG5;B1AMG8
GBF1	A0A669KB10;A0A669KBG8;Q92538-3;Q92538-2;Q92538	-0.183206	0.205494	0.0813988
MAP2	A0A669KB77;P11137-3;P11137;P11137-2;E7EV03;A8MZ31	0.037165	0.962558	0.923645
PCSK9	A0A669KBG0;Q8NBP7;Q8NBP7-2
WIZ	A0A669KBG4;B9EGQ5;O95785-4;A0A2R8YFV2;O95785;O95785-2	0.433781	0.0003722	1.5449e-05
CUL7	A0A669KBH4;Q14999;Q14999-2;A0A669KB95;A0A669KAU7	-0.120646	0.719231	0.539292
STAT1	A0A669KBK4
SFMBT2	A0A669KBL2;Q5VUG0;Q5T980;Q5T981
RFX7	A0A669KBM4;H0YLX2;Q2KHR2-2;Q2KHR2
ZBTB3	A0A6E1W9L1;Q9H5J0
LDB1	A0A6E1WJ75;Q86U70;Q86U70-2;Q86U70-3	-0.326455	0.333564	0.164581
EFCAB14	A0A6I8PIP2;A0A6I8PU78;A0A6I8PIF8;A0A5F9ZHQ6;O75071;A0A6I8PS42
LARS1	A0A6I8PIV1;Q9P2J5;B4DER1;A0A6I8PIT3;A0A6I8PRS0;Q9P2J5-2;A0A6I8PLB8;A0A6I8PL42;A0A6I8PS05;A0A6I8PLB3;A0A6I8PIP7;A0A6I8PTV8;Q9P2J5-3;A0A6I8PRU9;A0A6I8PRP1	0.640311	0.00028796	1.1192e-05
GPATCH11	A0A6I8PRS5;Q8N954;Q8N954-2;A0A6Q8JGY2	-0.770479	0.00014434	4.2202e-06
CELSR1	A0A6I8PRU0;Q9NYQ6;A0A6I8PL36;A0A6I8PRD4	0.585012	0.0735993	0.0188678
AGO1	A0A6I8PTZ8;Q9UL18;Q5TA58;A0A0U1RQZ8	-0.262152	0.0639767	0.0155183
GOLGA2	A0A6Q8KRG2;Q08379;A0A1W2PQY5;R4GND7;REV__A0A6Q8PG76;REV__Q5SY18;REV__O94827-4;REV__O94827-5;REV__O94827-3;REV__O94827;REV__O94827-7;REV__O94827-2;REV__O94827-6;REV__A0A5F9ZHW8	-0.216424	0.307222	0.145871
ARID1B	A0A6Q8NVI4;A0A3F2YNW7;Q8NFD5-4;A0A1B0GVK1;A0A1B0GTJ8;A0A1B0GWJ2;A0A1B0GV63;H0Y2R3;A0A1B0GTI6;A0A6I8PTU7;A0A1B0GU09;A0A1B0GUG2;A0A1B0GUC6;A0A1B0GV92;A0A1B0GU65;A0A1B0GTE8;A0A1B0GVH0	-0.359549	0.0193739	0.00299812
DYM	A0A6Q8PF81;Q7RTS9;Q7RTS9-2;J3QR81;J3QRD8	-0.0338468	0.94298	0.887211
MID1	A0A6Q8PF94;O15344;A0A6Q8PGA5;C9J453;O15344-2;A0A087X0X0;A0A087X255
KIF2A	A0A6Q8PFA6;A0A6Q8PH57;O00139-2;H0Y8H2;A0A669KBE9;D6RD93;A0A6Q8PGD0	0.400593	0.114817	0.0353846
ACTB	A0A6Q8PFE4	0.598391	0.54918	0.353119
PTBP2	A0A6Q8PFE6;Q9UKA9;Q9UKA9-2;A0A6Q8PFC0;Q9UKA9-4;Q9UKA9-3;A0A6Q8PEZ3;Q9UKA9-5;B4DI28;Q9UKA9-6;A0A6Q8PH43;A0A6Q8PH82
LMNA	A0A6Q8PFJ0;P02545;P02545-3;P02545-6;A0A6Q8PHQ9;P02545-5;P02545-4;A0A6Q8PF80;A0A6Q8PGH0;A0A0C4DGC5;A0A6Q8PFM1;A0A6Q8PF59;A0A6Q8PFF5;REV__Q5VX52	-0.721212	0.0271797	0.00483208
MFN2	A0A6Q8PFJ4;O95140;A0A6Q8PGA3;A0A6Q8PGV8;A0A6Q8PGS9;O95140-2;A0A6Q8PGR2;Q5JXC5;A0A6Q8PH07;A0A6Q8PFT5	-0.143699	0.344798	0.172439
FANCD2	A0A6Q8PFY3;Q9BXW9;Q9BXW9-1;Q9BXW9-3;H7BZJ7;Q9BXW9-4;F8WE37	0.273783	0.430637	0.23996
TFG	A0A6Q8PFY7;Q92734-2;Q92734;A0A6Q8PFC4;A0A6Q8PH89;A0A6Q8PH27;A0A6Q8PG00;A0A6Q8PG04;A0A6Q8PGS4;A0A6Q8PF40;Q92734-4;Q92734-3;C9JJP5;C9JUE0;C9JTY3;A0A6Q8PF51	-0.0419326	0.892639	0.800227
CRPPA	A0A6Q8PG39;A4D126-2;A4D126;A0A6Q8PHI3;A0A6Q8PF75
FANCI	A0A6Q8PGF4;A0A6Q8PH09;Q9NVI1;Q9NVI1-1;Q9NVI1-2;F8W7R3;H3BP78;H3BT54;H3BMG4;Q9NVI1-4;H3BQE2;H3BS60;H3BN35	0.204306	0.530081	0.333463
CAST	A0A6Q8PGN6;H0Y9H6	-0.0320198	0.947674	0.896616
LSP1	A0A6Q8PGR6
CCND2	A0A6Q8PGZ3;P30279
SLC12A6;SLC12A5;SLC12A4	A0A6Q8PH21;Q9UHW9-4;Q9UHW9;Q9UHW9-3;Q9UHW9-5;H0YMQ9;B3KXX3;H0YKQ8;H0YKE6;H0YKJ2;Q9H2X9-2;H0YKL8;J3QSF2	-0.0049099	0.988623	0.974865
SIPA1L2	A0A6Q8PH54;A0A6Q8PFQ0;Q9P2F8;Q9P2F8-2
INF2	A0A6Q8PHA2;Q27J81;A0A6Q8PGN3;A0A6Q8PH71;A0A6Q8PHG2;A0A6Q8PF44;A0A6Q8PH25;A0A6Q8PF29;A0A6Q8PFW4;A0A087X118;A0A6Q8PGC7;A0A0A0MQU1;A0A6Q8PH63;A0A6Q8PFN5;A0A6Q8PGU8;A0A6Q8PHS8;A0A6Q8PFB9;A0A6Q8PH59;A0A6Q8PGY8;A0A6Q8PH52;A0A6Q8PGK9;A0A6Q8PFY4;A0A6Q8PG64;A0A6Q8PFJ1;Q27J81-3;A0A6Q8PGX4;A0A6Q8PF91;A0A6Q8PEY5;A0A6Q8PEY8	-0.690973	0.031612	0.00592346
TRIM2;MND1	A0A6Q8PHG4;A0A6Q8PF18;A0A6Q8PFL9;Q9C040;A0A6Q8PFM2;A0A6Q8PHP4;A0A0J9YX34;A0A6Q8PFI4;A0A6Q8PH06;A0A6Q8PG16;A0A6Q8PFB0;Q9C040-2;A0A6Q8PF63;A0A6Q8PGG4;A0A6Q8PF74;A0A6Q8PEY7;A0A6Q8PFX3;A0A6Q8PHE9;A0A6Q8PHR6;A0A6Q8PFS5;C9J084;A0A6Q8PGL5;A0A6Q8PFV0;A0A6Q8PG79;A0A6Q8PGE9;A0A6Q8PF82;A0A6Q8PGR7;A0A6Q8PFE3;A0A6Q8PHG3;D6R9E3;A0A087WTC6;Q9BWT6;A0A6Q8PEY9;A0A6Q8PH39;A0A6Q8PGS7;D6RIA0;D6RCT6;A0A6Q8PHB2;A0A6Q8P…	-0.295023	0.294751	0.137119
TRIP12	A0A6Q8PHK0;A0A6Q8PGG9;Q14669-2;Q14669-4;G5E9G6;C9JLD7;H7C1L9;C9JLJ5;C9JSX9;F8W9P3;H7C2Y1	-0.16356	0.211711	0.0851015
SBF2	A0A6Q8PHP8;A0A6Q8PH13;Q86WG5;A0A6Q8PH87;Q86WG5-3;H0Y767;H0YDZ1
SLC12A8	A0AV02-4;A0AV02-5;A0AV02-3;A0AV02;A0AV02-2
RBM47	A0AV96;A0AV96-2;D6R9D6;B7Z8Z7;D6REZ6;D6RBS9;D6R9M7;D6RBP6;D6RA49;D6RFL5;D6RCT1	-0.584615	0.00508442	0.00050564
E2F8	A0AVK6;E9PMT9
UBA6	A0AVT1;A0AVT1-2;A0AVT1-3;A0AVT1-4;H0Y8S8;H0Y9U5	-0.530032	0.00075568	3.9615e-05
UHRF1BP1L	A0JNW5;A0A0C4DGH6;A0JNW5-2;H0YHT7;F8W665;F8VW65;F8W1I2	-0.280817	0.0409592	0.00842671
SHTN1	A0MZ66;A0MZ66-3;A0MZ66-4;A0MZ66-6;A0MZ66-5;A0MZ66-8;A0MZ66-2;A0MZ66-7	-0.427179	0.229232	0.0955589
TMEM223	A0PJW6	0.251521	0.496855	0.301177
TMEM120B	A0PK00	0.4838	0.0678357	0.0168938
ARHGAP10	A1A4S6;H0Y8W5	-1.15735	0.0407329	0.00834594
ARHGEF37	A1IGU5;D6RJH4
ILVBL	A1L0T0;M0R026;M0QZX5;E9PJS0;M0R1B5	0.0621649	0.824025	0.688234
NDUFAF8	A1L188	1.19448	3.3911e-05	5.6138e-07
PLEKHG3	A1L390-3;A1L390;A1L390-2;G3V311;A0A0U1RR71;G3V3I3;G3V278
SH3PXD2B	A1X283;G3V144;A0A1B0GUF2
ACO2	A2A274;Q99798	-0.0468185	0.912601	0.832245
ZC3H12D	A2A288;A2A288-4;B7ZBA4;A2A288-3
FRMD3	A2A2Y4-3;A2A2Y4-5;A2A2Y4-2;A2A2Y4;Q5JV61;A2A2Y4-4	0.443227	0.406168	0.220528
TRPM3	A2A3F7;Q9HCF6-11;H7BYP1;G5E9G1;A2A3F3;A2A3F4;E9PBI7;Q9HCF6-8;Q9HCF6-4;Q9HCF6-2;Q9HCF6-5;Q9HCF6-6;Q9HCF6-3;Q9HCF6-7;Q9HCF6;Q9HCF6-10	2.1198	0.00302108	0.00025441
RPS6	A2A3R5	-0.0149724	0.973783	0.944345
CEP350	A2A4F6
HLA-DQB1	A2AAZ0;Q5Y7D6;Q5SU54;A0A140T9H9
HLA-C	A2AEA2;P10321;P10321-2;A0A140T9E1;A0A1W2PRU9
HLA-DRB1	A2BFX2;A0A5S8K7D1	0.0222775	0.987659	0.973412
NBAS	A2RRP1;A2RRP1-2;H0Y5G7;H7BZR3;H7C007;C9JCM7;H7BZU5;H7C1U4	0.0201373	0.923063	0.851862
TARS3	A2RTX5;A2RTX5-2;B7ZLP8;H0YKB9	0.458016	0.0513451	0.0115058
CCDC66	A2RUB6-3;A2RUB6;F8WCY0;F8WDJ0;C9JYB8;A2RUB6-4;A2RUB6-2
TYW5	A2RUC4-2
TYW5	A2RUC4;A8KAJ9	0.117039	0.553209	0.357303
MAP9	A2VCS9;E7ETZ8;Q49MG5;A0A0C4DG83;Q49MG5-2;A8MSM7
FUOM	A2VDF0;X6R6T9;X6RK00;A2VDF0-2	-1.14211	0.00633197	0.00067984
VWA8	A3KMH1-2
VWA8	A3KMH1-3;A3KMH1	0.507211	0.115339	0.0355729
SBNO1	A3KN83-2;A3KN83;A3KN83-3;A3KN83-4	0.0744145	0.55254	0.356738
FAM221A	A4D161;B8ZZQ8;A4D161-2;F8WCP2;F8WCP3;A4D161-3
GSAP	A4D1B5;A4D1B5-3;A4D1B5-2;H7C0Q7;A4D1B5-4
ZNF804B	A4D1E1;A0A087WUA7
GTPBP10	A4D1E9;A4D1E9-2;C9J8R7;C9JNI1;C9JEQ8;F8WBB5;A4D1E9-3;F8WBY0;F8WCN4	0.345475	0.0966648	0.0278653
WDR91	A4D1P6;A4D1P6-3	-0.244377	0.125188	0.0398749
RAB19	A4D1S5;A4D1S5-2
DENND11	A4D1U4;C9J7X6
MBLAC1	A4D2B0;C9JAV3
PEDS1	A5PLL7;A5PLL7-2;Q5TGE2
TRAPPC13	A5PLN9-2;A5PLN9;A5PLN9-7;D6RB83	0.00219868	0.994293	0.988157
CNOT1	A5YKK6;A5YKK6-2;A5YKK6-3;A5YKK6-4;H3BMZ2;H3BNB1;H3BTH2;H3BMH0;H3BT18;H3BU44;H3BR89	-0.188669	0.0157954	0.0022776
BST1	A6NC48;Q10588;H0Y984;Q10588-2;H0Y8G4;H0Y9Q9	-0.142656	0.832415	0.701701
ZMYM3	A6NC58
CCDC88B	A6NC98;A6NC98-4;A6NC98-2;A6NC98-3;A6NC98-6	0.407499	0.0305951	0.00567052
ANKRD33B	A6NCL7;D6R912
FAM83G	A6ND36;A6ND36-2;K7EKG0	0.579215	0.221172	0.0908728
HAUS7	A6NDA1
PGP	A6NDG6;H3BV17	-0.564884	0.00199601	0.00014881
C5orf51	A6NDU8;A0A0C4DGW6	0.266422	0.0584807	0.0137994
RCCD1	A6NED2;G3V2I3;G3V3Q4	-0.337157	0.21246	0.0855857
HCFC1	A6NEM2;P51610-4;P51610-3	-0.0732901	0.663344	0.473874
TSPAN14	A6NEP9;Q8NG11-2;Q8NG11;H7BXY6;Q8NG11-3	-0.0107437	0.985501	0.968608
ZNF316	A6NFI3	0.344938	0.0329151	0.00632163
TCAF2;TCAF2C	A6NFQ2;A6NFQ2-3;A6NFQ2-2;Q8N1I1;A0A1B0GVM2	-0.414419	0.0898212	0.0250736
DYNLT3	A6NGJ0;P51808;F2Z328	-0.688147	0.00564728	0.00058735
TRAF3	A6NHG8;Q13114;Q13114-2;H0YL26;H0YL25;H0YMI8	0.476578	0.167647	0.0610776
TUBAL3	A6NHL2-2;A6NHL2	-0.360391	0.309228	0.147232
FBLL1	A6NHQ2	-0.170629	0.887364	0.791002
SMCHD1	A6NHR9;A6NHR9-2;J3KTL8;A6NHR9-3;A0A2R8YCU7;J3QSH1;A0A2R8YE92;J3KTK7;J3KRK8	-0.223747	0.212853	0.0858204
CASTOR2;CASTOR1	A6NHX0;F2Z3I9;F2Z2C1;F8WD52;B7WPJ3;Q8WTX7	0.00424082	0.994293	0.987924
ARHGAP42	A6NI28;E9PJK4;H0YEJ7;H0YDU1	-0.138517	0.729452	0.553652
LILRA5	A6NI73-4;A6NI73-3;A6NI73-2;A6NI73	0.230175	0.575937	0.379513
CCDC69	A6NI79;H0YBY5;H0YB32	0.28176	0.344798	0.172389
UNC119B	A6NIH7	-0.0316992	0.888665	0.794037
METTL15;METTL15P1	A6NJ78;A0A0U1RR76;A6NJ78-2;A6NJ78-4;P0C7V9;A0A0U1RRF2;B5MC64;A0A0U1RR64;A0A0U1RRD2;F8WD83;A6NJ78-3	0.206193	0.45646	0.262331
SOWAHD	A6NJG2
LIPT2	A6NK58;H0YD50	0.310727	0.412372	0.225044
RENBP	A6NKZ2;P51606;P51606-2;H7C1A7;H7C2G7;H7C317	-0.0074342	0.987584	0.972621
PTBP1	A6NLN1;K7ES59;A0A087WU68	0.321104	0.114224	0.0351059
ZFP92	A6NM28
P35237	A6NM71	-0.589473	0.158781	0.0565523
DIAPH2	A6NML8;C9J6U3;O60879-2;K4DI95;O60879-3;O60879	0.311512	0.433776	0.242561
PHKA1	A6NMN0;P46020-2;P46020;A6NIT2;P46020-3	-0.350007	0.226072	0.0938621
POLA1	A6NMQ1;P09884;A0A087WU64;A0A5F9ZHW2	-0.0850967	0.766887	0.60396
SHROOM1	A6NN40;Q2M3G4-2;Q2M3G4;C9JXU1
CD9	A6NNI4;A0A2R8Y478;G8JLH6;P21926;A0A087WU13	-0.0198519	0.98591	0.969944
RIMBP3B;RIMBP3C;RIMBP3	A6NNM3;A6NJZ7;Q9UFD9;J3KP16
BTBD11;ABTB2	A6QL63-5;A6QL63-2;A6QL63-3;A6QL63;H0YHR1;C9JV03;Q8N961-2
ARHGAP32	A7KAX9;A7KAX9-2;G3V174
MDM2	A7UKX8;F5GWH7;J3KN53;E7EPE2;Q00987-8;Q00987-9;Q00987;Q00987-11;F5H4Q8;A0A0A8KB88;Q8TE47
POM121C;POM121B;POMZP3	A8CG34;A8CG34-2;A6NF01;C9JER0;C9J370;A0A0J9YWR1;Q6PJE2-5;Q6PJE2;C9JFL1;A8MY32	-0.0167217	0.948865	0.898975
ZNF839	A8K0R7;A8K0R7-2;A8K0R7-5;H0YM94;H0YM06;H0YKI3;H0YNU6;H0YLB6;H0YKY1;H0YMU1
PLEKHA2	A8K727;A0A087WZ32;Q9HB19;A0A087X038;E5RHB5;E5RGP3	-0.60695	0.00582962	0.00061052
HSPA8	A8K7Q2	0.397702	0.611697	0.416799
EFCAB7	A8K855-2;A8K855
ZNF561;ZNF562	A8KAD9;K7EIE6;Q6V9R5-2;Q6V9R5;Q8N587;C9IZJ4;Q8N587-2;K7ELE4;K7ENE4
YDJC	A8MPS7;A8MPS7-3;A8MPS7-2
AFDN	A8MQ02;P55196;P55196-5;J3KN01;Q5TIG5;P55196-6;H0Y8L4;H0Y9I0;H0Y948;F8W9I4;E9PFY5;H0Y8U8;H0YA98	0.0291717	0.947418	0.895933
RAPGEF5	A8MQ07;A0A590UJR0;Q92565;Q92565-2;C9JBS6;C9JHM4;E9PGY3	0.285706	0.651148	0.459792
CENPX	A8MT69;A8MT69-2;J3QR35;J3QR01;A8MT69-3	0.177433	0.65447	0.463982
RAB37	A8MTC6;Q96AX2;Q96AX2-4;B7Z3L0;Q96AX2-3;A8MSP2;A8MZI4;Q96AX2-2	-0.372584	0.55356	0.357795
SUMO3	A8MUA9;A8MU27;P55854;P55854-2	0.482026	0.0759768	0.0198494
EIPR1	A8MUM1;Q53HC9;C9J0U9;D3YTH5;F8WDS8;C9JVR6;F8WDX0;F8WB12	-0.299606	0.00974356	0.00120275
RARA	A8MUP8;P10276-3;P10276-2;P10276;J3KSJ4
HIDE1	A8MVS5
BICD1	A8MVZ6;Q96G01-4;Q96G01-3;Q96G01;F8VZX7;F8W056;A0A087WYJ7;Q96G01-2;U3KQF7	-0.199039	0.731678	0.556571
SNX24	A8MXB7;Q9Y343-2;Q9Y343;H0YA25	-0.294748	0.556759	0.360798
MATR3	A8MXP9	0.0788567	0.714911	0.534022
NUDT19	A8MXV4	0.697243	0.00063143	3.034e-05
LILRA2	A8MZH0;A0A0G2JMW8;Q8N149-2;Q8N149;A0A0G2JMC9;Q8N149-3;Q8N149-4;A0A0D9SFC7;E9PDF4;A0A0G2JMR2	0.00318066	0.996887	0.994561
PDS5B	A9IYQ1
RNF185	A9X3U0;Q96GF1	0.301943	0.400347	0.215884
SRRM1	A9Z1X7;M0R1E7;M0QXG5;REV__X6R7H2;REV__E7EVG6;REV__Q5VV67-2;REV__Q5VV67	-0.126799	0.401282	0.216527
FER1L4	A9Z1Z3-3;A9Z1Z3
MYO1G	B0I1T2;A0A3B3IU30;B0I1T2-4;B0I1T2-3;F8WEW9;B0I1T2-2	-0.445014	0.271612	0.1216
CBX6	B0QXZ6;O95503	0.324372	0.499275	0.303422
EIF3L	B0QY89;Q9Y262;Q9Y262-2;B0QY90;C9JHP4;C9K0Q7;H7C3A0;H0Y7E6	0.013231	0.938625	0.879386
MIEF1	B0QY95;Q9NQG6;Q9NQG6-2;B0QY94	0.585532	0.00222002	0.00017231
TFEB	B0QYS6;B0QYS7;P19484;P19484-2;B1AKB5;A0A1B0GXL9;B1AKB4;B1AKB2;B1AKB1;Q709A8;B1AKA9;Q709A9	-0.3577	0.267	0.118734
HP1BP3	B0QZK9
HLA-A	B0UXQ0;A0A1W2PQS8;A0A140T941;A0A140T9Z6
APOC3	B0YIW2;P02656	-0.209883	0.817012	0.678132
RAC2	B1AH77;B1AH80	0.182341	0.592907	0.397808
TSPO	B1AH87;P30536	-0.159051	0.826284	0.691517
CENPM	B1AHQ6;Q9NSP4;B1AHQ7;Q9NSP4-4;Q9NSP4-2;B1AHQ8;Q9NSP4-3
CFHR1;CFHR2	B1AKG0;Q03591;A0A3B3IRW0;A0A3B3IS00;V9GYE7;A0A3B3IQ51;P36980-2;P36980	0.645424	0.402212	0.217366
MBNL3	B1AKI6;Q9NUK0-2;Q9NUK0;Q9NUK0-4;Q9NUK0-3;B1AKI5;B1AKI4;Q9NUK0-5;B1AKI2	-0.0248225	0.962243	0.923003
CDC37L1	B1AL69;Q7L3B6	0.511549	0.0141844	0.00197383
TMEM9	B1ALM5;Q9P0T7;F2Z389;B1ALM7;B1ALM8;B1ALM4
GNAQ	B1AM21
UNC13B	B1AM27;O14795;O14795-2;A0A0U1RRL2	-0.125742	0.730642	0.555091
UBE2J2	B1AMF0;Q8N2K1;Q8N2K1-3;D6RD90;A6NGS0;Q8N2K1-2;D6REN4;D6R9H0;D6RB84;D6RA15;B1AMF1;D6RC43	0.00255117	0.994463	0.99021
SEPTIN6	B1AMS2;Q14141-2;Q14141-4;Q14141;Q14141-3	0.304775	0.221213	0.0909424
CD58	B1AMW1;P19256-2;P19256-3;P19256;H0YDI1	0.128532	0.800368	0.655243
PRSS3	B1AN99;P35030-5;P35030-3;P35030-2;P35030-4;P35030
GUK1	B1ANH0;Q16774-2;B1ANG9;Q16774-3;B1ANH2;B1ANH3	-0.215495	0.290076	0.133798
CD55	B1AP13;P08174-2;P08174-4;P08174;P08174-3;P08174-5;H3BLV0;H7BY55;P08174-6;P08174-7;B1AP15;A0A2R8YDY3;A0A2R8YEC5;A0A2R8Y4B4	0.402803	0.191874	0.0740015
PSEN2	B1AP22;P49810-3;P49810;E5RHT1;P49810-2
USF1	B1AQP1;P22415;P22415-2;E9PME6;H0YD59	0.138889	0.244399	0.104376
MYO9A	B2RTY4-4;B2RTY4-2;B2RTY4;H3BRD5;B2RTY4-5;H3BV44;H3BMM1;H3BU05;H3BP49;B2RTY4-3;H3BSU8;H3BMS3	0.269031	0.226848	0.0943205
LIN52	B3KN83;Q52LA3;G3V5T8	-0.560283	0.00024043	8.7393e-06
PHC2	B3KPJ4;A0A0A0MSI2;Q8IXK0-2;Q8IXK0-4;Q8IXK0;Q8IXK0-5;Q8IXK0-3	-0.243335	0.144414	0.0488716
MAPK3	B3KR49;H0YEX6;E9PRH7
EIF3H	B3KS98;O15372;E5RFW7;E5RFH0	-0.018093	0.919541	0.844972
RALYL	B3KT61;Q86SE5;Q86SE5-3;E5RG71;E5RJ39;Q86SE5-2;E5RIX9	1.97276	0.0682197	0.0170304
CENPH	B3KVZ3;Q9H3R5;H0Y9E6;D6RBJ6	0.0545208	0.882451	0.779389
PES1	B3KXD6;H7C267;H7BYY8
PITPNB	B3KYB6
CNN2	B4DDF4;B4DUT8;Q99439;Q99439-2;H3BVI6;A0A087X271;A0A087X1X5;H3BQH0;U3KPS3;A0A087WV51	-0.301338	0.245053	0.104947
METTL6	B4DDX3;Q8TCB7;M0R0W0;Q8TCB7-2
MGMT	B4DEE8;P16455	-1.11272	0.00030497	1.2012e-05
CTNNB1	B4DGU4;A0A2R8YCH5;A0A2R8Y5A3;P35222;A0A2R8Y804;A0A2R8Y543;A0A2R8Y5C3;A0A2R8Y750;A0A2R8Y5Z1;A0A2R8Y7Z0;A0A2R8Y6G0;A0A2R8Y815;A0A2R8YG06	0.998732	0.024867	0.00427178
GIMAP6	B4DH95;Q6P9H5;Q6P9H5-2
SEC11C	B4DI03;K7EJQ7;Q9BY50;A0A0A0MR04	-0.394851	0.4311	0.240425
hCG_2002594;SEPTIN5	B4DJ62;C9JM82;E7EPG2;F8W9E5;H7C299	1.22337	0.162839	0.0587335
INTS14	B4DJL6;Q96SY0;B4DVT3;Q96SY0-4;Q96SY0-3;H3BRY6;H3BMK7;H3BP17	0.110229	0.613312	0.418857
TMEM104	B4DKL7;Q8NE00-2;Q8NE00;J3QQK2
CHURC1-FNTB;FNTB;CHURC1	B4DL54;P49356-2;H0YHA3;H0YID9;H0YHB4;H0YIM3;Q8WUH1-3;H0YJ25	-0.0207999	0.934019	0.871161
O75478	B4DLN1	0.612079	0.0111499	0.00144323
NQO1	B4DLR8;P15559-3;P15559-2;P15559;H3BNV2;H3BRK3
TMEM143	B4DMT0;Q96AN5-2;Q96AN5;M0R325;M0R153;M0QZ02;M0R1H7;Q96AN5-3	0.291326	0.651148	0.459861
MTERF1	B4DPR9;Q99551;C9JNM8;C9JE25
SEC61A1;SEC61A2	B4DR61;P61619;P61619-3;F8W776;Q8TC24;Q9H9S3-2;Q9H9S3-3;Q9H9S3;H7C1Q9;C9JXC6;H7C069;A6NK38;F2Z2C7;A6NIF9;C9JJV4;H7C1S8	0.251058	0.541089	0.34558
STK24	B4DR80;Q9Y6E0-2;H0Y630;Q5JV98;Q5JV99	0.201665	0.421187	0.231815
ZDHHC20	B4DRN8;Q5W0Z9
FAM222B	B4DRX9;Q8WU58
SIVA1	B4DTY2;G3V439;G3V3U1;O15304;H0YJN1;O15304-2	-0.0312919	0.932081	0.867277
MED29	B4DUA7;Q9NX70;M0R3F3;Q9NX70-2;M0R0U2;M0R0A0	0.0125632	0.945531	0.8929
CCDC28A	B4DUJ5;Q8IWP9	-0.47759	0.0155257	0.00222195
IKZF2	B4DWF2;Q9UKS7;A0A0A0MSL2;Q9UKS7-4;Q9UKS7-2;Q9UKS7-6;A0A0A0MT14;Q9UKS7-7;Q9UKS7-3;Q9UKS7-8;E7EPU0;E7EUI1
HNRNPC	B4DY08
TGFBR1	B4DY26;P36897;P36897-3;P36897-2;F8VVC4;H0YHS4;F8VXZ5;F8VRH6;F8W0K6;F8W1R9
COG8	B4DYU2;Q96MW5;H3BQV3;H3BSH5;A0A087X1T3;H3BMQ9;H3BUN2;J3QRV3	-0.408362	0.0426181	0.00889582
PKMYT1	B4DZM6;Q99640-3;Q99640;I3L3P0;I3L136;A6NHV6;Q99640-4;Q99640-2;I3L4K3;I3L4Y0;I3L1H7
DFFB	B4DZS0;O76075;O76075-2;J3KT26;Q96P72;G3XAD0;Q96P73;O76075-4;O76075-3	-0.128414	0.72367	0.544354
PEX5	B4E0T2;P50542;P50542-4;P50542-2;P50542-3;J3KPV0;F5H3X7;F5H5C0;F5H432;F5GXX3;F5H205;F5H637;F5GZ41;F5H0L9;F5GYB4	0.00967624	0.97175	0.940975
STK26	B4E0Y9;Q9P289;Q9P289-2;Q9P289-3	0.148089	0.470408	0.276173
TSPAN7	B4E171;B4DDG0;P41732
DERL1	B4E1G1;Q9BUN8-2;Q9BUN8;E5RGY0	-0.410506	0.281519	0.127555
RIOK3	B4E1Q4;O14730;O14730-2;J3QQL5;J3QLP4	0.128425	0.603814	0.408241
CFB;C2	B4E1Z4;E7ETN3;P00751;H7C5H1;A0A0G2JH38;P00751-2;H7C526;C9JRT3;F8WCJ9;A0A0G2JJM0;Q5ST52;F2Z3N2;Q8N6L6	0.390923	0.270301	0.120786
GNLY	B4E3H9;H0YDW8;P22749-2;P22749	0.586579	0.258473	0.112794
ADA2	B4E3Q4;Q9NZK5;A0A087X0I3;Q9NZK5-2;A0A3B3IT96;A0A3B3IRR5;C9IZA8;F5H7J3	0.344322	0.460518	0.2665
CORO1C	B4E3S0;H0YHL7;F8VV53
LBH	B5MBX5;B5MCP4;Q53QV2	-0.570128	0.121643	0.0382763
LIMK2	B5MC51;P53671-3	0.425449	0.0299225	0.00548125
MPV17	B5MC53;B5MCF8;P39210;E7EX18;G5E9F5;C9J473;H0Y6M5;A8MPV4;F8WEL3;B5MC10;A8MTD3	0.0882267	0.87373	0.76661
CFAP36	B5MCA1;Q96G28;Q96G28-2;B5MC35;B5MD16	-0.500901	0.162713	0.0585381
PES1	B5MCF9;O00541	0.519551	0.00639013	0.00069073
CLIP4	B5MCH3;Q8N3C7;Q8N3C7-3;Q8N3C7-2;G3XAK3;Q8N3C7-4
R3HDM2	B5MCU0;B5MCG9;Q9Y2K5;A0A0U1RRA6;H7C0E9;H0YIX9;Q9Y2K5-2;Q9Y2K5-3
SEPTIN2	B5MCX3;C9IY94;H7C2Y0;H7C310;C9JQJ4;B5MD47;H7C1T1	0.780876	0.0829916	0.0225101
MAPK12	B5MDL5;P53778-2;P53778
LDAH	B5MDU6;Q9H6V9;Q9H6V9-2;A0A0A0MSH6;Q9H6V9-3;B5MCU4;Q9H6V9-4;C9JUM0;C9JHU6;B5MCE2;B4DRG3;D3YTH1	-0.178039	0.38337	0.202262
GATA1;GATA2	B7WNQ9;P15976-3;P15976-2;P15976;P23769-2;P23769
TCF7	B7WNT5;P36402-7;P36402-11;P36402-3;P36402-8;P36402-12;P36402-4
ABHD18	B7WP89;A0A2R8YEZ0;Q0P651-3;Q0P651-2;Q0P651;Q0P651-4
EML3	B7WPE2;Q32P44;Q32P44-2;H0Y3M3;G3V1D0;G3V195;H7C355;C9J6V3;E9PJV5;E9PSB4;Q32P44-3	0.389535	0.0202708	0.00318069
RIC8B	B7WPL0;Q9NVN3-3;Q9NVN3-1;Q9NVN3;F8VY51;Q9NVN3-4;H0YHS3
PPM1M	B7XGB9;H7C3S3;Q96MI6-4;Q96MI6;Q96MI6-3;Q96MI6-2;H7C3K4
FBXO44	B7Z1P2;Q9H4M3-2;R4GNH4;R4GMZ8;A0A0A0MSI6;Q9H4M3	0.146795	0.728203	0.551288
BCAP29;DUS4L-BCAP29	B7Z2L0;A0A669KBH7;A0A669KB27;Q9UHQ4;H0Y7N8;C9JTE9;H7C5E2;A0A669KAY5;Q9UHQ4-2;C9IYK6;F8WB99	0.0615783	0.893218	0.80129
ACBD5	B7Z2R7;Q5T8D3-2;Q5T8D3-3;Q5T8D3-4;A0A087X0B8	-0.107527	0.79777	0.651154
TPCN1	B7Z3R2;Q9ULQ1;Q9ULQ1-3;H0YIK4;Q9ULQ1-2	0.0590959	0.882451	0.779616
FGD4	B7Z493;E9PJX4;F8VWL3;Q96M96;F8W1R0;E9PNX0;E9PQT1;Q96M96-2;Q96M96-3;H0YDQ0;J3KSS3;F8VVF1	-1.30624	2.2383e-05	3.4369e-07
BTBD10	B7Z503;Q9BSF8;Q9BSF8-2;E9PKU9
ZNF747	B7Z5R0
SLC9B2	B7Z676;E9PE63;D6RGJ7;Q86UD5-2;Q86UD5
DDX27	B7Z6D5;Q96GQ7;A0A087X059;A0A087WYH5	0.358071	0.075469	0.0196277
ZNF814;ZNF552;ZNF587B	B7Z6K7;A0A087WWD1;Q9H707;A0A494C1I7;M0QY62
NPRL3	B7Z6Q0;Q12980;B1B1F5;F8WDA5;A0A087WTD0;F8WCB2;A0A087WTE2;A0A087WTP7;F8WEK7	-0.515793	0.0774646	0.0203772
TMEM106A	B7Z779;K7ERE2;Q96A25
RANBP3	B7Z7F3;K7EIJ4;K7EID7;K7ENB9;K7ESQ0;K7ENJ2;K7EMH9	0.470723	0.0020817	0.00015608
GPR89A;GPR89B	B7ZAQ6-2;B7ZAQ6-3;P0CG08;B7ZAQ6;A0A087WW78;A0A087WW82;U3KPV2;E9PKY3	-0.0092452	0.98553	0.969333
PPP1R3G	B7ZBB8
FOXP4	B7ZBM3;Q8IVH2-2;Q8IVH2;Q8IVH2-3;A2A312;A0A590UJX7
SH3GLB2	B7ZC38;Q9NR46;Q9NR46-2;B7ZC39;F8WFB9;G5E9J1;H7C1Z6	0.203904	0.393334	0.210507
FNBP1	B7ZL14;Q96RU3-4	1.22771	0.00210617	0.00015924
VARS2	B7ZL25;B4E0K6;A0A0G2JL52	0.299058	0.293502	0.136148
COX18	B7ZL88;Q8N8Q8	1.03713	0.018225	0.00274163
NAIP	B7ZLE8;A0A0G2JS53;E7EQW0;Q13075;A0A0G2JNC7;Q13075-2;A0A0G2JQE0;H0YAX2;E5RJA3;REV__B4E1N1;REV__Q6NXE6-2;REV__Q6NXE6	0.69721	0.344257	0.171804
LOC402624	B7ZLF3;A0A286YF50	0.480146	0.060507	0.0144614
CPEB4	B7ZLQ8;Q17RY0-2;Q17RY0;E5RJM0;A0A590UJI5;H0YBG1;A0A590UJN2	0.247303	0.166722	0.0606009
SRGAP2;SRGAP2B;SRGAP2C	B7ZM87;O75044;A0A075B7B5;A0A286YEY3;P0DMP2;Q5VZB4;P0DJJ0;E9PDX4;A0A087WW56;A0A075B7E9;A0A087X0L1;A0A075B7C8;A0A075B7E6;A0A075B743;A0A087X1G6	-0.502349	0.0349078	0.0068324
MTHFD1L	B7ZM99;A0A087WVM4;H0Y327;Q5JYA8;Q4VXM0;Q4VXV2;Q4VXM1	0.343827	0.360474	0.18348
GTDC1	B8ZZ45;Q4AE62-6;Q4AE62-2;Q4AE62-5;Q4AE62;C9JIH3;Q4AE62-3;Q4AE62-4
MZT2B;MZT2A	B8ZZ87;Q6NZ67;H7C173;A0A494C0V9;H7BZ50;H7C202	-0.403635	0.16762	0.0610478
GLS	B8ZZA8	-0.342363	0.505907	0.310177
SAMD12	B8ZZB7;H0YEJ0;Q8N8I0;F8VYB8
METTL5	B8ZZE3;B8ZZC8;Q9NRN9;B8ZZY8;H7C0M7;E7EMN2;F5H4E8	0.374184	0.141837	0.047727
STK16	B8ZZI5;B8ZZN3;O75716;B4DPS1
MITD1	B8ZZL5;Q8WV92;H7C3Q6;F8WED5;A0A1W2PP14	-0.782256	0.235347	0.0992375
CAPG	B8ZZL6
SUMO1	B8ZZN6;P63165;B8ZZJ0;B9A032;B8ZZ67;P63165-2	0.196087	0.20328	0.0803755
PTMA	B8ZZQ6;P06454-2;P06454;B8ZZA1;B8ZZW7;H7C2N1	-0.52025	0.0251342	0.00435084
ANKZF1	B8ZZS4
ATF2;CREB5	B8ZZU6;P15336-5;P15336;E9PBF9;P15336-4;H7C2N6;P15336-7;E9PEK8;P15336-3;F5H629;P15336-2;C9JCI8;P15336-6;P15336-8;H9KVC5	-0.806635	7.9239e-05	1.9582e-06
CD8A	B8ZZZ4;P01732-2;P01732;P01732-3	0.262546	0.576951	0.380666
TSGA10	B8ZZZ9;F8WA32;A0A669KBL0;Q9BZW7
USP39	B9A018;Q53GS9;Q53GS9-3;A0A087X1B2;Q53GS9-2;F8WC91;C9JIU2;C9J0X5;A0A087WW31	-0.109018	0.466211	0.271919
HIBCH	B9A058;H7C1A5;H7C126	0.524764	0.35223	0.177721
PLCH2	B9DI82;O75038-3;O75038;O75038-2;O75038-4;O75038-5
ZNF507	B9EGE7;Q8TCN5;Q8TCN5-2
OAS1	C6EMZ7	-0.0495041	0.982889	0.963199
NDUFA5	C9IZN5
SSR1	C9IZQ1
AJM1	C9J069
ZC3HC1	C9J0I9;Q86WB0;Q86WB0-2;Q86WB0-3;F8WAU5;F8WBD7;F8WDK5;F8WF13	-0.142873	0.298816	0.14016
CCDC126	C9J0J0;Q96EE4
PFN2	C9J0J7;G5E9Q6;P35080-2	-0.615732	0.201113	0.0791203
SRI	C9J0K6;P30626-2;P30626;P30626-3;B4DHQ6;E9PG82	0.18631	0.567214	0.370959
NCOR2	C9J0Q5;Q9Y618;Q9Y618-4;C9JE98;Q9Y618-5;A0A384DVL6;C9J7T7;C9JQE8;Q9Y618-2;C9J330;H0YGK8;H7C1Y3;H7C184;H7C2R5;C9JNV9;H7BZU2;H7C0P3	-0.106222	0.535531	0.340103
RNF181	C9J1C6;Q9P0P0;F8WBU5;C9J391;H7C426	-0.174203	0.503255	0.307832
BLVRA	C9J1E1	-0.286699	0.607263	0.412394
UBE2E1;UBE2E2	C9J2P0;P51965;P51965-3;B7Z306;P51965-2;A0A087X283;H7C061	0.351613	0.179579	0.0670837
CCNE1	C9J2U0;P24864-2;P24864-3;P24864;I3L413;I3L1Q9
IKBKG	C9J2V2	-0.67225	0.00222979	0.0001736
POLR2B	C9J2Y9;P30876;C9J4M6;C9JMN3;C9JZW8	-0.134823	0.0944999	0.0269238
EHD1	C9J2Z4;C9JDQ8
B4GALT4	C9J3R8;O60513;E7ETS9;C9J4S5;C9J5S0;C9JE00;C9JA31	0.796751	0.243421	0.103831
MKRN2	C9J494;Q9H000;Q9H000-2	0.0777137	0.713153	0.531613
MEF2B	C9J4J4;Q02080-2;B8ZZJ5;B3KQ23	-1.70237	0.00142361	9.4611e-05
PDCD10	C9J5C3;Q9BUL8;C9J6F3;C9J363;C9JND6;H7C5M9;C9JSA3;C9J932;F8WDF3	0.262666	0.202067	0.0797992
IGF1R	C9J5X1;P08069
SMPD4	C9J647;F8WF03;F2Z2I0;F2Z2W5
SPP2	C9J6K0;Q13103
ZC3HAV1	C9J6P4;Q7Z2W4-4;H7C5K1;Q7Z2W4-5	0.133989	0.395663	0.212451
PFN2	C9J712;P35080;C9J2N0;C9JQ45	-0.178644	0.82891	0.695348
UMAD1	C9J7I0;A0A1B0GUC2;A0A1W2PP33	-0.247021	0.466741	0.272689
KDM4C	C9J879;Q9H3R0-3;Q9H3R0-4;Q9H3R0-2;Q9H3R0
HDAC10	C9J8B8;Q969S8-2;Q969S8;Q969S8-4;Q969S8-5;Q08AP5	0.00086329	0.99844	0.997518
RPSA	C9J9K3;P08865;A0A0C4DG17	-0.0362392	0.884613	0.78486
NMD3	C9JA08;Q96D46;C9J0B9;C9IZW9;C9K0C2;C9IY70	0.707103	0.00024718	9.1716e-06
SSR3	C9JA28;Q9UNL2;Q9UNL2-2;C9J365	-0.553133	0.262433	0.11557
DALRD3	C9JA38;Q5D0E6-2;Q5D0E6;A0A096LNZ3;C9JJG6;Q5D0E6-4;Q5D0E6-3	0.063742	0.886331	0.78915
CMTM5	C9JAI6;Q96DZ9-4;Q96DZ9-5;Q96DZ9-3;Q96DZ9-6;Q96DZ9-2;Q96DZ9	-0.413741	0.586504	0.390591
HIGD1A	C9JAW5;C9JNU6;Q9Y241;Q9Y241-2	0.864468	0.00305367	0.00025899
FXN	C9JAX1;Q16595;A0A2R8Y5A1;Q16595-2;Q16595-3;A0A2R8Y4G3;A0A2R8Y577	0.687931	0.00780814	0.00089827
AP4M1	C9JC87;O00189;C9JWL4;C9IZL5;C9JMG3;H7C0A0;H7BZV3;F8WCR6;H0Y6K1;F8WDR3;F8WCC5	-0.0334134	0.90857	0.826243
DRAP1	C9JCC6;Q14919;Q14919-2;E9PNC7;E9PMW2	-0.0229393	0.936128	0.874991
VIPR2	C9JCP7;P41587;P41587-2
PPP1R7	C9JD73;Q15435-5;Q15435-4;H7C118
MOGS	C9JDQ1	0.708392	0.266761	0.118596
TMUB1	C9JE12;C9JCW7;Q9BVT8;A0A590UJA9	-0.0819	0.761271	0.595406
CDC42EP3	C9JEZ4;Q9UKI2
APOD	C9JF17;P05090;C9JX71;F8WBT9	1.00409	0.0216769	0.00351573
TRAT1	C9JF66;Q6PIZ9
GPS1	C9JFE4;Q13098-5;Q13098-7;Q13098-6
CYCS	C9JFR7;P99999;CON__P62894	1.4066	1.2863e-05	1.6665e-07
SPRED2	C9JG63;Q7Z698-2;Q7Z698;H7C2T4;H7C3Y6;C9J623
AAMP	C9JG97;C9JEH3;Q13685;C9JTS3;H7C0R2	-0.3557	0.0581583	0.0137024
TMEM238	C9JI98	-0.420793	0.295474	0.137733
APEH	C9JIF9;P13798;H7C393;H7C1U0;C9JLK2;F8WEH5;H0YFE5	0.470958	0.0642504	0.01565
MRPS34	C9JJ19;P82930	0.59298	0.0310102	0.00576234
VPS8	C9JJN9;Q8N3P4-3;Q8N3P4;Q8N3P4-2;C9JP71;C9JG07;C9JKL0;C9JIA0;C9JPI1;F8WB24;H7C058;H7C322	0.0367571	0.839796	0.713766
SLC38A5	C9JJU1;C9JMY2;C9JHH7;C9JWG4;C9JNK4;Q8WUX1;Q8WUX1-2	0.316587	0.365204	0.187027
ARVCF	C9JJX6;E9PDC3;O00192-2;O00192
STARD3NL	C9JKL2;O95772-2;O95772;C9JJ39;C9J3F5;C9JPX5
PDK1	C9JKT3;F8WC75	0.525234	0.294914	0.137258
OXNAD1	C9JLB7;Q96HP4;U3KQU8;F8WBF3	0.771376	0.00532985	0.00054731
DARS1	C9JLC1;C9J7S3;C9JQM9	1.26686	0.0504965	0.0112097
PIGX	C9JLT7;C9JF71;C9JFU3;F8WEJ3	0.0361346	0.93554	0.873813
POLR2H	C9JLU1;P52434;P52434-4;P52434-2;P52434-3;P52434-5	0.256792	0.0682197	0.0170235
MCRIP1	C9JLW8;I3L2L5;I3L317;I3L4Q0;I3L3A7	-0.335945	0.0593332	0.0140859
FARP1	C9JME2;Q9Y4F1;Q9Y4F1-2;M0QXT1;H0Y783	-0.139422	0.768611	0.608268
CDH2	C9JMH2;A0A6Q8PF58;C9J126;P19022-2;P19022;A0A6Q8PHJ8
OARD1	C9JNE2;Q9Y530;C9JXC3;C9J5P1;H7C5Q1;C9JA90;C9IZY1	0.0387038	0.884613	0.784601
PARL	C9JNP8;Q9H300-2;Q9H300;F8WCQ4;A0A1W2PS40;A0A1W2PP11;H7C0U0;H7C045;H7C122;A0A1W2PP66	0.535646	0.156592	0.0553858
USP4	C9JNU9;Q13107-3	2.19349	2.2612e-11	2.7126e-15
MBNL1	C9JP00;A0A0A0MQX8;Q9NR56;Q9NR56-7;Q86VM6;C9JCX1;H7C4Y1;C9J4T8	0.124538	0.483227	0.288557
EIF3B	C9JQN7	0.393718	0.2454	0.105125
C7orf50	C9JQV0;Q9BRJ6;H7C0T1;H7C2R9	0.0315078	0.929432	0.862575
SATB2	C9JR56;Q9UPW6-2;Q9UPW6
KLHDC10	C9JRT7;Q6PID8
SEC22A	C9JRY4;C9JNZ0;Q96IW7;C9JDJ8;F8WAU7;C9JR77;C9J463;C9JZ27	0.270001	0.361133	0.184033
CHCHD3	C9JRZ6;Q9NX63;F8WAR4;A0A286YEX5	0.48347	0.0263207	0.00462253
STEAP4	C9JS50;Q687X5;Q687X5-2	0.31558	0.603906	0.408392
ZNF780B	C9JTJ1;Q9Y6R6
ST7;ST7L	C9JU30;Q9NRC1;B7Z4L1;Q9NRC1-5;E7EPD9;Q9NRC1-4;G3XAH9;B7Z4U3;Q9NRC1-2;Q9NRC1-3;H7BXS2;E7EPW5;Q9NRC1-6;E9PCV1;E7ENZ9;Q9NRC1-7;Q8TDW4;Q8TDW4-3;Q8TDW4-7;Q8TDW4-6;Q8TDW4-5;C9JRW1;Q8TDW4-2;Q8TDW4-4;C9JRQ0;C9JZV9;Q8TDW4-8;H0Y7M0;C9JX79;C9JCI7;C9JWK8;Q5TEH7	-0.0510668	0.924388	0.854083
DCUN1D1;DCUN1D2	C9JVE2;C9J8R4;C9JRU6;C9J0B2;C9JRE2;C9JAV2;H7C216;Q6PH85-2;Q6PH85	0.182337	0.273191	0.122503
HJURP	C9JWC4;Q8NCD3-3;Q8NCD3-2;Q8NCD3;H7C3V8
UGP2	C9JWG0;C9JTZ5;F2Z3H1;C9J3M0;F2Z3P4;F8WC70	0.143506	0.649681	0.458424
TMEM243	C9JY04;Q9BU79
FILIP1L	C9JYJ6;Q4L180-5;Q4L180-3;Q4L180-7;Q4L180-2;Q4L180;Q4L180-6
POP7	C9JYM0;O75817	0.118667	0.793467	0.644883
SYPL1	C9JYN0;Q16563-2;Q16563;A0A0U1RQT9;H7C4J8	-0.818602	0.0490666	0.010801
RPL22L1	C9JYQ9;H0Y8C2;Q6P5R6	1.57891	0.00139216	9.1352e-05
TVP23C;TVP23B;TVP23C-CDRT4	C9JYS5;Q9NYZ1;J3QL63;J3QL47;A0A0A6YYB9;J3KS67;Q96ET8-2;Q96ET8-3;Q96ET8;C9JPH1;K7ENL4;E5RIS5;I3L376;E5RGC5;K7EK95	-0.246032	0.347127	0.174313
XRCC5	C9JZ81	0.124047	0.811558	0.670295
GART	C9JZG2	0.868376	0.13308	0.0434075
UBE2H	C9JZG9
DHRS2	C9JZP6;Q13268;Q13268-2;H0YJG9;H0YJP4
BDH1	C9K0G7
HLA-F	D0EV57;P30511;A0A140T9C2;A0A140T9W3;A0A140T9B7;A0A0G2JH66;A0A0G2JPA3;A0A140T8X0;A0A140T9V0;A0A140T9W7;A0A140T9D9;A0A140T939;P30511-3;A0A140T9X6;P30511-2;A0A140T9J8;A0A0G2JNV5;A0A0D9SFW8;A0A140T9M4;A0A140T908;A0A140T925;A0A140T9A3;A0A140T9K3;A0A140T9P9	-0.0541857	0.920862	0.846738
CLDN5	D3DX19;O00501
GPBP1	D4PHA4;Q86WP2;Q86WP2-2;Q86WP2-3;Q86WP2-4	-0.41508	0.341133	0.169912
HLA-B	D5H3J5;Q2L6G2;A0A140T9A9;A0A140T9H3	-0.867904	0.301135	0.141789
C1QB	D6R934;P02746;A0A0A0MSV6;D6RGJ1	0.306454	0.65701	0.46659
AIMP1	D6R937
CAMK2D	D6R938;Q13557;E9PF82;Q13557-6;Q13557-11;Q13557-8;Q13557-3;Q13557-4;E9PBG7;Q13557-10;Q13557-9;Q13557-5;H0Y9J2	-1.71717	0.00028225	1.0903e-05
RPS3A	D6R9B6	0.919794	0.0290711	0.0052939
FRYL	D6R9B9	0.581562	0.168163	0.061427
CDV3	D6R9V8;D6RFH2;Q9UKY7-3;D6RDN0;D6R973	0.990097	0.190122	0.0730289
SLC38A9	D6R9X0;E7ESU6;D6R9Q7;Q8NBW4-2;Q8NBW4;D6RHW0;D6RER8;D6RG31;D6RHF5;Q8NBW4-4;Q8NBW4-3	-0.47055	0.509023	0.314293
COX7C	D6R9Z7;P15954	0.372951	0.363901	0.185995
ETFDH	D6RAD5	0.442655	0.625574	0.431957
TENT2	D6RAF2;Q6PIY7-2;Q6PIY7	0.556683	0.0305112	0.00564221
FBXO4	D6RAJ6;Q9UKT5-2;Q9UKT5;D6REP2	0.0876472	0.681177	0.494213
HNRNPH1	D6RAM1	0.627947	0.189754	0.0728196
DOK3	D6RAM3;Q7L591;D6RC22;D6R951;D6R977;D6RAZ9;D6RF29	0.151329	0.540962	0.345435
LYRM9	D6RAR2;D6RFL2;J3KTA2;A8MSI8;J3QLB4	-0.250979	0.632744	0.440134
CDV3	D6RAV0
FAM169A	D6RB01;Q9Y6X4;D6RC41;D6R953;Q9Y6X4-2	-0.253607	0.744833	0.573616
AMACR	D6RB81;Q9UHK6;Q9UHK6-5;V9GZ45;V9GYU9;V9GYP4;Q9UHK6-4;Q9UHK6-2	-0.802369	0.174794	0.0647091
PEX10	D6RBB0;O60683;O60683-2;A0A3B3ITN6;D6RA89;D6RIF5
PHB	D6RBK0
ELMOD2	D6RBS5;Q8IZ81;D6RHX2;V9GY58	-0.149373	0.667221	0.479926
CAGE1	D6RCC6;E7EUJ7;Q8TC20-2;Q8TC20-4;Q8TC20;Q8TC20-3;Q8TC20-5;D6R9A7
HSD17B11	D6RCD0;Q8NBQ5	-0.934099	0.00273211	0.00022385
TMEM175	D6RCD9;D6RHV8;D6RAU7;D6RIZ2;D6RDY8;Q9BSA9
CLDND1	D6RD48;D6RAZ7;D6RCR8;D6RDI6;D6RFX6;D6RCE6;D6R9S8;D6RC11;A0A0R4J2F2;D6RA76;D6RDY1;D6RHU6;H0Y8T9;D6RDP6;D6RIU2;Q9NY35;Q9NY35-2	0.209873	0.372673	0.1934
DEK	D6RDA2
RPS3A	D6RED7
ABRAXAS1	D6REL5;Q6UWZ7-2;Q6UWZ7;A0A087WZ78;A0A087WWJ9	0.542707	0.00467408	0.00045418
RNASET2	D6REQ6
SEC31A;SEC31B	D6REX3;O94979;O94979-3;O94979-8;O94979-2;O94979-9;O94979-4;O94979-6;O94979-10;D6RHZ5;H7BXG7;O94979-7;O94979-5;H0Y8V7;H0Y9T9;H0Y8W8;H0YAF5;H0Y9V3;D6RCQ9;D6RE64;E9PKR7;Q9NQW1-2;D6RHE8;D6RBT0	-0.476494	0.0141844	0.00197362
MCC	D6REY2;A0A096LPB3
RACK1	D6RF23;H0Y9P0	0.971106	0.0279927	0.00502028
GC	D6RF35;P02774;P02774-3;P02774-2;D6RBJ7;D6RF20	0.518705	0.229695	0.0958072
HNRNPD	D6RF44	-0.550334	0.506675	0.31114
DCK	D6RFG8;P27707;D6RCP9;D6RG38	0.0608592	0.873427	0.766075
CYB5B	D6RFH4;H3BUX2;O43169;J3QR91	-0.0564485	0.863034	0.748882
ASTE1	D6RG30;Q2TB18;Q2TB18-2;REV__Q96PB7-6;REV__Q96PB7-4;REV__Q96PB7-2
SEPTIN11	D6RGI3;D6RER5;Q9NVA2;Q9NVA2-2;D6RDU5;H0Y961;H0Y9G8;D6RDP1;D6R9Y6	-0.306315	0.230609	0.0962714
CENPK	D6RHD3;Q9BS16;D6RJF0;D6RC76;D6RAX0;D6R984;D6RBN6	0.00907364	0.98553	0.969249
RNASET2	D6RHI9;A0A087WZM2;O00584;H0YAE9;A0A087WWI1;O00584-2;J3QQ64	-0.209452	0.586221	0.390087
ZBED3	D6RIC4;Q96IU2
COX7A2	D6RIE3;D6RGV5;H0UI06;P14406;D6R9C3	0.234799	0.64112	0.449923
SLAIN2	D6RIF6;H0Y9L2;D6REM5	-0.481548	0.240054	0.101885
C4orf33	D6RIS3;D6RD26;D6RIT3;Q8N1A6	0.540818	0.117736	0.0365806
CIRBP	D6W5Y5;K7EQR7;Q14011-2;K7EMY9;Q14011-3;K7EJV1;K7EJV5;K7ER40;K7ENX8;K7ELV6;K7ELT6;K7EQX4;K7ENN6;K7EIF7;K7EQL0
HLA-DRB1	D7RIG5;A0A140T958	-0.823695	0.345825	0.173369
HLA-B	D9J307;A0A140T9G0	-0.190803	0.84263	0.717691
MMS22L	E2QRD4;Q6ZRQ5;H0Y8J1;H0YAJ2	-0.0070998	0.983884	0.965236
USP45	E2QRF0;Q70EL2;H0YA21;D6RC01;Q70EL2-3;H0Y986;H0Y8Q0;D6RBV3;Q70EL2-2	-0.389797	0.429622	0.239189
GMNN	E2QRF9;O75496;C9K0U5;H7C608
HELQ	E3W980;Q8TDG4;E3W982;Q8TDG4-2;Q8TDG4-5;Q8TDG4-4
CLASP2	E3W994;J3KR49;O75122;A0A0U1RQI6;B3KR06;E7ENG2;O75122-2;D6RBU8;H7C4M5;C9J668;H7C5M8;H7C4I5;H7C4X8	-0.144791	0.647953	0.456884
SPIDR	E5RFY2;E5RIB8;B3KP42;Q14159-2;Q14159;Q14159-3
TATDN1	E5RG17;Q6P1N9;G5EA19;U3KQS5;A0A0D9SGD3;Q6P1N9-2;E5RGF2;H0YBX2;E5RG62;E5RK70;E5RID7;E5RI69;E5RJY6	0.454818	0.0129497	0.00175853
CA1	E5RG43	-0.059969	0.967638	0.932466
TRIM35	E5RGB3;Q9UPQ4-2;Q9UPQ4
LYPLA1	E5RGR0;O75608-2;O75608;A0A087X1K9;B4DP64;E5RJ48	0.440563	0.0759768	0.0198509
STMN2	E5RGX5;Q93045;Q93045-2	-0.183156	0.741385	0.569023
ZFAT	E5RH37;E9PBN4;F8W7M8;Q9P243-4;Q9P243-2;Q9P243;Q9P243-3;E5RGN2
ELOC	E5RHG8;Q15369;Q15369-2;R4GMY8	-0.0622588	0.692203	0.506945
UQCRB	E5RHG9	1.76284	0.0128222	0.00173506
RRNAD1	E5RHI7;Q96FB5;E5RIL6;H0YBL9;Q96FB5-2
HAVCR2	E5RHN3;Q8TDQ0;Q8TDQ0-2
ERLIN2	E5RHW4;O94905;E5RJ09;O94905-2;O94905-3	-0.171723	0.699094	0.515011
NPM1	E5RI98	2.41935	0.00034017	1.3684e-05
TBCA	E5RIW3;E5RJD8;O75347;E5RHG6;O75347-2;E5RIX8;A0A494C144	0.285111	0.0700462	0.0175923
PIP4P2	E5RIY0;Q8N4L2;E5RFT4;E5RJC2;E5RIP9	0.180931	0.582941	0.386296
AP3M2	E5RJ52;P53677;E7ER80;P53677-2;H0YBA0;H0YAY4	0.265118	0.15101	0.0523173
DECR1	E5RJD2
ANXA6	E5RK69	-0.233789	0.525413	0.32934
CETN3	E5RK82;E5RJF8;O15182;H0YBL5;E5RH67;E5RFM2	-0.470983	0.0304916	0.00563304
SGMS1	E6ZCI6;C0MHM2;Q86VZ5	-0.217629	0.586572	0.391024
PIGG	E7EM50;Q5H8A4-4;Q5H8A4-2;Q5H8A4;D6RFE8;E7EWV1;Q5H8A4-5;Q5H8A4-6;Q5H8A4-3;D6R9J9;D6RD39	0.0981749	0.802756	0.657921
PGGHG	E7EMA9;Q32M88;B8ZZ60;Q32M88-2;H3BM00;H0YCL6	-0.16078	0.507405	0.311894
FLOT2	E7EMK3;Q14254;J3QLD9;K7EKW9	-0.187242	0.489228	0.293847
UBR5	E7EMW7;E7ET84;E5RFK7;H0YAV7;H0YBB4	0.0155718	0.934424	0.872041
ZNF143;ZNF76;ZNF774	E7EN86;P52747-2;P52747-3;P52747;E7EX64;E9PPB0;C9JRS3;E9PLN4;E9PS81;E9PMY8;E9PJF2;C9JTC5;C9J2G7;C9JCG1;E9PLS7;Q6NX45	-0.233622	0.222668	0.0918045
TAP2;HLA-DOB	E7ENX8;Q03519-2;A0A140T9S0;A0A140TA22;H0Y4X4;A0A140T9U5;A0A140T9L2;A0A140T9F2;A0A140T945;A0A140T935	-0.215724	0.599999	0.40487
STXBP4	E7EPP7;Q6ZWJ1;B5MCT9;Q6ZWJ1-2	-0.359607	0.422566	0.23303
CAST	E7EQ12;D6RC54;D6RAA8	-0.109809	0.858005	0.739844
AP5M1	E7EQ45;Q9H0R1;Q9H0R1-2;H0YIY0;G3V3L4;G3V573;S4R311	0.167028	0.391583	0.209367
NAA50	E7EQ69;Q9GZZ1;C9J5D1;A0A087WWJ2;Q9GZZ1-2;B0AZT5;C9J5J3;C9JZU6;A0A0D9SF32;F8WCK0	0.438421	0.00102437	5.9845e-05
BBS1	E7EQH1;Q8NFJ9-3;Q8NFJ9;E9PR55;Q8NFJ9-2;E9PPR3;E9PJ28;E9PMB7
HNRNPH1	E7EQJ0
YIPF3	E7EQR8;Q9GZM5;D6RFI3;D6RGY8;H0Y9A1;D6RBQ1;D6RA04;D6RAY4	-0.375971	0.0750668	0.0194617
PRDM15	E7ER26;P57071-3;P57071-2;P57071;Q4W8S1;P57071-6;P57071-5;A0A6Q8PFK1	0.146041	0.528673	0.332133
CLASP2	E7ERI8;E7EW49;O75122-3	0.0361212	0.894343	0.803793
RASA4	E7ERK1;O43374-2;O43374;H0YB35	0.902466	0.0642399	0.015617
ARHGAP44	E7ERK8;Q17R89-2;Q17R89-3;Q17R89;F5H6L3;J3KRS3
EIF2B4	E7ERK9;A0A087WW69;H7C2L8	0.121304	0.493673	0.298537
ZC3H18	E7ERS3;Q86VM9;H3BRH3;H3BP01	-0.417791	0.00816687	0.0009562
THBS4	E7ES19;P35443
NOS3	E7ESA7;P29474
XPO7	E7ESC6;E5RIW1;H0YBE1	-0.358329	0.110108	0.0333388
MAEA	E7ESC7;Q7L5Y9;B4DQT1;B4DVN3;Q7L5Y9-3;D6REW7;Q7L5Y9-2;D6RE80;D6RIB6;Q7L5Y9-4;D6RDW4;Q7L5Y9-5;D6RA86;D6RID6;D6R8Z3	0.00158916	0.994322	0.98872
WDR17	E7ESC9;Q8IZU2-2;Q8IZU2;H0YAG1	0.523232	0.219987	0.0900956
ANKRD26	E7ESJ3;Q9UPS8;A0A6Q8PFU2;A0A6Q8PF30;A0A6Q8PG48;A0A6Q8PGH2;A0A6Q8PGX8;H0Y4T9;A0A6Q8PHK8;A0A6Q8PHI6;A0A6Q8PH02;A0A6Q8PHK2	0.218503	0.759548	0.592987
MRPL22	E7ESL0;J3KQY1;Q9NWU5;Q9NWU5-2;Q9NWU5-3	0.514427	0.00457383	0.0004392
ITGA2	E7ESP4;E7EMF1;E9PB77;D6RG08	-0.565454	0.255089	0.110711
MTA1	E7ESY4;Q13330;H0Y4T7;Q13330-2;F8W9Y9;H7C3F3	-0.0330259	0.890199	0.795904
ING3	E7ET07;Q9NXR8;A0A0C4DG38;Q9NXR8-2;Q9NXR8-3	-0.147891	0.465381	0.271323
PLAU	E7ET40;P00749-2;P00749;S4R3G7
DAGLB	E7ET49;Q8NCG7-2;Q8NCG7-4;Q8NCG7	-0.159076	0.436814	0.245152
DTX2	E7ET89;Q86UW9
METTL8	E7ETE0;B3KW44;B5ME25;Q9H825;Q9H825-2;C9JE69;C9J3F1;C9J6U8;H7C2P8	0.613431	0.0382311	0.00764989
RPS24	E7ETK0;A0A2R8Y849;A0A2R8YD14;P62847-2;P62847-3;P62847;P62847-4;A0A2R8Y8A0	0.245624	0.295975	0.138286
LAMP3	E7ETP9;Q9UQV4;C9JDI8;C9JYP5	1.43119	0.0183293	0.00277043
RBMS1;RBMS3;RBMS2	E7ETU5;E7EPF2;C9J9B2;C9JIJ9;A0A1B0GUW5;Q6XE24-3;Q6XE24-4;Q6XE24-5;Q6XE24-2;Q6XE24;F8W1T6;Q15434;F8VV01	-0.794552	3.0883e-06	2.746e-08
PLOD2	E7ETU9;O00469;O00469-2;O00469-3;C9JXZ0
TPCN2	E7ETX0;A0A1B0GTM1;A0A1B0GUM5;Q8NHX9
TCOF1	E7ETY2;Q13428-6;Q13428-7;A0A3B3IS06	0.270674	0.307793	0.146253
CD36	E7EU05;P16671;P16671-4;P16671-3;E9PLT1;P16671-2;E7EX47;E7ERZ9;E7EWI4;E9PC45;E9PJX8;E7EVU1	0.355066	0.511807	0.316932
PITPNC1	E7EU35;A0A0C4DGP0;Q9UKF7-2;J3QS95;J3QRS7
NPIPB5;NPIPB3;NPIPB4;NPIPB12;NPIPB13	E7EUG2;Q92617-3;Q92617-6;Q92617;A8MRT5;F5H3D4;C9IYD2;F8W0I5;Q92617-4;Q92617-2;Q92617-5;C9JG80;F5GW90;A6NJU9;F6SDX0;E9PKP1	0.299526	0.776061	0.617935
G6PD	E7EUI8	0.357579	0.536375	0.340961
EIF4G1	E7EUU4;Q04637-8;E9PGM1;Q04637-7;C9K073;C9J2Z7;H7C044;A0A6Q8PFB2;H7C0V6;C9JHW9;C9JIH5;C9JSU8;C9JWW9;C9JWH9;C9J556;C9JWH7;REV__C9JQZ6;REV__F5H7J8;REV__Q8NEG2-2	-0.207977	0.222424	0.0916003
CCSER1	E7EUW0;Q9C0I3-2;Q9C0I3;H0YAI2;H0Y9F8;H0YA74
CAPN5	E7EV01;O15484;A0A3B3IRX8;E9PS73	-0.0053324	0.994833	0.991134
MTA3	E7EV10;Q9BTC8;E7EQY4;Q9BTC8-2;F6RRE2;E9PCS8;E9PF88	-1.12106	1.1576e-05	1.4303e-07
SLC8A1	E7EV41;P32418-2;P32418-3;P32418-4;P32418-5;P32418
MAP4	E7EVA0;P27816-4;B5MEG9;A0A0J9YW37;A0A0J9YVV8	-0.186292	0.49912	0.303268
DTNB;DTNA	E7EVB6;E9PEY4;O60941-6;O60941-5;O60941;O60941-3;O60941-4;O60941-7;O60941-2;Q9Y4J8-8;Q9Y4J8-12;Q9Y4J8-16;Q9Y4J8-5;Q9Y4J8-4;Q9Y4J8-3;K7ERH7	-0.38359	0.0781079	0.0206356
CYFIP2;CYFIP1	E7EVJ5;Q96F07-2;E7EW33;A0A087WWZ1;A0A087WTQ3;A0A087WVE1;A0A087WZL7;A0A087WV63;A0A0G2JRF5;A0A087WWY5	0.597627	0.0320328	0.00606848
YWHAZ	E7EVZ2	0.197837	0.839831	0.713963
SLC36A1	E7EW39;Q7Z2H8-4;Q7Z2H8-3;Q7Z2H8;E5RHG5
NCOR1;NCOR1P1	E7EW50;J3KS51;J3KT44;C9JAP0;Q9H4R4
SEPTIN10	E7EW69;B5ME97;Q9P0V9;Q9P0V9-2;E7EX04;Q9P0V9-3;C9JEW2;C9JNR7;C9JEQ7;F5H1W3;F8WC85	-1.15779	0.021148	0.0033716
EXOC6	E7EW84;Q8TAG9;Q8TAG9-2;B1AP46;F2Z3K0	-0.220053	0.152542	0.0531225
ZMIZ2	E7EWM3;Q8NF64-3;Q8NF64-2;Q8NF64;A0A087X127;F8WC48;C9JDA5	-0.0631287	0.738436	0.565255
CSTF2	E7EWR4;A0A0A0MT56	-0.105369	0.525661	0.329736
TBC1D31	E7EWW7;E7ERK7;Q96DN5-2;Q96DN5;Q96DN5-3;E5RI94;E5RHC6;E5RFG6;E5RG45;H0YCP2;H0YCY3	0.16334	0.756946	0.589736
PCCB	E7EX59;P05166;P05166-2;E7ETT1;E9PDR0;C9JQS9;E7ETT4;E7EUY3;E9PEC3;F8WBI9;E7ENC1;C9JVY9;H7C5C9;C9JVW9;C9JAW3	0.408525	0.17271	0.063689
NRP1	E7EX60;Q5T7F0;E9PEP6;O14786-3;O14786-2;O14786;Q5JWQ4;Q5JWQ6
EIF4G1	E7EX73;F8WCF2	0.327045	0.616265	0.42213
CHTF18	E7EXA6;Q8WVB6;Q8WVB6-2;Q8WVB6-3	-0.0286624	0.948865	0.899008
NACA	E9PAV3-2;E9PAV3;F8VZJ2;H0YHX9;Q13765;F8W0W4;F8W1N5;F8VNW4;F8VZ58	0.0787956	0.829577	0.696423
ALYREF	E9PB61
HK2	E9PB90;P52789	1.05572	0.00046112	2.0467e-05
SEC24D	E9PC44	-0.35241	0.525485	0.3295
CELF2	E9PC62;A0A0J9YXJ0;Q5VZZ6;A0A0J9YX66;A0A1B0GU44;A0A1B0GUN8;O95319-5;O95319-2;O95319;O95319-4;O95319-3;V9GYD9;V9GY47;A0A0J9YXK1	-0.0324704	0.915686	0.839103
MARK2	E9PC69;Q7KZI7-14;Q7KZI7-16;Q7KZI7-13;E7ETY4;Q7KZI7-15;F5H4F6;F5H6N2;F5H4J8	0.328657	0.0175484	0.0026209
RAPGEF6	E9PCH4;Q8TEU7;Q8TEU7-4;A0A5F9ZHG7;Q8TEU7-5;Q8TEU7-3;Q8TEU7-2;B7Z7Y1;D6RE77;Q8TEU7-6	0.0806793	0.660955	0.469868
GUCY1B1	E9PCN2;A0A494C1B9;Q02153-2;Q02153-3;Q02153;B7Z685;D6RC99
CAV1	E9PCT5;Q03135	0.607827	0.23507	0.098754
GOSR1	E9PCW1;B4DQA8;O95249-2;F6RU00	-0.502468	0.0129497	0.00175758
NNT	E9PCX7;A0A590UJI3;D6RCR6
INPP4B	E9PCZ3;D6RJC3;E7EQN9;O15327;E9PHC0;E9PG59	0.282252	0.728203	0.551196
SMG7	E9PD50;Q92540-2;Q92540;Q92540-4;Q92540-5;B1ALB4;E9PEK3;D6RAD0;E9PBK2	-0.0774717	0.74526	0.574258
MEIS1;MEIS3;MEIS3P1;MEIS3P2	E9PDC4;F5GYS8;H0YNY8;U3KPR8;O00470;O00470-2;U3KQV2;H3BLU4;H0YNA8;A6NDR6;Q99687-3;A8K0S8;Q99687;Q99687-2
MYO1B	E9PDF6;O43795-2;O43795;E7EQD9;H7C2Y7;C9JYW1;C9JUP5;A0A0U1RRI3;C9K0I9	-1.43549	0.00158219	0.00011028
LAD1	E9PDI4;O00515;A0A0J9YYF6;A0A0J9YW63;A0A0J9YVY2
ICA1	E9PDL4;A0A3B3IST8;Q05084-3;Q05084;Q05084-2;B9ZVM7
ANKHD1	E9PDP5;H7C2F5;H3BLS9;Q8IWZ3-2;Q8IWZ3-5;Q8IWZ3-3;D6RHC4	0.601628	0.00321325	0.00027715
CDCA2	E9PEI0;Q69YH5	0.0577727	0.921967	0.849081
ATP11A	E9PEJ6;H0Y547;P98196;H0Y8F0;A0A087WVE8;A2A3G9	0.413898	0.429357	0.238835
CSF1R	E9PEK4;P07333;P07333-2
MAPK8IP3	E9PFH7;A0A087WYG2;A0A669KB35;Q9UPT6;Q9UPT6-2
MLIP	E9PFJ4;Q5VWP3;Q5VWP3-4;Q5VWP3-3;D6RD42;D6RHX6;E2QRH6;H0Y8L5;E9PCK9;Q5VWP3-2
RABGEF1	E9PFK9;Q9UJ41;Q9UJ41-4;Q9UJ41-3;V9GYI8;A0A1W2PPY0;E9PHB8;C9JDA2	-0.172289	0.13021	0.042161
PHLDB2	E9PFQ4;Q86SQ0-2;Q86SQ0-3;Q86SQ0;G5E9V3;A0A1W2PQ63;E9PGF6;E9PDY7;A0A1W2PRT1
ZFAND2B	E9PFU9;Q8WV99;E7EV05;B4DEN4;Q8WV99-2;F8WEE4;B8ZZ56;A0A087X0D9;C9J1R6	-0.0483686	0.900549	0.813418
FCHSD2	E9PG19;O94868;O94868-2;O94868-3;E7ENZ2;C9JM66;B8ZZW8;H0Y6M2;H0YG35	0.972061	4.1582e-05	7.6819e-07
ARHGEF3	E9PG37;Q9NR81-2;E7EU49;Q9NR81;Q9NR81-3;C9J586;Q9NR81-4;C9J609;C9JNF2;H7C4P0;C9J5K8
MAP1A	E9PGC8;P78559;P78559-2	-1.0697	0.0457132	0.00973928
TNS1	E9PGF5;E9PF55;A0A494C067;A0A2R8Y4T1;Q9HBL0;A0A087WWW7;H0Y4U1;E7ERH1;C9JI43;E7EMG1;Q9HBL0-2	0.403748	0.340371	0.16941
TRPM2	E9PGK7;O94759-2;O94759;O94759-3;C9JZQ8
SERPING1	E9PGN7;P05155-2;P05155;P05155-3;H9KV48;H0YCA1	0.186757	0.705197	0.522891
TSN	E9PGT1;Q15631;H7C1D4;Q15631-2;A0A0J9YVW2	-0.832553	1.9904e-06	1.4326e-08
COPS8	E9PGT6;Q99627;Q99627-2;H7C3S9;F8WEF2	-0.17126	0.410219	0.223223
CYP20A1	E9PHG5;Q6UW02;Q6UW02-2;C9J8K7;Q8WZ13;F8WBE2	-0.608178	0.116755	0.0361498
MROH1	E9PHY8;Q8NDA8;Q8NDA8-2;Q8NDA8-3;Q8NDA8-7;Q8NDA8-6;Q8NDA8-4;Q8NDA8-5	-0.0646726	0.805483	0.661316
GSDMD	E9PIB2;E9PNZ0;E9PQR9;E9PQ48;E9PRF1
MTCH2	E9PIE4
THY1	E9PIM6;E9PNQ8;P04216;J3QRJ3	-0.13967	0.770889	0.612213
YIF1A	E9PIZ0;C9JST7;A6NGW1;O95070
PRDM11	E9PJ09;A0A087WWZ6;Q9NQV5-2;Q9NQV5;H3BSZ2
PHRF1	E9PJ24;B7ZM65;F8WEF5;A0A0J9YYB5;A0A0J9YWD5;Q9P1Y6-3;Q9P1Y6;A0A0J9YX88;Q9P1Y6-2	-0.0939577	0.682373	0.495736
VPS51	E9PJ36;E9PMB6
TCP11L1	E9PJ55;Q9NUJ3;R4GNF5;E9PP52;H0YES4;E9PS88	-0.266159	0.200093	0.078506
UBXN1	E9PJ81;Q04323-2;E9PS08
CYHR1	E9PJD7;Q6ZMK1-2;Q6ZMK1;E9PQ42;Q6ZMK1-4	0.0510765	0.813643	0.673011
BRMS1	E9PJF5;G5E9I4;Q9HCU9;H0YCF7;E9PPD1;REV__H0Y5F2;REV__H7BXQ2;REV__Q5SNV9;REV__Q5SNV9-2	0.0433182	0.90611	0.822262
CD81	E9PJK1;E9PRJ8;H0YDL9;H0YDJ9;E9PIF1;A6NMH8;P60033;E9PM31;H0YEE2	-0.103625	0.888636	0.793693
NDUFV1	E9PJL9	0.246841	0.477768	0.282844
FBXO3	E9PJM3;Q9UK99-3;Q9UK99-2;Q9UK99;G3V1E0;B4E3U2;Q49AF1;E9PL46	0.323766	0.0452875	0.00962686
RPS6KA4	E9PJN1;O75676-2;O75676;A0A0A6YYC0;E9PKU3	-0.0497765	0.863651	0.749892
TRPC6;TRPC7	E9PJN4;Q9Y210-2;Q9Y210-3;Q9Y210;Q70T24;A1A4Z5
ATXN3	E9PJN5
RPS3	E9PJN9
HSPA8	E9PK54;E9PQQ4;E9PQK7;E9PPY6;E9PN25	0.22138	0.587331	0.392164
PARP10	E9PK67;E9PNI7;Q53GL7;E9PPE7;E9PJI2;E9PPV8;F8W8G7;E9PIA6;E9PIK9;E9PSE7;E9PM86;E9PSG8;E9PLE8;E9PPU2;E9PQQ6	0.0615454	0.820759	0.683309
USP35	E9PK78;Q9P2H5-2;Q9P2H5
RAB3IL1	E9PK89;Q8TBN0-2	0.420593	0.403615	0.218452
BCLAF1	E9PK91;Q9NYF8-3;E9PQN2;E9PKI6;A0A1W2PQ43;H0YF63
CCDC15	E9PKB1;Q0P6D6
PLEKHA7	E9PKC0;Q6IQ23;Q6IQ23-2;H0YDE2;Q6IQ23-3;A0A1B0GUN0;A0A1B0GUM1;E9PL74	-0.278295	0.626551	0.433309
MS4A1	E9PKH8;P11836;P11836-2;E9PPL6	-1.05857	0.219559	0.0897621
UBTF	E9PKP7;P17480-2;E9PMM2;H0YDH7	-0.108757	0.856116	0.737032
PTS	E9PKY8;E9PJM0;Q03393
NEDD8-MDP1;NEDD8	E9PL57;F8VSA6;E9PS38;S4R3E9;Q15843	0.196228	0.169783	0.0621817
RRM1	E9PL69;E9PP77;H0YCY7
SIGLEC10	E9PL79;Q96LC7-8;Q96LC7-9;Q96LC7-6;Q96LC7-7;Q96LC7-2;Q96LC7-4;Q96LC7-3;Q96LC7;Q96LC7-5
CAPRIN1	E9PLA9	0.893104	0.0962153	0.0277012
CAPN1	E9PLC9
NPEPPS;NPEPPSL1	E9PLK3;P55786;P55786-2;A6NEC2;H0YDG0;A6NEC2-2;H0YCQ5;E9PJY4;E9PJ74;E9PPD4;A6NEC2-3;E9PRQ5;E9PI82;E9PJF9;E9PPZ2	-0.543766	4.5673e-06	4.7119e-08
CSTF3	E9PLP8;H0YE74
PRDM10	E9PLV1;Q9NQV6-2;Q9NQV6-1;Q9NQV6-5;Q9NQV6;Q9NQV6-4;Q9NQV6-7;Q9NQV6-6;E9PRS0	0.161523	0.346258	0.173627
CAPN1	E9PLX0	0.028437	0.970228	0.938156
RNF141	E9PLX2;E9PQV2;Q8WVD5;E9PNF8	-0.427071	0.0700032	0.0175428
MACF1	E9PLY5
ME3	E9PMB9;Q16798;Q16798-2;Q6TCH8;E9PND9;E9PKA0;E9PNN2	0.588997	0.155011	0.0544325
BIRC2	E9PMH5;Q13490-2;Q13490;A0A087X2B2;E9PIW1;E9PI77;H0YDY3;E9PNM6;E9PQZ9	0.285993	0.182476	0.0686692
CD151	E9PMR4;E9PRJ3;K4DIA7;P48509	-0.173683	0.721227	0.541266
SLC36A4	E9PN09;Q6YBV0
ATP5MG;ATP5MGL	E9PN17;A0A3B3ITX4;O75964;A0A3B3IRW3;Q7Z4Y8	0.389507	0.308709	0.146874
ARFGAP2	E9PN48	-0.429192	0.374626	0.194777
TP53I11	E9PN66;E9PKN9;E9PS55;E9PMW4;E9PQ46;E9PIN5;E9PIK4;U3KQ32;E9PKZ4;E9PPM1;O14683;E9PNB3;E9PMY0	0.608223	0.136488	0.0452601
RNF214	E9PN76
HSPA8	E9PN89
EBAG9	E9PND3;E9PN10;O00559;O00559-2;E9PJ38;E9PJ40	-0.631236	0.00479497	0.00047052
TPD52L1	E9PNK6;J3KNE7;Q16890-5;Q16890;E9PPQ1;Q16890-2;Q16890-4;Q16890-3;E9PNQ9
RIN1	E9PNR2;Q13671-2;Q13671
ARHGAP27	E9PNT2;E9PNX6
RDX	E9PNV3;E9PQ82	0.487476	0.322544	0.157016
CD59	E9PNW4;A0A2U3TZL5;P13987;P13987-2;H0YET2	-0.320316	0.470482	0.276273
ZC3H12C	E9PP00;Q9C0D7;Q9C0D7-2
MDK	E9PPJ5;E9PLM6;P21741;P21741-2
GPAA1	E9PPZ9;O43292;E9PLV6;E9PLG8;O43292-2;E9PM11;E9PQ31;E9PM94	0.130676	0.666676	0.478254
PCF11	E9PQ01;E9PQF9
PUF60	E9PQ56	0.133216	0.800508	0.655503
TMEM135	E9PQL0;Q86UB9-2;Q86UB9
PRCP	E9PQN3	1.0846	0.0945433	0.0269589
PPP6R3	E9PQP7
PHF1	E9PQT8;O43189-2;A2AB23;A2AB22;A2AB25	-0.0199748	0.956914	0.912374
JAML	E9PR26;Q86YT9-4;Q86YT9-2;Q86YT9;E9PKK2
RNH1	E9PR82
PEX26	E9PRC5;Q7Z412-2;Q7Z412
C11orf98	E9PRG8;E9PLD3;A0A494BXY3	1.06114	8.9949e-08	2.3739e-10
TXNRD1	E9PRI8
SLC22A18	E9PRM7;A0A0J9YWM3;A0A024RCG2;Q96BI1	0.265397	0.678113	0.490201
IFT46	E9PRT0;E9PSB9;E9PR06;Q9NQC8;Q9NQC8-2;E9PIM8;E9PKW0;E9PMR8;A0A5F9ZH13
EEF1D	E9PRY8;P29692-2;A0A087X1X7;H0YE72;H0YCK7;E9PIZ1;E9PJV8;E9PN56;E9PN71;E9PRL0;E9PQR8;A0A0J9YXU2;E9PKH7;E9PNC8;E9PPY1	-0.29744	0.110155	0.0333663
SCYL1	E9PS17;Q96KG9-2;Q96KG9;E9PK59;Q96KG9-3;Q96KG9-4;Q96KG9-5;Q96KG9-6;E9PPN3;A0A0A0MQX4;H0YCI6;H0YDH0	0.240984	0.159336	0.0567884
TM7SF2	E9PS18;O76062;H0YEN6;E9PLS9;E9PK81;E9PQZ7;E9PP79;E9PQ50;E9PLL1;E9PS09;O76062-2	-0.260537	0.671945	0.484371
MAF1	E9PSH4;Q9H063;E9PR76;E9PJ05;H0YEV4	-0.0963076	0.79777	0.650548
CD3E	E9PSH8;P07766	0.990938	0.211512	0.0849428
CHMP4A;TM9SF1	E9PSI1;E9PQ80;E9PQI5;E9PMQ9;O15321-2;O15321;E9PL78;E9PJM1;E9PQY7;E9PS99;H0YI89;E9PJC4	-0.317561	0.0597779	0.0142202
CADPS	F1T0E5;Q9ULU8-2;Q9ULU8-3;Q9ULU8;Q9ULU8-4;Q9ULU8-5;H7C538;H7C4K9;A0A0C4DGY2
IQGAP3	F2Z2E2;Q86VI3	-0.11407	0.901758	0.814784
RPS6KA2	F2Z2J1;Q15349;Q15349-3;Q15349-2;B7Z3B5;D6R910;D6RHW7;D6RA62;D6RE03
JAKMIP1	F2Z2K5;Q96N16-6;Q96N16-7;Q96N16-4;Q96N16;Q96N16-5;Q96N16-2;Q96N16-3
FGGY	F2Z2V1;A0A0U1RRB9;Q96C11;Q96C11-3;Q96C11-4;Q96C11-5;A0A0U1RQJ1;Q96C11-2;C9J015;A0A0U1RQS3;A0A0U1RR53;A0A0U1RRI8;J3QKV9;Q96C11-6	-0.892992	0.00156101	0.00010786
TRMT2A	F2Z2W7;Q8IZ69;Q8IZ69-2;C9K041;H7C100	0.106912	0.608188	0.41346
XPO4	F2Z2X4;Q9C0E2	-0.064046	0.741427	0.56928
TMEM237	F2Z329;A0A087WWU1;Q96Q45-2;Q96Q45;Q96Q45-5;Q96Q45-3
RAP1GAP	F2Z357;A0A0A0MQY8;J3KPC5;X6R8W7;P47736;P47736-2;P47736-3;P47736-4	-0.654867	0.394957	0.211834
PTGR1	F2Z3J9;Q14914-2;Q14914	0.387336	0.398294	0.214389
KCTD10	F5GWA4;Q9H3F6-2;Q9H3F6;F5H497;F5H6V0;F8W8I7	-0.104781	0.703932	0.521293
GTF2H3	F5GWD3;Q13889;F5GXG6;F5H4K7;H0YFF7;F5H3G1;A0A087WYD5	0.487792	0.0122396	0.00163567
PIK3C2B	F5GWN5;O00750
WNK1;WNK4	F5GWT4;Q9H4A3-2;Q9H4A3;Q9H4A3-5;Q9H4A3-6;Q9H4A3-7;Q9H4A3-4;A0A6Q8PFM0;F6UYG0;H0YH68;Q96J92-3;Q96J92;K7ENT7;Q96J92-2	-0.178646	0.353104	0.178331
FAM76B	F5GX09;F5H5F4	0.375657	0.0708386	0.0179391
KDM4B	F5GX28;A0A0C4DFL8;O94953;K7EQ54;O94953-2	0.0101758	0.978492	0.954781
RIPOR2	F5GX51;A0A2R8YEE0;Q9Y4F9	0.209164	0.740678	0.5681
ENG	F5GX88;P17813-2;P17813	0.993493	0.101138	0.0296765
ATE1	F5GXE4;O95260-2;B4E107;Q5SQQ1	-0.929712	0.00038294	1.6124e-05
NR4A1;NR4A2;NR4A3	F5GXF0;P22736;P22736-2;H7BZ00;H3BT85;P22736-3;Q92570-2
ALCAM	F5GXJ9;Q13740-2;Q13740;H7C543;Q13740-4;Q13740-3	-0.0228928	0.968082	0.933939
DAD1	F5GXX5;P61803;F5H895;A0A0B4J239	-0.17276	0.661539	0.471156
SPARC	F5GY03;E5RK62
NECAP1	F5GYH1;A0A1W2PRM0;A0A1W2PRL5;A0A1W2PR09;Q8NC96;A0A1W2PNT6;A0A1W2PR27;A0A1W2PPF5;F5H2U7;A0A1W2PRQ7;Q8NC96-2;A0A1W2PRW5	-0.29202	0.0593332	0.014085
SDHAF2	F5GYJ5;Q9NX18;F5H8E2;F8W679;M0QYN2;F5GXW4;M0R060;F5H5T6	1.00796	0.0226215	0.00373406
DDX24	F5GYL3;A0A1W2PRR2;A0A087WXU8	0.759934	0.0755533	0.0196678
ATP6V0D1	F5GYQ1;P61421;R4GN72;J3QL14;H3BQJ1;H3BQB4;H3BSG7	-0.157972	0.586121	0.38988
PXN	F5GZ78;P49023	-0.125628	0.76376	0.599286
DTL	F5GZ90;Q9NZJ0	-0.427402	0.696044	0.511929
RAP1B	F5GZG1	0.0477028	0.941371	0.884916
SLC3A2	F5GZS6;J3KPF3;P08195-3;P08195;P08195-4;F5GZI0;H0YFS2;H0YFX4
LTO1	F5GZY6;B4DFA5;Q8WV07;H3BPK6;F5GWS9;F5H6T8
IRAG2	F5H006
RIPOR2	F5H029;A0A2R8Y7B3;B7Z6U4;A0A2R8YF77;Q9Y4F9-2;A0A2R8Y4B9
ZNF79;ZKSCAN7;ZNF132;ZNF286A;ZNF286B;ZNF599	F5H032;A0A087X2B0;Q15937;C9J6L6;A0A1W2PPT3;Q9HBT8-2;Q9HBT8;P0CG31;Q96NL3;P52740-2;P52740
PLBD1	F5H053	0.387267	0.586504	0.390616
RAP1B	F5H077	-0.0212902	0.974073	0.945561
ANAPC5	F5H0F9;Q9UJX4;Q9UJX4-3;F5GY68;Q9UJX4-2;H0YFB5;F5H0N1;F5H3S5;F5GZ05	-0.130375	0.33875	0.168522
TDG	F5H0I7;G8JL98;Q13569;B4E127;H0YH18;F5H539	0.0516451	0.891708	0.797895
CLASRP	F5H0Q6;A0A0A0MQS2;Q8N2M8;Q8N2M8-4;Q8N2M8-3;K7EP11;K7EM61;K7EKC9	0.276262	0.128452	0.0412969
GNB3	F5H100;P16520-2;P16520;F5H8J8;F5H0S8;E9PCP0;A0A6Q8PF84;F5GZN8	-0.301734	0.507909	0.312856
TCP1	F5H136;F5H676;F5H726;F5H7Y1	0.45533	0.185951	0.0705792
RRN3;RRN3P2	F5H148;Q9NYV6;H3BMT1;Q9NYV6-2;Q9NYV6-3;A6NIE6;Q9NYV6-4
POLE	F5H1D6;Q07864;A0A5F9ZHA7;A0A087WW42;A0A087WX51;A0A5F9ZHD6;F5H7E4	-0.232793	0.637346	0.445286
CRACD	F5H1N7;Q6ZU35;A0A1B0GWF1;A0A2R8Y6P1;R4GNI9
PIGB	F5H1S1;Q92521;H3BS45;H3BRK6;H3BQU3
HIVEP1	F5H212;P15822;C9J2N3;P15822-2;P15822-3;C9JZF8;C9JAW2;A0A0D9SFF3
SPOCK2	F5H283;Q92563
ZNF7;ZNF419;ZNF180;ZNF41;ZFP1;ZNF549;ZNF45;ZNF416;ZNF527;ZNF674;ZNF239;ZNF317;ZNF26;ZNF554;ZNF165	F5H290;P17097;P17097-2;Q96HQ0-2;A6NNZ3;Q96HQ0-5;Q96HQ0;Q96HQ0-3;Q96HQ0-4;Q96HQ0-6;Q9UJW8;P51814-4;J3KNQ1;Q6P9A3-2;P51814-8;P51814-7;Q02386;Q9UJW8-3;Q9UJW8-2;Q9UJW8-4;G5E9B8;A0A0A0MP75;P51814-6;E9PJX9;P51814-5;P51814-2;E9PPK0;Q9BWM5;Q8NB42;Q2M3X9;Q6P2D0-2;Q6P2D0;Q16600;Q96PQ6-4;P51814-3;P17031;Q86TJ5;Q2M3X9-2;Q8NB42-2;Q6P9A3;P49910;P51814
NAA40	F5H2C9;Q86UY6;F5GY41;F5GXF6;Q86UY6-3	0.623537	0.00922731	0.00112463
PRPF19	F5H2I0	-0.0920864	0.937128	0.876571
VPS33A	F5H2X5	0.692714	0.264831	0.117341
CIZ1	F5H2X7;Q9ULV3;Q9ULV3-5;H0Y5D5;Q9ULV3-2;Q9BTG3;Q5SYW2;Q9ULV3-3;Q9ULV3-4;A0A494C0L7;A0A0U1RQR2;F6WSM2	-0.147795	0.316098	0.152782
SEC23A	F5H365;Q15436;Q15436-2;G3V4V1;G3V1W4;G3V3G5;G3V2R6;G3V5X8;G3V4Q2;G3V5K1	-0.259227	0.189001	0.0724627
PXMP2	F5H4N4;Q9NR77;F5GZF7;F5GXM0
GRIP1	F5H4N6;Q9Y3R0-3;Q9Y3R0-2;Q9Y3R0;F5H4P8;H0YFK8;F5H4Q7;F5H3G9;F5H5I0;F5H424;F5H3F9;H0YGF1;H0YGM4
VPS37C	F5H4Q5;A5D8V6	0.455085	0.126932	0.0405189
PDCD2	F5H4V9;Q16342-3;Q16342;J3QK82;A0A087WYJ3;Q16342-5;Q16342-2;Q16342-4;F5GWT2;H0YFZ5;H0YFM2;H0YFS8	0.148781	0.516282	0.32088
RASGRP1;RASGRP3	F5H514;H0YMF3;H0YKM0;O95267-2;O95267;O95267-3;O95267-4;O95267-5;H0YNK9;H7C352
KLHL42	F5H523;Q9P2K6
ACSF3	F5H5A1;F5H755;F5H362;H0YGC7;F5H3B2;H0YH37;H0YGJ0	0.58123	0.394737	0.211669
TUBA1C	F5H5D3;Q9BQE3	-0.0701891	0.860473	0.744783
PAAF1	F5H5D4
BCKDHA	F5H5P2;P12694;P12694-2;F5GXU9;H0YH31	-0.388767	0.244892	0.104814
NAT1	F5H5R8;P18440	-0.559917	0.002242	0.00017509
DDX55	F5H5U2;Q8NHQ9;E7EX41;Q8NHQ9-2	0.217449	0.184244	0.0695335
HEATR5A	F5H619;Q86XA9-2;Q86XA9;H7C5W6;H0YIW3;F8VQQ6;H0YHE0;H0YHS5;Q86XA9-3	-0.392267	0.139046	0.0463376
ZNF84;ZNF568;ZNF615	F5H630;P51523;F5H1B1;A0A087WWI3;H9KV89;A0A087X254;Q8N8J6;Q8N8J6-3;Q8N8J6-2
ATL3	F5H6I7	0.134322	0.686524	0.500151
ACTR2	F5H6T1
MRPL48	F5H702;Q96GC5-3;Q96GC5;F5H8D0	0.464371	0.0468982	0.0101324
MSRB3	F5H7C4;F5H6G9;F5H199;H0YFW5;Q8IXL7-2;Q8IXL7;H7C2B7;A0A2R8Y7J8	0.0022758	0.996887	0.994534
MGST1	F5H7F6;F5H6X2;P10620-2;P10620;F5GX73;F5H613;F5H760	0.145963	0.819259	0.681431
OLR1	F5H7N8;P78380;P78380-3;F5H001;F5GZH1;P78380-2;J3QTI8;F5H3G7;F5H0N6;B7ZAN8	0.212212	0.768611	0.608074
RPS6KC1	F5H7T0;F6RJM5;Q96S38-2;Q96S38;A0A087X1U5	0.451568	0.440745	0.248395
TNC	F5H7V9;E9PC84;J3QSU6;P24821-6;P24821-5;P24821-2;P24821-3;P24821-4;P24821;F5H5D6	0.125241	0.915686	0.839232
MED21	F5H872;Q13503	-0.0306005	0.916935	0.841697
MVK	F5H8H2;Q03426;F5H092;A0A1B0GWC2;F5GXC0;F5H163;F5H368;A0A1W2PS16;A0A0B4J236;A0A1B0GWF3	-0.318494	0.140237	0.0469531
STARD10	F5H8H3;Q9Y365;F5GY11;F5H1Z6;F5H0V7;F5H8G1;F5GWK5;H0YH17;H0YFF3;F5H5A8;F5H3G8;H0YGA9;F5GY07;H0YGN8	0.0899066	0.876704	0.770992
SIDT2	F5H8L4	0.765436	0.0404295	0.00823565
hCG_2043426;DDX19A;DDX19B	F6QDS0;I3L352;Q9NUU7-2;H3BTX1	-0.535381	0.00864228	0.00103674
DST	F6QMI7;E9PHM6;Q03001-14;Q03001-8;E7ETB9;Q6P0N6;Q5T0V7;Q03001-10;H0YC82;H0YBX0;E7ERX3;H0YAT7;Q03001-11;Q03001-12	-0.746249	0.0366878	0.00724071
CDPF1	F6RAJ7;Q6NVV7
BNIP3	F6RP06;A0A0J9YW18;Q12983
DOCK2	F6S220;Q92608-2
PPP3R1;PPP3R2	F6U1T9;D3YTA9;P63098;H7BYZ3;A0A1B0GUC7;Q96LZ3	-0.429516	0.00914935	0.00111294
HLA-DMB	F6UB75;A0A140T9U6;A0A140T9T8;A0A140T9R2;A0A140T9R0;A0A140T9I2;A0A140T9C9;A0A140T926;A0A0G2JIJ2;A0A0G2JI43;P28068	0.144284	0.770686	0.611482
FBH1	F6UZG9;Q8NFZ0;Q8NFZ0-2	-0.565125	0.00367994	0.00033285
CIZ1	F6VD24
RBM38;RBM24	F6VZ39;H0YA61;A6NG75;H0Y8S7;Q9H0Z9-2;Q9BX46-5;Q9BX46-2;Q9BX46;Q9H0Z9	0.18098	0.566324	0.370053
RANBP1;PKIB	F6WQW2;P43487-2;P43487;C9JXG8;C9JGV6;C9JJ34;C9JDM3;C9JIC6;Q5T0Z6;Q9C010;Q9C010-2	-0.248309	0.306627	0.145515
MICU1	F6XEV2;A0A0U1RRK1;A0A286YF11;Q9BPX6;Q9BPX6-3;Q9BPX6-2;Q9BPX6-5;Q9BPX6-4;E9PQV6;S4R3W3;S4R3D7;S4R3V1	0.272179	0.147242	0.0504112
LY6G6D	F6XWZ1;A0A140T9V5;A0A140T9R8;A0A140T9N5;A0A140T952;A0A140T924;A0A140T8X6
INHBE	F8VNP4;P58166
CAD	F8VPD4;P27708;H7C2E4;H7C3Z5	-0.0982117	0.58889	0.393842
ATG101	F8VQD9;Q9BSB4;F8VVA0;H3BMZ4	-0.885824	0.00050929	2.3094e-05
METAP2	F8VQZ7;P50579-2;F8VRR3;F8VY03;F8VZX9	0.10571	0.76468	0.600663
PCBP2	F8VRH0	0.726662	0.134554	0.0441621
RAPGEF3	F8VRX1;O95398-3;O95398;O95398-2
NFYB	F8VSL3;P25208	-0.212407	0.150692	0.052153
PRPF40B	F8VU11;Q6NWY9-2;Q6NWY9-3;Q6NWY9;H0YII7	-0.159567	0.678154	0.490474
POC1B-GALNT4;GALNT4	F8VUJ3;Q8N4A0	-0.0672503	0.866001	0.752764
DAZAP2	F8VUW5;Q15038-3;Q15038-6;Q15038;Q15038-4	-0.046622	0.893727	0.802703
NAP1L1	F8VUX1;F8VY35;F8W0J6;F5H4R6;P55209-2;P55209;H0YIV4;F8W020;F8VVB5	-0.755307	0.00492893	0.00048565
WDR90	F8VUX9;Q96KV7-3;Q96KV7-5;Q96KV7	0.168629	0.717929	0.538188
CD63	F8VV56;F8W022;F8VWK8;P08962-3;P08962-2;P08962;F8VNT9	-0.569742	0.214098	0.0866306
NAP1L1	F8VV59;B7Z9C2;P55209-3;F8W118;H0YHC3;H0YH88;F8VRJ2;B7Z4K9	-0.184226	0.666004	0.477183
COPZ1	F8VVA7;P61923;F8W651;P61923-5;P61923-4;F8VXB1;F8W156;F8VYZ4;F8VUC5;F8VXR1;P61923-3;F8VYK5;P61923-2;F8VYE0	-0.377006	0.111089	0.0337025
DUSP6	F8VW29;Q16828
TSPAN31	F8VWE0;Q12999;F8VS78;F8VW54;F8VVF8;F8VNT7;F8VP43	-0.205317	0.509293	0.314765
CS	F8VWQ5;F8W0J2	0.361155	0.26581	0.118014
SMARCC2	F8VXC8;Q8TAQ2-2;Q8TAQ2-3;F8VZW6	-0.439787	0.00041519	1.8079e-05
KANSL2	F8VXI8;F8VX10;Q9H9L4;H0YIQ8;F8VRX7;F8VUX5;F8VP38;H0YHR2;H0YID1	-0.17461	0.403615	0.218464
GIT2	F8VXI9;F8WAK2;Q14161-10	0.360311	0.425344	0.235531
CHST11;CHST13	F8VXK3;Q9NPF2-2;Q9NPF2;A0A087WU70;Q8NET6-2;Q8NET6	-0.0931467	0.860473	0.744769
RGPD1;RGPD2	F8VYC4;A0A286YES2;P0DJD0;P0DJD1;A0A1W2PNU4	0.179527	0.765794	0.602327
PPP1CC;PPP1CB	F8VYE8;P36873;P36873-2;F8VR82;F8W0W8;A0A087WYY5;H0Y3Y6;F8WE71	0.0457698	0.825307	0.689841
CDK4	F8VYY1
SMARCD1;SMARCD3	F8VZ70;F8VW95;C9JYI7	0.230026	0.521777	0.32561
PCBP2	F8VZX2;H3BRU6;F8VXH9;F8W1G6;H3BND9	-0.457893	0.522873	0.327047
HSP90B1	F8W026
CNPY2	F8W031;F8VXJ7;F8W1K5;F8VP03;F8W1U5;H0YIH9	-0.396882	0.253335	0.109545
OSBPL8	F8W060
ATXN2	F8W0B5
PCBP2	F8W0G4
ATP5F1B	F8W0P7	0.263123	0.183583	0.0691768
PPHLN1	F8W0Q9;Q8NEY8-8;Q8NEY8-2;Q8NEY8-6;Q8NEY8-9;Q8NEY8-5;F8WF16;F8VWU8;F8VPY7;F8VRK2;Q8NEY8-7;F8VP48;F8VXV7;REV__K7EN69	0.0112262	0.962243	0.922889
PPP1CC	F8W1A0	0.67214	0.07703	0.0202
AK2	F8W1A4;P54819-2;P54819;P54819-3;P54819-5;F8VY04;A0A5K1VW67;P54819-6;P54819-4	0.240723	0.284799	0.129759
CHPT1	F8W1B3;Q8WUD6-2;Q8WUD6	0.0589869	0.900865	0.813869
C17orf49	F8W1H0	0.270133	0.67265	0.485202
NFE2	F8W1N9;Q16621	-0.461687	0.421835	0.232424
KLC1	F8W6L3;H0YJL0	0.468286	0.647782	0.456618
ZDHHC3	F8W6M3;H0Y6A5;Q9NYG2;Q9NYG2-2	-0.0956328	0.74367	0.571848
BAP1	F8W6N3;Q92560;H0Y8E8;C9J7L9;F8WEY5	-0.187494	0.671205	0.483757
PKLR	F8W6W2
EML1	F8W717;A0A3B3IU69;O00423;O00423-3;G3V500;G3V3N9;G3V497;G3V538;H0YJS9;G3V4H6;G3V4U5;G3V3J1;G3V5C8;H0YJK4
RPL32	F8W727;P62910;D3YTB1;D3YTI8	0.0995654	0.776982	0.61946
GOLIM4	F8W785	-0.143076	0.6611	0.470051
RPL10	F8W7C6;A0A087WV22;H7C123;H7C2C5;H7C2U2	0.789098	0.176946	0.0657392
MRE11	F8W7U8;P49959-2;F5GXT0;F5H742;F5H256
CDK10	F8W872;Q15131-2;Q15131;Q15131-4;Q15131-3;H3BT74;Q15131-7
VEZT	F8W8C2;Q9HBM0;F2Z3A6;Q9HBM0-2	-0.350811	0.199143	0.0780293
SLBP	F8W8D3;Q14493;E7EUV9;H0YAE8;Q14493-2;H7C4H8	-0.111718	0.802889	0.658223
TIA1	F8W8I6;P31483;C9JTN7;P31483-2;P31483-3;E5RGV5;E5RG67;H7BY49	-0.152301	0.516386	0.321006
POLD2	F8W8R3;P49005;A0A087WWF6;C9JLE1;C9IZD2;C9J8Z7;C9JHC7;H7C1B3	0.212125	0.232241	0.0971757
IGF2BP2	F8W930;Q9Y6M1-1;Q9Y6M1;Q9Y6M1-5;Q9Y6M1-6;Q9Y6M1-3;Q9Y6M1-4	0.156792	0.815116	0.675385
FSD1L	F8W946;Q9BXM9-2;Q9BXM9;A0A0C4DG97;Q8N450;C9JD05;Q9BXM9-3	0.714972	0.0115606	0.00151025
PPIP5K1	F8W9A8;B7WPL9;Q6PFW1-2;Q6PFW1;Q6PFW1-3;Q6PFW1-7;Q6PFW1-4;Q6PFW1-5;Q6PFW1-6;A0A2R8YGT1;H7C398;H0Y3Y5;C9J5E6;H7C436;C9JZX6	0.124694	0.740638	0.567829
WNK2	F8W9F9;H0Y7T5;Q9Y3S1-2;Q9Y3S1-4;Q9Y3S1;A6PVV2;Q9Y3S1-3;H0Y7R3;H0Y7J9;H0Y493;E9PCD1
MTMR1	F8WA39;Q13613;Q13613-2;Q8NEC6;H0YDX3;E9PIH9;E9PPP8;F8W764;F8W8S8;H7BZJ1;H7C406	-0.0585634	0.833827	0.704773
DDX31	F8WAJ0;Q9H8H2;Q9H8H2-2;Q9H8H2-4;Q9H8H2-3	0.723674	0.00029401	1.1463e-05
KIF3C	F8WAR6;F8WER6;O14782	0.535778	0.27353	0.122754
RNF149	F8WCD0;Q8NC42	-0.347957	0.117826	0.0366228
EIF5A2	F8WCJ1;C9J7B5;Q9GZV4;C9J4W5
TPK1	F8WCM7;F8VRJ6;F5GZG6;Q9H3S4	0.157357	0.816419	0.67715
CKMT1A;CKMT1B	F8WCN3;P12532;P12532-2;C9JSQ1;C9J6W7;C9JT96;C9JJX8;C9J995;C9J8F6	0.730736	0.375245	0.19541
ZNF10	F8WD46;P21506;F5GZ75;A0A088AWK7
RPSA	F8WD59	0.512026	0.0958924	0.0275448
PDCD6IP	F8WDK9	-0.56702	0.444006	0.251248
CMTM7	F8WDZ3;Q96FZ5-2;Q96FZ5
FLNA	F8WE98	0.21751	0.888636	0.79376
BCHE	F8WF14;P06276;F8WEX7;H7C4Y0;H0Y885	0.723376	0.346412	0.173829
ALG3	F8WF93;H7BZZ2;F8WE30;H7C0X4;Q92685	1.10624	0.0411488	0.00849039
STIM1	G0XQ39;Q13586;E9PNJ4;Q13586-2;H0YDB2;E9PIQ8;E9PRZ7;E9PR09;E9PN27;E9PRE4;E9PR07;E9PJ19;E9PMB4	0.215604	0.390723	0.208814
PABIR2	G1UD79;Q7Z309-3;Q7Z309-4	0.379925	0.222668	0.0917939
NDUFV1	G3V0I5;P49821-2;P49821;E9PQP1;E9PPR0;E9PPS5	0.305403	0.285865	0.130656
CCAR2	G3V119	-0.438364	0.238573	0.100998
GSDMD	G3V1A6;P57764	0.197678	0.37107	0.192123
LIN7C	G3V1D4;Q9NUP9	0.489439	0.0230483	0.0038377
RXYLT1	G3V1K2;Q9Y2B1	-0.151342	0.756406	0.588356
TJP1	G3V1L9;Q07157;G5E9E7;Q07157-2;A0A087X0K9;H0YKB1;H0YLT6	-0.979841	0.0435774	0.0091797
ZSCAN21	G3V1M0;Q9Y5A6;G3V0F4;C9JHD9
HBA2	G3V1N2	1.52025	0.191909	0.0740499
BORCS5	G3V1P3;Q969J3;Q969J3-2	-0.50378	0.00235302	0.0001863
DENND5B;DENND5A	G3V1S3;Q6ZUT9-2;H0YGE5;Q6ZUT9-3;H0YDV6
FCF1	G3V1S4;Q9Y324;G3V5S9;G3V5D2;G3V5L8;G3V3N8	0.531816	0.0546401	0.0125392
MYL6	G3V1V0;F8W1R7;P60660;G3V1Y7;H0YI43	-0.313338	0.487895	0.292643
GTSF1	G3V1V4;Q8WW33	0.410602	0.572747	0.375968
ZC3H14	G3V256;Q6PJT7-4;A0A087WTC9;Q6PJT7-8;H0YJ51;H0YJ87	-0.0831478	0.89611	0.807102
WDR25	G3V2K8;G3V367;Q64LD2	-0.327718	0.235446	0.0993075
ACTN1	G3V2X9	0.447279	0.433169	0.242098
ATP5MF-PTCD1;PTCD1;ATP5MF	G3V325;O75127;C9JGL8;C9JJT5;C9JU26;C9JQN9;P56134-4;P56134-2	0.16425	0.785793	0.63167
WARS1	G3V339
RNASE1	G3V357;P07998
MYO5A;MYO5C	G3V394;Q9Y4I1-3;O95317;Q9UES5;G3V3C9;H0YM96	0.665564	0.0245462	0.00418722
KLC1	G3V3H3;Q07866-10
WARS1	G3V456	-2.15997	0.00025135	9.3774e-06
MED6	G3V4A5;A0A087WYL7;O75586;O75586-2;O75586-3	-0.2382	0.2703	0.120769
PRKCH	G3V4H0	2.35896	0.0190495	0.00292506
ZNF410	G3V4H7;J3KNQ6;Q86VK4-4;Q86VK4-3;Q86VK4;Q86VK4-5;G3V4E6;A0A1W2PNT4;H0YJI7;Q86VK4-2	-0.0572886	0.898035	0.810277
ENTPD5	G3V4I0;O75356;G3V450;REV__Q8N2N9-4;REV__E9PJI0	0.0114612	0.98246	0.961835
VIPAS39	G3V4K3;Q9H9C1;Q9H9C1-2;G3V549	-0.162066	0.522005	0.32594
PSMC1	G3V4X1	-0.0079566	0.985501	0.969068
LTBP2	G3V511;G3V3X5;Q14767
MIA2;CTAGE1;CTAGE3P	G3V599;Q96PC5;Q96PC5-9;Q96PC5-14;Q96PC5-7;Q96PC5-10;Q96PC5-12;Q96PC5-5;Q96PC5-8;Q96PC5-6;Q96RT6;G3V5K6;Q8IX95;G3V3C4;G3V4M1;Q96PC5-2	-0.0021427	0.994322	0.989843
CCNK	G3V5E1;O75909;O75909-1;O75909-4;O75909-2;G3V2Q3;G3V235	0.0249221	0.883711	0.782288
ZFYVE1	G3V5N8;Q9HBF4-3;Q9HBF4;Q9HBF4-2	-0.302015	0.0963238	0.0277555
KLC1	G3V5R9;Q07866-9;Q07866-5;Q07866-3;Q07866	-0.372227	0.146527	0.0500435
GSTZ1	G3V5T0;A0A0C4DFM0;G3V4T6;G3V267;A0A0A0MR33;O43708-2;G3V3B9;G3V5U6;H0YJN8	0.694395	0.0303127	0.00558544
CDK2;CDK3	G3V5T9;P24941;P24941-2;E7ESI2;G3V317;K7EJ83	0.250304	0.200821	0.0789456
PPP2R3C	G3V5U8;G3V561;A0A0C4DGK2;Q86US5;G3V2K1;Q969Q6
HNRNPC	G3V5V7
PSMA6	G3V5Z7;P60900;G3V295;P60900-2;G3V3I1;G3V3U4;G3V4S5;G3V2S7;H0YJC4	-0.0118692	0.95162	0.904054
SLC26A6	G3XAC1;Q9BXS9-3;Q9BXS9-7;Q9BXS9;Q9BXS9-5;Q9BXS9-4;A0A0C4DFT5;Q9BXS9-2;Q9BXS9-6;F8W9I8;C9J6Y3;C9JKR6	1.22712	0.022148	0.003632
ZNF512	G3XAG1;Q96ME7-3;Q96ME7;Q96ME7-2	-0.0084878	0.984064	0.966121
CLCN4	G3XAG5;P51793-2;P51793;A0A6Q8PG54
SEPTIN5	G3XAH0;Q99719-2	-0.0691279	0.90857	0.826095
TRAM1	G3XAN4;Q15629-2;Q15629	-0.294205	0.55327	0.357475
TENT4B	G4U4J3;Q8NDF8-3;Q8NDF8-5;Q8NDF8;Q8NDF8-2;Q8NDF8-4;E9PC61	0.10409	0.756736	0.589339
SMARCB1	G5E975;Q12824-2;Q12824;A0A0G2JRV3;C9JTA6;A0A0G2JSE9;A0A2R8Y5N5;B5MCL5;A0A0U1RQQ2;A0A0U1RRB8;A0A2R8YEE8;A0A2R8YDN6	-0.287015	0.027226	0.00484359
USP11	G5E9A6;P51784;Q5JXD3	-0.637689	0.0104705	0.00132388
SOS1	G5E9C8;Q07889;Q07889-2;C9K0N6	-0.0870051	0.567214	0.371106
ARMC8	G5E9V6;H7C5B7
CHPF2	G5E9W2;Q9P2E5;Q9P2E5-2;C9JZF7;H7C5L5	0.414437	0.0793246	0.021079
MRPS22	G5E9W7;G5E9V5;P82650;H7C5H3;H7C5F2;P82650-2;H7C5L9;C9J5D8	0.447425	0.0443934	0.00939952
GIMAP4	G5E9W9;C9IZQ3
ARAP3	G5E9Y3;Q8WWN8;Q8WWN8-2;Q05CH1
CLPTM1L	G5E9Z2	0.205988	0.714216	0.533092
CELF1	G5EA30;Q92879-2;Q92879-3;Q92879;Q92879-6;Q92879-4;Q92879-5;E9PSH0;E9PQK4;E9PKU1;F5H4Y5;F5H0D8;E9PKA1	0.778524	2.1702e-05	3.3063e-07
CDC27	G5EA36;F6QPS0;I3L394;I3L3H6;I3L328;I3L2Z8;I3L225;K7EMA6;I3L1K3;I3L3G1;E9PRZ6	-0.260927	0.0399754	0.00812839
HNRNPH1	G8JLB6;P31943;E9PCY7;D6RBM0;D6RIU0;D6RFM3;D6RIH9;D6RJ04;D6RDU3;D6R9T0;D6RIT2;E7EN40;E5RGV0;H0YB39;H0YBD7;D6RDL0;H0YAQ2;E5RGH4;D6RF17;H0YBG7;D6R9D3;H0YBK1	-0.144624	0.238826	0.101143
CDC25B	G8JLH2;B4DIG0;P30305-2;P30305;P30305-4;P30305-3
VSTM1	G8JLN4;A0A2R8Y636;Q6UX27-3;Q6UX27-2;Q6UX27
CNK3/IPCEF1;IPCEF1	G9CGD6;G9CGD6-2;Q8WWN9;Q8WWN9-2;A0A2Q2T6B6;G9CGD6-3;E5RGN6;E5RGB6;E5RJQ7;E5RK08	0.292773	0.583356	0.386791
HCK	H0Y3C5;J3KPD6;P08631-4;P08631;P08631-3;P08631-2;H7BXG4;H7C5P9	0.260228	0.594414	0.399523
UBR3	H0Y3K2
SIK3	H0Y4E8;H7C3X8	0.570107	0.00074331	3.8521e-05
IMPDH2	H0Y4R1;E7ETK5
LARP4B	H0Y4V9;H0Y641	-0.344483	0.37988	0.198951
TRRAP	H0Y4W2;Q9Y4A5;F2Z2U4;Q9Y4A5-2;A0A2R8YFJ4;C9K0N1	0.0168807	0.882451	0.77979
DOCK9	H0Y572
DOCK4	H0Y599;Q8N1I0;Q8N1I0-3;Q8N1I0-2;H0Y7H7;C9J637;A0A590UJ51;A0A590UJM5;F5GXW1;Q8N1I0-4	-0.230788	0.756542	0.588734
RPL36A;RPL36A-HNRNPH2	H0Y5B4;H7BZ11;J3KQN4;P83881;H7BY91;H0Y3V9;R4GN19	0.498472	0.0288426	0.00524536
FLNA	H0Y5C6
FLNA	H0Y5F3	0.236918	0.788431	0.636324
ERGIC3	H0Y5K5;Q9Y282;Q9Y282-3;Q9Y282-2;H0Y802;A6PVJ2;A0A0C4DH46	-0.522381	0.12194	0.0384133
ERGIC3	H0Y621;A0A1W2PPS8	-0.0718483	0.932706	0.868151
TRIM16;TRIM16L	H0Y626;K7EL43;J3QL38;J3QKY5;J3QR69;J3QLP0;K7ENN8;Q309B1-2	0.392516	0.522921	0.327139
ARFGAP3	H0Y6A0
SUSD1	H0Y6B2;H3BLV4;F8WAQ1;Q6UWL2-3;Q6UWL2;Q6UWL2-2	0.18131	0.76979	0.61022
KDM1B	H0Y6H0;Q8NB78;Q8NB78-2;Q8NB78-4	-0.16731	0.348073	0.174944
ATF6B	H0Y7D7;Q99941-2;Q99941
TLR9	H0Y858;Q9NR96-4;Q9NR96-2;Q9NR96-5;Q9NR96;Q9NR96-3;H7C5I2	0.8281	0.271782	0.121709
GOLGB1	H0Y867	-0.0798406	0.854547	0.733992
NDUFB5	H0Y886;O43674;E7EWP0;O43674-2;H7C568;A0A087WYD0	0.35983	0.359948	0.183126
TMEM222	H0Y8D0;H0Y870;H0Y861;Q8TDQ4;Q5SSC2;Q9H0R3;H7C5C5
HERC3;HERC6	H0Y8G9;Q15034;Q15034-2;C9J8E7;H0Y9U0;C9JFL2;C9JKA7;C9J6Z1	0.301936	0.274471	0.1234
RGS14	H0Y8W3	0.0148533	0.96728	0.931541
RAPGEF2	H0Y905	-0.423096	0.202154	0.0798929
PGM3	H0Y987;O95394;O95394-3;O95394-4;A0A494C0G1;J3KN95;A0A494C1E2;A0A494C1Q4;A0A087WT27;A0A494C099;A0A494C163;D6RIS6;H0Y8I3;A0A494C076	-0.853624	0.00042051	1.8463e-05
ABCE1	H0Y990	1.01244	0.0285748	0.0051638
DEK	H0Y993;P35659;A0A494C028;H0Y8X0;A0A494C198;D6R9L5	-0.616657	0.103584	0.0306677
TXNDC15	H0Y997;Q96J42-2;Q96J42;D6RB48;D6RBD9;H0Y928	0.686882	0.501842	0.306487
CAMK2D	H0Y9C2	-0.55964	0.12879	0.0414674
MRPL3	H0Y9G6;E7ETU7;P09001;D6RC14;E9PF06;D6RBQ5	0.724086	0.00065154	3.1811e-05
SFPQ	H0Y9K7
PHYKPL	H0Y9N3
PPIP5K2	H0Y9S9
TMA16	H0Y9X1;Q96EY4;D6RA57;D6RE67;D6RC31	0.409229	0.22387	0.0925449
SYNPO2	H0Y9Y3;Q9UMS6-4;Q9UMS6-2;Q9UMS6;Q9UMS6-3;Q9UMS6-5
CNOT6L;CNOT6	H0Y9Z5;Q96LI5;H0Y9C1;Q96LI5-2;D6RGK9;D6RIW9;D6R9H6	-0.378009	0.0188516	0.00288338
PCBD2	H0YA52;Q9H0N5	0.904662	0.00113263	6.8887e-05
SEC31A	H0YAB3	-1.10496	0.0276368	0.0049432
APBB2	H0YAJ5;G5E9Y1;Q92870-2;Q92870;Q92870-4;D6RB55;Q92870-3
RAPGEF2	H0YAJ8
ZC2HC1A	H0YAP0
DENND3	H0YAY3;E9PF32;A2RUS2-2;A2RUS2;B3KRG7;E5RI43;E5RIR7;E5RHH2;A2RUS2-3;A2RUS2-4;H0YBH5;E5RJ42;H0YBK9;H0YAW2	0.647945	0.0287521	0.005222
UBE2W	H0YB73;H3BMM0;X6REH9;Q96B02;Q96B02-3;E5RG25	0.379976	0.350502	0.176638
MTDH	H0YBJ8	-0.85866	0.13599	0.0449457
CCNC	H0YBQ5;J3KP90;E5RFK5;P24863;E5RIH8;Q5JV82;E5RI39;G5E954;P24863-2
MYC;MYCN	H0YBT0;A0A087WUS5;P01106;P01106-2;H0YBG3;A0A0B4J1R1;A0A494C1T8;P04198
TPD52;MRPS28	H0YC42;H0YC44;P55327-8;U3KQQ8	0.31148	0.550133	0.354128
SF3B2	H0YCG1	-0.102567	0.777491	0.620257
SLC43A3	H0YD64;E9PS74;Q8NBI5;Q8NBI5-2	0.417636	0.577045	0.380841
MAPK3	H0YDH9
PLEC	H0YDN1;E9PMV1
CRTC2	H0YDQ8
TRMT44	H0YDS2;Q8IYL2
RNPC3	H0YEB8
PICALM	H0YEF7;H0YEH1;H0YE97;H0YD48	0.214154	0.429539	0.239039
C8orf82	H0YF29;Q6P1X6;Q6P1X6-2;J3KNI2	0.0382342	0.944043	0.889836
RCAN3	H0YF64;Q9UKA8-6;Q9UKA8-5;Q9UKA8-2;Q9UKA8	-0.215435	0.606028	0.410402
HADHA	H0YFD6;P40939;A0A2R8Y4F5;A0A2R8YG21;A0A2R8Y688;P40939-2	0.107484	0.755703	0.587447
NUMA1	H0YFY6
ARHGDIB	H0YGX7
IFT81	H0YHE2;Q8WYA0;F8W1J4;Q8WYA0-4;Q8WYA0-3
Q3KR37-2	H0YHG0;H0YHH1;H0YIP3;H0YHR6	-0.267398	0.154153	0.0540351
FKBP11	H0YHM7	0.875767	0.260466	0.114235
IRAG1	H0YI08;Q9Y6F6-5;Q9Y6F6-4;Q9Y6F6;Q9Y6F6-7;Q9Y6F6-3;Q9Y6F6-1;Q9Y6F6-2;Q9Y6F6-8;E9PJ61;H0YCL0	-0.0774852	0.927988	0.859636
KIF21A	H0YI78	-0.465884	0.0811465	0.0218045
FBXO21	H0YIE9;O94952-1;O94952;Q4G104;H0YHF6
PPP1R12A	H0YIS4
GATC	H0YIV9;O43716;F8VRU3;J3KMY1	-0.24213	0.295873	0.137998
PSMA3	H0YJ03	0.550846	0.437277	0.245533
STON2	H0YJ05
MNAT1	H0YJF2
VRK1	H0YJF7
TMPO	H0YJH7
STRN3	H0YJT2
STRN3	H0YJZ4
CERS4	H0YKR4;H0YNR6;H0YN04;H0YKC9;Q9HA82;H0YLY3;H0YMY6	-0.373306	0.579675	0.383645
ETFA	H0YL12
ANXA2	H0YL33;H0YNA0;H0YN52;H0YLE2	-0.0313277	0.967638	0.932422
SYNM	H0YL34
GMPR2	H0YL68
TLE3;TLE2	H0YL70;H0YKN8;Q04726;Q04726-2;H0YNT2;A0A0D9SES8;H0YNI7;K7EJR7	0.229786	0.147242	0.0503463
MAN2A2	H0YLB9;P49641-1;P49641;H0YLU3;H0YKH9;A0A0C4DGL1;H0YNG5;P49641-2
AP3S2	H0YLI7;P59780;H0YLX6;H0YN38;P59780-2
DMXL2	H0YLM8;Q8TDJ6;Q8TDJ6-3;Q8TDJ6-2;H0YM41	0.45595	0.230877	0.0964109
TRPM7	H0YLN8;Q96QT4;A0A0C4DGL2;H0YNM0	0.698825	0.0897685	0.0250482
LDLR	H0YMD1;J3KMZ9;P01130-5;P01130;P01130-3;P01130-6;P01130-4;P01130-2;H0YM92;H0YMQ3	-0.0336259	0.958757	0.915282
MORF4L1	H0YMJ0;B3KTM8;Q9UBU8-2;Q9UBU8;H0YLJ3;H0YM21;Q9UBU8-3;H0YMT8;H0YNE0;H0YLV1;H0YNX3;H0YNI8	-0.0512649	0.811302	0.669986
GDPGP1	H0YN11
CINP	H0YN33;Q9BW66;Q9BW66-3;H0YKY0;Q9BW66-2	0.439551	0.00038609	1.637e-05
CCDC32	H0YN78;Q9BV29;Q9BV29-2;H0YLN5;H0YM19;H0YLI5;H0YMC0;Q9BV29-3	0.0884042	0.866166	0.753032
SPPL2A	H0YNA2;Q8TCT8
TM2D3	H0YNF6;B3KT51;E7EPS7;H0YNS4;Q9BRN9-2;Q9BRN9
SEC11A;SEC11B	H0YNG3;P67812-4;P67812;P67812-3;P67812-2;H0YNX5;H0YKT4;H0YNA5;P0C7V7	0.76737	0.0118107	0.0015571
UACA	H0YNH8;Q9BZF9-2;Q9BZF9;F5H2B9;H0YN48;H0YMI1	-0.0326098	0.962924	0.924458
GMPR2	H0YNS9	1.25411	0.0778135	0.0205268
NLRC3	H3BLT9;Q7RTR2;Q7RTR2-2;Q7RTR2-3;Q7RTR2-4
LSAMP	H3BLU2;Q13449;F5H5G1;C9J5G3	1.86692	0.0429314	0.00898696
WWC1	H3BLZ3;Q8IX03-2;H0YBE8;Q8IX03;H0YAU4
NUB1	H3BM14;H3BM74;Q9Y5A7-2;Q9Y5A7;F8WDB6;C9JRT6;F8WDL9;H7C5N1;H7C5E1	0.043442	0.894617	0.804361
GLG1	H3BM42;H3BQU9;H3BQT1	0.353624	0.208768	0.0831216
AKTIP	H3BM79;Q9H8T0;Q9H8T0-2;H3BSX7;H3BNB8;H3BVH0;H3BRV2;H3BRT7
SPNS1	H3BMF4;H3BPT8;Q9H2V7-4;H3BPQ9;H3BR82	-0.126168	0.673474	0.485958
RNPS1	H3BMM9;H3BTC0;Q15287;Q15287-3;Q15287-2;H3BV80;H3BPG5;H3BUL0;H3BUG0;H3BTY0;H3BNI3;H3BP82;H3BTR6;H3BNU7;H3BTV0;H3BRK4	0.0498381	0.815824	0.676363
TSC2	H3BMQ0;A0A2R8Y5F1;A0A2R8Y7X5;P49815-5;P49815-3;A0A2R8YDR3;A0A2R8YGD6;A0A2R8YGU4;A0A2R8Y7C8;X5D2U8;P49815;P49815-4;P49815-2;A0A2R8YDZ2;P49815-7;P49815-6;A0A2R8Y6C9;H3BQK4;A0A2R8YEJ8;A0A2R8YGE6;A0A2R8Y670;A0A2R8Y5B2;P49815-8;A0A2R8YHA2;A0A2R8YCR8;Q5HYF7;A0A2R8Y692;C9JX95;I3L3B1	-0.227318	0.452895	0.258611
TMEM208	H3BMW4;Q9BTX3;J3KRY7;Q9BTX3-2
ITGAX	H3BN02;P20702	0.165338	0.780541	0.623655
ARL6IP1	H3BN98;H3BPJ2;Q15041-2;Q15041;Q15041-3	-0.305764	0.422621	0.233162
GDE1	H3BNA5;H3BRL5	0.202828	0.57498	0.378676
RPS17	H3BNC9;P08708;H0YN88;A0A075B716;H0YN73;A0A0J9YYC4	0.157847	0.399589	0.21523
INO80E	H3BNM4;Q8NBZ0;J3KNE2;I3NI13;I3L270;Q8NBZ0-2	0.212098	0.475743	0.280846
HEXA	H3BP20;P06865;H3BS10;H3BTD4;H3BU85;P06865-2;A0A087WUJ7;H3BRP6;A0A087WTY2;H3BVH8;H3BT62;H3BQ04	0.55938	0.082182	0.0222018
COQ7	H3BP28;Q99807;Q99807-2;I3L1T0;H3BSZ3;H3BS11;H3BTN8	0.387184	0.11378	0.0349285
NME3	H3BPD9;H3BMQ7
FUS	H3BPE7;P35637-2;P35637;H3BNZ4	-0.837345	0.0231886	0.00386941
ZNF598	H3BPG6;H3BQQ2;H3BR87
MACF1	H3BQK9;H3BPE1;A0A5F9ZGX0;A0A669KBB0;H0Y4F5;A0A669KB06;A0A669KB84;E9PS75;B4DQX9	-0.0855241	0.58146	0.385036
ANTKMT	H3BQW1;J3KMW5;Q9BQD7;H3BPE8
ZFYVE19	H3BRF9;Q96K21;Q96K21-2;H3BRM1;H3BN64;H3BVF5;H3BSF5;H3BP54	-0.0053826	0.987659	0.973441
GSTM1	H3BRM6
ABAT	H3BRN4;P80404;H3BNQ7;H3BPW8	-0.151871	0.767361	0.605143
SMPD3	H3BS51;Q9NY59-2;Q9NY59	-0.675113	0.288779	0.132668
SMIM1	H3BS66;A0A2R8Y7R4;B2RUZ4
MPHOSPH6	H3BSB3;H3BNT4;Q99547;H3BNK8;H3BU96	0.00089545	0.996887	0.995213
FAM219B	H3BSK2;H3BM86;Q5XKK7-2;Q5XKK7-3;Q5XKK7;H3BRU1;H3BNG0;H3BMU7;H3BMY2	0.455268	0.263813	0.116336
ACSM3	H3BSM0;Q53FZ2;Q53FZ2-2;H3BUF2;H3BV29;H3BT38	0.263499	0.45856	0.264382
RUSF1	H3BSM7;Q96GQ5;H3BR29;Q96GQ5-2;I3L2V0;H3BTA0;H3BS97	-0.415424	0.143533	0.0483837
ZNF106	H3BSS6;Q9H2Y7;Q9H2Y7-2;A0A0C4DGM5;H3BNX5;H3BS99;H3BNJ4;U3KQH7;H3BRD4	-0.453302	0.121976	0.0384396
BLOC1S6	H3BST1;Q9UL45;H3BR42;H3BRA4;H3BNE3;H3BPR6;H3BN13;Q9UL45-2	-0.0961942	0.680091	0.49318
CTU2	H3BSW6;Q2VPK5;Q2VPK5-5;Q2VPK5-3;H3BPG4;H3BNM3	0.0153045	0.96427	0.927277
ADPGK	H3BTH4	0.743245	0.0261204	0.00457543
CRISPLD2	H3BTI0;Q9H0B8;Q9H0B8-2;Q9H0B8-3;H3BSZ9;H3BTP0;Q9H0B8-5;Q9H0B8-4	-0.0340252	0.963045	0.925121
MAP1LC3B;MAP1LC3B2;MAP1LC3A	H3BTL1;Q9GZQ8;A6NCE7;H3BTE7;Q9H492;Q9H492-2	-0.41061	0.33799	0.168008
CENPT	H3BTR4;Q96BT3;H3BUW2;Q96BT3-2;H3BMP6;H3BQS6;H3BN05;H3BTS2;H3BQJ0;I3L4F8;Q96BT3-3;H3BQ71	-0.506456	0.114176	0.0350774
CORO1A	H3BTU6	-0.254956	0.730642	0.555169
E4F1	H3BUJ7;Q66K89;H3BSL4;H3BN24	0.248694	0.188052	0.0718957
NOL3	H3BUP2;H3BUN4;O60936;O60936-3;H3BM67;O60936-1;J3QLT7;H3BQJ5	-0.360677	0.156541	0.0553038
RBMX	H3BUY5
TBC1D24	H3BV07;A0A2R8Y518;Q9ULP9-2;Q9ULP9;A0A0D9SFR5;H3BQ06	-0.275892	0.0756282	0.0197304
GCA	H7BXD5;P28676;H7C2Z6;C9JIZ3;C9JWQ8;C9JV47	-0.303387	0.501282	0.305629
SAP130	H7BXF5;A0A2R8YDB8;Q9H0E3-3;Q9H0E3;Q9H0E3-2;C9J683;C9JTJ5	-0.301853	0.036696	0.0072553
PPP6R3	H7BXH2;E9PKF6;Q5H9R7-6;Q5H9R7-2;Q5H9R7;Q5H9R7-5;Q5H9R7-4;Q5H9R7-3;H0YEN2;E9PNN8;H0YDW1;H0YEV0;E9PKG4;E9PJD8;H0YDK9	0.119569	0.382627	0.20143
METTL21A	H7BXH9;Q8WXB1;C9JSX1;C9JES0;Q8WXB1-2	0.178256	0.733549	0.559138
ESYT2	H7BXI1;A0A499FIX8;A0FGR8-6;A0A087WXU3;A0FGR8	-0.228196	0.211512	0.0849499
TMEM41A	H7BXL1;F8WDE2;Q96HV5
KALRN	H7BXZ5;O60229;O60229-4;C9IZQ6;O60229-2	0.141069	0.844741	0.720502
NCL	H7BY16
ZBTB44	H7BY22;H0YEM9;Q8NCP5-3;Q8NCP5-4;Q8NCP5-2;Q8NCP5;H0YCZ0;A0A0A0MTE9	0.320224	0.147074	0.0502655
CCDC88B	H7BY33;A6NC98-5
RYR2	H7BY35;Q92736;Q92736-2;A0A590UJZ8;A0A590UKB7
EWSR1	H7BY36	-0.101224	0.727217	0.549862
RNF34	H7BYJ1;Q969K3;Q969K3-2;A0A087WTM5;G3V504;G3V4D1;G3V5F1	-0.048133	0.905487	0.820869
NCAM1	H7BYX6;A0A087WVU1;A0A087X1V2;A0A087WZS4;A0A0C4DGS4;A0A087WTR3;A0A087WVD0	2.94173	0.00367613	0.00033197
TPM1	H7BYY1;P09493-2	-0.007572	0.992095	0.983483
ASB3	H7BYZ6;Q9Y575;Q9Y575-3;Q9Y575-2	-0.0603606	0.912448	0.831886
MCFD2	H7BZ18;A0A3B3IU18	0.159228	0.872285	0.763404
CAD	H7BZB3
AP1S2	H7BZG6
PRUNE2	H7BZH9;E9PDC2;A0A088AWP5;Q8WUY3-4;Q8WUY3;Q8WUY3-2;Q8WUY3-3;A0A0C4DFM3;Q5JUB9;Q5JUB8;Q8WUY3-5
PDIA3	H7BZJ3	0.0587626	0.886332	0.789085
OGG1	H7BZM3;O15527-8;O15527-2;O15527;O15527-7;O15527-3;O15527-4;H7C1V7;H7BXZ1;O15527-5
PCYT1A	H7BZN1
RBM33	H7C0H2
Q00341	H7C0S8	-0.167306	0.556639	0.360654
BET1	H7C1N3;O15155	0.441248	0.361133	0.184206
APOO	H7C1U8;Q9BUR5-2;Q9BUR5;A0A0J9YWW6;G3V1B6	0.475153	0.127463	0.0407802
NCKAP5L	H7C1V4;Q9HCH0-2;Q9HCH0
TATDN2	H7C1W4;Q93075;H7C1D0;H7BZJ2	0.213428	0.463442	0.268859
R3HDM1	H7C2F9
EBNA1BP2	H7C2Q8;Q99848	0.863266	7.3569e-06	8.3842e-08
GNS	H7C3P4;F6S8M0;P15586-2;P15586;H0YFA9;F5H4C6	0.0311691	0.914927	0.836363
BRAF	H7C560;A0A2R8Y8E0;P15056;A0A2U3TZI2;A0A2R8YDP5;A0A2R8Y492;A0A2R8Y679;H7C4S5;A0A2R8Y467;H7C5K3;A0A2R8YES9	-0.135796	0.479449	0.284113
SF1	H7C561;H7C0N4	0.0898082	0.68209	0.495366
NDUFB2	H7C5B8;O95178;C9IZW8;C9JXM4	0.281812	0.508883	0.313962
LRCH4	H7C5D9
PLSCR1	H7C5I5;C9J7K9;O15162-2;O15162;C9J9P4;C9J0H3;C9JE06	0.402654	0.448887	0.255353
FBXL17	H7C835;Q9UF56;A0A6E1XD66;Q9UF56-3;Q9UF56-2	-0.0493833	0.845604	0.722747
GCOM1;MYZAP	H8Y6P7;P0CAP1-11;P0CAP1-8;P0CAP1-5;P0CAP1-10;P0CAP1-7;P0CAP1-6;P0CAP1-9;P0CAP1-3;P0CAP1-4;P0CAP1-2;P0CAP1;H3BTD5	0.118386	0.454036	0.259807
COPRS	H9KV77;Q9NQ92;J3QRX6	-0.0520903	0.951466	0.903528
TNRC18	H9KVB4;O15417;O15417-2;H7C177;O15417-3;H7C0N9;H7C3U5;H7BXS9	-0.281098	0.606127	0.410853
GABPB1	H9ZYI9;Q06547-4;Q06547-3	-0.219145	0.506486	0.310916
C17orf80	I3L072;Q9BSJ5-2;Q9BSJ5-3;Q9BSJ5;J3KTJ7;J3KT60	-0.289169	0.210696	0.0845155
PEDS1-UBE2V1;UBE2V1;PEDS1	I3L0A0;Q13404-7;Q13404-1;Q13404-2;G3V2F7;A0A0A0MSL3;Q13404-6;F8WBY2;F8W924
SLC25A52	I3L0B8;Q3SY17
TRAP1	I3L0K7;I3L239;I3L2D5;I3L253
RNF167	I3L0L6;Q9H6Y7;I3L2Y3;I3L462;I3L1K4;K7EN24;I3L0V7;I3L2D4	0.085374	0.813789	0.673407
DCTN5	I3L0U8
NEURL4	I3L100;I3L2W2;Q96JN8-2;Q96JN8;I3L2Z9;K7EPS7;K7ESJ6;K7ESM1	-0.36961	0.103596	0.0306837
DGKE	I3L112;P52429;I3L2V2;P52429-2	0.346076	0.350555	0.176707
DPH1	I3L1H5;A0A6Q8JGF9;Q9BZG8;Q9BZG8-3;Q9BZG8-2;U3KQN3;I3L3X9;A0A0A0MTR4;V9GYS2	0.171639	0.532978	0.337345
ELP5	I3L1Q3;Q8TE02;Q8TE02-4;I3L2A9;I3L2T0;I3L3N8;I3L437;Q8TE02-3;Q8TE02-2;I3L1A8;I3L200	-0.427525	0.0639767	0.0155175
ZC3H7A	I3L282	-0.316349	0.344338	0.171962
GEMIN4	I3L2C7;P57678;I3L4A4;I3L399;E7EN12;I3L4M4;I3L1J7	0.340952	0.0124753	0.00167913
CIC	I3L2J0;I3L135;I3L2I4	0.159819	0.218982	0.0893882
DVL2;DVL3;DVL1P1;DVL1	I3L2N2;O14641;I3L2W9;I3L0M7;I3L0Z8;A0A3B3ITC6;P54792-2;P54792;O14640-2;O14640;A0A087WWA7	-0.417108	0.0404958	0.00827793
ALDH3A2	I3L2W1;A0A0D9SGC3
TFAP4	I3L301	-0.134982	0.7846	0.6304
EPN2	I3L356;I3L2H1
PFN1	I3L3D5
ARHGAP17	I3L3P1
NAA38	I3L3Z2;Q9BRA0;I3L4V0;Q9BRA0-2;A0A0B4J297;I3L310	0.329327	0.484375	0.289602
ATPAF1	I3L448;Q5TC12;A8MRA7;Q5TC12-3;H0YEW4;Q5TC12-2;H0YD21;H0YDD6;E9PPX6	-0.0850832	0.820219	0.682663
TMEM219	I3L4B3;I3L2J7;Q86XT9;H3BML8
ACTG1	I3L4N8	0.183402	0.68161	0.494936
GPS2	I3L4X7;Q13227-2;Q13227;I3L3Y9	-0.16045	0.397536	0.21379
CEP20	I3NI25;Q96NB1;I3L269;I3L0U4;I3L2N4;I3L4V2;I3L0K3;I3L3N6;Q96NB1-2	0.091287	0.892517	0.79972
TOM1L1	I3NI44;J3KQU4;I3L4I4;O75674-2;O75674-3;O75674;I3L1Q1;I3L4N3;I3L4G0;I3L3T4;I3L367
RBBP8	I6L8A6;Q99708-3;Q99708;Q99708-2;F6Q6H0;J3KSA4;J3QL93;J3QLW6;J3QSH7;J3QRM0
FABP5;FABP5P3	I6L8B7;A8MUU1;REV__U3KQK0;REV__Q99880;REV__O60814;REV__P06899;REV__P23527;REV__P33778;REV__P57053;REV__Q16778;REV__P62807;REV__Q5QNW6;REV__Q8N257;REV__Q93079;REV__Q99877;REV__Q99879;REV__Q5QNW6-2;REV__P58876
NPC2	J3KMY5;G3V3E8;E7EMS2;G3V3D1;P61916;H0YIZ1;G3V2V8;P61916-2	-0.382043	0.283496	0.128926
ADGRB3	J3KMY8;O60242-2;O60242
INTS2	J3KMZ7;Q9H0H0;A0A2R8Y4Z6;A0A2R8Y7F8	-0.260932	0.0381658	0.00762308
BNIP2	J3KN59;Q12982-2;Q12982	0.016789	0.970016	0.937249
TPM3	J3KN67	0.0391702	0.975296	0.949206
TBC1D8B	J3KN75;Q0IIM8;Q0IIM8-2;D6RFZ2;H0Y552;D6RC82	-0.361638	0.421684	0.232291
SAMD14	J3KN99;Q8IZD0;Q8IZD0-2
CAMP	J3KNB4;P49913	-0.0220676	0.985145	0.967773
MAP3K4	J3KNB8;Q9Y6R4-2	-0.100489	0.616324	0.422371
SAAL1	J3KND1
RGPD3;RGPD6	J3KNE0;A6NKT7;H7BZ48	0.214889	0.375762	0.195905
MPHOSPH9	J3KNE4;A0A0A0MTP3;Q99550-2;Q99550;H0YG46;U3KQJ0;F5H1U6;H0YFS3;U3KQ61;U3KQD6	-0.58651	0.0504518	0.0111786
SEPTIN1	J3KNL2;Q8WYJ6;Q8WYJ6-2;I3L2M1	0.553884	0.0676062	0.0168042
PHKG2;PHKG1	J3KNN3;P15735;P15735-2;H3BP07;H3BTW6;H3BN16;H3BTI9;F6VCX5;Q16816;Q16816-2;F8WD25;C9JME8;C9J2Q6	-0.470809	0.00332457	0.00028994
BRAP	J3KNN7;Q7Z569;Q7Z569-2	0.00718186	0.982713	0.962908
ZNF292	J3KNV1;O60281;O60281-2;H0YB79;E5RJG2;E5RFE6	0.457308	0.334651	0.165318
CLUAP1	J3KNW5;Q96AJ1;I3L487;I3L3S9
PWWP3A	J3KNX4;Q2TAK8;A0A0D9SGJ8;Q2TAK8-3;Q2TAK8-2;K7EP97;K7ES53
FBRS	J3KNZ9;Q9HAH7;Q9HAH7-1;H3BRE6
ANKRD46	J3KP26;Q86W74;Q86W74-1;E5RHV2;E5RI20;E5RFM7;E5RI04
PHACTR2	J3KP75;O75167-5;O75167-2;O75167;O75167-4;H9KVA6;F6TH74;F5H858	-0.166371	0.79262	0.643299
CCDC18	J3KP97;Q5T9S5;E9PFB9;Q5T9S5-2;Q5T9S2;H0YCD6
CRISP3	J3KPA1;P54108;P54108-2;P54108-3;I3L0A1	-0.0788165	0.922016	0.84943
RBM7	J3KPD3;Q9Y580;F5GXV8;F5GY08;F5H606;I3L521;F5H674	-0.287696	0.152885	0.0534146
HECTD4	J3KPF0;F8VWT9;Q9Y4D8-4;Q9Y4D8;Q9Y4D8-2;Q9Y4D8-5;A0A494C150;Q9Y4D8-3;V9GYT9;F8VU57	0.00744693	0.981007	0.959118
KIF3A	J3KPF9;A0A087X011;E9PES4;Q9Y496;H7C2F6;C9J9X2	-0.230757	0.184376	0.0696275
BAZ2A	J3KPG5;F8VU39;Q9UIF9-2;Q9UIF9-3;Q9UIF9;A0A0C4DGI9;H0YHL2;H0YII3;F8VWQ3;H0YHQ7	-0.0709383	0.711426	0.529729
PSTPIP1	J3KPG6;O43586;H0YKY3;O43586-2;H0YLW8;H0YLX8;B4E1Z9;H0YLI2;H0YLM9;H0YNS1;H0YNR2	0.100802	0.876375	0.770508
CSAD;GADL1	J3KPG9;Q9Y600-2;Q9Y600;Q9Y600-3;Q6ZQY3-3
HDAC7	J3KPH8;Q8WUI4-3;Q8WUI4-8;Q8WUI4-5;Q8WUI4-6;Q8WUI4-7;Q8WUI4;Q8WUI4-4;Q8WUI4-10;F8VWY3;C9JEB6;C9JNI4;C9J102;C9JF80;Q8WUI4-2;Q8WUI4-9;H0YI41;C9JVZ1;C9JBC2;H0YH91;A0A087WYQ4;C9JGF5;H0YI15;C9JZ79;C9JH46	-0.0117161	0.967497	0.931982
SLC6A4	J3KPR9;P31645;P31645-2
FAM83H	J3KPS2;A0A494C1T9;Q6ZRV2
TRABD	J3KPT4;Q9H4I3;Q9H4I3-2	-0.033038	0.93554	0.873642
CHCHD7	J3KPV1;Q9BUK0;Q9BUK0-2;Q9BUK0-4;E5RJ08;E5RHM5;E5RFN2;E5RII1	0.2828	0.455552	0.261276
ANTXR2	J3KPY9;P58335-4;P58335-2;P58335;A0A0C4DG84;P58335-3	-0.217973	0.616113	0.421952
C1D	J3KPZ4;Q13901	-0.300123	0.0995642	0.0290833
POLI	J3KQ09;Q9UNA4;J3KSW2;X6R2I3;J3KTN3;J3KRG0;J3QR36;J3KRS8;J3KTM8	-0.568998	0.063379	0.0153505
BSCL2	J3KQ12;Q96G97-4;E9PIU3;H7BXM1;E9PJK0;E9PSB5;E9PR78;Q96G97;E9PPN5;E9PJS9;F8WER0;H7C2D5;F8W7Q8
ARMC5	J3KQ26;Q96C12;H3BS74;Q96C12-4;Q96C12-2;Q96C12-3	-0.370653	0.196106	0.076198
OLA1	J3KQ32;Q9NTK5;Q9NTK5-3;C9JTK6	0.275268	0.0552358	0.0127355
PTRH2	J3KQ48;Q9Y3E5	0.119108	0.768069	0.606411
GZMB	J3KQ52;P10144;Q6XGZ2;J3KPK2	0.344801	0.577946	0.381815
PHC1	J3KQH6;P78364;H0YH74;F5H6P9
SUMF2	J3KQJ1;Q8NBJ7;C9J660;F8WA42;A0A494C1B1;Q8NBJ7-3;A8MXB9;H7C3B2;C9JL30;Q8NBJ7-2;E9PBT8;J3QT17;E9PG02;Q8NBJ7-5;F8WEX5;F8WES7;Q8NBJ7-4;F8WEV7	-0.246485	0.532978	0.337523
APOL2	J3KQL8	0.720993	0.0531833	0.0120523
CEP170B	J3KQR7;Q9Y4F5-3;Q9Y4F5-2;Q9Y4F5
COBL	J3KR05;A0A0J9YWK3;A0A3B3IU00;H7C1N2;O75128-5;O75128-4;O75128-3;O75128;O75128-7;O75128-2
MED19	J3KR33;A0JLT2;A0JLT2-2	0.0795779	0.74526	0.574328
CCDC12	J3KR35;Q8WUD4;C9JUN5;S4R331	-0.239584	0.17047	0.062525
OTUB1	J3KR44;Q96FW1;F5H6Q1;F5GYJ8;F5GYN4;F5H3F0;Q96FW1-2	0.334694	0.0319419	0.00601476
PTPN7	J3KR55;P35236;P35236-2;P35236-3;H7C4T8	0.0408756	0.912233	0.831472
TAF6	J3KR72;P49848;P49848-3;P49848-2;P49848-4;C9JTY6;C9JFL8;C9J088;C9JIS2;F8WEJ7;C9J7C4;E5RHA1;E5RKA5;C9JHQ8	-0.128679	0.244399	0.104407
PLK4	J3KR82;J3KR84;O00444-3;O00444-2;O00444
MAP3K3	J3KRN4;J3QRB6;Q99759;Q99759-2
SS18	J3KRP6;J3QS72;X6R3J2;J3QQM2;J3KT74;J3QQW2;Q15532-2;Q15532;F5GWN1;J3QSB3;J3QSG1;J3QQW6;J3QLJ7;J3QQX5;J3KT22;B4DLD3	-0.203031	0.17954	0.0670475
CBFB	J3KS23
MBP	J3KS94;J3QQK6;P02686-2;P02686;J3QKN5	-0.00965	0.992095	0.983873
RAC3	J3KSC4;J3QLK0
COX10	J3KSJ3;H7C101;A0A590UJJ5;Q12887
CHTF8	J3KSJ7;P0CG13	0.335525	0.458795	0.264844
PIK3R5	J3KSW1;Q8WYR1;Q8WYR1-2;J3KRE9;X6R3K3
FBXL20;FBXL2	J3KTA1;Q96IG2;Q96IG2-2;J3QKL3;Q9UKC9;Q9UKC9-2;F8WE99	-0.578518	0.0221651	0.00363746
TAF4B	J3KTH2;Q92750;Q92750-2
ZNF521	J3KTI4;H7BYU6;Q96K83
SRSF1	J3KTL2;Q07955;Q07955-3;Q07955-2;J3KSR8;J3QQV5;J3KSW7	-0.194558	0.19798	0.0771029
EIF4A1	J3KTN0	0.524874	0.209356	0.0836175
CHERP	J3QK89;Q8IWX8	0.0149886	0.928784	0.860819
SF3B3	J3QKV4	-0.0782395	0.876998	0.771582
HYOU1	J3QL06	0.0844745	0.87768	0.773024
SCO1	J3QL56;O75880	0.541385	0.0480964	0.0104374
SCRN2	J3QL71;Q96FV2;Q96FV2-2;J3QQM9;J3QRJ1;J3KT79;J3QR84;J3KS57	-0.278524	0.364668	0.186534
SLC39A11	J3QLB2;Q8N1S5;Q8N1S5-2;J3KRX2;J3QS49;A0A0J9YXE3;A0A0J9YXX3;J3KS66;J3QLA9;A0A0J9YXZ0;J3QQP1;J3QRN3;J3KTP1	-0.378619	0.167984	0.061281
RAD51C	J3QLB5;E9PI66;Q7KZJ0;J3QKK3;O43502-2;O43502
STARD3	J3QLM1;Q14849-2;Q14849-3;Q14849;J3QRM3	-0.0611003	0.887364	0.790866
MRPS7	J3QLS3;Q9Y2R9;J3QQS1;J3KSI8;J3QKW2	0.0658349	0.856116	0.737291
GDPD1	J3QQN7;Q8N9F7-3;Q8N9F7-2;Q8N9F7;J3KTA9	0.33885	0.55858	0.362514
FLII	J3QQU5
PNPO	J3QQZ9;Q9NVS9;Q9NVS9-3;Q9NVS9-4;A0A286YFL3	0.295203	0.184752	0.0698806
EVI2A	J3QR06;P22794;P22794-2;J3QQH9;J3KRJ5	0.19387	0.57498	0.378577
RPL19	J3QR09;J3KTE4;P84098	0.468385	0.0703613	0.0177507
CD226	J3QR77;Q15762
ALDH3A2	J3QRD1;A0A5F9ZHI5;A0A5F9ZHN9;P51648;P51648-2;A0A5F9ZI12;A0A5K1VW72;A0A5F9ZGX4;I3L1M4;A0A5F9ZHZ9;J3QKK9;J3QS00;J3KTG1;I3L0X1;A0A5F9ZHP6;K7EN73	-0.344718	0.212092	0.0853355
CMTM4	J3QRP2;Q8IZR5-3;Q8IZR5-2;Q8IZR5
MYL12A;MYL12B	J3QRS3;P19105;O14950	-0.237081	0.438268	0.246263
ZNF207	J3QRS9;O43670;O43670-4;X6R4W8;O43670-3;J3KS31;J3QS27;J3KTL1;J3KRB6;J3KRW6;H0Y3M2	-0.0395794	0.788996	0.637084
ICAM2	J3QRT5;P13598;J3QKR4;J3QQX6;J3QRQ1;J3QQR8	-0.292714	0.354533	0.179544
YES1	J3QRU1;P07947	0.256374	0.409483	0.22272
VAMP2	J3QRU4;F8WCA0;L7N2F9;P63027	-0.42439	0.0318582	0.00598869
LLGL2	J3QRV5;Q6P1M3-2;Q6P1M3;J3KSD5;J3QLD8;Q6P1M3-3
MIF4GD	J3QRZ6;A9UHW6;A9UHW6-2;A9UHW6-3;J3QLJ5;J3QLD1;A0A3B3IU65;J3KSU6;J3KSB8;J3QKW3;J3QLN4	-0.227267	0.217113	0.088347
HELZ	J3QS41;P42694-2;A0A075B6R3;J3KT20;J3QRR8;J3KS59
MPDU1	J3QS48;I3L295;J3KT75;J3QW43;J3QRD5;O75352-2;O75352;I3L1D2;J3KSI4;I3L4E0;J3KTK8;J3QQZ4;I3L405;I3L261
MPO	J3QSF7
HYPK	J3QT56	-0.151374	0.535625	0.340272
BAG1	J3QTA2;Q99933;Q99933-3;Q99933-2;A0A0U1RR89	0.835043	0.00078545	4.1997e-05
CHCHD6	J3QTA6;Q9BRQ6;J3QTB2;H0Y922	0.146991	0.68707	0.500632
TPSAB1;TPSB2;TPSD1	J3QTS8;A0A087WUI4;A0A087X1U0;Q15661-2;Q15661;P20231;A0A0C4DGM1;A0A0C4DFZ7;Q9BZJ3-2;Q9BZJ3	-0.302036	0.67232	0.484884
CXXC4	J9JIF5;Q9H2H0	-0.366225	0.365346	0.187319
RWDD4	K4DI92;Q6NW29;D6R9C7;D6RCM5;D6RDH6;E7EV43;Q6NW29-2	-0.433847	0.156445	0.0552116
CUL4B	K4DI93	-0.0469258	0.863034	0.748999
WBP2	K7EIJ0;K7ENL2;A6NG10;K7EMC9;Q969T9;Q969T9-2;K7EIN1;K7ESN4;K7EIK1	-0.0357371	0.905511	0.821434
CYGB	K7EIM9;Q8WWM9
SMAD4	K7EIU8;Q13485;K7ES96;K7EL18;K7EIJ2;K7EL15;A0A087WUF3;K7ELK2;K7ENG1	-0.158045	0.415693	0.227893
EML2	K7EIZ0	0.213614	0.765715	0.602027
ILF3	K7EJ09	1.35044	0.0270636	0.00479521
CALR	K7EJB9	0.60473	0.431578	0.240899
ACTN4	K7EJH8
YIF1B	K7EJQ6;Q5BJH7-2;K7EPQ7
H3-3B;H3-3A	K7EK07;P84243;K7EMV3;A0A590UJJ6;B4DEB1;K7ES00;K7EP01	0.501024	0.415512	0.227531
STAT5A	K7EK35;P42229;P42229-2;K7EIF9;K7EM17;C9JVV6	-0.0093647	0.98896	0.976503
EIF3K	K7EK53;B4DQ48
LONP1	K7EKE6;K7EJE8;P36776-2;P36776;P36776-3;K7ER27;K7ERR6;K7EQF8;K7ER56	0.148091	0.73789	0.56404
EVPL	K7EKI0;Q92817	-0.379466	0.540789	0.345151
ILF3	K7EKJ9	0.574117	0.187625	0.0715973
SMIM24	K7EKM7;O75264	-0.228569	0.776061	0.618217
TMUB2	K7EKW3;E7ESS3;Q71RG4-2;Q71RG4;Q71RG4-3	-0.150913	0.613396	0.419061
ARRB2	K7EL17
CDC37	K7EL68
VMP1	K7EL93;K7EL74;K7ENU2;K7EK01;K7EMI0;K7ELS2;Q96GC9;K7EMN6	-0.415128	0.280213	0.126829
GID4	K7ELH7;K7ENE2;Q8IVV7;K4DI96	-0.222311	0.612039	0.417106
DPY19L3	K7ELH8;Q6ZPD9;K7ELG1;Q6ZPD9-2;Q8N6Q4	-0.186627	0.577045	0.380901
PRKCSH	K7ELL7;P14314;K7EPW7;K7EKX1;K7EJ70;K7EIP3;K7EL27	0.251376	0.353463	0.178639
TMEM205	K7ELQ9;Q6UW68;K7EM09;K7EPR0;K7ER05;K7EJQ9;K7EMV9	-0.464818	0.310302	0.148081
ACBD4	K7EM05;Q8NC06;Q8NC06-2;K7EMH4;Q8NC06-3
RPS15	K7EM56;A0A0B4J2B4;S4R417;K7ELC2;S4R456;A0A1Y8EIB3	-0.0387323	0.933152	0.869336
UBALD1	K7EM88;K7EQ49;Q8TB05;A0A075B769;K7EM52;D3DUE0;K7EKR5;Q8TB05-2
SPINT2	K7EM91;O43291-2;O43291;K7ES27
ACAA2	K7EME0;K7EJ68;K7EJB1
SHFL	K7EML3
SPC24	K7EMX1;K7EJH0;K7EJV2;K7ESQ2;Q8NBT2;Q8NBT2-2;K7ERQ7;A0A0A0MSN0	0.0861515	0.844849	0.721116
ELOF1	K7EN05;K7EPC8;A0A024R7E8;K7EQ44;K7EMV4;P60002	-0.488358	0.480338	0.284898
FUT5;FUT3;FUT6	K7ENC0;P21217;Q11128;P51993;P51993-2
NARS1	K7ENF0	-0.274747	0.209237	0.0835091
U2AF2	K7ENG2	0.662323	0.12131	0.0381567
DNMT1	K7ENQ6;K7ERQ1
CYTH1	K7ENQ8;K7ERV8;K7EKA2;K7ENH6
STK11	K7EP59;Q15831;Q15831-2;K7EQN8;K7EMR0	0.27538	0.26399	0.116604
RBM42	K7EP90;Q9BTD8-4;Q9BTD8-2;Q9BTD8-3;Q9BTD8;K7ER08;K7EQ03;K7EML2	-0.0657129	0.813643	0.673091
TMEM161A	K7EPA3;Q9NX61-2;Q9NX61;K7EQE7;K7EQ34;U3KQT6;K7EKY7	0.420104	0.415516	0.227746
MGRN1	K7EPJ5;O60291-4;O60291;O60291-3;O60291-2;B4DR12;K7ERA1;K7EJN3;K7EIM7	0.552948	0.336213	0.166413
HDGFL2	K7EPS6
C19orf12	K7EPS8;Q9NSK7-3;Q9NSK7-4;F8W6J3;Q9NSK7-2	0.495047	0.178443	0.0664452
UNC13D	K7EQ37;K7EM66
DAZAP1	K7EQ55;K7EK33;Q96EP5;Q96EP5-2;K7EQ02	-0.142051	0.467352	0.273145
FZR1	K7EQT1;Q9UM11-3;Q9UM11-2;Q9UM11
APOC4-APOC2;APOC2	K7ER74;P02655;Q6P163;V9GYJ8	1.63417	0.0102209	0.00127638
ACAA2	K7ER88	-0.33908	0.499788	0.304273
EIF3G	K7ER90
KDSR	K7ERC8;Q06136;Q06136-2;K7EQS7	0.334467	0.196116	0.0762257
ICAM3	K7ERF0
CFD	K7ERG9;P00746
APOC1	K7ERI9;P02654;K7EJI9;K7ELM9;K7EPF9;K7EKP1	0.821715	0.188755	0.0723456
ROGDI	K7ERP1;K7EPS3;Q9GZN7;K7EMJ5;K7EID1;K7EJ96;K7EL91;K7ERN3	0.16241	0.740394	0.567552
UBE2O	K7ES11
SBNO2	K7ES28;Q9Y2G9-3;Q9Y2G9	0.257877	0.467809	0.273861
MRPL4	K7ES61;Q9BYD3;X6RAY8;Q9BYD3-2;K7ELQ0;K7ELF1;K7EKI4;K7EJ73	0.615599	0.00078545	4.2024e-05
TUBB6	K7ES63
CAPNS1	K7ES78
CDIP1	K7ESA8;H3BTN7;K7ELR4;Q9H305-3;Q9H305-2;Q9H305;K7ENR4
UBA2	K7ESK7	0.787452	0.250711	0.107942
EML2	K7ESL7	0.0979067	0.770889	0.612291
ZCCHC2	K7ESN2;Q9C0B9;K7EKB8;A0A087WXC7;Q9C0B9-2
DCAKD	K7ESP4;Q8WVC6;Q8WVC6-2	-0.273909	0.209356	0.0835892
GYPA	K9JIK7;Q13030;E9PH25;E7EQF3;E9PD10;A0A087WU29;A0A0C4DFT7;P02724-3;P02724-2;P02724
SLC35A4	L0R6Q1	0.572142	0.143674	0.0484831
ASDURF	L0R819;U3KQP1;U3KQP6;U3KQ49	0.609177	0.00088411	4.9e-05
MIEF1	L0R8F8	0.0496615	0.926724	0.858021
SARS2	M0QWZ7;Q9NP81;Q9NP81-2;M0R2C6;M0R259;B4DJM9;M0QX29;M0R2H5;M0R1C0	0.217507	0.385878	0.20516
ZNF550	M0QWZ8;A0A0C4DGB4;Q7Z398-2;Q7Z398
ZNF649	M0QX90;Q9BS31
MCOLN1	M0QXD0;Q9GZU1	0.116133	0.749857	0.580204
ZNF428	M0QXZ5;Q96B54	-0.159204	0.643214	0.451894
PLA2G4C	M0QY18;M0R339;M0QZB1;Q9UP65-2;Q9UP65;Q9UP65-3
ZFP36	M0QY76;P26651	0.0394954	0.929432	0.862638
KXD1	M0QY77;Q9BQD3;M0R0B4;M0R2G3;M0R228;M0QX74;M0QXP3;M0QXN9	-0.547094	0.00389734	0.0003586
HNRNPL	M0QYL7	0.101713	0.822179	0.685675
TUBB4A	M0QYM7;M0R042
CLEC4M;CD209	M0QYX2;M0R0P0;E7ENS9;M0QZ42;H7BXU4;M0QZG5;Q9NNX6-11;Q9NNX6;Q9H2X3;Q9NNX6-2;Q9NNX6-10;Q9NNX6-6;Q9H2X3-8;Q9NNX6-7;Q9H2X3-10;Q9H2X3-4;Q9H2X3-5;Q9H2X3-3;Q9NNX6-3;Q9NNX6-12;Q9H2X3-9;Q9H2X3-2;Q9NNX6-8;Q9H2X3-7;Q9H2X3-6;Q9NNX6-5	0.592488	0.385003	0.20425
GRAMD1A	M0QZ12;Q96CP6-2;Q96CP6-3;Q96CP6;S4R3I2;M0R0J9
SAMD4B	M0QZ22;Q5PRF9;A0A087WZT0;M0R0X3;M0QY61;M0QXV2;M0QX45	0.179338	0.344098	0.171678
HRC	M0QZ43;P23327
FCHO1	M0QZI3;O14526;O14526-2;A0A0C3SFZ9;O14526-3;M0R1K4;M0R3E5;M0QZI9;M0QXD1;M0R3E7;M0QY09;M0QZE1;M0QZS1;M0QXW2;M0R107;M0R2J7;M0QZF0;M0QYT8;M0QYA9;M0QXY1	0.285786	0.0832367	0.0225865
HNRNPM	M0QZM1	-0.182593	0.603096	0.407394
CD37	M0QZP6;B7ZAN3;P11049-3;P11049-2;P11049
MED25;PTOV1	M0QZQ2;Q71SY5-4;Q71SY5-5;Q71SY5;Q71SY5-6;M0QYR4;M0QZB9	0.142427	0.371727	0.192752
ARHGEF1	M0QZR4;Q92888;Q92888-2;M0QYC1;M0QYS3;M0QZH8;M0QXV6;M0R3H5;REV__Q9BZR6;REV__H7C0V4;REV__H7C215	0.242997	0.232714	0.097513
HNRNPM	M0R019	0.203929	0.446311	0.253114
MPND	M0R044;W4VSR2;Q8N594-2;Q8N594;M0R0F2;M0R189;M0QXK5
SAE1	M0R054;M0QYM8;M0R286
AP2S1	M0R0N4;M0QYZ2;P53680;X6R390;P53680-2;M0QZ21;M0R1S0	-0.0066754	0.978032	0.953159
ZNF414	M0R0Q5
EMP3	M0R122;M0QZ66;P54852;M0QXN1	-0.54777	0.128071	0.04108
RPL18A	M0R1A7;M0R3D6	0.663702	0.144515	0.049027
KCNN4	M0R1J0;D1MQ08;O15554;M0QZ70	-0.124215	0.864339	0.750905
ZNF446	M0R202;Q9NWS9-2;Q9NWS9;A0A0B4J2G2;A0A0A0MR84;M0R034	-0.131387	0.637019	0.444523
NAPA	M0R213
MRPL34	M0R226;Q9BQ48	0.782074	0.00358486	0.00032105
ZNF417;ZSCAN9;ZNF623	M0R230;Q8TAU3;M0R2A6;M0R082;M0R0M6;M0R178;S4R2X8;E9PQL7;O15535;O15535-2;O75123-2;O75123	0.170928	0.48945	0.29428
ECH1	M0R248
FCGRT	M0R266
SNRPA	M0R268
NXNL1	M0R296;Q96CM4	1.38285	0.0504965	0.0112022
EMC10	M0R2A0;Q5UCC4-2;Q5UCC4;M0QYY4;M0R030	-0.0135084	0.969274	0.936252
POLD1	M0R2B7;P28340;A0A087WYJ2;M0QZR8;A0A2R8Y7K6;A0A2R8Y705;M0QXQ2;M0R3H8;M0R2J2	-0.0177741	0.940883	0.883996
ARHGEF1	M0R2C7
SHKBP1	M0R2P6;Q8TBC3;M0R0S1;M0R0S2;M0QZF4;M0QYB1;M0R0E3;M0R0K4;M0R204;M0R1G0;M0QZE8;Q8TBC3-2;M0R2U6;M0QZF2;M0QXA4;M0QYJ9	0.249909	0.294599	0.136945
SUGP2	M0R2Z9;Q8IX01;Q8IX01-4;Q8IX01-3;M0R3F6;M0R216;M0R065;M0R2Y3;M0R1Y3	0.513354	0.00478994	0.00046946
EPS15L1	M0R330
SPHK2	M0R344;Q9NRA0-4;Q9NRA0-2;Q9NRA0;Q9NRA0-5;Q9NRA0-3;M0R0E9;A0A075B7A1;E9PCV4;M0QXX5;M0QZP3	0.262845	0.522788	0.326674
IRF3	M0R3C2
RABAC1	M0R3D4;Q9UI14;M0R1H9;M0QXH1	-0.0391247	0.905071	0.820384
IRF7	M9RSF4;Q92985-4;Q92985-2;Q92985;A0A3B3ISS4;E9PR03;A0A3B3ISC0;E9PSE3;Q92985-3	-0.0581248	0.915686	0.838323
DNASE2	O00115;O00115-2;K7ENE5	1.16076	0.00153201	0.00010457
AGPS	O00116;A0A1B0GWA2;A0A2R8YEL0;B8ZZ81	-0.0145035	0.955848	0.909848
KIF2A	O00139;O00139-4;A0A6Q8PG37;O00139-1;O00139-5;A0A6Q8PGH7;D6R9M0;A0A6Q8PGG1	0.283382	0.149526	0.0515879
TK2	O00142;O00142-6;H3BP77;A0A0A0MSY7;O00142-2;O00142-4;O00142-3;O00142-5;J3KS73;J3QRP0;J3QL12;J3KRW8;H3BV57	0.459588	0.134412	0.0440676
DDX39A;DDX39B	O00148;O00148-2;O00148-3;K7EQN7;A0A0D9SEM9;K7EPJ3;K7EN69;K7ENP6;K7EL56;K7EIL8;F6SXL5	-0.0547572	0.811024	0.669611
PDLIM1	O00151	-0.402647	0.316098	0.152854
ACOT7;ACOT7L	O00154-4;O00154-7;O00154;O00154-5;K7EKP8;O00154-2;O00154-3;Q6ZUV0	0.215551	0.513612	0.318358
MYO1C	O00159-3;F5H6E2;O00159;O00159-2;I3L3Y6;I3L501;I3L3F5	-0.499781	0.0662175	0.0162605
MYO1F	O00160;M0QY89;M0QXU5;M0QXU2	0.243277	0.662382	0.472472
SNAP23	O00161;O00161-2;H3BM38;H3BV99;H3BP15;H3BQY9;H3BNE1;H3BR18;H3BPJ0;H3BR99;H3BNG6;H3BU94	0.268508	0.25677	0.111844
HAX1	O00165;O00165-2;O00165-5;O00165-3;Q5VYD6;O00165-4;O00165-6	0.221375	0.384971	0.203938
AIP	O00170;E9PMH2;V9GYQ3	0.0351424	0.88321	0.781126
GTPBP1	O00178;F5H716;B0QY59;F5H257;F8WAZ4;H0YGA8	-0.0736186	0.73125	0.555719
LGALS9;LGALS9C;LGALS9B	O00182-3;O00182-2;O00182-6;O00182;O00182-5;O00182-4;J3KSY2;Q3B8N2-2;Q6DKI2;Q3B8N2;J3QS92;J3KSA0	1.08351	0.00639013	0.00069221
STXBP3	O00186	-0.355399	0.00883749	0.00106758
SMAP;C11orf58	O00193;E9PM92;E9PRZ9;E9PQA1	-0.191069	0.495783	0.30017
RAB27B	O00194;K7ES41;K7EJ38	-0.175482	0.792328	0.641686
AP3B1;AP3B2	O00203;O00203-3;A0A590UJE5;H0YBD0;A0A590UK64;A0A590UK30;F5GWU4;F5GYB0;A0A590UJ44;A0A590UK69	0.230306	0.15407	0.0539872
LGALS8	O00214-2;F6V2D4;O00214;E9PN19;H7BXD8;Q5T3P9;B1ANM0;E9PJ77;E9PRN3	-0.179074	0.619555	0.425498
NDUFS8	O00217;E9PPW7;E9PKH6;E9PN51;F8W9K7;H0YDT4;Q08E91	0.628433	0.00474533	0.00046338
NFKBIE	O00221;Q7LC14;H0Y4W4;H3BNC2	0.35209	0.207249	0.0824171
PSMD11	O00231;O00231-2;J3QRY4;J3QS13;J3KSW3	-0.267246	0.0135195	0.00186413
PSMD12	O00232;O00232-2;J3KTJ5;J3KSK1	-0.29871	0.0113104	0.00146808
PSMD9	O00233;J3KN29;F5H5V4;F5GX23;O00233-2;F5H7X1;F5H169;O00233-3	-0.34682	0.0154524	0.00220961
SIRPB1	O00241;H3BRP9;H3BV43;H3BML4;H9KV29;O00241-2	0.0231037	0.980242	0.957311
ATOX1	O00244;E5RIM7;E5RGN3	0.271121	0.201113	0.0792291
MEN1	O00255-2;O00255;A0A5F9ZHS3;E7EN32;O00255-3;A0A5F9ZI68;E7ENS2;Q9GZQ5	0.312641	0.0220885	0.00361693
CBX4	O00257;O00257-3;F8WCW6;I3L4F1	-0.341961	0.141018	0.0473162
PGRMC1	O00264;O00264-2	-0.117226	0.76979	0.61007
SUPT5H	O00267;O00267-2;M0QYL9;M0R2M5	-0.0903071	0.488243	0.292987
TAF4	O00268;A0A0G2JRY5;V9GY14;V9GY03	-0.142644	0.294914	0.137327
DFFA	O00273-2	-0.0871309	0.799072	0.653563
DFFA	O00273;K7ERT1	-0.324161	0.0236941	0.0039907
RFXAP	O00287	0.146092	0.587539	0.392585
HIP1	O00291;O00291-4;O00291-3;C9JMG5	-0.598756	0.0186385	0.00283736
CLIC1	O00299	-0.465346	0.0208491	0.00330644
EIF3F	O00303;H0YDT6;E9PQV8;A0A1W2PP79	-0.307221	0.0325227	0.00620335
WWP2	O00308;O00308-2;O00308-3;O00308-4;H3BS79;H3BPJ8;H3BRX8	-0.10944	0.708365	0.52592
ARNTL	O00327-6;A0A669KBF4;O00327-3;O00327-5;O00327-4;O00327-8;O00327;E9PL54;E9PKN1;E9PKG7;H0YER9
PDHX	O00330-3;O00330;E9PLU0;O00330-2;H0YD97;E9PRI6	1.17544	3.0281e-07	1.1261e-09
QSOX1	O00391;O00391-2	0.321836	0.511674	0.316788
DCTN6	O00399;E5RK00;E5RFU3	-0.543942	4.973e-05	9.903e-07
SLC33A1	O00400;A0A2R8YF57;H7C562;H7C577;A0A2R8Y5I5;A0A2R8YEX5;A0A2R8Y359;H7C532;A0A2R8Y6H1	-0.144691	0.733421	0.558864
WASL	O00401	0.353793	0.218453	0.0890743
PDE2A	O00408-4;O00408-3;O00408;E9PEF1;O00408-5;O00408-6;O00408-2;F5H130;H0YFL1
FOXN3	O00409-2;O00409;H0YJ54;H0YJG3;H0YJ94;H0YJ22;G3V3A7;H0YJY0	-0.62294	0.0269211	0.00476029
IPO5	O00410;O00410-3;H0Y8C6;O00410-2;E7ETV3;E7EQT5;E7EV12;E7EWK4;E7EX05;H0Y3V4;E7ESZ1;E7ETV8;C9JZD8;C9JQT6;C9J875;C9JXE0;C9JZ53;F8WF30;C9J583	-0.174591	0.381374	0.200203
POLRMT	O00411;K7EMH3;K7ESD1	0.866049	0.00268443	0.00021866
EEF2K	O00418;H3BRH4	0.124608	0.666301	0.477898
CCRL2	O00421;O00421-2
SAP18	O00422-2	0.0383236	0.83876	0.712483
IGF2BP3	O00425;O00425-2;F8WD15	-0.854056	0.16212	0.0582278
DNM1L	O00429-2;O00429-4;O00429-8;O00429-9	0.191489	0.507405	0.311856
DNM1L	O00429;O00429-3;O00429-6;O00429-5;O00429-7;F8VZ52;F8VUJ9;B4DDQ3;B4DPZ9;F8W1W3;F8VR28;F8VYL3;H0YI79;H0YHY4	0.0615872	0.790946	0.639798
RTCA	O00442-2;O00442;A6NIC1	-0.766377	0.00101515	5.8971e-05
PIK3C2A	O00443;A0A0C4DGF9;O00443-2;E9PPP3	-0.219492	0.322206	0.156812
IFRD1	O00458;A0A6Q8PHD2;O00458-2;A0A6Q8PH75;A0A6Q8PF03;A0A6Q8PHN0;A0A6Q8PFA5;C9JA65;H0YEE3;E9PMY4;C9JNM6;C9JLG5	0.456987	0.168073	0.061374
PIK3R2	O00459;E9PFP1;A0A087X257;V9GYJ4;A0A5F9ZHY3	0.290694	0.0742838	0.0191591
GOLIM4	O00461
MANBA	O00462;A0A2R8YEC9;A0A2R8Y524;E9PFW2;A0A2R8Y4U7;A0A2R8YCE9;A0A2R8YE79;A0A2R8Y211;A0A2R8Y7A0;A0A2R8Y7N1;A0A2R8Y7A7	-0.486677	0.0807604	0.021653
TRAF5	O00463-3;O00463;O00463-2
EXOC5	O00471;F8W9B8	-0.353798	0.0236734	0.00398153
ELL2	O00472;O00472-2;D6RC27;H0Y8G1;A0A0U1RR08	0.747669	0.0218796	0.00355911
BTN3A3;BTN3A2;BTN3A1	O00478;O00478-2;C9JZT5;C9JUV8;C9JQT8;C9J877;C9JNZ3;E9PRX1;E7EPR2;C9JVU4;C9J3Q8;E9PJE9;E9PFB8	-0.253685	0.377392	0.197111
HMGN4	O00479	0.175778	0.661136	0.470406
BTN3A1	O00481;O00481-4;O00481-2;O00481-3	-0.124327	0.78318	0.627908
NDUFA4	O00483	0.323351	0.412979	0.225513
PSMD14	O00487;C9JW37	-0.288429	0.0251342	0.00434195
ZNF593	O00488;A9J4F5	-0.116739	0.745927	0.575251
BIN1	O00499-6;O00499-2;O00499;O00499-11;O00499-7;O00499-4;O00499-3;O00499-5;O00499-8	0.501239	0.207161	0.0823325
KPNA3	O00505;H0Y4S9	0.377171	0.0184073	0.00279112
STK25	O00506;O00506-3;O00506-2;H7C279;C9J6L2;C9JCC0;C9J232;C9JDH9;C9JN58;E7EM58;C9JJV0;C9JFA1	-0.099922	0.692385	0.507245
BCL9	O00512	-0.221852	0.450264	0.256514
FAAH	O00519;A0A087WYA0	0.297077	0.518578	0.322992
VWA5A	O00534;O00534-3;O00534-2;B4DHS6;O00534-4	-1.85258	3.6837e-06	3.5659e-08
PES1	O00541-2
CACNA1A	O00555;A0A1C7CYY9;A0A1B0GTN7;A0A087WW63;A0A1B0GU81;A0A1B0GUS3;A0A1B0GTW2;K7EKF7;O00555-4;O00555-6;K7EQ95;O00555-5;A0A1B0GTI4;A0A590UJK2;B5TYJ1;A0A1B0GU74;A0A384DVW2;O00555-2;O00555-3;A0A1B0GUM7	0.168791	0.473164	0.278559
SDCBP	O00560;O00560-3;O00560-2;B4DHN5;E9PBU7;G5EA09	-0.0207572	0.970076	0.937633
PITPNM1	O00562-2;O00562;E9PMZ6;E9PMS0;E9PSD1	-0.641759	0.00123122	7.6656e-05
MPHOSPH10	O00566;U3KQ48	0.28536	0.263476	0.116093
NOP56	O00567;A0A494C128;Q5JXT2;H0YDU4;H0Y653	0.714503	0.00358486	0.00032167
DDX3X	O00571;A0A0D9SF53;A0A0D9SG12;A0A2R8YF78;A0A0D9SFB3;A0A2R8Y645;A0A2U3TZJ9;O00571-2;F6S8Q4;A0A2R8YDH3;A0A2R8Y7T2;A0A2R8Y650;A0A2R8YCU0;A0A087WVZ1;A0A2R8YF89;A0A087WX09;A0A2R8Y770	-0.280289	0.0466317	0.0100468
PODXL	O00592;O00592-2;G3V0E6	0.384306	0.509016	0.314227
FCN1;FCN2	O00602;A0A087WVE2;Q15485-2	0.117838	0.888665	0.794128
PEX12	O00623;A0A075B773;K7ELY8	-0.161596	0.680079	0.49309
PIR	O00625	-0.134448	0.767361	0.605254
KPNA4	O00629;H7C4F6	0.128876	0.273751	0.122919
TRIM38	O00635	-0.20255	0.297084	0.138994
E2F3	O00716-2	0.269909	0.423037	0.233492
PPP6C	O00743;O00743-3;O00743-2;Q5T1S7	0.258945	0.0168693	0.00250328
MAN2B1	O00754;O00754-2;M0QZ24;M0R174;M0R2P5;M0QYZ1;M0QZG6	1.05534	0.0144681	0.00202025
FBP2	O00757	-1.00289	0.128339	0.0412339
UBE2C	O00762;O00762-3;O00762-4;A0A0A0MSE8;A0A087WVK1;K4DI81;O00762-2	0.358625	0.527569	0.33125
ACACB	O00763-2;O00763;O00763-3;F8W8T8;H0YGH5;A0A087WUA1	-0.283652	0.505567	0.309672
PDXK	O00764;F2Z2Y4;O00764-3;O00764-2;A8MV33	-0.176769	0.574987	0.378749
SH2B2	O14492;O14492-2;C9JK89	-0.470408	0.0545001	0.0124875
ARID1A	O14497;O14497-2;H0Y488;A0A1B0GTU5;O14497-3;A0A087WUV6;H0YEW5;H0YCU6	-0.0193058	0.916408	0.840554
CDK2AP1;CDK2AP2	O14519-2;O14519;O75956;F5GZF0;E9PKR4	-0.0255794	0.960136	0.91788
C2CD2L	O14523-2;O14523;E9PK05	0.591488	0.00249036	0.00019993
NEMP1	O14524;O14524-2;G3V5K2	0.0177379	0.97211	0.941556
TXNDC9	O14530;O14530-2;B8ZZX4;F8WCJ3;F8WBV5;G3XAJ4	0.0864909	0.689162	0.503479
TRAFD1	O14545;F8VNX8;F8VVF3;O14545-2;F8VWK2;S4R2Z9	0.46796	0.0901076	0.0251968
[truncated: 8,126 more rows]

## Sheet: 4B
Gene	Protein.IDs	chromosome_name	adj.P.Val_HRD	genomic position start Hg38
NOC2L	Q9Y3T9	chr1	0.00484455	944203
ISG15	P05161;A0A096LPJ4;A0A096LNZ9	chr1	0.0214617	1001138
SDF4	A0A5F9UP49;Q9BRK5;Q9BRK5-2;Q9BRK5-5	chr1	0.108747	1216909
UBE2J2	B1AMF0;Q8N2K1;Q8N2K1-3;D6RD90;A6NGS0;Q8N2K1-2;D6REN4;D6R9H0;D6RB84;D6RA15;B1AMF1;D6RC43	chr1	0.994463	1253909
INTS11	Q5TA45;Q5TA45-3;Q5TA45-5;Q5TA45-2;Q5TA45-4;A0A087WYI0;C9IYS7;J3QRY6;C9J979;Q96HV7;E9PNS4;E9PNH9;E9PIG1;E9PI75;E9PMA2;H0YE15;E9PIL7;E9PKA4;E9PJG0;E9PQF0	chr1	0.0125564	1311585
CPTP	Q5TA50;J3KST3	chr1	0.0466992	1324756
CCNL2	Q96S94;Q96S94-3;A0A0A0MSF3;Q96S94-2;Q96S94-4;C9J148;J3QSH2	chr1	0.0746625	1385711
MRPL20	Q9BYC9;Q9BYC9-2;I3L2X1	chr1	3.77118e-05	1401909
ATAD3B	Q5T9A4;Q5T9A4-3;A0A5K1VW56;Q5T9A4-2	chr1	0.587471	1471765
ATAD3A	Q9NVI7-2;Q9NVI7;Q9NVI7-3;Q5SV16;H0Y2W2	chr1	0.669285	1512162
SSU72	Q9NP77;Q9NP77-2	chr1	0.788969	1541673
MIB2	Q96AX9-5;Q96AX9-14;Q96AX9-12;H0YAM8;Q96AX9-2;Q96AX9-13;Q96AX9-11;Q96AX9-3;Q96AX9;Q96AX9-4;Q96AX9-6;Q96AX9-7;E9PD12;F2Z2L2;J3QR95;Q96AX9-8;Q96AX9-10;D6RAZ0;Q96AX9-9;D6RHY5;D6RED3;D6RDI1	chr1	0.603906	1615454
CDK11B	P21127-2;P21127-8;P21127;P21127-3;A0A0D9SEI3;A0A0D9SER5;A0A0D9SEN2;P21127-10;Q9UQ88-9;A0A087WYI9;A0A087X1I0;E9PFJ2;Q5QPQ9	chr1	0.115971	1635225
SLC35E2B	P0CK96;A0A087WUK8;P0CK97-2;P0CK97	chr1	0.638618	1659529
CDK11A	Q9UQ88-4;Q9UQ88-2;Q5QPR3;Q9UQ88-3;Q9UQ88	chr1	0.833249	1702379
NADK	O95544;O95544-2;O95544-3;A0A0A0MR98;J3KSP9;J3KTI3	chr1	0.992448	1751232
GNB1	P62873;P62873-2;F6UT28;B1AKQ8;F6X3N5;B3KVK2	chr1	0.821234	1785285
PRKCZ	Q05513;Q05513-2;Q05513-3;E9PBE1;D6RAU1;D6REZ8;D6RDM0;D6RG01;D6RBD4;F2Z2H9;D6RGG1;F2Z3C5	chr1	0.235119	2050411
SKI	P12755	chr1	0.381374	2228319
RER1	O15258;Q5T092;A0A0A0MR06;Q5T091;Q5T093	chr1	0.0799097	2391775
PANK4	Q9NVE7;E9PHT6;H0YA26;H0Y9E4;H0YA31;D6RJF3;H0YA02	chr1	0.00638643	2508537
TNFRSF14	Q92956;F6UPZ7;B9A034;F6Q0M4;Q92956-2	chr1	0.458795	2555639
PRXL2B	A0A2P0CTB1;A0A0A0MT35;A0A2P0CU24;A0A0A0MRV4;J3KPF5;Q8TBF2-3;Q8TBF2;J3KPF6;Q8TBF2-6;A0A2P0CTH9;Q8TBF2-4;J3KRV9;A0A0G2JSF1;A0A0G2JRR6;Q8TBF2-2;Q8TBF2-7;J3QKK8	chr1	0.493791	2586491
TPRG1L	Q5T0D9;Q5T0D9-2	chr1	0.000560212	3625015
WRAP73	A0A0A0MRV3;Q9P2S5;Q5T0D5;Q5TBW1	chr1	0.00790046	3630767
LRRC47	Q8N1G4;J3KRP5	chr1	0.127994	3778559
DFFB	B4DZS0;O76075;O76075-2;J3KT26;Q96P72;G3XAD0;Q96P73;O76075-4;O76075-3	chr1	0.72367	3857267
C1orf174	Q8IYL3	chr1	0.181613	3889125
KCNAB2	Q13303-2;A0A590UJJ4;A0A590UJV4;A0A590UK89;K7EKU4;A0A590UJK5;A0A590UJX9	chr1	0.332592	5990927
RPL22	P35268;K7ERI7;K7EMH1;K7ELC4;K7EP65;K7EKS7;K7EJT5	chr1	0.876911	6185020
ACOT7	O00154-4;O00154-7;O00154;O00154-5;K7EKP8;O00154-2;O00154-3;Q6ZUV0	chr1	0.513612	6264269
NOL9	Q5SY16	chr1	0.211711	6521347
ZBTB48	P10074;K7EM76;Q5SY20;Q5SY21	chr1	0.458063	6579994
DNAJC11	Q9NVH1-3;Q9NVH1;Q9NVH1-2;B1AK20;Q5TH61	chr1	0.664126	6634168
VAMP3	Q15836;K7ENK9;K7EKX0	chr1	0.0120435	7771296
PARK7	Q99497;K7ELW0;K7EN27	chr1	0.180072	7954291
RERE	Q9P2R6;B1AKN3;A0A590UJ84;D6RA28;A0A590UK57;H7BYW9;A0A075B770	chr1	0.354533	8352397
ENO1	P06733-2	chr1	0.0349897	8861000
ENO1	P06733;A0A2R8Y6G6;K7EM90	chr1	0.143623	8861000
SLC2A5	P22732;K7EJR1;K7EQI3;K7EJZ0;K7EIT1;P22732-2	chr1	0.0377266	9035106
H6PD	O95479;O95479-2	chr1	0.148904	9234774
TMEM201	Q5SNT2;H0Y4R5;Q5SNT2-2;H0Y994	chr1	0.591449	9588911
PIK3CD	Q5SR50;F8W9P4;O00329;O00329-2	chr1	0.207263	9651731
CTNNBIP1	Q9NSA3	chr1	0.603906	9848276
LZIC	Q8WZA0-2;Q8WZA0;K7ES95	chr1	0.000131164	9922113
NMNAT1	Q9HAN9;B1AN62;K7EPD7	chr1	0.0162949	9943428
RBP7	Q96R05	chr1	0.944043	9997206
UBE4B	O95155-2;O95155;O95155-4;O95155-3;K7EP75;K7ERA7;B1AQ61	chr1	2.14881e-06	10032832
KIF1B	A0A087WWA3;Q4R9M9;O60333-2;O60333;O60333-4;A0A0U1RQL3;A0A6Q8PFE9;C9JBH1;A0A6Q8PFR1;A0A6Q8PGE4;A0A3B3ITW4	chr1	0.480622	10210570
PGD	P52209-2;P52209;K7EPF6;K7EM49;K7EMN2;K7ELN9	chr1	0.311751	10398592
DFFA	O00273;K7ERT1	chr1	0.0236941	10456522
DFFA	O00273-2	chr1	0.799072	10456522
PEX14	O75381;O75381-2;K7EK59	chr1	0.340918	10472288
CASZ1	Q86V15;Q86V15-2	chr1	0.299077	10636604
TARDBP	Q13148;A0A087WYY0;A0A087X260;G3V162;B1AKP7;A0A087WX29;A0A087WXQ5;A0A087WV68;Q13148-4;A0A087WXV3;A0A087WX67;A0A087WW61;A0A087WZC9;A0A1W2PNU8;K7EL26;A0A087WYE7;A0A087WTZ4	chr1	0.912505	11012344
SRM	P19623;K7EKM4;K7EQ47;K7ESL0	chr1	0.535531	11054584
EXOSC10	Q01780;Q01780-2;K7EJ37	chr1	0.0252538	11066618
MTOR	P42345;B1AKP8;B1AKQ2	chr1	0.858464	11106535
UBIAD1	Q9Y5Z9-2;Q9Y5Z9	chr1	0.194873	11273198
FBXO2	Q9UK22;A0A286YF37;R4GNH2	chr1	0.738436	11637018
FBXO44	B7Z1P2;Q9H4M3-2;R4GNH4;R4GMZ8;A0A0A0MSI6;Q9H4M3	chr1	0.728203	11654375
FBXO6	Q9NRD1;J3KQ72	chr1	0.277666	11664200
MTHFR	P42898-2;Q5SNW7;P42898;A0A286YFD0;A0A286YF17;L7P8G6;F8W9T8;Q5SNW5;A0A286YF47;A0A1B0GXD9	chr1	0.621538	11785723
KIAA2013	Q8IYS2-2;Q8IYS2	chr1	0.994322	11919591
PLOD1	Q02809;Q02809-2;Q5JXB7;Q5JXB8	chr1	0.473463	11934205
MFN2	A0A6Q8PFJ4;O95140;A0A6Q8PGA3;A0A6Q8PGV8;A0A6Q8PGS9;O95140-2;A0A6Q8PGR2;Q5JXC5;A0A6Q8PH07;A0A6Q8PFT5	chr1	0.344798	11980181
VPS13D	Q5THJ4-2;Q5THJ4;H3BLS7;A0A2R8YD87;A0A2R8Y876	chr1	0.0750668	12230030
PRDM2	Q13029-5;Q13029-3;Q13029-2;Q13029	chr1	0.0791768	13700198
EFHD2	Q96C19;H0Y4Y4;A0A087X1Z2;Q9BUP0-2;C9JTV4;Q8WYH2	chr1	0.965816	15409888
CASP9	P55211;F8VVS7;Q5JRU8;P55211-2;P55211-4;Q5JRU2;P55211-3;F8VWA5;H0Y3S8;H0Y6Y2;A0A087WX72	chr1	0.941229	15490832
DNAJC16	Q9Y2G8;Q5TDG9;Q5TDH4;Q9Y2G8-2	chr1	0.00756789	15526813
AGMAT	Q9BSE5	chr1	0.00119049	15571699
DDI2	Q5TDH0;Q5TDH0-3;Q5TDH0-2;H0YII4;H0YI90;Q8WTU0	chr1	0.27723	15617458
PLEKHM2	Q8IWE5;Q5VVD7;A0A2R8Y575	chr1	0.7623	15684320
SPEN	Q96T58;A0A669KB49;H0Y5U7	chr1	0.55154	15836095
ZBTB17	Q13105;Q13105-2;Q13105-3;H0Y6X2;H7C1K8	chr1	0.467448	15941869
FBXO42	Q6P3S6;X6RKU3	chr1	0.728203	16246840
SZRD1	Q7Z422;Q7Z422-2;Q7Z422-4;Q7Z422-3;Q7Z422-5	chr1	0.231295	16352575
NECAP2	Q9NVZ3;Q9NVZ3-2;Q9NVZ3-4;F6SKB8;Q9NVZ3-3;D6RB24;D6RAN6;H0Y970	chr1	0.195829	16440721
CROCC	Q5TZA2;B1AKD8;Q5TZA2-2;A0A087WW81;A0A087WU09;Q8IVE0;Q86T23	chr1	0.0107262	16740273
ATP13A2	Q9NQ11-2;Q9NQ11-3;Q9NQ11;H0Y8V5;H0YAI7;H0Y8Z6;H0Y9K0;H0Y8I1;H0Y953	chr1	0.69201	16985958
SDHB	P21912	chr1	0.703179	17018722
PADI2	Q9Y2J8-2	chr1	0.354557	17066761
PADI2	Q9Y2J8	chr1	0.982713	17066761
PADI4	Q9UM07;B1AQ67;Q9ULW8	chr1	0.509773	17308195
RCC2	Q9P258	chr1	0.191541	17406760
ACTL8	Q9H568	chr1	0.855253	17755333
ALDH4A1	P30038;P30038-2;P30038-3;Q5TF55	chr1	0.992095	18871430
UBR4	Q5T4S7-3;Q5T4S7;Q5T4S7-2;Q5T4S7-4;Q5T4S7-5;A0A0A0MSW0;X6R960;X6RE05;Q5T4S7-6;Q5TBN9	chr1	0.00119049	19074510
EMC1	Q8N766-3;Q8N766;Q8N766-4;Q8N766-2;A0A286YEW0;Q5TG59;H7C4E3	chr1	0.260466	19215660
MRTO4	Q9UKD2	chr1	0.000745875	19251805
AKR7A2	O43488;H3BLU7;H7C5H7;A0A499FJT0;Q8NHP1;Q8NHP1-3;O95154	chr1	2.72825e-06	19303965
CAPZB	P47756-2;B1AK88	chr1	0.185951	19338775
MICOS10	A0A087WU07;Q5TGZ0-2;Q5TGZ0;R4GMM1;R4GNA1	chr1	0.546055	19484403
TMCO4	A0A075B6H3;Q5TGY1-2;Q5TGY1	chr1	0.504796	19682240
MUL1	Q969V5	chr1	0.481931	20499448
CDA	P32320	chr1	0.98242	20589086
DDOST	A0A0C4DGS1;P39656;P39656-3;P39656-2;U3KQ84	chr1	0.690167	20651767
HP1BP3	Q5SSJ5;Q5SSJ5-2;Q5SWC8;B0QZK4;B0QZK8;B0QZK7;B0QZK6	chr1	0.0165721	20740266
EIF4G3	A0A0U1RQK7	chr1	0.381716	20806292
ECE1	A0A3B3ISF9;P42892-3;P42892-2;P42892-4;P42892;B4DKB2;E9PJG1;E9PHZ1	chr1	0.164332	21217247
ALPL	P05186;P05186-3;P05186-2;B1ANL0	chr1	0.269554	21509397
RAP1GAP	F2Z357;A0A0A0MQY8;J3KPC5;X6R8W7;P47736;P47736-2;P47736-3;P47736-4	chr1	0.394957	21596215
USP48	Q86UV5;Q86UV5-8;Q86UV5-2;Q86UV5-3;Q86UV5-7;Q86UV5-4;E9PJH5;E9PJ93;Q86UV5-6;E9PRY5;H3BLX5;E9PJ87	chr1	0.501618	21678298
HSPG2	P98160;A0A3B3IT11;H7BYA5;A0A0U1RQT3;H0Y5A9;A0A2R8YH07	chr1	0.882249	21822244
CDC42	P60953-1	chr1	0.79777	22025511
CDC42	P60953;A0A590UJK8;Q5JYX0;A0A494C1M1;A0A494BZX6;A0A3B3IRV0	chr1	0.21358	22025511
ZBTB40	Q9NUA8;F8WAI8;B1AKC8;A0A3B3IRZ6;Q9NUA8-2	chr1	0.960136	22428838
C1QA	X6RLJ0;P02745	chr1	0.933524	22636628
C1QC	P02747	chr1	0.792694	22643633
C1QB	D6R934;P02746;A0A0A0MSV6;D6RGJ1	chr1	0.65701	22652762
KDM1A	O60341;R4GMQ1;O60341-2;R4GMP9	chr1	0.369346	23019443
LUZP1	Q86V48;Q86V48-2;Q86V48-3;E5RFK8;E5RHU7	chr1	0.741204	23084023
HNRNPR	O43390;O43390-2;O43390-3;O43390-4;B4DT28;A0A6Q8PH35;A0A6Q8PH31;A0A6Q8PEX7;A0A6Q8PHG0;A0A286YEZ8	chr1	0.215567	23303771
RPL11	P62913;Q5VVC8	chr1	0.24625	23691742
ELOA	A0A024RAC6;Q14241	chr1	0.58656	23743155
PITHD1	Q9GZP4;Q9GZP4-2;X6R8S9;X6RHB9	chr1	0.988709	23778418
LYPLA2	O95372;Q5QPQ1;Q5QPQ3;Q5QPQ2;Q5QPN9;Q5QPN5	chr1	0.289492	23791145
GALE	Q14376;Q14376-2;Q5QPP4;Q5QPP1;Q5QPP3;Q5QPP9	chr1	4.47203e-06	23795599
HMGCL	P35914;P35914-3;P35914-2;H0Y2L7;G5E9S9;B7Z4D4;B7Z212;Q8TB92-5;Q8TB92-2;Q8TB92	chr1	0.87768	23801885
FUCA1	P04066	chr1	0.569345	23845077
SRSF10	O75494;O75494-2;O75494-3;O75494-5;O75494-6;Q6IQ42;R4GMP8	chr1	0.618787	23964347
RCAN3	H0YF64;Q9UKA8-6;Q9UKA8-5;Q9UKA8-2;Q9UKA8	chr1	0.606028	24502351
SRRM1	A9Z1X7;M0R1E7;M0QXG5;REV__X6R7H2;REV__E7EVG6;REV__Q5VV67-2;REV__Q5VV67	chr1	0.401282	24631716
CLIC4	Q9Y696	chr1	0.0462054	24745382
RUNX3	Q13761;Q13761-2	chr1	0.136433	24899511
SYF2	O95926;O95926-2	chr1	0.960136	25222276
MACO1	Q8N5G2;Q8N5G2-2;Q8N5G2-3;A0A3B3ITD2	chr1	0.858005	25430858
LDLRAP1	Q5SW96	chr1	8.85981e-07	25543606
MAN1C1	Q9NR34;B1AJZ5;A6NGN6;A0A087WZ31	chr1	0.376772	25616791
MTFR1L	Q9H019-3;Q9H019;C9JF50;E9PLU1;E9PRK5;Q9H019-2;E9PLD2;E9PRW1;E9PPF9;E9PPQ0;E9PNJ0	chr1	0.131448	25818640
STMN1	P16949;P16949-2;A2A2D0;E5RIR6;E7EVN3;Q9H169-3;Q9H169;Q9H169-4;Q9H169-2;REV__P36956-3;REV__P36956-2;REV__P36956;REV__P36956-4	chr1	0.534247	25884181
ZNF593	O00488;A9J4F5	chr1	0.745927	26169908
CEP85	Q6P2H3-2;Q6P2H3;Q6P2H3-4;H7BZW2;Q6P2H3-3	chr1	0.82117	26234200
SH3BGRL3	Q9H299;Q5T123	chr1	0.277749	26280086
DHDDS	Q86SQ9-3;Q86SQ9-4;Q86SQ9;Q86SQ9-2;E9PKJ5;E9PL99;Q5T0A0;E9PSH7;E9PRS7;E9PI64;E9PR24;Q5T0A2;E9PI09;Q5T0A1;Q5T0A3	chr1	0.112601	26432282
HMGN2	P05204	chr1	0.985145	26472440
RPS6KA1	Q15418-2;E9PGT3;Q15418;Q15418-3;E9PAN7;Q5SVM6;E9PMM7;Q5SVM7	chr1	0.940805	26529761
ARID1A	O14497;O14497-2;H0Y488;A0A1B0GTU5;O14497-3;A0A087WUV6;H0YEW5;H0YCU6	chr1	0.916408	26693236
SFN	P31947;P31947-2	chr1	0.00682233	26863149
NUDC	Q9Y266;A0A0A0MSU9;A0A0A0MSS4	chr1	0.0976077	26900238
SLC9A1	P19634	chr1	0.0404295	27098809
WDTC1	Q8N5D0;Q8N5D0-3;Q8N5D0-2;Q8N5D0-4;Q8N5D0-5;Q8N5D0-6;H0YEI6	chr1	0.755235	27234632
SYTL1	Q8IYJ3;Q8IYJ3-2;A0A087X1N4;Q5SSC6	chr1	0.13094	27342020
WASF2	Q9Y6W5;Q9Y6W5-2	chr1	0.646201	27404230
FGR	P09769;Q5TGY6	chr1	0.930379	27612064
FAM76A	Q8TAV0-2;Q8TAV0;Q8TAV0-4;Q8TAV0-3;E9PQL1;Q8TAV0-5;B1AJQ5	chr1	0.546186	27725961
STX12	Q86Y82;B1AJQ6	chr1	0.186844	27773219
PPP1R8	Q12972;Q12972-2;A0A0A0MT09;Q12972-3	chr1	0.238876	27830782
THEMIS2	Q5TEJ8;Q5TEJ8-3;Q5TEJ8-5;Q5TEJ8-6;H7C124;X6RK39;Q5TEJ8-2;Q5TEK2;Q5TEJ8-4	chr1	0.156592	27872543
RPA2	P15927-3	chr1	0.199187	27891524
SMPDL3B	Q92485;Q92485-2;Q5T0Y8;F8VWW8	chr1	0.553057	27935000
EYA3	Q99504-5;Q99504;Q99504-3;Q99504-2;Q99504-4;B1APR7	chr1	0.840504	27970344
DNAJC8	O75937;S4R3J5	chr1	0.0181866	28199456
ATP5IF1	Q9UII2;A0A0B4J230;Q9UII2-3;Q9UII2-2	chr1	0.000287606	28236109
MED18	Q9BUE0	chr1	0.0678357	28329002
PHACTR4	Q8IZ21-3	chr1	0.0866187	28369582
RCC1	P18754;P18754-2	chr1	0.488243	28505943
TRNAU1AP	Q9NX07;Q9NX07-2	chr1	0.88321	28553085
TAF12	Q16514-2;Q16514	chr1	0.986455	28589323
GMEB1	Q9Y692-2;Q9Y692	chr1	0.932706	28668778
YTHDF2	Q9Y5A9;Q9Y5A9-2;S4R3V3;S4R3J8	chr1	0.732743	28736621
EPB41	A0A2U3TZH6;A0A2R8Y783	chr1	0.752771	28887091
EPB41	P11171;A0A2R8Y5G2;A0A2R8Y5Z6;P11171-7;A0A2R8YCW8;A0A2R8YD30;P11171-3;A0A2R8Y420;A0A3B3ITC5;A0A2R8Y5C8;A0A2R8Y6T6;A0A2R8YFU8	chr1	0.786666	28887091
SRSF4	Q08170;A0A0D9SEM4;A0A0D9SGD2	chr1	0.137232	29147743
MECR	Q9BV79;Q9BV79-2;H3BM30	chr1	0.00857732	29192657
LAPTM5	Q13571	chr1	0.87062	30732469
PUM1	Q5T1Z4;Q14671-2;Q14671-3;Q5T1Z8;H0YDK8;H0YC97	chr1	0.482731	30931506
PUM1	Q14671;H0YEH2;Q14671-4;E9PR38;E9PMX1;H0YDC5;E9PM68;E9PL65	chr1	0.0106414	30931506
SNRNP40	Q96DI7;Q96DI7-2;Q9NSS8	chr1	0.940805	31259568
ZCCHC17	A0A0D9SEW3;A0A087WXF8;Q9NP64-2;Q9NP64-3;Q9NP64;A0A087WYV3;A0A087WXU5	chr1	0.98203	31296982
FABP3	P05413;S4R371;S4R3A2	chr1	0.715343	31365253
PEF1	Q9UBV8	chr1	0.024464	31629866
PTP4A2	Q12974;Q12974-4;E9PMY3;E9PML8;E9PJC0;E9PRR9;Q12974-2;Q12974-3;E9PL34	chr1	0.50606	31906421
KHDRBS1	Q07666;Q07666-2;Q07666-3	chr1	0.0148375	32013868
KPNA6	O60684;S4R3E5	chr1	0.391577	32108056
TXLNA	P40222	chr1	0.0122366	32179675
EIF3I	Q13347	chr1	0.759934	32221077
LCK	P06239;P06239-3;Q573B4;E9PJ92;P06239-2;E9PAP0;F8W6B9;E9PKQ8	chr1	0.242235	32251239
HDAC1	Q13547;Q5TEE2	chr1	0.285258	32292083
MARCKSL1	P49006	chr1	0.00120799	32333839
BSDC1	Q9NW68;Q9NW68-7;Q9NW68-3;Q9NW68-8;Q9NW68-2;Q9NW68-9;Q9NW68-5;E9PS77;F8W6C6;E9PNA9;Q9NW68-6	chr1	0.0960966	32364633
ZBTB8OS	Q8IWT0;A0A087X0V4;A8K0B5;D3DPQ2;Q8IWT0-2;A0A087X1H4;H7C3R6;A0A087WUU3;A0A087WTK6;A0A087WW18;F6SII6;S4R426	chr1	0.0911338	32600172
RBBP4	Q09028-3;Q09028;H0YF10;H0YCT5;H0YDK2;H0YEU5;E9PNS2;E9PIC4;E9PNS6;C9JAJ9	chr1	0.954299	32651142
YARS1	P54577;A0A6Q8PFX2;A0A0C4DGZ5;A0A6Q8PFX4;A0A6Q8PF15;A0A6Q8PFC1;A0A6Q8PGW2	chr1	0.705197	32775237
S100PBP	Q96BU1-2;Q96BU1;E9PSA0;E9PIY5;E9PMK1;E9PL86	chr1	0.45856	32816767
AK2	F8W1A4;P54819-2;P54819;P54819-3;P54819-5;F8VY04;A0A5K1VW67;P54819-6;P54819-4	chr1	0.284799	33007940
PHC2	B3KPJ4;A0A0A0MSI2;Q8IXK0-2;Q8IXK0-4;Q8IXK0;Q8IXK0-5;Q8IXK0-3	chr1	0.144414	33323623
SMIM12	Q96EX1;E5RH51	chr1	0.562604	34712737
SFPQ	P23246;P23246-2;H0Y9U2	chr1	0.547087	35176378
ZMYM4	Q5VZL5;Q5VZL5-4;Q5VZL5-2;Q5VZL5-3;H7C1I7;Q5SVZ7	chr1	0.107003	35268709
KIAA0319L	Q8IZA0;E7EN73;Q8IZA0-2;C9J519;Q8IZA0-3;B1AN15;H0Y4S8	chr1	0.520668	35433492
NCDN	Q9UBB6;Q9UBB6-3;H7C2R2	chr1	0.298775	35557473
PSMB2	P49721	chr1	0.90497	35599541
PSMB2	A0A087WVV1	chr1	0.330785	35599541
AGO1	A0A6I8PTZ8;Q9UL18;Q5TA58;A0A0U1RQZ8	chr1	0.0639767	35869808
AGO3	Q9H9G7;Q9H9G7-2;Q5TA56;A0A0U1RR19	chr1	0.00817409	35930718
ADPRS	Q9NX46	chr1	0.0039175	36088892
TRAPPC3	O43617;A0A087WWM0;O43617-2;A0A087WYS5;A6NKE1	chr1	0.45661	36136570
MAP7D1	Q3KQU3;Q3KQU3-2;Q3KQU3-3;H0YF21;C9JIR3;E9PLH3	chr1	0.00783969	36155579
THRAP3	Q9Y2W1;A0A3B3ITZ9;REV__Q07666-3	chr1	0.911371	36224432
MRPS15	P82914	chr1	0.0827488	36455718
ZC3H12A	Q5D1E8;A0A1W2PQC8;H0Y4Y6	chr1	0.220055	37474580
MEAF6	Q9HAF1-2;Q9HAF1;Q9HAF1-4;Q9HAF1-3;B1AK63	chr1	0.443199	37489993
SNIP1	Q8TAD8	chr1	0.0283048	37534449
GNL2	Q13823;H0YG10	chr1	0.00118485	37566816
C1orf109	V9GYQ8;Q9NX04;V9GYT8;V9GYI2;V9GY35;V9GYN4;Q9NX04-2;A0A087WUX7	chr1	0.36515	37681570
CDCA8	Q53HL2	chr1	0.995773	37692481
YRDC	Q86U90	chr1	0.637921	37802945
C1orf122	Q6ZSJ8;Q6ZSJ8-2	chr1	0.00175728	37806979
MTF1	Q14872	chr1	0.107088	37809574
INPP5B	P32019;P32019-3;P32019-2;P32019-4;E7ESY0;B1ARF3	chr1	0.311641	37860697
SF3A3	Q12874	chr1	0.159296	37956975
FHL3	Q13643	chr1	0.980474	37996770
UTP11	Q9Y3A2;Q9Y3A2-2	chr1	0.705814	38009258
RRAGC	Q9HB90	chr1	0.151731	38838198
MYCBP	A0A087WV05;Q99417	chr1	0.264789	38862493
NDUFS5	O43920	chr1	0.112601	39026318
MACF1	H3BQK9;H3BPE1;A0A5F9ZGX0;A0A669KBB0;H0Y4F5;A0A669KB06;A0A669KB84;E9PS75;B4DQX9	chr1	0.58146	39081316
MACF1	Q9UPN3;Q9UPN3-4;H0Y390;H0Y7I1	chr1	0.538441	39081316
PABPC4	Q13310-3;Q13310-2;Q13310;B1ANR0;H0Y5F5;H0YCC8;H0YEU6;H0Y6X6;H0YEQ8;B1ANR1;H0YER0;P0CB38	chr1	0.082854	39560709
PPIE	Q9UNP9;E9PEQ6;Q9UNP9-2;Q9UNP9-3;E9PK21	chr1	0.551032	39692182
TRIT1	Q9H3H1-4;Q9H3H1;Q9H3H1-5;Q9H3H1-3;Q9H3H1-2;Q3T7B4;S4R2Z0;Q9H3H1-6;S4R3U8;S4R2X1;B4DK89;S4R3F4	chr1	0.208918	39838110
CAP1	Q01518;Q5T0R1;Q5T0R4;Q5T0R3;Q5T0R2;Q5T0R7;Q5T0R6;Q5T0R5;Q5T0S3;Q5T0R8	chr1	0.425502	40040233
CAP1	Q01518-2;Q5T0R9	chr1	0.995954	40040233
PPT1	A0A2C9F2P4;A0A286YFF7;P50897;Q5T0S4;A0A286YFE3;A0A286YFL8;P50897-2;E9PIA8;E9PK48;A0A286YFL6;E9PSE5	chr1	0.072375	40072710
RLF	Q13129	chr1	0.226945	40161387
ZMPSTE24	O75844;A0A6Q8PHG9;A0A6Q8PF67;A0A6Q8PH40	chr1	0.522788	40258041
SMAP2	Q8WU79;A0A087WV97;Q8WU79-2;X6RCC3	chr1	0.0769308	40344850
ZFP69B	Q9UJL9-2;Q9UJL9	chr1	0.770853	40450102
NFYC	Q13952-3;Q13952	chr1	0.107512	40691648
CTPS1	P17812;A0A3B3IRI2;B4E1E0;P17812-2;A0A3B3IRQ8;A0A3B3ITF6;A0A3B3ITB8;A0A3B3ISY3;A0A3B3ITH9	chr1	0.104313	40979688
SCMH1	Q96GD3-3;Q96GD3;Q96GD3-5;Q96GD3-4;Q96GD3-2;Q96GD3-6;A0A087WW29	chr1	0.956776	41027200
PPCS	Q9HAB8;Q9HAB8-2;Q5VVM3;Q5VVM2	chr1	0.443632	42456117
PPIH	O43447;C9JQD4;O43447-2;H0YEL5;A6NM32;C9JAN8	chr1	0.973783	42658335
YBX1	P67809;H0Y449;C9J5V9	chr1	0.679113	42682418
P3H1	Q32P28;Q32P28-4;Q32P28-3;H7C2W6;E2QRI1;Q32P28-2;Q8IVL5	chr1	0.165125	42746335
C1orf50	Q9BV19;R4GMT4;B4DSR2	chr1	0.556273	42767249
ZNF691	Q5VV50;Q5VV52-3;Q5VV52;A0A0A0MRR1;Q5VV51	chr1	0.817856	42846573
SLC2A1	P11166;A0A6Q8PFI8;A0A590UJ26;A6NL68;A0A0D9SG74;A0A0D9SFK9	chr1	0.36873	42925353
EBNA1BP2	H7C2Q8;Q99848	chr1	7.35694e-06	43164175
ELOVL1	Q9BW60-2;Q9BW60	chr1	0.74966	43363398
MED8	Q96G25-2;Q96G25;Q96G25-3	chr1	0.95931	43383917
SZT2	Q5T011-5;Q5T011;Q5T011-4;A0A1W2PRY5;A0A0C4DG05;Q5T011-7	chr1	0.130071	43389882
HYI	Q5T013;J9JIE9;E7EWH8;F6UJY1;Q5T013-3;F6UJY9;A0A0A0MTR5;Q5T013-4;H0YB70;H0YB18;Q5T013-2	chr1	0.000189315	43450989
KDM4A	O75164;A0A2R8YDF7;A0A2R8Y4U1;O75164-2	chr1	0.674262	43650149
IPO13	O94829;Q5T4X2	chr1	0.253562	43946950
DPH2	Q9BQC3;Q9BQC3-3;H0YCR5;Q9BQC3-2;E9PLL2;E9PMH7;E9PJH6;H0YED1;E9PIY4;E9PPU3	chr1	0.189714	43970000
DMAP1	Q9NPF5;Q5TG40;Q5TG39;Q5TG38;Q5TG36;Q5TG37	chr1	0.125188	44213455
ERI3	O43414;H0Y4B0;O43414-3;O43414-2;A0A3B3ISV9;F6QUN3;F6UGJ8	chr1	0.619835	44221070
RNF220	Q5VTB9	chr1	0.0308989	44405194
KIF2C	Q99661;Q99661-2;Q5JR89;Q5JR91;H0Y5Z9	chr1	0.94353	44739818
RPS8	P62241;Q5JR95	chr1	0.544917	44775251
EIF2B3	Q9NR50;Q9NR50-3;Q9NR50-2;H0Y580;A0A0D9SEN0	chr1	0.760852	44850522
HECTD3	Q5T447;Q5T447-2	chr1	0.0155544	45002540
UROD	P06132;A0A1B0GVN9;A0A494C0Q8;A0A1B0GVZ4;A0A494C085;Q5T446;H0Y5R6;A0A494BZY8;A0A494C007;A0A494C0P4	chr1	0.837442	45010950
HPDL	Q96IR7	chr1	0.501232	45326895
MUTYH	A0A5F9ZGZ0;Q5T413;A0A5F9ZI14;E9PMH1;A0A5F9ZI60;A0A5F9ZHI2;Q5T418;F6XXJ4	chr1	0.933152	45329163
TOE1	Q96GM8;Q96GM8-2	chr1	0.227562	45340052
TESK2	Q96S53-3;Q96S53-2;Q96S53	chr1	0.64651	45343883
PRDX1	Q06830;A0A0A0MSI0;A0A0A0MRQ5	chr1	0.00433878	45510914
AKR1A1	P14550;Q5T621;V9GYP9;V9GYG2	chr1	0.233492	45550543
NASP	P49321;P49321-3;P49321-4;E9PPR5;H0YF33;H0YDS9;E9PNB5;E9PQG5;E9PAU3;E9PKR5;E9PJQ2	chr1	0.226843	45583846
GPBP1L1	Q9HC44	chr1	0.626495	45627304
MAST2	Q6P0Q8;Q6P0Q8-2;A0A669KBJ4;E7ERL6;V9GXZ1;F8WBH1;C9J249	chr1	0.717785	45786987
POMGNT1	Q8WZA1;Q8WZA1-2;Q68CV6	chr1	0.667221	46188682
LRRC41	A0A0B4J2G4;Q15345;Q15345-3;A0A087X0S7;A0A0C4DH00;A0A087WTU1;A0A087WTI9	chr1	0.00051869	46261196
UQCRH	P07919;A0A096LP55;A0A087X2B9;A0A087WTF2	chr1	0.000419782	46303698
NSUN4	Q96CB9;Q96CB9-4;M0R1K5;Q96CB9-2;Q96CB9-3	chr1	0.834382	46340789
FAAH	O00519;A0A087WYA0	chr1	0.518578	46394317
MKNK1	Q7Z319;A0A499FJN1;A0A499FIS5;Q9BUB5-2;Q9BUB5;A0A499FJS1;Q9BUB5-3;E9PIA0	chr1	0.754962	46557407
ATPAF1	I3L448;Q5TC12;A8MRA7;Q5TC12-3;H0YEW4;Q5TC12-2;H0YD21;H0YDD6;E9PPX6	chr1	0.820219	46632737
CMPK1	P30085;P30085-3;P30085-2;A0A494BXC7;Q5T0D2;E9PJD2	chr1	0.0458595	47333790
BEND5	Q7L4P6;Q7L4P6-2	chr1	0.379994	48727519
FAF1	Q9UNN5;B1ANM7;Q9UNN5-2	chr1	0.062362	50437028
CDKN2C	P42773	chr1	0.603571	50960745
EPS15	P42566;B1AUU8;P42566-2;S4R3U1	chr1	0.000137422	51354263
OSBPL9	Q96SU4-2;Q96SU4;Q96SU4-7;Q96SU4-6;Q96SU4-5;Q96SU4-4;A0A096LPC8;G8JLK0;H0YE93	chr1	0.5705	51577179
NRDC	O43847;O43847-2;G3V1R5;F5H7V1;H0Y5G9	chr1	0.00398431	51789191
RAB3B	P20337	chr1	0.000335465	51907956
TXNDC12	O95881;V9GY50;V9GYV4	chr1	0.000551962	52020131
KTI12	Q96EK9;A0A3B3IU88	chr1	0.546559	52032103
BTF3L4	Q96K17;E9PL10;Q96K17-3;Q96K17-2	chr1	0.031365	52056199
CC2D1B	Q5T0F9-2;Q5T0F9;H7C1U3;H0Y517;Q5T0F9-3;Q5T0F9-4;Q5T0F9-5	chr1	0.0275592	52345723
ORC1	Q13415	chr1	0.00639013	52372829
PRPF38A	Q8NAV1;Q8NAV1-2	chr1	0.133336	52404602
TUT4	A0A0C4DFM7;Q5TAX3;E9PKY2;Q5TAX3-2;E9PKX1;E9PRG2;X6R5G7;H0YDJ1;H0YEE8;E9PQS7;E9PJN7	chr1	0.00011759	52408282
GPX7	Q96SL4	chr1	0.759548	52602371
COA7	Q96BR5	chr1	0.0001533	52684449
ZYG11B	Q9C0D3;A8DPD7;Q9C0D3-2	chr1	0.777861	52726453
ECHDC2	Q86YB7;Q86YB7-2;F6RJU0;F5GWU3	chr1	0.112165	52895910
SCP2	P22307;P22307-7;P22307-8;P22307-4;P22307-2;P22307-6;H0YF61;E9PLD1;P22307-3;H0YCB0;H0YD06;P22307-5	chr1	0.513091	52927276
CPT2	P23786;A0A1B0GVF3;A0A1B0GV75	chr1	0.162748	53196792
CZIB	Q9NWV4	chr1	0.58656	53214099
MAGOH	P61326;F5H6P7;P61326-2	chr1	0.0356671	53226900
NDC1	Q9BTX1-5;Q9BTX1-2;Q9BTX1;Q9BTX1-6;Q9BTX1-4;Q9BTX1-3	chr1	0.707058	53765478
YIPF1	Q9Y548	chr1	0.00111992	53851719
HSPB11	Q9Y547;A6NIR2;X6R7Y7;A6NG08	chr1	0.257451	53916574
LRRC42	Q9Y546;A6NL66;E7EP35	chr1	0.936128	53946085
MRPL37	Q9BZE1;S4R369;A6NHR2;H0Y4J2	chr1	0.00512367	54184041
SSBP3	Q9BWW4-2;Q9BWW4-3;Q9BWW4;A0A087WVT6;Q9NW25	chr1	0.141671	54225433
TTC4	O95801	chr1	0.0214617	54715861
PARS2	Q7L3T8	chr1	0.517581	54756898
USP24	Q9UPU5;A0A0U1RQI9	chr1	0.492275	55066359
C8A	P07357	chr1	0.739144	56854797
OMA1	Q96E52;Q96E52-2;H7BZX2;X6RDQ1;X6RD49;X6RL62;X6RIG5	chr1	0.970482	58415384
MYSM1	Q5VVJ2;A0A590UJD8;A0A590UK32;A0A590UJW2;Q5VVJ2-2;Q5VVJ2-3	chr1	0.0761036	58643440
JUN	P05412	chr1	0.0219177	58776845
FGGY	F2Z2V1;A0A0U1RRB9;Q96C11;Q96C11-3;Q96C11-4;Q96C11-5;A0A0U1RQJ1;Q96C11-2;C9J015;A0A0U1RQS3;A0A0U1RR53;A0A0U1RRI8;J3QKV9;Q96C11-6	chr1	0.00156101	59296638
HOOK1	Q9UJC3;Q9UJC3-2;B1AK95	chr1	0.00126562	59814786
CYP2J2	P51589;A0A3B3IT99;A0A3B3IU95	chr1	0.475743	59893308
NFIA	Q12857-2;B1AKN7;B1AKN5;A0A590UK09;B1AKN8;Q12857;Q12857-4;A0A590UK73;B1AKN6;S4R3K4;A0A590UJ82;S4R3W2;S4R308;S4R3K5	chr1	0.0702661	60865259
DOCK7	Q96N67-2;Q96N67-6;Q96N67-4;Q96N67-3;Q96N67;Q96N67-5;A0A1B0GWE0;A0A1B0GUE9;Q96N67-7;A0A0U1RQT6;A0A1B0GVW2;A0A0U1RRC1;A0A0U1RQJ5;A0A0C4DGY6;A0A0U1RR97	chr1	0.343668	62454298
ATG4C	Q96DT6;A6NGQ4;C9JC51;H7BZW5	chr1	0.00225363	62784132
PGM1	P36871;A0A3B3ITK7;P36871-2;P36871-3	chr1	0.140799	63593411
RAVER2	Q9HCJ3-2;Q9HCJ3;E9PE10	chr1	0.102137	64745095
JAK1	P23458;A0A5F9ZHN8;A0A5F9ZI39;A0A5F9ZH07;A0A5F9ZHW0;A0A5F9ZH32;A0A5F9ZI01;A0A5F9ZHK2;A0A5F9ZHI1;A0A5F9ZH73	chr1	0.239895	64833229
AK4	P27144;F8VS11	chr1	0.0442082	65147549
DNAJC6	O75061-4;O75061;O75061-2;S4R305;O75061-3	chr1	0.538305	65248219
PDE4B	Q07343-3;Q07343;Q07343-4;Q07343-2;E9PJ03;E9PNB0;E9PR34	chr1	0.961499	65792514
MIER1	Q8N108-17;Q8N108;Q8N108-13;Q8N108-12;Q8N108-18;Q8N108-19;Q8N108-16;Q8N108-14;Q8N108-15	chr1	0.590166	66924895
SERBP1	Q8NC51-2;Q8NC51	chr1	0.00834811	67407810
SERBP1	Q8NC51-4;Q8NC51-3	chr1	0.0527278	67407810
GNG12	Q9UBI6	chr1	0.866637	67701475
LRRC40	Q9H9A6	chr1	0.0291904	70144805
SRSF11	Q05519;Q5T757;Q5T760;B4DWT1;S4R3C4	chr1	0.0701367	70205682
CTH	P32929;P32929-3;P32929-2	chr1	0.00118485	70411218
ZRANB2	O95218-2;O95218	chr1	0.712545	71063291
FPGT	O14772;H0YDF0	chr1	0.152885	74198238
CRYZ	Q08257;Q08257-3;A6NP24;C9JH92	chr1	0.345631	74705482
ACADM	Q5T4U5;P11310;P11310-2;B7Z9I1;E9PJM9;E9PRX4	chr1	0.384385	75724431
RABGGTB	P53611;Q5T4U8	chr1	0.856116	75786197
PIGK	Q92643;B1AK81;Q92643-2;A6NEM5;S4R3M5	chr1	0.637076	77088989
ZZZ3	Q8IYH5-2	chr1	0.985399	77562416
USP33	Q8TEY7-2;Q8TEY7;Q8TEY7-3;E9PQP0;E9PP47;E9PLK7;H0YCV3;H0YD08	chr1	0.188444	77695987
NEXN	Q0ZGT2-4;Q0ZGT2;Q0ZGT2-2;H7BXY5;Q0ZGT2-3;E7EUA0;E7ETM8	chr1	0.838744	77888513
FUBP1	Q96AE4-2;C9JSZ1	chr1	0.00139598	77944055
FUBP1	Q96AE4;E9PEB5	chr1	0.884567	77944055
DNAJB4	Q9UDY4;C9JUL4	chr1	0.494669	77979175
IFI44L	Q53G44;H7C1K6;Q53G44-2	chr1	0.303888	78619902
IFI44	Q8TCB0;C9JUM8;H7C1F3	chr1	0.678275	78649796
PRKACB	P22694-2	chr1	0.94993	84078062
PRKACB	P22694;P22694-9;A0A0A0MS54;P22694-6;P22694-7;P22694-5;P22694-3;P22694-4;P22694-10;P22694-8;B1APG3;B1APF9;B1APF8;B1APG2;B1APG0;B1APG1;B1APF7	chr1	0.731451	84078062
RPF1	Q9H9Y2;X6R7Q1	chr1	0.00507174	84479259
GNG5	P63218	chr1	0.786546	84498325
CTBS	Q01459	chr1	0.844926	84549611
C1orf52	Q8N6N3;Q8N6N3-2;Q8N6N3-3	chr1	0.0756282	85249953
BCL10	O95999	chr1	0.036696	85265776
DDAH1	O94760;B4DYP1;O94760-2	chr1	0.00303603	85318481
ZNHIT6	Q9NWK9;Q9NWK9-2	chr1	0.209595	85649417
SH3GLB1	Q9Y371;A0A087WW40;Q9Y371-2;Q9Y371-3	chr1	0.00019689	86704570
SELENOF	A0A087X1G7;O60613;A0A0J9YX89;A0A3B3IT39;A0A087WXL0;A8MZD0;O60613-2	chr1	0.00128521	86862445
HS2ST1	Q7LGA3;Q7LGA3-2;Q7LGA3-3;K7EP71	chr1	0.085547	86914635
LMO4	P61968	chr1	0.00793981	87328880
PKN2	Q16513;Q16513-3;Q16513-2;Q16513-4;Q16513-5;B1AL79;H0Y5V5;H0Y429	chr1	0.348254	88684222
GTF2B	Q00403;B1APE1;B1APE2	chr1	0.44276	88852633
KYAT3	Q6YP21-3;Q6YP21;A0A0A0MRN7;Q6YP21-2	chr1	0.893218	88935773
RBMXL1	Q96E39;A0A1B0GUK8	chr1	0.0286389	88979456
GBP1	P32455;H3BNS1	chr1	0.886081	89051882
GBP2	P32456	chr1	0.786158	89106132
GBP4	Q96PP9	chr1	0.532978	89181144
GBP5	Q96PP8;E7ETN8;Q96PP8-2	chr1	0.273268	89258950
LRRC8B	Q6P9F7	chr1	0.459426	89524829
LRRC8C	Q8TDW0;A6NED7;E9PHY6;M0R3C1;M0QZ48;Q6NSJ5	chr1	0.457861	89633072
LRRC8D	Q7L1W4;E9PMF9;E9PL08;Q5VWA0;E9PJS7	chr1	0.891999	89821014
ZNF326	Q5BKZ1;A0A0A0MRN4;Q5BKZ1-3;Q5BKZ1-2;E2QRN4	chr1	0.415512	89995110
ZNF644	Q9H582;Q9H582-2;A0A087WZL9;Q9H582-3	chr1	0.215815	90915298
GLMN	Q92990;Q92990-2;M0QX84;M0QXG8	chr1	0.0266239	92246402
RPAP2	Q8IXW5;Q8IXW5-2	chr1	0.896963	92299059
GFI1	Q99684	chr1	0.854624	92473043
EVI5	O60447-2;O60447;A0A1B0GUF4	chr1	0.0504965	92508696
RPL5	P46777;A0A2R8Y6J3;A0A2R8Y4A2;Q5T7N0	chr1	0.170315	92832013
DIPK1A	A0A087X2C2;A0A087WZ97;Q5T7M9;A0A087WZK6;Q5T7M9-2	chr1	0.663245	92832737
MTF2	Q9Y483;Q9Y483-3;Q9Y483-4;Q9Y483-2	chr1	0.0763879	93079235
TMED5	Q9Y3A6;B1AKT3;Q9Y3A6-2;M0R072	chr1	0.0303946	93149742
DR1	Q01658	chr1	0.374626	93345907
FNBP1L	S4R347;Q5T0N5-3;Q5T0N5-4;Q5T0N5-2;Q5T0N5-5;Q5T0N5;A0A075B6Q2	chr1	0.713158	93448118
BCAR3	O75815;O75815-3;O75815-2	chr1	0.583201	93561741
DNTTIP2	Q5QJE6;J3KP30;E9PRB3	chr1	0.310096	93866284
GCLM	P48507;P48507-2	chr1	0.728203	93885199
ABCD3	A0A3B3ITW3;P28288;P28288-2;P28288-3	chr1	0.0544295	94418389
CNN3	Q15417;Q15417-2;Q15417-3;E9PDU6;K7ESJ2;K7ENC5;K7ERK4	chr1	0.0133706	94896949
ALG14	Q96F25	chr1	0.915686	94974405
TLCD4	Q96MV1	chr1	0.61287	95117355
DPYD	Q12882;Q12882-2	chr1	0.00314137	97077743
AGL	P35573;P35573-2;P35573-3;A0A1C7CYW1	chr1	0.0641361	99850361
SLC35A3	A0A1W2PRN3;A0A1W2PR66;A0A1W2PQH2;A0A1W2PQ13;A0A1W2PQ60;A0A1W2PNY6;A0A1W2PPH4;A0A1W2PPG9;A0A1W2PPE6;A0A1W2PQD6;A0A1W2PRT7;A0A1W2PNF0;A0A1W2PSD1;A0A1W2PS45;A0A1W2PS77;A0A1W2PQL8;A0A1W2PSA9;Q9Y2D2;Q9Y2D2-2;Q9Y2D2-3	chr1	0.0741563	99969351
TRMT13	Q9NUP7;Q9NUP7-2;Q5VVL2;Q5VVK9	chr1	0.0584189	100133150
DBT	P11182;Q5VVL7	chr1	0.825611	100186919
RTCA	O00442-2;O00442;A6NIC1	chr1	0.00101515	100266216
VCAM1	P19320;P19320-3;P19320-2;E9PDD2;A0A3B3ISS8	chr1	0.834304	100719742
EXTL2	Q9UBQ6;C9IYF5;F5GZK1;C9JEG3	chr1	0.584025	100872372
SLC30A7	Q8NEW0;H0Y362	chr1	0.692538	100896076
DPH5	Q9H2P9-3;Q9H2P9-2;Q9H2P9-4;Q9H2P9;Q9H2P9-5;Q9H2P9-6	chr1	0.00456451	100989623
RNPC3	Q96LT9-2;Q96LT9;X6RLP6;E9PPV2	chr1	0.487616	103525691
VAV3	Q9UKW4;Q9UKW4-4;Q9UKW4-2;H0YDG2;Q9UKW4-3;H0YCG7	chr1	0.892639	107571161
SLC25A24	Q6NUK1;Q6NUK1-2;A0A3B3IU96;J3KN42;H3BMI3	chr1	0.913097	108134043
PRPF38B	Q5VTL8;A0A0A0MRN0;Q5VTL8-2	chr1	0.502942	108692310
STXBP3	O00186	chr1	0.00883749	108746674
CLCC1	Q96S66;A0A6Q8PEZ7;A0A6Q8PHQ1;A0A6Q8PG30;Q96S66-2;A0A6Q8PGA4;A0A6Q8PG75;Q96S66-3;A0A6Q8PG14;A0A6Q8PFF7;Q96S66-4;Q5T1P5;A0A6Q8PF11;A0A6Q8PG68;A0A6Q8PFT6;A0A6Q8PF97;A0A6Q8PFH1	chr1	0.798182	108927361
WDR47	A0A0A0MRE6;O94967-2;O94967;O94967-3;O94967-4;E9PR96;E9PNF6;E9PKZ6	chr1	0.532689	108970214
SARS1	P49591;Q5T5C7	chr1	0.00214055	109213918
SORT1	Q99523;Q99523-2;A0A0J9YVU2;A0A0J9YX61;A0A0J9YVX1	chr1	0.00535993	109309568
PSMA5	P28066	chr1	0.888604	109399042
GNAI3	P08754;A0A3B3IUA8;A0A3B3ITG4;A0A3B3IRK0;A0A3B3IU77;A0A3B3IS42;A0A3B3ITX3	chr1	0.896072	109548615
AMPD2	A0A5F9UK94;H0Y360;Q01433;Q01433-2;Q01433-5;Q01433-3;Q01433-4;A0A590UK85;A0A590UJY6;E9PJF6;E9PIJ1;A0A590UJX5;H0YF16;A0A590UK60;H0YE32;A0A590UJD1	chr1	0.00876516	109616104
GSTM4	A0A0A0MR85;Q03013-2;A6NNT0	chr1	0.303888	109656099
GSTM2	P28161;E9PHN7;E9PHN6;F6XZQ7;P28161-2;E9PLF1;E9PGV1	chr1	0.136444	109668022
GSTM1	P09488;E7EWW9;P09488-2;B9ZVX7;H3BQT3	chr1	0.666681	109687814
GSTM3	P21266;A0A0A0MTN3	chr1	0.331897	109733932
AHCYL1	O43865;O43865-2	chr1	0.000635267	109984765
STRIP1	Q5VSL9;Q5VSL9-2;Q5VSL9-3;Q5VSL9-4	chr1	0.914192	110031577
RBM15	A0A499FJY3;A0A087WWP4;Q96T37-4;Q96T37-2;Q96T37-3;Q96T37;A0A494C001	chr1	0.688475	110338506
LAMTOR5	O43504;R4GMU8;E9PLX3;A0A0C4DGV4	chr1	0.000127503	110401249
KCNA3	P22001	chr1	0.0280622	110672465
CD53	P19397	chr1	0.72153	110871188
LRIF1	Q5T3J3;Q5T3J3-2	chr1	0.676843	110947190
CEPT1	Q9Y6K0;A0A0C4DGS9	chr1	0.933524	111139627
DENND2D	Q9H6A0-2;Q9H6A0;H0YFQ2;Q24JP5-4;Q24JP5;Q24JP5-2	chr1	0.795434	111185969
WDR77	Q9BQA1;Q9BQA1-2;H0Y711	chr1	0.593104	111439890
ATP5PB	P24539;Q5QNZ2	chr1	0.179299	111448864
RAP1A	P62834;A0A075B6Q0	chr1	0.0207361	111542218
DDX20	Q9UHI6;E9PJ60;Q9UHI6-2	chr1	0.715343	111754832
CTTNBP2NL	Q9P2B4;B1AMN7	chr1	0.0915617	112396214
CAPZA1	P52907	chr1	0.537066	112619805
MOV10	Q9HCE1;Q5JR04;Q9HCE1-2;Q9HCE1-3	chr1	0.785793	112673141
RHOC	P08134;Q5JR08;E9PQH6	chr1	0.00796667	112701127
SLC16A1	P53985;Q5T8R3;Q5T8R5;P53985-2	chr1	0.752811	112911847
MAGI3	Q5TCQ9;Q5TCQ9-1;Q5TCQ9-3;Q5TCQ9-2	chr1	0.0241643	113390515
RSBN1	A0A087WWP8;Q5VWQ0;A0A0C4DGT8;A0A0C4DH79;Q5VWQ0-4	chr1	0.100973	113761832
PTPN22	A0A0A0MTD9;A0A0A0MTE6;F5H2S8;E9PMT0;A0A0B4J1S7;Q9Y2R2-6;Q9Y2R2-3;Q9Y2R2;Q9Y2R2-2;Q9Y2R2-4;E9PM87;Q9Y2R2-5;E9PMK2	chr1	0.893543	113813811
BCL2L15	Q5TBC7;I6LA81	chr1	0.833752	113876816
AP4B1	Q9Y6B7;B1ALD0;B1ALD2;B1ALD1;Q9Y6B7-2;B1ALD3	chr1	0.893543	113894194
TRIM33	Q9UPN9;H0Y612	chr1	0.41125	114392790
BCAS2	O75934	chr1	0.688857	114567557
DENND2C	Q68D51-2;Q68D51-3;Q68D51;H7C5K8;F8WAT8;Q9ULE3-2;Q9ULE3	chr1	0.175154	114582848
AMPD1	P23109-2;P23109;A0A1B0GTL6	chr1	0.446311	114673090
NRAS	P01111;G3V4K2;G3V5T7	chr1	0.977551	114704469
CSDE1	O75534;O75534-4;O75534-2;O75534-3;E9PLT0;E9PNG3;E9PLD4;E9PKN4;E9PJK7	chr1	0.63636	114716913
SIKE1	Q9BRV8;Q9BRV8-2	chr1	0.306806	114769479
ATP1A1	P05023-4;P05023;P05023-3;P05023-2;M0R116;A0A2R8YEY8;P13637;P13637-2;H0Y7C1;Q13733;Q5TC01;Q5TC02;E9PRA5;A0A669K9X0;M0QXF2;Q5TC05	chr1	0.000238198	116372668
CD58	B1AMW1;P19256-2;P19256-3;P19256;H0YDI1	chr1	0.800368	116514534
CD2	P06729;Q5JVN7	chr1	0.206156	116754430
CD101	Q93033	chr1	0.629265	117001750
TTF2	Q9UNY4;Q9UNY4-2;X6RI15	chr1	0.429436	117060326
MAN1A2	O60476;H0Y7H1;H0Y543;Q5T9E3	chr1	0.0700462	117367449
TENT5C	Q5VWP2	chr1	0.00127395	117606048
GDAP2	Q9NXN4-2;Q9NXN4	chr1	0.05401	117863485
WDR3	Q9UNX4;Q6PDA5	chr1	0.0106284	117929720
WARS2	Q9UGM6;Q9UGM6-2	chr1	0.0460099	119031216
PHGDH	A0A286YF22;O43175;A0A2C9F2M7;A0A286YFA2;A0A286YFL2;A0A286YF78;A0A286YFC8;A0A286YFB2;A0A286YER3;A0A286YF34;A0A286YFF3;A0A286YFK5	chr1	0.0121365	119648411
NOTCH2	Q04721;D2WEZ3;P46531	chr1	0.289553	119911553
SEC22B	O75396	chr1	0.0373069	120150898
H3-2	Q5TEC6;A0A590UJL8	chr1	0.0598551	143894544
GPR89A	B7ZAQ6-2;B7ZAQ6-3;P0CG08;B7ZAQ6;A0A087WW78;A0A087WW82;U3KPV2;E9PKY3	chr1	0.98553	145607988
RNF115	Q9Y4L5	chr1	0.110497	145738868
POLR3C	Q9BUI4;E9PHH9	chr1	0.0787337	145824088
PEX11B	O96011;O96011-2;H7C3V6	chr1	0.553325	145911350
RBM8A	Q9Y5S9;A0A0J9YW13	chr1	0.021257	145917714
LIX1L	Q8IVB5	chr1	0.503255	145933423
TXNIP	Q9H3M7;Q9H3M7-2	chr1	0.274471	145992435
PRKAB2	O43741;O43741-2	chr1	0.324286	147155106
CHD1L	Q86WJ1;Q86WJ1-2;A0A494C1F7;A0A0A0MRH8;A0A0A0MSH9;Q86WJ1-3;Q86WJ1-4;Q86WJ1-5;A0A494C179	chr1	0.381681	147242654
BCL9	O00512	chr1	0.450264	147541501
ACP6	Q9NPH0;A0A087WYU6;Q9NPH0-2;V9GZ71;A0A0A0MS36;A0A087WW36	chr1	0.129458	147629652
PDE4DIP	Q5VU43-13;Q5VU43-2;E9PQG4	chr1	0.045067	148808181
FCGR1A	P12314;C9JSN8;A0A0A0MRM3;Q92637-3;Q92637;P12314-2;A0A087WXZ6	chr1	0.235119	149782671
H2BC21	Q16778	chr1	0.945531	149884459
H2AC20	Q16777	chr1	0.14932	149886918
H2AC21	Q8IUE6;REV__H0Y672	chr1	0.00521126	149887469
BOLA1	Q9Y3E2	chr1	0.198515	149887890
SF3B4	Q15427;Q5SZ64	chr1	0.465661	149923317
OTUD7B	Q6GQQ9;Q6GQQ9-2;Q5SZ59	chr1	0.205293	149937812
VPS45	Q9NRW7;A0A2R8YD95;A0A087WU65;A0A1B0GXI6;A0A2R8YF01;A0A2R8Y7W9;A0A2R8YDP1	chr1	0.0327356	150067279
PLEKHO1	Q53GL0;Q53GL0-2;Q5T4P9	chr1	0.466399	150149183
ANP32E	Q9BTT0;Q5TB19;Q9BTT0-2;Q5TB25;E9PLC4;E9PPH5;E9PI45	chr1	0.00670716	150218417
MRPS21	P82921	chr1	0.0584867	150293861
PRPF3	O43395;O43395-3	chr1	0.533082	150321479
RPRD2	Q5VT52-3;Q5VT52;Q5VT52-2;Q5VT52-4	chr1	0.14471	150363091
TARS2	Q9BW92;U3KQG0;Q9BW92-2;F6S7Q7;U3KQ50;Q5T5E9	chr1	0.045067	150487364
ECM1	Q16610;Q16610-4;Q16610-2;Q16610-3	chr1	0.731569	150508062
MCL1	Q07820;Q07820-2	chr1	0.191874	150560895
ENSA	O43768;O43768-3;A0A1W2PRU0;A6NMQ3;Q5T5H1;O43768-2;O43768-9;O43768-4;O43768-5;O43768-7;O43768-6;O43768-8	chr1	0.0753908	150600851
GOLPH3L	Q9H4A5;Q5T5I6;Q9H4A5-2	chr1	0.00110559	150646230
CTSS	P25774;P25774-2;U3KPS4;U3KQE7	chr1	0.141109	150730079
ARNT	P27540-3;P27540;P27540-4;P27540-2;A6NGV6	chr1	0.424469	150809713
SETDB1	Q15047-3;Q15047;E9PRF4;E9PQM8;Q15047-2;X6R732;E9PS59;X6RHV1;B0QZE6;E9PAP1	chr1	0.577844	150926263
CERS2	Q96G23;Q5SZE3;H0YKH6;Q5SZE4;Q5SZE1;H0YNU7;Q5SZE2;H0YLQ6	chr1	0.291862	150960583
MINDY1	Q8N5J2;Q8N5J2-3;Q8N5J2-4;Q8N5J2-2;H0YJH5	chr1	0.194998	150996086
PRUNE1	Q86TP1;A0A3B3ITN0;Q86TP1-2;Q86TP1-5;Q86TP1-4;Q86TP1-3;Q5SZG1;Q5SZF2;Q86TP1-6;Q86TP1-7	chr1	0.00162164	151008420
CDC42SE1	Q9NRR8;Q9NRR8-2	chr1	0.701196	151050971
GABPB2	Q8TAK5;Q5SZG2	chr1	0.616324	151070578
TNFAIP8L2	Q6P589	chr1	0.82117	151156649
VPS72	Q15906-2;Q15906;A0A1W2PPT2	chr1	0.784589	151176304
PIP5K1A	Q99755-3;A6PW57;Q99755-4;Q99755;Q99755-2;A6PW58;A2A5X0	chr1	0.72521	151197949
PSMD4	P55036;P55036-2;A6PVX3	chr1	0.0121925	151254709
ZNF687	Q8N1G0;Q8N1G0-2;F8WCX2;H0Y5I5;A6PVV7;A2A3Q2	chr1	0.7155	151281618
PI4KB	Q9UBF8-2	chr1	0.780541	151291797
RFX5	P48382;F8W689;P48382-2;H0Y4B4;A0A0A0MSQ2;F6UE82;F6R6G4;F6X9D6;A0A0A0MSM9;F6S3S0;A0A0A0MT34;F8WDU3;F8WFE4;F2Z2G0	chr1	0.0319883	151340640
SELENBP1	Q13228;Q13228-4;Q13228-2;Q13228-3;A6PVX1;H0Y532;F2Z2W8;F8WCR4;C9JVL0;F8WBA9	chr1	0.542234	151364304
PSMB4	P28070	chr1	0.946386	151399560
POGZ	Q7Z3K3-5;Q7Z3K3-2;Q7Z3K3-3;Q7Z3K3;Q7Z3K3-7;Q7Z3K3-6;H0YCT3;Q7Z3K3-4;A6PW30;M0R2X2;E9PJY9;E9PIR8;H7C238	chr1	0.0999106	151402724
SNX27	Q96L92;Q96L92-3;A0A2R8Y8A7;A0A5H1ZRP6;A0A2R8Y3S6;A0A2R8Y871;H7C603;A0A2R8YD75	chr1	0.158656	151612006
MRPL9	Q9BYD2;Q5SZR1;A0A1W2PQB6;A0A1W2PS92;A0A1W2PPE5;A0A1W2PPK1;A0A1W2PRK9	chr1	0.000741846	151759647
TDRKH	Q5SZR4;F6TB26;Q9Y2W6;Q9Y2W6-3;E9PKN8;B7ZAG4	chr1	0.992448	151770107
THEM4	Q5T1C6;F6XC58;E9PLJ7	chr1	0.00574442	151870866
S100A10	P60903	chr1	0.169759	151982915
S100A11	P31949	chr1	0.832415	152032506
S100A9	P06702	chr1	0.765864	153357854
S100A12	P80511	chr1	0.763308	153373711
S100A8	P05109	chr1	0.794964	153390032
S100A6	P06703;R4GN98	chr1	0.0519662	153534599
S100A4	P26447	chr1	0.154201	153543613
S100A13	Q99584	chr1	0.499727	153618787
CHTOP	Q9Y3Y2-4;Q9Y3Y2;Q9Y3Y2-3;A0A087X1B7;X6R700	chr1	0.74526	153633982
SNAPIN	O95295	chr1	0.0191127	153658703
ILF2	Q12905;B4DY09;X6R6Z1;A0A0A0MRL0	chr1	0.922016	153661788
INTS3	Q68E01-2;Q68E01;Q68E01-3;Q68E01-4;A0A096LNW8;A0A096LPB9	chr1	0.0167811	153728050
SLC27A3	X6R3N0;Q5K4L6;Q5K4L6-2;Q5K4L6-3;H7BZH4;H0YDP0	chr1	0.0971884	153774354
GATAD2B	Q8WXI9;A0A0U1RRM1;A0A0U1RR34;A0A0U1RRK3;A0A0U1RR30;A0A1B0GW07;A0A1B0GVS4	chr1	0.0915147	153789030
DENND4B	O75064;H0YEF0	chr1	0.248939	153929501
CRTC2	Q53ET0;Q5T4K5;J3KNE6	chr1	0.0189457	153947669
JTB	O76095-2;O76095	chr1	0.646197	153974269
RAB13	P51153;A0A087WWB9;A0A2R8YDI9;G3V196;A0A2R8YFB8;P59190	chr1	0.869737	153981617
RPS27	P42677;C9J1C5	chr1	0.344798	153990762
TPM3	P06753-2;A0A087WWU8;D6R904;A0A494C0G0;Q5VU61	chr1	0.36584	154155304
TPM3	P06753-5;P06753-7	chr1	0.94889	154155304
TPM3	J3KN67	chr1	0.975296	154155304
TPM3	P06753-6	chr1	0.373949	154155304
C1orf43	X6R6S3;Q9BWL3;A0A1W2PQP6;Q9BWL3-5;Q9BWL3-3;Q9BWL3-4;Q9BWL3-2;A0A3B3IS96;A0A1W2PQS0;X6R6F3	chr1	0.755613	154206696
UBAP2L	Q14157-5;Q14157;Q14157-3;F8W726;H0Y5H6;H7C2T8	chr1	0.591459	154220179
HAX1	O00165;O00165-2;O00165-5;O00165-3;Q5VYD6;O00165-4;O00165-6	chr1	0.384971	154272589
ATP8B2	A0A5K1VW70;P98198;P98198-3;P98198-2;P98198-4	chr1	0.464223	154325525
IL6R	A0A087WTB5;P08887-2;P08887;H0Y9B1;D6R9R8;H0Y949	chr1	0.448553	154405193
UBE2Q1	Q7Z7E8;Q7Z7E8-2	chr1	0.198483	154548577
ADAR	P55265;P55265-4;P55265-5;P55265-2;A0A3B3IRQ9;P55265-3;A0A3B3ISX1;A0A3B3ITG9;A0A3B3ISU1	chr1	0.664288	154581695
KCNN3	A0A087WYJ0;Q9UGI6;Q9UGI6-3;Q9UGI6-2	chr1	0.212173	154697455
PMVK	Q15126	chr1	0.0216532	154924740
PBXIP1	Q96AQ6;Q96AQ6-2;Q96AQ6-3;Q5T173;F2Z2Z8	chr1	0.702484	154944076
PYGO2	Q9BRQ0;Q5T171	chr1	0.80565	154957026
SHC1	P29353;P29353-6;P29353-3;P29353-5;X6R6D0;H0Y539;Q5T188;Q5T187;Q6S5L8	chr1	3.77118e-05	154962298
FLAD1	Q8NFF5;Q8NFF5-2;Q8NFF5-3;Q5T196;Q8NFF5-4;Q8NFF5-5;Q5T191;Q5T190	chr1	0.410171	154983338
ZBTB7B	O15156-2;O15156	chr1	0.887735	155002630
ADAM15	Q13444-8;Q13444-2;Q13444-7;Q13444-6;Q13444-12;Q13444-5;Q13444-4;Q13444-3;Q13444;Q13444-11;Q13444-10	chr1	0.592655	155050566
DPM3	Q9P2X0-2;Q9P2X0	chr1	0.403702	155139891
MTX1	Q13505;Q13505-3;Q13505-2;H0Y6Y5	chr1	0.656911	155208695
GBA	A0A0G2JNZ5;A0A0G2JLB3;P04062-4;P04062-2;P04062	chr1	0.085547	155234452
SCAMP3	O14828;O14828-2	chr1	0.109729	155255979
PKLR	P30613;P30613-2	chr1	0.233816	155289293
FDPS	P14324;P14324-2;A0A087WVN4;A0A087X1D8;A0A087WTP2	chr1	0.0194524	155308748
ASH1L	Q9NR48;Q9NR48-2;F8VWK7	chr1	0.79777	155335268
MSTO1	A0A3B3IUD2;Q9BUK6-3;Q9BUK6-2;Q9BUK6;Q9BUK6-7;Q9BUK6-4;Q9BUK6-5;Q9BUK6-6	chr1	0.35223	155610205
YY1AP1	Q9H869-5;Q9H869-3;Q9H869-2;Q9H869-9;Q9H869-6;Q9H869-4;Q9H869;Q9H869-8;Q9H869-7	chr1	0.464538	155659443
DAP3	P51398;P51398-2;P51398-3;V9GZ03;V9GYL9;V9GYJ9;V9GYA7;V9GZ61;V9GY11;V9GYC9;V9GYW1;V9GYJ3;V9GYF7;V9GYL4	chr1	0.407741	155687960
GON4L	Q3T8J9-3;Q3T8J9;A0A087WUE6;Q3T8J9-2;A4PB68;B0QZ55;A3KFK1	chr1	0.263513	155749659
KHDC4	Q7Z7F0;Q7Z7F0-2;Q7Z7F0-3;Q7Z7F0-4	chr1	0.886297	155913045
ARHGEF2	Q92974-2;Q92974;V9GYM8;A0A5F9ZI21;Q92974-3;Q5VY93;V9GZ14;V9GYG5;V9GYF5;V9GZ58	chr1	0.000734669	155946851
UBQLN4	Q9NRR5;Q9NRR5-2;C9IYQ4;Q9H347	chr1	0.0564929	156035299
LAMTOR2	Q9Y2Q5;Q9Y2Q5-2;Q9Y2Q5-3	chr1	0.0746625	156054782
LMNA	A0A6Q8PFJ0;P02545;P02545-3;P02545-6;A0A6Q8PHQ9;P02545-5;P02545-4;A0A6Q8PF80;A0A6Q8PGH0;A0A0C4DGC5;A0A6Q8PFM1;A0A6Q8PF59;A0A6Q8PFF5;REV__Q5VX52	chr1	0.0271797	156082573
SEMA4A	Q9H3S1;Q5TCJ5;Q9H3S1-2;Q5TCI6;Q5TCI4;A0A0J9YVY6;Q5TCJ7	chr1	0.8304	156147366
PMF1	Q6P1K2;Q6P1K2-2;Q6P1K2-3;Q6P1K2-6;Q6P1K2-5;V9GYI0;V9GYH6	chr1	2.44336e-08	156212993
SMG5	Q9UPR3	chr1	0.0252538	156249224
CCT3	P49368;P49368-2;B4DUR8;E9PRC8;Q5SZX6;Q5SZW8;E9PQ35;Q5SZX9	chr1	0.703619	156308968
MEF2D	Q14814-4;Q14814;Q05BX2;Q14814-6;Q14814-5;Q14814-3;Q14814-2;H0YKY6;H0YM62;D6RG14	chr1	0.100535	156463727
IQGAP3	F2Z2E2;Q86VI3	chr1	0.901758	156525405
NAXE	Q8NCW5;Q8NCW5-2;Q5T3I4;Q5T3I3	chr1	0.688594	156591756
GPATCH4	Q5T3I0;Q5T3I0-3;A0A0A0MRK1;E9PAV9;F8W895;E9PPY4;F2Z3C6;Q5T3I0-2	chr1	0.443317	156594301
NES	P48681	chr1	1.19816e-05	156668763
ISG20L2	Q9H9L3	chr1	0.95962	156721891
MRPL24	Q96A35;X6RJ73;X6RHI2;X6RIR5	chr1	3.39108e-05	156737303
HDGF	P51858;P51858-2;P51858-3	chr1	0.951501	156742109
PRCC	Q92733;H0YE12;H0Y679	chr1	0.389593	156750610
PEAR1	Q5VY43	chr1	0.77502	156893698
ARHGEF11	O15085;O15085-2	chr1	0.0248748	156934840
ETV3	P41162	chr1	0.304454	157121191
FCRL5	Q96RD9;Q96RD9-3;Q96RD9-4;Q96RD9-5;Q96RD9-2	chr1	0.0566848	157513377
FCRL2	Q96LA5;Q96LA5-5;Q96LA5-2;Q96LA5-4;Q96LA5-3	chr1	3.61077e-05	157745733
CD5L	O43866	chr1	0.374626	157830911
SPTA1	P02549;P02549-2	chr1	0.318783	158610704
MNDA	P41218;H0Y6P3	chr1	0.903874	158831351
PYHIN1	Q6K0P9-3;Q6K0P9;Q6K0P9-4;Q6K0P9-2;Q6K0P9-5;X6RHR0;Q6K0P9-6	chr1	0.497165	158930796
IFI16	Q16666-2;Q16666;Q16666-3;Q16666-6;A0A0A0MRB1;X6RHM1;H3BM18;H3BVE6	chr1	0.791883	158999968
AIM2	O14862	chr1	0.139502	159062484
DUSP23	Q9BVJ7	chr1	0.0438453	159780932
TAGLN2	P37802;X6RJP6;P37802-2	chr1	0.162709	159918107
IGSF8	Q969P0;Q969P0-3;Q969P0-2	chr1	0.185474	160091340
PEA15	Q15121;B1AKZ5;Q15121-2	chr1	0.210266	160205380
DCAF8	Q5TAQ9;V9GY54;Q5TAQ9-2;Q5TAQ8;V9GYQ9;V9GZ39;V9GYZ9;Q5TAQ6;Q5TAQ7;Q5TAQ5	chr1	0.79777	160215715
PEX19	P40855;Q5QNY5;P40855-5;H0YJ60;B7Z8B3;E9PS71;E9PPB4;A0A3B3IRZ1	chr1	0.0657059	160276807
COPA	P53621;A0A3B3IT15;P53621-2;A0A3B3IS84;A0A3B3IU89;A0A3B3ITV3;A0A3B3ISK1;A0A3B3ITX2;A0A3B3IS23;A0A3B3IU84	chr1	0.0285748	160288594
COPA	A0A3B3ISC6;A0A3B3ITI7;A0A3B3IU78	chr1	0.792694	160288594
NCSTN	Q92542-2;Q92542;H0Y6T7;Q5T205;H0Y3Z4;Q5T209;Q5T210	chr1	0.49163	160343316
SLAMF6	Q96DU3;Q96DU3-3	chr1	0.830207	160485030
SLAMF6	Q96DU3-2	chr1	0.692702	160485030
CD84	Q9UIB8-3;Q9UIB8-2;Q9UIB8;Q9UIB8-7;Q9UIB8-6;Q9UIB8-5;Q9UIB8-4	chr1	0.957958	160541095
SLAMF1	Q13291-2;Q13291-3;Q13291;Q13291-4;Q96QJ2	chr1	0.103524	160608106
CD48	A0A087X1S7;P09326;P09326-2	chr1	0.810865	160678746
SLAMF7	Q9NQ25;Q9NQ25-6;B4DW98;Q9NQ25-7;Q9NQ25-2;R4GND0	chr1	0.854708	160739057
LY9	Q9HBG7-2;Q9HBG7-4;Q9HBG7;Q5VYH9;Q9HBG7-3;Q5VYI1;A0A0C4DFU4	chr1	0.344798	160796074
F11R	Q9Y624;A0A087WY82;Q9Y624-2	chr1	0.835263	160995211
TSTD1	Q8NFU3;R4GNF9;Q8NFU3-2;Q8NFU3-3	chr1	0.378176	161037631
TSTD1	Q8NFU3-4	chr1	0.0370343	161037631
USF1	B1AQP1;P22415;P22415-2;E9PME6;H0YD59	chr1	0.244399	161039251
ARHGAP30	Q7Z6I6;A0A0A0MRJ8;Q7Z6I6-3;A0A0A0MRJ9;Q7Z6I6-2;Q7Z6I6-4;E9PLT5;H0Y3H0;A7KAX9-3	chr1	0.714994	161046946
PFDN2	Q9UHV9	chr1	0.298861	161100556
NIT1	Q86X76-2;Q86X76-4;Q86X76;Q86X76-3;Q86X76-5	chr1	0.00586065	161118086
UFC1	Q9Y3C8	chr1	0.00257403	161152776
PPOX	P50336;A0A494C146;A0A494C0D4;H0YFP3;F5GZT7;A0A1W2PRF9;D3DVG2;A0A494C0M9;A0A1W2PQM0;A0A1W2PPA5;A0A494C134;A0A1W2PNH4;F5H1I5;A0A494C0L4;H0YFE1;A0A494C1M8;F5H825	chr1	0.893372	161166056
B4GALT3	O60512;O60512-2	chr1	0.810865	161171310
NDUFS2	O75306;O75306-2	chr1	0.0013257	161197104
FCER1G	P30273;A6NCQ8	chr1	0.532978	161215234
APOA2	V9GYG9;V9GYM3;P02652;V9GYE3;V9GYC1;V9GYS1	chr1	0.0268301	161222292
SDHC	Q99643;Q99643-5;Q99643-3;D6RBX6;Q99643-2	chr1	0.265569	161314381
FCGR2A	P12318-2;P12318;V9GY55;V9GY83;H0YGT0;F5GXY9;F5GX41;A0A087WXE5	chr1	0.922016	161505430
HSPA6	P17066;P48741	chr1	0.913045	161524540
FCGR3B	A0A087WZR4;H0Y4U3;H0Y755;E9PNY5;A0A087WU90	chr1	0.892517	161623196
FCGR2B	P31994-3;P31994-4;P31994;P31994-5;P31994-2	chr1	0.0199594	161663147
FCRLA	Q7L513;Q7L513-2;Q7L513-9;Q7L513-10;Q7L513-8;Q7L513-3;Q7L513-12;Q7L513-5;Q7L513-4;Q7L513-14;Q7L513-11;Q5VXA5;Q7L513-6;Q7L513-13;Q7L513-7;Q7L513-15	chr1	0.337164	161706972
DUSP12	Q9UNI6;V9GY92;V9GYV5	chr1	0.0316537	161749758
ATF6	P18850	chr1	0.0918678	161766298
NOS1AP	O75052-3;O75052;E9PSG0;E9PIP8;O75052-2	chr1	0.90734	162069691
UAP1	Q16222;Q16222-3;Q16222-2	chr1	0.425068	162561506
HSD17B7	P56937-3;P56937-2;P56937;V9GYN3;Q5T249;F2Z2C2	chr1	0.00799552	162790702
NUF2	Q9BZD4;E9PQC4;E9PP32;E9PKH1;B1AQT3	chr1	0.866986	163266576
MGST3	O14880;Q5VV89;Q5VV87	chr1	0.291606	165631213
ALDH9A1	P49189;P49189-2	chr1	0.420576	165662216
TMCO1	Q9UM00-1;Q9UM00;J3KS45;Q9UM00-2;J3KTQ7;A0A0D9SEL8;J3QQY2;J3QRB3	chr1	0.434973	165724293
UCK2	Q9BZX2;A0A2R8Y653;Q9BZX2-2	chr1	0.448596	165827614
POGK	Q9P215;Q5TIJ2	chr1	0.614498	166839447
TADA1	Q96BN2	chr1	0.893543	166856510
POU2F1	P14859-5;P14859-6;P14859-4;P14859;P14859-2;A0A0C4DG88;A0A0A0MT46;P14859-3;Q9UKI9-3;Q9UKI9;Q9UKI9-2;H0YLC5	chr1	0.0487854	167220876
CREG1	A0A3B3IRL2;O75629	chr1	0.0264766	167529117
RCSD1	Q6JBY9;F6T4W9	chr1	0.321978	167630093
MPZL1	O95297-2;O95297;O95297-4;Q9UEL6;O95297-3;O95297-5	chr1	0.144503	167721192
MPC2	Q5R3B4;O95563	chr1	0.887896	167916675
DCAF6	Q58WW2;Q58WW2-2;Q58WW2-4;Q58WW2-3;F2Z305	chr1	0.637019	167935783
TIPRL	O75663;O75663-2	chr1	0.597825	168178962
ATP1B1	P05026;P05026-2;V9GYR2	chr1	0.476145	169105697
NME7	Q9Y5B8-2;Q9Y5B8;B4DXC8;E9PNU1	chr1	0.156457	169132531
BLZF1	Q9H2G9;Q5T532;Q9H2G9-2;Q5T534	chr1	0.238573	169367970
F5	A0A0A0MRJ7;P12259	chr1	0.701492	169511951
SELP	Q5R349;P16109;Q5R345;Q5R341;Q5R342;F6VVT6	chr1	0.829702	169588849
SELL	P14151;P14151-2	chr1	0.390614	169690665
METTL18	O95568;Q5TI78	chr1	0.277749	169792529
SCYL3	Q8IZE3-2;Q8IZE3;X6RHX1	chr1	0.0281893	169849631
KIFAP3	Q92845;Q92845-2;Q92845-3	chr1	0.147242	169921326
GORAB	Q5T7V8;Q5T7V8-4;Q5T7V8-3;Q5T7V8-2	chr1	0.00145535	170532131
PRRC2C	Q9Y520-5;Q9Y520;Q9Y520-7;E7EPN9;Q9Y520-4;Q9Y520-6;Q9Y520-3;Q9Y520-2;H7C5N8;A0A2R8YET2;A0A0A0MS30;A0A2R8Y424	chr1	0.0498143	171485530
VAMP4	O75379;O75379-2	chr1	0.448469	171700160
EEF1AKNMT	Q8N6R0;Q8N6R0-3;Q8N6R0-4;Q8N6R0-1;Q8N6R0-2	chr1	0.614498	171781660
SUCO	Q9UBS9;B4DYM4;Q9UBS9-2;A0A087WV04	chr1	0.828673	172532349
PRDX6	P30041	chr1	0.0167013	173477330
KLHL20	Q9Y2M5;Q9Y2M5-2	chr1	0.285299	173714941
DARS2	Q6PI48;A0A3B3ISK7;A0A3B3IT01;A0A3B3ITS3;A0A3B3IS54;A0A3B3IS01;A0A3B3ITK9;A0A3B3IT89	chr1	0.153995	173824653
SERPINC1	P01008;Q8TCE1	chr1	0.653002	173903800
RC3H1	Q5TC82;Q5TC82-2;A6NHN2;Q9HBD1-2;Q9HBD1-3	chr1	0.325221	173931084
RABGAP1L	Q5R372-7;Q5R372-6;Q5R372-5;Q5R372-8;F5H8L0;B7ZAP0;E9PS63;A0A0U1RQV7;E9PNV2;A0A0U1RQT5;Q5R372-9	chr1	0.0310323	174159410
RABGAP1L	Q5R372;Q5R372-4;Q5R372-3;A0A0C4DG54;A0A0U1RRM5;A0A0U1RQY6;A0A0U1RQX4	chr1	0.00829603	174159410
CACYBP	Q9HB71;Q9HB71-3;Q9HB71-2;B2ZWH1	chr1	0.600298	174999163
MRPS14	O60783	chr1	0.731451	175010789
COP1	Q8NHY2-3;Q8NHY2;H0Y339;Q8NHY2-2;Q8NHY2-4;H0YF49	chr1	0.543105	175944831
SEC16B	Q96JE7;U3KQ39;Q96JE7-3	chr1	0.371611	177923956
RALGPS2	Q86X27;Q86X27-3;Q86X27-2;A0A0A0MR31;H7C2H2;H0Y338	chr1	2.35431e-06	178725147
FAM20B	O75063;X6RH03	chr1	0.841765	179025804
TOR3A	Q9H497;Q9H497-2;Q5W0C6;Q9H497-3;F2Z3J4;Q5W0C9	chr1	0.872445	179082070
ABL2	P42684;P42684-6;P42684-3;P42684-2;P42684-5;P42684-7;P42684-10;P42684-4;P42684-8	chr1	0.766728	179099330
SOAT1	P35610;B1APM4;P35610-2	chr1	0.264051	179293714
TOR1AIP2	Q8NFQ8	chr1	0.0124426	179839967
TOR1AIP2	Q9H496	chr1	0.992095	179839967
TOR1AIP1	Q5JTV8;A0A0A0MSK5;H0YDU3	chr1	0.453507	179882042
TOR1AIP1	Q5JTV8-3	chr1	0.664173	179882042
CEP350	Q5VT06;H0Y7F7;Q5T2X4;H0Y6Q4;E9PIK0;Q5T2X5;H0YD38	chr1	0.0346591	179954773
QSOX1	O00391;O00391-2	chr1	0.511674	180154869
ACBD6	Q9BR61;A0A2R8Y544	chr1	0.157917	180269653
STX6	O43752;O43752-2	chr1	0.000247036	180972712
MR1	Q95460;Q95460-5;Q95460-4;Q95460-3;Q95460-2	chr1	0.987584	181033374
GLUL	A0A2R8YDT1;P15104	chr1	0.200152	182378098
RNASEL	Q05823;Q05823-2	chr1	0.97843	182573634
NPL	Q9BXD5;Q9BXD5-3;Q9BXD5-2;Q9BXD5-4;A0A087WZ70;Q9BXD5-5	chr1	0.741427	182789293
DHX9	Q08211;REV__H0YA90;REV__Q7Z6J0-3	chr1	0.635961	182839347
LAMC1	P11047	chr1	0.199031	183023420
SMG7	E9PD50;Q92540-2;Q92540;Q92540-4;Q92540-5;B1ALB4;E9PEK3;D6RAD0;E9PBK2	chr1	0.74526	183472216
NCF2	P19878;P19878-3;P19878-4;P19878-2;B1ALB7	chr1	0.991886	183555562
ARPC5	O15511;B1ALC0;O15511-2	chr1	0.616844	183620846
TSEN15	Q8WW01;A0A2R8YEM0;A0A2R8Y5L0;F2Z3M0;A0A2R8Y6M5;E9PPN1;A0A2R8Y7T8;A0A2R8YG40;A0A2R8YDU8;A0A2U3TZM3;A0A2R8Y6A4;Q8WW01-2;H0YCV5;A0A2R8Y5Q6;A0A2R8Y6B3	chr1	0.509773	184051651
EDEM3	Q9BZQ6;Q9BZQ6-2;H0Y498	chr1	0.0681392	184690237
NIBAN1	Q9BZQ8;H0Y7M9;REV__Q9UHV5;REV__A0A087WVW6	chr1	0.479934	184790724
RNF2	Q99496;X6RFN3;Q99496-2	chr1	0.178628	185045526
TRMT1L	Q7Z2T5;Q7Z2T5-2;X6RK96	chr1	0.0542256	185118101
IVNS1ABP	Q9Y6Y0;H0Y5Y2;X6R674	chr1	0.26399	185296388
PRG4	Q92954-4;Q92954-3;Q92954-6;Q92954-2;Q92954;Q92954-5;J3KP74;E9PLR3	chr1	0.155863	186296279
TPR	P12270;P12270-2;Q5SWX9	chr1	0.338147	186311652
ODR4	Q5SWX8;Q5SWX8-3;Q5SWX8-4;Q5SWX8-2	chr1	0.0121791	186375838
PLA2G4A	P47712	chr1	0.432098	186828949
RGS18	Q9NS28	chr1	0.631323	192158462
RGS1	Q08116;Q08116-2	chr1	0.336898	192575763
UCHL5	Q9Y5K5;Q5LJA9;H0Y6Y4;H0Y4E0	chr1	0.932706	193012250
UCHL5	Q9Y5K5-2;Q9Y5K5-4;Q9Y5K5-3;Q5LJA5;Q5LJB0;H0Y636;H0Y4K0	chr1	0.00586065	193012250
RO60	P10155;P10155-3;P10155-4;P10155-2;H0Y9N5;G5E9R9;D6RE09;D6RDN1	chr1	0.15628	193059454
GLRX2	Q9NS18;Q9NS18-2	chr1	0.0626734	193090866
CDC73	Q6P1J9;A0A3B3IRP5;A0A1B0GUB2;A0A2R8YHB3;A0A2R8Y640;A0A3B3ISN2	chr1	0.000409152	193121983
CFH	P08603;A0A0D9SG88;P08603-2;Q5TFM2;A0A3B3IS28;A0A087WYK9;A0A3B3ISW6;Q6NSD3;Q02985-2;Q02985	chr1	0.190758	196652043
CFHR1	B1AKG0;Q03591;A0A3B3IRW0;A0A3B3IS00;V9GYE7;A0A3B3IQ51;P36980-2;P36980	chr1	0.402212	196819731
CFHR5	Q9BXR6	chr1	0.0735119	196977556
DENND1B	Q6P3S1;B3KR95;Q6P3S1-2;Q6P3S1-5;Q6P3S1-3;Q6P3S1-4;B7ZBL5;K7EM80;K7EMN9;K7ENM0	chr1	0.00161916	197504748
NEK7	Q8TDX7;F8WAG2;Q8TDX7-2;Q5TBH0;F5H3U7;C9J1H8	chr1	0.00290963	198156994
PTPRC	P08575-4;P08575-9;P08575-10;P08575-8;P08575-7;P08575-5;P08575-6;P08575;M3ZCP1;A0A075B788;E9PKH0;A0A140TA77;A0A140TA68;A0A0G2JNW2;A0A140TA57;M9MMK9	chr1	0.354204	198638457
ZNF281	Q9Y2X9-2;Q9Y2X9	chr1	0.157934	200404940
DDX59	Q5T1V6;Q5T1V6-2;B7ZBU3;H0Y6Y1;Q5T1W1;Q5T1V5;B7ZBU4;H0Y7Z8	chr1	0.299573	200623896
CAMSAP2	Q08AD1-2;Q08AD1-3;Q08AD1;H0Y4Z1	chr1	0.93113	200739558
KIF21B	O75037-3;O75037-4;O75037-2;O75037	chr1	0.120849	200969390
CSRP1	P21291;E9PS42;E9PP21;A0A087X134	chr1	0.656792	201483530
NAV1	A0A0A0MRJ3;Q8NEY1-7;Q8NEY1-4;H7BZD9	chr1	0.664787	201622885
IPO9	Q96P70	chr1	0.253562	201829149
TIMM17A	Q99595	chr1	0.0219528	201955503
RNPEP	Q9H4A4;A6NKB8;A0A087WU27;A0A087WUS4;C9JMZ3;H7C2T3	chr1	0.0239387	201982372
ARL8A	Q96BM9;A0A087X2J2	chr1	0.162839	202133404
PTPN7	J3KR55;P35236;P35236-2;P35236-3;H7C4T8	chr1	0.912233	202147013
UBE2T	Q9NPD8;A0A2R8Y812	chr1	0.994293	202331657
PPP1R12B	O60237-6;O60237;O60237-4;O60237-5;E1CKY7;O60237-3;O60237-2;Q6GQY8;H7C4R6	chr1	0.891892	202348699
RABIF	P47224	chr1	0.761271	202878282
CYB5R1	Q9UHQ9;H7C0R7	chr1	0.0319883	202961873
CHI3L1	P36222;H0Y3U8	chr1	0.635142	203178931
CHIT1	Q13231-3;Q13231;Q13231-4;D6REY1;Q13231-2	chr1	0.936128	203212827
ATP2B4	P23634-6;P23634;P23634-7;P23634-8;H7BZS8	chr1	0.182653	203626787
LAX1	Q8IWV1;Q8IWV1-3;Q8IWV1-2	chr1	0.150112	203765177
ZC3H11A	O75152;E9PQ61;E9PBY7;A0A1B0GTU1;A0A494C0C4;A0A1W2PPR9;C9J0L0	chr1	0.0872249	203795623
SNRPE	P62304;A6NHK2	chr1	0.0159319	203861599
MDM4	O15151;O15151-5;A0A087WTR9;A0A087WZ58;Q5T0Y3;Q5T0Y2;O15151-4;A0A087WUE3;Q5T0Y4;Q68DC0;Q6MZR7;O15151-3;O15151-2	chr1	0.424823	204516379
RBBP5	Q15291	chr1	0.860187	205086142
DSTYK	Q6XUX3-2;Q6XUX3;Q6XUX3-4;Q6XUX3-3	chr1	0.443745	205142505
TMCC2	O75069-3	chr1	0.81578	205227946
NUCKS1	Q9H1E3;Q9H1E3-2	chr1	0.0642504	205712822
RAB29	O14966;O14966-2;O14966-3;E9PL56	chr1	0.922016	205767986
SRGAP2	B7ZM87;O75044;A0A075B7B5;A0A286YEY3;P0DMP2;Q5VZB4;P0DJJ0;E9PDX4;A0A087WW56;A0A075B7E9;A0A087X0L1;A0A075B7C8;A0A075B7E6;A0A075B743;A0A087X1G6	chr1	0.0349078	206203346
RASSF5	Q8WWW0-2;A0A1B0GTG4;Q8WWW0;Q8TEK8;A0A075B763;Q8WWW0-3	chr1	0.0862374	206507531
EIF2D	P41214;P41214-2;Q5SY38;A0A087X1L6	chr1	0.0980403	206571292
MAPKAPK2	P49137;P49137-2	chr1	0.136014	206684905
PFKFB2	O60825-2	chr1	0.606764	207034366
PFKFB2	O60825;F6RAZ1;F6XNB3;A0A087X278;A0A087X2H4	chr1	3.63363e-05	207034366
YOD1	Q5VVQ6	chr1	0.366323	207043849
C4BPB	P20851-2;P20851	chr1	0.0189457	207088860
C4BPA	P04003;A6PVY5;F2Z2V7	chr1	0.0347019	207104233
CD55	B1AP13;P08174-2;P08174-4;P08174;P08174-3;P08174-5;H3BLV0;H7BY55;P08174-6;P08174-7;B1AP15;A0A2R8YDY3;A0A2R8YEC5;A0A2R8Y4B4	chr1	0.191874	207321532
CR1	Q5SR44;E9PDY4;P17927;E9PQN4;H0YE06;A0A0C4DGF5;Q2VPA4-2;Q2VPA4-3;Q2VPA4	chr1	0.969049	207496147
CD46	P15529-2;P15529-16;P15529-5;P15529-3;P15529-6;P15529-4;P15529-7;P15529-14;P15529-8;P15529-12;P15529-11;P15529-13;P15529-9;P15529-15;P15529-10;P15529;R4GN18	chr1	0.90851	207752054
TRAF3IP3	Q9Y228;Q9Y228-2;E2QRE5;Q9Y228-3;B1AJU2;C9JBA0;C9J0C0;C9JXB3;H0YF09	chr1	0.81578	209756032
RCOR3	Q9P2K3;Q9P2K3-3;Q9P2K3-4;B4DV59;H0YF22;E9PQE5;H0YDD7;H0YDR8;E9PR63;E9PPC5	chr1	0.527708	211258377
SLC30A1	Q9Y6M5	chr1	0.287987	211571568
LPGAT1	Q92604	chr1	0.123382	211743457
INTS7	Q9NVH2-3;Q9NVH2-2;Q9NVH2;Q9NVH2-4;A0A087WYC2;A0A087X0F3;A0A087WXK3;A0A087X1Q0	chr1	0.212718	211940399
DTL	F5GZ90;Q9NZJ0	chr1	0.696044	212035553
PPP2R5A	Q15172;Q15172-2	chr1	0.55885	212285410
NENF	Q9UMX5	chr1	0.224447	212432920
NSL1	Q96IY1;Q5SY74;Q96IY1-2;Q5SY76	chr1	2.44336e-08	212726153
TATDN3	Q17R31-2;Q17R31;Q17R31-3;Q17R31-5;Q17R31-4;E9PRA1;E9PP81;H0YCC7;E9PQP8;H0YD82;E9PPF0	chr1	0.0237909	212791828
ANGEL2	Q5VTE6;Q5VTE6-2	chr1	0.0107272	212992182
RPS6KC1	F5H7T0;F6RJM5;Q96S38-2;Q96S38;A0A087X1U5	chr1	0.440745	213051233
SMYD2	Q9NRG4;Q9NRG4-2;B0R0U3	chr1	0.00362339	214281102
CENPF	P49454;A0A087WTY4	chr1	0.339529	214603195
GPATCH2	Q9NW75-2;Q9NW75	chr1	4.34769e-05	217426992
RRP15	Q9Y3B9	chr1	0.112601	218285293
LYPLAL1	Q5VWZ2;Q5VWZ2-2	chr1	0.225357	219173869
EPRS1	P07814;V9GYZ6;V9GZ76	chr1	0.525526	219968600
BPNT1	O95861;O95861-4;O95861-2;A6NF51;F8VVW8;F8W1J0;F8VZG4	chr1	0.682702	220057482
IARS2	Q9NSE4	chr1	0.974203	220094132
RAB3GAP2	Q9H2M9;Q9H2M9-2;F8WDJ2;H7C4Y9	chr1	0.000150121	220148293
MTARC2	Q969Z3;Q969Z3-2;X1WI34;F6V6Z1	chr1	0.285258	220748225
MTARC1	Q5VT66;Q5VT66-2;H7BYZ9;Q5VT66-3	chr1	0.361133	220786913
MIA3	Q5JRA6;Q5JRA6-2;Q5JRA6-4;A0A0A0MRH6;Q5JRA6-3	chr1	0.522833	222618097
AIDA	Q96BJ3;Q96BJ3-3;Q96BJ3-2	chr1	0.000191947	222668013
BROX	Q5VW32;Q5VW32-2;F5GXQ0;Q5VW33	chr1	0.00104483	222712553
CAPN2	P17655;P17655-2;C9JWY7	chr1	0.344257	223701593
TP53BP2	Q13625;Q13625-3;Q13625-2;H7C5L8;H0Y847	chr1	0.000708277	223779893
FBXO28	Q9NVF7;Q9NVF7-2;B4E0H5;REV__C9JSM2;REV__O60759-2;REV__O60759	chr1	0.92169	224114111
NVL	O15381;O15381-2;O15381-5;O15381-3;O15381-4;E9PH71;C9J6P7;C9JP83;E7EWK7;E9PGD8;F8WF01;A0A087WV72	chr1	0.2618	224227334
WDR26	A0A499FIZ0;Q9H7D7;Q9H7D7-2;H0Y9R3;C9JCS7;H0Y917;Q9H7D7-3;Q9H7D7-4	chr1	0.701196	224385146
LBR	Q14739;A0A494C1L1;C9JXK0;C9JES9	chr1	0.0949689	225401502
ENAH	A0A0U1RRM6;Q8N8S7-3;Q8N8S7-2;Q8N8S7;A0A075B6E5;A0A0U1RQP7	chr1	0.415516	225486835
SRP9	P49458;Q6P2S0;Q659G3;E9PE20;P49458-2	chr1	4.14326e-05	225777813
EPHX1	P07099;B1AQP9;B1AQP8	chr1	0.583356	225810124
TMEM63A	O94886;Q2HIZ8;X6RI56	chr1	0.540567	225845536
PYCR2	Q96C36;A0A087WTV6;A0A087WZR9	chr1	0.0754443	225919877
SDE2	Q6IQ49;Q6IQ49-2;Q6IQ49-3	chr1	0.130312	225982702
ACBD3	Q9H3P7	chr1	0.000108379	226144679
LIN9	Q5TKA1;H0Y322;Q5TKA1-2;Q5TKA1-3;C9J5J4;H7C4T7;B1B047	chr1	0.694249	226231149
PARP1	P09874;Q5VX84;Q5VX85;C9J9C7;Q9Y6F1;Q9Y6F1-2	chr1	0.0234793	226360210
ITPKB	P27987;P27987-2	chr1	0.00515511	226631690
COQ8A	Q8NI60;Q8NI60-3;Q8NI60-4;Q8NI60-2	chr1	0.000432243	226940286
SNAP47	U3KPT7;A0A087X0B7;H7C3C7;Q5SQN1-2;Q5SQN1;A0A087X2J6;H0Y627;Q5SQN1-3;Q5SQN1-4	chr1	0.120742	227728200
ARF1	P84077;P61204;F5H423;P61204-2;F5H0C7;F5H1V1;F5H6T5;F8WDB3	chr1	0.00367009	228082660
MRPL55	Q7Z7F7-2;Q7Z7F7;X6RIW1	chr1	0.0432245	228106679
GUK1	B1ANH0;Q16774-2;B1ANG9;Q16774-3;B1ANH2;B1ANH3	chr1	0.290076	228139962
IBA57	Q5T440	chr1	0.255827	228165804
OBSCN	Q5VST9-3	chr1	0.566921	228208044
TRIM11	Q96F44-3;Q96F44;Q96F44-2;R4GMV1;R4GNB9	chr1	0.221054	228393673
H2BU1	Q8N257;A0A2R8Y619	chr1	0.96455	228458107
RAB4A	P20338;A0A087WYT5	chr1	0.281656	229271062
CCSAP	Q6IQ19;Q6IQ19-2;Q6IQ19-3;Q6IQ19-4	chr1	0.151058	229321011
NUP133	Q8WUM0	chr1	0.965655	229440259
ABCB10	Q9NRK6	chr1	0.168901	229516582
TAF5L	O75529;O75529-2	chr1	0.473751	229593121
URB2	Q14146;Q5VYD0	chr1	1.05298e-06	229626247
GALNT2	Q10471;Q10471-2;J3KQQ5;Q96FL9-2;Q96FL9-4;Q8N428-2;Q96FL9;Q96FL9-3;Q8N428	chr1	0.435386	230057990
COG2	Q14746;Q14746-2;B7Z2Y2;V9GY21	chr1	0.00123479	230642481
AGT	P01019	chr1	0.425878	230690776
C1orf198	Q9H425-3;Q9H425;Q9H425-2;E5RI90;E5RFY9	chr1	0.231909	230837119
TTC13	Q8NBP0;Q8NBP0-2;H0YB10;H0YBV3;E5RG15;E5RJP6;E5RHB3	chr1	0.0405114	230906243
C1orf131	Q8NDD1;Q8NDD1-5;Q8NDD1-6;Q5TBI2;Q5TBH9;Q8NDD1-7	chr1	0.229538	231223763
GNPAT	O15228;O15228-2;Q5TBH8;A0A2R8YH69;Q5TBH6	chr1	0.77244	231241207
EXOC8	Q8IYI6	chr1	5.72571e-05	231332753
EGLN1	Q9GZT9;Q9GZT9-2;Q9GZT9-3;A0A590UJ78;A0A590UJK7;A0A590UJT7;A0A590UJZ0;A0A590UJD6;A0A590UK27	chr1	0.88732	231363751
TSNAX	Q99598;C4P0D6;C4P0D8;C4P0D4;Q5VVQ1;Q9NRI2	chr1	1.89746e-05	231528541
DISC1	Q9NRI5-2;Q9NRI5;C4P0B1;A0A087WYX6;Q9NRI5-9;Q9NRI5-3;Q9NRI5-8;Q9NRI5-5;Q9NRI5-6	chr1	0.608842	231626790
NTPCR	Q9BSD7;Q5TDF0	chr1	0.329829	232950605
COA6	Q5JTJ3-3;Q5JTJ3;Q5JTJ3-2	chr1	0.198145	234373456
TARBP1	Q13395	chr1	0.516577	234391313
IRF2BP2	Q7Z5L9;Q7Z5L9-3	chr1	0.0231268	234604269
TOMM20	Q15388	chr1	0.867405	235109341
RBM34	P42696;A2A2V2;P42696-2;Q5TCT4;H7C5M1	chr1	0.139641	235131183
ARID4B	Q4LE39;Q4LE39-2;Q4LE39-3;Q4LE39-4;H7C5R6;X6RCR8;H0Y7Y8	chr1	0.00880817	235131634
GGPS1	O95749;C9J6G3;C9J7M1;O95749-2;A0A2R8YE82;A0A2R8Y7P7;A0A2R8Y4N4;A0A2R8Y551	chr1	0.160313	235327350
TBCE	Q15813;Q15813-2;A0A2R8Y5Q8;A0A2R8YHI9;A0A2R8Y7E7;A0A2U3TZJ6;A0A2R8Y6Q1;A0A2R8YFL4;A0A2R8Y4V6;A0A2R8YER9;A0A2R8Y809;A0A2R8Y784;A0A2R8YFM3;A0A2R8Y6L2;A0A2R8Y4P2;A0A2R8Y787;A0A2R8Y5H6;A0A2R8Y897;A0A2R8Y4E7;A0A2R8Y6G3;A0A2R8Y7H8;A0A2R8YF12;A0A2R8YH53;A0A2R8Y597;A0A2R8YFG9	chr1	0.00408935	235328570
LYST	Q99698;Q99698-2;Q99698-3;H7C4F5	chr1	0.909828	235661041
NID1	P14543;P14543-2	chr1	0.767813	235975830
ERO1B	Q86YB8;Q5TAE8;Q5T1H5;Q86YB8-2	chr1	0.213805	236215101
LGALS8	O00214-2;F6V2D4;O00214;E9PN19;H7BXD8;Q5T3P9;B1ANM0;E9PJ77;E9PRN3	chr1	0.619555	236518000
HEATR1	Q9H583;Q5T3Q7;Q6P664	chr1	0.0746625	236549005
MTR	Q99707;A0A6Q8PGK3;Q99707-2;B1ANE3;A0A494C064;A0A494C1A2	chr1	7.55184e-07	236795260
FH	P07954-2;P07954	chr1	0.79261	241497511
KMO	O15229-3;O15229-2;O15229;H0Y320	chr1	0.0340704	241532134
CHML	P26374;A0A1B0GUK6	chr1	0.156592	241628851
CEP170	Q5SW79;E5RFU8;E5RIH6;E5RJT5	chr1	0.0418746	243124428
SDCCAG8	Q86SQ7-4;Q86SQ7;Q86SQ7-2;A0A0G2JQM2;A0A0G2JR50;A0A0G2JR20;A0A0C4DG71	chr1	0.0642789	243256034
ADSS2	P30520;G3V5D8;G3V232;G3V2N1	chr1	0.784463	244408494
DESI2	Q9BSY9;Q9BSY9-2	chr1	0.210866	244653103
COX20	Q5RI15;Q5RI15-2	chr1	0.279193	244835616
HNRNPU	Q00839-2;A0A1W2PPS1;A0A1W2PP35;A0A1W2PQL0;A0A1W2PP34	chr1	0.90497	244840638
HNRNPU	Q00839;A0A1X7SBS1;A0A1W2PPL4;A0A1W2PPH7;A0A1W2PQ74;A0A1W2PRZ7;A0A1W2PQD4;A0A1W2PRI6;A0A1W2PPE9;A0A1W2PNG3;A0A1W2PP22;A0A087WZF3	chr1	0.480795	244840638
SMYD3	Q9H7B4;Q9H7B4-3;Q9H7B4-2;A8MXR1;B0QZ88;B0QZA0;B0QZ99	chr1	0.31434	245749342
TFB2M	Q9H5Q4	chr1	0.711229	246540561
CNST	Q6PJW8;Q6PJW8-2;Q6PJW8-3	chr1	0.501282	246566444
SCCPDH	Q8NBX0	chr1	0.00402097	246724409
AHCTF1	Q8WYP5;Q8WYP5-3;Q8WYP5-2;H7C4S1	chr1	0.000397342	246839098
TRIM58	Q8NG06	chr1	0.453168	247857187
SH3BP5L	Q7L8J4;Q7L8J4-2	chr1	0.00380426	248810446
ACP1	P24666-2;D3YTI2	chr2	0.806006	249220562
ACP1	P24666;G5E9R5;P24666-4;P24666-3;F2Z2Q9	chr2	0.184354	249220562
PXDN	Q92626;H7C1W1;Q92626-2;C9J4I9;H7C300	chr2	0.100561	250588309
EIPR1	A8MUM1;Q53HC9;C9J0U9;D3YTH5;F8WDS8;C9JVR6;F8WDX0;F8WB12	chr2	0.00974356	252145347
TRAPPC12	Q8WVT3;A0A0J9YXQ9;Q53QD4;A0A0G2JQW1;H7C0T3;H7C2F7;H7C0K3;H7C373;H7C1E5;H0Y550;H7C185	chr2	0.00101515	252336097
ADI1	Q9BV57;Q9BV57-2;A0A0G2JQN5;H7C382	chr2	0.0164474	252453788
RNASEH1	O60930	chr2	0.0607784	252497852
RPS7	A0A2R8Y623	chr2	0.915686	252531682
RPS7	P62081;B5MCP9	chr2	0.715343	252531682
COLEC11	Q9BWP8-7;Q9BWP8-4;Q9BWP8-3;Q9BWP8;Q9BWP8-10;Q9BWP8-8;Q9BWP8-6;Q9BWP8-5;Q9BWP8-2;Q9BWP8-9;F8WB29;C9JWT5	chr2	0.961499	252551254
CMPK2	Q5EBM0;Q5EBM0-4;Q5EBM0-3;Q5EBM0-2	chr2	0.00760715	255796992
KIDINS220	Q9ULH0-4;Q9ULH0;Q9ULH0-2;E9PH70;A0A1W2PPB7;Q9ULH0-3;Q9ULH0-5;H0Y8E4;H7C584;A0A1W2PPY4;F8WAY8	chr2	0.104494	257677503
ASAP2	O43150;O43150-2;A0A286YFG8	chr2	0.84488	258163187
ITGB1BP1	O14713;A8MPU2;O14713-2;C9J6Y2;C9J0J6;C9JZ07;G3V1A3;C9J5T5;C9JBU8;C9IZZ8	chr2	0.991886	258359897
CPSF3	Q9UKF6;G5E9W3;C9JZH6	chr2	0.291925	258380073
IAH1	Q2TAA2;H7C5G1;C9JE02;Q2TAA2-2;C9JDY4;C9J5J2;F8WF34	chr2	0.395315	258430080
ADAM17	P78536;P78536-2;A6H8L4	chr2	0.619285	258444908
YWHAQ	P27348	chr2	0.0899681	258540389
RRM2	P31350;P31350-2	chr2	0.579338	259077120
HPCAL1	P37235;E9PC71;P84074;H7BZC1;C9JW46	chr2	0.719543	259259311
NOL10	Q9BSC4;Q9BSC4-2;Q9BSC4-4;H7C1Z3;Q9BSC4-3	chr2	0.0779056	259527176
PDIA6	Q15084-3;Q15084;Q15084-4;Q15084-5;Q15084-2	chr2	0.000992689	259739813
ROCK2	O75116;E9PF63;Q14DU5;D6REE7;C9JFJ0	chr2	0.0279278	260136181
LPIN1	Q14693;Q14693-2;Q14693-3;Q14693-5;Q14693-7;Q14693-4;A0A0A0MS66;Q14693-6;H7C3T1;C9IYP2;H0Y5E1	chr2	0.906986	260634017
NBAS	A2RRP1;A2RRP1-2;H0Y5G7;H7BZR3;H7C007;C9JCM7;H7BZU5;H7C1U4	chr2	0.923063	264123336
DDX1	Q92499;F1T0B3;A0A087X2G1;Q92499-3;Q92499-2	chr2	0.213568	264547600
CYRIA	Q9H0Q0;C9IYV6;C9JPE5	chr2	0.794964	265505881
SMC6	Q96SB8;Q96SB8-2;C9JMN1;A0A0A0MRY1;A0A087WWI9;C9JEF0	chr2	0.824025	266620234
RDH14	Q9HBH5	chr2	0.909383	267511145
SDC1	P18827;E9PHH3;H7C1K4	chr2	0.411641	269157219
PUM2	Q8TB72-3;Q8TB72-4;A0A0A0MR59;A0A0C4DG68	chr2	0.0234077	269205113
RHOB	P62745	chr2	0.211611	269403496
HS1BP3	Q53T59;F6TR53;B5MC96;H7BZZ1;H7C0Y9;A0A494C0K6;F8WDN8;A0A0D9SFN1	chr2	0.0127972	269516870
LDAH	B5MDU6;Q9H6V9;Q9H6V9-2;A0A0A0MSH6;Q9H6V9-3;B5MCU4;Q9H6V9-4;C9JUM0;C9JHU6;B5MCE2;B4DRG3;D3YTH1	chr2	0.38337	269640436
APOB	P04114;A8MUN2;A0A669KB70	chr2	0.980192	269957851
ATAD2B	Q9ULI0-2;Q9ULI0;H7BYF1;C9J1G9	chr2	0.32717	272705086
WDCP	Q9H6R7-2;Q9H6R7;C9JYC1;Q9H6R7-3	chr2	0.744833	272985769
SF3B6	Q9Y3B4	chr2	0.235519	273024008
TP53I3	Q53FA7;Q53FA7-2;H7BZH6	chr2	0.0501402	273033855
ITSN2	Q9NZM3-2;Q9NZM3;A0A087WVF7;Q9NZM3-3;E7EPJ2;F8W719;H7C0L8	chr2	0.185474	273159286
NCOA1	Q15788-3;Q15788;Q15788-2;B5MCN7	chr2	0.939631	273447676
PTRHD1	Q6GMV3	chr2	0.332966	273746150
DNMT3A	Q9Y6K1;F8WE91;Q9Y6K1-2;A0A0C4DG02;Q9UBC3-7;Q9UBC3-8	chr2	0.502492	274184277
DTNB	E7EVB6;E9PEY4;O60941-6;O60941-5;O60941;O60941-3;O60941-4;O60941-7;O60941-2;Q9Y4J8-8;Q9Y4J8-12;Q9Y4J8-16;Q9Y4J8-5;Q9Y4J8-4;Q9Y4J8-3;K7ERH7	chr2	0.0781079	274333620
ASXL2	Q76L83;E7EWD6;Q76L83-2;A0A5F9ZHN2;A0A5F9ZH08;A0A5F9ZHC8	chr2	0.295888	274690175
KIF3C	F8WAR6;F8WER6;O14782	chr2	0.27353	274883020
RAB10	P61026	chr2	0.481995	274990506
HADHA	H0YFD6;P40939;A0A2R8Y4F5;A0A2R8YG21;A0A2R8Y688;P40939-2	chr2	0.755703	275147057
HADHB	P55084;P55084-2;F5GZQ3;B5MD38;C9JEY0;C9JE81;C9K0M0	chr2	0.991886	275199592
SELENOI	A0A087WW58;C9JAG1	chr2	0.094204	275264969
SLC35F6	Q8N357;F8WCT7	chr2	0.904169	275720706
MAPRE3	Q9UPY8;C9JB30	chr2	0.731897	275927059
TMEM214	Q6NUQ4-2;Q6NUQ4;H7C0H8;H7C008;H7BZI0	chr2	0.162839	275989332
EMILIN1	Q9Y6C2;A0A0A0MT20;Q9Y6C2-2	chr2	0.830972	276035037
KHK	P50053-2;P50053;C9JDL1	chr2	0.485693	276043169
CGREF1	A0A4W8VYG7;A0A4W8W4R1;Q99674;Q99674-3	chr2	0.0266132	276055311
PREB	Q9HCU5;B5MC98;H7C2N7;H7C0W3;F8WCS5	chr2	0.284081	276087178
ATRAID	Q6UW56-3;Q6UW56;C9JA62;Q6UW56-2	chr2	0.905505	276168449
CAD	F8VPD4;P27708;H7C2E4;H7C3Z5	chr2	0.58889	276173791
MPV17	B5MC53;B5MCF8;P39210;E7EX18;G5E9F5;C9J473;H0Y6M5;A8MPV4;F8WEL3;B5MC10;A8MTD3	chr2	0.87373	276265914
GTF3C2	Q8WUA4;A0A087WZD8;Q8WUA4-2;H0Y4Q6;H7C1A9;H7C318;H7C3X9;C9JNH7;C9JQ12	chr2	0.497994	276282271
EIF2B4	Q9UI10;F8W8L6	chr2	0.915686	276320774
EIF2B4	E7ERK9;A0A087WW69;H7C2L8	chr2	0.493673	276320774
SNX17	Q15036;Q15036-2;F8WAZ0	chr2	0.015023	276326918
PPM1G	O15355	chr2	0.814486	276337617
NRBP1	Q9UHY1;F8W6G1;C9JHZ6;C9JDW7	chr2	0.626551	276384212
ZNF512	G3XAG1;Q96ME7-3;Q96ME7;Q96ME7-2	chr2	0.984064	276539391
GPN1	Q9HCN4;Q9HCN4-2;Q9HCN4-4;Q9HCN4-5;Q9HCN4-3;F8WD09	chr2	0.926271	276584669
SUPT7L	O94864;O94864-2;O94864-4	chr2	0.437277	276607231
SLC4A1AP	A0A087X0M4;Q9BWU0;A0A087WWF4;H7C256	chr2	2.89174e-07	276619893
MRPL33	O75394	chr2	0.421148	276728139
RBKS	Q9H477;Q9H477-2;E9PBU0;E7EQ18;H7C091	chr2	0.0730427	276737801
BABAM2	Q9NXR7;Q9NXR7-4;Q9NXR7-3;Q9NXR7-1;F8W733;C9J2G0;A0A075B7D2	chr2	0.587087	276846363
PPP1CB	P62140;E7ETD8;C9JP48;C9J9S3	chr2	0.18064	277708062
TRMT61B	Q9BVS5;F8WDR2;H7C2E8	chr2	0.761271	277806243
WDR43	Q15061;C9IZK7	chr2	0.0741927	277851089
YPEL5	P62699	chr2	0.856028	279103363
LBH	B5MBX5;B5MCP4;Q53QV2	chr2	0.121643	279187956
LCLAT1	Q6UWP7-3;Q6UWP7;C9K0C3;Q6UWP7-2	chr2	0.484761	279403648
EHD3	Q9NZN3;Q9NZN3-2	chr2	0.000238198	280190574
MEMO1	Q9Y316;Q9Y316-3;Q9Y316-2;C9JSD7;B5MCI6	chr2	0.913574	280821482
DPY30	Q9C005	chr2	0.077732	280824231
SPAST	A0A2U3TZR0;Q9UBP0-3;Q9UBP0;A0A2R8YGN6;A0A2R8Y4I8;Q9UBP0-4;Q9UBP0-2;A0A2R8Y481;A0A2R8YCL5;A0A2R8Y7K2;A0A2R8YFW8;A0A2R8Y5N9;A0A2R8YFC9;A0A2R8YEA0;A0A2R8Y5I6;A0A2R8Y7W6	chr2	0.0712235	281019978
SLC30A6	Q6NXT4;Q6NXT4-2;B5MCR8;Q6NXT4-4;Q6NXT4-3;F8WEL5;F8WCU3;F8WD78	chr2	0.0320328	281122263
NLRC4	Q9NPP4;A0A499FIV7;A0A494BZZ1;Q9NPP4-2;Q9NPP4-3;Q9NPP4-4	chr2	0.939631	281180875
YIPF4	Q9BSR8;H7C0D5	chr2	0.108496	281234326
BIRC6	Q9NR09	chr2	0.0155544	281313450
TTC27	Q6P3X3;A0A3B3IS02;F8WCH1;H7C3A3;C9JVS4	chr2	0.00111212	281584454
LTBP1	Q14766;Q14766-4;E7EV71;Q14766-2;Q14766-5;H7C4L5;C9JDW2;H7C0I7;H7C2H7;H7BZ76	chr2	0.962592	281903375
FAM98A	Q8NCA5;E9PH82;C9J3G8	chr2	0.631665	282540082
STRN	O43815;O43815-2	chr2	0.0101266	285794120
HEATR5B	Q9P2D3;Q9P2D3-3;Q9P2D3-2;H7C2X3;REV__A8MXE2	chr2	0.00783226	285924805
GPATCH11	A0A6I8PRS5;Q8N954;Q8N954-2;A0A6Q8JGY2	chr2	0.000144344	286040873
EIF2AK2	P19525;P19525-2;C9JZT2;F8WBH4	chr2	0.136852	286055632
CEBPZ	Q03701;C9J9W7	chr2	0.0568729	286158034
NDUFAF7	Q7L592;Q7L592-2;C9JS27;C9J236;C9JP36;C9JEL7;B4E0W7;H7C3N5	chr2	0.922074	286188053
PRKD3	O94806;O94806-2;C9JKP8;H0Y5M6;F8VZ98;H7C172	chr2	0.933524	286206924
QPCT	Q16769;B5MCZ9;Q16769-2;A0A3B3IUD5;C9JS14	chr2	0.19234	286299249
RMDN2	Q96LZ7;Q96LZ7-4;A0A0A0MSD2;A0A0C4DFM4;Q96LZ7-2;C9JGB2;Q96LZ7-3;H7C2J3;F8WFC3;C9JUD5	chr2	0.000208319	286879609
ATL2	Q8NHH9;Q8NHH9-5;C9JQQ5;H7C3A2;C9JC25;F8WD17;F8WEN4;F8WBH0	chr2	0.0524311	287250376
HNRNPLL	V9GYK2;Q8WVV9;B7WPG3;C9IYN3;Q8WVV9-5;Q8WVV9-4;Q8WVV9-2;Q8WVV9-3;H7BXH8;H7C464;C9JJZ7	chr2	0.78076	287518391
GALM	Q96C23;H7C320;B8ZZ75;H7C1B5	chr2	0.014253	287622503
SRSF7	Q16629;C9JAB2;Q16629-4;A0A0B4J1Z1;Q16629-3;Q16629-2;H7BZZ6;F8WEA1;H7C1N1	chr2	0.813789	287700021
GEMIN6	Q8WXD5;B9A037;B8ZZ85	chr2	0.0161898	287707956
DHX57	Q6P158;Q6P158-2;H7C109;A0A087WZ11;Q6P158-3;A0A087WW12;H7BZ23	chr2	0.187713	287754151
SOS1	G5E9C8;Q07889;Q07889-2;C9K0N6	chr2	0.567214	287937971
THUMPD2	Q9BTF0;Q9BTF0-2;H7C5V1;H0YE26	chr2	0.00111539	288692482
EML4	Q9HC35;Q9HC35-2	chr2	0.355489	291125775
COX7A2L	O14548;E5RJZ1;H0YBD2;E5RFH8	chr2	0.0736613	291289968
MTA3	E7EV10;Q9BTC8;E7EQY4;Q9BTC8-2;F6RRE2;E9PCS8;E9PF88	chr2	1.15757e-05	291450991
HAAO	P46952;C9IY88;P46952-2	chr2	0.680677	291723511
ZFP36L2	P47974	chr2	0.886008	292178824
THADA	Q6YHU6-3;Q6YHU6;Q6YHU6-2;H0Y3V5;Q6YHU6-5;Q6YHU6-6;B5MC89;B6ZDE5;F5H3M9;Q6YHU6-4;H7BYZ4	chr2	0.938625	292187273
LRPPRC	P42704;A0A0C4DG06;B8ZZ38;C9JCA9;H7C3W8	chr2	0.628964	292842646
PPM1B	O75688;C9JIR6;A0A3B3IS24;O75688-4;B8ZZF0;O75688-5;O75688-3	chr2	0.480622	293124391
PREPL	Q4J6C6;Q4J6C6-3;Q4J6C6-4;Q4J6C6-2;C9JMT4;H7C0M0;H7BZP6	chr2	0.0616536	293272703
SRBD1	Q8N5C6;Q8N5C6-2	chr2	1.25518e-06	294345102
RHOQ	P17081;F8WET9;E5RFZ3	chr2	0.116057	295498228
CRIPT	Q9P021	chr2	0.687372	295572838
MCFD2	H7BZ18;A0A3B3IU18	chr2	0.872285	295858292
MCFD2	Q8NI22-2;Q8NI22-3;Q8NI22	chr2	0.04886	295858292
TTC7A	Q9ULT0;Q9ULT0-4;G5E9G4;H7C055;Q9ULT0-3;H0Y3V7;H7C1P2	chr2	0.2604	295872579
MSH2	P43246;A0A2R8YFH0;E9PHA6;A0A2R8Y6P0;A0A2R8YG02;P43246-2;A0A2R8Y7S8;A0A2R8Y713	chr2	0.00398431	296359489
MSH6	P52701;P52701-3;A0A494C0M1;P52701-2;A0A087WWJ1;A0A087WYT6;F8WAX8;F8W7G9;C9J7Y7;C9JH55;C9J8Y8	chr2	0.00075474	296651952
FBXO11	Q86XK2-6;Q86XK2;Q86XK2-5;Q86XK2-3;H0YAV3;Q86XK2-2;C9IYF0;Q86XK2-4;B5MCV6;E7EP88	chr2	0.937128	296745738
PPP1R21	Q6ZMI0;Q6ZMI0-2;Q6ZMI0-5;Q6ZMI0-3;Q6ZMI0-4;F8WE40;H7C1Y1;F8W7E1;F8WBY8	chr2	0.00380847	297397020
NRXN1	A0A0R4J2G7;A0A1D5RMU6;E7ERL8;Q9ULB1;Q9ULB1-2;Q9ULB1-3;A0A0D9SEM5;P58400-1;P58400;H0Y568;H7BYC7;A0A1B0GTL0;Q08AH0;Q9ULB1-4;A0A0D9SFY6;A0A0U1RRK7	chr2	0.00733958	298874925
ASB3	H7BYZ6;Q9Y575;Q9Y575-3;Q9Y575-2	chr2	0.912448	302489094
CHAC2	Q8WUX2;H7BY97;A6NCT7;Q07092-2;Q07092	chr2	0.0421787	302724226
ERLEC1	Q96DZ1;Q96DZ1-3;Q96DZ1-2	chr2	0.168743	302743466
PSME4	Q14997;Q14997-2;Q14997-3;F8WBH5;Q14997-4	chr2	0.0465628	302820491
ACYP2	P14621;U3KPX1;E9PF46;F8WA34;U3KQL2;U3KPX8	chr2	0.0854055	302927260
SPTBN1	Q01082-3	chr2	0.507405	303412739
SPTBN1	Q01082;A0A087WUZ3;F8W6C1	chr2	0.0202284	303412739
RTN4	Q9NQC3-5;Q9NQC3;Q9NQC3-2;F8W914;Q9NQC3-4;H7C106;Q9NQC3-6;A0A0U1RQR6	chr2	0.0309196	303928609
RPS27A	P62979;J3QTR3;P0CG48;F5H388;Q96C32;Q5PY61;J3QKN0;F5GXK7;F5H747;B4DV12;F5H265;F5H2Z3;F5GYU3;F5H6Q2;J3QS39;P0CG47;M0R1V7;A0A2R8Y422;J3QSA3	chr2	0.804952	304188325
MTIF2	P46199;H7C213	chr2	0.567214	304193017
CCDC88A	Q3V6T2;Q3V6T2-3;A0A2U3TZV9;Q3V6T2-5;A0A2R8YG73;A0A2R8Y4W8;A0A2R8Y4X4;A0A2R8Y820;A0A2R8YGU1;A0A2R8Y885;H7C2C6;A0A2R8Y7D4;A0A2R8YG52;A0A087WXD9;A0A2R8Y6B2;A0A2R8Y7D9;A0A2R8YD81;A0A2R8Y846;A0A2R8YD99;A0A2R8Y7L3;A0A2R8YFV1;A0A2R8YFK8	chr2	0.00450323	304244264
CFAP36	B5MCA1;Q96G28;Q96G28-2;B5MC35;B5MD16	chr2	0.162713	304476026
PPP4R3B	Q5MIZ7-3;Q5MIZ7-2;Q5MIZ7;Q5MIZ7-5	chr2	0.138412	304503714
PNPT1	Q8TCS8;H7C3C5;H7BXF6;F8WBI3	chr2	0.0268289	304590483
EFEMP1	Q12805-2;Q12805-4;Q12805-3;Q12805;Q12805-5;A0A0U1RQV3;Q580Q6;C9JUM4;C9JQX7;C9J4J8;C9JPZ9	chr2	0.0791768	304822389
VRK2	Q86Y07;Q86Y07-3;Q86Y07-4;Q86Y07-5;Q86Y07-2;E7ERS5;E9PBU1	chr2	0.832848	306864051
BCL11A	A0A2U3TZJ5;Q9H165-6;Q9H165;Q9H165-2;A0A2R8YDW6	chr2	0.762356	309406942
PAPOLG	Q9BWT3;Q9BWT3-2;A0A0C4DH56;F8WAT4;H7C3W0	chr2	0.635142	309712675
REL	Q04864-2;Q04864;A0A2R8Y7Q6	chr2	0.639859	309837943
PUS10	Q3MIT2;C9JNL8;A8MUL8	chr2	0.796793	309896644
USP34	Q70CQ2;Q70CQ2-2;Q70CQ2-3;A0A0C4DG73;H7C183;H7C150	chr2	0.62951	310143885
XPO1	O14980;C9J673;C9IZS4;C9JQ02;C9JV99;F8WF71;H7BZC5;C9IYM2;C9JF49	chr2	0.450485	310432454
CCT4	P50991;P50991-2	chr2	0.269554	310824507
COMMD1	Q8N668;Q8N668-2;E9PE85;H7C377;H0Y7J4;H7C169	chr2	0.483227	310845146
B3GNT2	Q9NY97-2;Q9NY97	chr2	0.623844	311152537
EHBP1	Q8NDI1-3;Q8NDI1-2;Q8NDI1;H7C0Q4;B5MC86;C9IYU2;H7C1E6;C9JEP1;C9K0H9	chr2	0.460504	311630273
MDH1	P40925-3;P40925;A0A5K1VW95;P40925-2;B9A041;B8ZZ51;C9JF79;C9JRL4;C9JLV6;F8WFC2	chr2	0.0244823	312545031
UGP2	Q16851;A0A087WYS1;E7EUC7;C9J6Q0	chr2	0.00292535	312797374
UGP2	C9JWG0;C9JTZ5;F2Z3H1;C9J3M0;F2Z3P4;F8WC70	chr2	0.649681	312797374
UGP2	Q16851-2;C9JNZ1;C9JVG3;C9JQU9;C9JUW1	chr2	0.0320328	312797374
VPS54	Q9P1Q0-4;Q9P1Q0;Q9P1Q0-2;Q9P1Q0-3;Q9P1Q0-5	chr2	0.226299	312848568
PELI1	Q96FA3;H0YNF4;H0YK56;Q8N2H9-3;Q8N2H9-2;Q8N2H9	chr2	0.00111962	313049074
LGALSL	Q3ZCW2;U3KQ88;F8WF17;B9A055	chr2	0.166298	313410391
AFTPH	Q6ULP2-8;Q6ULP2-6;Q6ULP2;Q6ULP2-9;Q6ULP2-7;B8ZZI9;A0A0U1RR74	chr2	0.0103008	313480727
SLC1A4	P43007;P43007-2	chr2	0.252223	313944899
RAB1A	P62820;E7END7;P62820-2;P62820-3	chr2	1.49431e-06	314027118
ACTR2	P61160;P61160-2;A0A1B0GWD0;A0A1B0GWH0	chr2	0.778593	314184210
C1D	J3KPZ4;Q13901	chr2	0.0995642	316997552
WDR92	Q96MX6;Q96MX6-2;Q8ND98;H7C389	chr2	3.61126e-05	317079358
PNO1	Q9NRX1;F8WBJ6	chr2	0.543243	317114310
PPP3R1	F6U1T9;D3YTA9;P63098;H7BYZ3;A0A1B0GUC7;Q96LZ3	chr2	0.00914935	317135279
CNRIP1	Q96F85;B8ZZB8;Q96F85-2	chr2	0.315519	317240593
PLEK	P08567	chr2	0.7846	317321704
APLF	Q8IW19;F8WET0;E9PRH6	chr2	0.365346	317423994
ARHGAP25	P42331-4;P42331-6;P42331-5;H7C4P1;C9JB56;P42331-2;B7Z8K7;F8WDF6	chr2	0.0264889	317636023
GFPT1	Q06210-2;Q06210;A0A6I8PRN4;A0A6I8PTT9;A0A6I8PRT6;E5RJP4	chr2	8.04492e-08	318276202
NFU1	Q9UMS0-3;Q9UMS0;C9J8Q1;F8W9P7;H7C537;Q9UMS0-2	chr2	0.890559	318352535
AAK1	A0A096LP25;Q6ZSR9	chr2	0.00110713	318414419
AAK1	Q2M2I8;Q2M2I8-2;E9PG46;A0A096LP60	chr2	0.00146783	318414419
ANXA4	P09525;Q6P452;P09525-2;B4E1S2	chr2	0.974203	318600847
SNRNP27	Q8WVK2;B8ZZ98;H0YBW5	chr2	0.021257	318850378
PCBP1	Q15365	chr2	0.0219528	319043899
C2orf42	Q9NWW7;C9JZF3;C9JJF4	chr2	0.715343	319106307
TIA1	F8W8I6;P31483;C9JTN7;P31483-2;P31483-3;E5RGV5;E5RG67;H7BY49	chr2	0.516386	319165866
PCYOX1	Q9UHG3;Q9UHG3-2;F8W8W4;C9K055;C9JM55;C9JGT6	chr2	0.810673	319213808
SNRPG	P62308;A8MWD9;Q49AN9;F5H013;C9JVQ0	chr2	0.328349	319237784
FAM136A	Q96C01;E7EQY1;C9JF51;C9J2Y4	chr2	0.0320328	319252397
ADD2	P35612;P35612-4;P35612-3;A0A1C7CYY0;P35612-5;P35612-6;C9JTM0;C9J080;C9J299;P35612-7	chr2	0.807557	319564040
NAGK	Q9UJ70;H7C3G9;Q9UJ70-2;C9JEV6;H7C286;H7C1L7;H0YEB7;H0YE82;E9PPU6;H0YF44;H0YC94	chr2	5.11131e-06	320020766
MCEE	Q96PE7;H7BZS7;F5GZ54	chr2	0.766886	320066106
MPHOSPH10	O00566;U3KQ48	chr2	0.263476	320087054
PAIP2B	Q9ULR5	chr2	0.0346127	320139160
ZNF638	Q14966;Q14966-3;Q14966-4;Q14966-5;Q14966-2;A0A096LPI0;A0A096LPB4;A0A096LPK8;A0A096LNQ0;A0A096LNX0;A0A096LNR2;A0A096LNS4;C9JWN0;REV__Q9NS62-2;REV__Q9NS62	chr2	0.517523	320232983
DYSF	O75923-2;O75923-8;O75923;O75923-14;O75923-5;O75923-11;O75923-4;O75923-10;O75923-7;O75923-13;O75923-3;O75923-9;O75923-6;O75923-12;O75923-15	chr2	0.909383	320409983
EXOC6B	A0A0U1RRB6;Q9Y2D4;J3QT38;Q9Y2D4-2;F8W6R7	chr2	2.49617e-05	321132406
SPR	P35270;REV__Q16649	chr2	0.372068	321843804
SFXN5	Q8TD22;B8ZZJ6;C9JIV5;H7C1S9;F8WBH6	chr2	0.693863	321898458
RAB11FIP5	A0A1B0GTL5;Q9BXF6	chr2	0.000366259	322029804
SMYD5	Q6GMV2;C9IYN9;E2QRN5;F8WEJ9	chr2	0.0316085	322170644
CCT7	Q99832;Q99832-3;Q99832-4;Q99832-2;F8WAM2;F8WBP8;A0A0D9SG95	chr2	0.171439	322189842
ALMS1	A0A087WTU9;Q8TCU4-2;Q8TCU4;A0A087WV20;Q8TCU4-3;A0A494C1N9;A0A494BZW1;A0A494C0F1;A0A494C003	chr2	0.398139	322342180
TPRKB	Q9Y3C4;Q9Y3C4-3;Q9Y3C4-2	chr2	0.104494	322685526
DUSP11	O75319;H7C0E6;O75319-2	chr2	0.76376	322718606
STAMBP	O95630;C9JK83;O95630-2;F5H5B9;C9JEK5;C9JZ93	chr2	0.149962	322785338
DGUOK	Q16854;Q16854-2;Q16854-3;Q16854-5;Q16854-4	chr2	0.462869	322883248
TET3	A0A5H1ZRP3;O43151;O43151-2;O43151-3	chr2	0.0546001	322941332
BOLA3	Q53S33	chr2	0.0483784	323091822
MOB1A	Q9H8S9;Q9H8S9-2	chr2	0.725351	323108950
MTHFD2	P13995;P13995-2;B9A062;B8ZZU9	chr2	0.0239387	323142594
DCTN1	Q14203-3;E7EX90;Q14203-4;Q14203;Q14203-6;Q14203-5;Q14203-2;Q6AWB1;E7EWF7;C9JJD0;E9PCY0;C9JKG6;C9JJN7;C9JZA4;C9JTE5;C9J1B7;C9JUI8	chr2	0.000839199	323317576
WDR54	Q9H977-3;Q9H977;Q9H977-4	chr2	0.742905	323378100
RTKN	Q9BST9;Q9BST9-2;Q9BST9-3	chr2	0.459018	323382257
INO80B	Q9C086;J3KQ70;F8WCL7;B8ZZ93;B8ZZH7;C9JKY0;H7C171	chr2	0.912767	323411509
MOGS	C9JDQ1	chr2	0.266761	323417479
MOGS	Q13724;Q13724-2;A0A3B3IRK6;A0A3B3IRW2;A0A3B3IS52;A0A3B3ITC1;A0A3B3ITU6;B8ZZE2;A0A3B3IRI7;A0A3B3IRI1;B4E3B8	chr2	0.724805	323417479
MRPL53	Q96EL3;B9A051	chr2	0.0113582	323428404
AUP1	Q9Y679;Q9Y679-3	chr2	0.0370343	323483067
HTRA2	A0A0C4DG44;O43464-3;O43464;O43464-2;O43464-4	chr2	0.181613	323486147
DOK1	Q99704;Q99704-3;Q99704-2;H7C093	chr2	0.373764	323505448
HK2	E9PB90;P52789	chr2	0.000461116	323790549
POLE4	Q9NR33	chr2	0.438763	323915065
MRPL19	P49406;S4R3W9;A0A0A0MRF4;H7C2J0;S4R455	chr2	0.00358486	324603205
GCFC2	P16383;P16383-2;P16383-4;P16383-3;C9JII4;H7C335;S4R465	chr2	0.413202	324608422
SUCLG1	P53597;A0A494C0D1;H7C233	chr2	0.0706281	333379950
TMSB10	P63313	chr2	0.227196	333862078
KCMF1	Q9P0J7;C9J3I2	chr2	0.0218445	333927515
TGOLN2	O43493;A0A5F9UY30;A0A5H1ZRP2;O43493-5;O43493-3;O43493-7	chr2	0.59002	334274442
RETSAT	Q6NUM9;H7C3J0;Q6NUM9-2;H7BZ81;H7BZ16;H0YGU3	chr2	0.361133	334298377
CAPG	P40121;P40121-2;E7ENU9;H7C0X8	chr2	0.591812	334351175
MAT2A	P31153;P31153-2;Q00266	chr2	8.71948e-07	334495590
VAMP8	Q9BV40;B8ZZT4	chr2	0.97799	334517984
VAMP5	O95183	chr2	0.626893	334540853
RNF181	C9J1C6;Q9P0P0;F8WBU5;C9J391;H7C426	chr2	0.503255	334552147
USP39	B9A018;Q53GS9;Q53GS9-3;A0A087X1B2;Q53GS9-2;F8WC91;C9JIU2;C9J0X5;A0A087WW31	chr2	0.466211	334559278
GNLY	B4E3H9;H0YDW8;P22749-2;P22749	chr2	0.258473	334641597
POLR1A	O95602;B9ZVN9	chr2	0.0072144	334976638
PTCD3	Q96EY7;Q96EY7-2;B8ZZQ4;F8WE76	chr2	0.13458	335062645
IMMT	Q16891-4	chr2	0.0159938	335100354
IMMT	Q16891-2	chr2	0.0245018	335100354
IMMT	Q16891;B9A067;Q16891-3;D6RAW4	chr2	0.22436	335100354
MRPL35	Q9NZE8;D3YTC1;Q9NZE8-2	chr2	0.168048	335155777
KDM3A	Q9Y4C1;F8WE62;C9J7Q7;C9JC73	chr2	0.148373	335397069
CHMP3	Q9Y3E7;Q9Y3E7-4;Q9Y3E7-3;Q9Y3E7-2;A0A140T963	chr2	0.973853	335459852
RMND5A	Q9H871;Q9H871-2	chr2	0.401346	335676713
CD8A	B8ZZZ4;P01732-2;P01732;P01732-3	chr2	0.576951	335741032
RGPD1	F8VYC4;A0A286YES2;P0DJD0;P0DJD1;A0A1W2PNU4	chr2	0.765794	335864375
EIF2AK3	Q9NZJ5;A0A494BZR8	chr2	0.0740936	337513163
RPIA	P49247	chr2	0.538305	337648095
IGKC	P01834;A0A5H1ZRQ3	chr2	0.453297	337813583
IGKV4-1	P06312	chr2	0.963045	337841819
IGKV1-5	P01602	chr2	0.876261	337903723
IGKV1-12	A0A0C4DH73;P01611;A0A0C4DH72;P01601;P04432;P01597	chr2	0.786546	337996646
IGKV3-15	P01624;A0A087WSY6	chr2	0.738081	338041599
IGKV3-20	P01619	chr2	0.291894	338098996
IGKV2-24	A0A0C4DH68;A0A075B6R9	chr2	0.783045	338132750
IGKV1D-33	A0A2Q2TTZ9;P01594;P01593	chr2	0.872186	338870404
IGKV2D-28	A0A5H1ZRS2;A0A075B6P5;P01615;A0A087X0Q4;A0A087WW87;P01614;A0A075B6S6	chr2	0.57498	338916401
IGKV3D-20	A0A0C4DH25	chr2	0.729679	338995270
IGKV3D-11	A0A0A0MRZ8;P04433	chr2	0.168452	339129224
MRPS5	P82675;P82675-2	chr2	0.244399	344041791
FAHD2A	Q96GK7;C9JGM0;C9J5B6	chr2	0.180938	344359130
ANKRD36C	Q5JPF3;Q5JPF3-3;Q5JPF3-2;A0A0C4DH05;E9PJI0	chr2	0.666681	344793341
STARD7	Q9NQZ5;C9JTD3	chr2	0.626893	345141281
CIAO1	O76071	chr2	0.996317	345222581
SNRNP200	O75643;A0A494C1A5;O75643-2	chr2	0.386504	345230760
NCAPH	Q15003;E9PHA2;Q15003-2;C9JZP1;H7C415	chr2	0.587087	345292188
KANSL3	Q9P2N6-3;Q9P2N6;A0A590UJ53;Q9P2N6-4;Q9P2N6-5;Q9P2N6-2;Q9P2N6-6;Q9P2N6-8;M0R3B6;F8WD76;Q9P2N6-7;F8WEN2;F8WB58;C9J491;C9J5A4;A0A075B6P7;C9JF16	chr2	0.0383747	345549592
LMAN2L	Q9H0V9;Q9H0V9-2;F8WB07;F8WEK5;Q9H0V9-3;F8WCX4;F2Z2L5	chr2	0.361283	345662351
CNNM4	Q6P4Q7;Q6P4Q7-2;Q9H8M5-2;Q9H8M5;Q9H8M5-3	chr2	0.72196	345717324
CNNM3	Q8NE01;Q8NE01-2;Q8NE01-3	chr2	0.529996	345772667
FAHD2B	Q6P2I3	chr2	0.866637	346040005
COX5B	P10606	chr2	0.810181	346602484
ACTR1B	P42025	chr2	0.0981964	346612361
ZAP70	P43403;P43403-3;P43403-2	chr2	0.194873	346669998
TMEM131	Q92545;H7BZ05	chr2	0.256335	346712755
INPP4A	Q96PE3-2;Q96PE3-3;Q96PE3;Q96PE3-4;B8ZZB2	chr2	0.738081	347401276
COA5	Q86WW8;B9A057	chr2	0.151189	347555736
LIPT1	Q9Y234;C9JUU5	chr2	0.254317	348111377
MITD1	B8ZZL5;Q8WV92;H7C3Q6;F8WED5;A0A1W2PP14	chr2	0.235347	348117849
MRPL30	Q8TCC3;Q8TCC3-2;Q8TCC3-3;B8ZZV5	chr2	1.73033e-05	348137574
TXNDC9	O14530;O14530-2;B8ZZX4;F8WCJ3;F8WBV5;G3XAJ4	chr2	0.689162	348275404
EIF5B	O60841;A0A087WUT6	chr2	0.913097	348293793
PDCL3	Q9H2J4;H7BZP2;C9JST4	chr2	0.176128	349519415
RPL31	P62899;C9JU56;B7Z4E3;B7Z4C8;P62899-3;P62899-2;H7C2W9;B8ZZK4	chr2	0.43564	349958651
CNOT11	Q9UKZ1;H7C0C7	chr2	0.79262	350209308
RNF149	F8WCD0;Q8NC42	chr2	0.117826	350227641
MAP4K4	O95819-6	chr2	0.294377	350653272
MAP4K4	A0A0D9SEY1;G5E948;H7C3Z6;E7ETN6	chr2	0.306162	350653272
MRPS9	P82933	chr2	0.0236491	353994491
TGFBRAP1	Q8WUH2	chr2	0.330546	354220813
C2orf49	Q9BVC5;C9J4K0;Q9BVC5-2	chr2	0.0462988	354293954
FHL2	Q14192	chr2	0.480622	354314134
NCK2	O43639;E7EPF5;E9PEE2;E7ERP6	chr2	0.273751	354701334
UXS1	Q8NBZ7;Q8NBZ7-2;C9JW33;C9JE50;A0A6Q8PGM4;A0A6Q8PGN2	chr2	0.949086	355049730
RGPD3	J3KNE0;A6NKT7;H7BZ48	chr2	0.375762	355347712
RGPD4	Q7Z3J3	chr2	0.507607	356783314
GCC2	Q8IWJ2;B8ZZW2;H7BYJ9;B8ZZA5;U3KPU4;U3KQE0;H7C010;Q8IWJ2-3	chr2	0.144112	357405613
LIMS1	P48059;P48059-4;P48059-3;A0A0M3HER1;A0A0J9YXC7;Q7Z4I7-3;Q7Z4I7;Q7Z4I7-5;Q7Z4I7-2;Q7Z4I7-4;P0CW19-2;F8WB59;F8WC86;H0Y592;A0A0J9YYC1	chr2	0.46002	357490777
LIMS1	P48059-5;F8WE10	chr2	0.859159	357490777
RANBP2	P49792;Q7Z3J3-2;C9J6W1;C9J1W9;C9JF75;H0YBN8;F8WBP7	chr2	0.832415	357675904
SEPTIN10	E7EW69;B5ME97;Q9P0V9;Q9P0V9-2;E7EX04;Q9P0V9-3;C9JEW2;C9JNR7;C9JEQ7;F5H1W3;F8WC85	chr2	0.021148	358499221
BCL2L11	O43521-4;O43521-8;O43521-12;O43521;C9J417;O43521-11;O43521-10;O43521-14;O43521-19;E9PAM9;A0A0C4DH20;O43521-13;O43521-20	chr2	0.359044	360075800
ANAPC1	Q9H1A4;H0Y564;F8WAS1;A0A2R8YF63	chr2	0.0251342	360568061
MERTK	Q12866;E9PHX8;A0A087WZQ5	chr2	0.493224	360855029
TMEM87B	A0A494BZZ8;Q96K49;Q96K49-2;A0A3B3IU29;H7C1G1;H7C0B3	chr2	0.483227	361011691
ZC3H8	A0A0C4DGZ1;Q8N5P1	chr2	0.0674847	361167951
ZC3H6	P61129	chr2	0.087626	361232019
POLR1B	Q9H9Y6;Q9H9Y6-3;Q9H9Y6-2;Q9H9Y6-4;Q9H9Y6-5;H7C0D9;C9JS83;C9JJG2;F8WDS4;F8WAK7;F8WBB9;F8WCS3	chr2	0.00339289	361498337
CHCHD5	Q9BSY4;Q9BSY4-2;F8WC14	chr2	0.509773	361540662
CKAP2L	Q8IYA6;Q8IYA6-3;F8WBE0;Q8IYA6-2	chr2	0.97253	361692771
IL1RN	P18510-4;P18510-2;P18510;P18510-3	chr2	0.489335	362063636
PSD4	Q8NDX1;Q8NDX1-2;B8ZZZ5	chr2	0.0512726	362113747
ACTR3	P61158;B4DXW1;F8WDR7;F8WEW2;F8WE84	chr2	0.440857	362846485
DDX18	Q9NVP1;H7C452	chr2	0.91575	366771113
CCDC93	Q567U6;F8W9X7;H7C050	chr2	0.00237991	366871900
STEAP3	Q658P3-2;Q658P3-3;Q658P3;B8ZZX6;Q658P3-4	chr2	0.502045	368180253
C2orf76	Q3KRA6;C9JTA8	chr2	0.00113263	368258647
DBI	P07108;B8ZWD1;A0A0A0MTI5;P07108-3;P07108-2;P07108-4;P07108-5	chr2	0.577045	368323346
RALB	P11234-3;P11234;P11234-2;C9J6B1;C9JQB3;C9JYR1;F8WEQ6	chr2	0.815612	369196486
CLASP1	Q7Z460-4	chr2	0.000165953	370294198
NIFK	Q9BYG3;C9J6C5;H7BZL0	chr2	0.000304971	370683367
TSN	E9PGT1;Q15631;H7C1D4;Q15631-2;A0A0J9YVW2	chr2	1.99038e-06	370693525
GYPC	P04921-2;P04921-3;P04921;A0A0J9YYA0;A0A0J9YWG3;Q9UHC6-2	chr2	0.626551	375612555
BIN1	O00499-6;O00499-2;O00499;O00499-11;O00499-7;O00499-4;O00499-3;O00499-5;O00499-8	chr2	0.207161	376004449
ERCC3	P19447;A0A2R8Y6W8;A0A2R8Y5L2;A0A2R8YES7;A0A2R8Y681;A0A2R8Y5H0;A0A2R8YFS3;A0A2R8Y762;A0A2R8Y4R8;H7C309	chr2	0.0033275	376213712
MAP3K2	Q9Y2U5;F8W6K3;J3QS19	chr2	0.334564	376255090
IWS1	Q96ST2;Q96ST2-3;Q96ST2-2;B8ZZB6;H7C0U1	chr2	0.133615	376392629
WDR33	Q9C0J8;Q9C0J8-3;C9J8B4;Q9C0J8-2;B9A053	chr2	0.0320328	376657449
SFT2D3	Q587I9	chr2	0.135965	376657919
POLR2D	O15514;E9PHV4;E9PB93	chr2	0.0508538	376799975
SAP130	H7BXF5;A0A2R8YDB8;Q9H0E3-3;Q9H0E3;Q9H0E3-2;C9J683;C9JTJ5	chr2	0.036696	376897639
UGGT1	Q9NYU2-2;Q9NYU2;H7BZG0;F8WCI2;F8WCE6	chr2	0.0662287	377047622
SMPD4	Q9NXE4-2;Q9NXE4;Q9NXE4-4;Q9NXE4-6;Q9NXE4-8;Q9NXE4-3;Q9NXE4-10;H7C1Q6;Q9NXE4-9;Q9NXE4-7;Q9NXE4-5;H7C0W5;H7C235;H7C2E2;F8WEQ5	chr2	0.693487	379107814
MZT2B	B8ZZ87;Q6NZ67;H7C173;A0A494C0V9;H7BZ50;H7C202	chr2	0.16762	379138159
CCDC115	Q96NT0;B8ZZ99;F8WCZ3;Q96NT0-2	chr2	3.27179e-05	379294355
IMP4	Q96G21;H0Y714;E7ENR5;B8ZZ47;B9A008;F8WCN0	chr2	0.0509538	379299299
PTPN18	Q99952;Q99952-2;E7EMB8	chr2	0.689758	379312467
CCNT2	O60583-2;O60583;F8WDY7;F2Z2C9;C9JUL2;H7BZ27	chr2	0.143169	383874657
RAB3GAP1	Q15042;Q15042-3;Q15042-4;C9J1R5	chr2	0.00591807	384008714
R3HDM1	Q15032-2;Q15032;Q15032-3;Q15032-4;H7C207;H7C1X4;H7BZ47;C9JIX1	chr2	0.758189	384487877
UBXN4	Q92575;F8WB86;Q6PJ80;C9JLR4	chr2	0.000308008	384698156
MCM6	Q14566	chr2	0.0859665	384796048
DARS1	C9JLC1;C9J7S3;C9JQM9	chr2	0.0504965	384862303
DARS1	P14868;H7BZ35;H7C278	chr2	0.141329	384862303
HNMT	P50135;P50135-3;P50135-2	chr2	0.704751	386920442
KYNU	Q16719;Q16719-2;B8ZZA3;A0A087X297;F8WEP1;A0A087WYM2;A0A087WYQ7	chr2	0.384385	391834079
ARHGAP15	Q53QZ3;B8ZZK0;H7BZM0	chr2	0.323332	392047784
ORC4	O43929;O43929-3	chr2	0.0319883	396886818
EPC2	Q52LR7;E7ETK1;E9PBA8;H7C0K5;C9J1X4	chr2	0.430331	397600862
NMI	Q13287;C9JW17	chr2	0.937075	400226892
RIF1	Q5UIP0-2;Q5UIP0;H7C2B5;H7BZN3	chr2	0.179807	400366305
ARL5A	Q9Y689;Q9Y689-2;F8WER2	chr2	0.797658	400745406
STAM2	O75886;O75886-2	chr2	0.0166501	401073223
FMNL2	Q96PY5-3;Q96PY5;C9IZY8	chr2	0.242235	401291596
PRPF40A	O75400-3	chr2	0.00509319	401608015
PRPF40A	O75400	chr2	0.561602	401608015
ARL6IP6	Q8N6S5	chr2	0.904898	401674315
GPD2	P43304;P43304-2;F5GYK7	chr2	0.0130954	405391712
CYTIP	O60759;O60759-2;C9JSM2;C9JRF8;C9JNN8;F8WF61	chr2	0.679944	406371041
ACVR1	Q04771;A0A1B0GXA9;C9JHJ7	chr2	0.536725	406692673
WDSUB1	Q8N9V3;Q8N9V3-2;B8ZZF2	chr2	0.0132735	408192220
BAZ2B	Q9UIF8-5;Q9UIF8-3;Q9UIF8;Q9UIF8-4;Q9UIF8-2;A0A0A0MR97;H7C092;F6VJC3;C9JCA6;H7C1I6	chr2	0.939675	408275401
LY75	O60449-2;O60449-3;O60449;A0A087WT00;Q8IX05	chr2	0.543243	408759777
RBMS1	E7ETU5;E7EPF2;C9J9B2;C9JIJ9;A0A1B0GUW5;Q6XE24-3;Q6XE24-4;Q6XE24-5;Q6XE24-2;Q6XE24;F8W1T6;Q15434;F8VV01	chr2	3.08835e-06	409228573
TANK	Q92844;E7EQA9;H7C3L4;E7EMT6;E7ENY2;E7EVA2;E7EV32;E7EW82;E7EWR8;E7EM55;E7ERM9;Q92844-2;Q92844-3;H7BZ28;E9PEK1	chr2	0.03357	410093330
PSMD14	O00487;C9JW37	chr2	0.0251342	410264847
IFIH1	Q9BYX4;A0A3B3IRK8;Q9BYX4-2	chr2	0.0166288	411223496
GCA	H7BXD5;P28676;H7C2Z6;C9JIZ3;C9JWQ8;C9JV47	chr2	0.501282	411275262
COBLL1	A0A0X1KG75;Q53SF7;Q53SF7-2;A0A0D9SG04;A0A0B4J1Z0;H7C1G2;C9J8C4;C9JAU3;C9J5Y6;C9JK90;C9JWZ0;F8WEK0;REV__O75820-3;REV__O75820-4;REV__O75820-2;REV__O75820	chr2	0.00142822	413610046
GALNT3	Q14435;C9J2C3;E7EUL0;Q14435-2;C9J388	chr2	0.666005	414704010
TTC21B	A0A494C0N4;Q7Z4L5;A0A0B4J1Y2;Q8NDW8-3;Q7Z4L5-2;Q8NDW8-6;Q8NDW8-5;Q8NDW8;Q8NDW8-7	chr2	0.75588	414813897
STK39	Q9UEW8;Q9UEW8-2;F8WBK9	chr2	0.943084	416910442
SPC25	Q9HBM1;C9JW94	chr2	0.767683	417790554
FASTKD1	Q53R41;Q53R41-2;C9JMM4;E7EW60;C9JTP4	chr2	0.00193229	418484930
PPIG	Q13427;E9PG73;C9JM79;Q13427-2;C9JN15;C9JT64;C9J679	chr2	0.235519	418540764
SSB	P05455	chr2	0.0529835	418748355
METTL5	B8ZZE3;B8ZZC8;Q9NRN9;B8ZZY8;H7C0M7;E7EMN2;F5H4E8	chr2	0.141837	418766503
UBR3	Q6ZT12;Q6ZT12-4;H7BZD8;Q6ZT12-2;H7C481	chr2	0.0891458	418783876
GORASP2	Q9H8Y8;Q9H8Y8-3;Q9H8Y8-2;F8WEG2	chr2	0.0159921	419884886
TLK1	Q9UKI8;Q9UKI8-2;Q9UKI8-4;Q9UKI8-3;B3KRP1;F8W7X8;C9JWT6	chr2	0.828666	419947245
METTL8	E7ETE0;B3KW44;B5ME25;Q9H825;Q9H825-2;C9JE69;C9J3F1;C9J6U8;H7C2P8	chr2	0.0382311	420272168
CYBRD1	Q53TN4-3;Q53TN4	chr2	0.841236	420478669
DYNC1I2	Q13409-3;Q13409-6;Q13409-2;Q13409-7;Q13409;Q13409-5;E7EQL5;E7EV09;E7EQU2;E7ESD3;E7EMU4;E7ET01;E7ETL8;E7EUM4;E9PGG1;E7ERH4;E7ERR6	chr2	0.395314	420643831
SLC25A12	O75746;O75746-2;F8W9J0;H0YFB2;B4DGK6	chr2	0.0494866	420739827
HAT1	O14929;O14929-2;F8W9G7;F8WEW1	chr2	0.0154065	420878870
METAP1D	Q6UB28	chr2	0.880937	420956365
ITGA6	P23229-4;P23229-2;P23229-6;P23229-5;P23229-3;P23229-9;P23229;P23229-7;C9JXX7;H7BZ97	chr2	0.554439	421383776
PDK1	C9JKT3;F8WC75	chr2	0.294914	421511795
PDK1	Q15118;Q15118-2;C9IYB4;F8WEJ6	chr2	0.866166	421511795
RAPGEF4	Q8WZA2-4;Q8WZA2-3;Q8WZA2;E9PB94;Q8WZA2-5;B7Z278;Q8WZA2-2;H7BYQ0	chr2	0.0023842	421691696
MAP3K20	Q9NYL2;Q9NYL2-2;Q9NYL2-3;C9J3F7	chr2	0.251695	422031857
SP3	Q02447-4	chr2	0.260802	422837272
OLA1	J3KQ32;Q9NTK5;Q9NTK5-3;C9JTK6	chr2	0.0552358	423028869
CIR1	Q86X95;Q86X95-2;H3BLY3	chr2	0.162686	423304444
SCRN3	Q0VDG4;Q0VDG4-2;F8W0M9;C9JID8;H9KVC8;F8WBX0;C9JNS3	chr2	0.363901	423352152
WIPF1	O43516;O43516-3;O43516-2;O43516-4;E9PB87;B8ZZ90;C9JTB9;C9JB04	chr2	0.216382	423515994
ATF2	B8ZZU6;P15336-5;P15336;E9PBF9;P15336-4;H7C2N6;P15336-7;E9PEK8;P15336-3;F5H629;P15336-2;C9JCI8;P15336-6;P15336-8;H9KVC5	chr2	7.92392e-05	424028672
LNPK	Q9C0E8-2;Q9C0E8;Q9C0E8-4;Q9C0E8-3;C9JL94;C9JM95	chr2	0.206895	424880304
MTX2	O75431;O75431-2;C9JNK6;C9JAZ1;F8WE26	chr2	0.199031	425225817
HNRNPA3	P51991-2	chr2	0.925073	426168985
HNRNPA3	P51991;H7C1J8	chr2	0.36717	426168985
AGPS	O00116;A0A1B0GWA2;A0A2R8YEL0;B8ZZ81	chr2	0.955848	426349168
RBM45	Q8IUH3-3;Q8IUH3-2	chr2	0.0706281	427068846
PRKRA	O75569;O75569-3;O75569-2;G5E9Q4;F8WEG8;C9JMM3	chr2	0.00771019	427387714
FKBP7	Q9Y680-3;Q9Y680;Q9Y680-1;H7BZJ4;F8WCU2;F8WBF2	chr2	0.205569	427420086
PLEKHA3	Q9HB20;H7C0Q0;F8WCR7	chr2	0.467809	427436879
SESTD1	Q86VW0;H7BZR8;F8WFB2;H7BXT9;C9J4X8;C9JHW6;H0Y774	chr2	0.777717	428058100
CWC22	Q9HCG8;B7WP74	chr2	0.0281732	428901298
UBE2E3	R4GND1;A0A1B0GX65;Q969T4;R4GN77;R4GMM6;R4GNG6	chr2	0.730428	429923670
ITGA4	P13612;E7EP60;P13612-2	chr2	0.0411488	430413624
ITPRID2	P28290;E9PHV5;P28290-3;P28290-2;E7EUL7	chr2	0.159674	430848152
DNAJC10	Q8IXB1;Q8IXB1-2;Q8IXB1-3;A0A494C1G5;E7EP04;Q71S60;A0A087WXH7;H7C1G0	chr2	0.209356	431672677
FRZB	Q92765	chr2	0.208971	431789697
NCKAP1	Q9Y2A7;Q9Y2A7-2	chr2	0.219863	431865537
DUSP19	Q8WTR2-2;Q8WTR2	chr2	0.0484194	432034981
NUP35	Q8NFH5;Q8NFH5-3;F8WCF5;F8WEL4	chr2	0.810184	432073935
ZC3H15	Q8WU90;Q8WU90-2;F8WB26;H7C466;F8WF67	chr2	0.833751	435442675
ITGAV	P06756-3;P06756-2;P06756;H7BZG1	chr2	0.380382	435546478
WDR75	Q8IWA0;F8WE20;F8WC81	chr2	0.266361	438397868
ASDURF	L0R819;U3KQP1;U3KQP6;U3KQ49	chr2	0.000884114	438617874
OSGEPL1	Q9H4B0;Q9H4B0-2;E5RGZ1;Q9H4B0-3;E5RIL9;E7EVL7	chr2	0.179473	438703082
PMS1	P54277;P54277-3;B7ZAA0;E9PC65;Q5FBZ9;Q3BDU3;P54277-2;P54277-4;E9PH88;Q5FBZ4;C9JF76;Q5FBZ7;E9PC40;Q5XG96;F8W8L1;C9J4L1;C9JKP0	chr2	0.662475	438740507
C2orf88	Q9BSF0;H7BZ15;C9JS57	chr2	0.215815	438836031
HIBCH	B9A058;H7C1A5;H7C126	chr2	0.35223	439146157
HIBCH	Q6NVY1;Q6NVY1-2;B8ZZZ0;F8W8A6;H7BYI7;H7C400	chr2	0.994322	439146157
INPP1	P49441;C9J173;B8ZZF6;E7ET59;E7EUX4;E7ENF2;C9J2Z6;C9J128;C9J2N5	chr2	0.158736	439299992
MFSD6	Q6ZSS7;C9IYL1;H7C0X2;H7C284;C9JAZ7;C9J134;C9JJH2	chr2	0.0845764	439364777
NAB1	Q13506;B8ZZS2;Q13506-2;H0Y4C5;C9JL92;C9JID4	chr2	0.452072	439603168
GLS	O94925;H7BZD1;B7Z509;O94925-2	chr2	0.225882	439837243
GLS	B8ZZA8	chr2	0.505907	439837243
GLS	O94925-3;B8ZZC5	chr2	0.126924	439837243
STAT1	P42224;A0A669KB68;A0A669KB56;A0A669KBA4;A0A669KB53;A0A669KBI6;A0A669KB52;A0A669KB75;E7EPD2;A0A669KB17;D2KFR9;E7ENM1;E9PH66;Q67C41	chr2	0.770576	439864882
STAT4	Q14765;A0A2R8Y693;E9PG69;C9JM11;E9PBE2;C9JFG0	chr2	0.8755	439985998
MYO1B	E9PDF6;O43795-2;O43795;E7EQD9;H7C2Y7;C9JYW1;C9JUP5;A0A0U1RRI3;C9K0I9	chr2	0.00158219	440201607
CAVIN2	O95810	chr2	0.92855	440790732
STK17B	O94768;C9JZJ1;U3KQF8	chr2	0.0816655	445090005
GTF3C3	Q9Y5Q9;A0A494C1S7;Q9Y5Q9-2;H7C0C0;H7C143;F8WC64;H0YFI7;H7BZV8	chr2	0.55992	445719457
ANKRD44	A0A2R8Y7Y4;Q8N8A2-2;H7C209;Q8N8A2-3;Q8N8A2-5;H7C4A0;F8WBW3	chr2	0.22514	445923439
SF3B1	O75533;B4DGZ4;A0A494C1M2;H7C341;O75533-2;F8WC19	chr2	0.39336	446344937
COQ10B	Q9H8M1;B8ZZX2;B8ZZV9;Q9H8M1-2	chr2	5.72571e-05	446409845
HSPD1	P10809;E7EXB4;E7ESH4;P10809-2;C9JL25;C9JL19;C9JCQ4;C9J0S9	chr2	0.0803271	446443006
HSPE1	P61604;B8ZZL8;B8ZZ54	chr2	0.101211	446456562
HSPE1-MOB4	S4R3N1;Q9Y3A3-2;B4DM50	chr2	0.000940652	446456835
MOB4	Q9Y3A3-3;Q9Y3A3;F8W8B0;F8WAQ8	chr2	0.326516	446471993
MARS2	Q96GW9	chr2	0.158736	446661791
PLCL1	Q15111;H3BUD4;A0A0A0MT40;Q15111-2;F8WAR2	chr2	0.0566848	446761015
C2orf69	Q8N8R5	chr2	0.436674	448867715
TYW5	A2RUC4;A8KAJ9	chr2	0.553209	448885335
MAIP1	Q8WWC4;H7C0V0	chr2	0.0570749	448911739
SPATS2L	Q9NUQ6;Q9NUQ6-4;Q9NUQ6-3;B8ZZZ7;F8VT91;C9JKE4;F2Z2S1;H7C2G5;Q4ZFW0;F8WAV0	chr2	0.7167	449262303
KCTD18	Q6PI47;Q6PI47-2	chr2	0.483227	449445380
BZW1	Q7L1Q6;Q7L1Q6-2;Q7L1Q6-4;Q7L1Q6-3;C9IZ80;C9JFN4;C9J188;C9JWF5;H0Y503;C9JV57	chr2	0.455282	449767016
CLK1	P49759;P49759-3;F8WBF5;A0A087WVK0;B8ZZR0;P49759-2	chr2	0.491789	449809431
PPIL3	Q9H2H8;H7BZ14;B8ZZ77;Q9H2H8-2;C9K058;F8WC82;C9J4N2	chr2	0.466741	449827329
NIF3L1	Q9GZT8-2;Q9GZT8;Q9GZT8-3;E7EXA3;Q6X734;B8ZZI0;H7C1A8;C9JN42;E9PBZ7;A6NNP5-5;A6NNP5-3;A6NNP5;A6NNP5-4	chr2	0.165946	449845749
ORC2	Q13416;B8ZZ80;C9JK08	chr2	0.483227	449865399
FAM126B	Q8IXS8;C9JTA1;C9JNS4;C9J115;F8W7X4	chr2	0.75015	449930140
NDUFB3	O43676;C9JKQ2	chr2	0.375177	450027855
CFLAR	O15519;O15519-14;O15519-11;O15519-5;O15519-6;O15519-10;O15519-8;O15519-12;O15519-9;O15519-2;O15519-13;F8WBH9;E9PAP3;C9JV51;C9J408;C9J4Q0;C9JSU3;O15519-4	chr2	0.837366	450072576
CASP10	Q92851-4;Q92851-6;Q92851;Q92851-3	chr2	0.0019628	450139320
CASP8	Q14790-2;Q14790-4;Q14790;Q14790-9;Q14790-3;A0A0A0MS31;Q14790-8;Q14790-7;E7ETB7;H7C0E2;Q14790-5;E7EQ01;E7EVN1;C9JB29	chr2	0.503229	450189865
TRAK2	O60296;O60296-2	chr2	0.631665	450333629
ALS2	Q96Q42;Q96Q42-3;H0Y696;Q96Q42-2	chr2	0.780577	450656689
SUMO1	B8ZZN6;P63165;B8ZZJ0;B9A032;B8ZZ67;P63165-2	chr2	0.20328	451162604
NOP58	Q9Y2X3;H7BZ72;F8WED0	chr2	6.93226e-06	451222158
BMPR2	Q13873;Q13873-2;A0A1W2PPB5	chr2	0.00202501	451332749
WDR12	Q9GZL7	chr2	0.0167124	451830683
NBEAL1	Q6ZS30;Q6ZS30-1;H7BZA0;H7C3C8	chr2	0.000241393	451971030
CYP20A1	E9PHG5;Q6UW02;Q6UW02-2;C9J8K7;Q8WZ13;F8WBE2	chr2	0.116755	452195399
ABI2	Q9NYB9;Q9NYB9-4;Q9NYB9-2;F8WAL6;A0A7D9NKC8;A0A0C4DG21;E7EP65;E7EW77;E9PEZ7;H7C3Q7;H0Y6B5;F8WEB9;A0A0A0MQU9;F8WBL5;F8WAU3;F8WAZ8;F8WCD7;E7EUA1	chr2	0.741853	452284702
RAPH1	Q70E73;C9K0J5;C9J164;Q70E73-5;Q70E73-2;Q70E73-8;Q70E73-7;Q70E73-4;Q70E73-3;Q70E73-9;Q70E73-6;C9JLG4;C9J0R8	chr2	0.0535125	452350767
NDUFS1	P28331;P28331-2;P28331-4;P28331-5;B4DJ81;P28331-3;C9JPQ5;F8WDL5	chr2	0.377727	455071239
EEF1B2	P24534;C9JZW3;F2Z2G2;F8WF65	chr2	0.128339	455116007
ZDBF2	A0A3B3ISF7;A0A3B3ISJ7;A0A3B3IRN6;A0A3B3ITZ5;N0DVX5;Q9HCK1	chr2	0.727203	455231085
FASTKD2	Q9NYY8;Q9NYY8-2;C9JPI6	chr2	0.812337	455721779
CREB1	P16220-1;P16220;P16220-3;C9JBT4;C9J896;C9J4L5;H7C3I0;E7EWP8;H7C1R5;C9J276	chr2	0.0131818	456486159
METTL21A	H7BXH9;Q8WXB1;C9JSX1;C9JES0;Q8WXB1-2	chr2	0.733549	456537053
IDH1	O75874;C9J4N6;C9JLU6;C9JJE5	chr2	0.0858359	457192651
PIKFYVE	Q9Y2I7;Q9Y2I7-4;Q9Y2I7-3	chr2	0.000740226	457222677
MAP2	A0A669KB77;P11137-3;P11137;P11137-2;E7EV03;A8MZ31	chr2	0.962558	458380469
MAP2	P11137-4;H7BZB9	chr2	0.400347	458380469
RPE	Q96AT9;Q96AT9-2;C9J6A7;Q96AT9-5;Q96AT9-3;Q96AT9-4;C9J9T0;C9IZU8;Q2QD12;C9IYE8;E7ESZ6;C9J8S0;C9JCL8;F8WBT4;E9PBG9	chr2	0.582746	458958987
MYL1	P05976-2;P05976	chr2	0.732743	459246572
LANCL1	O43813;E9PHS0;F8WDS9;H7C2E3	chr2	0.779172	459387671
CPS1	P31327;P31327-3;P31327-2;A0A669KBF2;Q5R211	chr2	0.0181273	459434104
BARD1	Q99728-2;Q99728;Q99728-3;A0A087X2H0;A0A494C142;F6MDI1;C9IYG1;A0A087X0C6;F8WCG2;A0A087WZ19;Q99728-4	chr2	0.00512831	463682068
ATIC	P31939;P31939-2;H7C1S2;C9JLK0;F8WEF0	chr2	0.0818799	464268378
FN1	P02751-1;P02751-3;P02751-17;P02751;P02751-7;P02751-6;P02751-8;P02751-14;P02751-9;P02751-5;P02751-10;P02751-11;P02751-13;P02751-12;P02751-4;H0Y7Z1;P02751-16;P02751-2	chr2	0.217271	464316862
PECR	Q9BY49;B4DJS2;Q9BY49-2	chr2	0.287565	464952751
XRCC5	P13010;H7C0H9	chr2	0.150069	465063886
XRCC5	C9JZ81	chr2	0.811558	465063886
SMARCAL1	Q9NZC9;H7BYI2;C9J6I8;C9J8F8;C9JP32;H7C1I3;H7C051;C9JS37	chr2	0.664288	465368836
RPL37A	P61513;Q6P4E4;E9PEL3;G5E9R3;C9J4Z3;M0R0A1;M0R2L6;A6NKH3	chr2	0.532978	465455247
TNS1	E9PGF5;E9PF55;A0A494C067;A0A2R8Y4T1;Q9HBL0;A0A087WWW7;H0Y4U1;E7ERH1;C9JI43;E7EMG1;Q9HBL0-2	chr2	0.340371	466756010
ARPC2	O15144;C9JTV5;G5E9J0;G5E9S7	chr2	0.658092	467173563
AAMP	C9JG97;C9JEH3;Q13685;C9JTS3;H7C0R2	chr2	0.0581583	467220551
PNKD	Q8N490;Q8N490-4;Q8N490-3	chr2	0.484432	467226814
PNKD	Q8N490-2	chr2	0.632409	467226814
CNOT9	Q92600;Q92600-2;Q92600-3;H7C0W0;F8WBZ6	chr2	0.124023	467525002
BCS1L	Q9Y276;H7C492;C9J1S9;H7BZF6;C9J8G3;C9J4Q9;C9JAS4;A0A2R8Y7T3	chr2	0.975155	467615186
RNF25	Q96BH1	chr2	0.00394719	467620314
NHEJ1	Q9H9Q4;C9JWV4;Q9H9Q4-2;H7C0G7;G5E9Q8	chr2	0.139608	468025779
RETREG2	Q8NC44;C9JIF3;H7C3D5;C9J3K5	chr2	0.0816655	468132647
ZFAND2B	E9PFU9;Q8WV99;E7EV05;B4DEN4;Q8WV99-2;F8WEE4;B8ZZ56;A0A087X0D9;C9J1R6	chr2	0.900549	468151659
ABCB6	Q9NP58-4;Q9NP58	chr2	0.231523	468166194
ATG9A	Q7Z3C6-2;Q7Z3C6;H7C152;H7C1G6;C9JD65;Q7Z3C6-3;C9JX27;C9IYZ9;C9JKV7;C9JDK4;C9JXG2	chr2	0.0194524	468175802
ANKZF1	Q9H8Y5;C9K022;C9JQZ3;C9JS61	chr2	0.748624	468186205
TUBA4A	P68366-2;P68366;C9JEV8;C9JQ00;C9JJQ8;C9JDL2	chr2	0.569102	468206132
DNAJB2	P25686;C9JXB9;P25686-2;C9JRD2;C9J1G2;E7ETU0;C9JX00	chr2	0.311569	468235764
DNPEP	Q9ULA0;E5RIA4;E7ETB3;E7EMB6;B9ZVU2;E7EPX3;C9JBE1;F8WAN0;E3W974;C9J1E2;E5RJ35;C9JRG3;E3W979	chr2	0.352558	468328465
DES	P17661	chr2	0.201113	468374799
GMPPA	Q96IJ6;Q96IJ6-2;A0A087WUI8;F8WD54;C9JAH0;A0A0U1RRC2	chr2	7.19206e-10	468455287
CHPF	Q8IZ52;Q8IZ52-4;Q8IZ52-2;F8W6H2	chr2	0.579675	468495370
STK11IP	Q8N1F8;H7C2J7;H7C236;M0QYE5	chr2	0.0107526	468554279
FARSB	Q9NSD9;Q9NSD9-2	chr2	5.63776e-05	471523321
ACSL3	O95573;F5GWH2;F5H062;C9JC11	chr2	0.90274	471817364
AP1S3	Q96PC3-4	chr2	0.500444	472708108
WDFY1	Q8IWB7;C9JJ54;A0A494C0A6	chr2	0.127715	472812138
MRPL44	Q9H9J2	chr2	0.00461678	472913885
CUL3	Q13618;Q13618-2;Q13618-3;A0A087WTG3;H7C399;A0A087X1R9	chr2	4.34769e-05	473426572
DOCK10	Q96BY6-3	chr2	0.124727	473721512
IRS1	P35568	chr2	0.00210617	475687734
RHBDD1	Q8TEB9-2;Q8TEB9	chr2	0.948865	475792003
MFF	Q9GZY8;Q9GZY8-3;C9JHF5;C9JAF1;C9J846;C9JU19;C9JI76;E9PPR7	chr2	0.177438	476281573
AGFG1	P52594-2;P52594-3;P52594;P52594-4;B8ZZY2;C9J2I0;H7C0S7	chr2	0.321197	476428574
TRIP12	A0A6Q8PHK0;A0A6Q8PGG9;Q14669-2;Q14669-4;G5E9G6;C9JLD7;H7C1L9;C9JLJ5;C9JSX9;F8W9P3;H7C2Y1	chr2	0.211711	478720259
SP110	Q9HB58-6;Q9HB58;Q9HB58-2	chr2	0.209755	479121608
SP140	Q13342;Q13342-5;Q13342-6;Q13342-2;Q13342-4;U3KPV9	chr2	0.631323	479159532
SP140L	U5Y3L1;Q9H930;H7BYP4;Q9H930-2;Q9H930-1;Q9H930-3	chr2	0.490448	479283606
SP100	P23497-4;H0Y4R8	chr2	0.0158653	479372364
SP100	P23497;P23497-3;P23497-5;H7C1G8	chr2	0.829702	479372364
CAB39	Q9Y376;A0A087X0K1	chr2	0.984064	479669264
ITM2C	Q9NQX7;C9JG41;Q9NQX7-2;Q9NQX7-3;E7EUS6;B8ZZM6;F5H4I5	chr2	0.117317	479821061
PSMD1	Q99460;A0A087WW66;Q99460-2;H7C378;H7BZR6;C9J9M4;F8WCE3	chr2	0.0046387	480013267
NCL	P19338;REV__H7BY16;REV__P19338	chr2	0.741204	480409953
PTMA	B8ZZQ6;P06454-2;P06454;B8ZZA1;B8ZZW7;H7C2N1	chr2	0.0251342	480663317
PDE6D	O43924;B8ZZK5;C9IZ52	chr2	0.390161	480688855
COPS7B	Q9H9Q2;A0A087X1P5;J3KQ34;Q9H9Q2-2;J3QT73;J3KQ41;Q9H9Q2-3;J3QT95;J3KQV6;J3QT67;J3QT66;J3QT69;J3QT50;J3QT43	chr2	0.00303603	480738093
DIS3L2	Q8IYB7;Q8IYB7-2;Q8IYB7-3;Q8IYB7-4;C9JGP4;H7C036;H7C1Q8	chr2	0.0605858	480917667
EIF4E2	O60573;B9A044;B8ZZ50;B8ZZL3;B4E1E4;C9JEL3	chr2	0.091342	481507096
GIGYF2	Q6Y7W6;Q6Y7W6-3;I1E4Y6;C9IYH5;C9JH78;C9JRZ2;C9JHT0;C9J0V6;F8WCD5;C9JPV7;C9JXQ0;B8ZZD2;C9J7G1;C9JZC0;C9JW88;C9J1A6;A0A1U8QZH8;REV__H3BRR8;REV__O60476;REV__Q86UU1-2;REV__Q86UU1;F8WBF1	chr2	0.669063	481653721
INPP5D	Q92835-2;Q92835;Q92835-3;H0Y5Q9;H7C403;R4GMN8	chr2	0.813214	482016389
ATG16L1	Q676U5;E7EVC7;Q676U5-2;Q676U5-3;Q676U5-5;Q676U5-4;C9J1B2;C9J8C6;C9JAY7;C9JK97	chr2	0.26399	482166473
USP40	Q9NVE5;Q9NVE5-3;C9JK14;H7C307;H7C0C4;H7BZ71;Q9NVE5-2	chr2	0.0244222	482431942
COPS8	E9PGT6;Q99627;Q99627-2;H7C3S9;F8WEF2	chr2	0.410219	486042304
COL6A3	P12111-2;P12111;E7ENL6;P12111-4;P12111-5;P12111-3;C9JNG9;I3L392	chr2	0.83134	486280425
LRRFIP1	Q32MZ4-2;Q32MZ4;Q32MZ4-4;C9JTC6	chr2	0.313031	486584009
UBE2F	Q969M7-2;Q969M7;Q969M7-6;C9J9P8;C9JSK8;Q969M7-4;F8WD80;F8WDQ9;C9JFD2;H3BSR4;C9IZ93;C9JF62;F8WB39;H3BUI7;Q969M7-5;Q969M7-3;F8WFB7;G5E9R6;F2Z363;Q969M7-7;F8WCT3	chr2	0.406951	486923249
SCLY	Q96I15;A0A0A0MQU4;Q96I15-2;H7C3V9;H7C4A1;H7C1N7;H7C277;C9JNL5;F8WCL3;F8WBU3;H7C280;H7C2M1	chr2	0.148555	487017346
ILKAP	Q9H0C8;F8SNU7;H7C2I8;E9PC05;F8SNU6	chr2	0.279372	487126824
HDAC4	P56524;P56524-2;C9J481;C9J0X4;H7C397;H7BZT3	chr2	0.91698	488004590
NDUFA10	A0A087WXC5;O95299;E7ESZ7;O95299-2;C9J6X0;Q8N1B9;H7C2W5;H7C1Y7;H7C2X4	chr2	0.117966	488848872
KIF1A	A0A3F2YNW9;A0A3B3IUA1;A0A3B3IU40;A0A3B3IT28;A0A3B3ITE5;A0A3B3ITF7;A0A3B3ITW6;Q12756;Q12756-3;Q12756-2;A0A3B3ITK3;H7C0K6;H7C3Y8	chr2	0.913097	489670183
MTERF4	Q7Z6M4;B4DKD5;H7C316;B4DFP7;C9JX74;B5MBW3;E7EW93;C9JNJ7;H7C1N9;REV__A0A669KBH4;REV__Q14999-2	chr2	0.326516	490028591
PASK	Q96RG2;Q96RG2-2;Q96RG2-4;C9J4R3;F8WEB4	chr2	0.178628	490062521
PPP1R7	Q15435;Q15435-3;H7C003;Q15435-2;B5MBZ8;C9JRC4;C9J177;H7C3Q5	chr2	0.0182072	490105998
HDLBP	A0A024R4E5;Q00341;H0Y394;H7C0A4;H7C2D1;H7BZC3;C9JIZ1;C9J5E5;C9JZI8;C9JES8;C9JHZ8;C9JHS7;C9JK79;C9JT62;H7C3D0;C9JEJ8;C9JBS3;C9JQ82;C9JMQ6;C9J739;C9JHS9	chr2	0.028333	490183686
SEPTIN2	B5MCX3;C9IY94;H7C2Y0;H7C310;C9JQJ4;B5MD47;H7C1T1	chr2	0.0829916	490271522
SEPTIN2	Q15019;Q15019-2;Q15019-3;C9JB25;C9J938;C9IZU3;C9JZI2;A0A1B0GXJ2;C9JFT1;F8WB65;C9JT15;C9JSE7	chr2	0.920925	490271522
FARP2	O94887;O94887-3;O94887-2;C9JWM9;C9JVQ5;H7C447;H7C3E4;X6R7S7	chr2	0.378176	490312707
STK25	O00506;O00506-3;O00506-2;H7C279;C9J6L2;C9JCC0;C9J232;C9JDH9;C9JN58;E7EM58;C9JJV0;C9JFA1	chr2	0.692385	490449092
THAP4	Q8WY91;Q9BQ29;Q8WY91-2;B5MCC0	chr2	0.104494	490540827
ATG4B	Q9Y4P1;Q9Y4P1-6;Q9Y4P1-2;C9JIK8;Q9Y4P1-4;F2Z2K8;H0Y2Y0;Q9Y4P1-3;C9J1C1	chr2	0.803409	490593635
DTYMK	P23919;P23919-2;H7C312;G5E9E9;H7BZ20;H7C3A4	chr2	0.862463	490632169
ING5	A0A1B0GW41;Q8WYH8-2;Q8WYH8;E9PEN0	chr2	0.873415	490643507
D2HGDH	Q8N465;G5E9E8;B5MCV2;Q8N465-3;H7C021;F8WCF9;H7C3L2;H7C0N1	chr2	0.638618	490691024
TRNT1	Q96Q11-2;Q96Q11;A0A494C181;A0A494C1D4;F8W8C3;A0A494C0A0;A0A494C0Y2;A0A494C1L4;C9JRS7;A0A494C0N8;A0A494C1P4;A0A494BZV5;Q96Q11-3	chr3	6.67721e-05	494276884
CRBN	A0A1W2PPJ5;Q96SW2;J3QT87;J3QT51	chr3	3.52268e-05	494294579
SUMF1	Q8NBK3-5;Q8NBK3;Q8NBK3-2;F5GXA0;Q8NBK3-4;Q8NBK3-3;E9PF05	chr3	0.264538	494850765
LRRN1	Q6UXK5	chr3	0.000684457	494949382
SETMAR	Q53H47;Q53H47-3;B9ZVV8	chr3	0.739593	495453255
ITPR1	Q14643;Q14643-8;A0A3B3ITU8;A0A3B3IU04;Q14643-4;Q14643-3;A0A3F2YNW8;Q14643-7;Q14643-5;Q14643-6;Q14643-2;A0A3B3ITQ1;A0A3B3IU05;A0A3B3IU13;A0A3B3IRP0;A0A3B3ITM6;B7ZMI3;A0A3B3IS59;A0A3B3IRT5;A0A3B3IRZ9;A0A3B3ISE3;A0A3B3ISR4;A0A3B3ITM1;A0A3B3ITQ4;A0A3B3IS70	chr3	0.737019	495643296
ARL8B	Q9NVJ2;Q9NVJ2-2	chr3	0.786546	496272200
EDEM1	Q92611;Q92611-2	chr3	0.0323275	496337597
LMCD1	Q9NZU5;C9IYS1;H7C3D2;B4DEY6;Q9NZU5-2;F8WB09	chr3	0.194873	499651758
RAD18	Q9NS91;F8WE49;C9J0Q4;F8WFA6	chr3	0.36584	499925353
THUMPD3	Q9BV44;H7C3J3;H7C0R6;C9J9V2;C9JP31	chr3	0.438916	500512922
MTMR14	Q8NCE2-2;Q8NCE2;Q8NCE2-3;C9JSR1;B4DJ23;B4DQK9;F8WCC0;F8WEA3	chr3	0.199031	500799384
BRPF1	P55201-3;P55201;P55201-2;A0A5F9ZH11;P55201-4;A0A5F9ZHW9;A0A5F9ZHX4;C9JHC0;C9JDK5	chr3	0.638618	500881680
CAMK1	Q14012;H7C071;C9JES6;F8W6S9	chr3	0.381288	500907298
TADA3	O75528;O75528-2;C9JMS0	chr3	0.931389	500929918
ARPC4	P59998;F8WCF6;P59998-3;F8WDD7;A0A0A6YYG9;P59998-2;H7C0A3;P59998-4;R4GN08;F8WE39;F8WDW3	chr3	0.813477	500942446
RPUSD3	Q6P087-2;Q6P087;C9JM75;H7C454;H7C0K7;H7C1H7;Q6P087-3;H7C2C3	chr3	0.860473	500987800
JAGN1	Q8N5M9;A0A3B3ITE9	chr3	0.561151	501040525
CRELD1	Q96HD1;Q96HD1-2;A0A669KAV0;A0A669KBB3;A0A669KB87;A0A669KBD3;H7C2L3;F8WBY3	chr3	0.979321	501083744
EMC3	Q9P0I2;Q9P0I2-2;C9JLM9;S4R3U9	chr3	0.642969	501112488
FANCD2	A0A6Q8PFY3;Q9BXW9;Q9BXW9-1;Q9BXW9-3;H7BZJ7;Q9BXW9-4;F8WE37	chr3	0.430637	501176321
BRK1	Q8WUW1;Q8WUW1-2	chr3	0.923583	501265626
TATDN2	H7C1W4;Q93075;H7C1D0;H7BZJ2	chr3	0.463442	501397974
SEC13	P55735;P55735-2;P55735-4;P55735-3;A8MXL6;E7ERC8	chr3	0.0722131	501443082
ATG7	O95352;O95352-3;O95352-2;C9J415;C9JFF4;C9JNU2;C9JKA3;C9JGL2;F8WDY9;H7C2R3;H7BZ92;H7C2J8;H7C059	chr3	0.129585	502422260
VGLL4	Q14135-4;Q14135;Q14135-2;A0A0A6YYI5;A0A075B6E4;G5E9M7;G5E9M9;Q14135-6;E7EWF5;Q14135-5;E7EQU6;E7ERW0;F8W708;F8WBN7;E7EUJ2;C9JX59;C9JBN2;A0A096LP98	chr3	0.181861	502706020
TAMM41	Q96BW9-3;Q96BW9-2;Q96BW9;A0A0G2JQ92;H7C1A2;G3V0F3;B4E101	chr3	0.0106284	502940393
TSEN2	Q8NCE0-3;Q8NCE0-2;Q8NCE0;Q8NCE0-5;Q8NCE0-4;C9J7Z4;H7C301	chr3	0.065158	503634372
MKRN2	C9J494;Q9H000;Q9H000-2	chr3	0.713153	503707008
RAF1	P04049;P04049-2;H7C155;A0A0B4J1W9	chr3	0.957825	503733552
CAND2	O75155;A0A3B3ISC4;F8WBB8;C9JH00;Q96NL1	chr3	1.14676e-06	503946423
RPL32	F8W727;P62910;D3YTB1;D3YTI8	chr3	0.776982	503984436
IQSEC1	A0A3B3IRZ4;Q6DN90-3;A0A2R8Y7T6;Q6DN90;Q6DN90-2;A0A2R8Y695	chr3	0.255583	504046994
NUP210	Q8TEM1;Q8TEM1-2	chr3	0.0010116	504466186
FBLN2	P98095;P98095-2	chr3	0.18842	504699076
CHCHD4	Q8N4Q1;Q8N4Q1-2	chr3	3.28821e-06	505262028
TMEM43	Q9BTV4;V9GY05	chr3	0.18831	505274966
XPC	Q01831;Q01831-2;E7EUB5;Q01831-3	chr3	0.769918	505295098
LSM3	P62310	chr3	0.0943517	505328768
CCDC174	Q6PII3;A0A0B4J1R8;A0A087WYA9	chr3	0.40602	505801697
NR2C2	P49116;C9JMI6;H7C3R1;H7C3L1	chr3	0.473164	506097535
MRPS25	P82663;E7EPW2;P82663-2;P82663-3	chr3	0.156056	506192411
RBSN	Q9H1K0;Q9H1K0-2;H7C204;D6RD50;F8WE50;C9JZZ1	chr3	0.863319	506220024
CAPN7	Q9Y6W3;H7C1B7;F8WCZ1;F8WDQ3;H7C0F1	chr3	0.27461	506356103
SH3BP5	O60239;O60239-2;C9JK30;C9JNW0;F8WDU8	chr3	0.94931	506404304
HACL1	Q9UJ83-2;Q9UJ83;Q9UJ83-3;Q9UJ83-4;B3KPX4;C9J306;C9JJM7;Q7Z773;F8WCH9	chr3	0.0207362	506710650
BTD	P43251-4;P43251;P43251-3;P43251-2;A0A5F9ZH80;C9JSN9;A0A5F9ZH15	chr3	0.0381704	506751292
BTD	A0A5F9ZHF5;A0A5F9ZH97;A0A5F9ZHE9;A0A5F9ZHR1;A0A2R8Y5J9	chr3	0.653079	506751292
ANKRD28	O15084;O15084-4;O15084-1;O15084-2;B4DIW9	chr3	0.0330084	506817187
DPH3	Q96FX2;Q96FX2-2	chr3	0.454837	507407012
OXNAD1	C9JLB7;Q96HP4;U3KQU8;F8WBF3	chr3	0.00532985	507415111
RFTN1	Q14699;G3XAJ6;C9JHG2;U3KPZ2;C9JRN3;C9JWQ9;F8WAR1	chr3	0.0484821	507463525
PLCL2	Q9UPR0;Q9UPR0-3;Q9UPR0-2;H7C276	chr3	0.302934	507952602
TBC1D5	Q92609;Q92609-2;C9J3F6;C9JDR8;C9J397;C9JWX0;C9JW04;C9K0P2;F2Z3C3;C9JNM0;C9JED7;C9JMP7;C9JIU4;F2Z3I5	chr3	0.10899	508307113
RAB5A	P20339-2;P20339;F8WCY6;F8WD79	chr3	0.0254172	511097048
KAT2B	Q92831	chr3	0.661607	511190397
UBE2E2	Q96LR5;C9J180;F8WF15;F8W8F0	chr3	0.938344	514352971
UBE2E1	C9J2P0;P51965;P51965-3;B7Z306;P51965-2;A0A087X283;H7C061	chr3	0.179579	514955906
NKIRAS1	Q9NYS0;G5E9P3	chr3	0.977246	515039902
RPL15	P61313;E7EQV9;A0A2R8YEM3;E7ENU7;E7EX53;A0A2R8Y738;P61313-2	chr3	0.166129	515066542
TOP2B	Q02880-2;Q02880;E9PCY5;H7BZ82	chr3	0.697267	516747935
NGLY1	Q96IV0;A0A6Q8PF23;Q96IV0-5;Q96IV0-2;A0A0C4DFP4;Q96IV0-3;A0A6Q8PHJ3;A0A6Q8PGC8;A0A6Q8PHH7;H0Y2P2;C9JU75;Q96IV0-4;A0A6Q8PFQ1	chr3	0.141329	516868895
OXSM	Q9NWU1;Q9NWU1-2;C9J2G3;C9JQQ2;F8VNS3	chr3	0.000170065	516932868
CMC1	Q7Z7K0;C9JES7	chr3	0.434889	519391535
AZI2	Q9H6S1;C9JVK8;Q9H6S1-3;Q9H6S1-5;Q9H6S1-4;C9JGA2	chr3	0.612727	519464954
STT3B	Q8TCJ2	chr3	0.991886	522682589
OSBPL10	Q9BXB5;Q9BXB5-2;H7C487;A0A5F9ZH75;H7C199	chr3	0.159785	522807863
GPD1L	Q8N335;C9JFA7;C9JM46;C9K0P5	chr3	0.000166337	523255640
CMTM6	Q9NX76	chr3	0.344798	523631263
DYNC1LI1	Q9Y6G9;E9PHI6;C9JLW1	chr3	0.160271	523675925
CNOT10	Q9H9A5;Q9H9A5-2;Q9H9A5-6;Q9H9A5-3;Q9H9A5-4;E9PCN5;Q9H9A5-5;H7C1X9;H7C0K1;H7BZZ7	chr3	0.664173	523835096
GLB1	P16278-3;P16278;E7EQ29;P16278-2;F8WF40;C9JF15;C9J539;C9JWX1;C9J4G9;Q6UWU2-2;Q6UWU2	chr3	0.411641	524146560
TMPPE	Q6ZT21-2;Q6ZT21	chr3	0.974272	524240372
CRTAP	O75718;C9JP16	chr3	0.0438453	524263965
UBP1	Q9NZI7;Q9NZI7-4;C9JWL3;F8WEP8	chr3	0.261789	524538287
CLASP2	E3W994;J3KR49;O75122;A0A0U1RQI6;B3KR06;E7ENG2;O75122-2;D6RBU8;H7C4M5;C9J668;H7C5M8;H7C4I5;H7C4X8	chr3	0.647953	524646196
CLASP2	E7ERI8;E7EW49;O75122-3	chr3	0.894343	524646196
PDCD6IP	Q8WUM4;Q8WUM4-2;A0A3B3IT07;Q8WUM4-3;C9IZF9;F8WEQ7;F8WBR8	chr3	0.0420803	524948522
PDCD6IP	F8WDK9	chr3	0.444006	524948522
TRANK1	A0A2R8YEM9;O15050;A0A2R8Y8A3;A0A2R8Y7N6;A0A2R8Y890;A0A096LPF5	chr3	0.000254212	527976770
EPM2AIP1	Q7L775;A0A096LNL1	chr3	0.807148	528134994
MLH1	P40692;A0A669KAW3;A0A669KBK2;H0Y818;A0A669KBB4;P40692-3;P40692-2;A0A669KB03;A0A087WX20;E7EUC9;H0Y5L7;H0Y806;H0Y4N0;C9JZ54;F2Z298;H0Y793;E9PF25;H0Y5U4	chr3	0.115473	528143301
LRRFIP2	Q9Y608-4;Q9Y608;C9JSU1;H7C3N9	chr3	0.800293	528202577
GOLGA4	Q13439;Q13439-3;Q13439-4;H0Y6I0;C9JHJ5;A0A087WTW2;Q86W71;C9J0Y3	chr3	0.390614	528393128
PLCD1	P51178-2;P51178	chr3	0.00171211	529157447
ACAA1	P09110;C9JDE9;H7C131;H0Y4D4;P09110-2;B4DVF4;F2Z2Q6;F2Z3P7	chr3	0.0605858	529253080
MYD88	Q99836;Q99836-6;Q99836-5;A0A494C0J8;Q99836-2;A0A0A0MSI9;Q99836-3;A0A3F2YP85;Q99836-4;A0A3B3ITY3	chr3	0.421148	529288429
OXSR1	O95747;C9JIG9	chr3	0.0348995	529315040
XYLB	O75191;A0A3B3IRM4;O75191-2;A0A3B3IS07	chr3	0.875852	529496711
EXOG	Q9Y2C4;Q9Y2C4-4;Q9Y2C4-3;H7C0W6;F8WE28;F8WE38;F2Z2D3;F8WEP0;H7C451;F8WC11	chr3	0.961437	529646078
WDR48	Q8TAF3;Q8TAF3-3;Q8TAF3-4;Q8TAF3-5;F8W9K4;F8W7Q3;F8W7Y5;F8W6P2;C9JC24;Q8TAF3-2	chr3	0.93554	530201964
GORASP1	Q9BQQ3;G3V0G1;Q9BQQ3-2;H7C0J2;C9J0V5;Q9BQQ3-3;C9J5S6;C9J9V9;B4E1H8;B3KPY8	chr3	0.350337	530246550
RPSA	F8WD59	chr3	0.0958924	530556667
RPSA	C9J9K3;P08865;A0A0C4DG17	chr3	0.884613	530556667
EIF1B	O60739	chr3	0.823549	531459658
RPL14	P50914;E7EPB3	chr3	0.51605	531607243
CTNNB1	B4DGU4;A0A2R8YCH5;A0A2R8Y5A3;P35222;A0A2R8Y804;A0A2R8Y543;A0A2R8Y5C3;A0A2R8Y750;A0A2R8Y5Z1;A0A2R8Y7Z0;A0A2R8Y6G0;A0A2R8Y815;A0A2R8YG06	chr3	0.024867	532344692
SS18L2	Q9UHA2	chr3	0.97843	533731791
NKTR	P30414;A0A087WYW3;C9JMM5;A8K7K2	chr3	0.439794	533750606
HIGD1A	C9JAW5;C9JNU6;Q9Y241;Q9Y241-2	chr3	0.00305367	533932859
POMGNT2	Q8NAT1	chr3	0.37025	534229183
SNRK	Q9NRH2;E7EUC4;Q9NRH2-2;REV__Q9NPC8	chr3	0.607052	534436463
ANO10	Q9NW15-2;Q9NW15;Q9NW15-5;C9J670;Q9NW15-3;C9IYD3;C9JQC9;C9JPY2;C9JA49;Q9NW15-4;C9IZD0;H7C3N6;C9JH90	chr3	0.798182	534504810
ABHD5	Q8WTS1;A0A2R8YEZ7;A0A2U3TZT9;C9J1D1;F8W7B5;A0A2R8YG27;A0A2R8YER6;A0A2R8Y7S6;A0A2R8YG22;H7BZY9	chr3	0.863651	534840059
ZNF852	Q6ZMS4;A0A3B3ISA9;Q9P0L1;Q49A12;Q03923-2	chr3	0.0747113	535644798
KIAA1143	Q96AT1	chr3	0.0409592	535887612
KIF15	Q9NS87;Q9NS87-2;C9JKA9;Q9NS87-4;D6RCT7;Q9NS87-3;H7BZT2;H7C1K7	chr3	0.584097	535911672
ZDHHC3	F8W6M3;H0Y6A5;Q9NYG2;Q9NYG2-2	chr3	0.74367	536065208
EXOSC7	Q15024	chr3	0.816515	536125192
LARS2	Q15031;E9PHM2;A0A494C1E0;A0A499FJL2;C9JYR8;A0A494C1K2;A0A2R8Y581	chr3	0.415935	536538512
LIMD1	Q9UGP4;C9JRJ5	chr3	0.64651	536705345
SACM1L	A0A5F9ZHN7;Q9NTJ5;E9PGZ4;Q9NTJ5-2;C9JV50;F8WDN7;F8WCQ2	chr3	0.946633	536839007
LZTFL1	Q9NQ48;Q9NQ48-2;H7C488;Q9NQ48-3;C9J0R9	chr3	0.0925616	536973267
FYCO1	Q9BQS8;Q9BQS8-4;Q9BQS8-3;Q9BQS8-2;C9J2W6;H7BZ74	chr3	0.000100828	537067850
CCR1	P32246	chr3	0.6788	537351662
LTF	P02788;E7ER44;E7EQB2;P02788-2;C9JCF5	chr3	0.770025	537585596
CCDC12	J3KR35;Q8WUD4;C9JUN5;S4R331	chr3	0.17047	538071677
NBEAL2	Q6ZNJ1;Q6ZNJ1-3;Q6ZNJ1-2	chr3	0.91575	538129617
SETD2	Q9BYW2;Q9BYW2-2;H7C3H4;Q9BYW2-3;C9JG86;H7BZ93;H7BXT4;A0A1W2PPX9	chr3	0.549212	538166380
PTPN23	Q9H3S7;C9JD91;R4GMM7	chr3	0.882377	538530962
SCAP	A0A0A0MTG6;Q12770-2;Q12770;Q12770-4;Q12770-3;F8WDP3;C9JFY0;F8W921;D6RA39;C9JQ35;F8W9W7	chr3	0.383275	538563632
ELP6	Q0PNE2;C9IYN7;Q0PNE2-2;C9J9N8;C9JEX8;C9JLH5;C9JA82;C9J2D6;F8WE64;H7BZM9	chr3	0.128339	538645591
SMARCC1	Q92922;F8WE13	chr3	0.0428867	538735220
DHX30	Q7L2E3-2	chr3	0.0571979	538952860
MAP4	E7EVA0;P27816-4;B5MEG9;A0A0J9YW37;A0A0J9YVV8	chr3	0.49912	539000641
MAP4	P27816-5;H7C4C5	chr3	0.757759	539000641
CAMP	J3KNB4;P49913	chr3	0.985145	539373298
NME6	A0A0C4DG91;C9JQB1;C9J9V6;O75414;A0A2R8Y7V2;A0A2R8Y547;C9J1J2;O75414-2	chr3	0.0796891	539440673
CCDC51	Q96ER9;Q96ER9-2;C9JSW8;C9JPZ8	chr3	0.106073	539582115
TMA7	Q9Y2S6;A0A024R1R8	chr3	0.674405	539590208
ATRIP	Q8WXE1-2;Q8WXE1;Q8WXE1-3;A0A0U1RQW3;Q8WXE1-5;A0A0U1RQJ8;A0A0U1RRM7;A0A0U1RQR9;A0A1W2PQ89	chr3	0.218245	539596661
TREX1	Q9NSU2-2;Q9NSU2;Q9NSU2-1;C9J052	chr3	0.287987	539615762
UQCRC1	P31930	chr3	0.00057284	539748953
SLC26A6	G3XAC1;Q9BXS9-3;Q9BXS9-7;Q9BXS9;Q9BXS9-5;Q9BXS9-4;A0A0C4DFT5;Q9BXS9-2;Q9BXS9-6;F8W9I8;C9J6Y3;C9JKR6	chr3	0.022148	539775674
NCKIPSD	Q9NZQ3-3;Q9NZQ3;Q9NZQ3-4;Q9NZQ3-2;Q9NZQ3-5;C9JSC3;H7C2K2;C9JC20;C9JMQ4;H7C0T9;F8WCR8	chr3	0.164332	539823795
PRKAR2A	P13861;P13861-2;H7C330;H7C1L0;C9J830;H7C4A9	chr3	0.040659	539894548
SLC25A20	O43772;C9JPE1	chr3	0.153107	540006877
ARIH2	O95376;C9JZ71;C9JBC5	chr3	0.187097	540068772
P4HTM	Q9NXG6;Q9NXG6-3;Q9NXG6-2;V9GY20;H7C153;V9GYK5	chr3	0.687748	540139840
WDR6	Q9NNW5;A0A087X295;E9PDU5;E9PBK6;Q6PKC6;C9K020;E5RFX3;F8WE36	chr3	0.943004	540157013
DALRD3	C9JA38;Q5D0E6-2;Q5D0E6;A0A096LNZ3;C9JJG6;Q5D0E6-4;Q5D0E6-3	chr3	0.886331	540165439
NDUFAF3	Q9BU61;Q9BU61-2	chr3	0.00343765	540170410
IMPDH2	P12268	chr3	0.256899	540174276
QRICH1	Q2TAL8;C9JAL2;C9JIA8	chr3	0.892517	540179658
QARS1	P47897;P47897-2;A0A0U1RQT0;C9J165;A0A0U1RQE9;A0A0U1RQL2;A0A0U1RQM8;A0A0U1RRI9;A0A0U1RQU2;F2Z2V6;A0A0U1RQC3	chr3	0.000282175	540245883
USP19	O94966-6;O94966-7;O94966-5;O94966-3;O94966-4;O94966;E7ESU0;O94966-2;A0A0A0MR08;H0YB23;A0A590UK03	chr3	0.0456699	540257997
USP4	Q13107;Q13107-2;H7C189	chr3	0.219962	540427095
USP4	C9JNU9;Q13107-3	chr3	2.26124e-11	540427095
GPX1	A0A087WUQ6;P07203;A0A2R8Y6B6;P07203-2	chr3	0.0743748	540507127
RHOA	P61586;C9JNR4;C9JX21;Q5JR07;Q5JR05;C9JRM1;Q5JR06;E9PN11;U3KQA9;U3KQV3;E9PLA2	chr3	0.929432	540509090
AMT	P48728;A0A1B0GTM2;B3KTU4;A0A1B0GVP5;P48728-2;H0Y695;P48728-4;P48728-3;A0A1B0GTA8;A0A1B0GUH1;A0A1B0GTB6;A0A1B0GWC4;A0A1B0GTV8;A0A1B0GUU7;A0A1B0GV07;A0A1B0GU55;F8WF62;A0A1B0GUK9;A0A1B0GVD0	chr3	0.848712	540566729
DAG1	Q14118	chr3	0.285258	540618654
APEH	C9JIF9;P13798;H7C393;H7C1U0;C9JLK2;F8WEH5;H0YFE5	chr3	0.0642504	540823965
RNF123	Q5XPI4;Q5XPI4-2;C9JS59;C9J266;C9JI97;F8WB91;C9JN91;H7C3U1	chr3	0.0431502	540839489
GMPPB	Q9Y5P6;Q9Y5P6-2	chr3	2.47286e-06	540866795
IP6K1	Q92551;Q92551-2;C9JNA8	chr3	0.219157	540874245
UBA7	P41226	chr3	0.0615591	540955160
RBM6	P78332;E9PGM9;F8WCA5;P78332-3;P78332-2;F8WF63;C9JSL1;C9J250;C9JMC8;C9JII0;F8WCT0	chr3	0.444006	541089958
RBM5	P52756;C9JFQ5;P52756-4;P52756-2;P52756-5;C9J9P7;C9JR02;F8W910;P52756-3;F8WE23	chr3	0.591642	541238870
GNAI2	P04899;P04899-4;P04899-6;P04899-3;P04899-5;P04899-2;P19087;P11488;A8MTJ3;A2A2R6;A0A087WZE5;F8WE78;H3BTM2;A0A1W2PP38	chr3	0.210514	541376243
IFRD2	A0A0R4J2F6;Q12894;Q12894-2;H7C444;H7C2Z4;F8WEI6	chr3	1.84718e-07	541437683
HYAL3	O43820-2;O43820;C9JB51;O43820-4;O43820-3	chr3	0.533956	541442782
NAA80	Q93015-2;Q93015;C9JL88;C9J451	chr3	0.832415	541446353
RASSF1	Q9NS23-2;Q9NS23-5;Q9NS23;Q9NS23-3;Q9NS23-4;Q9NS23-6;Q9NS23-7	chr3	0.155069	541479733
NPRL2	Q8WTW4;Q8WTW4-2;A0A590UJY0	chr3	0.265685	541497281
TMEM115	Q12893	chr3	0.00796971	541504701
MAPKAPK3	Q16644;C9J8E1;C9JPW3;H7C0G6;Q96PN8	chr3	0.286401	541761471
MANF	P55145;H7C2D6	chr3	0.00145736	542535242
RBM15B	Q8NDT2;Q8NDT2-2	chr3	0.385574	542541236
DCAF1	Q9Y4B6;Q9Y4B6-2;Q9Y4B6-3	chr3	0.973783	542545818
RAD54L2	Q9Y4B4;H0Y760	chr3	0.119891	542688670
TEX264	Q9Y6I9;A0A087WTU3;C9JXQ7;C9JHH5;C9JUC3;C9J7N0;C9JL43	chr3	0.370684	542812644
RRP9	O43818	chr3	8.45004e-06	543083380
ABHD14B	Q96IU4;F8W9U3;B4DQI4;Q96IU4-2	chr3	0.843106	543118461
ACY1	A0A1B0GU86;Q03154;C9JMV9;Q03154-4;Q03154-3;Q03154-2;A0A1B0GV31;A0A1B0GVA5;C9JYZ0;F8WC59;A0A1B0GTG3	chr3	0.0558157	543133291
RPL29	A0A3B3ITT5;P47914;F8WF43;C9IYI4	chr3	0.382627	543143473
POC1A	Q8NBT0;Q8NBT0-2;Q8NBT0-3	chr3	0.988772	543225177
ALAS1	P13196	chr3	0.576951	543348037
TLR9	H0Y858;Q9NR96-4;Q9NR96-2;Q9NR96-5;Q9NR96;Q9NR96-3;H7C5I2	chr3	0.271782	543371031
TWF2	Q6IBS0;D6RG15;F8W645	chr3	0.568767	543378563
WDR82	Q6UXN9;C9JBU3;C9J355	chr3	0.915686	543404385
BAP1	F8W6N3;Q92560;H0Y8E8;C9J7L9;F8WEY5	chr3	0.671205	543550959
NISCH	Q9Y2I1;C9J715;Q9Y2I1-3;Q9Y2I1-2	chr3	0.0212086	543605069
STAB1	Q9NY15	chr3	0.213805	543645289
NT5DC2	Q9H857;Q9H857-2;Q9H857-3;Q9H857-4;H7C519;H7C4G8;C9J036	chr3	0.0090475	543674336
PBRM1	Q86U86-8;Q86U86;Q86U86-5;Q86U86-7;Q86U86-2;Q86U86-4;Q86U86-9;Q86U86-3;E7EVG2;H0Y5B5;Q86U86-6;C9JPI5;C9JQF1;C9J053;C9JCJ2	chr3	0.000641386	543695303
GNL3	Q9BVP2-2;Q9BVP2;C9JZT7;B4DMU5;C9JYH9	chr3	0.00147213	543831107
GLT8D1	Q68CQ7;C9J880;Q68CQ7-2;C9JPK4;H7C4V6	chr3	0.182653	543844437
SPCS1	A0A5F9YFS9;C9JBL1	chr3	0.846194	543854906
NEK4	P51957-3;P51957;E7EX48;H7C5M0	chr3	0.191517	543858395
ITIH1	P19827;P19827-2;P19827-3;H7C0N0;F8WAS2;CON__Q0VCM5;H7C5I0;B5MCP1	chr3	0.767361	543927546
ITIH4	Q14624-3;Q14624-2;Q14624-4;B7ZKJ8;Q14624;H7C0L5	chr3	0.2446	543962913
SFMBT1	Q9UHJ3-2;Q9UHJ3;C9IZZ5;C9IY64	chr3	0.473164	544053523
RFT1	Q96AA3;B5MDE0;C9JP01	chr3	0.103341	544238434
PRKCD	Q05655;Q05655-2;A0A494BZX2;C9J9P1;C9JZU8;A0A494C125	chr3	0.944499	544305960
TKT	P29401;P29401-2;E9PFF2;F8W888;F8WAX4;Q9H0I9	chr3	0.00155894	544374663
DCP1A	Q9NPI6;Q9NPI6-2;A0A087WT55;A0A087WVE6;A0A087WXD0	chr3	0.255089	544433380
CHDH	Q8NE62;C9J7D8;C9JYW4	chr3	0.666127	544962286
ACTR8	Q9H981;Q9H981-2;H0Y849;Q9H981-3;C9J7L6	chr3	0.545122	545017017
SELENOK	Q9Y6D0;F6XHT0;F8WAX7	chr3	0.109782	545034368
WNT5A	P41221;P41221-2;C9J8I8	chr3	0.331529	546615666
ERC2	O15083;H7C4G9	chr3	0.887364	546658262
TASOR	Q9UK61;Q9UK61-3;Q9UK61-4;Q9UK61-2;A0A087X0F1	chr3	0.35578	547770083
APPL1	Q9UKG1;C9K0C4;C9JAB0	chr3	0.595689	548377677
PDE12	Q6L8Q7;Q6L8Q7-2;F6T1Q0	chr3	0.000160242	548706225
ARF4	P18085;C9JPM4;C9JAK5;U3KQF2	chr3	0.295943	548721314
DENND6A	Q8IWF6;H7C5D0;H7C598	chr3	0.457725	548775405
SLMAP	A0A590UJK3;Q14BN4;A0A590UJU9;H7BZK0;Q14BN4-4;Q14BN4-5;Q14BN4-6;A0A590UJT5;Q14BN4-7;H7BZW9;Q14BN4-8;H7C5G9;A0A590UJG7;A0A590UJP6;A0A590UK66	chr3	0.276163	548905401
FLNB	O75369-8	chr3	0.22036	549158349
ABHD6	Q9BV23;C9JNE7;C9J010	chr3	0.286369	549387483
RPP14	O95059	chr3	0.331529	549456196
HTD2	P86397;A0A087WTC8;A0A087WYB6;A0A087WUW1	chr3	0.692538	549456213
PXK	Q7Z7A4;W5RWE6;Q7Z7A4-4;Q7Z7A4-6;Q7Z7A4-2;H7BYG4;A0A0C4DG95;E9PD56;Q7Z7A4-7;Q7Z7A4-5;Q7Z7A4-3;H7C4V0;U3KQS4;F8WDF7;C9IYJ2;H7C4W2;F8WAW8	chr3	0.810063	549482831
PDHB	P11177-2;P11177;P11177-3;C9J634;F8WF02	chr3	0.192012	549577581
FHIT	P49789;E9PBZ0;A0A0A0MRB0	chr3	0.289492	550897228
PTPRG	P23470-2;P23470	chr3	0.816766	552711520
THOC7	Q6I9Y2;A0A5S6STF9;F8WF22;H7C5E3	chr3	0.011909	554983821
ATXN7	O15265-2;A0A2R8YDD6;O15265;A0A1B0GX67	chr3	0.323759	555013106
PSMD6	Q15008;Q15008-4;Q15008-3;Q15008-2;C9J0E9;C9J7B7;H7C531	chr3	0.00375735	555160501
SLC25A26	Q70HW3;H0YF50	chr3	0.855409	557283561
KBTBD8	Q8NFY9;C9JAA6;Q8NFY9-2;C9J331	chr3	0.499335	558148258
SUCLG2	Q96I99;Q96I99-2;H0Y852	chr3	0.0811465	558510411
EOGT	Q5NDL2;Q5NDL2-3;F5H225;Q5NDL2-2;C9J4G5;C9JQM7	chr3	0.157545	560125168
TMF1	P82094;P82094-2;A0A2R8Y7M0	chr3	0.62951	560169778
UBA3	Q8TBC4-2;F8W8D4;F8WF86;F8WAT6	chr3	0.883159	560204681
UBA3	Q8TBC4	chr3	0.688857	560204681
ARL6IP5	O75915;F8WF90;C9JQU6;F8WF33	chr3	0.380929	560234888
FOXP1	Q9H334;A0A3B3IST0;A0A3B3IST6;Q9H334-7;A0A3B3IRS5;G5E965;Q9H334-8;Q9H334-6;A0A3B3IUB6;C9J0F0;A0A3B3IT66;A0A0B4J2F3;A0A3B3IRW5;A0A3B3IT14;H0Y882;A0A3B3IS87;A0A3B3IU08;A0A3B3IU15;A0A087WVT2;A0A3B3IRY1;A0A3B3ISQ6;C9J5T4;A0A3B3IT26;A0A087X2G3;C9IYY1;A0A3B3ISQ7;A0A3B3ITZ4;A0A3B3ISA4;A0A3B3ISQ3;Q9H334-5;A0A3B3IRL7	chr3	0.130021	562104659
EIF4E3	Q8N5X7;Q8N5X7-2;C9JUY2;C9J6E5;C9J7Z6;A0A3B3ITM5	chr3	0.700069	562825365
RYBP	Q8N488	chr3	0.466399	563521776
SHQ1	Q6PI26-2;Q6PI26	chr3	0.369369	563899228
PPP4R2	Q9NY27;Q9NY27-3;Q9NY27-2;C9IZ04;F8WCA1;H7C559;F8WDK3;C9IZF4	chr3	0.891708	564146754
GBE1	Q04446;E9PGM4	chr3	0.484058	572639654
CHMP2B	Q9UQN3;Q9UQN3-2;A0A087WW88;C9J0A7	chr3	0.167758	578377222
CGGBP1	Q9UFW8;C9JUJ0	chr3	0.888665	579201895
ZNF654	A0A1B0GWA0;Q8IZM8	chr3	0.288888	579209206
C3orf38	Q5JPI3;Q5JPI3-2;E9PFZ1	chr3	0.0487757	579299910
PROS1	A0A3B3ISJ1;A0A0S2Z4L3;P07225;G5E9F8;A0A3B3IRK9;C9K0R0;A0A3B3IUA6	chr3	0.153853	585023002
NSUN3	Q9H649;F8WF52	chr3	0.952717	585212931
ARL6	Q9H0F7;Q9H0F7-2;A0A0J9YXT0;C9IZ13;H7C5H6	chr3	0.120773	588914472
CRYBG3	Q68DQ2;Q68DQ2-1;Q68DQ2-2;C9J659	chr3	0.309654	588971962
RIOX2	Q8IUF8;Q8IUF8-4;Q8IUF8-2;Q8IUF8-3;D6RCB6;H0Y9L8	chr3	5.89468e-05	589091769
CLDND1	D6RD48;D6RAZ7;D6RCR8;D6RDI6;D6RFX6;D6RCE6;D6R9S8;D6RC11;A0A0R4J2F2;D6RA76;D6RDY1;D6RHU6;H0Y8T9;D6RDP6;D6RIU2;Q9NY35;Q9NY35-2	chr3	0.372673	589647863
CPOX	P36551;P36551-2;H0YA22;D6RER6	chr3	0.60572	589729397
ST3GAL6	A0A087WXB8;Q9Y274;C9J480;C9J0E2;C9IZL6;C9JXM2;C9JWJ3;C9J9Y4;Q9Y274-2;C9JMW7;C9JWI9;F2Z2F4	chr3	0.267266	589882187
CMSS1	Q9BQ75-2;Q9BQ75;C9J384;H7C515	chr3	0.0013808	590967788
TBC1D23	Q9NUY8;Q9NUY8-2;E9PGE5;C9IZ32;C9JAM5	chr3	0.914494	591410943
NIT2	Q9NQR4;H7C579;F8WF70	chr3	0.000137422	591484690
TOMM70	O94826	chr3	0.000625723	591513382
TFG	A0A6Q8PFY7;Q92734-2;Q92734;A0A6Q8PFC4;A0A6Q8PH89;A0A6Q8PH27;A0A6Q8PG00;A0A6Q8PG04;A0A6Q8PGS4;A0A6Q8PF40;Q92734-4;Q92734-3;C9JJP5;C9JUE0;C9JTY3;A0A6Q8PF51	chr3	0.892639	591859246
SENP7	Q9BQF6;Q9BQF6-2	chr3	0.224104	592474156
TRMT10C	Q7L0Y3	chr3	2.40533e-06	592711819
PCNP	Q8WW12;Q8WW12-2;Q8WW12-3	chr3	0.479449	592724131
ZBTB11	O95625	chr3	0.915149	592798840
RPL24	P83731;C9JNW5	chr3	0.0812109	592831042
CEP97	Q8IW35;Q8IW35-2;E9PG22;F8WF91	chr3	6.06846e-05	592874544
ALCAM	F5GXJ9;Q13740-2;Q13740;H7C543;Q13740-4;Q13740-3	chr3	0.968082	596516860
CBLB	Q13191;A0A2R8Y8D8;A0A2R8Y5E1;Q13191-3;Q13191-2;A0A2R8YFD4;C9JU85;A0A2R8Y7I2;A0A2R8YDW4;A0A2R8Y875;C9K048;C9JRB3;A0A2R8Y582	chr3	0.137232	596805412
BBX	Q8WY36;Q8WY36-2;C9JA69;C9J8D0;C9JZA0;C9JYU6;C9K0D1;C9JSH4;C9JIZ2;C9JNU3;C9IYS9;C9IYG9;C9J0J4;C9JE62;C9JC04;H7C1U1;C9J067	chr3	0.442196	598672887
CD47	Q08722;Q08722-4;H7BYS8;A0A2R8Y484;Q08722-2	chr3	0.00457394	599193042
CIP2A	A0A087X211;Q8TCG1;Q8TCG1-2;F8WAX6;F8WF26	chr3	0.610562	599699815
ABHD10	Q9NUJ1;Q9NUJ1-3	chr3	0.10756	603128961
GCSAM	Q8N6F7-3;Q8N6F7;Q8N6F7-2;C9JY41;F2Z3F7	chr3	0.915686	603270790
CD200	U3KQG5;P41217-2;P41217;P41217-3;F8W7G1;U3KQQ2;F8WC99	chr3	0.692702	603482298
BTLA	Q7Z6A9-2;Q7Z6A9	chr3	0.980684	603613917
ATG3	Q9NT62;Q9NT62-2;F8WDI0;C9JNW8	chr3	0.011503	603682461
SLC35A5	Q9BS91;F8WDF8;H7BXF8	chr3	0.265657	603711660
NEPRO	Q6NW34;Q6NW34-2;E9PFF8;C9J9E3;F8WDL7;F8WBQ8	chr3	0.311751	604152395
SPICE1	Q8N0Z3;H7C5N4;C9IZF0;C9J5T2	chr3	0.243229	604592669
NAA50	E7EQ69;Q9GZZ1;C9J5D1;A0A087WWJ2;Q9GZZ1-2;B0AZT5;C9J5J3;C9JZU6;A0A0D9SF32;F8WCK0	chr3	0.00102437	604866409
ATP6V1A	P38606-2;P38606;C9JVW8;C9JA17	chr3	0.945239	604896984
GRAMD1C	Q8IYS0;E9PHT3;Q8IYS0-2;C9J7B8	chr3	0.000304971	604978133
QTRT2	Q9H974;Q9H974-4;Q9H974-3;Q9H974-2;C9JJ71;C9K0B6	chr3	0.596025	605155784
ZBTB20	Q9HC78-2;Q9HC78;C9JCX0;M0QZ57	chr3	0.0800149	605464451
LSAMP	H3BLU2;Q13449;F5H5G1;C9J5G3	chr3	0.0429314	606952314
B4GALT4	C9J3R8;O60513;E7ETS9;C9J4S5;C9J5S0;C9JE00;C9JA31	chr3	0.243421	610361683
ARHGAP31	Q2M1Z3;C9J652	chr3	0.842831	610444334
POGLUT1	Q8NBL1;H7C5H0;F8WEW4;B4DVA9	chr3	2.58326e-06	610618914
TIMMDC1	Q9NPL8;C9JU35;G3XA94;C9JR82;H7C5U1;F8WAU6;F8WB00;F8WC42	chr3	0.0241643	610648498
ADPRH	P54922;C9JZW7	chr3	0.384385	610729219
COX17	Q14061;H7C4E5;C9J8T6	chr3	9.89411e-07	610804464
GSK3B	P49841-2;P49841;A0A3B3ITW1	chr3	0.570232	610971272
FSTL1	Q12841;Q12841-2;C9J5G4	chr3	0.776061	611542244
NDUFB4	O95168;O95168-2;C9JXQ9;F2Z3P9	chr3	0.415098	611746279
RABL3	Q5HYI8;C9JXM3;F8WF50;F8WDC7;F8WAX9;H7C533	chr3	0.523579	611834889
GTF2E1	P29083;E9PER7;C9IYL4;C9J329	chr3	0.0167124	611892588
HCLS1	P14317;E7EVW7;P14317-2;F8WDD5;F8WEZ6	chr3	0.836359	612781350
GOLGB1	Q14789-3	chr3	0.0337269	612813150
GOLGB1	H0Y867	chr3	0.854547	612813150
GOLGB1	Q14789-4;E7EU81	chr3	0.95962	612813150
GOLGB1	Q14789-2	chr3	0.162713	612813150
IQCB1	Q15051;Q15051-2;Q15051-3;C9JVC4;C9JXD7	chr3	0.749355	612919712
EAF2	Q96CJ1;B4DWJ3;Q96CJ1-2;F8WF04;F8WCI9	chr3	0.00300957	612985134
CD86	P42081-6;P42081-3;P42081;C9JXS1;H7C4F8;P42081-4;P42081-2;P42081-5	chr3	0.00630156	613205313
CSTA	P01040;C9J0E4	chr3	0.538453	613475199
FAM162A	Q96A26;F8W7Q4;E9PH05	chr3	0.00278979	613534127
KPNA1	P52294;C9JYI4;C9JWD9;C9J4U1;C9J352;F2Z3G4	chr3	0.0198584	613571853
PARP9	Q8IXQ6-2;Q8IXQ6;Q8IXQ6-3;G5E9U8;C9K0E5	chr3	0.136427	613677875
DTX3L	Q8TDB6;Q8TDB6-2	chr3	0.0860252	613714289
PARP14	Q460N5;Q460N5-1;Q460N5-4;H7C5R8;Q460N5-3;Q460N5-5;A0A3B3ITD5;H7C4Y3	chr3	0.0337269	613830790
HSPBAP1	Q96EW2;Q96EW2-3;Q96EW2-2	chr3	0.455282	613889950
PDIA5	Q14554;Q14554-2;C9JY10;H7C4F9	chr3	0.94425	614216976
SEC22A	C9JRY4;C9JNZ0;Q96IW7;C9JDJ8;F8WAU7;C9JR77;C9J463;C9JZ27	chr3	0.361133	614351878
HACD2	Q6Y1H2	chr3	0.264789	614640771
MYLK	Q15746;Q15746-5;Q15746-2;Q15746-6;Q15746-3;Q15746-4;Q15746-7;Q15746-11;Q15746-9;D6R9C2	chr3	0.813789	614760000
KALRN	H7BXZ5;O60229;O60229-4;C9IZQ6;O60229-2	chr3	0.844741	615183320
UMPS	P11172;P11172-3;P11172-2;E9PFD2;P11172-4;F2Z3P2;F2Z303;F8WDG4	chr3	0.174222	615880384
ITGB5	P18084;H7C4W1;V9GZ57;H7C5U2;V9GYZ1;H7C580	chr3	0.992095	615911899
ZNF148	Q9UQR1;C9K0U4;C9J6Y6;G5E9X2;C9JRX0;Q9UQR1-2	chr3	0.390475	616375620
SNX4	O95219;O95219-2;F8W9T3;F8WDD4	chr3	0.615127	616596601
OSBPL11	Q9BXB4	chr3	0.124152	616678809
ALDH1L1	O75891;O75891-3;O75891-2;O75891-4;C9IZ36;C9JYZ6;C9JY00;D6RFJ7;F2Z324;F8WC34	chr3	0.960136	617253513
CHCHD6	J3QTA6;Q9BRQ6;J3QTB2;H0Y922	chr3	0.68707	617854191
PLXNA1	Q9UIW2	chr3	0.79262	618132644
MCM2	P49736;H0Y8E6;F8WDM3;H7C4N9	chr3	0.143739	618748361
ABTB1	Q969K4;Q969K4-4;Q969K4-3;Q969K4-2;F2Z3F5;H7C4W8	chr3	0.0504965	618822886
MGLL	Q99685;A0A3B3ITT3;C9JAM4	chr3	0.976625	618839013
SEC61A1	B4DR61;P61619;P61619-3;F8W776;Q8TC24;Q9H9S3-2;Q9H9S3-3;Q9H9S3;H7C1Q9;C9JXC6;H7C069;A6NK38;F2Z2C7;A6NIF9;C9JJV4;H7C1S8	chr3	0.541089	619201592
RUVBL1	Q9Y265;Q9Y265-2;E7ETR0;H7C4G5;H7C4I3;J3QLR1	chr3	0.0418474	619214729
EEFSEC	P57772;P57772-2;C9J8T0	chr3	0.00142497	619303432
RPN1	P04843;B7Z4L4;F8WF32	chr3	0.932081	619769920
RAB7A	P51149;C9J8S3;C9J4V0;C9J4S4	chr3	0.688857	619843620
ACAD9	Q9H845;H0Y8Z9;D6RCD8	chr3	0.00783449	620029547
GP9	P14770	chr3	0.606413	620210730
RAB43	Q86YS6;Q86YS6-2;C9JFM7;REV__Q8WY22;REV__A0A5F9ZHY7;REV__Q13751	chr3	0.962243	620237520
ISY1	Q9ULR0;Q9ULR0-1;Q9ULR0-2	chr3	0.523579	620277366
CNBP	P62633-8;P62633-4	chr3	0.0914201	620317778
CNBP	P62633-2;P62633;P62633-7;P62633-3;D6RAT4	chr3	0.0844564	620317778
COPG1	Q9Y678;H0Y8X7;D6RG17;H0Y8G2	chr3	0.0251953	620399557
HMCES	Q96FZ2;E7EMP6;D6R9T3;D6RAZ3;D6RGK7;D6RAI0	chr3	0.489863	620428779
H1-10	Q92522	chr3	0.811024	620464722
MBD4	O95243-2	chr3	0.695895	620580898
PLXND1	Q9Y4D7;Q9Y4D7-2;H0YAB2;H0YAM9	chr3	0.365346	620705165
TMCC1	O94876;E9PC87;O94876-2;Q6N039;D6RBT7	chr3	0.809804	620797743
PIK3R4	Q99570;D6RJ98;D6RAC3;D6RBB7	chr3	0.503408	621828885
ATP2C1	P98194-3;P98194-4;H0Y9V7;H0Y9S7;H0Y8X9;D6RGE9;D6R9U9	chr3	0.165301	622000546
NUDT16	Q96DE0;Q96DE0-3;Q96DE0-4;Q96DE0-2	chr3	0.866246	622531622
MRPL3	H0Y9G6;E7ETU7;P09001;D6RC14;E9PF06;D6RBQ5	chr3	0.000651541	622612163
ACP3	P15309;P15309-2;P15309-3;E9PFE6	chr3	0.517953	623467320
DNAJC13	O75165;A0A3B3IRM0;H0Y8Q2;H0YA63	chr3	0.970482	623567453
UBA5	Q9GZZ9;E7EQ61;E7EWE1;Q9GZZ9-2;C9J5W5;C9JRV9;C9J0F6;D6RJC9	chr3	0.944526	623804397
CDV3	Q9UKY7;H0Y8K3	chr3	0.174791	624723637
CDV3	D6R9V8;D6RFH2;Q9UKY7-3;D6RDN0;D6R973	chr3	0.190122	624723637
TOPBP1	Q92547;A0A2R8YD63	chr3	0.543171	624748126
TF	P02787;H7C5E8;F8WCI6;F8WEK9;C9JVG0;C9JB55;F8WC57;CON__Q2HJF0	chr3	0.00532702	624895991
SRPRB	Q9Y5M8;H7C4H2;C9J5Z8	chr3	0.314189	624933974
RAB6B	Q9NRW1;Q9NRW1-2;J3KR73;C9JU14;C9JB90;C9J0I2	chr3	0.55153	624974186
ANAPC13	Q9BS18	chr3	0.79262	625627657
CEP63	Q96MT8-3;Q96MT8-2	chr3	0.370624	625635650
MSL2	Q9HCI7;Q9HCI7-2;C9IZ03;C9IZG7;C9J5S2	chr3	0.853875	627298868
PCCB	E7EX59;P05166;P05166-2;E7ETT1;E9PDR0;C9JQS9;E7ETT4;E7EUY3;E9PEC3;F8WBI9;E7ENC1;C9JVY9;H7C5C9;C9JVW9;C9JAW3	chr3	0.17271	627400291
STAG1	Q8WVM7;Q8WVM7-2;Q68DW7;C9JJQ0;H7C595;F8WF82;F8WCB3	chr3	0.00607123	627486187
NCK1	P16333;P16333-2;C9JAB9;C9JVV5;C9J869;C9K098;H7C5C7;C9J0K5	chr3	0.926272	628012159
DBR1	Q9UK59;F8WAY1	chr3	0.616113	629310939
ARMC8	Q8IUR7-7;Q8IUR7;Q8IUR7-8;C9J2I1;C9JBY2;C9JAA7	chr3	0.44331	629337199
FAIM	Q9NVQ4;Q9NVQ4-3;Q9NVQ4-2;C9JDZ2	chr3	0.956776	629758557
PIK3CB	P42338;H0Y871;Q68DL0;F8WDJ8;H7C527;H7C565;C9JYX0	chr3	0.536255	629802649
MRPS22	G5E9W7;G5E9V5;P82650;H7C5H3;H7C5F2;P82650-2;H7C5L9;C9J5D8	chr3	0.0443934	630155757
COPB2	P35606;P35606-2;H0YAC7;D6R997;D6RBT6;D6RBZ7;D6RCL6;D6RBG7;H0Y938	chr3	0.0524492	630503897
RBP1	P09455;A0A0A0MTB9;H0YAK8	chr3	0.225357	630667385
NMNAT3	A0A2R8YFG2;Q96T66-2;Q96T66;Q96T66-3;A0A2R8YE08;A0A2R8Y594;A0A2R8YGL3;A0A2R8YEU0;D6REC8;D6R975;D6RGH7;D6RHV4	chr3	0.0482728	630710131
SLC25A36	Q96CQ1;J3KQA4;Q96CQ1-4;Q96CQ1-3;D6RB26;D6RCF5;F6SDC8;A0A3B3ISS3;Q96CQ1-2	chr3	0.000385729	632091781
ZBTB38	Q8NAP3;D6RBC4;A0A1B0GV48;D6R9I1;D6RJE1;D6RE69;D6RHD1;D6RAC4;D6RC86;D6RGK1;D6R9U6;D6R9J6	chr3	0.308634	632474164
RASA2	A0A0A0MSJ9;Q15283-2;Q15283;D6RBA9	chr3	2.47286e-06	632636978
RNF7	Q9UBF6;Q9UBF6-4	chr3	0.725047	632888200
ATP1B3	P54709;P54709-2;C9JA36;C9JXZ1;H7C4L9;H7C547;F8WBY4;C9J6S2	chr3	0.00772202	633026075
XRN1	Q8IZH2-2;Q8IZH2;H7C5E4;Q8IZH2-3;H7C583;F8WDA0;C9JCZ8	chr3	0.796236	633456558
ATR	Q13535;Q13535-3;Q13535-2;A0A590UJ01;H0Y8R8;D6RFJ6;D6RIG7	chr3	0.00220437	633598958
PLS1	Q14651;C9JAM8;C9J359;C9J0F3;C9JU08;C9JAM3;C9JVY2;C9JYI1	chr3	0.443076	633746344
U2SURP	O15042-2;O15042;E7ET15;O15042-3;H0Y8D9;E7EW00;C9J5L1;C9JDJ7;U3KPT1	chr3	0.811024	634114448
SLC9A9	Q8IVB4;F8WF83;C9IZP1	chr3	0.230962	634415173
DIPK2A	Q8NDZ4;E7ET39;Q8NDZ4-2;C9JY09	chr3	0.290548	635121774
PLSCR1	H7C5I5;C9J7K9;O15162-2;O15162;C9J9P4;C9J0H3;C9JE06	chr3	0.448887	637665131
GYG1	P46976-2;P46976;C9JQ42;G5E9W8;P46976-3;C9J8R8;C9J7C7	chr3	7.14229e-05	640141359
HLTF	A0A0C4DGA6;Q14527;Q14527-2;H7C5K0	chr3	0.00236342	640180078
HPS3	Q969F9;Q969F9-2;G5E9V4;H7C5G2	chr3	0.364487	640279589
CP	P00450;E9PFZ2;H7C5R1;H7C5N5;D6RE86	chr3	0.382279	640312361
COMMD2	Q86X83-2;Q86X83;F8WC41;F8WBW1	chr3	0.948039	640888423
PFN2	C9J712;P35080;C9J2N0;C9JQ45	chr3	0.82891	641114855
PFN2	C9J0J7;G5E9Q6;P35080-2	chr3	0.201113	641114855
TSC22D2	O75157;O75157-2;H0Y865	chr3	0.396705	641558286
EIF2A	Q9BY44;Q9BY44-3;F8WAE5;Q9BY44-4;Q9BY44-2;C9IZE1;H7C5R5;H7C5Q3;F8WF18;F8WAT3	chr3	0.135818	641696629
SELENOT	A0A087WVA1;P62341;Q6IAK0;F8WBD0	chr3	0.457902	641752826
SIAH2	O43255;C9J9D7	chr3	0.95272	641891076
MBNL1	Q9NR56-6;Q9NR56-2;Q9NR56-5;H7C4T5;Q9NR56-3;Q9NR56-4	chr3	0.0708984	643393779
MBNL1	C9JP00;A0A0A0MQX8;Q9NR56;Q9NR56-7;Q86VM6;C9JCX1;H7C4Y1;C9J4T8	chr3	0.483227	643393779
RAP2B	P61225	chr3	0.716388	644312177
DHX36	Q9H2U1;Q9H2U1-3;Q9H2U1-2;E7EWK3;A0A0G2JQU7;H7C5F5;A0A0G2JRP3;H7C514	chr3	0.214934	645422497
MME	P08473;A0A6Q8PFY6;C9J9X7;C9IYX7;C9JDZ3;Q3KQS6	chr3	0.40113	646174075
SLC33A1	O00400;A0A2R8YF57;H7C562;H7C577;A0A2R8Y5I5;A0A2R8YEX5;A0A2R8Y359;H7C532;A0A2R8Y6H1	chr3	0.733421	646970975
GMPS	P49915;P49915-2	chr3	0.534077	647020601
SSR3	C9JA28;Q9UNL2;Q9UNL2-2;C9J365	chr3	0.262433	647689504
CCNL1	Q9UK58;Q9UK58-6;Q9UK58-4;H7C4G1;Q9UK58-5	chr3	0.571009	648296459
PTX3	P26022	chr3	0.836359	648586801
RSRC1	Q96IZ7;C9J713;C9J367;C9JVB3;C9J8Q2;F8WDM0;H7C5Q0;H7C558	chr3	0.994833	649255806
GFM1	Q96RP9;C9IZ01;F8WAU4;C9JA25	chr3	0.500803	649794478
LXN	Q9BS40;H7C5A4	chr3	0.035274	649795773
IFT80	Q9P2H3-3;F5GZP3;H3BRJ5;Q8IWR1;C9J9F0;C9IZE0;C9JE08;C9J614;C9IY67;C9JUI1;C9JNB9;F8WCB0;C9J627;C9JSB1;Q9P2H3	chr3	0.61287	651406937
SMC4	Q9NTJ3;E9PD53;Q9NTJ3-2;C9JR83;C9JWF0;C9IYK2;C9JJ64;C9J9E4;C9JVD8;C9J578;F8WCB7	chr3	0.613277	651549225
KPNA4	O00629;H7C4F6	chr3	0.273751	651644958
PPM1L	Q5SGD2;Q5SGD2-4;Q5SGD2-3;Q5SGD2-2	chr3	0.164332	651905553
NMD3	C9JA08;Q96D46;C9J0B9;C9IZW9;C9K0C2;C9IY70	chr3	0.000247179	652254647
BCHE	F8WF14;P06276;F8WEX7;H7C4Y0;H0Y885	chr3	0.346412	656922855
PDCD10	C9J5C3;Q9BUL8;C9J6F3;C9J363;C9JND6;H7C5M9;C9JSA3;C9J932;F8WDF3	chr3	0.202067	658833249
SERPINI1	Q99574;C9JDY5;H7C5T9;C9JQU8	chr3	0.467809	658885194
GOLIM4	F8W785	chr3	0.6611	659158640
SEC62	Q99442;F8WF48;F8WCJ7	chr3	0.835858	661116586
PHC3	Q8NDX5;Q8NDX5-7;Q8NDX5-2;E7EX82;H7C528;Q8NDX5-3;C9J6H0;H7C4H9;C9JYH7;C9JAU4;Q8NDX5-4	chr3	0.179473	661236683
PRKCI	P41743	chr3	0.768444	661372375
RPL22L1	C9JYQ9;H0Y8C2;Q6P5R6	chr3	0.00139216	662014826
TNIK	Q9UKE5-4;Q9UKE5-6;Q9UKE5;Q9UKE5-7;Q9UKE5-2;Q9UKE5-8;Q9UKE5-3;Q9UKE5-5;C9J338	chr3	0.887896	662208365
PLD1	Q13393-2;Q13393;Q13393-4;Q13393-3;H7C0L3;F8WBV7;C9IY79	chr3	0.88732	662750355
FNDC3B	Q53EP0;Q53EP0-2;C9JKH7	chr3	0.968082	663189529
TNFSF10	P50591	chr3	0.0153496	663655459
NCEH1	A0A0A0MTJ9;Q6PIU2;Q6PIU2-2;Q6PIU2-3;H7C046	chr3	0.0513451	663780200
TBL1XR1	Q9BZK7;A0A0D9SF63;A0A1B0GVH3;A0A0D9SFI2;C9IYU9;A0A1B0GUU2;A0A0D9SEW5;A0A0D9SF25;C9J7E1;C9JCW4;C9JLJ1;C9J3H2;C9JEC9;C9JBN1;C9JCK0;C9JTW8;C9J903	chr3	0.518105	668169291
PIK3CA	P42336;A0A2R8Y2F6;A0A6Q8PGN9;C9JAM9;A0A6Q8PGV1	chr3	0.000938195	670298065
ZNF639	Q9UID6;J3KR68;J3KR59;C9J3R1;C9IZP0	chr3	0.757877	670472982
MFN1	Q8IWA4;Q8IWA4-3;H7C5H5;Q8IWA4-2;C9JXQ1;C9JQT7	chr3	0.587087	670497660
GNB4	Q9HAV0;A0A6Q8PFE0;A0A6Q8PFV8;H7C5J5;A0A6Q8PFW8;A0A6Q8PG88;C9JD14	chr3	0.832848	670546039
ACTL6A	O96019;O96019-2;H7C5S0;C9JQT2;O94805	chr3	0.872486	670712837
MRPL47	Q9HD33;Q9HD33-2;Q9HD33-3	chr3	0.000190642	670738236
NDUFB5	H0Y886;O43674;E7EWP0;O43674-2;H7C568;A0A087WYD0	chr3	0.359948	670754641
USP13	Q92995;Q92995-2;H7C5J3	chr3	6.48528e-05	670802983
TTC14	Q96N46;Q96N46-2;Q96N46-3;F8WDA3;C9JCY7;F8WDH5	chr3	0.0301832	671752114
FXR1	P51114;B4DXZ6;P51114-3;C9JAJ4;H7C4S4;C9JYQ6;C9J5B4;C9IZ22;C9JZE0;C9JY20	chr3	0.925915	672018092
DNAJC19	Q96DA6;Q96DA6-2;F2Z3A7;G5E9V2;A0A2R8Y839;A0A2R8Y817	chr3	0.000160527	672133660
ATP11B	Q9Y2G3;H7C4W6;H7C4E6;H0Y854;A0A0C4DG94;H0Y8C7	chr3	0.90611	673943454
DCUN1D1	Q96GG9;F8WC32	chr3	0.44371	674088025
DCUN1D1	C9JVE2;C9J8R4;C9JRU6;C9J0B2;C9JRE2;C9JAV2;H7C216;Q6PH85-2;Q6PH85	chr3	0.273191	674088025
MCCC1	Q96RQ3;E9PHF7;F5GYT8;E9PG35;G5E9X5;F8WDI3	chr3	0.00266207	674165169
LAMP3	E7ETP9;Q9UQV4;C9JDI8;C9JYP5	chr3	0.0183293	674272166
KLHL6	A0A0C4DGF2;Q8WZ60	chr3	0.0108052	674637502
YEATS2	Q9ULM3;H0Y6M6	chr3	0.322777	674847748
PARL	C9JNP8;Q9H300-2;Q9H300;F8WCQ4;A0A1W2PS40;A0A1W2PP11;H7C0U0;H7C045;H7C122;A0A1W2PP66	chr3	0.156592	674979222
EIF2B5	Q13144;A0A3B3IUB1;A0A3B3ISX3;A0A3B3IRP4;A0A3B3ISM8;A0A3B3IUF2;A0A3B3IS56;A0A3B3ITQ2;A0A3B3ITG6;A0A3B3ISS1;A0A3B3ISI2;A0A3B3ISV1;A0A3B3IST9;A0A3B3ITK8;A0A3B3IT53;C9JRD9;H7C2X0;A0A3B3ISA5	chr3	0.573151	675284989
DVL3	Q92997-2;Q92997;F8WCF1;A0A3B3ISG4	chr3	0.811817	675305328
AP2M1	A0A087WY71;Q96CW1-2;Q96CW1;E9PFW3;C9JGT8;C9JJD3;C9JTK4;C9JPV8;H7C4C3	chr3	0.585674	675324640
ABCF3	Q9NUQ8;Q9NUQ8-2;F8WCU6	chr3	0.911371	675335974
ALG3	F8WF93;H7BZZ2;F8WE30;H7C0X4;Q92685	chr3	0.0411488	675392252
PSMD2	Q13200;Q13200-2;C9JPC0;H7C1H2;H7C2Q3;F8WBS8	chr3	0.0954045	675449149
EIF4G1	E7EX73;F8WCF2	chr3	0.616265	675464446
EIF4G1	E7EUU4;Q04637-8;E9PGM1;Q04637-7;C9K073;C9J2Z7;H7C044;A0A6Q8PFB2;H7C0V6;C9JHW9;C9JIH5;C9JSU8;C9JWW9;C9JWH9;C9J556;C9JWH7;REV__C9JQZ6;REV__F5H7J8;REV__Q8NEG2-2	chr3	0.222424	675464446
EIF4G1	Q04637-3;Q04637;Q04637-9;Q04637-4;Q04637-6;C9JF13	chr3	0.542149	675464446
POLR2H	C9JLU1;P52434;P52434-4;P52434-2;P52434-3;P52434-5	chr3	0.0682197	675511669
VPS8	C9JJN9;Q8N3P4-3;Q8N3P4;Q8N3P4-2;C9JP71;C9JG07;C9JKL0;C9JIA0;C9JPI1;F8WB24;H7C058;H7C322	chr3	0.839796	675962094
EHHADH	Q08426;Q08426-2;C9JJE0	chr3	0.738436	676340575
SENP2	Q9HC62;Q9HC62-2;H7C1A0;C9IYB7;F8WED6;F8WCX8;F8WED7;F8WET6	chr3	0.543143	676732447
IGF2BP2	F8W930;Q9Y6M1-1;Q9Y6M1;Q9Y6M1-5;Q9Y6M1-6;Q9Y6M1-3;Q9Y6M1-4	chr3	0.815116	676793081
TRA2B	P62995;P62995-3;H7BXF3;H7C2L4;P62995-2	chr3	0.62454	677064509
DGKG	P49619-3;P49619-2;P49619;H7C0L0	chr3	0.893757	677255619
DNAJB11	Q9UBS4;H7C2Y5	chr3	0.65447	677717354
AHSG	P02765	chr3	0.0324357	677763011
HRG	P04196	chr3	0.25908	677810167
KNG1	P01042-2;P01042-3	chr3	0.429558	677867299
EIF4A2	Q14240-2;F8WE11	chr3	0.206501	677933156
EIF4A2	Q14240;E7EQG2;J3KSN7;E7EMV8;E9PBH4;C9JUF0	chr3	0.780541	677933156
RFC4	P35249;C9JZI1;P35249-2;C9J8M3;C9JTT7;C9JXZ7;C9JGY5;F8WE44;H7C1P0;C9JW34	chr3	0.000829008	677939831
ST6GAL1	P15907;H7C472;C9J6X5;C9JFM4;C9K0R8;C9JR47;C9JI90;C9JTR0;C9JPG6;C9JKG0;C9IYS8	chr3	0.430331	678080276
LPP	Q93052;A0A087WZF1;C9JUT4;C9J5C8;C9J4E3;C9JXK9;C9JIY7;C9JT42;C9J3U9;C9J1K7;C9J2R5;C9JE51	chr3	0.132773	679303235
CCDC50	Q8IVM0-2	chr3	0.965288	682479036
MB21D2	Q8IYB1	chr3	0.896214	683946766
OPA1	O60313-2;O60313-10;O60313;O60313-11;O60313-9;E5KLJ9;A0A2R8YDM2;A0A2R8Y3X5;O60313-13;C9JMB8;A0A2R8YE78;A0A2R8YFD1;A0A2R8YGE5;A0A2R8YD53;A0A2R8Y4Q3;A0A2R8Y4G4;A0A2R8YE54;H7C141;A0A2R8Y5G3;A0A2R8Y5E2;C9JY58;H7C321;H7C3G2	chr3	0.00041519	684743095
HES1	Q14469	chr3	0.450095	685286099
GP5	P40197	chr3	0.326618	685544772
ATP13A3	A0A2R8Y635;Q9H7F0;A0A2R8YDN7;Q9H7F0-2;H7C1U7	chr3	0.135965	685552623
LSG1	Q9H089;F8WFC6;H7C2X7	chr3	0.280204	685790742
ACAP2	Q15057;A0A087X1H5;A0A0U1RQT1;H7C3Q8;H7C3K3;C9J8L1;F8WAU0	chr3	0.0664402	686424696
PPP1R2	P41236;E7EMN6;E7EUI7;Q6NXS1	chr3	0.731897	686664379
APOD	C9JF17;P05090;C9JX71;F8WBT9	chr3	0.0216768	686718656
TNK2	Q07912;A0A5F9ZHJ2;A0A5F9ZI29;C9J1X3;A0A5F9ZHP4;Q07912-3;A0A499FJ16;A0A5F9ZGX5;Q07912-2;A0A5F9ZHL4;A0A5F9ZHB0;A0A5F9ZHQ1;A0A5F9ZHI7;A0A5F9ZH01;A0A5F9ZHD0;A0A5F9ZGY5;A0A5F9ZH66;A0A5F9ZHX6;A0A5F9ZI44;A0A5F9ZHC7;A0A5F9ZHP9;A0A5F9ZHK8	chr3	0.336523	687013315
TFRC	P02786;G3V0E5;H7C3V5;F8WBE5;Q9UP52-2	chr3	0.0431502	687177134
PCYT1A	P49585;C9JEJ2;C9J050;H7C1T3;C9J2E1;C9JPY0;C9JVS0;F8WAZ5;F8WBU2	chr3	0.447337	687364173
UBXN7	O94888;C9JAT7;F8WB69;C9JD50;H7BYF4	chr3	0.56688	687497613
RNF168	Q8IYW5	chr3	0.948865	687618734
FBXO45	P0C2W1;C9JLC0	chr3	0.00171426	687718562
PIGX	C9JLT7;C9JF71;C9JFU3;F8WEJ3	chr3	0.93554	687789726
PAK2	Q13177;H7C1X3	chr3	0.907844	687889808
SENP5	Q96HI0-2;Q96HI0;H7C424;C9JHT8	chr3	0.800267	688017807
NCBP2	P52298;P52298-3;C9JQX9;B3KSB0;P52298-2;F8WE41;A6PVI3	chr3	0.781679	688085353
NCBP2AS2	Q69YL0	chr3	0.894132	688092625
DLG1	Q12959-7;Q12959;Q12959-6;A0A590UKA8;Q12959-3;A0A590UJR5;Q12959-5;A0A590UJ68;A0A590UJS9;A0A590UK48;A0A590UJ81;A0A590UJR4;A0A590UJX2;Q12959-9;Q12959-8;A0A590UK81;A0A590UJ29;A0A590UJ64;C9JUA9	chr3	0.0182884	688192511
BDH1	Q02338;E9PCG9;C9JM78;C9JQ90;A0A0G2JRX6;H7C2W1;C9JEB9	chr3	0.122554	688659734
RUBCN	Q92622;H0Y6E6;Q92622-3;Q92622-2;H7C357;E9PEM3;H7C3H3	chr3	0.0381673	688818818
FYTTD1	Q96QD9;Q96QD9-2;Q96QD9-3;H9KVC6;Q96QD9-4;H9KVD1;H9KVC1;H9KVD5	chr3	0.161291	688887130
LRCH3	Q96II8;Q96II8-2;Q96II8-3;Q96II8-4;E9PD99;H7C1G3;H7C0J8;F8WFB5	chr3	0.39878	688941177
RPL35A	P18077;C9K025;F8WBS5;F8WB72	chr3	0.215504	689100141
PIGG	E7EM50;Q5H8A4-4;Q5H8A4-2;Q5H8A4;D6RFE8;E7EWV1;Q5H8A4-5;Q5H8A4-6;Q5H8A4-3;D6R9J9;D6RD39	chr4	0.802756	689944720
ATP5ME	P56385	chr4	0.139416	690117946
GAK	O14976;O14976-2;A0A087X1U9;H0Y8H5;D6RAW3;D6RC24;D6RE78;D6RF16;H0Y9M4;D6RAQ7;H0YA39	chr4	2.73786e-05	690294786
DGKQ	P52824;H0YA20;H0Y8Q7;D6RJB4	chr4	0.58656	690404397
IDUA	P35475;P35475-2;D6R9D5;H0Y9R9	chr4	0.0462988	690432507
CTBP1	Q13363;Q13363-2;D6RAX2;E7ESU7;E7EPF8;E9PGB1;H0Y8W7;A0A087WYL1;H0Y8U5;H0Y9M9;E7EUB3	chr4	0.738452	690656955
MAEA	E7ESC7;Q7L5Y9;B4DQT1;B4DVN3;Q7L5Y9-3;D6REW7;Q7L5Y9-2;D6RE80;D6RIB6;Q7L5Y9-4;D6RDW4;Q7L5Y9-5;D6RA86;D6RID6;D6R8Z3	chr4	0.994322	690735397
UVSSA	Q2YD98;Q2YD98-2	chr4	0.0030713	690791201
SLBP	F8W8D3;Q14493;E7EUV9;H0YAE8;Q14493-2;H7C4H8	chr4	0.802889	691138241
TACC3	Q9Y6A5;A0A494BZT8;A0A087WUE2;E7EMT0;C9JA91;A0A494C117;H0Y8F2;F8WC55	chr4	0.507405	691158368
FGFR3	P22607-2;P22607;P22607-4;P22607-3;A0A0A0MR25;A0A3B3ISD1;H7C265;E7EU09;D2CGD1;A0A5S6RJB7;S4R381;I6LM06;P21802-18;P11362-2;P21802-16;P11362;P11362-19;P21802-3;P21802;P11362-7;H7BXU9;P21802-5;E7EVR7;P11362-6;P11362-20;P21802-20;P21802-6;P21802-17;P21802-2;P11362-5;P21802-8;P11362-3;P21802-22;P11362-14;P11362-4;P21802-23;P21802-21;P21802-4;P21802-15;P11362-21	chr4	0.451401	691238803
LETM1	O95202;O95202-2;O95202-3	chr4	0.164332	691256989
NSD2	O96028;D6R9V2;O96028-7;O96028-2;O96028-4;D6RIS1;H0Y9L4;H0Y9U6;D6RFE7;REV__P42081-2;REV__P42081-5;REV__P42081-6;REV__P42081-4;REV__H7C4F8;REV__P42081-3;REV__P42081	chr4	4.18423e-05	691316903
NELFA	A0A0C4DFX9;Q9H3P2;H0Y3X6;H7C2C7;C9JHL4;C9JEM7;Q9H3P2-7;H7C0W2;F8W954;F8WF98;H7C3C2;H7C2M8	chr4	0.974203	691428227
HAUS3	Q68CZ6;A0A5F9ZHQ7;Q68CZ6-2;D6R993	chr4	0.637397	691524508
TNIP2	Q8NFZ5;D6RGJ2;Q8NFZ5-2	chr4	0.922016	692187158
SH3BP2	P78314;P78314-3;P78314-4;H0YAD9;D6RC64;D6RAB4;D6R995;D6RER9;D6RBL6;P78314-2	chr4	0.0238118	692238581
ADD1	P35611;P35611-3;E7EV99;E7ENY0;P35611-5;H0Y9H2;A0A0A0MSR2;D6RAH3;D6RF25;D6RJE2;H0YG19;H0YFD8	chr4	0.0212874	692289354
MFSD10	Q14728;D6RIZ4;D6RA47;D6RE79;D6R9N3	chr4	0.0969433	692376071
NOP14	P78316;E9PFK5;P78316-2	chr4	0.00683005	692383443
HTT	P42858;A0A3B3ITM9;A0A3B3ISR3;A0A3B3IU25;H0YA07	chr4	0.00147293	692486873
LRPAP1	P30533;A0A3B3IRQ7;D6REW6	chr4	0.598899	692949122
LYAR	Q9NX58;D6RDJ1	chr4	0.148619	693713211
STX18	Q9P2W9;D6RF48	chr4	0.152039	693861252
WFS1	O76024;A0A669KAX3;H0Y9G5;A0A669KBF0;A0A669KB26	chr4	0.152885	695715359
MAN2B2	Q9Y2E5;H0YA68;E9PCD7;Q9Y2E5-2	chr4	0.0962153	696020699
S100P	P25815	chr4	0.892869	696139388
BLOC1S4	Q9NUP1	chr4	0.000311283	696161684
TADA2B	Q86TJ2-3;Q86TJ2-2;Q86TJ2;D6RC20;D6RJ05	chr4	0.855409	696487409
GRPEL1	Q9HAV7	chr4	0.127994	696504405
ACOX3	O15254;O15254-2;D6RJ89	chr4	0.752233	697811792
WDR1	O75083;D6RD66;O75083-3	chr4	0.0206474	699519849
RAB28	P51157-2;P51157;P51157-3;H0Y9S6;Q8WVF3;H0Y9G4;H0Y927	chr4	0.186844	702806864
BOD1L1	Q8NFC6;F8WDD0	chr4	0.0111445	703014248
BST1	A6NC48;Q10588;H0Y984;Q10588-2;H0Y8G4;H0Y9Q9	chr4	0.832415	705148575
CD38	P28907;H0Y950;P28907-2	chr4	0.0236227	705223785
TAPT1	Q6NXT6;Q6NXT6-2;D6RBK3;H0Y985	chr4	0.536946	705606015
QDPR	P09417;P09417-2;B7Z415;D6RGG7;H0Y8F7;D6RHJ7	chr4	0.829702	706905771
LAP3	P28838-2	chr4	0.127275	707022708
MED28	Q9H204;H0YAA8	chr4	0.268484	707060151
DCAF16	Q9NXF7	chr4	0.00304482	707246165
NCAPG	Q9BPX3;D6RA93	chr4	0.482832	707256489
GBA3	A0A087WTY7;Q9H227;A0A087WWR5;Q9H227-2	chr4	0.031365	712138424
DHX15	O43143	chr4	0.206501	713962951
SEPSECS	Q9HD40;Q9HD40-3;D6R969;J3KP25;Q9HD40-2;H0Y9D2	chr4	0.345804	714565524
PI4K2B	Q8TCG2;G5E9Z4	chr4	0.116444	714606173
ANAPC4	Q9UJX5;Q9UJX5-3;Q9UJX5-2;D6RAP6;D6RFM7	chr4	0.37025	714822773
SEL1L3	Q68CR1-2;Q68CR1;Q68CR1-3;REV__A0A494C0N4;REV__Q7Z4L5	chr4	0.014061	715192943
SMIM20	Q8N5G0-2;Q8N5G0;E5RH91	chr4	0.113591	715307340
RBPJ	Q06330;Q06330-7;Q06330-6;Q06330-4;Q06330-5;Q06330-2;Q06330-3;D6R927;D6RCM1;D6RA45;D6R946;D6RBQ8;H0Y8R3;D6RB37;Q9UBG7;Q5QPV1;D6R9X3;D6REC2;D6R9K5;D6RIZ8;D6RF98;D6RAT2;D6RIV8;Q9UBG7-2;D6REP3	chr4	0.529804	715608965
STIM2	A0A1X7SBY3;H0Y860;Q9P246;Q9P246-2;H7C5C6;H7C5A5;Q9P246-3;H7C5K2;R4GN82;R4GMP0;R4GNC5	chr4	0.929432	716303111
RELL1	Q8IUW5	chr4	0.565846	727036310
PGM2	Q96G03;Q96G03-2;E7ENQ8;E9PD70;H0Y921	chr4	0.00101484	727272170
TBC1D1	Q86TI0;H0Y8P0;C9JIE2;A0JNU9;H0YA01;H7C380;B5MCJ2	chr4	0.133321	727336594
KLF3	P57682;P57682-2	chr4	0.0674659	728109707
TLR1	Q15399	chr4	0.508135	728236187
FAM114A1	Q8IWE2;Q8IWE2-2;D6R9C9	chr4	0.00923452	728313187
RFC1	P35251-2;P35251;A0A1W2PP02;E0CX09;D6RAD2;H0Y8U4;H0Y9P8	chr4	8.82898e-05	728732966
RPL9	P32969;D6RAN4;A0A2R8Y5Y7;H0Y9V9;H0Y9R4	chr4	0.499335	728898097
LIAS	O43766;O43766-2;O43766-3;D6RCP8;A0A1X7SBR7;A0A1W2PPM2;A0A1W2PQE9;A0A1W2PRE7;A0A1W2PNQ5;Q6P5Q6;A0A1W2PQS9;A0A1W2PR40;B4E0L7;A0A1W2PQ87;A0A1W2PR81	chr4	0.284081	728904514
UGDH	O60701;O60701-3;O60701-2;E7ER83;E7ER95;D6RHF4;E9PBD2	chr4	0.000515273	728944265
UBE2K	P61086;P61086-2;D6RDM7;P61086-3;D6RFX1	chr4	0.95676	729143619
PDS5A	Q29RF7;Q29RF7-3;H0Y9L9;H0Y9L6;H0Y9X6	chr4	0.573829	729268373
N4BP2	Q86UW6-2;Q86UW6;H0YA93;D6R9J2;D6RC09	chr4	5.37506e-05	729502360
RHOH	Q15669;D6RG23;D6RA52	chr4	0.0688607	729636563
RBM47	A0AV96;A0AV96-2;D6R9D6;B7Z8Z7;D6REZ6;D6RBS9;D6R9M7;D6RBP6;D6RA49;D6RFL5;D6RCT1	chr4	0.00508442	729868777
UCHL1	P09936;D6RE83;D6R956;D6R974;D6RF53	chr4	0.139565	730701923
PHOX2B	Q99453	chr4	0.85213	731189592
TMEM33	P57088;D6RAA6;H0Y8N0;J3KN43;D6RBY2	chr4	0.765794	731380639
SLC30A9	Q6PML9;D6R9M6	chr4	0.353327	731436012
ATP8A1	Q9Y2Q0-3;Q9Y2Q0-2;Q9Y2Q0;Q4G1C1;H0YAA1;H0YAJ4;H0YAF4;H0Y8I6;F8VRS1;Q9NTI2-3	chr4	0.570707	731853883
GUF1	Q8N442	chr4	0.300174	734123930
GNPDA2	Q8TDQ7;Q8TDQ7-2;Q8TDQ7-3;Q8TDQ7-5;Q8TDQ7-4;V9GYK3;V9GYW0	chr4	0.526321	734127710
COMMD8	Q9NX08	chr4	0.0596065	736896297
NFXL1	Q6ZNB6;Q6ZNB6-2	chr4	0.191274	737292743
TEC	P42680;D6RB05;REV__E9PGB2	chr4	0.103814	737581293
SLAIN2	D6RIF6;H0Y9L2;D6REM5	chr4	0.240054	737787039
SLAIN2	Q9P270	chr4	6.84631e-05	737787039
FRYL	O94915;A0A286YEZ9;H0Y9X0;F2Z2S2;A0A6E1XQM6;A0A669KB90	chr4	0.184986	737942867
FRYL	D6R9B9	chr4	0.168163	737942867
OCIAD1	Q9NX40;D6RBN5;D6RDK6;D6RG39;Q9NX40-4;Q9NX40-3;Q9NX40-2;D6RIT9;D6RC55;D6RA54;D6RDI5;D6RIV2;D6RDK1;D6R9T5;D6R918;D6RI08;D6RBC5;D6RF07	chr4	0.431233	738250722
OCIAD2	Q56VL3;D6RD77;J3KPI9;Q56VL3-2	chr4	0.000631425	738330529
USP46	P62068-4;P62068;H7BZK6;P62068-3;O75317;P62068-2	chr4	0.922312	742036470
SCFD2	Q8WU76;Q8WU76-2;A0A087WUD7	chr4	0.698479	742318492
FIP1L1	Q6UN15-5;Q6UN15;Q6UN15-4;A0A0B4J203	chr4	0.370684	742823151
TMEM165	Q9HC07;V9GY93;Q9HC07-2;D6RBL0;D6RD79	chr4	0.371988	744841467
EXOC1	Q9NV70	chr4	0.0023759	745299158
CEP135	Q66GS9;Q66GS9-2	chr4	0.00512769	745394381
PPAT	Q06203;D6RCC8;D6RE15	chr4	0.882377	745838872
PAICS	P22234;P22234-2;E9PBS1;D6RF62	chr4	0.606414	745881251
SRP72	O76094;O76094-2;D6RDY6;R4GNC1	chr4	6.06846e-05	745913127
REST	Q13127;A0A1W2PQA1;Q13127-4;A0A6Q8PH19;L0B2V9;L0B1V4;A0A087X1C2;Q13127-3;L0B3M6;Q13127-2	chr4	0.531579	746353386
NOA1	Q8NC60	chr4	0.994322	746408860
POLR2B	C9J2Y9;P30876;C9J4M6;C9JMN3;C9JZW8	chr4	0.0944999	746423232
IGFBP7	Q16270-2;Q16270	chr4	0.515797	746476283
CENPC	Q03188;H0Y8J2;Q03188-2;H0Y9W1	chr4	0.000741377	756914272
STAP1	Q9ULZ2	chr4	0.74526	757004237
UBA6	A0AVT1;A0AVT1-2;A0AVT1-3;A0AVT1-4;H0Y8S8;H0Y9U5	chr4	0.00075568	757058162
YTHDC1	Q96MU7;J3QR07;Q96MU7-2;J3KS01;J3KRW0;J3KRG5	chr4	0.532689	757755897
UGT2B17	O75795;P54855;A0A0G2JMZ5;Q9BY64-2;P36537-2;P36537;Q9BY64	chr4	0.549612	757982683
SULT1B1	O43704;D6RD70;D6RIA8	chr4	0.79262	759166677
JCHAIN	P01591;D6RHJ6;C9JA05	chr4	0.862214	760101051
[truncated: 6,337 more rows]

## Sheet: 4C
genetic.subgroup	t11.14	HRD	HRD	t11.14	HRD	unclassified	HRD	t11.14	t4.14	HRD	t11.14	HRD	t11.14	HRD	t4.14	t11.14	t11.14	HRD	HRD	t4.14	unclassified	t4.14	t11.14	HRD	HRD	t11.14	HRD	HRD	t11.14	HRD	t4.14	t4.14	t11.14	t4.14	t11.14	t4.14	HRD	HRD	t11.14	HRD	t14.16	t11.14	HRD	HRD	HRD	HRD	HRD	HRD	HRD
chr9q.status	0	1	1	0	1	0	1	0	1	1	1	1	0	1	0	1	0	1	1	0	0	0	0	1	1	0	1	1	0	1	0	0	0	1	0	0	1	1	1	1	0	0	1	1	1	1	1	1	1
chr13q.status	0	0	0	1	0	1	1	0	1	1	0	0	0	0	1	0	0	0	0	1	1	1	0	0	1	0	0	0	0	0	0	1	1	1	0	0	1	1	0	1	1	1	1	0	1	1	0	0	0
chr1q.status	0	0	0	0	0	0	1	0	2	0	0	0	0	0	2	0	0	0	0	1	1	0	0	0	2	1	0	0	0	1	0	0	1	0	0	0	0	1	0	2	0	0	0	1	1	0	1	0	2
chr17p.status	0	1	0	0	0	0	0	0	0	0	0	0	0	0	0	0	0	0	0	0	0	1	0	0	0	0	0	0	0	0	0	0	0	1	0	0	0	0	0	0	0	0	0	0	0	0	1	0	0
ID	TMT10.plex01	TMT10.plex04	TMT10.plex05	TMT10.plex06	TMT10.plex07	TMT10.plex08	TMT10.plex10	TMT11.plex01	TMT11.plex03	TMT11.plex04	TMT11.plex05	TMT11.plex06	TMT11.plex07	TMT11.plex08	TMT11.plex09	TMT12.plex01	TMT12.plex02	TMT12.plex04	TMT12.plex05	TMT12.plex06	TMT12.plex08	TMT12.plex10	TMT13.plex01	TMT13.plex03	TMT13.plex04	TMT13.plex05	TMT13.plex06	TMT13.plex07	TMT13.plex08	TMT13.plex09	TMT13.plex10	TMT14.plex01	TMT14.plex02	TMT14.plex03	TMT14.plex04	TMT14.plex05	TMT14.plex06	TMT14.plex08	TMT14.plex09	TMT14.plex10	TMT15.plex01	TMT15.plex02	TMT15.plex03	TMT15.plex04	TMT15.plex05	TMT15.plex06	TMT15.plex07	TMT15.plex08	TMT15.plex09
ALDH5A1	-2.62941	-1.03828	1.23533	0.790693	2.07516	-0.819697	0.670985	-0.98288	-4.28633	1.09868	-0.452237	-1.44664	0.0789108	1.09012	-4.19879	1.54784	-1.75612	0.738595	1.19665	-2.85896	2.45248	-1.98014	-1.1837	0.887359	0.87568	0.802194	1.57581	2.84925	-0.0611321	0.200472	-2.02836	-1.18638	2.27889	-2.30262	0.0523565	-1.12512	4.39232	3.64856	0.163542	-1.32735	0.425879	3.13576	2.59242	1.4276	-1.27165	-3.09933	-0.812778	-0.57209	1.80995
DENND4B	0.625501	-0.773317	-1.27473	-1.09595	-1.22589	-0.753476	1.33696	-0.951632	3.02545	0.345463	-0.672012	0.831842	0.983169	-1.04428	-0.18732	0.274351	0.191952	0.223216	-0.828803	0.985027	-0.276521	1.98656	-1.04189	-0.421664	0.893448	-0.388871	0.465389	0.366366	-0.223537	-0.762605	0.711798	0.204223	-0.403862	1.30491	-0.169239	0.226229	-0.728532	-1.46182	-1.51082	0.824066	0.933172	-0.0292808	0.0361244	-0.460396	-0.212181	-0.613863	0.138581	-0.319657	-1.03765
EDEM3	-1.18411	-0.589646	-2.52402	-0.743804	-2.23437	-0.589367	2.30821	-2.6099	-0.833077	-2.63397	-1.65525	-1.35468	-1.63063	-0.0169873	2.17473	-0.446835	0.43742	-1.30754	0.770566	2.76496	0.600677	0.926696	-1.93082	0.694145	-1.23429	2.42693	-0.788641	-1.22115	1.33727	3.02171	-0.822209	-0.279174	0.662328	0.956895	-1.39881	0.654534	1.35616	-0.110397	0.264323	-0.898244	0.206594	0.237833	1.02064	0.491079	-1.08993	-1.40942	1.0074	-0.20881	0.592427
FGFR3	-4.86868	NA	-3.83128	-5.75449	1.60906	NA	NA	-8.01626	5.96262	NA	-4.27131	-3.93873	-1.6361	NA	NA	-5.30962	-2.31613	NA	-2.70068	4.81628	NA	NA	-5.64136	-1.80422	NA	-4.60214	-3.36416	-0.819716	NA	NA	NA	-2.89929	-0.22179	5.10911	NA	1.76243	-5.16953	NA	NA	NA	-4.07994	-0.92154	-1.74794	NA	-5.60259	-3.29512	2.99385	NA	NA
GFPT1	1.17273	-0.79059	-2.96345	0.511934	-1.12814	-0.241479	-1.49565	-0.328028	-0.702394	-2.0008	-2.13545	-1.16642	-1.26326	-1.78009	3.10951	0.477764	-0.46512	-1.65316	-0.279404	2.2351	1.2756	-0.482976	-0.701543	0.152491	-0.771399	1.41191	-2.11473	-1.66773	0.898896	-0.58919	-0.457735	2.02382	-1.45883	1.19196	5.36038	1.14985	0.538832	-1.11605	-1.47389	-1.29123	0.322285	-0.856882	-0.082827	-0.508652	-1.39935	-1.41376	-0.482201	-0.14548	-0.0743192
GPX1	-2.85614	1.32942	2.90104	-0.897384	2.89445	0.0520457	0.547618	0.84063	-1.38868	1.56475	0.677884	0.278981	0.0671746	2.43508	-2.46862	0.0541532	-0.637598	-0.228549	0.492285	-1.95244	2.16668	-1.41301	0.461797	1.49078	-2.84861	1.82491	3.79333	3.16296	-0.379773	0.524619	0.796248	-0.18308	-0.164363	-0.561234	-0.78187	-0.136266	0.844329	0.983234	0.0847607	0.308612	2.48074	0.813339	1.21264	0.788798	-0.0290606	1.72607	-0.0957163	0.302399	0.43857
HMGN5	-1.36332	-0.577034	-2.77925	-1.29681	-0.554041	0.81154	-0.951882	-1.13529	-0.910263	-2.29785	-3.63158	-2.98487	-0.785757	-0.198146	0.556531	-1.38748	-1.67083	-2.68179	-0.765475	0.307842	-0.300513	0.413698	-0.215273	-3.08036	2.0705	-3.08594	-4.24053	-2.27122	-1.17363	-1.80553	0.0679702	0.329931	0.0301831	-1.11388	-0.360147	2.63447	1.38081	-3.48689	-5.96529	-0.249041	-1.37646	1.05049	-1.71457	0.244684	-1.25538	-3.92442	-3.17489	-1.45416	-1.67267
HMGN5	-3.90667	-0.937946	-1.58484	0.459714	-1.55166	2.90841	1.47173	-1.31444	0.339963	-3.52777	-0.105955	-0.145817	-0.116048	-2.83734	0.556519	-0.586358	0.748636	-0.800518	-2.82436	0.274286	-2.381	0.509489	1.72894	-3.54532	2.00644	-4.00954	-4.56131	-2.71015	-3.56509	-1.31063	1.49444	2.77952	-2.36732	0.500236	0.92422	-0.204122	-0.176165	-4.15829	-2.05635	1.4845	-3.40459	-2.46991	-1.34479	-2.5458	3.1657	-4.24153	-1.65291	0.522819	-3.12624
LGALS1	-0.31219	-4.32392	-3.36949	0.554379	-0.465818	-2.90938	-1.75812	-3.25981	-3.53949	-2.22019	-4.33354	-2.41291	-2.85023	-4.56354	-0.133377	-2.59037	-2.49892	-3.73019	-1.39428	1.49077	-3.92019	-5.22654	-1.37206	-2.48503	-2.26009	-3.77533	-2.37145	-3.78389	-0.698994	-0.458461	-1.74573	1.00302	-1.95727	-3.26769	-2.02594	-0.408782	-2.27931	-2.97077	-5.55565	-3.0189	-0.155418	-2.70147	-2.60336	-2.7357	-3.18883	-2.02168	-3.91323	-2.37001	-1.02159
MRTFB	-0.771907	-1.80573	-0.71691	-0.293324	-0.328673	-0.0666257	-1.57939	-0.093916	-0.562657	-0.745637	-0.458303	-1.23256	-0.358678	-2.1136	1.37513	-0.471202	-1.28269	-1.67702	-0.1044	0.0130118	-2.38336	0.636142	0.108075	-0.580737	-0.97094	-0.475889	-0.94821	-0.860887	-1.39337	-0.262457	-0.346546	0.445093	0.610711	0.71347	-0.485283	1.23563	-0.139349	-0.842834	1.14364	0.902297	1.11162	1.09794	-0.617139	-1.05062	0.442477	0.386763	-1.73315	1.07325	0.604715
NSD2	-2.37741	-3.49784	-3.92286	-4.35489	-2.71696	-3.52781	-4.19867	-3.28023	3.78014	-4.48636	-4.30557	-2.45347	-2.27085	-3.2653	3.90515	-2.79508	-2.89048	-3.60146	-3.33777	2.84062	-2.93943	3.26052	-2.56913	-2.58448	-4.05154	-4.06533	-2.50085	-3.18253	-3.05585	-3.12101	3.3318	1.68501	-2.00782	1.35919	-3.71687	2.01164	-3.1212	-2.87876	-5.55027	-1.53364	-1.60996	-1.80329	-1.76325	-3.67606	-4.18133	-2.77129	-3.79691	-2.99793	-3.29519
NUFIP2	-0.455159	-0.290515	-1.27894	-1.00013	0.304236	0.15092	1.037	-0.788484	0.971363	-0.981952	-0.901332	-0.997336	-0.868664	-0.621968	0.689777	-0.558366	-0.30326	-0.046112	-0.105721	2.32269	0.557362	0.159915	-0.95989	-0.224083	0.178455	-0.476013	-1.46134	-0.431288	-0.504024	-0.0830852	0.261571	0.160227	-0.806645	0.415877	-0.784809	0.737558	-0.26102	-0.228325	0.221931	-0.132104	0.415765	-0.934867	-1.04126	0.169058	0.145754	-0.536966	-1.33144	-0.414229	-0.914268
PELI1	-1.48792	NA	NA	1.07198	-0.54594	0.0317702	1.31495	0.313757	0.516768	NA	NA	0.847206	0.877615	-0.462602	1.98261	-0.132707	1.05673	NA	NA	1.88393	0.696159	0.22721	0.360009	0.960273	NA	NA	-1.05702	-0.396703	0.574687	0.144306	0.117114	0.499408	0.342029	2.09109	NA	NA	-1.26599	-0.0279584	2.25282	-0.291819	1.01346	-0.733606	-0.787103	NA	NA	-1.44328	-0.764194	-0.761995	0.649958
PLS3	-2.16775	-0.81149	-0.731331	-1.77163	-1.19525	0.186525	-2.50461	-1.68137	0.538812	1.13298	-1.03062	-0.215728	0.753687	-0.590682	1.28964	-2.23198	-0.392261	0.555751	-1.19827	1.88556	-0.804664	-1.39618	0.625068	-1.26223	-0.162506	-0.344863	-0.698327	-2.01129	-0.47724	0.409609	3.71902	-0.223059	-1.51553	3.07662	-0.372527	2.79735	-1.72146	-1.8247	-0.0175183	0.504816	-1.12693	-0.705604	-0.744784	-0.395616	1.14621	-1.65423	-1.2744	0.56106	-1.58224
PTPN1	0.380438	-0.0589252	0.309182	0.325177	-0.0498423	1.51275	1.20409	-0.739996	-0.339145	0.183416	0.273192	1.04259	-0.428775	-1.10542	1.42989	-0.953636	-0.485459	1.72936	-0.337835	1.34416	0.155621	1.42422	0.00325976	0.229285	-0.382401	-0.130577	-0.861473	-0.733071	-1.88555	-1.02416	0.973615	1.90887	-1.44663	3.26243	-1.28942	0.409685	-0.363484	-0.358808	1.57956	0.0697156	-0.574857	-1.35777	-1.89098	-0.712087	0.207414	-0.650749	0.469622	0.0281736	0.987739
SEPTIN9	-0.366862	-0.0958128	0.327282	0.365444	1.36359	-1.29162	-0.462104	1.47784	-0.565858	2.25374	0.43175	0.869815	1.18015	-0.148403	-2.15163	-1.45423	0.743323	0.369367	-0.368916	-0.210829	-0.278445	0.082031	0.815923	0.605592	0.846009	-0.552763	0.498376	1.13029	-0.620234	-0.981173	-0.112046	-2.22028	1.55783	0.264958	1.23625	-1.55096	-0.140511	-0.802489	-0.0711875	0.587051	-0.510336	0.569871	-0.520382	-0.673118	0.514701	-0.193348	-0.553378	0.950118	0.602613
SH3BP5L	-0.322598	0.508782	-0.601624	-0.978306	-1.17274	0.299495	-0.791079	-1.39678	1.24213	-2.11902	-1.20681	-1.81589	-1.51327	-0.661359	1.79415	-1.25824	1.01073	-0.731637	-0.751083	0.834764	-0.322156	0.906586	-1.26382	-2.12846	0.871234	0.58181	-2.73136	-1.9557	-0.0038255	-0.783195	0.631065	2.02378	-0.945561	1.3068	0.832248	-0.581436	-0.875072	-0.259993	-0.720994	0.842002	1.18171	-0.303767	-1.54166	-0.203888	-0.571148	-2.28871	-0.0675489	-0.269199	-1.88323
TCP11L1	-0.583777	1.0328	-0.385382	-1.15925	-0.0181472	-0.136712	0.960744	0.0130261	1.39821	-0.760594	0.832216	-0.334837	0.238449	0.983762	0.676831	-0.943779	-0.133581	0.531281	1.04398	2.44011	0.963527	-0.317179	-0.854741	0.514511	-0.270634	0.227441	0.0924164	0.0128822	0.707873	1.19256	0.0436088	0.918234	-0.554722	-0.424534	-1.15334	2.22477	0.0806234	-0.971135	-0.435683	-0.564203	0.69664	-0.350697	-0.0070804	-0.505849	-0.411873	0.052557	0.0552477	-0.737005	1.5049
UCHL1	0.912602	-5.44872	-3.42659	-6.41822	-4.82056	1.55936	1.11976	-5.93551	0.587377	-2.28578	-4.49212	-0.0030538	-5.1538	-5.62654	2.74319	-4.88763	-6.15467	-5.30694	-0.208615	4.14024	1.73145	0.585942	-5.00978	2.70036	-5.60262	4.25567	-4.7953	-5.12148	-4.43907	0.505588	2.25218	0.117482	-4.91246	0.418548	2.44937	1.74739	2.60748	-2.93638	-8.86018	-0.287856	-2.93772	-4.5578	-1.26855	-5.16332	-3.41868	-5.20296	-1.80435	-4.29351	-6.07453
VWA5A	-0.773663	-3.11212	-1.40619	-0.382879	-1.94561	-0.21075	-1.26476	-0.347242	-0.897315	-2.59159	-2.58751	-1.24834	0.335916	-3.49194	2.7927	-1.58855	-0.868711	-2.18477	-2.01249	4.06708	-0.883068	-1.75547	1.64186	-1.93566	-2.67337	1.47694	-0.165694	-1.43507	2.33039	1.00235	2.30605	2.98154	1.42597	0.410979	-0.732437	3.83557	-0.005115	-1.58349	-0.746184	-1.31882	-1.51377	0.246816	-1.69346	-1.56576	0.435509	-1.12878	-4.0721	-0.550351	-0.98073
[truncated: 65 more columns]

## Sheet: 4D
id	logFC_HRD	adj.P.Val_HRD
HALLMARK_OXIDATIVE_PHOSPHORYLATION	7.29177	0.00285398
REACTOME_THE_CITRIC_ACID_TCA_CYCLE_AND_RESPIRATORY_ELECTRON_TRANSPORT	7.23518	0.00304181
REACTOME_RESPIRATORY_ELECTRON_TRANSPORT_ATP_SYNTHESIS_BY_CHEMIOSMOTIC_COUPLING_AND_HEAT_PRODUCTION_BY_UNCOUPLING_PROTEINS	6.73538	0.00246784
REACTOME_RESPIRATORY_ELECTRON_TRANSPORT	6.32194	0.00304648
WP_ELECTRON_TRANSPORT_CHAIN_OXPHOS_SYSTEM_IN_MITOCHONDRIA	5.58395	0.00654608
REACTOME_MITOCHONDRIAL_TRANSLATION	5.43658	0.0237827
REACTOME_RRNA_PROCESSING	5.38151	0.0351795
KEGG_PARKINSONS_DISEASE	4.87986	0.00618156
REACTOME_COMPLEX_I_BIOGENESIS	4.78687	0.0070283
KEGG_OXIDATIVE_PHOSPHORYLATION	4.61451	0.0108938
TBK1.DF_UP	-2.46163	0.00621055
REACTOME_ER_TO_GOLGI_ANTEROGRADE_TRANSPORT	-2.47187	0.0442257
HALLMARK_PROTEIN_SECRETION	-2.4761	0.0171134
REACTOME_M_PHASE	-2.52322	0.00709976
REACTOME_IRE1ALPHA_ACTIVATES_CHAPERONES	-2.54634	0.0070283
REACTOME_SYNTHESIS_OF_SUBSTRATES_IN_N_GLYCAN_BIOSYTHESIS	-2.57091	0.000134027
BIOCARTA_P38MAPK_PATHWAY	-2.6758	2.24999e-08
REACTOME_INTRA_GOLGI_AND_RETROGRADE_GOLGI_TO_ER_TRAFFIC	-2.86332	0.00967044
REACTOME_CELL_CYCLE_MITOTIC	-3.27926	0.0100954
REACTOME_VESICLE_MEDIATED_TRANSPORT	-3.81998	0.00413707
REACTOME_MEMBRANE_TRAFFICKING	-3.89444	0.00318558
