# Supplementary material for: The proteogenomic landscape of multiple myeloma reveals insights into disease biology and therapeutic opportunities
Source: Nat Cancer. 2024 Jun 28;5(8):1267–84. doi: 10.1038/s43018-024-00784-3 (PMC11358022; doi:10.1038/s43018-024-00784-3)
Supplement: Supplementary file 14 — Statistical source data. [file 43018_2024_784_MOESM14_ESM.xlsx]

## Sheet: 5A
ID	Protein.IDs	Chromosome.Name	Band	logFC	adj.P.Val	P.Value
CDK1	A0A024QZP7;P06493;P06493-2;A0A087WZZ9;E5RIU6	chr10	q21.2	0.331877	0.600994	0.232078
SERPINB6	A0A024QZX5;A0A087X1N8;P35237;A0A2R8YD12;A0A2R8Y6A7;A0A2R8YDD0;A0A2R8Y517	chr6	p25.2	0.327208	0.761131	0.425215
TADA2A	A0A024R0Y4;O75478;A0A087WTV5;A0A087WWR4;O75478-2	chr17	q12
GRAMD1B	A0A024R3M2;J3KNL5;A0A1B0GWG7;A0A1B0GUD6;Q3KR37-2;Q3KR37;Q3KR37-4;E9PRD6;A0A2R8Y5X2;A0A0J9YY71;A0A0J9YXF6;A0A0J9YXZ1;Q3KR37-3	chr11	q24.1
HDLBP	A0A024R4E5;Q00341;H0Y394;H7C0A4;H7C2D1;H7BZC3;C9JIZ1;C9J5E5;C9JZI8;C9JES8;C9JHZ8;C9JHS7;C9JK79;C9JT62;H7C3D0;C9JEJ8;C9JBS3;C9JQ82;C9JMQ6;C9J739;C9JHS9	chr2	q37.3	-0.224376	0.658717	0.291271
SLCO2B1	A0A024R5I4;O94956;O94956-3;E9PN87;E9PIU9;E9PI53;A0A0A0MTF1;E9PRW4;O94956-2;O94956-4	chr11	q13.4
SERPINA1;SERPINA2	A0A024R6I7;A0A0G2JRN3;G3V544;G3V5R8;G3V387;A0A0G2JPK4	chr14	q32.13
GFI1B	A0A024R8F3;A0A1B0GTD0;Q5VTD9-2;Q5VTD9	chr9	q34.13
PSMA2	A0A024RA52;P25787;C9JCK5;H3BT36;H7C402	chr7	p14.1	-0.418934	0.00728388	0.00011272
ELOA	A0A024RAC6;Q14241	chr1	p36.11	-0.0527371	0.868805	0.635543
NUDT4B;NUDT4;NUDT10	A0A024RBG1;Q9NZJ9-2;Q9NZJ9-3;Q8NFP7	chr1	q21.2
ZSCAN26	A0A024RCN4;Q16670;A0A087X2F1;Q16670-2;B4DMT1;A0A087WXM4;A0A087WXH0	chr6	p22.1	0.550897	0.147535	0.0137282
MISP3	A0A044PY82;Q96FF7	chr19	p13.12
TMCO4	A0A075B6H3;Q5TGY1-2;Q5TGY1	chr1	p36.13	-0.0045046	0.996827	0.98019
KAT14	A0A075B6H4;Q9H8E8-2;Q9H8E8	chr20	p11.23	-0.0701618	0.89872	0.696576
IGLV4-69	A0A075B6H9	chr22	q11.22
IGLV8-61	A0A075B6I0	chr22	q11.22
IGKV1-27;IGKV1-8;IGKV1-9	A0A075B6S5;A0A0C4DH67;A0A0C4DH69	chr2	p11.2
AMBRA1	A0A075B6T1;Q9C0C7-4;Q9C0C7-3;Q9C0C7;Q9C0C7-5;Q9C0C7-2;Q9C0C7-6;H0YE34	chr11	p11.2
KBTBD4	A0A075B6T4;Q9NVX7;Q9NVX7-2;E9PL18;E9PQ38;E9PJ66;E9PJY1;E9PM58	chr11	p11.2	0.150352	0.848108	0.577916
EPPK1	A0A075B730;P58107	chr8	q24.3	-0.0177295	0.992059	0.958855
MAGEA9B;MAGEA9	A0A075B7A9;P43362;A0A075B798;A0A075B794	chrX	q28
IGHV3OR16-12	A0A075B7B8	chr16	p11.2
IGHV1OR15-1	A0A075B7D0	chr15	q11.2
BCL2L12	A0A087WSV0;Q9HB09-3;Q9HB09;I6LJZ7;M0QZM6	chr19	q13.33
ZNF404;ZNF420	A0A087WSV7;Q494X3;Q8TAQ5-2;Q8TAQ5	chr19	q13.31
ZNF628	A0A087WSX5;Q5EBL2	chr19	q13.42	-0.0747608	0.943767	0.811261
DCAF13	A0A087WT20;Q9NV06;B3KME9;E5RHM4;A0A087X1F8;Q9NV06-2	chr8	q22.3	-0.257522	0.285898	0.0485047
UBXN8	A0A087WT23;A0A087WV67;O00124-3;O00124;A0A087WUA4;O00124-2	chr8	p12	-0.0515197	0.9662	0.866057
TTR	A0A087WT59;P02766	chr18	q12.1	-0.537603	0.533924	0.176928
JMJD4	A0A087WT84;Q9H9V9-2;Q9H9V9	chr1	q42.13
COL1A2	A0A087WTA8;P08123	chr7	q21.3	0.304356	0.852839	0.590448
IL6R	A0A087WTB5;P08887-2;P08887;H0Y9B1;D6R9R8;H0Y949	chr1	q21.3	0.938225	0.176027	0.0185192
GIMAP1-GIMAP5;GIMAP5	A0A087WTJ2;Q96F15;Q96F15-2	chr7	q36.1	0.0416787	0.97059	0.885088
CNTN5	A0A087WTT8;A0A0A0MQX5;O94779-4;O94779-2;O94779	chr11	q22.1
ALMS1	A0A087WTU9;Q8TCU4-2;Q8TCU4;A0A087WV20;Q8TCU4-3;A0A494C1N9;A0A494BZW1;A0A494C0F1;A0A494C003	chr2	p13.1	-0.0086558	0.994727	0.970742
GBA3	A0A087WTY7;Q9H227;A0A087WWR5;Q9H227-2	chr4	p15.2	-0.436731	0.7831	0.461886
CMIP	A0A087WU05;A0A087WUL1	chr16	q23.2
MICOS10;MICOS10-NBL1	A0A087WU07;Q5TGZ0-2;Q5TGZ0;R4GMM1;R4GNA1	chr1	p36.13	0.50306	0.391744	0.0903883
ELF4	A0A087WU18;Q99607	chrX	q26.1
MAGT1	A0A087WU53;Q9H0U3;Q9H0U3-2	chrX	q21.1	-0.278589	0.70098	0.343763
CTNNBL1	A0A087WUB9;Q8WYA6;Q8WYA6-4;Q8WYA6-3;Q8WYA6-2;A2A2P1	chr20	q11.23	0.0559288	0.837171	0.552196
SPCS2	A0A087WUC6;Q15005;E9PL01;E9PI68;E9PRB9;H0YE04	chr11	q13.4	-0.392701	0.531688	0.175196
OSTC	A0A087WUD3;Q9NRP0;Q9NRP0-2	chr4	q25	-0.0300357	0.991635	0.954824
HNRNPDL	A0A087WUK2;O14979;REV__Q8N0S2-3;REV__Q8N0S2-2;REV__A0A0B4J1R9;REV__Q8N0S2	chr4	q21.22	0.0994667	0.812193	0.505614
NR2C1	A0A087WUK4;P13056-2;P13056-3;P13056	chr12	q22	0.059352	0.958378	0.84672
PSMB3	A0A087WUL2	chr17	q12	-0.463244	0.578815	0.211778
GPX1	A0A087WUQ6;P07203;A0A2R8Y6B6;P07203-2	chr3	p21.31	-0.896312	0.0243174	0.00068553
PTBP1	A0A087WUW5	chr19	p13.3	-0.148646	0.822895	0.524872
ARL15	A0A087WUW9;Q9NXU5;A0A0B4J222;R4GN67	chr5	q11.2	-0.642788	0.0480874	0.00197288
MYCBP	A0A087WV05;Q99417	chr1	p34.3	-0.173635	0.468433	0.130314
OSCAR	A0A087WV17;Q8IYS5-4;Q8IYS5-5;Q8IYS5;Q8IYS5-7;A0A0A0MR14;A0A0A0MRF2;A0A087X1R2;A0A0G2JMM7;A0A087X0P3;Q8IYS5-6;Q8IYS5-2;Q8IYS5-3	chr19	q13.42	0.336179	0.677059	0.311564
LAMTOR4	A0A087WV46;C9JXA7;Q0VGL1;A0A087WT92	chr7	q22.1	-0.385652	0.206415	0.0252852
BORA	A0A087WV86;Q6PGQ7-2;Q6PGQ7;H3BLY2	chr13	q21.33
DMD	A0A087WV90;A0A5H1ZRP8;A0A087WTU7;A0A075B6G3;P11532-4;P11532-11;P11532;P11532-3;P11532-2;Q4G0X0;Q14174	chrX	p21.1	-0.468697	0.259346	0.0397918
SELENOT	A0A087WVA1;P62341;Q6IAK0;F8WBD0	chr3	q25.1	-0.0481088	0.951161	0.828456
TEX2	A0A087WVA8;Q8IWB9;Q8IWB9-2;J3KRZ8	chr17	q23.3	-0.0579694	0.921113	0.752369
LENG9	A0A087WVD1	chr19	q13.42	0.00778738	0.995984	0.975669
RUSC1	A0A087WVK5;A0A087WW20;Q9BVN2-2;A0A087WX95;Q9BVN2-3;Q9BVN2;A0A087WYU8;Q9BVN2-4;A0A087WYB2	chr1	q22
CD177	A0A087WVM2;Q8N6Q3;Q8N6Q3-2;A0A087X113;Q8N6Q3-3	chr19	q13.31	0.130372	0.930352	0.778637
STK4	A0A087WVN8	chr20	q13.12
UHRF1	A0A087WVR3;A0A087WTW0;Q96T88;Q96T88-2;A0A087WWG9	chr19	p13.3	-0.006882	0.996639	0.977441
MOB2	A0A087WVS8;Q70IA6-2;Q70IA6;Q70IA6-3	chr11	p15.5	0.0254035	0.956007	0.842011
NME4	A0A087WVT9;H0Y6J0;Q4TT34;F2Z2X0;O00746	chr16	p13.3	0.0130397	0.995984	0.976029
PSMB2	A0A087WVV1	chr1	p34.3	-0.36767	0.63261	0.262372
ALOX5AP	A0A087WW23;P20292	chr13	q12.3	0.0780049	0.942238	0.806158
SELENOI	A0A087WW58;C9JAG1	chr2	p23.3	0.369462	0.595196	0.225862
C11orf96	A0A087WW59;Q7Z7L8	chr11	p11.2	-0.782937	0.346753	0.0705486
ABCB7	A0A087WW65;A0A5F9ZA98;O75027-3;O75027;O75027-2;A0A590UJS8;B4DGL8;A0A2R8Y473;E9PJR8;A0A2R8YF35;E9PNQ5	chrX	q13.3	0.330927	0.456015	0.123303
KIF1B;KIF1A	A0A087WWA3;Q4R9M9;O60333-2;O60333;O60333-4;A0A0U1RQL3;A0A6Q8PFE9;C9JBH1;A0A6Q8PFR1;A0A6Q8PGE4;A0A3B3ITW4	chr1	p36.22	0.149764	0.712735	0.358846
SELENOM	A0A087WWF1;Q8WWX9	chr22	q12.2	0.0974404	0.873918	0.646273
BICRA	A0A087WWH3;Q9NZM4-2;Q9NZM4	chr19	q13.33	-0.0504738	0.920087	0.74716
LRMDA	A0A087WWI0;Q9H2I8;A0A087WZZ7;M0R2H0	chr10	q22.2	0.510258	0.482181	0.139865
RSBN1	A0A087WWP8;Q5VWQ0;A0A0C4DGT8;A0A0C4DH79;Q5VWQ0-4	chr1	p13.2	0.0103686	0.982828	0.931894
ARR3	A0A087WWQ5;P36575-2;P36575	chrX	q13.1
CABIN1	A0A087WWW8;Q9Y6J0-2;Q9Y6J0;B5MEB3;C9JT60;C9J068	chr22	q11.23	-0.0320805	0.937191	0.79632
RIN3	A0A087WWY9;Q8TB24;Q8TB24-4;H0YJ83;G3V2I7	chr14	q32.12	0.204624	0.820187	0.517441
CDH1	A0A087WX17;A0A087WU43;A0A087WXI5;P12830-2;P12830;H3BNC6;J3QKP1;H3BVI7	chr16	q22.1
IQCE	A0A087WX19;A0A087WX45;Q6IPM2-2;Q6IPM2-3;Q6IPM2-4;Q6IPM2;H7C427;C9J5R6	chr7	p22.3
PDE4DIP	A0A087WX83;A0A075B749;Q5VU43-3;Q5VU43;Q5VU43-4;Q5VU43-6;Q5VU43-7;H0YCH7;H0YEW6;A0A087X229;H0YCY0	chr1	q21.2
ZNF630	A0A087WXA8;Q2M218-2;Q2M218;B2ZWG9;A0A0D9SER6;B2ZWG8	chrX	p11.23
ST3GAL6	A0A087WXB8;Q9Y274;C9J480;C9J0E2;C9IZL6;C9JXM2;C9JWJ3;C9J9Y4;Q9Y274-2;C9JMW7;C9JWI9;F2Z2F4	chr3	q12.1	0.0474026	0.965241	0.862515
NDUFA10	A0A087WXC5;O95299;E7ESZ7;O95299-2;C9J6X0;Q8N1B9;H7C2W5;H7C1Y7;H7C2X4	chr2	q37.3	-0.44878	0.189957	0.0216709
SLC9A7	A0A087WXD1;Q96T83	chrX	p11.3
GPR155	A0A087WXK4;Q7Z3F1	chr2	q31.1
VPS11	A0A087WXL6;B7Z879;A0A0G2JS92;A0A087X2J4	chr11	q23.3	-0.0390699	0.97059	0.882255
RPL17;RPL17-C18orf32	A0A087WXM6;J3QQT2;J3KRX5;A0A0A6YYL6;P18621;P18621-3;J3QLC8;J3KRB3;A0A087WWH0;J3QS96;A0A0A0MRF8;P18621-2;A0A087WY81;J3KSJ0	chr18	q21.1	-0.338162	0.132919	0.0108906
MTSS2	A0A087WXN9;Q765P7;Q765P7-2;H3BPV0;I3L2G4	chr16	q22.1
AZU1	A0A087WXP0	chr19	p13.3
HEATR6	A0A087WXZ7;K7EIX2;Q6AI08;K7ELR8;K7EK31;K7EKB1;K7ESP5	chr17	q23.1	0.157693	0.69884	0.341202
VTA1	A0A087WY55;Q9NP79;Q5TGM0;Q9NP79-2	chr6	q24.1	-0.0135319	0.980908	0.922718
NEK3	A0A087WY58;P51956-2;P51956;F8VV00;A0A087X203;A0A087X030;F8VTT4	chr13	q14.3	-0.801538	0.0317637	0.0009869
AP2M1	A0A087WY71;Q96CW1-2;Q96CW1;E9PFW3;C9JGT8;C9JJD3;C9JTK4;C9JPV8;H7C4C3	chr3	q27.1	-0.0929593	0.660571	0.293848
UBE2D3;UBE2D2	A0A087WY85;P61077;P61077-3;D6RAH7;H9KV45;P61077-2;D6RFM0;P62837-2;D6RAW0;D6RA11;D6R9F6;D6R933;D6RGD0;D6R980;D6RIZ3	chr4	q24	0.0761505	0.840127	0.558233
KCNN3	A0A087WYJ0;Q9UGI6;Q9UGI6-3;Q9UGI6-2	chr1	q21.3	-0.382393	0.714298	0.360216
WNK3	A0A087WYK2;Q9BYP7-3;Q9BYP7-4;Q9BYP7-2;Q9BYP7;B1AQN8	chrX	p11.22
KIAA0586	A0A087WYM5;A0A494C0M8;A0A494C171;Q9BVV6-2;Q9BVV6-4;Q9BVV6;Q9BVV6-3;A0A494C0Z1;A0A494C075;G3V4J0;G3V2T5;A0A494C058;A0A494C133;A0A494C1C3	chr14	q23.1	0.256638	0.925882	0.764483
SELENOH	A0A087WYP2;Q8IZQ5;H0YE28;H3BV83	chr11	q12.1	-0.188653	0.596174	0.22707
ZNF2	A0A087WYR5;Q68CY6;Q9BSG1-3;Q9BSG1-4;Q9BSG1	chr2	q11.1
SYNJ2BP-COX16;COX16	A0A087WYV9;A0A087X1F5;A0A087WX56;A0A087WTA2	chr14	q24.2	-0.360443	0.342313	0.0685461
FRMPD4	A0A087WYX8;A0A5F9ZHT2;A0A5F9ZH12;A0A1W2PQW0;A0A6Q8PH73;A0A590UJL7;Q14CM0;A0A590UJI1	chrX	p22.2
SETDB2	A0A087WYZ9;Q96T68-2;Q96T68-3;Q96T68;X6R383	chr13	q14.2	-0.627542	0.00585668	8.3193e-05
RAVER1	A0A087WZ13;E9PAU2;Q8IY67-2;Q8IY67;K7EKR9;K7EQG2;Q8IY67-3;K7ERR4	chr19	p13.2	0.0169466	0.966648	0.86912
ALG9;FDXACB1	A0A087WZ62;Q9H6U8;Q9H6U8-3;H0YCW6;Q9H6U8-2;Q9H6U8-4;A0A087WTZ3;A0A087WVC0;A0A087WZY8;A0A087WX16;A0A087WV58;Q9BRP7;F6VJS9;B3KUL3;Q9BRP7-2	chr11	q23.1	-0.38368	0.411231	0.098901
TMEM120A	A0A087WZA9;A0A024R4K9;A0A087X266;Q9BXJ8-2;Q9BXJ8	chr7	q11.23	-0.273849	0.677197	0.312684
HMGN3	A0A087WZE9;Q15651-2	chr6	q14.1	0.0215797	0.982507	0.931006
PEG10	A0A087WZG9;B4DSP0;Q86TG7-2;A0A087WXK2;A0A087WUL4;A0A087WX23;Q86TG7	chr7	q21.3
IDH3B	A0A087WZN1;O43837;A0A087X2E5;O43837-2;O43837-3;A0A0D9SG66	chr20	p13	-0.373877	0.453634	0.121322
LIME1	A0A087WZP9	chr20	q13.33	0.881192	0.316171	0.0583717
PCSK6	A0A087WZR0;A0A087WY68;P29122-2;P29122-8;P29122;P29122-7;H7BXT3;H0Y3Q0;P29122-5;P29122-4;H0YKZ4;P29122-3;P29122-6;H0YMW5;A0A087X025;A0A0J9YW51	chr15	q26.3
FCGR3B;FCGR3A	A0A087WZR4;H0Y4U3;H0Y755;E9PNY5;A0A087WU90	chr1	q23.3	-0.144849	0.889177	0.674776
METTL7B	A0A087WZT2;Q6UX53	chr12	q13.2	-0.177238	0.877337	0.652003
KIZ	A0A087X032;A0A087WTH3;A0A087X251;A0A087X0T6;Q2M2Z5-5;Q2M2Z5-2;Q2M2Z5-3;Q2M2Z5-4;Q2M2Z5;A0A087WX12	chr20	p11.23
CTSH	A0A087X0D5;P09668;E9PKT6;A0A3B3IRM7	chr15	q25.1	0.0102641	0.994648	0.970545
MARK1;MARK4	A0A087X0I6;Q9P0L2;B4DIB3;Q9P0L2-3;Q9P0L2-2;K7EN95;K7EK17;K7EKG8;Q6IPE9	chr1	q41
OXA1L	A0A087X0L7;J3KNA0;Q15070-2;Q15070;E7EVY0;C9JC63;Q15070-3	chr14	q11.2	0.0160099	0.986207	0.940896
SLC4A1AP	A0A087X0M4;Q9BWU0;A0A087WWF4;H7C256	chr2	p23.3	0.422313	0.0278691	0.00081357
SELENOO	A0A087X0Q9;Q9BVL4	chr22	q13.33	0.225307	0.482741	0.140259
SNX12	A0A087X0R6;Q9UMY4;Q9UMY4-1;Q9UMY4-3	chrX	q13.1	-0.0393436	0.908387	0.720222
SLC1A3	A0A087X0U3;P43003-2;P43003;A0A087WT87	chr5	p13.2	-0.142964	0.880465	0.658395
OAS2	A0A087X0V5;P29728;F8W1C5;P29728-3;F8VPI5	chr12	q24.13	-0.836933	0.0599322	0.00287978
ACOT2;ACOT6;ACOT4	A0A087X0W7;A0A087WT95;P49753;P49753-2;A0A2R8Y7H3;Q8N9L9	chr14	q24.3	-0.365762	0.447554	0.117955
SEPTIN8	A0A087X142;A6NMH6;A6NFQ9;F8W8I8;Q92599-2;Q92599-4;Q92599;Q92599-3;C9JV02;A0A0A0MRP8;C9J4G8	chr5	q31.1	-0.426673	0.413965	0.100095
SSBP2;SSBP4	A0A087X159;P81877-4;P81877-5;P81877-3;P81877;P81877-2;D6RAC5;U3KQ46;H0Y9V4	chr5	q14.1	-0.0409641	0.975732	0.905074
SRCIN1	A0A087X165;Q9C0H9;A0A087WU33;A0A087WVV7;A0A590UJ70;Q9C0H9-2	chr17	q12	-0.270445	0.837171	0.551881
ARFIP2	A0A087X1E4;P53365;P53365-3;P53365-2;E9PRV8;E9PPY7	chr11	p15.4	-0.477587	0.0465835	0.0018539
SELENOF	A0A087X1G7;O60613;A0A0J9YX89;A0A3B3IT39;A0A087WXL0;A8MZD0;O60613-2	chr1	p22.3	-0.323516	0.54845	0.186765
GPX3	A0A087X1J7;P22352;H0YBE4;E5RG32;H0YC19	chr5	q33.1	-1.26819	0.0957963	0.0060907
CADPS2;CADPS	A0A087X1P3;F8W8P5;H0Y8B5;H7C4P2;H7C4T6;H0YFP0	chr7	q31.32
CD48	A0A087X1S7;P09326;P09326-2	chr1	q23.3	0.402081	0.640408	0.272063
CADM1	A0A087X1W8;A0A0A0MTJ8;X5DQS5;Q9BY67-5;Q9BY67;Q9BY67-4;Q9BY67-3;A0A087X0T8;Q9BY67-2;F5H8J9;F5H125;F5H0H5;H0YG94	chr11	q23.3	-0.475975	0.663188	0.297127
PSME2	A0A087X1Z3;Q9UL46;H0YM70;H0YKU2;H0YLG1;H0YLD2	chr14	q12	-0.827506	0.0207171	0.00055828
CIP2A	A0A087X211;Q8TCG1;Q8TCG1-2;F8WAX6;F8WF26	chr3	q13.13	0.213394	0.70459	0.347308
C1S;MASP1	A0A087X232;P09871;F8WCZ6;H0Y5D1;F5H7T4;B5MCV4;C9JMA2	chr12	p13.31	-0.751823	0.236347	0.0330307
WASHC4	A0A087X256;Q2M389;Q2M389-2;F8VYH7;F8W1W1;F8VNZ5	chr12	q23.3	0.0666415	0.820913	0.52256
BSG	A0A087X2B5;P35613-2;P35613;P35613-4;I3L192;A0A087WUV8;P35613-3;R4GMX5;R4GN83;A0A2R8YDZ0	chr19	p13.3	-0.40716	0.23282	0.0318117
DIPK1A	A0A087X2C2;A0A087WZ97;Q5T7M9;A0A087WZK6;Q5T7M9-2	chr1	p22.1	-0.293214	0.664698	0.299098
MRPL45	A0A087X2D5;Q9BRJ2;A0A0G2JMS5;A0A087WU62	chr17	q12	-0.0241056	0.969271	0.874606
SPAG9	A0A087X2D8;O60271-4;O60271-2;O60271-9;O60271-5;H0YBS5;H0Y981	chr17	q21.33	0.00268133	0.997329	0.981536
PSMC6	A0A087X2I1;P62333;H0YJC0;H0YJS8;H0YJX2;H0YJT1;H0YJE9;H0YJD2;H0YJY8	chr14	q22.1	0.0430328	0.852839	0.590469
GPX4	A0A087X2I2;A0A087WT12;P36969-2;P36969;K7ERP4;K7EJ20;K7EKX7;K7ENB4;R4GNE4;A0A0A0MTT1;A0A087X247	chr19	p13.3	-0.47863	0.091511	0.00552047
WDR20	A0A088AWN2;Q8TBZ3-6;Q8TBZ3-2;Q8TBZ3-4;Q8TBZ3-5;Q8TBZ3;Q8TBZ3-7;H0YNU0;H0YKE8;Q8TBZ3-8;Q8TBZ3-3	chr14	q32.31	-0.402445	0.0384483	0.0013468
NARF	A0A088AWN8;Q9UHQ1-3;Q9UHQ1;Q9UHQ1-2;E7EP87;E9PH27;Q9UHQ1-4;J3KS48;J3KT43;J3KRH7;J3QRB0;J3KTP5;J3KTG5;J3QL28;J3QSD9	chr17	q25.3	0.300053	0.787913	0.469194
GATD3B	A0A096LNH5	chr21	p12	-0.346955	0.760412	0.423627
DOCK1	A0A096LNH6;Q14185	chr10	q26.2	-0.169207	0.942238	0.807391
ATRX	A0A096LNL9	chrX	q21.1
CDKL5	A0A096LNR9;A0A1B0GUM4;A0A669KBC2;O76039;O76039-1;A0A1B0GTX4	chrX	p22.13
GET1;GET1-SH3BGR	A0A096LNT6;A0A3B3IUG4;B4DLW3;H7BYE5;A0A3B3ISA8;H7C384;B7Z1T1;A0A3B3ISE9;A0A3B3ITX9;O00258-2;O00258;C9JLV3	chr21	q22.2	0.588798	0.268258	0.0426394
AAK1	A0A096LP25;Q6ZSR9	chr2	p13.3	0.471903	0.044637	0.00168674
CD99	A0A096LP69;A8MQT7;P14209-2	chrX	p22.33	0.248544	0.819025	0.515035
UTY	A0A096LPD8;F5H3N7;F5GWV3;A0A087X0Y2;F5H8B4;O14607-3;O14607;O14607-4;A0A087X248;A0A087X2I9;O14607-5;O14607-2	chrY	q11.221
SAA2-SAA4;SAA4	A0A096LPE2;P35542	chr11	p15.1	-0.795278	0.629823	0.2594
GATD3A;GATD3B	A0A096LPI6;P0DPI2;A0A0B4J2D5;H7C2G3;P0DPI2-2;A0A0B4J2D5-2;H7C1F6	chr21	q22.3	-0.248875	0.693964	0.333479
GPS1	A0A096LPJ3;J3QLT0	chr17	q25.3	0.143298	0.698347	0.339136
RTF2	A0A0A0MQR2;Q9BY42;A2A2L5;A2A2L6	chr20	q13.31	0.143389	0.646628	0.279545
PHF20L1	A0A0A0MQS0;F8W9L8;A8MW92;A8MW92-4;A8MW92-2;A8MUE8;A8MXR8;E9PM57;A0A0D9SG14;E5RK91;H0YC05;H0YDF7	chr8	q24.22	0.263206	0.290928	0.0499072
WDR83OS	A0A0A0MQS5;Q9Y284	chr19	p13.13	0.102556	0.934575	0.791227
RHAG	A0A0A0MQS8;A0A2R8YEH1;Q02094;Q9UHG9;A0A087WZZ4	chr6	p12.3	-0.238153	0.886112	0.669154
FGF2	A0A0A0MQV6;P09038-2;P09038-3;P09038-1;P09038	chr4	q28.1	0.784832	0.491847	0.147471
SETD1B	A0A0A0MQV9;Q9UPS6-2;Q9UPS6	chr12	q24.31
MYEF2	A0A0A0MQW0;Q9P2K5-2;A0A0C4DGV1;H0YN19;H0YKS1;A0A087WWC8;Q9P2K5-4	chr15	q21.1	0.265569	0.644454	0.276924
PPM1K	A0A0A0MQZ4;Q8N3J5;V9GY69;V9GYZ5;Q8N3J5-2;V9GYI6;V9GYS8;Q8N3J5-3	chr4	q22.1	-0.621889	0.219854	0.0282202
PTPN9	A0A0A0MR09;H3BQT6	chr15	q24.2	0.452263	0.354051	0.0737749
ZNF33A;ZNF33B;ZNF461	A0A0A0MR11;Q06730;Q06730-2;Q06730-3;A0A0A0MRS1;A0A087WXT3;Q06732;A0A087X1D4;A0A087WXF4;Q9H5I4;A0A087WV02;B4DRP8;A0A087WVP9;Q8TAF7-2;Q8TAF7	chr10	p11.1
MYEF2	A0A0A0MR39;Q9P2K5;A0A087WUT0	chr15	q21.1	0.476822	0.463867	0.127319
ZNF274	A0A0A0MR47;Q96GC6-4;Q96GC6-3;Q96GC6-2;Q96GC6	chr19	q13.43
PRSS57	A0A0A0MR61;Q6UWY2	chr19	p13.3
GSTM4	A0A0A0MR85;Q03013-2;A6NNT0	chr1	p13.3	-0.377401	0.799509	0.484736
WASHC2C	A0A0A0MR88;A0A096LPC5;Q9Y4E1-1;Q9Y4E1;Q9Y4E1-2;Q9Y4E1-6;J3KP36;Q9Y4E1-3;Q9Y4E1-5;A0A0A0MT65	chr10	q11.22	0.0420305	0.899463	0.698716
MADD	A0A0A0MRB5;Q8WXG6-3;Q8WXG6-2;Q8WXG6;Q8WXG6-8;Q8WXG6-5;Q8WXG6-4;Q8WXG6-7;Q8WXG6-6;F8W8U2;A0A0U1RR25;C9J6B0;C9JM97;C9JLZ9;C9K0L0	chr11	p11.2	-0.161282	0.578944	0.211952
ASAP1	A0A0A0MRE5;Q9ULH1;Q9ULH1-2;H0YBF7;H0YBM4;E5RHD7;E5RFD9	chr8	q24.22	-0.150839	0.762783	0.429375
WDR47	A0A0A0MRE6;O94967-2;O94967;O94967-3;O94967-4;E9PR96;E9PNF6;E9PKZ6	chr1	p13.3	0.0421145	0.948453	0.82068
AKAP9	A0A0A0MRE9;H0Y6Q0	chr7	q21.2
AKAP9	A0A0A0MRF6;Q99996-5;Q99996;Q99996-1;A0A087WX84;Q99996-4;A0A6I8PUD8;A0A2R8Y590;Q6PJH3;H7BZV6	chr7	q21.2	0.33246	0.133409	0.0109627
PAX2	A0A0A0MRH7;Q5SZP1;G3V5S4;Q02962-3;Q02962-4;Q02962;Q02962-2	chr10	q24.31
GPALPP1	A0A0A0MRI1;Q8IXQ4;Q8IXQ4-2;Q8IXQ4-3;Q8IXQ4-4;A0A087WW86	chr13	q14.12	-0.692864	8.248e-06	2.6715e-08
ARV1	A0A0A0MRI7;H7C484;Q9H2C2;H7C0E7	chr1	q42.2
ATF3	A0A0A0MRJ2;Q5VTZ4;P18847-5;P18847;P18847-4;P18847-2;P18847-3	chr1	q32.3
NAV1	A0A0A0MRJ3;Q8NEY1-7;Q8NEY1-4;H7BZD9	chr1	q32.1	0.330698	0.454815	0.122657
PCMT1	A0A0A0MRJ6;P22061;P22061-2;F6S8N6;A0A3F2YNX8;C9J0F2;F8WDT3;F8WAV5;F8WAX2	chr6	q25.1	0.105255	0.794528	0.476664
F5	A0A0A0MRJ7;P12259	chr1	q24.2	-0.228458	0.771128	0.443411
NRAP	A0A0A0MRM2;Q86VF7-4;Q86VF7-3;Q86VF7;Q86VF7-2	chr10	q25.3	0.296048	0.794528	0.477108
MYO6	A0A0A0MRM8;Q9UM54-5;Q9UM54-2;Q9UM54-6;Q9UM54-4;Q9UM54-1;Q9UM54;A0A0D9SGC1;A0A590UJ75;A0A590UKB0;A0A590UK22;A0A590UK86;A0A5F9ZI03;A0A590UJY4;A0A590UK71;A0A590UJW9	chr6	q14.1	0.850604	0.0207171	0.00055423
SMARCA1	A0A0A0MRP6;B7ZLQ5;P28370-2;P28370	chrX	q26.1
ABI1	A0A0A0MRT6;Q8IZP0-2;Q8IZP0-4;Q8IZP0-3;Q8IZP0-5;Q8IZP0-6;Q8IZP0-9;Q8IZP0;B6VEX4;Q8IZP0-10;Q8IZP0-8;Q8IZP0-7;Q8IZP0-12;Q8IZP0-11	chr10	p12.1	-0.0813883	0.817833	0.513542
WRAP73	A0A0A0MRV3;Q9P2S5;Q5T0D5;Q5TBW1	chr1	p36.32	0.206654	0.727465	0.3788
FAM219A	A0A0A0MRW1;A0A0A0MRW2;Q5T593;A0A0A0MRW0;A0A0A0MRW3;Q8IW50-3;Q8IW50-2;Q8IW50-5;Q8IW50-6;Q8IW50-4;Q8IW50;A0A0A0MRV9;Q5T586;Q8IW50-7	chr9	p13.3	0.0666745	0.944573	0.813822
TBC1D22A	A0A0A0MRY0;Q8WUA7-4;Q8WUA7;B0QYI1;Q8WUA7-3;Q8WUA7-2;F8WDP1	chr22	q13.31	-0.10532	0.771886	0.445298
UNKL	A0A0A0MRZ1;E9PDK2;Q9H9P5;Q9H9P5-3;Q9H9P5-1;Q9H9P5-5	chr16	p13.3	-0.45207	0.395984	0.0917755
IGKV3D-11;IGKV3-11	A0A0A0MRZ8;P04433	chr2	p11.2	0.755001	0.792555	0.47441
IGHG1	A0A0A0MS08	chr14	q32.33	-1.56185	0.171562	0.0176172
IGHD	A0A0A0MS09;P01880-2	chr14	q32.33
GSN	A0A0A0MS51;A0A0A0MT01;P06396-4;Q5T0H8	chr9	q33.2
EIF4G3	A0A0A0MSA7;O43432;O43432-3;O43432-4;O43432-2;B1AN91;B1AN92	chr1	p36.12
EXOC7	A0A0A0MSB8;Q9UPT5-6;Q9UPT5;Q9UPT5-1;Q9UPT5-5;Q9UPT5-2;A0A0A0MRE1;B4DJ07;Q9UPT5-4;B5MCY9;K7ERQ5;C9JME6;C9JKC2	chr17	q25.1	0.0526282	0.850215	0.58346
KCNQ5	A0A0A0MSC0;Q9NR82-2;F8WEA4;A0A0A0MSD9;A0A0A0MRC8;Q9NR82;Q9NR82-7;Q9NR82-3;Q9NR82-6;A0A0A0MT07;Q9NR82-5;H0Y3Z0;Q9NR82-4	chr6	q13
PLEKHB2	A0A0A0MSE9;B7WPA5;Q96CS7-5;Q96CS7-3;Q96CS7;Q96CS7-6;Q96CS7-2;A0A0A0MSI4;Q96CS7-4	chr2	q21.1
CLNK	A0A0A0MSJ4;Q7Z7G1-3;Q7Z7G1;Q7Z7G1-2	chr4	p16.1
RASA2	A0A0A0MSJ9;Q15283-2;Q15283;D6RBA9	chr3	q23	-0.413986	0.153448	0.0146895
DAZ1;DAZ4;DAZ2;DAZ3	A0A0A0MSR9;A0A0A0MSS9;E9PBY2;E7EU38;A0A140T8Y1;E7ENA5;I3L0B6;A0A087X2D7;E7ENA6;E7ERQ6;E7EU39;E7ETR3;Q9NR90;Q13117-2;Q9NR90-2;Q13117-3;Q13117;Q86SG3;Q86SG3-2;Q9NQZ3-2;Q9NQZ3	chrY	q11.223	0.768156	0.657843	0.289992
SLAIN1	A0A0A0MSS3;Q8ND83-4;Q8ND83;A0A0C4DFN6;Q8ND83-2;X6RDJ2;X6RGK9;B7Z326;Q8ND83-3;Q5T6P5;Q5T6P2;C9JUW9;Q5T6P1;C9JP03;C9JD09	chr13	q22.3	-0.308527	0.38375	0.0876562
AKR1C3;AKR1C4;AKR1C8P;AKR1C2	A0A0A0MSS8;P42330;S4R3Z2;P17516;S4R3D5;A0A3B3IRI8;P52895-2	chr10	p15.1	0.52206	0.497858	0.151639
RMI1	A0A0A0MSU3;Q9H9A7	chr9	q21.32	0.60772	0.10527	0.00717287
ROBO1	A0A0A0MSX4;Q9Y6N7-4;Q9Y6N7-3;Q9Y6N7;Q9Y6N7-2;A0A087WZ85;A0A087WTM1;Q9Y6N7-5;Q9Y6N7-6	chr3	p12.3
ABCA13	A0A0A0MT16;Q86UQ4;Q86UQ4-4;Q86UQ4-3	chr7	p12.3
LIPA;LIPJ;LIPK	A0A0A0MT32;P38571-2;P38571;Q5T770;Q5W064;Q5VXJ0	chr10	q23.31	0.14793	0.852839	0.58818
SCAF8	A0A0A0MT33;Q9UPN6;Q9UPN6-2	chr6	q25.2	0.0671567	0.841533	0.560437
VCX3B;VCX;VCX3A;VCX2	A0A0A0MT50;A0A087X1S4;A0A087WUP2;E7ESE9;J3KNW2;E7EUP4;B5MDK9;Q9H322;Q9NNX9;Q9H320;Q9H321-2;Q9H321	chrX	p22.31
TCEA2	A0A0A0MT58;Q15560-2;Q15560;Q5JRI7;Q86VL0;Q5JRI8	chr20	q13.33
WDR36	A0A0A0MTB8;Q8NI36	chr5	q22.1	-0.134816	0.746563	0.402567
LAMA4	A0A0A0MTC7;A0A0A0MQS9;Q16363-2;Q16363;H0Y351;H0YAQ5;H0YAP9;E5RFQ2;A0A494C139;A0A494C1K8	chr6	q21	-0.820927	0.257926	0.0392793
PTPN22	A0A0A0MTD9;A0A0A0MTE6;F5H2S8;E9PMT0;A0A0B4J1S7;Q9Y2R2-6;Q9Y2R2-3;Q9Y2R2;Q9Y2R2-2;Q9Y2R2-4;E9PM87;Q9Y2R2-5;E9PMK2	chr1	p13.2	0.00516917	0.997392	0.98571
SCAP	A0A0A0MTG6;Q12770-2;Q12770;Q12770-4;Q12770-3;F8WDP3;C9JFY0;F8W921;D6RA39;C9JQ35;F8W9W7	chr3	p21.31	-0.278213	0.55657	0.19346
ILK	A0A0A0MTH3;Q13418;Q13418-3;Q13418-2;E9PQ52;A0A087WW45;A0A087WWY6	chr11	p15.4	0.113121	0.916422	0.73668
DHCR24	A0A0A0MTI1;Q15392-2;Q15392	chr1	p32.3
NCEH1	A0A0A0MTJ9;Q6PIU2;Q6PIU2-2;Q6PIU2-3;H7C046	chr3	q26.31	-0.116158	0.852587	0.587672
SKP2	A0A0A0MTL5;Q13309;D6R9R7;Q13309-2;D6RAG5;D6RF40;Q13309-4	chr5	p13.2
RIPOR1	A0A0A0MTL6;Q6ZS17-2;Q6ZS17-3;Q6ZS17-4;Q6ZS17;H3BSV5;H3BMG9;H3BQI5;H3BU12;H3BS40;H3BUP6;H3BP86;H3BSX9;H3BV02	chr16	q22.1	-0.315249	0.369175	0.0800431
CITED2	A0A0A0MTM3;Q99967-2;Q99967	chr6	q24.1
CUL2	A0A0A0MTN0;Q13617;Q13617-2;Q5T2B5;Q5T2B7	chr10	p11.21	0.173236	0.32294	0.0601895
OGFOD1	A0A0A0MTR2;Q8N543;H3BR79;H3BUA6;Q8N543-2;H3BR02;H3BP48	chr16	q13	0.199021	0.529281	0.174287
RNF213	A0A0A0MTR7;A0A0A0MTC1;Q63HN8-5;Q63HN8-6;I3L3H9	chr17	q25.3	-0.394517	0.148658	0.0139456
CTAG1A;CTAG2	A0A0A0MTT5;P78358-2;P78358;O75638-2;O75638	chrX	q28
NCAPH2	A0A0A6YYG7;Q6IBW4;Q6IBW4-4;Q6IBW4-2;E5RJN3;Q6IBW4-5;H0YC55;E5RJL4;F8WAR3	chr22	q13.33	0.12262	0.808265	0.499251
C15orf38-AP3S2;ARPIN;ARPIN-AP3S2	A0A0A6YYH1;Q7Z6K5-2;Q7Z6K5;H0YMP5;H0YL85;H0YL03	chrNA		-0.352025	0.569334	0.204007
PPAN-P2RY11;PPAN	A0A0A6YYI3;Q9NQ55-2;Q9NQ55;Q9NQ55-3;A0A0B4J1V8;H7C446;C9JHF7	chr19	p13.2	0.031877	0.961326	0.852553
SULT1A4;SULT1A3	A0A0A6YYL2;P0DMN0;P0DMM9;P0DMM9-3;P0DMM9-2;H3BNY7;H3BPL6;H3BRT0	chr16	p11.2	1.03843	0.0537104	0.00238398
ACSS3	A0A0B4J1R2;Q9H6R3;Q9H6R3-2;H0YII9	chr12	q21.31	-0.584243	0.478042	0.136581
BORCS7-ASMT;BORCS7	A0A0B4J1R7;Q96B45	chr10	q24.32	-0.0286678	0.951161	0.829463
BIRC5	A0A0B4J1S3;O15392-5;O15392-4;O15392;H3BLT4;O15392-2;K7EMW2;O15392-7;O15392-6;O15392-3;K7EP76;K7ELG2	chr17	q25.3	0.3047	0.587624	0.21909
IGHV3-15;IGHV3-73;IGHV3OR16-8	A0A0B4J1V0;A0A0B4J1V6;S4R3C0;A0A075B7F1	chr14	q32.33
HELLS	A0A0B4J1V9;Q9NRZ9-3;Q9NRZ9-2;Q9NRZ9;Q9NRZ9-6;Q9NRZ9-5;Q9NRZ9-4;F6XU50;A0A087WSW7;Q9NRZ9-8;Q9NRZ9-7;B1ALG6;Q9NRZ9-9;Q9NW36;Q76H82	chr10	q23.33	0.208656	0.657843	0.289798
NAA15	A0A0B4J1W3;Q9BXJ9-4	chr4	q31.1	-0.0042715	0.996816	0.979477
IGHV3-43	A0A0B4J1X8	chr14	q32.33
IGLL5;IGLC1	A0A0B4J231;B9A064;A0A5H1ZRQ4;P0CG04	chr22	q11.22	2.30251	0.0924667	0.00563497
TUBB3	A0A0B4J269;Q13509;Q13509-2;G3V2A3	chr16	q24.3	0.272827	0.625746	0.25439
CDYL2	A0A0B4J291;Q8N8U2	chr16	q23.2
TRAPPC2L	A0A0B4J294;H3BP13;Q9UL33-2;Q9UL33;H3BPN3;H3BUK6;A0A0B4J286;H3BQQ8;H3BPE0	chr16	q24.3	-0.0721962	0.818103	0.514062
SHPK	A0A0B4J2A0;Q9UHJ6	chr17	p13.2	0.0206089	0.97059	0.883003
LOC102724159;PWP2	A0A0B4J2E5;Q15269;C9J544;A0A0J9YX21	chrNA		-0.216673	0.526489	0.172044
PIGBOS1	A0A0B4J2F0	chr15	q21.3	0.00256411	0.997707	0.992709
LRRC41	A0A0B4J2G4;Q15345;Q15345-3;A0A087X0S7;A0A0C4DH00;A0A087WTU1;A0A087WTI9	chr1	p33	0.0688374	0.873918	0.644881
CYP51A1	A0A0C4DFL7;Q16850;Q16850-2;H7C0D0	chr7	q21.2	-0.0492999	0.951161	0.829642
TM9SF4	A0A0C4DFM1;Q92544;F8WCN2;F2Z2L1	chr20	q11.21	0.0734805	0.925573	0.763588
ZNF574	A0A0C4DFM2;Q6ZN55;Q6ZN55-2;M0R133	chr19	q13.2	-0.250363	0.248191	0.0367702
TUT4	A0A0C4DFM7;Q5TAX3;E9PKY2;Q5TAX3-2;E9PKX1;E9PRG2;X6R5G7;H0YDJ1;H0YEE8;E9PQS7;E9PJN7	chr1	p32.3	-0.0674256	0.858874	0.609502
ZSCAN25	A0A0C4DFN0;Q6NSZ9-2;Q6NSZ9;Q6NSZ9-4;Q6NSZ9-3	chr7	q22.1
KMT5A	A0A0C4DFR3;Q9NQR1-2;Q9NQR1;C9JKQ0	chr12	q24.31	-0.193208	0.606817	0.238418
JADE2	A0A0C4DFT8;G3XAA4;Q9NQC1-2;Q9NQC1;Q9NQC1-3;B5MBX1;C9J929;D6R9B8;A0A087X085	chr5	q31.1	-0.187955	0.821084	0.523027
FRY	A0A0C4DFX2;A0A286YFA9;Q5TBA9;A0A2R8YCY2;A0A2R8Y5V8;H0YE00;B1ALA1	chr13	q13.1
NELFA	A0A0C4DFX9;Q9H3P2;H0Y3X6;H7C2C7;C9JHL4;C9JEM7;Q9H3P2-7;H7C0W2;F8W954;F8WF98;H7C3C2;H7C2M8	chr4	p16.3	0.0260531	0.939651	0.801237
SELPLG	A0A0C4DFY0;Q14242;Q14242-2	chr12	q24.11	0.375669	0.512241	0.161243
ARSA	A0A0C4DFZ2;P15289;P15289-2	chr22	q13.33	-0.04705	0.97059	0.886447
ZNF780A	A0A0C4DG08;O75290;O75290-3	chr19	q13.2	-0.454671	0.354051	0.0737834
ZNF34	A0A0C4DG42;Q8IZ26;E9PNZ6;E9PSD0	chr8	q24.3
HTRA2	A0A0C4DG44;O43464-3;O43464;O43464-2;O43464-4	chr2	p13.1	0.214511	0.585906	0.217941
KLHL13;KLHL9	A0A0C4DG80;Q9P2N7-2;Q9P2J3;Q9P2N7-3;Q9P2N7-4;Q9P2N7;Q9P2N7-5	chrX	q24	0.187685	0.82007	0.516971
DDX46;KIF19	A0A0C4DG89;D6RJA6;H0Y9U3;F8VW50;Q2TAC6-3;Q2TAC6-2	chr5	q31.1	0.252884	0.59707	0.229101
NME6	A0A0C4DG91;C9JQB1;C9J9V6;O75414;A0A2R8Y7V2;A0A2R8Y547;C9J1J2;O75414-2	chr3	p21.31	0.230377	0.685731	0.3223
ECI2	A0A0C4DGA2;O75521-2;O75521;F1LLU7;F8WAW4;C9JB63;F8W6J1	chr6	p25.2	0.197014	0.776519	0.451231
HLTF	A0A0C4DGA6;Q14527;Q14527-2;H7C5K0	chr3	q24	-0.126383	0.745974	0.400254
ABLIM3;ABLIM2	A0A0C4DGA7;O94929;D6RAL0;F5GYR0;Q6H8Q1-4;Q6H8Q1-6;Q6H8Q1-8;Q6H8Q1-3;Q6H8Q1-7;Q6H8Q1-2;Q6H8Q1-5;Q6H8Q1;Q6H8Q1-9	chr5	q32	0.460994	0.70353	0.346387
SCOC	A0A0C4DGB0;Q9UIL1-2;Q9UIL1;Q9UIL1-3;Q9UIL1-4	chr4	q31.1	0.289972	0.38375	0.0874791
PPA2	A0A0C4DGB9	chr4	q24	-0.201566	0.718895	0.365868
STK35;PDIK1L	A0A0C4DGC9;Q8TDR2;Q8N165	chr20	p13	0.197676	0.429601	0.109152
STX3	A0A0C4DGE4;A0A286YF28;A0A0J9YW33;Q13277-2;Q13277-3;Q13277	chr11	q12.1	-0.174806	0.833876	0.54418
KLHL6	A0A0C4DGF2;Q8WZ60	chr3	q27.1	-0.351597	0.29474	0.0510208
NUMBL	A0A0C4DGH3;Q9Y6R0;M0QYC2;M0QXQ4;M0R0Q4;M0QZV7	chr19	q13.2	-0.0160764	0.982385	0.927737
CHURC1;CHURC1-FNTB	A0A0C4DGJ7;Q8WUH1;Q8WUH1-2;H0YIM9	chr14	q23.3	0.0819841	0.894751	0.690384
CAPNS1;CAPNS2	A0A0C4DGQ5;P04632;K7ELJ7;K7EKD8;A0A075B7C0;K7EIV0;K7EM73;U3KPR7;K7EMQ1;Q96L46	chr19	q13.12	0.207402	0.528258	0.173458
DHRS7B	A0A0C4DGQ8;Q6IAN0;J3KRS1;J3QKT1;J3QLJ8	chr17	p11.2	0.924842	0.00545073	7.258e-05
DDOST	A0A0C4DGS1;P39656;P39656-3;P39656-2;U3KQ84	chr1	p36.12	-0.17808	0.749948	0.406642
BCAS4	A0A0C4DGS6;Q8TDM0-3;Q8TDM0;H7C4Y8;A0A0C4DH49;Q8TDM0-2	chr20	q13.13
ENOX2	A0A0C4DGT9;Q16206-2;Q16206;B1AKF7	chrX	q26.1
SNX16	A0A0C4DGW2;P57768-2;P57768;E5RGQ6;E5RGS8;E5RHF1;E5RH07;E5RJ65;E5RG30	chr8	q21.13	0.411951	0.488277	0.144081
ZC3H8	A0A0C4DGZ1;Q8N5P1	chr2	q14.1	0.132602	0.834084	0.544745
INSIG2	A0A0C4DGZ4;Q9Y5U4	chr2	q14.1
GP1BA	A0A0C4DGZ8;P07359	chr17	p13.2	0.0904248	0.953234	0.834825
C22orf39	A0A0C4DH14;Q6P5X5	chr22	q11.21
EPB41L1	A0A0C4DH22;A0A1B0GTW6;Q9H4G0;X6RC15;Q4VXN0;Q4VXN5;Q4VXN1;Q4VXN6;H0Y482;Q4VXN7;Q4VXN2;Q4VXN8	chr20	q11.23	-0.489461	0.501416	0.154725
IGKV3D-20	A0A0C4DH25	chr2	p11.2	-1.65419	0.53655	0.178979
IGHV1-3;IGHV1-8;IGHV1-46;IGHV7-4-1;IGHV1OR21-1;IGHV1-69D	A0A0C4DH29;P0DP01;P01743;A0A0J9YVY3;A0A087WYE8;A0A0J9YW62;A0A0B4J2H0	chr14	q32.33	0.301991	0.930352	0.776579
IGHV1-18;IGHV1-2	A0A0C4DH31;P23083	chr14	q32.33
IGHV3-20	A0A0C4DH32	chr14	q32.33
IGHV3-35;IGHV3-16	A0A0C4DH35;A0A0C4DH30	chr14	q32.33
IGHV5-51;IGHV5-10-1	A0A0C4DH38;A0A0J9YXX1	chr14	q32.33
IGHV2-70D;IGHV2-70;IGHV2OR16-5	A0A0C4DH43;A0A0J9YVU5;P01814;A0A0B4J2B6	chr14	q32.33	-1.45156	0.697599	0.33796
IGKV2-24;IGKV2D-24	A0A0C4DH68;A0A075B6R9	chr2	p11.2	0.99155	0.657843	0.290095
IGKV1-12;IGKV1D-12;IGKV1-6;IGKV1D-16;IGKV1D-39;IGKV1-39	A0A0C4DH73;P01611;A0A0C4DH72;P01601;P04432;P01597	chr2	p11.2	-0.307759	0.892825	0.682887
IGKV3OR2-268;IGKV3D-7	A0A0C4DH90;A0A0C4DH55	chr2	p11.2
CRY2	A0A0D2X7Z3;Q49AN0;Q49AN0-2	chr11	p11.2
MTRES1	A0A0D9SEI0;Q9P0P8	chr6	q21	-0.11986	0.870554	0.63819
FAM120B	A0A0D9SEJ5;F5GY05;Q96EK7;Q96EK7-2;Q96EK7-3	chr6	q27	-0.270928	0.1194	0.00906713
RUNX2	A0A0D9SEN7;Q13950-3;A0A2R8Y7Z3;I3L354	chr6	p21.1
RANBP10	A0A0D9SEU5;R4GMX8;Q6VN20;Q6VN20-3;Q6VN20-2;R4GNA3;R4GN91;R4GMX7	chr16	q22.1	0.0704843	0.894133	0.687966
ZCCHC17	A0A0D9SEW3;A0A087WXF8;Q9NP64-2;Q9NP64-3;Q9NP64;A0A087WYV3;A0A087WXU5	chr1	p35.2	-0.0348107	0.948187	0.820337
MAP4K4	A0A0D9SEY1;G5E948;H7C3Z6;E7ETN6	chr2	q11.2	0.10999	0.87418	0.647317
KMT5C	A0A0D9SF94;Q86Y97	chr19	q13.42	-0.0499859	0.966053	0.865274
DNM1	A0A0D9SFE4;A0A0U1RQP1;Q05193-3;Q05193;A0A0D9SFB1;Q05193-5;Q05193-2;A0A1B0GU67;A0A1B0GUX5	chr9	q34.11	0.154334	0.815002	0.50967
CYTH2	A0A0D9SFG6;Q99418-2;Q99418;G5E9B7;F8W8E2;A0A286YF81;M0QZ92	chr19	q13.33	0.556392	0.140295	0.0122259
EWSR1	A0A0D9SFL3;B0QYK0;C9JGE3;Q01844-2;Q01844-6;Q01844-3;Q01844;Q01844-5	chr22	q12.2	0.0968721	0.928501	0.771672
SHPRH	A0A0D9SFM0;Q149N8-4;Q149N8;Q149N8-2;K4DI94;H7C2W2;Q149N8-5	chr6	q24.3
HADH	A0A0D9SFP2;Q16836;E9PF18;Q16836-3;Q16836-2;A0A0A0MSE2;A0A1W2PNM1;A0A1W2PQ78;A0A1W2PQV5;A0A1W2PRT2;A0A1W2PQ55;A0A1W2PP40	chr4	q25	0.137191	0.854741	0.59775
UBE2A	A0A0D9SG71;A0A0R4J2E5;P49459;P49459-3;P49459-2;A0A0D9SEZ6	chrX	q24	0.215742	0.606736	0.237061
ZMYND11	A0A0D9SGD6;E7EV75;Q15326;E7ENI9;B7Z2J6;J3QKD2;Q15326-2;Q15326-6;Q15326-3;B0QZE2;Q15326-5;Q15326-4;A0A0A0MRY2;E9PE09	chr10	p15.3	0.343923	0.217425	0.0277259
SPTAN1	A0A0D9SGF6;A0A0D9SFF6;A0A5F9ZHC3;A0A1B0GTB7;A0A1B0GUH3;A0A0D9SFH4;A0A1B0GV13;A0A1B0GW19;A0A1B0GWE2;REV__Q04637-7;REV__E7EX73;REV__E9PGM1;REV__E7EUU4;REV__Q04637-8	chr9	q34.11	-0.276691	0.635219	0.265963
TBX22	A0A0D9SGI2;Q9Y458	chrX	q21.1	-0.136953	0.965241	0.862147
SYNJ1	A0A0D9SGJ6;J3KQV8;O43426;J3KPK1;C9JFZ1;O43426-4;O43426-2;C9JW66;O43426-5;H7BZ56;H7BZC2;C9J1Z6	chr21	q22.11	0.114714	0.739435	0.3912
DIAPH1	A0A0G2JH68;O60610;A0A140T8Z0;O60610-2;O60610-3;A0A2R8Y5N1;H9KV28;B4E2I7;A0A2R8YEF8	chr5	q31.3	0.330383	0.498801	0.152405
EHMT2	A0A0G2JIS2;Q96KQ7-2;A2ABF8;A0A0G2JIR1;Q96KQ7;A2ABF9;A0A0G2JK64;A0A0G2JRR0;A0A0G2JRN8;H0Y4K5;Q96KQ7-3	chr6	p21.33	0.171796	0.48358	0.140793
HSPA1B;HSPA1A	A0A0G2JIW1;P0DMV9;P0DMV8;P0DMV8-2;V9GZ37	chr6	p21.33	-0.101187	0.858874	0.610549
ABHD16A	A0A0G2JJD3;O95870;O95870-2;A0A0G2JI89;F2Z3G6;F2Z3H2	chr6	p21.33	0.269743	0.372262	0.0817225
WDR46	A0A0G2JJL1;A0A140T9L0;H0Y6G3	chr6	p21.32	-0.58608	0.25074	0.0372681
TAPBP	A0A0G2JKZ1;A2AB90;A0A0G2JH37;A0A0A0MSV9;O15533;O15533-3;O15533-2;Q6P1N7;A0A0A0MT98;O15533-4;C9JA35;A0A140T9B2;A0A0G2JJI5	chr6	p21.32	0.335727	0.617235	0.247718
PCMTD2	A0A0G2JM70;Q9NV79-2;Q9NV79;V9GZ41;Q9NV79-3;V9GYG6;F8W9F3	chr20	q13.33
IGHA2	A0A0G2JMB2;A0A286YEY5;P01877	chr14	q32.33	2.25802	0.24177	0.0345784
CDHR5	A0A0G2JMW3;Q9HBB8-4;Q9HBB8;A0A0G2JP44;Q9HBB8-2	chr11	p15.5
LILRB5	A0A0G2JMX5	chr19	q13.42	-0.321598	0.792296	0.4738
LILRA3	A0A0G2JMY9;Q8N6C8;Q8N6C8-3;A0A0G2JM99;Q8N6C8-2	chrNA		0.215321	0.860287	0.616336
OCLN	A0A0G2JMZ8;Q16625-5;Q16625-4;Q16625-2;Q16625-3;Q16625	chr5	q13.2	0.16562	0.837171	0.550866
NOMO1;NOMO3;NOMO2	A0A0G2JN29;A0A087X117;Q15155;A0A0G2JP90;A0A087WW46;I3L0Q6;H3BTW1;H3BUC9	chr16	p13.11	-0.309107	0.73888	0.390624
LILRB3;LILRA6;LILRA4	A0A0G2JN67;F8W6G6;A0A0G2JNB3;A0A0G2JLT7;A0A0G2JQ25;A0A0G2JPR9;A0A0G2JPW1;A0A0G2JN08;A0A0G2JPW2;B5ME96;A0A0G2JQ26;A0A0G2JPY1;A0A0G2JPA2;A0A0G2JQ24;F8WD89;A0A0G2JLX9;P59901-2;C9JWL8;P59901;A0A0G2JNG2;A0A075B7A5	chr19	q13.42	0.522456	0.682057	0.317872
LAIR1	A0A0G2JNK8;A0A0G2JMI0;A0A0G2JNU6;A0A140T8W3;A0A0G2JQ50;A0A0G2JP18;A0A0G2JLV7;Q6GTX8-3;Q6GTX8-2;Q6GTX8;A8MZ84;D3YTC8;A0A0G2JM94;Q6GTX8-4;F8WC07	chr19	q13.42	0.8035	0.273853	0.044738
HNRNPCL2	A0A0G2JNQ3;B2RXH8	chr1	p36.21
LILRB2	A0A0G2JNQ7;A0A0G2JNT8;A0A0G2JN35;A0A0G2JPH5;Q8N423-2;Q8N423;Q8N423-4;A0A0G2JM05;A0A0G2JLS7;H7C0C3;A0A0G2JNH0;A0A0G2JNE7;Q8N423-3	chr19	q13.42	0.274035	0.833659	0.543339
KANSL1	A0A0G2JNT7;Q7Z3B3;A0A3B3IT55;A0A1W2PPV8;Q7Z3B3-4;Q7Z3B3-2;A0A1W2PQT4	chr17	q21.31	-0.109918	0.766473	0.436566
BDP1	A0A0G2JNU3;A6H8Y1-7;A6H8Y1-6;A6H8Y1;A6H8Y1-2;A6H8Y1-4;A6H8Y1-3;A6H8Y1-5;A0A0G2JN16;A0A0A0MRX7;H0YCV8;H7C5U4;A6H8Y1-8	chr5	q13.2	0.128015	0.916422	0.737012
SCRIB	A0A0G2JNZ2;A0A669KB89;A0A0G2JPP5;Q14160;Q14160-3;A0A0G2JMS7;Q14160-2;H0YCG0;A0A669KAX5;H0YDF9	chr8	q24.3	0.0916863	0.691865	0.330017
GBA	A0A0G2JNZ5;A0A0G2JLB3;P04062-4;P04062-2;P04062	chr1	q22	0.756017	0.051514	0.00222469
LILRB1;LILRA1;LILRA3	A0A0G2JP80;Q8NHL6-3;Q8NHL6-4;A0A0G2JLS4;A0A0G2JP64;A0A0G2JNQ6;D9IDM6;A0A0G2JQ15;Q8NHL6-2;Q8NHL6;A0A0G2JNM2;A0A0G2JQ44;A0A0G2JQ46;F6TER3;A0A087WSV6;D9IDM5;A0A0B4J1W1;A8MVE2;A0A087WSX8;Q8NHL6-5;A0A0G2JNR3;A0A0G2JNK9;F6RVM3;O75019-2;A0A0G2JMG0;A0A0G2JLV5;A0A0G2JMJ0	chr19	q13.42	-0.106716	0.847355	0.574526
LILRB4	A0A0G2JP84;A0A0A0MSZ8;A0A0G2JP25;C9JST2;A0A0G2JM43;Q8NHJ6-2;Q8NHJ6;A8MUE1;A0A0G2JPA9;A0A0G2JNA7	chr19	q13.42
LILRB4	A0A0G2JPC7;A0A0G2JQ10;A0A0G2JM57;A0A0G2JML1	chr19	q13.42	0.631058	0.36308	0.0779314
C4A;C4B	A0A0G2JPR0;A0A140TA49;A0A3B3ISD7	chr6	p21.33	0.495182	0.71966	0.367427
RAD17	A0A0G2JPT5;O75943-2;O75943;A0A0G2JP78;O75943-4;A0A0G2JNH5;O75943-3;D6RAW6;A0A0G2JP31;H0Y9T7;D6RHU1	chr5	q13.2	0.00372775	0.995984	0.975567
TUBGCP5	A0A0G2JQX1;A0A0G2JPW5;A0A0G2JSA7;A0A087X1Z1;Q96RT8-2;Q96RT8;A0A0G2JR45;A0A0G2JRG1;A0A0G2JQK2;A0A087WVL9;A0A0G2JQK7;A0A0G2JS51;A0A087WVZ8	chr15	q11.2	-0.435555	0.272033	0.0437854
GOLGA6L22;GOLGA6L1;GOLGA6L6	A0A0G2JRP8;A0A0G2JP21;Q8N7Z2;A8MZA4;A0A087X1J6;H0YM25	chr15	q11.2
MGAM;MGAM2	A0A0J9YVZ3;E7ER45;A0A0J9YX77;O43451;Q2M2H8	chr7	q34	-0.151626	0.918069	0.741196
CRYBG1	A0A0J9YWL0;Q9Y4K1;A0A494C1M5;Q9Y4K1-2;Q96QW7	chr6	q21	0.0202523	0.985609	0.93997
PON2	A0A0J9YXF2;Q15165-3;Q15165-1;Q15165;G3XAK4;A0A0J9YXU7;A0A2Q2SAK4;A0A0J9YYF3;A0A0J9YXM1;A0A0J9YYJ1	chr7	q21.3	1.04664	0.0443005	0.00165277
WDR81	A0A0J9YXM6;Q562E7;Q562E7-4;Q562E7-3;Q562E7-6;Q562E7-5;E9PDG3;Q562E7-2;I3L1G2;C9JCF9;K7ELV8;C9JD20;I3L3U7	chr17	p13.3	-0.189924	0.313616	0.0574096
PLIN4	A0A0J9YXN7;Q96Q06;Q96Q06-2	chr19	p13.3	-0.442309	0.750252	0.407833
LIME1	A0A0J9YYD9;A0A087WT39;V9GYI1	chr20	q13.33	0.240267	0.82059	0.520547
DAAM2	A0A0J9YYF7;Q86T65-4;Q86T65	chr6	p21.2
R3HCC1	A0A0R4J2E2;Q9Y3T6;A0A0D9SF44;Q9Y3T6-3;E5RIQ4;A0A0D9SG39;E5RHX3;E5RIK1;H0YBU3;A0A0D9SFI4	chr8	p21.3	-0.0933717	0.888827	0.673922
FBF1	A0A0R4J2E4;K7ENL6;Q8TES7-5;Q8TES7;Q8TES7-6;Q8TES7-4;Q8TES7-3;Q8TES7-2	chr17	q25.1
IFRD2	A0A0R4J2F6;Q12894;Q12894-2;H7C444;H7C2Z4;F8WEI6	chr3	p21.31	-0.736364	0.170048	0.0173598
NRXN1	A0A0R4J2G7;A0A1D5RMU6;E7ERL8;Q9ULB1;Q9ULB1-2;Q9ULB1-3;A0A0D9SEM5;P58400-1;P58400;H0Y568;H7BYC7;A0A1B0GTL0;Q08AH0;Q9ULB1-4;A0A0D9SFY6;A0A0U1RRK7	chr2	p16.3	-0.471447	0.679794	0.315169
FOXP2	A0A0U1RQE0;O15409;A0A0U1RQM2;A0A0U1RQY3;A0A0U1RQR8;O15409-9;A8MUV4;O15409-4;O15409-2;Q0PRL4;O15409-6;Q8N6B5;O15409-7;A0A0U1RQE6;O15409-8;O15409-5;C9JQP8	chr7	q31.1	-0.180797	0.820248	0.518209
SH3D19	A0A0U1RQE4;A0A494C1M0;Q5HYK7-2;Q5HYK7;Q5HYK7-3	chr4	q31.3
FASN	A0A0U1RQF0;P49327;A0A0U1RRG3;A0A1B0GTR5;J3KTF0	chr17	q25.3	0.106688	0.824199	0.527037
EIF4G3	A0A0U1RQK7	chr1	p36.12	-0.276261	0.147076	0.0135502
ALDH1B1;ALDH1A2	A0A0U1RQK9;Q9UED3	chr9	p13.1	0.819146	0.644903	0.27789
SHANK3	A0A0U1RQS4;A0A0U1RR93;Q9BYB0-3;Q9BYB0;A0A669KBA8;A0A590UJL3;A0A590UJY5	chr22	q13.33
ERVK3-1	A0A0U1RQV1;A0A0U1RQS5;B3KNS4;A0A0U1RQL9	chr19	q13.43	-0.0772589	0.965359	0.863183
SYTL2	A0A0U1RR07;Q9HCH5-13;Q9HCH5;Q9HCH5-15;Q9HCH5-6;Q9HCH5-7;Q9HCH5-8;A0A0U1RQP0;Q9HCH5-11;Q9HCH5-12;A0A0U1RRJ3;E9PS29;Q9HCH5-2;A0A0U1RQH1;E9PK22;E9PS39;E9PQL8;E9PRW5;E9PIB5;E9PPL3;Q9HCH5-9;Q9HCH5-4	chr11	q14.1
SLC12A7	A0A0U1RR18;A0A0G2JNW7;Q9Y666;A0A0G2JQE3;H0YB78	chr5	p15.33
SEC24C	A0A0U1RR49	chr10	q22.2
EXOC6B	A0A0U1RRB6;Q9Y2D4;J3QT38;Q9Y2D4-2;F8W6R7	chr2	p13.2	0.16672	0.625746	0.255504
NBDY	A0A0U1RRE5;A0A0U1RR68	chrX	p11.21	0.00871888	0.993862	0.967169
PHF14	A0A0U1RRH6;O94880	chr7	p21.3	-0.123731	0.522742	0.167872
MMP24OS	A0A0U1RRL7	chr20	q11.22	-0.563875	0.501416	0.154296
SPATA20	A0A0U1RRL8;Q8TB22;Q8TB22-2;Q8TB22-3;Q8TB22-4;H0Y9M1;H0Y9W3	chr17	q21.33	-0.158717	0.780814	0.457599
PTBP1	A0A0U1RRM4;A0A0D9SF20;K7EKJ7;K7EK45;K7ELW5;K7EKX4	chr19	p13.3	0.120164	0.812577	0.506286
ENAH	A0A0U1RRM6;Q8N8S7-3;Q8N8S7-2;Q8N8S7;A0A075B6E5;A0A0U1RQP7	chr1	q42.12	-0.264428	0.837171	0.55136
HLA-DQB1	A0A0U5Q247;A0A140T981;Q29967;A0A0D5XQ77;A0A140T9Y4;A0A140T9R6;A0A140T8Z5;P01920;A0A140T911;A0A140TA15;A0A140T9Z9	chr6	p21.32	0.381028	0.643942	0.276337
COBLL1	A0A0X1KG75;Q53SF7;Q53SF7-2;A0A0D9SG04;A0A0B4J1Z0;H7C1G2;C9J8C4;C9JAU3;C9J5Y6;C9JK90;C9JWZ0;F8WEK0;REV__O75820-3;REV__O75820-4;REV__O75820-2;REV__O75820	chr2	q24.3	0.245836	0.70663	0.350603
HLA-DPB1	A0A140T915;A0A140T9Y2;A0A182DWE9;A0A140T9T6	chr6	p21.32	-0.276496	0.918314	0.741503
HLA-B	A0A140T953;A0A140TA13	chr6	p21.33
HLA-DMA	A0A140T985;A0A140T9N2;A0A140T9X4;A0A140T9V7;A0A140T9K8;A0A140T9T3;A0A140T9N7;A0A140T9N9;A0A140T9H8;A0A140T9T2;Q5SP00;A0A140T9G2;F6S093;A0A140T9N4;A0A140T9E7;A0A140T9D1;A0A140T9C7;A0A140T995;H0Y732;P28067	chr6	p21.32	-0.177493	0.848221	0.578281
MPIG6B	A0A140T9L8;O95866-2;O95866-4;O95866-7;O95866-6;F8WDG3	chr6	p21.33	0.224653	0.871977	0.640175
MPIG6B	A0A140T9V1;A0A0G2JJG8;O95866-5;O95866-3;O95866;B7ZLJ5	chr6	p21.33
HLA-DOB	A0A140T9Z3;P13765	chr6	p21.32
VARS2	A0A140TA40;A0A140T8Y0;A0A140TA35	chr6	p21.33
VARS2	A0A140TA45;A0A0G2JIA5;A0A140TA36	chr6	p21.33	0.889903	0.410749	0.0986366
LSM14A	A0A140TA76;K7EMZ9	chr19	q13.11
MICOS13	A0A140TA86;Q5XKP0;K7EIR2;A0A140TA84	chr19	p13.3	0.219001	0.645073	0.2781
TXNRD2	A0A182DWF3;Q9NNW7;A0A182DWF2;Q9NNW7-2;D3YTF8;A0A096LPK7;E7EWK1;A0A096LPD9;Q9NNW7-3;A0A0U1RQX0;Q9NNW7-4;A0A096LPH4;A0A096LPB7;A0A096LP96;A0A096LNY7	chr22	q11.21	-0.226092	0.751887	0.409911
HLA-DRB3	A0A182DWH4	chrNA
SELENOP	A0A182DWH7;P49908	chr5	p12
MAGI2	A0A1B0GTH8;A0A1B0GVS6;A0A0D9SFP3;A0A0D9SGF8;A0A0D9SEY4;E7EWI0;A0A0E3D6M1;A0A0D9SGI1;Q86UL8-2;Q86UL8	chr7	q21.11
RAB11FIP5	A0A1B0GTL5;Q9BXF6	chr2	p13.2	0.88611	0.0515075	0.00221206
BEGAIN	A0A1B0GTT1;A0A1B0GVM0;Q9BUH8;G3V536	chr14	q32.2
TNRC6C;TNRC6A	A0A1B0GU24;Q9HCJ0;Q9HCJ0-2;H3BRT3	chr17	q25.3	0.0613471	0.931628	0.785265
IRAG2	A0A1B0GU45;Q12912;Q12912-2;F8W9L6;G3V513;F8VRE4;H0YJ39;H0YJC6;G3V3C2;G3V2F6	chr12	p12.1	0.701529	0.174836	0.0183519
EHMT1	A0A1B0GU48;A0A0D9SEQ1;A0A1W2PPZ7;A0A0D9SER9;A0A0D9SFS4;A0A0D9SER3;A0A0D9SFG7;A0A0D9SEP2;A0A1B0GW12;A0A1B0GV89;A0A0D9SF38;A0A0D9SFD7;A0A0D9SEY2;A0A0D9SFM6;A0A1B0GTP4	chr9	q34.3	-0.135045	0.837171	0.550591
ACY1;ABHD14A-ACY1	A0A1B0GU86;Q03154;C9JMV9;Q03154-4;Q03154-3;Q03154-2;A0A1B0GV31;A0A1B0GVA5;C9JYZ0;F8WC59;A0A1B0GTG3	chr3	p21.2	0.0894405	0.894751	0.68979
KIFBP	A0A1B0GUA3;Q96EK5;A0A6Q8PHL8;A0A6Q8PGG2;A0A6Q8PH45;A0A1B0GUH6;A0A6Q8PH08;A0A1B0GTE6;A0A1B0GW21;A0A0D9SFK7;A0A1B0GTX3;A0A1B0GU96;A0A6Q8PHE6;A0A1B0GTE2;A0A1B0GVY9	chr10	q22.1	0.38586	0.0348336	0.00112825
RALGAPA1	A0A1B0GUI1;Q6GYQ0;Q6GYQ0-5;Q6GYQ0-2;Q6GYQ0-7;Q6GYQ0-6;Q6GYQ0-4;Q6GYQ0-3;H0YJB5;H0YJ04	chr14	q13.2	-0.128493	0.864363	0.623801
P06493	A0A1B0GUL7	chrNA
ESPN	A0A1B0GUN9;A0A1B0GUS9	chr1	p36.31
UBE2L5	A0A1B0GUS4	chr13	q12.3
EFR3A	A0A1B0GUZ7;Q14156;Q14156-2;Q14156-3;E5RJS1	chr8	q24.22	0.366393	0.17431	0.018143
EHMT1	A0A1B0GV09;A0A0C4DGF8;A0A1B0GWF6	chr9	q34.3	-0.0108587	0.980907	0.922749
TEPSIN	A0A1B0GV70;Q96N21-2;Q96N21;I3L4S7;I3L3R3	chr17	q25.3	0.0466591	0.901785	0.703755
LIN28B	A0A1B0GVD3;Q6ZN17;A0A1B0GTK2;Q6ZN17-2	chr6	q16.3
FAM193A	A0A1B0GVL4;P78312-6;P78312-2;P78312-5;P78312;E7EUR8;P78312-4;D6RFZ4;P78312-3	chr4	p16.3
TCF4	A0A1B0GVR6;H3BTP3;E9PH57;P15884-3;P15884-4;P15884-13;P15884-2;P15884-11;A0A1B0GWD5;A0A1B0GW91;A0A1B0GVB8;G0LNT4;A0A0D9SGE5;A0A0D9SG78;A0A0D9SG55;H3BTZ0;A0A075B723;A0A0D9SEZ3;A0A0D9SEK1;H3BNI2;H3BT24;A0A1B0GUT3;A0A0D9SG61;H3BTC3;A0A0D9SGH7;H3BT95;K7ESI6;A0A0D9SFU5;H3BP59;H3BUQ3;A0A0D9SEX8;H3BMC8;A0A1B0GTP2;A0A6Q8PGE3	chr18	q21.2	-0.0835578	0.919668	0.745298
ZEB2	A0A1B0GVV8;A0JP08;A0A1B0GV02;O60315-2;O60315;U3KQ51;A0A1B0GW50;A0A6Q8PH34;E7EUW9;A0A1X7SC99;E7ESP8;U3KPV5	chr2	q22.3
DPY19L1	A0A1B0GW05;Q2PZI1;Q2PZI1-2;H7C3M5	chr7	p14.2	0.00658347	0.996657	0.978365
ABHD14A-ACY1;ABHD14A	A0A1B0GW23;C9JMW6;C9J7W8;Q9BUJ0	chr3	p21.2
ING5	A0A1B0GW41;Q8WYH8-2;Q8WYH8;E9PEN0	chr2	q37.3	0.220442	0.580174	0.212922
CLN6	A0A1B0GW73;H3BNF1;A0A1B0GTV3;A0A0S2Z5D0;H3BUV4;A0A1B0GUD2;H3BUT1;A0A1B0GTU6;Q9NWW5;H3BRN7;H3BTY4;A0A1B0GU90;Q9NWW5-2	chr15	q23
ZNF654	A0A1B0GWA0;Q8IZM8	chr3	p11.1	0.18121	0.62737	0.257541
CTSD	A0A1B0GWE8;P07339;A0A1B0GW44;A0A1B0GV23;A0A1B0GVD5;A0A1B0GVP3;A0A1B0GU92;A0A1B0GU03;C9JH19;H7C469;H7C1V0;F8WD96;F8W787;A0A1B0GV01;A0A1B0GVF1	chr11	p15.5	-0.299176	0.479769	0.138229
STXBP1	A0A1B0GWF2;A0A1B0GVQ5;A0A2R8Y5D4;A0A0D9SG72;A0A1B0GTP9;P61764;P61764-2;A0A1B0GW76;A0A0D9SEH5;A0A0D9SFQ7;A0A0D9SFW6;A0A1B0GTD8;A0A0D9SEP9;A0A1B0GVV9;A0A096LP33;A0A096LP52	chr9	q34.11	-0.455802	0.596911	0.228711
CLN5	A0A1B0GWI2;O75503;A0A087WZY0;A0A1B0GTR6;A0A1B0GWJ7;A0A1C7CYZ2;A0A1B0GTV7;A0A1B0GUE8;A0A1B0GV94;A0A1B0GVL0	chr13	q22.3	-0.631722	0.160731	0.0160037
ADSL	A0A1B0GWJ0;A0A1B0GTJ7;P30566;A0A0A6YY92;P30566-2;A0A096LNY6;A0A1B0GTG9;A0A096LNY5;A0A096LNY4;B4DEP1;A0A096LP72;V9GY96;A0A096LP76;A0A096LP92;A0A1W2PRX2	chr22	q13.1	0.0900163	0.863757	0.622742
MYO18A	A0A1B0GWJ6	chr17	q11.2
EXOC3L2	A0A1C7CYX0;Q2M3D2	chr19	q13.32
MIDEAS	A0A1C7CYX1;Q6PJG2;A0A0A0MSU2;H7C1L3;C9JYU7	chr14	q24.3	-0.252277	0.229784	0.030981
DPYSL2	A0A1C7CYX9;Q16555-2;E5RFU4	chr8	p21.2	0.206565	0.804554	0.49223
MYL4	A0A1C7CYY4;P12829;I3L1K6;I3L532;I3L3U1;I3L4B1;I3L1R3	chr17	q21.32	-0.101423	0.945938	0.817029
IER3IP1	A0A1W2PNR9;Q9Y5U9	chr18	q21.1	0.501292	0.139982	0.0121074
ARPC1A	A0A1W2PNV4;E9PF58	chr7	q22.1	-0.0348921	0.934654	0.791922
JMJD1C	A0A1W2PNZ9;Q15652-3;Q15652;Q15652-2;H7BXU7	chr10	q21.3	-0.0681186	0.860351	0.617793
HLA-B	A0A1W2PP29;A0A1W2PQZ3;A0A1W2PQE2	chr6	p21.33
DPAGT1	A0A1W2PPC6;Q9H3H5-2;Q9H3H5;A0A1W2PQH0;Q9H3H5-3;F8W681;A0A1W2PQD1;F8WE55;A0A1W2PRR6	chr11	q23.3	-0.495539	0.598051	0.22965
ME2	A0A1W2PPH1;P23368;A0A1W2PQH3;A0A1W2PQT3;A0A1W2PQY8;A0A1W2PR68;A0A1W2PQF8;P23368-2;A0A1W2PQ37;A0A1W2PRS2;A0A1W2PRY9;A0A1W2PQH4;A0A1W2PRH1;A0A1W2PPY2	chr18	q21.2	-0.100428	0.922328	0.754113
CRBN	A0A1W2PPJ5;Q96SW2;J3QT87;J3QT51	chr3	p26.2	-0.31604	0.356209	0.07478
TCEA1	A0A1W2PPZ5;P23193;A0A1W2PRL9;P23193-2;E5RIS7;E5RJ93;B7Z4S1;E5RK46;A0A1W2PS15;E5RFI1;A0A1W2PPV7	chr8	q11.23	-0.177207	0.615151	0.246315
KCNMA1	A0A1W2PQ93;A0A1W2PNQ3;A0A1W2PQK5;Q5SVJ7;A0A1W2PNW6;A0A1W2PPY5;A0A1W2PSD3;H0Y379;Q12791-5;Q12791-2;A0A1W2PQA0;A0A1W2PRB0;A0A1W2PQU4;S4R2X4;A0A1W2PNY8;D5MRH1;A0A1W2PRA7;A0A1W2PQ61;H0Y382;B7ZMF5;A0A1W2PRG5;A0A1W2PP26;A0A1W2PRX6;A0A1W2PP76;Q5SVK5;A0A1W2PR56;A0A0A0MRR0;A0A1W2PNY9;Q5SVJ9;A0A1W2PR62;A0A1W2PPZ1;A0A1W2PRN5;A0A1W2PPX7;A0A1W2PRV4;A0A1W2PP94;A0A1W2PNH9;Q5SVK0;A0A1W2PQJ9;A0A1W2PRE5;A0A1W2PS54…	chr10	q22.3
HADH	A0A1W2PQC2	chr4	q25
NHSL2	A0A1W2PQQ1;Q5HYW2;A0A0J9YY72;A0A0J9YW69;Q5HYW2-2	chrX	q13.1	0.17353	0.860065	0.615953
GOSR2	A0A1W2PQS3;A0A1W2PP28	chr17	q21.32	-0.513306	0.522742	0.168123
RPS10-NUDT3;RPS10	A0A1W2PQS6;F6U211;A0A2R8Y7H1;A0A2R8YFH6;S4R435;A0A2R8Y6L3	chr6	p21.31	-0.258933	0.134694	0.0112622
GCSH	A0A1W2PQV2;P23434;H3BUH9;H3BNV1;A0A1W2PRH4;A0A1W2PPE4;A0A1W2PNX3;A0A1W2PPQ1;A0A1W2PS29	chr16	q23.2	-0.340667	0.584938	0.216124
MED17	A0A1W2PRB8;A0A1W2PPP8;A0A1W2PNF3;A0A1W2PPC8	chr11	q21	-0.168067	0.509572	0.159915
ZDHHC23	A0A1W2PRJ8;B3KXV3;E9PAP7;Q8IYP9	chr3	q13.31
SLC35A3	A0A1W2PRN3;A0A1W2PR66;A0A1W2PQH2;A0A1W2PQ13;A0A1W2PQ60;A0A1W2PNY6;A0A1W2PPH4;A0A1W2PPG9;A0A1W2PPE6;A0A1W2PQD6;A0A1W2PRT7;A0A1W2PNF0;A0A1W2PSD1;A0A1W2PS45;A0A1W2PS77;A0A1W2PQL8;A0A1W2PSA9;Q9Y2D2;Q9Y2D2-2;Q9Y2D2-3	chr1	p21.2	0.0827067	0.940195	0.802629
HLA-A	A0A1W2PRT9	chr6	p22.1
PIK3C3	A0A1W2PS05;Q8NEB9;A8MYT4;M0R308;K7EKH3;K7EIV6;K7ENH3;M0R386;A0A0B4J2B1	chr18	q12.3	-0.0419017	0.873918	0.645825
SCARB2	A0A1W2PS43;A0A1W2PRS1;Q14108;A0A1W2PPX5;A0A1W2PPU6;A0A1W2PQR6;A0A1W2PQB7;Q14108-2;A0A1W2PRF6;A0A1W2PSE4;A0A1W2PS70;A0A1W2PNX7;D6RDG0;A0A1W2PQL5	chr4	q21.1	-0.201859	0.739707	0.392126
PIGX	A0A1X7SBT4;H0Y2P9;Q8TBF5;Q8TBF5-2;H7C0F2;H7C081	chr3	q29
GTF3A	A0A1X7SBT5;Q92664;Q92664-2;H7BZH7;H7C326;H7BZ51	chr13	q12.2	-1.28914	1.5147e-10	4.6891e-14
STIM2	A0A1X7SBY3;H0Y860;Q9P246;Q9P246-2;H7C5C6;H7C5A5;Q9P246-3;H7C5K2;R4GN82;R4GMP0;R4GNC5	chr4	p15.2	0.00291327	0.997392	0.985827
MYO6	A0A1Y0BRN3;A0A590UJ40;Q5JVM0	chr6	q14.1
IGHA1	A0A286YEY1	chr14	q32.33
IGHG2	A0A286YEY4	chr14	q32.33	-0.657229	0.783743	0.464425
PHGDH	A0A286YF22;O43175;A0A2C9F2M7;A0A286YFA2;A0A286YFL2;A0A286YF78;A0A286YFC8;A0A286YFB2;A0A286YER3;A0A286YF34;A0A286YFF3;A0A286YFK5	chr1	p12	0.0428193	0.975732	0.905538
PHGDH	A0A286YFE1;A0A286YEZ0	chr1	p12
MON2	A0A286YFF8;Q7Z3U7-6;Q7Z3U7-5;Q7Z3U7;Q7Z3U7-2;F8VZV1;Q7Z3U7-3;F8VQS2;F8VZV6	chr12	q14.1	0.205585	0.326225	0.0620442
IGHG4	A0A286YFJ8	chr14	q32.33	0.406972	0.893512	0.685432
PHGDH	A0A286YFM8	chr1	p12
PPT1	A0A2C9F2P4;A0A286YFF7;P50897;Q5T0S4;A0A286YFE3;A0A286YFL8;P50897-2;E9PIA8;E9PK48;A0A286YFL6;E9PSE5	chr1	p34.2	0.0379014	0.966648	0.868763
FRYL	A0A2C9F2R7;O94915-2	chr4	p11
PRXL2B	A0A2P0CTB1;A0A0A0MT35;A0A2P0CU24;A0A0A0MRV4;J3KPF5;Q8TBF2-3;Q8TBF2;J3KPF6;Q8TBF2-6;A0A2P0CTH9;Q8TBF2-4;J3KRV9;A0A0G2JSF1;A0A0G2JRR6;Q8TBF2-2;Q8TBF2-7;J3QKK8	chr1	p36.32	-0.421091	0.281295	0.0470399
IGKV1D-33;IGKV1-33	A0A2Q2TTZ9;P01594;P01593	chr2	p11.2	0.884851	0.717612	0.363799
CAMK2G;CAMK2B	A0A2Q3DQE3;Q13555-8;Q13555-2;Q13555;Q13555-4;H0Y6G2;Q8WU40;H7BXS4;E9PBE8;E7EQE4;E7ETC9	chr10	q22.2	0.12459	0.78374	0.463843
CFI;PLA2G12A	A0A2R8Y3M9;G3XAM2;E7ETH0;P05156;A0A087X0I2;D6R9Z8;A0A0C4DGC6;Q9BZM1	chr4	q25	-0.360213	0.638069	0.269444
SEPTIN3	A0A2R8Y4H2;B1AHR1;Q9UH03-2;Q9UH03;B1AHR2	chr22	q13.2	-0.424159	0.380295	0.0851253
CLIC5	A0A2R8Y4M1;A0A5F9ZHK1;A0A2R8YGW2;A0A2R8Y615;Q9NZA1-3;Q9NZA1-2;Q9NZA1	chr6	p21.1	0.488938	0.509815	0.160173
EPS8	A0A2R8Y4W2;A0A2R8YE63;Q12929;Q12929-2;F5H0R8;F5GYM8;F5H3Q6	chr12	p12.3	0.123697	0.911186	0.726347
CCDC9	A0A2R8Y4Z8;M0QYB4;M0QZR0;M0R2W0	chr19	q13.32	-0.365915	0.0848077	0.00493423
PATJ	A0A2R8Y549;Q8NI35;Q8NI35-4;Q8NI35-3;Q8NI35-2;A0A0X1KG69;A0A087WUZ6;Q8NI35-5;A0A0U1RR46;A0A0U1RQT2;A0A2R8Y5I3;B4DE90;A0A0U1RRD7;A0A0U1RQR3;A0A0U1RQW4	chr1	p31.3
RELCH	A0A2R8Y566;Q9P260;Q9P260-2;A0A075B785;A0A075B768	chr18	q21.33	-0.114053	0.763878	0.431681
HARS2	A0A2R8Y5P7;P49590;A0A2R8Y3N3;P49590-2;A0A2R8Y6I1;D6RB22;D6RJE6;A0A2R8Y5E8;B4DQ67;A0A2R8Y4X6	chr5	q31.3	-0.0283361	0.970732	0.889997
SHROOM3	A0A2R8Y5P9;Q8TF72	chr4	q21.1
RDX	A0A2R8Y5S7;P35241;P35241-5;A0A2R8Y7M3;P35241-4;P35241-2;A0A2R8Y5P0;P35241-3;A0A2R8Y4H6;E9PKN5	chr11	q22.3	-1.10574	3.0569e-05	1.4302e-07
C9orf72	A0A2R8Y5U5;A0A5F9ZHW7;A0A2R8Y5K2;Q96LT7;Q96LT7-2	chr9	p21.2
TPM4	A0A2R8Y5V9;A0A2R8YGX3;A0A2R8YH90;A0A590UJB9;A0A590UK79;A0A5F9UKJ4	chr19	p13.12	0.383738	0.437561	0.113327
RPS7	A0A2R8Y623	chr2	p25.3	-0.00232	0.998651	0.995873
ATP13A3	A0A2R8Y635;Q9H7F0;A0A2R8YDN7;Q9H7F0-2;H7C1U7	chr3	q29	-0.092198	0.856498	0.604796
GCLC	A0A2R8Y648	chr6	p12.1
RAPGEF2	A0A2R8Y661;H0Y8H7;H0Y8T6;H0Y8N8;D6REY8;D6RC78;D6RAK0	chr4	q32.1	0.11383	0.888827	0.67419
EPB41	A0A2R8Y6D0	chr1	p35.3
DYRK1A;DYRK1B;DYRK2	A0A2R8Y6I6;Q13627-2;Q13627;A0A2R8Y6L5;Q13627-5;A0A2R8Y443;A0A2R8YDF3;Q13627-4;Q13627-3;E7EMI5;M0R131;A0A2R8YEY4;M0R2X3;Q92630-2	chr21	q22.13	0.205031	0.282318	0.0474481
ENO1	A0A2R8Y6I8	chr1	p36.23
ACTB;ACTG2	A0A2R8Y793;G5E9R0;A0A6Q8PH58;C9JUM1;C9JTX5;A0A6Q8PGD7;F8WCH0	chr7	p22.1	0.222232	0.820913	0.522029
PRRC2C	A0A2R8Y7F4	chr1	q24.3
ATXN2	A0A2R8Y7P6;V9GY86;A0A5F9ZHW5;Q99700-4;Q99700;F8VQP2;Q99700-5;A0A5F9ZHG6	chr12	q24.12	0.0390554	0.892832	0.683226
BPTF	A0A2R8Y7Q1;E9PE19;E7ETD6;A0A0A0MR81;J3QQQ8;J3KSK9;J3QQK4;J3KSY0;J3QLW4	chr17	q24.2
PPFIA1;PPFIA2	A0A2R8Y7R9;Q13136;Q13136-2;E9PJZ7;H0YEF9;H0YDW2;H0YD72;A0A1B0GVT3;E9PPF6;O75334-8;H0YF15;E9PID5;A0A3B3ITS2;H0YHJ4;F8VWR9;H0YIJ4	chr11	q13.3	-0.32238	0.0579645	0.00272398
SMARCA4	A0A2R8Y7S2;A0A2R8Y4P4;P51532-5;P51532-2;P51532-3;P51532-4;Q9HBD4;P51532;A0A2R8YGG3;A0A2R8Y440;A0A2R8YG32;A0A2R8Y7F3;A0A2R8Y4C5;A0A2R8Y6N0;A0A2R8YDA1;A0A2R8YGP5	chr19	p13.2	0.00713185	0.98639	0.941752
SEC23B	A0A2R8Y7S7	chr20	p11.23
CEP78	A0A2R8Y7U5;A8MST6;A0A2R8Y5W6;Q5JTW2;Q5JTW2-5;A0A2R8Y4C1;A0A2U3TZI9;A0A2R8Y432;A0A2R8YCP0;A0A2R8Y7A4;Q5JTW2-3;Q5JTW2-2;A0A2R8Y589;A0A2R8YFB0;A0A2R8Y7M8	chr9	q21.2	0.264524	0.421983	0.104635
MEA1	A0A2R8Y7W8;A0A2R8Y6W5;Q16626	chr6	p21.1	0.290389	0.437243	0.113116
ANKRD44	A0A2R8Y7Y4;Q8N8A2-2;H7C209;Q8N8A2-3;Q8N8A2-5;H7C4A0;F8WBW3	chr2	q33.1	0.0546114	0.908515	0.721173
IL2RG	A0A2R8Y833;P31785;D6RDW9;A0A2R8Y437;A0A2R8Y4F3;A0A2R8YE73;P31785-2;H0Y8J6;Q5FC10	chrX	q13.1	1.0199	0.00662092	9.8488e-05
SMARCE1	A0A2R8Y855;B4DGM3;Q969G3-2;Q969G3;J3QKS7;J3QR61;J3QKX6;A0A2R8YEB8;A0A2R8YDQ4;J3QL66	chr17	q21.2	0.163758	0.439157	0.114019
PROSER3	A0A2R8Y8D9	chr19	q13.12
GRB10	A0A2R8YCL1;Q13322-3;Q13322-2;Q13322-4;Q13322	chr7	p12.1	-0.881674	0.485389	0.141726
SLC11A2	A0A2R8YD71;P49281-2;P49281;F8W1D8;F8VRL7;A0A2R8Y5L1;F8VWB0;F8VR36;A0A2R8YDL2;A0A2R8Y4F9;A0A2R8Y5Q7;F8W1P7;P49281-5;P49281-3;P49281-4	chr12	q13.12	0.141949	0.880786	0.659005
BPI	A0A2R8YDF1;P17213;H0Y738;A0A0D9SFX6	chr20	q11.23	0.149641	0.930352	0.777971
ATP10B;ATP10D	A0A2R8YDI5;O94823;Q2YDW8;O94823-3;O94823-2;Q6PEW3;H0Y8M7	chr5	q34	0.332731	0.852839	0.591848
ZNF746;ZNF212	A0A2R8YDQ5;Q6NUN9;Q6NUN9-2;C9JNZ9;Q6NUN9-3;H7C5A9	chr7	q36.1	0.0827327	0.906496	0.712118
SUCLA2	A0A2R8YDQ9;Q9P2R7-2;Q9P2R7;A0A2R8Y6Y7;Q5T9Q5;Q5T9Q8;A0A2R8Y5P6;A0A2R8Y6E6;A0A0U1RQF8;A0A0U1RQL1;A0A0U1RRI1;A0A0U1RQU7;A0A2R8Y5P4	chr13	q14.2	-1.3604	2.7998e-09	1.6794e-12
GLUL	A0A2R8YDT1;P15104	chr1	q25.3	0.676926	0.165754	0.0168758
CCDC82	A0A2R8YE98;A0A2R8Y7C3;Q8N4S0;A0A2R8Y4L3;Q8N4S0-2;F5H777;E9PMD6	chr11	q21	0.0466328	0.906496	0.714138
ACTB	A0A2R8YEA7	chr7	p22.1	-0.305974	0.756259	0.415146
HGF	A0A2R8YEI1;P14210-6;P14210-5;P14210-2;P14210-4;P14210-3;P14210;C9WSJ4;C9WSJ3;C9JS80;C9JDP4	chr7	q21.11	-1.44586	0.156997	0.0154059
CCNH	A0A2R8YEM2;P51946;D6RHI7;D6RG18;A0A2R8Y4K6	chr5	q14.3	0.0773526	0.810363	0.501811
TRANK1	A0A2R8YEM9;O15050;A0A2R8Y8A3;A0A2R8Y7N6;A0A2R8Y890;A0A096LPF5	chr3	p22.2	-1.14424	1.5999e-05	6.3336e-08
CDIN1	A0A2R8YEZ2;A0A2R8YD89;H3BS01;Q9Y2V0;H3BTL3;H3BNF9;A0A2R8YEF3;A0A2R8Y7J6;Q9Y2V0-2	chr15	q14
ARHGEF5	A0A2R8YF49;A0A2R8YFR7;H0Y895;Q12774-2;A0A5F9ZGZ6;C9J591	chr7	q35	-0.332575	0.526819	0.172354
NMNAT3	A0A2R8YFG2;Q96T66-2;Q96T66;Q96T66-3;A0A2R8YE08;A0A2R8Y594;A0A2R8YGL3;A0A2R8YEU0;D6REC8;D6R975;D6RGH7;D6RHV4	chr3	q23	0.56493	0.177442	0.0190976
SERAC1	A0A2R8YFH3;Q96JX3;A0A2R8YCL0;A0A2R8YD19;A0A2R8Y511;A0A2R8Y3S0;U3KQE4;Q96JX3-2;Q5JVM6;Q96JX3-3	chr6	q25.3
CTCF;CTCFL	A0A2R8YFL0;P49711;A0A2R8Y595;P49711-2;V9GY73;Q8NI51-11;Q8NI51-6;Q8NI51-5;Q8NI51-10;Q8NI51-2;Q8NI51-3;A0A2R8Y6Z6;A0A2R8Y6C1;F5H2V8	chr16	q22.1	-0.197949	0.321221	0.0596509
IFNGR1	A0A2R8YFL3;A0A2R8Y7R1;A0A2R8Y4U4;P15260;Q5TFD1;Q5TFC9;P15260-2	chr6	q23.3	0.477767	0.419848	0.10287
RAPGEF2	A0A2R8YGD3;Q9Y4G8	chr4	q32.1	0.0888079	0.864363	0.623732
ACTB	A0A2R8YGF8	chr7	p22.1
AP1S1	A0A2R8YGH5;P61966;H7C1E4;P61966-2	chr7	q22.1	-0.439462	0.118713	0.00880097
TASOR2	A0A2R8YH03;Q5VWN6;Q5VWN6-2;J3KPH3	chr10	p15.1	-0.258167	0.211364	0.0264459
EPB41	A0A2U3TZH6;A0A2R8Y783	chr1	p35.3	0.322835	0.591938	0.22257
TRIM8	A0A2U3TZI0;Q9BZR9;A0A2R8YCF6;A0A2R8YD00;R4GN03;A0A2R8Y500;A0A2R8Y580;A0A2R8Y5K0;A0A2R8YFP1	chr10	q24.32
BCL11A	A0A2U3TZJ5;Q9H165-6;Q9H165;Q9H165-2;A0A2R8YDW6	chr2	p16.1	-0.63025	0.285898	0.0486783
CASK	A0A2U3TZM1;A0A2R8YE77;O14936-6;O14936-2;O14936;A0A2R8YEK3;A0A2R8YEJ7;A0A2R8YGH2;A0A2R8Y4K4;A0A2R8Y472	chrX	p11.4
CASK	A0A2U3TZM4;O14936-3;O14936-4	chrX	p11.4	-0.190785	0.767344	0.437912
ESRP1;ESRP2	A0A2U3TZN9;Q6NXG1-5;Q6NXG1-3;Q9H6T0-2;Q9H6T0	chr8	q22.1	1.39911	0.191594	0.0219494
SPAST	A0A2U3TZR0;Q9UBP0-3;Q9UBP0;A0A2R8YGN6;A0A2R8Y4I8;Q9UBP0-4;Q9UBP0-2;A0A2R8Y481;A0A2R8YCL5;A0A2R8Y7K2;A0A2R8YFW8;A0A2R8Y5N9;A0A2R8YFC9;A0A2R8YEA0;A0A2R8Y5I6;A0A2R8Y7W6	chr2	p22.3	0.178443	0.351386	0.0727558
KCTD1	A0A2U3U043;J3KSG1;J3QRK1;Q719H9;J3QLL6	chr18	q11.2	0.0162767	0.991635	0.953326
R3HCC1L	A0A384DVK4;Q7Z5L2-2;Q7Z5L2;Q7Z5L2-3	chr10	q24.2	-0.153519	0.782101	0.460197
PNPLA6	A0A384DVU0;Q8IY17-3;Q8IY17;Q8IY17-2;Q8IY17-5;M0QYT1;M0R2C2;M0R2K2;M0R2H4;M0QYF5;M0QZK5;M0QXH7;A0A2R8Y7E1	chr19	p13.2	0.0745435	0.858874	0.613967
CREG1	A0A3B3IRL2;O75629	chr1	q24.2	-0.234911	0.745974	0.400281
IMPDH1	A0A3B3IRL5;C9J381;P20839-2;P20839-4;P20839;H7C5T1;H7C511	chr7	q32.1
FBRSL1	A0A3B3IRR3;Q9HCM7	chr12	q24.33
C8orf33	A0A3B3IRR6;A0A3B3IT54;A0A3B3ITA3;Q9H7E9;Q9H7E9-2	chr8	q24.3	0.0326215	0.961714	0.853729
SLF2	A0A3B3IRS8;B1AL16;Q8IX21;Q8IX21-2	chr10	q24.31
SNU13	A0A3B3IRU2;A0A3B3ISH1	chr22	q13.2	-0.413674	0.685907	0.32263
QSER1	A0A3B3IRW6;Q2KHR3;Q2KHR3-2;H0YCQ7	chr11	p13	-0.0890212	0.921113	0.752044
COX15	A0A3B3IRX1;Q7KZN9-2;Q7KZN9	chr10	q24.2	0.594628	0.29515	0.0511273
MED13L	A0A3B3IRX3;Q71F56;A0A3B3IS46;H0YHC1;A0A3B3IRS4;A0A3B3IS48	chr12	q24.21	0.0940141	0.864374	0.624573
SNPH	A0A3B3IRY9;O15079;O15079-2	chr20	p13
IQSEC1	A0A3B3IRZ4;Q6DN90-3;A0A2R8Y7T6;Q6DN90;Q6DN90-2;A0A2R8Y695	chr3	p25.1	-0.240304	0.613785	0.244895
KAT6A	A0A3B3IS53;A0A3F2YNX6;Q92794;A5PLL3;A0A3B3ITI3;A0A3B3ISU5;A0A3B3ISZ3;C9JJY6	chr8	p11.21	-0.015277	0.969519	0.876633
ABLIM1	A0A3B3IS55;O14639-2;O14639;F8W8M4;A0A0A0MRL6;O14639-6;O14639-4;O14639-3;O14639-5;J3QSX6;A0A494C1G0;A0A494C1P1;H0Y7N6;F6XFR5	chr10	q25.3	0.280917	0.679755	0.314435
POLG	A0A3B3IS91	chr15	q26.1
COPA	A0A3B3ISC6;A0A3B3ITI7;A0A3B3IU78	chr1	q23.2	0.675008	0.553678	0.191024
LARP1B	A0A3B3ISF0;H0Y9K3;A0A3B3IT29;A0A3B3ISF8;Q659C4-4;Q659C4-6;Q659C4-5;Q659C4-7	chr4	q28.2	0.126697	0.802201	0.488669
ZDBF2	A0A3B3ISF7;A0A3B3ISJ7;A0A3B3IRN6;A0A3B3ITZ5;N0DVX5;Q9HCK1	chr2	q33.3	0.205829	0.554855	0.191913
ECE1	A0A3B3ISF9;P42892-3;P42892-2;P42892-4;P42892;B4DKB2;E9PJG1;E9PHZ1	chr1	p36.12	-0.0911687	0.820188	0.517365
IDE	A0A3B3ISG5;P14735;P14735-2;Q5T5N3	chr10	q23.33	-0.107313	0.721397	0.370126
PROS1	A0A3B3ISJ1;A0A0S2Z4L3;P07225;G5E9F8;A0A3B3IRK9;C9K0R0;A0A3B3IUA6	chr3	q11.1	-0.109932	0.920564	0.749705
PPP1R13B	A0A3B3ISJ2;Q96KQ4;G3V5J1;H0YJL1;G3V3S2;G3V2L3	chr14	q32.33
C1R	A0A3B3ISR2;B4DPQ0;P00736;F5H2D0;A0A3B3ITU4;F5H1V0;F5H6Y3;F5H3N3	chr12	p13.31	-0.375317	0.677137	0.312093
GPNMB	A0A3B3ISS6;Q14956-2;Q14956	chr7	p15.3	0.054362	0.975732	0.903575
TSPAN9	A0A3B3IST1;B5MD23;O75954	chr12	p13.33
VKORC1L1	A0A3B3ISV4	chr7	q11.21	0.403196	0.547204	0.185623
LMBRD1	A0A3B3IT31;Q9NUN5;Q9NUN5-3;Q9NUN5-2;A0A3B3ITP2;A0A3F2YP66;A0A3B3IRS7;Q9NUN5-4;A0A3B3IU68;A0A3B3IRL1;A0A3B3IS99;A0A3B3IU91;A0A3B3IRN0;A0A494C126;A0A3B3ITR7;A0A3B3IU99;A0A3B3IT65;A0A3B3ITM4	chr6	q13	-0.19075	0.650387	0.282747
WDR37	A0A3B3IT47;Q9Y2I8;Q9Y2I8-2;E7EQ49;A0A087WTQ2;Q9Y2I8-3;C9JGR9	chr10	p15.3	0.20881	0.502906	0.156012
BLM	A0A3B3IT82;P54132;H0YNU5;H0YLV8	chr15	q26.1	0.250589	0.347016	0.0706853
KDM5B	A0A3B3ITA8;A0A3B3ITE7;A0A3B3IT25;A0A3B3IS40;Q9UGL1;Q9UGL1-2;B3KV94;A0A3B3ISE6;A0A3B3ITJ7;A0A3B3IT85;A0A3B3IS31;A0A3B3ITR3;A0A3B3ITJ3;A0A3B3ISK2;A0A3B3ITR1	chr1	q32.1
DAB2IP	A0A3B3ITG3;Q5VWQ8-2;Q5VWQ8;H0Y3A3;Q5VWQ8-3;Q5VWQ8-4;Q5VWQ8-5	chr9	q33.2
IMPACT	A0A3B3ITH3;Q9P2X3;Q9P2X3-2;J3KT25;J3QQU0;J3QRS6	chr18	q11.2	-0.0125684	0.983488	0.935242
HNRNPL	A0A3B3ITJ4;M0QXS5;P14866-2;M0R1W6;B4DVF8	chr19	q13.2	0.0980952	0.908515	0.721822
MMAA	A0A3B3ITP4;Q495G5;Q8IVH4;D6RIS5;A0A3B3IRG3	chr4	q31.21	0.288212	0.560167	0.196721
KRIT1	A0A3B3ITR4;C9J718;C9JF32;A0A0C4DG23;C9JEW7;C9JIY2;C9JBN7;C9JXI9;C9JSG7;C9JJM9;C9JD81;C9J3W7;C9JI47	chr7	q21.2	-0.0186689	0.969519	0.876504
RAB12	A0A3B3ITT1;Q6IQ22	chr18	p11.22	-0.221369	0.639325	0.270758
RPL29	A0A3B3ITT5;P47914;F8WF43;C9IYI4	chr3	p21.2	-0.159937	0.816654	0.511954
ABCD3	A0A3B3ITW3;P28288;P28288-2;P28288-3	chr1	p21.3	0.355987	0.229605	0.0306562
PRDM1	A0A3B3IU23;O75626-2;O75626;O75626-3;B2REA4	chr6	q21	-0.0464899	0.934777	0.792474
GEMIN2	A0A3B3IU42;H0YEL0;H0YDP6	chr14	q21.1	-0.0961307	0.852839	0.591954
HTT	A0A3B3IU44	chr4	p16.3
STON2	A0A3B3IU55;Q8WXE9;Q8WXE9-3	chr14	q31.1	-0.0439144	0.970732	0.889019
HM13	A0A3B3IUB5;Q8TCT9-5;Q8TCT9;A0A075B6F6;A0A0S2Z6F0;A0A3B3IT72;A0A0C4DGU3	chr20	q11.21	0.177645	0.836184	0.547993
MSTO1	A0A3B3IUD2;Q9BUK6-3;Q9BUK6-2;Q9BUK6;Q9BUK6-7;Q9BUK6-4;Q9BUK6-5;Q9BUK6-6	chr1	q22	1.03412	0.0278691	0.0008136
KIF1A	A0A3F2YNW9;A0A3B3IUA1;A0A3B3IU40;A0A3B3IT28;A0A3B3ITE5;A0A3B3ITF7;A0A3B3ITW6;Q12756;Q12756-3;Q12756-2;A0A3B3ITK3;H7C0K6;H7C3Y8	chr2	q37.3	-0.135254	0.895655	0.691404
KIF18B	A0A494BYR6;Q86Y91-6;Q86Y91	chr17	q21.31
MPRIP	A0A494BZV2;H0Y2S9;H7C3G6;J3QRL2;A0A1W2PPU9;K7EL39;J3KSK7;J3QL44;A8MZF8;K7EJ14	chr17	p11.2	0.26896	0.341372	0.0680231
MRTFA	A0A494BZX7;W0Z7M9;A0A499FIJ6;E7ER32;A0A087X287;B0QY83;Q969V6;A0A087WU73;B0QY84;B0QY74;A0A669KBG1	chr22	q13.2	0.417566	0.215148	0.0271899
EEF1AKMT2	A0A494BZY7;Q5JPI9;G3V238;H3BQF6;M0QZ67	chr10	q26.13	-0.234426	0.525878	0.171718
TMEM87B	A0A494BZZ8;Q96K49;Q96K49-2;A0A3B3IU29;H7C1G1;H7C0B3	chr2	q13	-0.148389	0.76749	0.438895
PARN	A0A494C002;F5H1Z4;H3BT23	chr16	p13.12
HYOU1	A0A494C039;E9PJ21;A0A087WWI4;K7EQK2;Q9Y4L1-2;J3KTF1;Q9BST8;J3QQH7;J3QLE9;A0A087WW13;A0A087X214	chr11	q23.3	-0.50202	0.406864	0.0966889
KYAT1	A0A494C066;B7Z4W5;Q16773-2;Q16773;Q5T278;Q16773-3;Q5T277;Q5T276	chr9	q34.11	-0.0780204	0.895864	0.692295
ANKLE1	A0A494C092;M0QX15;A0A499FJM0;Q8NAG6-1;Q8NAG6;A0A0A0MSC6;M0R002	chr19	p13.11
TAZ	A0A494C0D2;Q16635-8;A0A499FJ53;A0A494C141;A0A494C004;A0A494C0C5;Q16635-3;Q16635-2;Q16635;Q16635-4;Q16635-7;F6Y2X3;A0A494C0V5;Q16635-9;Q16635-5;A6XNE1;Q16635-6;C9J699	chrX		-0.0373111	0.980908	0.923858
DIMT1	A0A494C0G7;Q9UNQ2;A0A0C4DGB1;D6RCL3	chr5	q12.1	-0.0704274	0.882478	0.661714
ZNF827	A0A494C0H4;H0Y9M2;Q17R98-2;Q17R98;A0A590UJE4;H0Y9K9;G5E9Z1;Q17R98-3;A0A5F9ZGT0;A0A5F9ZHK5	chr4	q31.22	0.0631568	0.953684	0.835732
TTC21B;TTC21A	A0A494C0N4;Q7Z4L5;A0A0B4J1Y2;Q8NDW8-3;Q7Z4L5-2;Q8NDW8-6;Q8NDW8-5;Q8NDW8;Q8NDW8-7	chr2	q24.3	0.356125	0.456583	0.123609
CLUH	A0A494C0R8;K7EIG1;I3L2B0;I3L318;I3L4B5;I3L3A3;I3L350	chr17	p13.3	-0.117239	0.68945	0.326469
RIT1	A0A494C0S1;Q92963;Q92963-3;Q92963-2;V9GYC3;V9GY29;A0A494C0U3	chr1	q22
STAT6	A0A494C0T4;A0A1W2PNW1;H0YJH6;P42226;P42226-3;P42226-2;G3V5I8;G3V370;G3V5K5;G3V568;H0YIY2;Q5FBW6;G3V2L2;G3V2M3;G3V2H4	chr12	q13.3	0.183068	0.682423	0.31889
PARN	A0A494C0W0;O95453-2;O95453;O95453-3;A0A494C0K5;A0A494C0Q6;A0A494C1K5;A0A494C0Q2;A0A494C1N1;A0A494BZW7;A0A494C0P9;A0A494BZU6;A0A494C156;A0A494C1G3;O95453-4;H3BRK1	chr16	p13.12	-0.14794	0.660571	0.293873
STING1	A0A494C0W5;Q86WV6;A0A494C0T1;J3QTB1;A0A494C1N5	chr5	q31.2	0.462528	0.45385	0.121971
TBCB	A0A494C0X0;Q99426;Q99426-2;K7EP07;K7EK42;K7EL99;K7EQH0;K7ER04	chr19	q13.12	0.0697306	0.89223	0.680732
ITGB2	A0A494C0X7;P05107;D3DSM0;J3KNI6;E7EVZ9;E5RK25;E5RIG7;E5RHT0;E5RFI0;E5RIE4;A8MVG7;E5RHE6;E5RK54	chr21	q22.3	0.0611256	0.970326	0.878763
FAM120A	A0A494C0Y9	chr9	q22.31	0.019366	0.991479	0.952586
RAB33B	A0A494C0Z5;Q9H082	chr4	q31.1	0.177625	0.644481	0.277631
MCM8;CRLS1	A0A494C100;Q9UJA3-3;Q9UJA3;Q9UJA3-2;Q9UJA3-4;Q9UJA2-2;Q9UJA2	chr20	p12.3
KRI1	A0A494C108;Q8N9T8;H0YFD2;F8WFC1;H0YH26;REV__I3L4M5;REV__I3L2X7;REV__Q9UPN4-3;REV__I3L2J8;REV__Q9UPN4-2;REV__Q9UPN4	chr19	p13.2	0.129948	0.796307	0.481834
AQP1	A0A494C115;K7N7A8;P29972-4;P29972-2;P29972-3;P29972;A0A494C1U4	chr7	p14.3	-0.326339	0.854257	0.594303
ZMAT3	A0A494C120;Q9HA38-2;Q9HA38;C9J8H5	chr3	q26.32
DIP2A	A0A494C143;Q14689-6;Q14689;Q14689-3;Q14689-2;Q14689-4;Q14689-5	chr21	q22.3	-0.0856719	0.868805	0.635152
STAT2	A0A494C164;P52630-4;P52630;B4DLC8;A0A494C1L3;A0A494C0B5;B4DHE0	chr12	q13.3	0.392162	0.234741	0.0325206
PRKAG2	A0A494C1K7;Q9UGJ0-3;Q9UGJ0;A0A494C0H7;A0A494C094;F8WDA1;A0A494C188;A0A494C155;E9PGP6;A0A494C068;Q9UGJ0-2;A0A494C1R6	chr7	q36.1
LRBA	A0A494C1L5;P50851-2;P50851;E9PEM5;A0A494BZW2;A0A494C0R9;H0YAC6;A0A3B3IS13;A0A3B3IU76;H0Y9N9;A0A3B3ISK3;H0YA17	chr4	q31.3	0.26241	0.252966	0.0379015
ALDH1L2	A0A494C1M4;Q3SY69;Q3SY69-3;Q3SY69-2;H0YHN9;REV__Q14005-4;REV__H0YLH9;REV__Q14005-3;REV__Q14005-2;REV__Q14005	chr12	q23.3	-0.0047077	0.997392	0.989854
NBEAL2	A0A494C1V1;H0Y764;H7C3Y7;H7C408;H7C354	chr3	p21.31
SART3	A0A499FI31;Q15020;Q15020-4;Q15020-2;H0YHU8;F8W667;A0A494C0L2;F8VZM2;Q15020-3;F8VVK9	chr12	q23.3	0.0158077	0.973939	0.899326
PDIA4	A0A499FI48;C9JMN9	chr7	q36.1	0.00516646	0.997392	0.984899
WDR26	A0A499FIZ0;Q9H7D7;Q9H7D7-2;H0Y9R3;C9JCS7;H0Y917;Q9H7D7-3;Q9H7D7-4	chr1	q42.12	0.206684	0.287019	0.04903
WDR24	A0A499FJD3;A0A3B3ISA1;Q96S15	chr16	p13.3	-0.0598807	0.9068	0.716977
RIPOR3	A0A499FJE4;Q96MK2;Q96MK2-2	chr20	q13.13
MYCBP2	A0A499FJI4;O75592;A0A0C4DGY7;A0A087WY34	chr13	q22.3	-0.948926	1.1454e-13	1.374e-17
TGFB1;TGFB2	A0A499FJK2;P01137;M0R2S0;P61812;P61812-2	chr19	q13.2	0.0253139	0.977216	0.91014
FECH	A0A499FJN5;K7EJX5	chr18	q21.31	0.115951	0.873918	0.646023
RBM15	A0A499FJY3;A0A087WWP4;Q96T37-4;Q96T37-2;Q96T37-3;Q96T37;A0A494C001	chr1	p13.3	0.0822937	0.706452	0.349497
APOBR	A0A4V7I447;Q0VD83;Q0VD83-3	chr16	p12.1	0.32305	0.694911	0.334951
CGREF1	A0A4W8VYG7;A0A4W8W4R1;Q99674;Q99674-3	chr2	p23.3	0.569484	0.802542	0.490054
IGHV3-72	A0A4W8ZXM2;A0A0B4J1Y9	chr14	q32.33	-0.753478	0.766003	0.43435
COBLL1	A0A590PXD8;Q53SF7-3	chr2	q24.3
ACD	A0A590TQL1;R4GNJ5;Q96AP0-2;Q96AP0;R4GMR6	chr16	q22.1	-0.0087768	0.98639	0.941943
ERCC6L2	A0A590UJ07;Q5T890;H0Y3T7;A0A590UJV1	chr9	q22.32	-0.0702229	0.94417	0.811877
DLG1	A0A590UJ08;A0A590UJC5;Q12959-4;Q12959-2;A0A590UJ25;A0A590UJL2	chr3	q29
SCN9A	A0A590UJB2;A0A0C4DG82;A0A2R8YDP4;Q15858-4;Q15858-3;Q15858-2;Q15858	chr2	q24.3
PPP2R2A	A0A590UJJ1;E5RJV1	chr8	p21.2
SLMAP	A0A590UJK3;Q14BN4;A0A590UJU9;H7BZK0;Q14BN4-4;Q14BN4-5;Q14BN4-6;A0A590UJT5;Q14BN4-7;H7BZW9;Q14BN4-8;H7C5G9;A0A590UJG7;A0A590UJP6;A0A590UK66	chr3	p14.3	0.0586734	0.882478	0.66146
STS	A0A590UJL0;P08842;A0A590UJY9;A0A590UJT4	chrX	p22.31	1.04073	0.189853	0.0216135
GNAS	A0A590UK28	chr20	q13.32
L3MBTL1	A0A590UK80;A0A3B3ITG5;A0A3B3IT75;B0QYN4;A0A3B3ISV7;A0A0A0MRR4;A0A3B3ISS0;A0A3F2YNZ1;Q9Y468-2;Q9Y468-4;Q9Y468-1;Q9Y468;A0A3B3ISK5;A0A3B3IUA3;H0Y7I2;A0A3B3ISP5	chr20	q13.11
GAS2L1	A0A5E8;Q99501;Q99501-4;Q99501-2;Q99501-3;C9JFI0;C9JRR6	chr22	q12.2	-0.226146	0.816322	0.511409
AMPD2	A0A5F9UK94;H0Y360;Q01433;Q01433-2;Q01433-5;Q01433-3;Q01433-4;A0A590UK85;A0A590UJY6;E9PJF6;E9PIJ1;A0A590UJX5;H0YF16;A0A590UK60;H0YE32;A0A590UJD1	chr1	p13.3	0.341958	0.342598	0.0687579
SDF4	A0A5F9UP49;Q9BRK5;Q9BRK5-2;Q9BRK5-5	chr1	p36.33	0.324019	0.738218	0.389899
FBXW4	A0A5F9UQ55	chr10	q24.32	-0.241204	0.577448	0.210838
SPCS1	A0A5F9YFS9;C9JBL1	chr3	p21.1	-0.61399	0.32999	0.0633356
MUTYH	A0A5F9ZGZ0;Q5T413;A0A5F9ZI14;E9PMH1;A0A5F9ZI60;A0A5F9ZHI2;Q5T418;F6XXJ4	chr1	p34.1	0.577314	0.647258	0.280588
MFSD4B	A0A5F9ZH84;A0A5F9ZH60;A0A5F9ZH20;Q5TF39	chr6	q21	-0.243532	0.69884	0.34149
PRIM1	A0A5F9ZHB6;P49642;A0A3B3ITS8;F8VNY2;H0YIP2;F8VSB2	chr12	q13.3	0.111963	0.824199	0.527445
BTD	A0A5F9ZHF5;A0A5F9ZH97;A0A5F9ZHE9;A0A5F9ZHR1;A0A2R8Y5J9	chr3	p25.1	-0.15783	0.928385	0.7688
ACAT1	A0A5F9ZHJ0;A0A5F9ZHD4;A0A5F9ZI66	chr11	q22.3	-0.835532	0.419848	0.103041
SACM1L	A0A5F9ZHN7;Q9NTJ5;E9PGZ4;Q9NTJ5-2;C9JV50;F8WDN7;F8WCQ2	chr3	p21.31	0.155369	0.714298	0.360381
ASCC1;PRODH	A0A5F9ZHP1;Q8N9N2-2;A0A5F9ZH79;Q8N9N2;H0YCB3;A0A5F9ZI37;A0A5K1VW55;A0A5F9ZI10;H0YE76;E9PQZ6;H0YER2;E9PM82;E9PKM6;E9PL92;E9PR40;A0A5F9ZGP6;H0YE79;E7EQL6;A0A087WWM6;E9PQ44;E9PJM2;C9JIW4;O43272-2;O43272-1;O43272	chr10	q22.1	-0.070803	0.813669	0.50751
PRIM2	A0A5F9ZHU7;P49643;A0A5F9ZHR0;P49643-2;A0A096LP51	chr6	p11.2	0.228687	0.607074	0.238941
AP1S2;AP1S3	A0A5F9ZI43;A0A5F9ZHX2;H0Y673;B8ZZZ1;Q96PC3-3;Q96PC3;Q96PC3-2	chrX	p22.2
EED	A0A5F9ZI63;H0YEL4;E9PMU3	chr11	q14.2	0.10259	0.708839	0.353654
TET3	A0A5H1ZRP3;O43151;O43151-2;O43151-3	chr2	p13.1	-0.172613	0.855535	0.600631
DDX17	A0A5H1ZRQ2;A0A1X7SBZ2;Q92841;Q92841-3;Q92841-1;Q92841-2;A0A0U1RQJ0	chr22	q13.1	0.0120401	0.97939	0.916712
IGLC7	A0A5H1ZRQ7;A0M8Q6	chr22	q11.22	0.793637	0.813669	0.507574
PCM1	A0A5H1ZRS1;Q15154-5	chr8	p22	0.145009	0.703997	0.346931
IGKV2D-28;IGKV2-28;IGKV2-40;IGKV2D-40;IGKV2D-30	A0A5H1ZRS2;A0A075B6P5;P01615;A0A087X0Q4;A0A087WW87;P01614;A0A075B6S6	chr2	p11.2	-0.595474	0.823117	0.525355
TRBC1;TRBC2;TRB	A0A5H1ZRT1;A0A5H1ZRR3;A0A0G2JMB4;P0DTU4;P01850;A0A5B9	chr7	q34
ETNK1	A0A5K1VW28;Q9HBU6;H0YH69;Q86U68;Q9HBU6-2;H0YFP7	chr12	p12.1	-0.226855	0.696311	0.336127
VDR	A0A5K1VW50;P11473;P11473-2;F8VRJ4;F8VVY8;F8VXQ9;F8VPF8	chr12	q13.11
DMAC2L	A0A5K1VW60;Q99766;A0A2R8YDJ1;A0A5F9ZGZ2;A0A5K1VW82;G3V467;Q99766-3;Q99766-2	chr14	q21.3	-0.798136	0.0713583	0.00368947
ATP8B2	A0A5K1VW70;P98198;P98198-3;P98198-2;P98198-4	chr1	q21.3	0.627087	0.0471461	0.00191371
AKT3	A0A5K1VW74;Q9Y243-2;Q9Y243;A0A5F9ZHU3;A0A5F9ZGY0;F8VS91;A0A5F9ZHA9;A0A5F9ZGZ4	chr1	q44
PRIMPOL	A0A5S6SZ32;Q96LW4-2;Q96LW4;H0Y9N8	chr4	q35.1	-0.0089042	0.997392	0.983487
PCSK5	A0A669KA35;Q5JSG7;Q92824-2;Q92824;B1AMG5;B1AMG8	chr9	q21.13
GBF1	A0A669KB10;A0A669KBG8;Q92538-3;Q92538-2;Q92538	chr10	q24.32	-0.0492857	0.873257	0.642372
MAP2	A0A669KB77;P11137-3;P11137;P11137-2;E7EV03;A8MZ31	chr2	q34	-0.0223435	0.991635	0.954164
PCSK9	A0A669KBG0;Q8NBP7;Q8NBP7-2	chr1	p32.3
WIZ	A0A669KBG4;B9EGQ5;O95785-4;A0A2R8YFV2;O95785;O95785-2	chr19	p13.12	-0.0095588	0.982385	0.927343
CUL7	A0A669KBH4;Q14999;Q14999-2;A0A669KB95;A0A669KAU7	chr6	p21.1	0.405839	0.245861	0.0358907
STAT1	A0A669KBK4	chr2	q32.2
SFMBT2	A0A669KBL2;Q5VUG0;Q5T980;Q5T981	chr10	p14
RFX7	A0A669KBM4;H0YLX2;Q2KHR2-2;Q2KHR2	chr15	q21.3
ZBTB3	A0A6E1W9L1;Q9H5J0	chr11	q12.3
LDB1	A0A6E1WJ75;Q86U70;Q86U70-2;Q86U70-3	chr10	q24.32	0.216692	0.711986	0.356578
EFCAB14	A0A6I8PIP2;A0A6I8PU78;A0A6I8PIF8;A0A5F9ZHQ6;O75071;A0A6I8PS42	chr1	p33
LARS1	A0A6I8PIV1;Q9P2J5;B4DER1;A0A6I8PIT3;A0A6I8PRS0;Q9P2J5-2;A0A6I8PLB8;A0A6I8PL42;A0A6I8PS05;A0A6I8PLB3;A0A6I8PIP7;A0A6I8PTV8;Q9P2J5-3;A0A6I8PRU9;A0A6I8PRP1	chr5	q32	-0.283637	0.324291	0.0606879
GPATCH11	A0A6I8PRS5;Q8N954;Q8N954-2;A0A6Q8JGY2	chr2	p22.2	0.356855	0.261301	0.0404565
CELSR1	A0A6I8PRU0;Q9NYQ6;A0A6I8PL36;A0A6I8PRD4	chr22	q13.31	-0.219371	0.735339	0.386459
AGO1	A0A6I8PTZ8;Q9UL18;Q5TA58;A0A0U1RQZ8	chr1	p34.3	0.169137	0.454353	0.122434
GOLGA2	A0A6Q8KRG2;Q08379;A0A1W2PQY5;R4GND7;REV__A0A6Q8PG76;REV__Q5SY18;REV__O94827-4;REV__O94827-5;REV__O94827-3;REV__O94827;REV__O94827-7;REV__O94827-2;REV__O94827-6;REV__A0A5F9ZHW8	chr9	q34.11	0.019795	0.972288	0.894961
ARID1B	A0A6Q8NVI4;A0A3F2YNW7;Q8NFD5-4;A0A1B0GVK1;A0A1B0GTJ8;A0A1B0GWJ2;A0A1B0GV63;H0Y2R3;A0A1B0GTI6;A0A6I8PTU7;A0A1B0GU09;A0A1B0GUG2;A0A1B0GUC6;A0A1B0GV92;A0A1B0GU65;A0A1B0GTE8;A0A1B0GVH0	chr6	q25.3	-0.0587272	0.868805	0.635231
DYM	A0A6Q8PF81;Q7RTS9;Q7RTS9-2;J3QR81;J3QRD8	chr18	q21.1	-0.537749	0.195919	0.0230327
MID1	A0A6Q8PF94;O15344;A0A6Q8PGA5;C9J453;O15344-2;A0A087X0X0;A0A087X255	chrX	p22.2
KIF2A	A0A6Q8PFA6;A0A6Q8PH57;O00139-2;H0Y8H2;A0A669KBE9;D6RD93;A0A6Q8PGD0	chr5	q12.1	-0.0793455	0.89223	0.68062
ACTB	A0A6Q8PFE4	chr7	p22.1	-0.120127	0.961381	0.852741
PTBP2	A0A6Q8PFE6;Q9UKA9;Q9UKA9-2;A0A6Q8PFC0;Q9UKA9-4;Q9UKA9-3;A0A6Q8PEZ3;Q9UKA9-5;B4DI28;Q9UKA9-6;A0A6Q8PH43;A0A6Q8PH82	chr1	p21.3
LMNA	A0A6Q8PFJ0;P02545;P02545-3;P02545-6;A0A6Q8PHQ9;P02545-5;P02545-4;A0A6Q8PF80;A0A6Q8PGH0;A0A0C4DGC5;A0A6Q8PFM1;A0A6Q8PF59;A0A6Q8PFF5;REV__Q5VX52	chr1	q22	0.294138	0.62879	0.258501
MFN2	A0A6Q8PFJ4;O95140;A0A6Q8PGA3;A0A6Q8PGV8;A0A6Q8PGS9;O95140-2;A0A6Q8PGR2;Q5JXC5;A0A6Q8PH07;A0A6Q8PFT5	chr1	p36.22	0.0923574	0.732244	0.383251
FANCD2	A0A6Q8PFY3;Q9BXW9;Q9BXW9-1;Q9BXW9-3;H7BZJ7;Q9BXW9-4;F8WE37	chr3	p25.3	-0.0181104	0.984293	0.938162
TFG	A0A6Q8PFY7;Q92734-2;Q92734;A0A6Q8PFC4;A0A6Q8PH89;A0A6Q8PH27;A0A6Q8PG00;A0A6Q8PG04;A0A6Q8PGS4;A0A6Q8PF40;Q92734-4;Q92734-3;C9JJP5;C9JUE0;C9JTY3;A0A6Q8PF51	chr3	q12.2	-0.128615	0.767344	0.438388
CRPPA	A0A6Q8PG39;A4D126-2;A4D126;A0A6Q8PHI3;A0A6Q8PF75	chr7	p21.1
FANCI	A0A6Q8PGF4;A0A6Q8PH09;Q9NVI1;Q9NVI1-1;Q9NVI1-2;F8W7R3;H3BP78;H3BT54;H3BMG4;Q9NVI1-4;H3BQE2;H3BS60;H3BN35	chr15	q26.1	-0.0250372	0.975732	0.906087
CAST	A0A6Q8PGN6;H0Y9H6	chr5	q15	0.12567	0.858874	0.610797
LSP1	A0A6Q8PGR6	chr11	p15.5
CCND2	A0A6Q8PGZ3;P30279	chr12	p13.32
SLC12A6;SLC12A5;SLC12A4	A0A6Q8PH21;Q9UHW9-4;Q9UHW9;Q9UHW9-3;Q9UHW9-5;H0YMQ9;B3KXX3;H0YKQ8;H0YKE6;H0YKJ2;Q9H2X9-2;H0YKL8;J3QSF2	chr15	q14	-0.261543	0.397569	0.0921906
SIPA1L2	A0A6Q8PH54;A0A6Q8PFQ0;Q9P2F8;Q9P2F8-2	chr1	q42.2
INF2	A0A6Q8PHA2;Q27J81;A0A6Q8PGN3;A0A6Q8PH71;A0A6Q8PHG2;A0A6Q8PF44;A0A6Q8PH25;A0A6Q8PF29;A0A6Q8PFW4;A0A087X118;A0A6Q8PGC7;A0A0A0MQU1;A0A6Q8PH63;A0A6Q8PFN5;A0A6Q8PGU8;A0A6Q8PHS8;A0A6Q8PFB9;A0A6Q8PH59;A0A6Q8PGY8;A0A6Q8PH52;A0A6Q8PGK9;A0A6Q8PFY4;A0A6Q8PG64;A0A6Q8PFJ1;Q27J81-3;A0A6Q8PGX4;A0A6Q8PF91;A0A6Q8PEY5;A0A6Q8PEY8	chr14	q32.33	0.307065	0.596911	0.228677
TRIM2;MND1	A0A6Q8PHG4;A0A6Q8PF18;A0A6Q8PFL9;Q9C040;A0A6Q8PFM2;A0A6Q8PHP4;A0A0J9YX34;A0A6Q8PFI4;A0A6Q8PH06;A0A6Q8PG16;A0A6Q8PFB0;Q9C040-2;A0A6Q8PF63;A0A6Q8PGG4;A0A6Q8PF74;A0A6Q8PEY7;A0A6Q8PFX3;A0A6Q8PHE9;A0A6Q8PHR6;A0A6Q8PFS5;C9J084;A0A6Q8PGL5;A0A6Q8PFV0;A0A6Q8PG79;A0A6Q8PGE9;A0A6Q8PF82;A0A6Q8PGR7;A0A6Q8PFE3;A0A6Q8PHG3;D6R9E3;A0A087WTC6;Q9BWT6;A0A6Q8PEY9;A0A6Q8PH39;A0A6Q8PGS7;D6RIA0;D6RCT6;A0A6Q8PHB2;A0A6Q8P…	chr4	q31.3	0.268135	0.53616	0.178184
TRIP12	A0A6Q8PHK0;A0A6Q8PGG9;Q14669-2;Q14669-4;G5E9G6;C9JLD7;H7C1L9;C9JLJ5;C9JSX9;F8W9P3;H7C2Y1	chr2	q36.3	0.0416789	0.882772	0.663866
SBF2	A0A6Q8PHP8;A0A6Q8PH13;Q86WG5;A0A6Q8PH87;Q86WG5-3;H0Y767;H0YDZ1	chr11	p15.4
SLC12A8	A0AV02-4;A0AV02-5;A0AV02-3;A0AV02;A0AV02-2	chr3	q21.2
RBM47	A0AV96;A0AV96-2;D6R9D6;B7Z8Z7;D6REZ6;D6RBS9;D6R9M7;D6RBP6;D6RA49;D6RFL5;D6RCT1	chr4	p14	0.12712	0.7831	0.462007
E2F8	A0AVK6;E9PMT9	chr11	p15.1
UBA6	A0AVT1;A0AVT1-2;A0AVT1-3;A0AVT1-4;H0Y8S8;H0Y9U5	chr4	q13.2	0.0402143	0.925882	0.764302
UHRF1BP1L	A0JNW5;A0A0C4DGH6;A0JNW5-2;H0YHT7;F8W665;F8VW65;F8W1I2	chr12	q23.1	0.2518	0.177027	0.0189129
SHTN1	A0MZ66;A0MZ66-3;A0MZ66-4;A0MZ66-6;A0MZ66-5;A0MZ66-8;A0MZ66-2;A0MZ66-7	chr10	q25.3	0.436935	0.387839	0.0889574
TMEM223	A0PJW6	chr11	q12.3	-0.0435184	0.964113	0.859212
TMEM120B	A0PK00	chr12	q24.31	-0.168602	0.753287	0.411623
ARHGAP10	A1A4S6;H0Y8W5	chr4	q31.23	0.427974	0.694911	0.334901
ARHGEF37	A1IGU5;D6RJH4	chr5	q32
ILVBL	A1L0T0;M0R026;M0QZX5;E9PJS0;M0R1B5	chr19	p13.12	0.307226	0.278849	0.0461626
NDUFAF8	A1L188	chr17	q25.3	-0.456709	0.342313	0.0684706
PLEKHG3	A1L390-3;A1L390;A1L390-2;G3V311;A0A0U1RR71;G3V3I3;G3V278	chr14	q23.3
SH3PXD2B	A1X283;G3V144;A0A1B0GUF2	chr5	q35.1
ACO2	A2A274;Q99798	chr22	q13.2	-0.497105	0.196297	0.0233164
ZC3H12D	A2A288;A2A288-4;B7ZBA4;A2A288-3	chr6	q25.1
FRMD3	A2A2Y4-3;A2A2Y4-5;A2A2Y4-2;A2A2Y4;Q5JV61;A2A2Y4-4	chr9	q21.32	-0.323218	0.722495	0.370955
TRPM3	A2A3F7;Q9HCF6-11;H7BYP1;G5E9G1;A2A3F3;A2A3F4;E9PBI7;Q9HCF6-8;Q9HCF6-4;Q9HCF6-2;Q9HCF6-5;Q9HCF6-6;Q9HCF6-3;Q9HCF6-7;Q9HCF6;Q9HCF6-10	chr9	q21.13	-0.665934	0.640408	0.272189
RPS6	A2A3R5	chr9	p22.1	-0.223315	0.664834	0.299515
CEP350	A2A4F6	chr1	q25.2
HLA-DQB1	A2AAZ0;Q5Y7D6;Q5SU54;A0A140T9H9	chr6	p21.32
HLA-C	A2AEA2;P10321;P10321-2;A0A140T9E1;A0A1W2PRU9	chr6	p21.33
HLA-DRB1	A2BFX2;A0A5S8K7D1	chr6	p21.32	-0.0083076	0.997392	0.990145
NBAS	A2RRP1;A2RRP1-2;H0Y5G7;H7BZR3;H7C007;C9JCM7;H7BZU5;H7C1U4	chr2	p24.3	-0.0666277	0.830806	0.537692
TARS3	A2RTX5;A2RTX5-2;B7ZLP8;H0YKB9	chr15	q26.3	-0.0655875	0.908515	0.721832
CCDC66	A2RUB6-3;A2RUB6;F8WCY0;F8WDJ0;C9JYB8;A2RUB6-4;A2RUB6-2	chr3	p14.3
TYW5	A2RUC4-2	chr2	q33.1
TYW5	A2RUC4;A8KAJ9	chr2	q33.1	-0.0406321	0.921009	0.750419
MAP9	A2VCS9;E7ETZ8;Q49MG5;A0A0C4DG83;Q49MG5-2;A8MSM7	chr4	q32.1
FUOM	A2VDF0;X6R6T9;X6RK00;A2VDF0-2	chr10	q26.3	0.297477	0.740601	0.393592
VWA8	A3KMH1-2	chr13	q14.11
VWA8	A3KMH1-3;A3KMH1	chr13	q14.11	-1.03953	0.00110474	9.0118e-06
SBNO1	A3KN83-2;A3KN83;A3KN83-3;A3KN83-4	chr12	q24.31	0.0694141	0.739707	0.391977
FAM221A	A4D161;B8ZZQ8;A4D161-2;F8WCP2;F8WCP3;A4D161-3	chr7	p15.3
GSAP	A4D1B5;A4D1B5-3;A4D1B5-2;H7C0Q7;A4D1B5-4	chr7	q11.23
ZNF804B	A4D1E1;A0A087WUA7	chr7	q21.13
GTPBP10	A4D1E9;A4D1E9-2;C9J8R7;C9JNI1;C9JEQ8;F8WBB5;A4D1E9-3;F8WBY0;F8WCN4	chr7	q21.13	0.0680888	0.885854	0.668747
WDR91	A4D1P6;A4D1P6-3	chr7	q33	-0.0714062	0.837363	0.552784
RAB19	A4D1S5;A4D1S5-2	chr7	q34
DENND11	A4D1U4;C9J7X6	chr7	q34
MBLAC1	A4D2B0;C9JAV3	chr7	q22.1
PEDS1	A5PLL7;A5PLL7-2;Q5TGE2	chr20	q13.13
TRAPPC13	A5PLN9-2;A5PLN9;A5PLN9-7;D6RB83	chr5	q12.3	-0.178366	0.596911	0.228383
CNOT1	A5YKK6;A5YKK6-2;A5YKK6-3;A5YKK6-4;H3BMZ2;H3BNB1;H3BTH2;H3BMH0;H3BT18;H3BU44;H3BR89	chr16	q21	0.0451686	0.793744	0.475745
BST1	A6NC48;Q10588;H0Y984;Q10588-2;H0Y8G4;H0Y9Q9	chr4	p15.32	0.717163	0.29705	0.051733
ZMYM3	A6NC58	chrX	q13.1
CCDC88B	A6NC98;A6NC98-4;A6NC98-2;A6NC98-3;A6NC98-6	chr11	q13.1	-0.217982	0.489249	0.14485
ANKRD33B	A6NCL7;D6R912	chr5	p15.2
FAM83G	A6ND36;A6ND36-2;K7EKG0	chr17	p11.2	0.23061	0.805789	0.493855
HAUS7	A6NDA1	chrX	q28
PGP	A6NDG6;H3BV17	chr16	p13.3	0.570902	0.00821142	0.00013101
C5orf51	A6NDU8;A0A0C4DGW6	chr5	p13.1	0.270154	0.142936	0.0127915
RCCD1	A6NED2;G3V2I3;G3V3Q4	chr15	q26.1	0.0157897	0.983506	0.936414
HCFC1	A6NEM2;P51610-4;P51610-3	chrX	q28	0.0614353	0.83674	0.549763
TSPAN14	A6NEP9;Q8NG11-2;Q8NG11;H7BXY6;Q8NG11-3	chr10	q23.1	-0.0305006	0.977839	0.911265
ZNF316	A6NFI3	chr7	p22.1	-0.218906	0.383611	0.0871133
TCAF2;TCAF2C	A6NFQ2;A6NFQ2-3;A6NFQ2-2;Q8N1I1;A0A1B0GVM2	chr7	q35	0.0630409	0.916422	0.736669
DYNLT3	A6NGJ0;P51808;F2Z328	chrX	p11.4	0.170356	0.750252	0.407365
TRAF3	A6NHG8;Q13114;Q13114-2;H0YL26;H0YL25;H0YMI8	chr14	q32.32	-0.713825	0.0809216	0.00453802
TUBAL3	A6NHL2-2;A6NHL2	chr10	p15.1	0.135704	0.852587	0.587662
FBLL1	A6NHQ2	chr5	q34	-0.499412	0.767344	0.438535
SMCHD1	A6NHR9;A6NHR9-2;J3KTL8;A6NHR9-3;A0A2R8YCU7;J3QSH1;A0A2R8YE92;J3KTK7;J3KRK8	chr18	p11.32	-0.0630096	0.867041	0.631601
CASTOR2;CASTOR1	A6NHX0;F2Z3I9;F2Z2C1;F8WD52;B7WPJ3;Q8WTX7	chr7	q11.23	0.333763	0.604115	0.23481
ARHGAP42	A6NI28;E9PJK4;H0YEJ7;H0YDU1	chr11	q22.1	-0.0087886	0.994344	0.969997
LILRA5	A6NI73-4;A6NI73-3;A6NI73-2;A6NI73	chr19	q13.42	-0.0146355	0.991635	0.955535
CCDC69	A6NI79;H0YBY5;H0YB32	chr5	q33.1	0.212815	0.669741	0.304822
UNC119B	A6NIH7	chr12	q24.31	-0.160737	0.547204	0.185311
METTL15;METTL15P1	A6NJ78;A0A0U1RR76;A6NJ78-2;A6NJ78-4;P0C7V9;A0A0U1RRF2;B5MC64;A0A0U1RR64;A0A0U1RRD2;F8WD83;A6NJ78-3	chr11	p14.1	0.11244	0.83334	0.542911
SOWAHD	A6NJG2	chrX	q24
LIPT2	A6NK58;H0YD50	chr11	q13.4	-0.215988	0.746563	0.402514
RENBP	A6NKZ2;P51606;P51606-2;H7C1A7;H7C2G7;H7C317	chrX	q28	0.0767223	0.909647	0.723811
PTBP1	A6NLN1;K7ES59;A0A087WU68	chr19	p13.3	0.0537793	0.911809	0.727373
ZFP92	A6NM28	chrX	q28
P35237	A6NM71	chrNA		0.203929	0.817833	0.513484
DIAPH2	A6NML8;C9J6U3;O60879-2;K4DI95;O60879-3;O60879	chrX	q21.33	-0.569797	0.23282	0.031778
PHKA1	A6NMN0;P46020-2;P46020;A6NIT2;P46020-3	chrX	q13.1	0.317935	0.467634	0.129474
POLA1	A6NMQ1;P09884;A0A087WU64;A0A5F9ZHW2	chrX	p22.11	0.257511	0.44323	0.115752
SHROOM1	A6NN40;Q2M3G4-2;Q2M3G4;C9JXU1	chr5	q31.1
CD9	A6NNI4;A0A2R8Y478;G8JLH6;P21926;A0A087WU13	chr12	p13.31	-0.159224	0.925573	0.763009
RIMBP3B;RIMBP3C;RIMBP3	A6NNM3;A6NJZ7;Q9UFD9;J3KP16	chr22	q11.21
BTBD11;ABTB2	A6QL63-5;A6QL63-2;A6QL63-3;A6QL63;H0YHR1;C9JV03;Q8N961-2	chr12	q23.3
ARHGAP32	A7KAX9;A7KAX9-2;G3V174	chr11	q24.3
MDM2	A7UKX8;F5GWH7;J3KN53;E7EPE2;Q00987-8;Q00987-9;Q00987;Q00987-11;F5H4Q8;A0A0A8KB88;Q8TE47	chr12	q15
POM121C;POM121B;POMZP3	A8CG34;A8CG34-2;A6NF01;C9JER0;C9J370;A0A0J9YWR1;Q6PJE2-5;Q6PJE2;C9JFL1;A8MY32	chr7	q11.23	0.209588	0.432893	0.110653
ZNF839	A8K0R7;A8K0R7-2;A8K0R7-5;H0YM94;H0YM06;H0YKI3;H0YNU6;H0YLB6;H0YKY1;H0YMU1	chr14	q32.31
PLEKHA2	A8K727;A0A087WZ32;Q9HB19;A0A087X038;E5RHB5;E5RGP3	chr8	p11.22	0.124987	0.804554	0.492184
HSPA8	A8K7Q2	chr11	q24.1	0.00739551	0.997392	0.987958
EFCAB7	A8K855-2;A8K855	chr1	p31.3
ZNF561;ZNF562	A8KAD9;K7EIE6;Q6V9R5-2;Q6V9R5;Q8N587;C9IZJ4;Q8N587-2;K7ELE4;K7ENE4	chr19	p13.2
YDJC	A8MPS7;A8MPS7-3;A8MPS7-2	chr22	q11.21
AFDN	A8MQ02;P55196;P55196-5;J3KN01;Q5TIG5;P55196-6;H0Y8L4;H0Y9I0;H0Y948;F8W9I4;E9PFY5;H0Y8U8;H0YA98	chr6	q27	0.0067984	0.995984	0.975746
RAPGEF5	A8MQ07;A0A590UJR0;Q92565;Q92565-2;C9JBS6;C9JHM4;E9PGY3	chr7	p15.3	-0.258236	0.813046	0.506886
CENPX	A8MT69;A8MT69-2;J3QR35;J3QR01;A8MT69-3	chr17	q25.3	0.352423	0.490515	0.145946
RAB37	A8MTC6;Q96AX2;Q96AX2-4;B7Z3L0;Q96AX2-3;A8MSP2;A8MZI4;Q96AX2-2	chr17	q25.1	0.601329	0.473191	0.133624
SUMO3	A8MUA9;A8MU27;P55854;P55854-2	chr21	q22.3	-0.0383933	0.962376	0.854894
EIPR1	A8MUM1;Q53HC9;C9J0U9;D3YTH5;F8WDS8;C9JVR6;F8WDX0;F8WB12	chr2	p25.3	0.0208778	0.949994	0.826003
RARA	A8MUP8;P10276-3;P10276-2;P10276;J3KSJ4	chr17	q21.2
HIDE1	A8MVS5	chrNA
BICD1	A8MVZ6;Q96G01-4;Q96G01-3;Q96G01;F8VZX7;F8W056;A0A087WYJ7;Q96G01-2;U3KQF7	chr12	p11.21	-0.0679709	0.955435	0.840606
SNX24	A8MXB7;Q9Y343-2;Q9Y343;H0YA25	chr5	q23.2	-0.100013	0.923593	0.757066
MATR3	A8MXP9	chr5	q31.2	0.0789027	0.829382	0.535028
NUDT19	A8MXV4	chr19	q13.11	-0.393875	0.192002	0.0220655
LILRA2	A8MZH0;A0A0G2JMW8;Q8N149-2;Q8N149;A0A0G2JMC9;Q8N149-3;Q8N149-4;A0A0D9SFC7;E9PDF4;A0A0G2JMR2	chr19	q13.42	-0.0022827	0.998742	0.996106
PDS5B	A9IYQ1	chr13	q13.1
RNF185	A9X3U0;Q96GF1	chr22	q12.2	0.0948401	0.899463	0.699128
SRRM1	A9Z1X7;M0R1E7;M0QXG5;REV__X6R7H2;REV__E7EVG6;REV__Q5VV67-2;REV__Q5VV67	chr1	p36.11	-0.0551699	0.853785	0.593036
FER1L4	A9Z1Z3-3;A9Z1Z3	chrNA
MYO1G	B0I1T2;A0A3B3IU30;B0I1T2-4;B0I1T2-3;F8WEW9;B0I1T2-2	chr7	p13	0.0371515	0.973257	0.897951
CBX6	B0QXZ6;O95503	chr22	q13.1	0.263341	0.748261	0.404201
EIF3L	B0QY89;Q9Y262;Q9Y262-2;B0QY90;C9JHP4;C9K0Q7;H7C3A0;H0Y7E6	chr22	q13.1	-0.268544	0.044713	0.00172343
MIEF1	B0QY95;Q9NQG6;Q9NQG6-2;B0QY94	chr22	q13.1	-0.484845	0.0505449	0.00213433
TFEB	B0QYS6;B0QYS7;P19484;P19484-2;B1AKB5;A0A1B0GXL9;B1AKB4;B1AKB2;B1AKB1;Q709A8;B1AKA9;Q709A9	chr6	p21.1	0.169334	0.783544	0.463188
HP1BP3	B0QZK9	chr1	p36.12
HLA-A	B0UXQ0;A0A1W2PQS8;A0A140T941;A0A140T9Z6	chr6	p22.1
APOC3	B0YIW2;P02656	chr11	q23.3	-0.44305	0.730986	0.381537
RAC2	B1AH77;B1AH80	chr22	q13.1	0.0324494	0.97059	0.880881
TSPO	B1AH87;P30536	chr22	q13.2	0.254206	0.824141	0.526754
CENPM	B1AHQ6;Q9NSP4;B1AHQ7;Q9NSP4-4;Q9NSP4-2;B1AHQ8;Q9NSP4-3	chr22	q13.2
CFHR1;CFHR2	B1AKG0;Q03591;A0A3B3IRW0;A0A3B3IS00;V9GYE7;A0A3B3IQ51;P36980-2;P36980	chr1	q31.3	0.48006	0.717491	0.363399
MBNL3	B1AKI6;Q9NUK0-2;Q9NUK0;Q9NUK0-4;Q9NUK0-3;B1AKI5;B1AKI4;Q9NUK0-5;B1AKI2	chrX	q26.2	0.136129	0.854741	0.596799
CDC37L1	B1AL69;Q7L3B6	chr9	p24.1	0.161089	0.698524	0.340274
TMEM9	B1ALM5;Q9P0T7;F2Z389;B1ALM7;B1ALM8;B1ALM4	chr1	q32.1
GNAQ	B1AM21	chr9	q21.2
UNC13B	B1AM27;O14795;O14795-2;A0A0U1RRL2	chr9	p13.3	0.228011	0.65317	0.284992
UBE2J2	B1AMF0;Q8N2K1;Q8N2K1-3;D6RD90;A6NGS0;Q8N2K1-2;D6REN4;D6R9H0;D6RB84;D6RA15;B1AMF1;D6RC43	chr1	p36.33	-0.171927	0.753245	0.41146
SEPTIN6	B1AMS2;Q14141-2;Q14141-4;Q14141;Q14141-3	chrX	q24	-0.26597	0.485566	0.141837
CD58	B1AMW1;P19256-2;P19256-3;P19256;H0YDI1	chr1	p13.1	0.436468	0.468631	0.130462
PRSS3	B1AN99;P35030-5;P35030-3;P35030-2;P35030-4;P35030	chr9	p13.3
GUK1	B1ANH0;Q16774-2;B1ANG9;Q16774-3;B1ANH2;B1ANH3	chr1	q42.13	0.46531	0.0320724	0.00100803
CD55	B1AP13;P08174-2;P08174-4;P08174;P08174-3;P08174-5;H3BLV0;H7BY55;P08174-6;P08174-7;B1AP15;A0A2R8YDY3;A0A2R8YEC5;A0A2R8Y4B4	chr1	q32.2	0.188756	0.74961	0.406249
PSEN2	B1AP22;P49810-3;P49810;E5RHT1;P49810-2	chr1	q42.13
USF1	B1AQP1;P22415;P22415-2;E9PME6;H0YD59	chr1	q23.3	0.179526	0.245795	0.035796
MYO9A	B2RTY4-4;B2RTY4-2;B2RTY4;H3BRD5;B2RTY4-5;H3BV44;H3BMM1;H3BU05;H3BP49;B2RTY4-3;H3BSU8;H3BMS3	chr15	q23	-0.403344	0.137333	0.0117144
LIN52	B3KN83;Q52LA3;G3V5T8	chr14	q24.3	0.156604	0.603009	0.233586
PHC2	B3KPJ4;A0A0A0MSI2;Q8IXK0-2;Q8IXK0-4;Q8IXK0;Q8IXK0-5;Q8IXK0-3	chr1	p35.1	0.0695009	0.848108	0.57785
MAPK3	B3KR49;H0YEX6;E9PRH7	chr16	p11.2
EIF3H	B3KS98;O15372;E5RFW7;E5RFH0	chr8	q24.11	-0.286576	0.0435191	0.00161686
RALYL	B3KT61;Q86SE5;Q86SE5-3;E5RG71;E5RJ39;Q86SE5-2;E5RIX9	chr8	q21.2	0.97809	0.611495	0.242881
CENPH	B3KVZ3;Q9H3R5;H0Y9E6;D6RBJ6	chr5	q13.2	0.323908	0.401825	0.0950093
PES1	B3KXD6;H7C267;H7BYY8	chr22	q12.2
PITPNB	B3KYB6	chr22	q12.1
CNN2	B4DDF4;B4DUT8;Q99439;Q99439-2;H3BVI6;A0A087X271;A0A087X1X5;H3BQH0;U3KPS3;A0A087WV51	chr19	p13.3	0.17977	0.696604	0.336519
METTL6	B4DDX3;Q8TCB7;M0R0W0;Q8TCB7-2	chr3	p25.1
MGMT	B4DEE8;P16455	chr10	q26.3	0.159077	0.83674	0.54885
CTNNB1	B4DGU4;A0A2R8YCH5;A0A2R8Y5A3;P35222;A0A2R8Y804;A0A2R8Y543;A0A2R8Y5C3;A0A2R8Y750;A0A2R8Y5Z1;A0A2R8Y7Z0;A0A2R8Y6G0;A0A2R8Y815;A0A2R8YG06	chr3	p22.1	-0.585569	0.412944	0.0996197
GIMAP6	B4DH95;Q6P9H5;Q6P9H5-2	chr7	q36.1
SEC11C	B4DI03;K7EJQ7;Q9BY50;A0A0A0MR04	chr18	q21.32	-0.427616	0.56963	0.204504
hCG_2002594;SEPTIN5	B4DJ62;C9JM82;E7EPG2;F8W9E5;H7C299	chrNA		-0.239445	0.906496	0.714167
INTS14	B4DJL6;Q96SY0;B4DVT3;Q96SY0-4;Q96SY0-3;H3BRY6;H3BMK7;H3BP17	chr15	q22.31	-0.0373732	0.931591	0.7849
TMEM104	B4DKL7;Q8NE00-2;Q8NE00;J3QQK2	chr17	q25.1
CHURC1-FNTB;FNTB;CHURC1	B4DL54;P49356-2;H0YHA3;H0YID9;H0YHB4;H0YIM3;Q8WUH1-3;H0YJ25	chr14	q23.3	-0.0306441	0.944092	0.811697
O75478	B4DLN1	chrNA		-0.0624504	0.921113	0.751082
NQO1	B4DLR8;P15559-3;P15559-2;P15559;H3BNV2;H3BRK3	chr16	q22.1
TMEM143	B4DMT0;Q96AN5-2;Q96AN5;M0R325;M0R153;M0QZ02;M0R1H7;Q96AN5-3	chr19	q13.33	-0.193329	0.864374	0.624891
MTERF1	B4DPR9;Q99551;C9JNM8;C9JE25	chr7	q21.2
SEC61A1;SEC61A2	B4DR61;P61619;P61619-3;F8W776;Q8TC24;Q9H9S3-2;Q9H9S3-3;Q9H9S3;H7C1Q9;C9JXC6;H7C069;A6NK38;F2Z2C7;A6NIF9;C9JJV4;H7C1S8	chr3	q21.3	-0.302075	0.627353	0.257233
STK24	B4DR80;Q9Y6E0-2;H0Y630;Q5JV98;Q5JV99	chr13	q32.2	-0.688892	0.00252307	2.4516e-05
ZDHHC20	B4DRN8;Q5W0Z9	chr13	q12.11
FAM222B	B4DRX9;Q8WU58	chr17	q11.2
SIVA1	B4DTY2;G3V439;G3V3U1;O15304;H0YJN1;O15304-2	chr14	q32.33	-0.113324	0.834283	0.545516
MED29	B4DUA7;Q9NX70;M0R3F3;Q9NX70-2;M0R0U2;M0R0A0	chr19	q13.2	-0.067447	0.789353	0.470903
CCDC28A	B4DUJ5;Q8IWP9	chr6	q24.1	0.318252	0.27333	0.0444949
IKZF2	B4DWF2;Q9UKS7;A0A0A0MSL2;Q9UKS7-4;Q9UKS7-2;Q9UKS7-6;A0A0A0MT14;Q9UKS7-7;Q9UKS7-3;Q9UKS7-8;E7EPU0;E7EUI1	chr2	q34
HNRNPC	B4DY08	chr14	q11.2
TGFBR1	B4DY26;P36897;P36897-3;P36897-2;F8VVC4;H0YHS4;F8VXZ5;F8VRH6;F8W0K6;F8W1R9	chr9	q22.33
COG8	B4DYU2;Q96MW5;H3BQV3;H3BSH5;A0A087X1T3;H3BMQ9;H3BUN2;J3QRV3	chr16	q22.1	-0.62901	0.00350556	4.0371e-05
PKMYT1	B4DZM6;Q99640-3;Q99640;I3L3P0;I3L136;A6NHV6;Q99640-4;Q99640-2;I3L4K3;I3L4Y0;I3L1H7	chr16	p13.3
DFFB	B4DZS0;O76075;O76075-2;J3KT26;Q96P72;G3XAD0;Q96P73;O76075-4;O76075-3	chr1	p36.32	-0.315927	0.4762	0.135274
PEX5	B4E0T2;P50542;P50542-4;P50542-2;P50542-3;J3KPV0;F5H3X7;F5H5C0;F5H432;F5GXX3;F5H205;F5H637;F5GZ41;F5H0L9;F5GYB4	chr12	p13.31	-0.0519468	0.895721	0.691777
STK26	B4E0Y9;Q9P289;Q9P289-2;Q9P289-3	chrX	q26.2	-0.075456	0.849328	0.580837
TSPAN7	B4E171;B4DDG0;P41732	chrX	p11.4
DERL1	B4E1G1;Q9BUN8-2;Q9BUN8;E5RGY0	chr8	q24.13	0.279174	0.667435	0.30261
RIOK3	B4E1Q4;O14730;O14730-2;J3QQL5;J3QLP4	chr18	q11.2	0.318242	0.258159	0.0394564
CFB;C2	B4E1Z4;E7ETN3;P00751;H7C5H1;A0A0G2JH38;P00751-2;H7C526;C9JRT3;F8WCJ9;A0A0G2JJM0;Q5ST52;F2Z3N2;Q8N6L6	chr6	p21.33	-0.520955	0.254971	0.0383863
GNLY	B4E3H9;H0YDW8;P22749-2;P22749	chr2	p11.2	0.132815	0.908515	0.721653
ADA2	B4E3Q4;Q9NZK5;A0A087X0I3;Q9NZK5-2;A0A3B3IT96;A0A3B3IRR5;C9IZA8;F5H7J3	chr22	q11.1	-0.242269	0.766291	0.436095
CORO1C	B4E3S0;H0YHL7;F8VV53	chr12	q24.11
LBH	B5MBX5;B5MCP4;Q53QV2	chr2	p23.1	0.757963	0.092767	0.00574712
LIMK2	B5MC51;P53671-3	chr22	q12.2	-0.0884425	0.845345	0.571009
MPV17	B5MC53;B5MCF8;P39210;E7EX18;G5E9F5;C9J473;H0Y6M5;A8MPV4;F8WEL3;B5MC10;A8MTD3	chr2	p23.3	0.326829	0.640408	0.271577
CFAP36	B5MCA1;Q96G28;Q96G28-2;B5MC35;B5MD16	chr2	p16.1	0.491226	0.326225	0.0619059
PES1	B5MCF9;O00541	chr22	q12.2	-0.118035	0.777943	0.452805
CLIP4	B5MCH3;Q8N3C7;Q8N3C7-3;Q8N3C7-2;G3XAK3;Q8N3C7-4	chr2	p23.2
R3HDM2	B5MCU0;B5MCG9;Q9Y2K5;A0A0U1RRA6;H7C0E9;H0YIX9;Q9Y2K5-2;Q9Y2K5-3	chr12	q13.3
SEPTIN2	B5MCX3;C9IY94;H7C2Y0;H7C310;C9JQJ4;B5MD47;H7C1T1	chr2	q37.3	-0.180564	0.85589	0.602593
MAPK12	B5MDL5;P53778-2;P53778	chr22	q13.33
LDAH	B5MDU6;Q9H6V9;Q9H6V9-2;A0A0A0MSH6;Q9H6V9-3;B5MCU4;Q9H6V9-4;C9JUM0;C9JHU6;B5MCE2;B4DRG3;D3YTH1	chr2	p24.1	0.415193	0.0566749	0.00258534
GATA1;GATA2	B7WNQ9;P15976-3;P15976-2;P15976;P23769-2;P23769	chrX	p11.23
TCF7	B7WNT5;P36402-7;P36402-11;P36402-3;P36402-8;P36402-12;P36402-4	chr5	q31.1
ABHD18	B7WP89;A0A2R8YEZ0;Q0P651-3;Q0P651-2;Q0P651;Q0P651-4	chr4	q28.2
EML3	B7WPE2;Q32P44;Q32P44-2;H0Y3M3;G3V1D0;G3V195;H7C355;C9J6V3;E9PJV5;E9PSB4;Q32P44-3	chr11	q12.3	-0.251058	0.324736	0.060883
RIC8B	B7WPL0;Q9NVN3-3;Q9NVN3-1;Q9NVN3;F8VY51;Q9NVN3-4;H0YHS3	chr12	q23.3
PPM1M	B7XGB9;H7C3S3;Q96MI6-4;Q96MI6;Q96MI6-3;Q96MI6-2;H7C3K4	chr3	p21.2
FBXO44	B7Z1P2;Q9H4M3-2;R4GNH4;R4GMZ8;A0A0A0MSI6;Q9H4M3	chr1	p36.22	-0.496498	0.260429	0.040152
BCAP29;DUS4L-BCAP29	B7Z2L0;A0A669KBH7;A0A669KB27;Q9UHQ4;H0Y7N8;C9JTE9;H7C5E2;A0A669KAY5;Q9UHQ4-2;C9IYK6;F8WB99	chr7	q22.3	0.0496468	0.955435	0.839618
ACBD5	B7Z2R7;Q5T8D3-2;Q5T8D3-3;Q5T8D3-4;A0A087X0B8	chr10	p12.1	0.0599537	0.939651	0.801519
TPCN1	B7Z3R2;Q9ULQ1;Q9ULQ1-3;H0YIK4;Q9ULQ1-2	chr12	q24.13	-0.199298	0.699877	0.342558
FGD4	B7Z493;E9PJX4;F8VWL3;Q96M96;F8W1R0;E9PNX0;E9PQT1;Q96M96-2;Q96M96-3;H0YDQ0;J3KSS3;F8VVF1	chr12	p11.21	0.0953229	0.910671	0.725518
BTBD10	B7Z503;Q9BSF8;Q9BSF8-2;E9PKU9	chr11	p15.3
ZNF747	B7Z5R0	chr16	p11.2
SLC9B2	B7Z676;E9PE63;D6RGJ7;Q86UD5-2;Q86UD5	chr4	q24
DDX27	B7Z6D5;Q96GQ7;A0A087X059;A0A087WYH5	chr20	q13.13	-0.222916	0.495749	0.150441
ZNF814;ZNF552;ZNF587B	B7Z6K7;A0A087WWD1;Q9H707;A0A494C1I7;M0QY62	chr19	q13.43
NPRL3	B7Z6Q0;Q12980;B1B1F5;F8WDA5;A0A087WTD0;F8WCB2;A0A087WTE2;A0A087WTP7;F8WEK7	chr16	p13.3	0.0841911	0.904663	0.70891
TMEM106A	B7Z779;K7ERE2;Q96A25	chr17	q21.31
RANBP3	B7Z7F3;K7EIJ4;K7EID7;K7ENB9;K7ESQ0;K7ENJ2;K7EMH9	chr19	p13.3	-0.222885	0.372226	0.0814723
GPR89A;GPR89B	B7ZAQ6-2;B7ZAQ6-3;P0CG08;B7ZAQ6;A0A087WW78;A0A087WW82;U3KPV2;E9PKY3	chr1	q21.1	0.440909	0.335201	0.0654337
PPP1R3G	B7ZBB8	chr6	p25.1
FOXP4	B7ZBM3;Q8IVH2-2;Q8IVH2;Q8IVH2-3;A2A312;A0A590UJX7	chr6	p21.1
SH3GLB2	B7ZC38;Q9NR46;Q9NR46-2;B7ZC39;F8WFB9;G5E9J1;H7C1Z6	chr9	q34.11	-0.10594	0.820187	0.517537
FNBP1	B7ZL14;Q96RU3-4	chr9	q34.11	-0.662594	0.280436	0.0467716
VARS2	B7ZL25;B4E0K6;A0A0G2JL52	chr6	p21.33	0.355206	0.361115	0.0769127
COX18	B7ZL88;Q8N8Q8	chr4	q13.3	0.504592	0.498443	0.152116
NAIP	B7ZLE8;A0A0G2JS53;E7EQW0;Q13075;A0A0G2JNC7;Q13075-2;A0A0G2JQE0;H0YAX2;E5RJA3;REV__B4E1N1;REV__Q6NXE6-2;REV__Q6NXE6	chr5	q13.2	0.462593	0.719274	0.366885
LOC402624	B7ZLF3;A0A286YF50	chrNA		-0.48904	0.143665	0.012943
CPEB4	B7ZLQ8;Q17RY0-2;Q17RY0;E5RJM0;A0A590UJI5;H0YBG1;A0A590UJN2	chr5	q35.2	-0.0727065	0.851289	0.584948
SRGAP2;SRGAP2B;SRGAP2C	B7ZM87;O75044;A0A075B7B5;A0A286YEY3;P0DMP2;Q5VZB4;P0DJJ0;E9PDX4;A0A087WW56;A0A075B7E9;A0A087X0L1;A0A075B7C8;A0A075B7E6;A0A075B743;A0A087X1G6	chr1	q32.1	0.738903	0.00423537	5.2176e-05
MTHFD1L	B7ZM99;A0A087WVM4;H0Y327;Q5JYA8;Q4VXM0;Q4VXV2;Q4VXM1	chr6	q25.1	-0.419326	0.422641	0.105001
GTDC1	B8ZZ45;Q4AE62-6;Q4AE62-2;Q4AE62-5;Q4AE62;C9JIH3;Q4AE62-3;Q4AE62-4	chr2	q22.3
MZT2B;MZT2A	B8ZZ87;Q6NZ67;H7C173;A0A494C0V9;H7BZ50;H7C202	chr2	q21.1	-0.532343	0.144696	0.0132094
GLS	B8ZZA8	chr2	q32.2	-0.337709	0.682057	0.318037
SAMD12	B8ZZB7;H0YEJ0;Q8N8I0;F8VYB8	chr8	q24.12
METTL5	B8ZZE3;B8ZZC8;Q9NRN9;B8ZZY8;H7C0M7;E7EMN2;F5H4E8	chr2	q31.1	0.263308	0.520228	0.166548
STK16	B8ZZI5;B8ZZN3;O75716;B4DPS1	chr2	q35
MITD1	B8ZZL5;Q8WV92;H7C3Q6;F8WED5;A0A1W2PP14	chr2	q11.2	0.764723	0.430025	0.109474
CAPG	B8ZZL6	chr2	p11.2
SUMO1	B8ZZN6;P63165;B8ZZJ0;B9A032;B8ZZ67;P63165-2	chr2	q33.1	-0.0600444	0.85452	0.595773
PTMA	B8ZZQ6;P06454-2;P06454;B8ZZA1;B8ZZW7;H7C2N1	chr2	q37.1	0.4893	0.109011	0.00761088
ANKZF1	B8ZZS4	chr2	q35
ATF2;CREB5	B8ZZU6;P15336-5;P15336;E9PBF9;P15336-4;H7C2N6;P15336-7;E9PEK8;P15336-3;F5H629;P15336-2;C9JCI8;P15336-6;P15336-8;H9KVC5	chr2	q31.1	0.0240148	0.972009	0.892952
CD8A	B8ZZZ4;P01732-2;P01732;P01732-3	chr2	p11.2	-0.164438	0.851394	0.585327
TSGA10	B8ZZZ9;F8WA32;A0A669KBL0;Q9BZW7	chr2	q11.2
USP39	B9A018;Q53GS9;Q53GS9-3;A0A087X1B2;Q53GS9-2;F8WC91;C9JIU2;C9J0X5;A0A087WW31	chr2	p11.2	0.0851012	0.740601	0.393222
HIBCH	B9A058;H7C1A5;H7C126	chr2	q32.2	-0.306439	0.765749	0.433586
PLCH2	B9DI82;O75038-3;O75038;O75038-2;O75038-4;O75038-5	chr1	p36.32
ZNF507	B9EGE7;Q8TCN5;Q8TCN5-2	chr19	q13.11
OAS1	C6EMZ7	chr12	q24.13	2.40448	0.199085	0.0238587
NDUFA5	C9IZN5	chr7	q31.32
SSR1	C9IZQ1	chr6	p24.3
AJM1	C9J069	chr9	q34.3
ZC3HC1	C9J0I9;Q86WB0;Q86WB0-2;Q86WB0-3;F8WAU5;F8WBD7;F8WDK5;F8WF13	chr7	q32.2	0.239376	0.143842	0.0129761
CCDC126	C9J0J0;Q96EE4	chr7	p15.3
PFN2	C9J0J7;G5E9Q6;P35080-2	chr3	q25.1	-0.0334642	0.980968	0.924668
SRI	C9J0K6;P30626-2;P30626;P30626-3;B4DHQ6;E9PG82	chr7	q21.12	0.0804393	0.899822	0.70045
NCOR2	C9J0Q5;Q9Y618;Q9Y618-4;C9JE98;Q9Y618-5;A0A384DVL6;C9J7T7;C9JQE8;Q9Y618-2;C9J330;H0YGK8;H7C1Y3;H7C184;H7C2R5;C9JNV9;H7BZU2;H7C0P3	chr12	q24.31	-0.0050304	0.993862	0.964153
RNF181	C9J1C6;Q9P0P0;F8WBU5;C9J391;H7C426	chr2	p11.2	-0.0104677	0.991092	0.951382
BLVRA	C9J1E1	chr7	p13	0.103712	0.928243	0.768437
UBE2E1;UBE2E2	C9J2P0;P51965;P51965-3;B7Z306;P51965-2;A0A087X283;H7C061	chr3	p24.2	-0.0191833	0.980908	0.921207
CCNE1	C9J2U0;P24864-2;P24864-3;P24864;I3L413;I3L1Q9	chr19	q12
IKBKG	C9J2V2	chrX	q28	0.21281	0.629308	0.258899
POLR2B	C9J2Y9;P30876;C9J4M6;C9JMN3;C9JZW8	chr4	q12	0.0646179	0.661757	0.295393
EHD1	C9J2Z4;C9JDQ8	chr11	q13.1
B4GALT4	C9J3R8;O60513;E7ETS9;C9J4S5;C9J5S0;C9JE00;C9JA31	chr3	q13.32	-0.808041	0.413286	0.0998015
MKRN2	C9J494;Q9H000;Q9H000-2	chr3	p25.2	0.0182741	0.97059	0.883506
MEF2B	C9J4J4;Q02080-2;B8ZZJ5;B3KQ23	chr19	p13.11	-0.499255	0.637643	0.268555
PDCD10	C9J5C3;Q9BUL8;C9J6F3;C9J363;C9JND6;H7C5M9;C9JSA3;C9J932;F8WDF3	chr3	q26.1	-0.351679	0.176772	0.0187055
IGF1R	C9J5X1;P08069	chr15	q26.3
SMPD4	C9J647;F8WF03;F2Z2I0;F2Z2W5	chr2	q21.1
SPP2	C9J6K0;Q13103	chr2	q37.1
ZC3HAV1	C9J6P4;Q7Z2W4-4;H7C5K1;Q7Z2W4-5	chr7	q34	0.0618187	0.843751	0.567426
PFN2	C9J712;P35080;C9J2N0;C9JQ45	chr3	q25.1	0.27954	0.832544	0.540814
UMAD1	C9J7I0;A0A1B0GUC2;A0A1W2PP33	chr7	p21.3	-0.165006	0.784527	0.465552
KDM4C	C9J879;Q9H3R0-3;Q9H3R0-4;Q9H3R0-2;Q9H3R0	chr9	p24.1
HDAC10	C9J8B8;Q969S8-2;Q969S8;Q969S8-4;Q969S8-5;Q08AP5	chr22	q13.33	-0.133846	0.866888	0.63034
RPSA	C9J9K3;P08865;A0A0C4DG17	chr3	p22.1	-0.31438	0.165754	0.0168365
NMD3	C9JA08;Q96D46;C9J0B9;C9IZW9;C9K0C2;C9IY70	chr3	q26.1	-0.229684	0.520228	0.166628
SSR3	C9JA28;Q9UNL2;Q9UNL2-2;C9J365	chr3	q25.31	-0.037527	0.979273	0.915639
DALRD3	C9JA38;Q5D0E6-2;Q5D0E6;A0A096LNZ3;C9JJG6;Q5D0E6-4;Q5D0E6-3	chr3	p21.31	-0.053766	0.948825	0.821642
CMTM5	C9JAI6;Q96DZ9-4;Q96DZ9-5;Q96DZ9-3;Q96DZ9-6;Q96DZ9-2;Q96DZ9	chr14	q11.2	0.398523	0.753787	0.412235
HIGD1A	C9JAW5;C9JNU6;Q9Y241;Q9Y241-2	chr3	p22.1	0.170803	0.798452	0.483772
FXN	C9JAX1;Q16595;A0A2R8Y5A1;Q16595-2;Q16595-3;A0A2R8Y4G3;A0A2R8Y577	chr9	q21.11	-0.202975	0.698347	0.33905
AP4M1	C9JC87;O00189;C9JWL4;C9IZL5;C9JMG3;H7C0A0;H7BZV3;F8WCR6;H0Y6K1;F8WDR3;F8WCC5	chr7	q22.1	0.0960438	0.824199	0.528352
DRAP1	C9JCC6;Q14919;Q14919-2;E9PNC7;E9PMW2	chr11	q13.1	-0.0119215	0.983488	0.935027
VIPR2	C9JCP7;P41587;P41587-2	chr7	q36.3
PPP1R7	C9JD73;Q15435-5;Q15435-4;H7C118	chr2	q37.3
MOGS	C9JDQ1	chr2	p13.1	0.0121005	0.996775	0.978896
TMUB1	C9JE12;C9JCW7;Q9BVT8;A0A590UJA9	chr7	q36.1	-0.041352	0.933944	0.789288
CDC42EP3	C9JEZ4;Q9UKI2	chr2	p22.2
APOD	C9JF17;P05090;C9JX71;F8WBT9	chr3	q29	-0.36045	0.668476	0.303765
TRAT1	C9JF66;Q6PIZ9	chr3	q13.13
GPS1	C9JFE4;Q13098-5;Q13098-7;Q13098-6	chr17	q25.3
CYCS	C9JFR7;P99999;CON__P62894	chr7	p15.3	-0.0895001	0.922328	0.754033
SPRED2	C9JG63;Q7Z698-2;Q7Z698;H7C2T4;H7C3Y6;C9J623	chr2	p14
AAMP	C9JG97;C9JEH3;Q13685;C9JTS3;H7C0R2	chr2	q35	-0.0019998	0.997392	0.989119
TMEM238	C9JI98	chr19	q13.42	-0.0680808	0.944194	0.812187
APEH	C9JIF9;P13798;H7C393;H7C1U0;C9JLK2;F8WEH5;H0YFE5	chr3	p21.31	-0.0443786	0.948825	0.822517
MRPS34	C9JJ19;P82930	chr16	p13.3	-0.219035	0.680629	0.315996
VPS8	C9JJN9;Q8N3P4-3;Q8N3P4;Q8N3P4-2;C9JP71;C9JG07;C9JKL0;C9JIA0;C9JPI1;F8WB24;H7C058;H7C322	chr3	q27.2	0.00441179	0.993862	0.965014
SLC38A5	C9JJU1;C9JMY2;C9JHH7;C9JWG4;C9JNK4;Q8WUX1;Q8WUX1-2	chrX	p11.23	-0.0781847	0.920564	0.748363
ARVCF	C9JJX6;E9PDC3;O00192-2;O00192	chr22	q11.21
STARD3NL	C9JKL2;O95772-2;O95772;C9JJ39;C9J3F5;C9JPX5	chr7	p14.1
PDK1	C9JKT3;F8WC75	chr2	q31.1	-0.218392	0.832544	0.540792
OXNAD1	C9JLB7;Q96HP4;U3KQU8;F8WBF3	chr3	p25.1	-0.0910718	0.895673	0.691525
DARS1	C9JLC1;C9J7S3;C9JQM9	chr2	q21.3	-0.327718	0.81956	0.515871
PIGX	C9JLT7;C9JF71;C9JFU3;F8WEJ3	chr3	q29	0.143925	0.82059	0.520515
POLR2H	C9JLU1;P52434;P52434-4;P52434-2;P52434-3;P52434-5	chr3	q27.1	0.165245	0.466948	0.128684
MCRIP1	C9JLW8;I3L2L5;I3L317;I3L4Q0;I3L3A7	chr17	q25.3	0.185999	0.53655	0.179295
FARP1	C9JME2;Q9Y4F1;Q9Y4F1-2;M0QXT1;H0Y783	chr13	q32.2	0.0397329	0.97059	0.883954
CDH2	C9JMH2;A0A6Q8PF58;C9J126;P19022-2;P19022;A0A6Q8PHJ8	chr18	q12.1
OARD1	C9JNE2;Q9Y530;C9JXC3;C9J5P1;H7C5Q1;C9JA90;C9IZY1	chr6	p21.1	-0.193649	0.525158	0.171019
PARL	C9JNP8;Q9H300-2;Q9H300;F8WCQ4;A0A1W2PS40;A0A1W2PP11;H7C0U0;H7C045;H7C122;A0A1W2PP66	chr3	q27.1	0.458786	0.421564	0.104228
USP4	C9JNU9;Q13107-3	chr3	p21.31	-0.788001	0.140436	0.0123626
MBNL1	C9JP00;A0A0A0MQX8;Q9NR56;Q9NR56-7;Q86VM6;C9JCX1;H7C4Y1;C9J4T8	chr3	q25.1	-0.179746	0.461028	0.125768
EIF3B	C9JQN7	chr7	p22.3	-0.159813	0.819335	0.515525
C7orf50	C9JQV0;Q9BRJ6;H7C0T1;H7C2R9	chr7	p22.3	0.00635553	0.995165	0.972224
SATB2	C9JR56;Q9UPW6-2;Q9UPW6	chr2	q33.1
KLHDC10	C9JRT7;Q6PID8	chr7	q32.2
SEC22A	C9JRY4;C9JNZ0;Q96IW7;C9JDJ8;F8WAU7;C9JR77;C9J463;C9JZ27	chr3	q21.1	0.137088	0.811449	0.503948
CHCHD3	C9JRZ6;Q9NX63;F8WAR4;A0A286YEX5	chr7	q33	0.1286	0.78202	0.459774
STEAP4	C9JS50;Q687X5;Q687X5-2	chr7	q21.12	-0.327617	0.741701	0.395319
ZNF780B	C9JTJ1;Q9Y6R6	chr19	q13.2
ST7;ST7L	C9JU30;Q9NRC1;B7Z4L1;Q9NRC1-5;E7EPD9;Q9NRC1-4;G3XAH9;B7Z4U3;Q9NRC1-2;Q9NRC1-3;H7BXS2;E7EPW5;Q9NRC1-6;E9PCV1;E7ENZ9;Q9NRC1-7;Q8TDW4;Q8TDW4-3;Q8TDW4-7;Q8TDW4-6;Q8TDW4-5;C9JRW1;Q8TDW4-2;Q8TDW4-4;C9JRQ0;C9JZV9;Q8TDW4-8;H0Y7M0;C9JX79;C9JCI7;C9JWK8;Q5TEH7	chr7	q31.2	0.0116757	0.993862	0.966663
DCUN1D1;DCUN1D2	C9JVE2;C9J8R4;C9JRU6;C9J0B2;C9JRE2;C9JAV2;H7C216;Q6PH85-2;Q6PH85	chr3	q26.33	0.17257	0.490164	0.145333
HJURP	C9JWC4;Q8NCD3-3;Q8NCD3-2;Q8NCD3;H7C3V8	chr2	q37.1
UGP2	C9JWG0;C9JTZ5;F2Z3H1;C9J3M0;F2Z3P4;F8WC70	chr2	p15	-0.028285	0.97059	0.884249
TMEM243	C9JY04;Q9BU79	chr7	q21.12
FILIP1L	C9JYJ6;Q4L180-5;Q4L180-3;Q4L180-7;Q4L180-2;Q4L180;Q4L180-6	chr3	q12.1
POP7	C9JYM0;O75817	chr7	q22.1	0.16263	0.824199	0.528519
SYPL1	C9JYN0;Q16563-2;Q16563;A0A0U1RQT9;H7C4J8	chr7	q22.3	-0.255671	0.764861	0.432987
RPL22L1	C9JYQ9;H0Y8C2;Q6P5R6	chr3	q26.2	-1.92844	0.00019731	1.2308e-06
TVP23C;TVP23B;TVP23C-CDRT4	C9JYS5;Q9NYZ1;J3QL63;J3QL47;A0A0A6YYB9;J3KS67;Q96ET8-2;Q96ET8-3;Q96ET8;C9JPH1;K7ENL4;E5RIS5;I3L376;E5RGC5;K7EK95	chr17	p12	0.163774	0.720709	0.368222
XRCC5	C9JZ81	chr2	q35	-0.0048554	0.997392	0.986743
GART	C9JZG2	chr21	q22.11	-0.102297	0.944573	0.813987
UBE2H	C9JZG9	chr7	q32.2
DHRS2	C9JZP6;Q13268;Q13268-2;H0YJG9;H0YJP4	chr14	q11.2
BDH1	C9K0G7	chr3	q29
HLA-F	D0EV57;P30511;A0A140T9C2;A0A140T9W3;A0A140T9B7;A0A0G2JH66;A0A0G2JPA3;A0A140T8X0;A0A140T9V0;A0A140T9W7;A0A140T9D9;A0A140T939;P30511-3;A0A140T9X6;P30511-2;A0A140T9J8;A0A0G2JNV5;A0A0D9SFW8;A0A140T9M4;A0A140T908;A0A140T925;A0A140T9A3;A0A140T9K3;A0A140T9P9	chr6	p22.1	-0.21932	0.764199	0.431986
CLDN5	D3DX19;O00501	chr22	q11.21
GPBP1	D4PHA4;Q86WP2;Q86WP2-2;Q86WP2-3;Q86WP2-4	chr5	q11.2	-0.185493	0.833133	0.541996
HLA-B	D5H3J5;Q2L6G2;A0A140T9A9;A0A140T9H3	chr6	p21.33	0.992492	0.399336	0.093271
C1QB	D6R934;P02746;A0A0A0MSV6;D6RGJ1	chr1	p36.12	-0.607777	0.49273	0.148389
AIMP1	D6R937	chr4	q24
CAMK2D	D6R938;Q13557;E9PF82;Q13557-6;Q13557-11;Q13557-8;Q13557-3;Q13557-4;E9PBG7;Q13557-10;Q13557-9;Q13557-5;H0Y9J2	chr4	q26	0.169656	0.890634	0.677412
RPS3A	D6R9B6	chr4	q31.3	-0.123214	0.906496	0.713989
FRYL	D6R9B9	chr4	p11	-0.173435	0.852587	0.587727
CDV3	D6R9V8;D6RFH2;Q9UKY7-3;D6RDN0;D6R973	chr3	q22.1	-0.447956	0.759163	0.420472
SLC38A9	D6R9X0;E7ESU6;D6R9Q7;Q8NBW4-2;Q8NBW4;D6RHW0;D6RER8;D6RG31;D6RHF5;Q8NBW4-4;Q8NBW4-3	chr5	q11.2	-0.212016	0.87758	0.65396
COX7C	D6R9Z7;P15954	chr5	q14.3	0.0748941	0.934654	0.791822
ETFDH	D6RAD5	chr4	q32.1	0.85704	0.453851	0.122002
TENT2	D6RAF2;Q6PIY7-2;Q6PIY7	chr5	q14.1	-0.195004	0.703241	0.346137
FBXO4	D6RAJ6;Q9UKT5-2;Q9UKT5;D6REP2	chr5	p13.1	0.214266	0.400621	0.0940016
HNRNPH1	D6RAM1	chr5	q35.3	-0.300619	0.742883	0.396708
DOK3	D6RAM3;Q7L591;D6RC22;D6R951;D6R977;D6RAZ9;D6RF29	chr5	q35.3	0.157337	0.690255	0.327904
LYRM9	D6RAR2;D6RFL2;J3KTA2;A8MSI8;J3QLB4	chr17	q11.2	-0.0499159	0.970137	0.87843
CDV3	D6RAV0	chr3	q22.1
FAM169A	D6RB01;Q9Y6X4;D6RC41;D6R953;Q9Y6X4-2	chr5	q13.3	0.865172	0.303945	0.0536951
AMACR	D6RB81;Q9UHK6;Q9UHK6-5;V9GZ45;V9GYU9;V9GYP4;Q9UHK6-4;Q9UHK6-2	chr5	p13.2	1.15162	0.106679	0.00732328
PEX10	D6RBB0;O60683;O60683-2;A0A3B3ITN6;D6RA89;D6RIF5	chr1	p36.32
PHB	D6RBK0	chr17	q21.33
ELMOD2	D6RBS5;Q8IZ81;D6RHX2;V9GY58	chr4	q31.1	0.391759	0.329766	0.0629138
CAGE1	D6RCC6;E7EUJ7;Q8TC20-2;Q8TC20-4;Q8TC20;Q8TC20-3;Q8TC20-5;D6R9A7	chr6	p24.3
HSD17B11	D6RCD0;Q8NBQ5	chr4	q22.1	0.475838	0.337662	0.0666236
TMEM175	D6RCD9;D6RHV8;D6RAU7;D6RIZ2;D6RDY8;Q9BSA9	chr4	p16.3
CLDND1	D6RD48;D6RAZ7;D6RCR8;D6RDI6;D6RFX6;D6RCE6;D6R9S8;D6RC11;A0A0R4J2F2;D6RA76;D6RDY1;D6RHU6;H0Y8T9;D6RDP6;D6RIU2;Q9NY35;Q9NY35-2	chr3	q11.2	-0.0769199	0.868805	0.63553
DEK	D6RDA2	chr6	p22.3
RPS3A	D6RED7	chr4	q31.3
ABRAXAS1	D6REL5;Q6UWZ7-2;Q6UWZ7;A0A087WZ78;A0A087WWJ9	chr4	q21.23	0.20968	0.54845	0.18666
RNASET2	D6REQ6	chr6	q27
SEC31A;SEC31B	D6REX3;O94979;O94979-3;O94979-8;O94979-2;O94979-9;O94979-4;O94979-6;O94979-10;D6RHZ5;H7BXG7;O94979-7;O94979-5;H0Y8V7;H0Y9T9;H0Y8W8;H0YAF5;H0Y9V3;D6RCQ9;D6RE64;E9PKR7;Q9NQW1-2;D6RHE8;D6RBT0	chr4	q21.22	-0.0366649	0.945596	0.816092
MCC	D6REY2;A0A096LPB3	chr5	q22.2
RACK1	D6RF23;H0Y9P0	chr5	q35.3	-0.450534	0.564491	0.200172
GC	D6RF35;P02774;P02774-3;P02774-2;D6RBJ7;D6RF20	chr4	q13.3	-0.634777	0.263247	0.0414245
HNRNPD	D6RF44	chr4	q21.22	0.759608	0.514607	0.162751
DCK	D6RFG8;P27707;D6RCP9;D6RG38	chr4	q13.3	0.336348	0.41173	0.09908
CYB5B	D6RFH4;H3BUX2;O43169;J3QR91	chr16	q22.1	-0.0166772	0.980968	0.924873
ASTE1	D6RG30;Q2TB18;Q2TB18-2;REV__Q96PB7-6;REV__Q96PB7-4;REV__Q96PB7-2	chr3	q22.1
SEPTIN11	D6RGI3;D6RER5;Q9NVA2;Q9NVA2-2;D6RDU5;H0Y961;H0Y9G8;D6RDP1;D6R9Y6	chr4	q21.1	0.275112	0.47831	0.136758
CENPK	D6RHD3;Q9BS16;D6RJF0;D6RC76;D6RAX0;D6R984;D6RBN6	chr5	q12.3	0.109198	0.873918	0.64405
RNASET2	D6RHI9;A0A087WZM2;O00584;H0YAE9;A0A087WWI1;O00584-2;J3QQ64	chr6	q27	-0.0043786	0.997392	0.985725
ZBED3	D6RIC4;Q96IU2	chr5	q13.3
COX7A2	D6RIE3;D6RGV5;H0UI06;P14406;D6R9C3	chr6	q14.1	-0.281994	0.718707	0.36513
SLAIN2	D6RIF6;H0Y9L2;D6REM5	chr4	p11	0.401475	0.526819	0.172361
C4orf33	D6RIS3;D6RD26;D6RIT3;Q8N1A6	chr4	q28.2	0.0665928	0.939651	0.801756
CIRBP	D6W5Y5;K7EQR7;Q14011-2;K7EMY9;Q14011-3;K7EJV1;K7EJV5;K7ER40;K7ENX8;K7ELV6;K7ELT6;K7EQX4;K7ENN6;K7EIF7;K7EQL0	chr19	p13.3
HLA-DRB1	D7RIG5;A0A140T958	chr6	p21.32	0.0809654	0.972288	0.894869
HLA-B	D9J307;A0A140T9G0	chr6	p21.33	0.432819	0.753787	0.412726
MMS22L	E2QRD4;Q6ZRQ5;H0Y8J1;H0YAJ2	chr6	q16.1	-0.0456082	0.930675	0.779619
USP45	E2QRF0;Q70EL2;H0YA21;D6RC01;Q70EL2-3;H0Y986;H0Y8Q0;D6RBV3;Q70EL2-2	chr6	q16.2	-0.158134	0.867745	0.632983
GMNN	E2QRF9;O75496;C9K0U5;H7C608	chr6	p22.3
HELQ	E3W980;Q8TDG4;E3W982;Q8TDG4-2;Q8TDG4-5;Q8TDG4-4	chr4	q21.23
CLASP2	E3W994;J3KR49;O75122;A0A0U1RQI6;B3KR06;E7ENG2;O75122-2;D6RBU8;H7C4M5;C9J668;H7C5M8;H7C4I5;H7C4X8	chr3	p22.3	-0.153919	0.763539	0.430168
SPIDR	E5RFY2;E5RIB8;B3KP42;Q14159-2;Q14159;Q14159-3	chr8	q11.21
TATDN1	E5RG17;Q6P1N9;G5EA19;U3KQS5;A0A0D9SGD3;Q6P1N9-2;E5RGF2;H0YBX2;E5RG62;E5RK70;E5RID7;E5RI69;E5RJY6	chr8	q24.13	-0.0742862	0.860351	0.61773
CA1	E5RG43	chr8	q21.2	1.06219	0.47265	0.133095
TRIM35	E5RGB3;Q9UPQ4-2;Q9UPQ4	chr8	p21.2
LYPLA1	E5RGR0;O75608-2;O75608;A0A087X1K9;B4DP64;E5RJ48	chr8	q11.23	-0.270798	0.503774	0.156402
STMN2	E5RGX5;Q93045;Q93045-2	chr8	q21.13	0.676799	0.240258	0.0341574
ZFAT	E5RH37;E9PBN4;F8W7M8;Q9P243-4;Q9P243-2;Q9P243;Q9P243-3;E5RGN2	chr8	q24.22
ELOC	E5RHG8;Q15369;Q15369-2;R4GMY8	chr8	q21.11	0.0714417	0.773993	0.447859
UQCRB	E5RHG9	chr8	q22.1	-0.273888	0.868702	0.634436
RRNAD1	E5RHI7;Q96FB5;E5RIL6;H0YBL9;Q96FB5-2	chr1
HAVCR2	E5RHN3;Q8TDQ0;Q8TDQ0-2	chr5	q33.3
ERLIN2	E5RHW4;O94905;E5RJ09;O94905-2;O94905-3	chr8	p11.23	0.57947	0.213472	0.0269145
NPM1	E5RI98	chr5	q35.1	-0.798039	0.524666	0.169434
TBCA	E5RIW3;E5RJD8;O75347;E5RHG6;O75347-2;E5RIX8;A0A494C144	chr5	q14.1	-0.0030257	0.996827	0.980205
PIP4P2	E5RIY0;Q8N4L2;E5RFT4;E5RJC2;E5RIP9	chr8	q21.3	-0.311757	0.4762	0.135262
AP3M2	E5RJ52;P53677;E7ER80;P53677-2;H0YBA0;H0YAY4	chr8	p11.21	-0.351776	0.124115	0.00978212
DECR1	E5RJD2	chr8	q21.3
ANXA6	E5RK69	chr5	q33.1	0.275768	0.621153	0.250741
CETN3	E5RK82;E5RJF8;O15182;H0YBL5;E5RH67;E5RFM2	chr5	q14.3	0.103021	0.837171	0.552252
SGMS1	E6ZCI6;C0MHM2;Q86VZ5	chr10	q11.23	-0.110643	0.882772	0.663967
PIGG	E7EM50;Q5H8A4-4;Q5H8A4-2;Q5H8A4;D6RFE8;E7EWV1;Q5H8A4-5;Q5H8A4-6;Q5H8A4-3;D6R9J9;D6RD39	chr4	p16.3	0.286608	0.559702	0.19586
PGGHG	E7EMA9;Q32M88;B8ZZ60;Q32M88-2;H3BM00;H0YCL6	chr11	p15.5	0.106216	0.812283	0.505826
FLOT2	E7EMK3;Q14254;J3QLD9;K7EKW9	chr17	q11.2	0.0107738	0.991288	0.952082
UBR5	E7EMW7;E7ET84;E5RFK7;H0YAV7;H0YBB4	chr8	q22.3	0.0979077	0.677137	0.311845
ZNF143;ZNF76;ZNF774	E7EN86;P52747-2;P52747-3;P52747;E7EX64;E9PPB0;C9JRS3;E9PLN4;E9PS81;E9PMY8;E9PJF2;C9JTC5;C9J2G7;C9JCG1;E9PLS7;Q6NX45	chr11	p15.4	0.164041	0.607369	0.239348
TAP2;HLA-DOB	E7ENX8;Q03519-2;A0A140T9S0;A0A140TA22;H0Y4X4;A0A140T9U5;A0A140T9L2;A0A140T9F2;A0A140T945;A0A140T935	chr6	p21.32	0.459276	0.35722	0.0751207
STXBP4	E7EPP7;Q6ZWJ1;B5MCT9;Q6ZWJ1-2	chr17	q22	0.527025	0.36654	0.0791472
CAST	E7EQ12;D6RC54;D6RAA8	chr5	q15	0.337212	0.670429	0.305537
AP5M1	E7EQ45;Q9H0R1;Q9H0R1-2;H0YIY0;G3V3L4;G3V573;S4R311	chr14	q22.3	-0.423671	0.0363141	0.0012419
NAA50	E7EQ69;Q9GZZ1;C9J5D1;A0A087WWJ2;Q9GZZ1-2;B0AZT5;C9J5J3;C9JZU6;A0A0D9SF32;F8WCK0	chr3	q13.31	-0.103287	0.716018	0.361779
BBS1	E7EQH1;Q8NFJ9-3;Q8NFJ9;E9PR55;Q8NFJ9-2;E9PPR3;E9PJ28;E9PMB7	chr11	q13.2
HNRNPH1	E7EQJ0	chr5	q35.3
YIPF3	E7EQR8;Q9GZM5;D6RFI3;D6RGY8;H0Y9A1;D6RBQ1;D6RA04;D6RAY4	chr6	p21.1	0.132022	0.757014	0.418107
PRDM15	E7ER26;P57071-3;P57071-2;P57071;Q4W8S1;P57071-6;P57071-5;A0A6Q8PFK1	chr21	q22.3	-0.123727	0.750252	0.408337
CLASP2	E7ERI8;E7EW49;O75122-3	chr3	p22.3	-0.312255	0.228897	0.0305342
RASA4	E7ERK1;O43374-2;O43374;H0YB35	chr7	q22.1	-0.482871	0.568107	0.202886
ARHGAP44	E7ERK8;Q17R89-2;Q17R89-3;Q17R89;F5H6L3;J3KRS3	chr17	p12
EIF2B4	E7ERK9;A0A087WW69;H7C2L8	chr2	p23.3	-0.120097	0.669792	0.304926
ZC3H18	E7ERS3;Q86VM9;H3BRH3;H3BP01	chr16	q24.2	0.16855	0.555868	0.192787
THBS4	E7ES19;P35443	chr5	q14.1
NOS3	E7ESA7;P29474	chr7	q36.1
XPO7	E7ESC6;E5RIW1;H0YBE1	chr8	p21.3	0.140209	0.752125	0.410259
MAEA	E7ESC7;Q7L5Y9;B4DQT1;B4DVN3;Q7L5Y9-3;D6REW7;Q7L5Y9-2;D6RE80;D6RIB6;Q7L5Y9-4;D6RDW4;Q7L5Y9-5;D6RA86;D6RID6;D6R8Z3	chr4	p16.3	0.0235322	0.953234	0.834687
WDR17	E7ESC9;Q8IZU2-2;Q8IZU2;H0YAG1	chr4	q34.2	-0.207627	0.811485	0.50455
ANKRD26	E7ESJ3;Q9UPS8;A0A6Q8PFU2;A0A6Q8PF30;A0A6Q8PG48;A0A6Q8PGH2;A0A6Q8PGX8;H0Y4T9;A0A6Q8PHK8;A0A6Q8PHI6;A0A6Q8PH02;A0A6Q8PHK2	chr10	p12.1	-0.173302	0.887638	0.672224
MRPL22	E7ESL0;J3KQY1;Q9NWU5;Q9NWU5-2;Q9NWU5-3	chr5	q33.2	0.0163111	0.9785	0.913823
ITGA2	E7ESP4;E7EMF1;E9PB77;D6RG08	chr5	q11.2	0.841376	0.171562	0.0175993
MTA1	E7ESY4;Q13330;H0Y4T7;Q13330-2;F8W9Y9;H7C3F3	chr14	q32.33	-0.226544	0.3567	0.0749345
ING3	E7ET07;Q9NXR8;A0A0C4DG38;Q9NXR8-2;Q9NXR8-3	chr7	q31.31	0.140494	0.664834	0.299323
PLAU	E7ET40;P00749-2;P00749;S4R3G7	chr10	q22.2
DAGLB	E7ET49;Q8NCG7-2;Q8NCG7-4;Q8NCG7	chr7	p22.1	-0.0695277	0.858874	0.613373
DTX2	E7ET89;Q86UW9	chr7	q11.23
METTL8	E7ETE0;B3KW44;B5ME25;Q9H825;Q9H825-2;C9JE69;C9J3F1;C9J6U8;H7C2P8	chr2	q31.1	-0.239148	0.671295	0.306447
RPS24	E7ETK0;A0A2R8Y849;A0A2R8YD14;P62847-2;P62847-3;P62847;P62847-4;A0A2R8Y8A0	chr10	q22.3	-0.309955	0.325485	0.061413
LAMP3	E7ETP9;Q9UQV4;C9JDI8;C9JYP5	chr3	q27.1	-1.39107	0.0720379	0.00375917
RBMS1;RBMS3;RBMS2	E7ETU5;E7EPF2;C9J9B2;C9JIJ9;A0A1B0GUW5;Q6XE24-3;Q6XE24-4;Q6XE24-5;Q6XE24-2;Q6XE24;F8W1T6;Q15434;F8VV01	chr2	q24.2	0.323361	0.236346	0.0329739
PLOD2	E7ETU9;O00469;O00469-2;O00469-3;C9JXZ0	chr3	q24
TPCN2	E7ETX0;A0A1B0GTM1;A0A1B0GUM5;Q8NHX9	chr11	q13.3
TCOF1	E7ETY2;Q13428-6;Q13428-7;A0A3B3IS06	chr5	q32	0.257224	0.525158	0.17075
CD36	E7EU05;P16671;P16671-4;P16671-3;E9PLT1;P16671-2;E7EX47;E7ERZ9;E7EWI4;E9PC45;E9PJX8;E7EVU1	chr7	q21.11	0.106711	0.925882	0.764608
PITPNC1	E7EU35;A0A0C4DGP0;Q9UKF7-2;J3QS95;J3QRS7	chr17	q24.2
NPIPB5;NPIPB3;NPIPB4;NPIPB12;NPIPB13	E7EUG2;Q92617-3;Q92617-6;Q92617;A8MRT5;F5H3D4;C9IYD2;F8W0I5;Q92617-4;Q92617-2;Q92617-5;C9JG80;F5GW90;A6NJU9;F6SDX0;E9PKP1	chr16	p12.2	0.601226	0.681847	0.317121
G6PD	E7EUI8	chrX	q28	-0.0271235	0.98639	0.942643
EIF4G1	E7EUU4;Q04637-8;E9PGM1;Q04637-7;C9K073;C9J2Z7;H7C044;A0A6Q8PFB2;H7C0V6;C9JHW9;C9JIH5;C9JSU8;C9JWW9;C9JWH9;C9J556;C9JWH7;REV__C9JQZ6;REV__F5H7J8;REV__Q8NEG2-2	chr3	q27.1	0.258229	0.24609	0.036152
CCSER1	E7EUW0;Q9C0I3-2;Q9C0I3;H0YAI2;H0Y9F8;H0YA74	chr4	q22.1
CAPN5	E7EV01;O15484;A0A3B3IRX8;E9PS73	chr11	q13.5	0.748527	0.442718	0.115566
MTA3	E7EV10;Q9BTC8;E7EQY4;Q9BTC8-2;F6RRE2;E9PCS8;E9PF88	chr2	p21	0.819658	0.0118477	0.00021035
SLC8A1	E7EV41;P32418-2;P32418-3;P32418-4;P32418-5;P32418	chr2	p22.1
MAP4	E7EVA0;P27816-4;B5MEG9;A0A0J9YW37;A0A0J9YVV8	chr3	p21.31	0.292751	0.423493	0.10548
DTNB;DTNA	E7EVB6;E9PEY4;O60941-6;O60941-5;O60941;O60941-3;O60941-4;O60941-7;O60941-2;Q9Y4J8-8;Q9Y4J8-12;Q9Y4J8-16;Q9Y4J8-5;Q9Y4J8-4;Q9Y4J8-3;K7ERH7	chr2	p23.3	0.230337	0.523669	0.168933
CYFIP2;CYFIP1	E7EVJ5;Q96F07-2;E7EW33;A0A087WWZ1;A0A087WTQ3;A0A087WVE1;A0A087WZL7;A0A087WV63;A0A0G2JRF5;A0A087WWY5	chr5	q33.3	-0.159735	0.789725	0.47122
YWHAZ	E7EVZ2	chr8	q22.3	0.484116	0.721397	0.37022
SLC36A1	E7EW39;Q7Z2H8-4;Q7Z2H8-3;Q7Z2H8;E5RHG5	chr5	q33.1
NCOR1;NCOR1P1	E7EW50;J3KS51;J3KT44;C9JAP0;Q9H4R4	chr17	p11.2
SEPTIN10	E7EW69;B5ME97;Q9P0V9;Q9P0V9-2;E7EX04;Q9P0V9-3;C9JEW2;C9JNR7;C9JEQ7;F5H1W3;F8WC85	chr2	q13	0.738436	0.334494	0.0651252
EXOC6	E7EW84;Q8TAG9;Q8TAG9-2;B1AP46;F2Z3K0	chr10	q23.33	-0.0011372	0.99742	0.992116
ZMIZ2	E7EWM3;Q8NF64-3;Q8NF64-2;Q8NF64;A0A087X127;F8WC48;C9JDA5	chr7	p13	-0.0500512	0.875388	0.649596
CSTF2	E7EWR4;A0A0A0MT56	chrX	q22.1	0.195503	0.344842	0.070047
TBC1D31	E7EWW7;E7ERK7;Q96DN5-2;Q96DN5;Q96DN5-3;E5RI94;E5RHC6;E5RFG6;E5RG45;H0YCP2;H0YCY3	chr8	q24.13	-0.448715	0.476217	0.135402
PCCB	E7EX59;P05166;P05166-2;E7ETT1;E9PDR0;C9JQS9;E7ETT4;E7EUY3;E9PEC3;F8WBI9;E7ENC1;C9JVY9;H7C5C9;C9JVW9;C9JAW3	chr3	q22.3	-1.0355	0.00016096	9.6547e-07
NRP1	E7EX60;Q5T7F0;E9PEP6;O14786-3;O14786-2;O14786;Q5JWQ4;Q5JWQ6	chr10	p11.22
EIF4G1	E7EX73;F8WCF2	chr3	q27.1	0.0803922	0.957384	0.844157
CHTF18	E7EXA6;Q8WVB6;Q8WVB6-2;Q8WVB6-3	chr16	p13.3	0.308315	0.525158	0.170569
NACA	E9PAV3-2;E9PAV3;F8VZJ2;H0YHX9;Q13765;F8W0W4;F8W1N5;F8VNW4;F8VZ58	chr12	q13.3	0.149077	0.7831	0.461228
ALYREF	E9PB61	chr17	q25.3
HK2	E9PB90;P52789	chr2	p12	-0.104036	0.894133	0.687084
SEC24D	E9PC44	chr4	q26	-0.0476116	0.972288	0.895607
CELF2	E9PC62;A0A0J9YXJ0;Q5VZZ6;A0A0J9YX66;A0A1B0GU44;A0A1B0GUN8;O95319-5;O95319-2;O95319;O95319-4;O95319-3;V9GYD9;V9GY47;A0A0J9YXK1	chr10	p14	-0.102762	0.820699	0.521325
MARK2	E9PC69;Q7KZI7-14;Q7KZI7-16;Q7KZI7-13;E7ETY4;Q7KZI7-15;F5H4F6;F5H6N2;F5H4J8	chr11	q13.1	-0.157988	0.50272	0.155605
RAPGEF6	E9PCH4;Q8TEU7;Q8TEU7-4;A0A5F9ZHG7;Q8TEU7-5;Q8TEU7-3;Q8TEU7-2;B7Z7Y1;D6RE77;Q8TEU7-6	chr5	q31.1	0.0365939	0.918873	0.74409
GUCY1B1	E9PCN2;A0A494C1B9;Q02153-2;Q02153-3;Q02153;B7Z685;D6RC99	chr4	q32.1
CAV1	E9PCT5;Q03135	chr7	q31.2	-0.893534	0.153493	0.0147736
GOSR1	E9PCW1;B4DQA8;O95249-2;F6RU00	chr17	q11.2	-0.107733	0.816654	0.512158
NNT	E9PCX7;A0A590UJI3;D6RCR6	chr5	p12
INPP4B	E9PCZ3;D6RJC3;E7EQN9;O15327;E9PHC0;E9PG59	chr4	q31.21	0.201843	0.88708	0.670418
SMG7	E9PD50;Q92540-2;Q92540;Q92540-4;Q92540-5;B1ALB4;E9PEK3;D6RAD0;E9PBK2	chr1	q25.3	-0.0841344	0.83334	0.542931
MEIS1;MEIS3;MEIS3P1;MEIS3P2	E9PDC4;F5GYS8;H0YNY8;U3KPR8;O00470;O00470-2;U3KQV2;H3BLU4;H0YNA8;A6NDR6;Q99687-3;A8K0S8;Q99687;Q99687-2	chr2	p14
MYO1B	E9PDF6;O43795-2;O43795;E7EQD9;H7C2Y7;C9JYW1;C9JUP5;A0A0U1RRI3;C9K0I9	chr2	q32.3	0.359375	0.705909	0.348855
LAD1	E9PDI4;O00515;A0A0J9YYF6;A0A0J9YW63;A0A0J9YVY2	chr1	q32.1
ICA1	E9PDL4;A0A3B3IST8;Q05084-3;Q05084;Q05084-2;B9ZVM7	chr7	p21.3
ANKHD1	E9PDP5;H7C2F5;H3BLS9;Q8IWZ3-2;Q8IWZ3-5;Q8IWZ3-3;D6RHC4	chr5	q31.3	-0.0029545	0.997392	0.986194
CDCA2	E9PEI0;Q69YH5	chr8	p21.2	-0.0275594	0.982385	0.927628
ATP11A	E9PEJ6;H0Y547;P98196;H0Y8F0;A0A087WVE8;A2A3G9	chr13	q34	-0.0286127	0.983488	0.935396
CSF1R	E9PEK4;P07333;P07333-2	chr5	q32
MAPK8IP3	E9PFH7;A0A087WYG2;A0A669KB35;Q9UPT6;Q9UPT6-2	chr16	p13.3
MLIP	E9PFJ4;Q5VWP3;Q5VWP3-4;Q5VWP3-3;D6RD42;D6RHX6;E2QRH6;H0Y8L5;E9PCK9;Q5VWP3-2	chr6	p12.1
RABGEF1	E9PFK9;Q9UJ41;Q9UJ41-4;Q9UJ41-3;V9GYI8;A0A1W2PPY0;E9PHB8;C9JDA2	chr7	q11.21	-0.0500303	0.841272	0.559909
PHLDB2	E9PFQ4;Q86SQ0-2;Q86SQ0-3;Q86SQ0;G5E9V3;A0A1W2PQ63;E9PGF6;E9PDY7;A0A1W2PRT1	chr3	q13.2
ZFAND2B	E9PFU9;Q8WV99;E7EV05;B4DEN4;Q8WV99-2;F8WEE4;B8ZZ56;A0A087X0D9;C9J1R6	chr2	q35	0.134754	0.81759	0.513054
FCHSD2	E9PG19;O94868;O94868-2;O94868-3;E7ENZ2;C9JM66;B8ZZW8;H0Y6M2;H0YG35	chr11	q13.4	-0.748893	0.011588	0.00020435
ARHGEF3	E9PG37;Q9NR81-2;E7EU49;Q9NR81;Q9NR81-3;C9J586;Q9NR81-4;C9J609;C9JNF2;H7C4P0;C9J5K8	chr3	p14.3
MAP1A	E9PGC8;P78559;P78559-2	chr15	q15.3	0.582057	0.52365	0.168729
TNS1	E9PGF5;E9PF55;A0A494C067;A0A2R8Y4T1;Q9HBL0;A0A087WWW7;H0Y4U1;E7ERH1;C9JI43;E7EMG1;Q9HBL0-2	chr2	q35	0.0805837	0.931628	0.785246
TRPM2	E9PGK7;O94759-2;O94759;O94759-3;C9JZQ8	chr21	q22.3
SERPING1	E9PGN7;P05155-2;P05155;P05155-3;H9KV48;H0YCA1	chr11	q12.1	-0.175296	0.83674	0.549763
TSN	E9PGT1;Q15631;H7C1D4;Q15631-2;A0A0J9YVW2	chr2	q14.3	0.222828	0.502719	0.155833
COPS8	E9PGT6;Q99627;Q99627-2;H7C3S9;F8WEF2	chr2	q37.3	0.138228	0.689994	0.327532
CYP20A1	E9PHG5;Q6UW02;Q6UW02-2;C9J8K7;Q8WZ13;F8WBE2	chr2	q33.2	0.536292	0.336352	0.0659281
MROH1	E9PHY8;Q8NDA8;Q8NDA8-2;Q8NDA8-3;Q8NDA8-7;Q8NDA8-6;Q8NDA8-4;Q8NDA8-5	chr8	q24.3	-0.412822	0.0809216	0.00456334
GSDMD	E9PIB2;E9PNZ0;E9PQR9;E9PQ48;E9PRF1	chr8	q24.3
MTCH2	E9PIE4	chr11	p11.2
THY1	E9PIM6;E9PNQ8;P04216;J3QRJ3	chr11	q23.3	0.0338072	0.975732	0.902641
YIF1A	E9PIZ0;C9JST7;A6NGW1;O95070	chr11	q13.2
PRDM11	E9PJ09;A0A087WWZ6;Q9NQV5-2;Q9NQV5;H3BSZ2	chr11	p11.2
PHRF1	E9PJ24;B7ZM65;F8WEF5;A0A0J9YYB5;A0A0J9YWD5;Q9P1Y6-3;Q9P1Y6;A0A0J9YX88;Q9P1Y6-2	chr11	p15.5	0.0963173	0.800968	0.486239
VPS51	E9PJ36;E9PMB6	chr11	q13.1
TCP11L1	E9PJ55;Q9NUJ3;R4GNF5;E9PP52;H0YES4;E9PS88	chr11	p13	0.355102	0.176349	0.0186165
UBXN1	E9PJ81;Q04323-2;E9PS08	chr11	q12.3
CYHR1	E9PJD7;Q6ZMK1-2;Q6ZMK1;E9PQ42;Q6ZMK1-4	chr8	q24.3	-0.115436	0.69884	0.340922
BRMS1	E9PJF5;G5E9I4;Q9HCU9;H0YCF7;E9PPD1;REV__H0Y5F2;REV__H7BXQ2;REV__Q5SNV9;REV__Q5SNV9-2	chr11	q13.2	-0.0212375	0.978116	0.912778
CD81	E9PJK1;E9PRJ8;H0YDL9;H0YDJ9;E9PIF1;A6NMH8;P60033;E9PM31;H0YEE2	chr11	p15.5	-0.129845	0.918738	0.743736
NDUFV1	E9PJL9	chr11	q13.2	-0.147274	0.820913	0.522623
FBXO3	E9PJM3;Q9UK99-3;Q9UK99-2;Q9UK99;G3V1E0;B4E3U2;Q49AF1;E9PL46	chr11	p13	-0.0738691	0.841878	0.561365
RPS6KA4	E9PJN1;O75676-2;O75676;A0A0A6YYC0;E9PKU3	chr11	q13.1	0.0885252	0.845819	0.571659
TRPC6;TRPC7	E9PJN4;Q9Y210-2;Q9Y210-3;Q9Y210;Q70T24;A1A4Z5	chr11	q22.1
ATXN3	E9PJN5	chr14	q32.12
RPS3	E9PJN9	chr11	q13.4
HSPA8	E9PK54;E9PQQ4;E9PQK7;E9PPY6;E9PN25	chr11	q24.1	-0.119364	0.873918	0.645745
PARP10	E9PK67;E9PNI7;Q53GL7;E9PPE7;E9PJI2;E9PPV8;F8W8G7;E9PIA6;E9PIK9;E9PSE7;E9PM86;E9PSG8;E9PLE8;E9PPU2;E9PQQ6	chr8	q24.3	0.0575732	0.901735	0.703561
USP35	E9PK78;Q9P2H5-2;Q9P2H5	chr11	q14.1
RAB3IL1	E9PK89;Q8TBN0-2	chr11	q12.3	-0.0434552	0.973939	0.899398
BCLAF1	E9PK91;Q9NYF8-3;E9PQN2;E9PKI6;A0A1W2PQ43;H0YF63	chr6	q23.3
CCDC15	E9PKB1;Q0P6D6	chr11	q24.2
PLEKHA7	E9PKC0;Q6IQ23;Q6IQ23-2;H0YDE2;Q6IQ23-3;A0A1B0GUN0;A0A1B0GUM1;E9PL74	chr11	p15.1	0.301468	0.744264	0.398468
MS4A1	E9PKH8;P11836;P11836-2;E9PPL6	chr11	q12.2	-1.12709	0.348369	0.0713789
UBTF	E9PKP7;P17480-2;E9PMM2;H0YDH7	chr17	q21.31	-0.295543	0.714903	0.360984
PTS	E9PKY8;E9PJM0;Q03393	chr11	q23.1
NEDD8-MDP1;NEDD8	E9PL57;F8VSA6;E9PS38;S4R3E9;Q15843	chr14	q12	-0.097425	0.712735	0.358823
RRM1	E9PL69;E9PP77;H0YCY7	chr11	p15.4
SIGLEC10	E9PL79;Q96LC7-8;Q96LC7-9;Q96LC7-6;Q96LC7-7;Q96LC7-2;Q96LC7-4;Q96LC7-3;Q96LC7;Q96LC7-5	chr19	q13.41
CAPRIN1	E9PLA9	chr11	p13	-0.098938	0.943392	0.809737
CAPN1	E9PLC9	chr11	q13.1
NPEPPS;NPEPPSL1	E9PLK3;P55786;P55786-2;A6NEC2;H0YDG0;A6NEC2-2;H0YCQ5;E9PJY4;E9PJ74;E9PPD4;A6NEC2-3;E9PRQ5;E9PI82;E9PJF9;E9PPZ2	chr17	q21.32	0.248325	0.17431	0.0182176
CSTF3	E9PLP8;H0YE74	chr11	p13
PRDM10	E9PLV1;Q9NQV6-2;Q9NQV6-1;Q9NQV6-5;Q9NQV6;Q9NQV6-4;Q9NQV6-7;Q9NQV6-6;E9PRS0	chr11	q24.3	-0.093438	0.763878	0.431554
CAPN1	E9PLX0	chr11	q13.1	0.46272	0.57152	0.20575
RNF141	E9PLX2;E9PQV2;Q8WVD5;E9PNF8	chr11	p15.4	0.197431	0.646647	0.280077
MACF1	E9PLY5	chr1	p34.3
ME3	E9PMB9;Q16798;Q16798-2;Q6TCH8;E9PND9;E9PKA0;E9PNN2	chr11	q14.2	-0.191616	0.829663	0.535459
BIRC2	E9PMH5;Q13490-2;Q13490;A0A087X2B2;E9PIW1;E9PI77;H0YDY3;E9PNM6;E9PQZ9	chr11	q22.2	0.0805604	0.858874	0.611448
CD151	E9PMR4;E9PRJ3;K4DIA7;P48509	chr11	p15.5	-0.19154	0.81034	0.501505
SLC36A4	E9PN09;Q6YBV0	chr11	q21
ATP5MG;ATP5MGL	E9PN17;A0A3B3ITX4;O75964;A0A3B3IRW3;Q7Z4Y8	chr11	q23.3	0.450255	0.400621	0.0938923
ARFGAP2	E9PN48	chr11	p11.2	0.0790712	0.943677	0.810774
TP53I11	E9PN66;E9PKN9;E9PS55;E9PMW4;E9PQ46;E9PIN5;E9PIK4;U3KQ32;E9PKZ4;E9PPM1;O14683;E9PNB3;E9PMY0	chr11	p11.2	-0.29176	0.69884	0.341293
RNF214	E9PN76	chr11	q23.3
HSPA8	E9PN89	chr11	q24.1
EBAG9	E9PND3;E9PN10;O00559;O00559-2;E9PJ38;E9PJ40	chr8	q23.2	0.181968	0.68945	0.326491
TPD52L1	E9PNK6;J3KNE7;Q16890-5;Q16890;E9PPQ1;Q16890-2;Q16890-4;Q16890-3;E9PNQ9	chr6	q22.31
RIN1	E9PNR2;Q13671-2;Q13671	chr11	q13.2
ARHGAP27	E9PNT2;E9PNX6	chr17	q21.31
RDX	E9PNV3;E9PQ82	chr11	q22.3	-0.0581528	0.966223	0.866834
CD59	E9PNW4;A0A2U3TZL5;P13987;P13987-2;H0YET2	chr11	p13	0.193875	0.816485	0.511674
ZC3H12C	E9PP00;Q9C0D7;Q9C0D7-2	chr11	q22.3
MDK	E9PPJ5;E9PLM6;P21741;P21741-2	chr11	p11.2
GPAA1	E9PPZ9;O43292;E9PLV6;E9PLG8;O43292-2;E9PM11;E9PQ31;E9PM94	chr8	q24.3	0.226438	0.58806	0.219394
PCF11	E9PQ01;E9PQF9	chr11	q14.1
PUF60	E9PQ56	chr8	q24.3	-0.0372517	0.974737	0.900836
TMEM135	E9PQL0;Q86UB9-2;Q86UB9	chr11	q14.2
PRCP	E9PQN3	chr11	q14.1	-0.82255	0.407739	0.0970932
PPP6R3	E9PQP7	chr11	q13.2
PHF1	E9PQT8;O43189-2;A2AB23;A2AB22;A2AB25	chr6	p21.32	-0.277953	0.457392	0.123957
JAML	E9PR26;Q86YT9-4;Q86YT9-2;Q86YT9;E9PKK2	chr11	q23.3
RNH1	E9PR82	chr11	p15.5
PEX26	E9PRC5;Q7Z412-2;Q7Z412	chr22	q11.21
C11orf98	E9PRG8;E9PLD3;A0A494BXY3	chr11	q12.3	-0.321872	0.36013	0.0763375
TXNRD1	E9PRI8	chr12	q23.3
SLC22A18	E9PRM7;A0A0J9YWM3;A0A024RCG2;Q96BI1	chr11	p15.4	-0.221359	0.843369	0.565224
IFT46	E9PRT0;E9PSB9;E9PR06;Q9NQC8;Q9NQC8-2;E9PIM8;E9PKW0;E9PMR8;A0A5F9ZH13	chr11	q23.3
EEF1D	E9PRY8;P29692-2;A0A087X1X7;H0YE72;H0YCK7;E9PIZ1;E9PJV8;E9PN56;E9PN71;E9PRL0;E9PQR8;A0A0J9YXU2;E9PKH7;E9PNC8;E9PPY1	chr8	q24.3	0.0399778	0.930352	0.777641
SCYL1	E9PS17;Q96KG9-2;Q96KG9;E9PK59;Q96KG9-3;Q96KG9-4;Q96KG9-5;Q96KG9-6;E9PPN3;A0A0A0MQX4;H0YCI6;H0YDH0	chr11	q13.1	-0.119651	0.705637	0.348586
TM7SF2	E9PS18;O76062;H0YEN6;E9PLS9;E9PK81;E9PQZ7;E9PP79;E9PQ50;E9PLL1;E9PS09;O76062-2	chr11	q13.1	-0.284232	0.771305	0.443852
MAF1	E9PSH4;Q9H063;E9PR76;E9PJ05;H0YEV4	chr8	q24.3	0.31823	0.47265	0.133081
CD3E	E9PSH8;P07766	chr11	q23.3	0.370907	0.82428	0.528855
CHMP4A;TM9SF1	E9PSI1;E9PQ80;E9PQI5;E9PMQ9;O15321-2;O15321;E9PL78;E9PJM1;E9PQY7;E9PS99;H0YI89;E9PJC4	chr14	q12	-0.199371	0.465271	0.127922
CADPS	F1T0E5;Q9ULU8-2;Q9ULU8-3;Q9ULU8;Q9ULU8-4;Q9ULU8-5;H7C538;H7C4K9;A0A0C4DGY2	chr3	p14.2
IQGAP3	F2Z2E2;Q86VI3	chr1	q22	0.82591	0.377384	0.0839789
RPS6KA2	F2Z2J1;Q15349;Q15349-3;Q15349-2;B7Z3B5;D6R910;D6RHW7;D6RA62;D6RE03	chr6	q27
JAKMIP1	F2Z2K5;Q96N16-6;Q96N16-7;Q96N16-4;Q96N16;Q96N16-5;Q96N16-2;Q96N16-3	chr4	p16.1
FGGY	F2Z2V1;A0A0U1RRB9;Q96C11;Q96C11-3;Q96C11-4;Q96C11-5;A0A0U1RQJ1;Q96C11-2;C9J015;A0A0U1RQS3;A0A0U1RR53;A0A0U1RRI8;J3QKV9;Q96C11-6	chr1	p32.1	0.428603	0.348252	0.071313
TRMT2A	F2Z2W7;Q8IZ69;Q8IZ69-2;C9K041;H7C100	chr22	q11.21	0.261882	0.272456	0.0442218
XPO4	F2Z2X4;Q9C0E2	chr13	q12.11	-0.571596	1.7546e-05	7.367e-08
TMEM237	F2Z329;A0A087WWU1;Q96Q45-2;Q96Q45;Q96Q45-5;Q96Q45-3	chr2	q33.1
RAP1GAP	F2Z357;A0A0A0MQY8;J3KPC5;X6R8W7;P47736;P47736-2;P47736-3;P47736-4	chr1	p36.12	0.759692	0.491847	0.147668
PTGR1	F2Z3J9;Q14914-2;Q14914	chr9	q31.3	-0.280674	0.721397	0.370254
KCTD10	F5GWA4;Q9H3F6-2;Q9H3F6;F5H497;F5H6V0;F8W8I7	chr12	q24.11	0.0824431	0.858874	0.611987
GTF2H3	F5GWD3;Q13889;F5GXG6;F5H4K7;H0YFF7;F5H3G1;A0A087WYD5	chr12	q24.31	0.137225	0.735339	0.386399
PIK3C2B	F5GWN5;O00750	chr1	q32.1
WNK1;WNK4	F5GWT4;Q9H4A3-2;Q9H4A3;Q9H4A3-5;Q9H4A3-6;Q9H4A3-7;Q9H4A3-4;A0A6Q8PFM0;F6UYG0;H0YH68;Q96J92-3;Q96J92;K7ENT7;Q96J92-2	chr12	p13.33	0.149201	0.633064	0.262983
FAM76B	F5GX09;F5H5F4	chr11	q21	-0.0380861	0.944573	0.813098
KDM4B	F5GX28;A0A0C4DFL8;O94953;K7EQ54;O94953-2	chr19	p13.3	-0.133665	0.781169	0.458596
RIPOR2	F5GX51;A0A2R8YEE0;Q9Y4F9	chr6	p22.3	0.196225	0.853785	0.593225
ENG	F5GX88;P17813-2;P17813	chr9	q34.11	-1.13412	0.140295	0.0122517
ATE1	F5GXE4;O95260-2;B4E107;Q5SQQ1	chr10	q26.13	0.555605	0.140295	0.0121838
NR4A1;NR4A2;NR4A3	F5GXF0;P22736;P22736-2;H7BZ00;H3BT85;P22736-3;Q92570-2	chr12	q13.13
ALCAM	F5GXJ9;Q13740-2;Q13740;H7C543;Q13740-4;Q13740-3	chr3	q13.11	-0.176198	0.822141	0.52418
DAD1	F5GXX5;P61803;F5H895;A0A0B4J239	chr14	q11.2	0.0665848	0.930986	0.781971
SPARC	F5GY03;E5RK62	chr5	q33.1
NECAP1	F5GYH1;A0A1W2PRM0;A0A1W2PRL5;A0A1W2PR09;Q8NC96;A0A1W2PNT6;A0A1W2PR27;A0A1W2PPF5;F5H2U7;A0A1W2PRQ7;Q8NC96-2;A0A1W2PRW5	chr12	p13.31	-0.011665	0.980908	0.923126
SDHAF2	F5GYJ5;Q9NX18;F5H8E2;F8W679;M0QYN2;F5GXW4;M0R060;F5H5T6	chr11	q12.2	-0.260254	0.783544	0.462798
DDX24	F5GYL3;A0A1W2PRR2;A0A087WXU8	chr14	q32.12	-0.479155	0.49273	0.148422
ATP6V0D1	F5GYQ1;P61421;R4GN72;J3QL14;H3BQJ1;H3BQB4;H3BSG7	chr16	q22.1	-0.017887	0.980907	0.922773
PXN	F5GZ78;P49023	chr12	q24.23	0.319287	0.540873	0.181439
DTL	F5GZ90;Q9NZJ0	chr1	q32.3	1.74856	0.0925253	0.00567183
RAP1B	F5GZG1	chr12	q15	-0.0303591	0.982385	0.92679
SLC3A2	F5GZS6;J3KPF3;P08195-3;P08195;P08195-4;F5GZI0;H0YFS2;H0YFX4	chr11	q12.3
LTO1	F5GZY6;B4DFA5;Q8WV07;H3BPK6;F5GWS9;F5H6T8	chr11	q13.3
IRAG2	F5H006	chr12	p12.1
RIPOR2	F5H029;A0A2R8Y7B3;B7Z6U4;A0A2R8YF77;Q9Y4F9-2;A0A2R8Y4B9	chr6	p22.3
ZNF79;ZKSCAN7;ZNF132;ZNF286A;ZNF286B;ZNF599	F5H032;A0A087X2B0;Q15937;C9J6L6;A0A1W2PPT3;Q9HBT8-2;Q9HBT8;P0CG31;Q96NL3;P52740-2;P52740	chr9	q33.3
PLBD1	F5H053	chr12	p13.1	0.401651	0.72326	0.371695
RAP1B	F5H077	chr12	q15	0.0168924	0.991635	0.95616
ANAPC5	F5H0F9;Q9UJX4;Q9UJX4-3;F5GY68;Q9UJX4-2;H0YFB5;F5H0N1;F5H3S5;F5GZ05	chr12	q24.31	-0.0540718	0.845345	0.570635
TDG	F5H0I7;G8JL98;Q13569;B4E127;H0YH18;F5H539	chr12	q23.3	0.364339	0.349329	0.0717716
CLASRP	F5H0Q6;A0A0A0MQS2;Q8N2M8;Q8N2M8-4;Q8N2M8-3;K7EP11;K7EM61;K7EKC9	chr19	q13.32	-0.18114	0.545744	0.18449
GNB3	F5H100;P16520-2;P16520;F5H8J8;F5H0S8;E9PCP0;A0A6Q8PF84;F5GZN8	chr12	p13.31	-0.0045159	0.997392	0.988284
TCP1	F5H136;F5H676;F5H726;F5H7Y1	chr6	q25.3	0.117413	0.873918	0.646432
RRN3;RRN3P2	F5H148;Q9NYV6;H3BMT1;Q9NYV6-2;Q9NYV6-3;A6NIE6;Q9NYV6-4	chr16	p13.11
POLE	F5H1D6;Q07864;A0A5F9ZHA7;A0A087WW42;A0A087WX51;A0A5F9ZHD6;F5H7E4	chr12	q24.33	0.322658	0.658595	0.290724
CRACD	F5H1N7;Q6ZU35;A0A1B0GWF1;A0A2R8Y6P1;R4GNI9	chr4	q12
PIGB	F5H1S1;Q92521;H3BS45;H3BRK6;H3BQU3	chr15	q21.3
HIVEP1	F5H212;P15822;C9J2N3;P15822-2;P15822-3;C9JZF8;C9JAW2;A0A0D9SFF3	chr6	p24.1
SPOCK2	F5H283;Q92563	chr10	q22.1
ZNF7;ZNF419;ZNF180;ZNF41;ZFP1;ZNF549;ZNF45;ZNF416;ZNF527;ZNF674;ZNF239;ZNF317;ZNF26;ZNF554;ZNF165	F5H290;P17097;P17097-2;Q96HQ0-2;A6NNZ3;Q96HQ0-5;Q96HQ0;Q96HQ0-3;Q96HQ0-4;Q96HQ0-6;Q9UJW8;P51814-4;J3KNQ1;Q6P9A3-2;P51814-8;P51814-7;Q02386;Q9UJW8-3;Q9UJW8-2;Q9UJW8-4;G5E9B8;A0A0A0MP75;P51814-6;E9PJX9;P51814-5;P51814-2;E9PPK0;Q9BWM5;Q8NB42;Q2M3X9;Q6P2D0-2;Q6P2D0;Q16600;Q96PQ6-4;P51814-3;P17031;Q86TJ5;Q2M3X9-2;Q8NB42-2;Q6P9A3;P49910;P51814	chr8	q24.3
NAA40	F5H2C9;Q86UY6;F5GY41;F5GXF6;Q86UY6-3	chr11	q13.1	-0.533269	0.0935159	0.00585596
PRPF19	F5H2I0	chr11	q12.2	-0.206858	0.912807	0.728844
VPS33A	F5H2X5	chr12	q24.31	-0.186309	0.889518	0.675207
CIZ1	F5H2X7;Q9ULV3;Q9ULV3-5;H0Y5D5;Q9ULV3-2;Q9BTG3;Q5SYW2;Q9ULV3-3;Q9ULV3-4;A0A494C0L7;A0A0U1RQR2;F6WSM2	chr9	q34.11	0.159962	0.454815	0.122729
SEC23A	F5H365;Q15436;Q15436-2;G3V4V1;G3V1W4;G3V3G5;G3V2R6;G3V5X8;G3V4Q2;G3V5K1	chr14	q21.1	-0.136542	0.705022	0.347944
PXMP2	F5H4N4;Q9NR77;F5GZF7;F5GXM0	chr12	q24.33
GRIP1	F5H4N6;Q9Y3R0-3;Q9Y3R0-2;Q9Y3R0;F5H4P8;H0YFK8;F5H4Q7;F5H3G9;F5H5I0;F5H424;F5H3F9;H0YGF1;H0YGM4	chr12	q14.3
VPS37C	F5H4Q5;A5D8V6	chr11	q12.2	-0.125111	0.848031	0.577222
PDCD2	F5H4V9;Q16342-3;Q16342;J3QK82;A0A087WYJ3;Q16342-5;Q16342-2;Q16342-4;F5GWT2;H0YFZ5;H0YFM2;H0YFS8	chr6	q27	-0.170909	0.625746	0.255203
RASGRP1;RASGRP3	F5H514;H0YMF3;H0YKM0;O95267-2;O95267;O95267-3;O95267-4;O95267-5;H0YNK9;H7C352	chr15	q14
KLHL42	F5H523;Q9P2K6	chr12	p11.22
ACSF3	F5H5A1;F5H755;F5H362;H0YGC7;F5H3B2;H0YH37;H0YGJ0	chr16	q24.3	-0.388811	0.753787	0.412361
TUBA1C	F5H5D3;Q9BQE3	chr12	q13.12	0.166849	0.768497	0.439747
PAAF1	F5H5D4	chr11	q13.4
BCKDHA	F5H5P2;P12694;P12694-2;F5GXU9;H0YH31	chr19	q13.2	-0.0016779	0.998293	0.994461
NAT1	F5H5R8;P18440	chr8	p22	0.0455349	0.928243	0.767801
DDX55	F5H5U2;Q8NHQ9;E7EX41;Q8NHQ9-2	chr12	q24.31	-0.114082	0.702347	0.345023
HEATR5A	F5H619;Q86XA9-2;Q86XA9;H7C5W6;H0YIW3;F8VQQ6;H0YHE0;H0YHS5;Q86XA9-3	chr14	q12	0.212806	0.647097	0.280388
ZNF84;ZNF568;ZNF615	F5H630;P51523;F5H1B1;A0A087WWI3;H9KV89;A0A087X254;Q8N8J6;Q8N8J6-3;Q8N8J6-2	chr12	q24.33
ATL3	F5H6I7	chr11	q13.1	0.0730134	0.906496	0.713532
ACTR2	F5H6T1	chr2	p14
MRPL48	F5H702;Q96GC5-3;Q96GC5;F5H8D0	chr11	q13.4	-0.140587	0.771128	0.443517
MSRB3	F5H7C4;F5H6G9;F5H199;H0YFW5;Q8IXL7-2;Q8IXL7;H7C2B7;A0A2R8Y7J8	chr12	q14.3	0.40949	0.582967	0.214696
MGST1	F5H7F6;F5H6X2;P10620-2;P10620;F5GX73;F5H613;F5H760	chr12	p12.3	0.674813	0.312437	0.0564546
OLR1	F5H7N8;P78380;P78380-3;F5H001;F5GZH1;P78380-2;J3QTI8;F5H3G7;F5H0N6;B7ZAN8	chr12	p13.2	-0.137903	0.917154	0.739472
RPS6KC1	F5H7T0;F6RJM5;Q96S38-2;Q96S38;A0A087X1U5	chr1	q32.3	0.00175812	0.998815	0.996419
TNC	F5H7V9;E9PC84;J3QSU6;P24821-6;P24821-5;P24821-2;P24821-3;P24821-4;P24821;F5H5D6	chr9	q33.1	-1.26254	0.244413	0.0353015
MED21	F5H872;Q13503	chr12	p11.23	0.172972	0.630704	0.261059
MVK	F5H8H2;Q03426;F5H092;A0A1B0GWC2;F5GXC0;F5H163;F5H368;A0A1W2PS16;A0A0B4J236;A0A1B0GWF3	chr12	q24.11	0.430136	0.104622	0.00704088
STARD10	F5H8H3;Q9Y365;F5GY11;F5H1Z6;F5H0V7;F5H8G1;F5GWK5;H0YH17;H0YFF3;F5H5A8;F5H3G8;H0YGA9;F5GY07;H0YGN8	chr11	q13.4	-0.638776	0.250905	0.0373382
SIDT2	F5H8L4	chr11	q23.3	-0.218409	0.784527	0.465578
hCG_2043426;DDX19A;DDX19B	F6QDS0;I3L352;Q9NUU7-2;H3BTX1	chrNA		0.0359157	0.951296	0.830216
DST	F6QMI7;E9PHM6;Q03001-14;Q03001-8;E7ETB9;Q6P0N6;Q5T0V7;Q03001-10;H0YC82;H0YBX0;E7ERX3;H0YAT7;Q03001-11;Q03001-12	chr6	p12.1	-0.282089	0.682057	0.317766
CDPF1	F6RAJ7;Q6NVV7	chr22	q13.31
BNIP3	F6RP06;A0A0J9YW18;Q12983	chr10	q26.3
DOCK2	F6S220;Q92608-2	chr5	q35.1
PPP3R1;PPP3R2	F6U1T9;D3YTA9;P63098;H7BYZ3;A0A1B0GUC7;Q96LZ3	chr2	p14	0.284122	0.238621	0.0338333
HLA-DMB	F6UB75;A0A140T9U6;A0A140T9T8;A0A140T9R2;A0A140T9R0;A0A140T9I2;A0A140T9C9;A0A140T926;A0A0G2JIJ2;A0A0G2JI43;P28068	chr6	p21.32	0.121232	0.887209	0.67104
FBH1	F6UZG9;Q8NFZ0;Q8NFZ0-2	chr10	p15.1	-0.125859	0.767344	0.437704
CIZ1	F6VD24	chr9	q34.11
RBM38;RBM24	F6VZ39;H0YA61;A6NG75;H0Y8S7;Q9H0Z9-2;Q9BX46-5;Q9BX46-2;Q9BX46;Q9H0Z9	chr20	q13.31	-0.04673	0.946229	0.817735
RANBP1;PKIB	F6WQW2;P43487-2;P43487;C9JXG8;C9JGV6;C9JJ34;C9JDM3;C9JIC6;Q5T0Z6;Q9C010;Q9C010-2	chr22	q11.21	0.188243	0.640408	0.272099
MICU1	F6XEV2;A0A0U1RRK1;A0A286YF11;Q9BPX6;Q9BPX6-3;Q9BPX6-2;Q9BPX6-5;Q9BPX6-4;E9PQV6;S4R3W3;S4R3D7;S4R3V1	chr10	q22.1	0.0458953	0.918873	0.744207
LY6G6D	F6XWZ1;A0A140T9V5;A0A140T9R8;A0A140T9N5;A0A140T952;A0A140T924;A0A140T8X6	chr6	p21.33
INHBE	F8VNP4;P58166	chr12	q13.3
CAD	F8VPD4;P27708;H7C2E4;H7C3Z5	chr2	p23.3	0.00916149	0.983506	0.936903
ATG101	F8VQD9;Q9BSB4;F8VVA0;H3BMZ4	chr12	q13.13	0.0193778	0.982507	0.929195
METAP2	F8VQZ7;P50579-2;F8VRR3;F8VY03;F8VZX9	chr12	q22	0.213649	0.657843	0.290038
PCBP2	F8VRH0	chr12	q13.13	-0.133449	0.906496	0.713463
RAPGEF3	F8VRX1;O95398-3;O95398;O95398-2	chr12	q13.11
NFYB	F8VSL3;P25208	chr12	q23.3	0.0319784	0.928634	0.772522
PRPF40B	F8VU11;Q6NWY9-2;Q6NWY9-3;Q6NWY9;H0YII7	chr12	q13.12	0.406138	0.361115	0.0769361
POC1B-GALNT4;GALNT4	F8VUJ3;Q8N4A0	chr12	q21.33	-0.0595925	0.930919	0.780323
DAZAP2	F8VUW5;Q15038-3;Q15038-6;Q15038;Q15038-4	chr12	q13.13	0.27412	0.483292	0.140593
NAP1L1	F8VUX1;F8VY35;F8W0J6;F5H4R6;P55209-2;P55209;H0YIV4;F8W020;F8VVB5	chr12	q21.2	0.539261	0.150115	0.0142264
WDR90	F8VUX9;Q96KV7-3;Q96KV7-5;Q96KV7	chr16	p13.3	-0.2796	0.670621	0.305745
CD63	F8VV56;F8W022;F8VWK8;P08962-3;P08962-2;P08962;F8VNT9	chr12	q13.2	-0.099459	0.927627	0.766828
NAP1L1	F8VV59;B7Z9C2;P55209-3;F8W118;H0YHC3;H0YH88;F8VRJ2;B7Z4K9	chr12	q21.2	0.293189	0.626656	0.256523
COPZ1	F8VVA7;P61923;F8W651;P61923-5;P61923-4;F8VXB1;F8W156;F8VYZ4;F8VUC5;F8VXR1;P61923-3;F8VYK5;P61923-2;F8VYE0	chr12	q13.13	-0.253345	0.504254	0.156935
DUSP6	F8VW29;Q16828	chr12	q21.33
TSPAN31	F8VWE0;Q12999;F8VS78;F8VW54;F8VVF8;F8VNT7;F8VP43	chr12	q14.1	-0.408046	0.274342	0.0448899
CS	F8VWQ5;F8W0J2	chr12	q13.3	0.14688	0.824199	0.527863
SMARCC2	F8VXC8;Q8TAQ2-2;Q8TAQ2-3;F8VZW6	chr12	q13.2	0.0606919	0.845345	0.570545
KANSL2	F8VXI8;F8VX10;Q9H9L4;H0YIQ8;F8VRX7;F8VUX5;F8VP38;H0YHR2;H0YID1	chr12	q13.11	-0.135364	0.699448	0.342118
GIT2	F8VXI9;F8WAK2;Q14161-10	chr12	q24.11	0.0824323	0.934691	0.792065
CHST11;CHST13	F8VXK3;Q9NPF2-2;Q9NPF2;A0A087WU70;Q8NET6-2;Q8NET6	chr12	q23.3	0.403139	0.509401	0.159524
RGPD1;RGPD2	F8VYC4;A0A286YES2;P0DJD0;P0DJD1;A0A1W2PNU4	chr2	p11.2	-0.184938	0.853868	0.593453
PPP1CC;PPP1CB	F8VYE8;P36873;P36873-2;F8VR82;F8W0W8;A0A087WYY5;H0Y3Y6;F8WE71	chr12	q24.11	0.0383294	0.917281	0.739854
CDK4	F8VYY1	chr12	q14.1
SMARCD1;SMARCD3	F8VZ70;F8VW95;C9JYI7	chr12	q13.12	-0.0746058	0.921113	0.751812
PCBP2	F8VZX2;H3BRU6;F8VXH9;F8W1G6;H3BND9	chr12	q13.13	0.630657	0.534362	0.17718
HSP90B1	F8W026	chr12	q23.3
CNPY2	F8W031;F8VXJ7;F8W1K5;F8VP03;F8W1U5;H0YIH9	chr12	q13.3	0.232411	0.707004	0.351721
OSBPL8	F8W060	chr12	q21.2
ATXN2	F8W0B5	chr12	q24.12
PCBP2	F8W0G4	chr12	q13.13
ATP5F1B	F8W0P7	chr12	q13.3	-0.208703	0.498031	0.151751
PPHLN1	F8W0Q9;Q8NEY8-8;Q8NEY8-2;Q8NEY8-6;Q8NEY8-9;Q8NEY8-5;F8WF16;F8VWU8;F8VPY7;F8VRK2;Q8NEY8-7;F8VP48;F8VXV7;REV__K7EN69	chr12	q12	-0.223061	0.302816	0.0532592
PPP1CC	F8W1A0	chr12	q24.11	0.0169271	0.991635	0.954015
AK2	F8W1A4;P54819-2;P54819;P54819-3;P54819-5;F8VY04;A0A5K1VW67;P54819-6;P54819-4	chr1	p35.1	-0.0141037	0.982507	0.929815
CHPT1	F8W1B3;Q8WUD6-2;Q8WUD6	chr12	q23.2	-0.328293	0.560167	0.196596
C17orf49	F8W1H0	chr17	p13.1	0.0485473	0.974535	0.900533
NFE2	F8W1N9;Q16621	chr12	q13.13	0.492128	0.568835	0.203585
KLC1	F8W6L3;H0YJL0	chr14	q32.33	-0.147743	0.944573	0.813711
ZDHHC3	F8W6M3;H0Y6A5;Q9NYG2;Q9NYG2-2	chr3	p21.31	0.289318	0.38375	0.0875241
BAP1	F8W6N3;Q92560;H0Y8E8;C9J7L9;F8WEY5	chr3	p21.1	-0.345543	0.562914	0.19833
PKLR	F8W6W2	chr1	q22
EML1	F8W717;A0A3B3IU69;O00423;O00423-3;G3V500;G3V3N9;G3V497;G3V538;H0YJS9;G3V4H6;G3V4U5;G3V3J1;G3V5C8;H0YJK4	chr14	q32.2
RPL32	F8W727;P62910;D3YTB1;D3YTI8	chr3	p25.2	-0.385085	0.303845	0.0535829
GOLIM4	F8W785	chr3	q26.2	0.346999	0.366185	0.078895
RPL10	F8W7C6;A0A087WV22;H7C123;H7C2C5;H7C2U2	chrX	q28	-0.784624	0.341372	0.067991
MRE11	F8W7U8;P49959-2;F5GXT0;F5H742;F5H256	chr11	q21
CDK10	F8W872;Q15131-2;Q15131;Q15131-4;Q15131-3;H3BT74;Q15131-7	chr16	q24.3
VEZT	F8W8C2;Q9HBM0;F2Z3A6;Q9HBM0-2	chr12	q22	0.436113	0.218091	0.0278631
SLBP	F8W8D3;Q14493;E7EUV9;H0YAE8;Q14493-2;H7C4H8	chr4	p16.3	0.284625	0.629823	0.259235
TIA1	F8W8I6;P31483;C9JTN7;P31483-2;P31483-3;E5RGV5;E5RG67;H7BY49	chr2	p13.3	0.221213	0.494261	0.149654
POLD2	F8W8R3;P49005;A0A087WWF6;C9JLE1;C9IZD2;C9J8Z7;C9JHC7;H7C1B3	chr7	p13	0.0893025	0.802201	0.488461
IGF2BP2	F8W930;Q9Y6M1-1;Q9Y6M1;Q9Y6M1-5;Q9Y6M1-6;Q9Y6M1-3;Q9Y6M1-4	chr3	q27.2	0.176627	0.869719	0.637266
FSD1L	F8W946;Q9BXM9-2;Q9BXM9;A0A0C4DG97;Q8N450;C9JD05;Q9BXM9-3	chr9	q31.2	-0.135492	0.840127	0.557753
PPIP5K1	F8W9A8;B7WPL9;Q6PFW1-2;Q6PFW1;Q6PFW1-3;Q6PFW1-7;Q6PFW1-4;Q6PFW1-5;Q6PFW1-6;A0A2R8YGT1;H7C398;H0Y3Y5;C9J5E6;H7C436;C9JZX6	chr15	q15.3	0.0779376	0.908387	0.720823
WNK2	F8W9F9;H0Y7T5;Q9Y3S1-2;Q9Y3S1-4;Q9Y3S1;A6PVV2;Q9Y3S1-3;H0Y7R3;H0Y7J9;H0Y493;E9PCD1	chr9	q22.31
MTMR1	F8WA39;Q13613;Q13613-2;Q8NEC6;H0YDX3;E9PIH9;E9PPP8;F8W764;F8W8S8;H7BZJ1;H7C406	chrX	q28	-0.167102	0.646647	0.279942
DDX31	F8WAJ0;Q9H8H2;Q9H8H2-2;Q9H8H2-4;Q9H8H2-3	chr9	q34.13	-0.239946	0.513936	0.162146
KIF3C	F8WAR6;F8WER6;O14782	chr2	p23.3	-0.48321	0.522742	0.16808
RNF149	F8WCD0;Q8NC42	chr2	q11.2	0.189817	0.630704	0.261103
EIF5A2	F8WCJ1;C9J7B5;Q9GZV4;C9J4W5	chr3	q26.2
TPK1	F8WCM7;F8VRJ6;F5GZG6;Q9H3S4	chr7	q35	0.140521	0.904263	0.708137
CKMT1A;CKMT1B	F8WCN3;P12532;P12532-2;C9JSQ1;C9J6W7;C9JT96;C9JJX8;C9J995;C9J8F6	chr15	q15.3	0.341437	0.836446	0.548266
ZNF10	F8WD46;P21506;F5GZ75;A0A088AWK7	chr12	q24.33
RPSA	F8WD59	chr3	p22.1	-0.280305	0.601384	0.232334
PDCD6IP	F8WDK9	chr3	p22.3	0.743957	0.468433	0.130114
CMTM7	F8WDZ3;Q96FZ5-2;Q96FZ5	chr3	p22.3
FLNA	F8WE98	chrX	q28	1.59398	0.311448	0.0556691
BCHE	F8WF14;P06276;F8WEX7;H7C4Y0;H0Y885	chr3	q26.1	-0.163913	0.923951	0.759637
ALG3	F8WF93;H7BZZ2;F8WE30;H7C0X4;Q92685	chr3	q27.1	-0.734484	0.380295	0.0852179
STIM1	G0XQ39;Q13586;E9PNJ4;Q13586-2;H0YDB2;E9PIQ8;E9PRZ7;E9PR09;E9PN27;E9PRE4;E9PR07;E9PJ19;E9PMB4	chr11	p15.4	0.324747	0.315051	0.0579382
PABIR2	G1UD79;Q7Z309-3;Q7Z309-4	chrX	q26.3	-0.352897	0.445601	0.116853
NDUFV1	G3V0I5;P49821-2;P49821;E9PQP1;E9PPR0;E9PPS5	chr11	q13.2	-0.548853	0.0964377	0.00614304
CCAR2	G3V119	chr8	p21.3	0.222432	0.750252	0.408096
GSDMD	G3V1A6;P57764	chr8	q24.3	-0.0199718	0.972288	0.895836
LIN7C	G3V1D4;Q9NUP9	chr11	p14.1	-0.483535	0.0794766	0.00441431
RXYLT1	G3V1K2;Q9Y2B1	chr12	q14.2	0.30718	0.633064	0.2635
TJP1	G3V1L9;Q07157;G5E9E7;Q07157-2;A0A087X0K9;H0YKB1;H0YLT6	chr15	q13.1	0.630803	0.407739	0.0972082
ZSCAN21	G3V1M0;Q9Y5A6;G3V0F4;C9JHD9	chr7	q22.1
HBA2	G3V1N2	chr16	p13.3	0.406765	0.868847	0.635688
BORCS5	G3V1P3;Q969J3;Q969J3-2	chr12	p13.2	0.0281208	0.955435	0.840054
DENND5B;DENND5A	G3V1S3;Q6ZUT9-2;H0YGE5;Q6ZUT9-3;H0YDV6	chr12	p11.21
FCF1	G3V1S4;Q9Y324;G3V5S9;G3V5D2;G3V5L8;G3V3N8	chr14	q24.3	-0.170373	0.76255	0.428385
MYL6	G3V1V0;F8W1R7;P60660;G3V1Y7;H0YI43	chr12	q13.2	-0.435204	0.490515	0.146155
GTSF1	G3V1V4;Q8WW33	chr12	q13.13	0.577081	0.583609	0.215073
ZC3H14	G3V256;Q6PJT7-4;A0A087WTC9;Q6PJT7-8;H0YJ51;H0YJ87	chr14	q31.3	0.133657	0.897905	0.694631
WDR25	G3V2K8;G3V367;Q64LD2	chr14	q32.2	-0.138053	0.803088	0.490754
ACTN1	G3V2X9	chr14	q24.1	-0.372216	0.692808	0.331972
ATP5MF-PTCD1;PTCD1;ATP5MF	G3V325;O75127;C9JGL8;C9JJT5;C9JU26;C9JQN9;P56134-4;P56134-2	chr7	q22.1	0.495849	0.49141	0.147203
WARS1	G3V339	chr14	q32.2
RNASE1	G3V357;P07998	chr14	q11.2
MYO5A;MYO5C	G3V394;Q9Y4I1-3;O95317;Q9UES5;G3V3C9;H0YM96	chr15	q21.2	-0.187334	0.762783	0.429018
KLC1	G3V3H3;Q07866-10	chr14	q32.33
WARS1	G3V456	chr14	q32.2	0.968725	0.325485	0.0614188
MED6	G3V4A5;A0A087WYL7;O75586;O75586-2;O75586-3	chr14	q24.2	0.194323	0.574221	0.207697
PRKCH	G3V4H0	chr14	q23.1	-1.57139	0.293252	0.0504858
ZNF410	G3V4H7;J3KNQ6;Q86VK4-4;Q86VK4-3;Q86VK4;Q86VK4-5;G3V4E6;A0A1W2PNT4;H0YJI7;Q86VK4-2	chr14	q24.3	-0.118921	0.858874	0.613182
ENTPD5	G3V4I0;O75356;G3V450;REV__Q8N2N9-4;REV__E9PJI0	chr14	q24.3	0.0966515	0.893512	0.68463
VIPAS39	G3V4K3;Q9H9C1;Q9H9C1-2;G3V549	chr14	q24.3	-0.101852	0.831055	0.538651
PSMC1	G3V4X1	chr14	q32.11	0.0931151	0.876038	0.65068
LTBP2	G3V511;G3V3X5;Q14767	chr14	q24.3
MIA2;CTAGE1;CTAGE3P	G3V599;Q96PC5;Q96PC5-9;Q96PC5-14;Q96PC5-7;Q96PC5-10;Q96PC5-12;Q96PC5-5;Q96PC5-8;Q96PC5-6;Q96RT6;G3V5K6;Q8IX95;G3V3C4;G3V4M1;Q96PC5-2	chr14	q21.1	-0.222062	0.54845	0.186604
CCNK	G3V5E1;O75909;O75909-1;O75909-4;O75909-2;G3V2Q3;G3V235	chr14	q32.2	0.0459686	0.858874	0.611425
ZFYVE1	G3V5N8;Q9HBF4-3;Q9HBF4;Q9HBF4-2	chr14	q24.2	-0.0043641	0.995984	0.97497
KLC1	G3V5R9;Q07866-9;Q07866-5;Q07866-3;Q07866	chr14	q32.33	0.261651	0.525477	0.171337
GSTZ1	G3V5T0;A0A0C4DFM0;G3V4T6;G3V267;A0A0A0MR33;O43708-2;G3V3B9;G3V5U6;H0YJN8	chr14	q24.3	-0.679801	0.103131	0.00685398
CDK2;CDK3	G3V5T9;P24941;P24941-2;E7ESI2;G3V317;K7EJ83	chr12	q13.2	0.178693	0.580138	0.212611
PPP2R3C	G3V5U8;G3V561;A0A0C4DGK2;Q86US5;G3V2K1;Q969Q6	chr14	q13.2
HNRNPC	G3V5V7	chr14	q11.2
PSMA6	G3V5Z7;P60900;G3V295;P60900-2;G3V3I1;G3V3U4;G3V4S5;G3V2S7;H0YJC4	chr14	q13.2	-0.317415	0.0320724	0.00100758
SLC26A6	G3XAC1;Q9BXS9-3;Q9BXS9-7;Q9BXS9;Q9BXS9-5;Q9BXS9-4;A0A0C4DFT5;Q9BXS9-2;Q9BXS9-6;F8W9I8;C9J6Y3;C9JKR6	chr3	p21.31	-0.919053	0.223308	0.0290386
ZNF512	G3XAG1;Q96ME7-3;Q96ME7;Q96ME7-2	chr2	p23.3	-0.19284	0.694911	0.334848
CLCN4	G3XAG5;P51793-2;P51793;A0A6Q8PG54	chrX	p22.2
SEPTIN5	G3XAH0;Q99719-2	chr22	q11.21	-0.139317	0.880465	0.658609
TRAM1	G3XAN4;Q15629-2;Q15629	chr8	q13.3	0.300227	0.705909	0.34889
TENT4B	G4U4J3;Q8NDF8-3;Q8NDF8-5;Q8NDF8;Q8NDF8-2;Q8NDF8-4;E9PC61	chr16	q12.1	-0.341466	0.358037	0.0755502
SMARCB1	G5E975;Q12824-2;Q12824;A0A0G2JRV3;C9JTA6;A0A0G2JSE9;A0A2R8Y5N5;B5MCL5;A0A0U1RQQ2;A0A0U1RRB8;A0A2R8YEE8;A0A2R8YDN6	chr22	q11.23	0.139652	0.535217	0.177592
USP11	G5E9A6;P51784;Q5JXD3	chrX	p11.3	-0.19323	0.69884	0.341707
SOS1	G5E9C8;Q07889;Q07889-2;C9K0N6	chr2	p22.1	-0.0559914	0.843511	0.56665
ARMC8	G5E9V6;H7C5B7	chr3	q22.3
CHPF2	G5E9W2;Q9P2E5;Q9P2E5-2;C9JZF7;H7C5L5	chr7	q36.1	-0.145842	0.760313	0.422952
MRPS22	G5E9W7;G5E9V5;P82650;H7C5H3;H7C5F2;P82650-2;H7C5L9;C9J5D8	chr3	q23	-0.171552	0.68945	0.326735
GIMAP4	G5E9W9;C9IZQ3	chr7	q36.1
ARAP3	G5E9Y3;Q8WWN8;Q8WWN8-2;Q05CH1	chr5	q31.3
CLPTM1L	G5E9Z2	chr5	p15.33	0.51061	0.452491	0.120559
CELF1	G5EA30;Q92879-2;Q92879-3;Q92879;Q92879-6;Q92879-4;Q92879-5;E9PSH0;E9PQK4;E9PKU1;F5H4Y5;F5H0D8;E9PKA1	chr11	p11.2	0.0140934	0.982507	0.930543
CDC27	G5EA36;F6QPS0;I3L394;I3L3H6;I3L328;I3L2Z8;I3L225;K7EMA6;I3L1K3;I3L3G1;E9PRZ6	chr17	q21.32	0.105221	0.660571	0.293664
HNRNPH1	G8JLB6;P31943;E9PCY7;D6RBM0;D6RIU0;D6RFM3;D6RIH9;D6RJ04;D6RDU3;D6R9T0;D6RIT2;E7EN40;E5RGV0;H0YB39;H0YBD7;D6RDL0;H0YAQ2;E5RGH4;D6RF17;H0YBG7;D6R9D3;H0YBK1	chr5	q35.3	-0.0013588	0.997392	0.987829
CDC25B	G8JLH2;B4DIG0;P30305-2;P30305;P30305-4;P30305-3	chr20	p13
VSTM1	G8JLN4;A0A2R8Y636;Q6UX27-3;Q6UX27-2;Q6UX27	chr19	q13.42
CNK3/IPCEF1;IPCEF1	G9CGD6;G9CGD6-2;Q8WWN9;Q8WWN9-2;A0A2Q2T6B6;G9CGD6-3;E5RGN6;E5RGB6;E5RJQ7;E5RK08	chrNA		0.0954442	0.930352	0.77869
HCK	H0Y3C5;J3KPD6;P08631-4;P08631;P08631-3;P08631-2;H7BXG4;H7C5P9	chr20	q11.21	0.123504	0.894751	0.690366
UBR3	H0Y3K2	chr2	q31.1
SIK3	H0Y4E8;H7C3X8	chr11	q23.3	-0.448578	0.0406841	0.00145928
IMPDH2	H0Y4R1;E7ETK5	chr3	p21.31
LARP4B	H0Y4V9;H0Y641	chr10	p15.3	0.125746	0.873918	0.644892
TRRAP	H0Y4W2;Q9Y4A5;F2Z2U4;Q9Y4A5-2;A0A2R8YFJ4;C9K0N1	chr7	q22.1	0.0622551	0.668785	0.303986
DOCK9	H0Y572	chr13	q32.3
DOCK4	H0Y599;Q8N1I0;Q8N1I0-3;Q8N1I0-2;H0Y7H7;C9J637;A0A590UJ51;A0A590UJM5;F5GXW1;Q8N1I0-4	chr7	q31.1	-0.106957	0.940877	0.803616
RPL36A;RPL36A-HNRNPH2	H0Y5B4;H7BZ11;J3KQN4;P83881;H7BY91;H0Y3V9;R4GN19	chrX	q22.1	-0.470054	0.118713	0.00879211
FLNA	H0Y5C6	chrX	q28
FLNA	H0Y5F3	chrX	q28	0.516552	0.667435	0.302861
ERGIC3	H0Y5K5;Q9Y282;Q9Y282-3;Q9Y282-2;H0Y802;A6PVJ2;A0A0C4DH46	chr20	q11.22	0.123642	0.865468	0.628025
ERGIC3	H0Y621;A0A1W2PPS8	chr20	q11.22	0.211737	0.864634	0.625371
TRIM16;TRIM16L	H0Y626;K7EL43;J3QL38;J3QKY5;J3QR69;J3QLP0;K7ENN8;Q309B1-2	chr17	p12	-0.214325	0.854069	0.593863
ARFGAP3	H0Y6A0	chr22	q13.2
SUSD1	H0Y6B2;H3BLV4;F8WAQ1;Q6UWL2-3;Q6UWL2;Q6UWL2-2	chr9	q32	0.54756	0.465168	0.127732
KDM1B	H0Y6H0;Q8NB78;Q8NB78-2;Q8NB78-4	chr6	p22.3	0.121193	0.690257	0.328226
ATF6B	H0Y7D7;Q99941-2;Q99941	chr6	p21.32
TLR9	H0Y858;Q9NR96-4;Q9NR96-2;Q9NR96-5;Q9NR96;Q9NR96-3;H7C5I2	chr3	p21.2	-0.141583	0.934903	0.792918
GOLGB1	H0Y867	chr3	q13.33	0.0228918	0.980907	0.92208
NDUFB5	H0Y886;O43674;E7EWP0;O43674-2;H7C568;A0A087WYD0	chr3	q26.33	0.132686	0.864634	0.625552
TMEM222	H0Y8D0;H0Y870;H0Y861;Q8TDQ4;Q5SSC2;Q9H0R3;H7C5C5	chr1	p36.11
HERC3;HERC6	H0Y8G9;Q15034;Q15034-2;C9J8E7;H0Y9U0;C9JFL2;C9JKA7;C9J6Z1	chr4	q22.1	-0.349002	0.357474	0.075217
RGS14	H0Y8W3	chr5	q35.3	0.101796	0.840127	0.556818
RAPGEF2	H0Y905	chr4	q32.1	-0.0231505	0.981008	0.925109
PGM3	H0Y987;O95394;O95394-3;O95394-4;A0A494C0G1;J3KN95;A0A494C1E2;A0A494C1Q4;A0A087WT27;A0A494C099;A0A494C163;D6RIS6;H0Y8I3;A0A494C076	chr6	q14.1	-0.110311	0.85452	0.595453
ABCE1	H0Y990	chr4	q31.21	-0.292748	0.761706	0.427089
DEK	H0Y993;P35659;A0A494C028;H0Y8X0;A0A494C198;D6R9L5	chr6	p22.3	0.105337	0.906496	0.715366
TXNDC15	H0Y997;Q96J42-2;Q96J42;D6RB48;D6RBD9;H0Y928	chr5	q31.1	0.0105161	0.997392	0.98745
CAMK2D	H0Y9C2	chr4	q26	0.115797	0.890634	0.676863
MRPL3	H0Y9G6;E7ETU7;P09001;D6RC14;E9PF06;D6RBQ5	chr3	q22.1	-0.0030379	0.997392	0.98662
SFPQ	H0Y9K7	chr1	p34.3
PHYKPL	H0Y9N3	chr5	q35.3
PPIP5K2	H0Y9S9	chr5	q21.1
TMA16	H0Y9X1;Q96EY4;D6RA57;D6RE67;D6RC31	chr4	q32.2	-0.200093	0.755372	0.414204
SYNPO2	H0Y9Y3;Q9UMS6-4;Q9UMS6-2;Q9UMS6;Q9UMS6-3;Q9UMS6-5	chr4	q26
CNOT6L;CNOT6	H0Y9Z5;Q96LI5;H0Y9C1;Q96LI5-2;D6RGK9;D6RIW9;D6R9H6	chr4	q21.1	0.103047	0.761319	0.42629
PCBD2	H0YA52;Q9H0N5	chr5	q31.1	-0.489468	0.24609	0.0361102
SEC31A	H0YAB3	chr4	q21.22	-0.165091	0.892825	0.682537
APBB2	H0YAJ5;G5E9Y1;Q92870-2;Q92870;Q92870-4;D6RB55;Q92870-3	chr4	p13
RAPGEF2	H0YAJ8	chr4	q32.1
ZC2HC1A	H0YAP0	chr8	q21.13
DENND3	H0YAY3;E9PF32;A2RUS2-2;A2RUS2;B3KRG7;E5RI43;E5RIR7;E5RHH2;A2RUS2-3;A2RUS2-4;H0YBH5;E5RJ42;H0YBK9;H0YAW2	chr8	q24.3	-0.350976	0.477135	0.13599
UBE2W	H0YB73;H3BMM0;X6REH9;Q96B02;Q96B02-3;E5RG25	chr8	q21.11	0.105625	0.904663	0.709047
MTDH	H0YBJ8	chr8	q22.1	0.0649102	0.970531	0.880023
CCNC	H0YBQ5;J3KP90;E5RFK5;P24863;E5RIH8;Q5JV82;E5RI39;G5E954;P24863-2	chr6	q16.2
MYC;MYCN	H0YBT0;A0A087WUS5;P01106;P01106-2;H0YBG3;A0A0B4J1R1;A0A494C1T8;P04198	chr8	q24.21
TPD52;MRPS28	H0YC42;H0YC44;P55327-8;U3KQQ8	chr8	q21.13	0.0985747	0.928501	0.770267
SF3B2	H0YCG1	chr11	q13.1	0.18089	0.726936	0.376461
SLC43A3	H0YD64;E9PS74;Q8NBI5;Q8NBI5-2	chr11	q12.1	-0.110134	0.946352	0.817954
MAPK3	H0YDH9	chr16	p11.2
PLEC	H0YDN1;E9PMV1	chr8	q24.3
CRTC2	H0YDQ8	chr1	q21.3
TRMT44	H0YDS2;Q8IYL2	chr4	p16.1
RNPC3	H0YEB8	chr1	p21.1
PICALM	H0YEF7;H0YEH1;H0YE97;H0YD48	chr11	q14.2	-0.0468324	0.939607	0.800426
C8orf82	H0YF29;Q6P1X6;Q6P1X6-2;J3KNI2	chr8	q24.3	-0.509065	0.33119	0.0638463
RCAN3	H0YF64;Q9UKA8-6;Q9UKA8-5;Q9UKA8-2;Q9UKA8	chr1	p36.11	0.438414	0.399929	0.0934576
HADHA	H0YFD6;P40939;A0A2R8Y4F5;A0A2R8YG21;A0A2R8Y688;P40939-2	chr2	p23.3	0.172401	0.733676	0.384968
NUMA1	H0YFY6	chr11	q13.4
ARHGDIB	H0YGX7	chr12	p12.3
IFT81	H0YHE2;Q8WYA0;F8W1J4;Q8WYA0-4;Q8WYA0-3	chr12	q24.11
Q3KR37-2	H0YHG0;H0YHH1;H0YIP3;H0YHR6	chrNA		0.160934	0.620836	0.250092
FKBP11	H0YHM7	chr12	q13.12	-0.517155	0.706821	0.35137
IRAG1	H0YI08;Q9Y6F6-5;Q9Y6F6-4;Q9Y6F6;Q9Y6F6-7;Q9Y6F6-3;Q9Y6F6-1;Q9Y6F6-2;Q9Y6F6-8;E9PJ61;H0YCL0	chr11	p15.4	-0.12666	0.928634	0.772494
KIF21A	H0YI78	chr12	q12	-0.116542	0.847047	0.573323
FBXO21	H0YIE9;O94952-1;O94952;Q4G104;H0YHF6	chr12	q24.22
PPP1R12A	H0YIS4	chr12	q21.31
GATC	H0YIV9;O43716;F8VRU3;J3KMY1	chr12	q24.31	-0.0081245	0.992636	0.960604
PSMA3	H0YJ03	chr14	q23.1	0.0555368	0.976581	0.908192
STON2	H0YJ05	chr14	q31.1
MNAT1	H0YJF2	chr14	q23.1
VRK1	H0YJF7	chr14	q32.2
TMPO	H0YJH7	chr12	q23.1
STRN3	H0YJT2	chr14	q12
STRN3	H0YJZ4	chr14	q12
CERS4	H0YKR4;H0YNR6;H0YN04;H0YKC9;Q9HA82;H0YLY3;H0YMY6	chr19	p13.2	-0.536657	0.574221	0.207576
ETFA	H0YL12	chr15	q24.3
ANXA2	H0YL33;H0YNA0;H0YN52;H0YLE2	chr15	q22.2	0.328024	0.725163	0.374369
SYNM	H0YL34	chr15	q26.3
GMPR2	H0YL68	chr14	q12
TLE3;TLE2	H0YL70;H0YKN8;Q04726;Q04726-2;H0YNT2;A0A0D9SES8;H0YNI7;K7EJR7	chr15	q23	-0.067954	0.843511	0.566946
MAN2A2	H0YLB9;P49641-1;P49641;H0YLU3;H0YKH9;A0A0C4DGL1;H0YNG5;P49641-2	chr15	q26.1
AP3S2	H0YLI7;P59780;H0YLX6;H0YN38;P59780-2	chr15	q26.1
DMXL2	H0YLM8;Q8TDJ6;Q8TDJ6-3;Q8TDJ6-2;H0YM41	chr15	q21.2	0.0862181	0.92269	0.75522
TRPM7	H0YLN8;Q96QT4;A0A0C4DGL2;H0YNM0	chr15	q21.2	-0.680048	0.226142	0.0297339
LDLR	H0YMD1;J3KMZ9;P01130-5;P01130;P01130-3;P01130-6;P01130-4;P01130-2;H0YM92;H0YMQ3	chr19	p13.2	0.700255	0.206652	0.0253853
MORF4L1	H0YMJ0;B3KTM8;Q9UBU8-2;Q9UBU8;H0YLJ3;H0YM21;Q9UBU8-3;H0YMT8;H0YNE0;H0YLV1;H0YNX3;H0YNI8	chr15	q25.1	0.0834803	0.802201	0.488769
GDPGP1	H0YN11	chr15	q26.1
CINP	H0YN33;Q9BW66;Q9BW66-3;H0YKY0;Q9BW66-2	chr14	q32.31	-0.163871	0.453851	0.121957
CCDC32	H0YN78;Q9BV29;Q9BV29-2;H0YLN5;H0YM19;H0YLI5;H0YMC0;Q9BV29-3	chr15	q15.1	0.268147	0.698524	0.340261
SPPL2A	H0YNA2;Q8TCT8	chr15	q21.2
TM2D3	H0YNF6;B3KT51;E7EPS7;H0YNS4;Q9BRN9-2;Q9BRN9	chr15	q26.3
SEC11A;SEC11B	H0YNG3;P67812-4;P67812;P67812-3;P67812-2;H0YNX5;H0YKT4;H0YNA5;P0C7V7	chr15	q25.3	-0.440902	0.354282	0.073993
UACA	H0YNH8;Q9BZF9-2;Q9BZF9;F5H2B9;H0YN48;H0YMI1	chr15	q23	0.4443	0.55657	0.193299
GMPR2	H0YNS9	chr14	q12	-0.577909	0.66014	0.292551
NLRC3	H3BLT9;Q7RTR2;Q7RTR2-2;Q7RTR2-3;Q7RTR2-4	chr16	p13.3
LSAMP	H3BLU2;Q13449;F5H5G1;C9J5G3	chr3	q13.31	-1.70482	0.170389	0.017415
WWC1	H3BLZ3;Q8IX03-2;H0YBE8;Q8IX03;H0YAU4	chr5	q34
NUB1	H3BM14;H3BM74;Q9Y5A7-2;Q9Y5A7;F8WDB6;C9JRT6;F8WDL9;H7C5N1;H7C5E1	chr7	q36.1	-0.100241	0.844812	0.568444
GLG1	H3BM42;H3BQU9;H3BQT1	chr16	q23.1	-0.459291	0.200645	0.0241419
AKTIP	H3BM79;Q9H8T0;Q9H8T0-2;H3BSX7;H3BNB8;H3BVH0;H3BRV2;H3BRT7	chr16	q12.2
SPNS1	H3BMF4;H3BPT8;Q9H2V7-4;H3BPQ9;H3BR82	chr16	p11.2	0.136955	0.777936	0.452707
RNPS1	H3BMM9;H3BTC0;Q15287;Q15287-3;Q15287-2;H3BV80;H3BPG5;H3BUL0;H3BUG0;H3BTY0;H3BNI3;H3BP82;H3BTR6;H3BNU7;H3BTV0;H3BRK4	chr16	p13.3	-0.169842	0.501416	0.154489
TSC2	H3BMQ0;A0A2R8Y5F1;A0A2R8Y7X5;P49815-5;P49815-3;A0A2R8YDR3;A0A2R8YGD6;A0A2R8YGU4;A0A2R8Y7C8;X5D2U8;P49815;P49815-4;P49815-2;A0A2R8YDZ2;P49815-7;P49815-6;A0A2R8Y6C9;H3BQK4;A0A2R8YEJ8;A0A2R8YGE6;A0A2R8Y670;A0A2R8Y5B2;P49815-8;A0A2R8YHA2;A0A2R8YCR8;Q5HYF7;A0A2R8Y692;C9JX95;I3L3B1	chr16	p13.3	0.129039	0.821253	0.523234
TMEM208	H3BMW4;Q9BTX3;J3KRY7;Q9BTX3-2	chr16	q22.1
ITGAX	H3BN02;P20702	chr16	p11.2	-0.157386	0.8725	0.641292
ARL6IP1	H3BN98;H3BPJ2;Q15041-2;Q15041;Q15041-3	chr16	p12.3	0.433502	0.392691	0.0907769
GDE1	H3BNA5;H3BRL5	chr16	p12.3	-0.114493	0.862187	0.620162
RPS17	H3BNC9;P08708;H0YN88;A0A075B716;H0YN73;A0A0J9YYC4	chr15	q25.2	-0.321866	0.132919	0.0108774
INO80E	H3BNM4;Q8NBZ0;J3KNE2;I3NI13;I3L270;Q8NBZ0-2	chr16	p11.2	-0.060908	0.923905	0.758985
HEXA	H3BP20;P06865;H3BS10;H3BTD4;H3BU85;P06865-2;A0A087WUJ7;H3BRP6;A0A087WTY2;H3BVH8;H3BT62;H3BQ04	chr15	q23	0.114639	0.873901	0.643789
COQ7	H3BP28;Q99807;Q99807-2;I3L1T0;H3BSZ3;H3BS11;H3BTN8	chr16	p12.3	0.00559402	0.995984	0.975988
NME3	H3BPD9;H3BMQ7	chr16	p13.3
FUS	H3BPE7;P35637-2;P35637;H3BNZ4	chr16	p11.2	0.450877	0.460802	0.125648
ZNF598	H3BPG6;H3BQQ2;H3BR87	chr16	p13.3
MACF1	H3BQK9;H3BPE1;A0A5F9ZGX0;A0A669KBB0;H0Y4F5;A0A669KB06;A0A669KB84;E9PS75;B4DQX9	chr1	p34.3	0.0842886	0.740601	0.393606
ANTKMT	H3BQW1;J3KMW5;Q9BQD7;H3BPE8	chr16	p13.3
ZFYVE19	H3BRF9;Q96K21;Q96K21-2;H3BRM1;H3BN64;H3BVF5;H3BSF5;H3BP54	chr15	q15.1	0.564921	0.0146076	0.0003405
GSTM1	H3BRM6	chr1	p13.3
ABAT	H3BRN4;P80404;H3BNQ7;H3BPW8	chr16	p13.2	-0.459065	0.44644	0.117273
SMPD3	H3BS51;Q9NY59-2;Q9NY59	chr16	q22.1	-0.547871	0.589163	0.220861
SMIM1	H3BS66;A0A2R8Y7R4;B2RUZ4	chr1	p36.32
MPHOSPH6	H3BSB3;H3BNT4;Q99547;H3BNK8;H3BU96	chr16	q23.3	0.0366445	0.942238	0.806576
FAM219B	H3BSK2;H3BM86;Q5XKK7-2;Q5XKK7-3;Q5XKK7;H3BRU1;H3BNG0;H3BMU7;H3BMY2	chr15	q24.2	0.290267	0.685501	0.321871
ACSM3	H3BSM0;Q53FZ2;Q53FZ2-2;H3BUF2;H3BV29;H3BT38	chr16	p12.3	0.224696	0.699877	0.342839
RUSF1	H3BSM7;Q96GQ5;H3BR29;Q96GQ5-2;I3L2V0;H3BTA0;H3BS97	chr16	p11.2	-0.0793045	0.904663	0.709307
ZNF106	H3BSS6;Q9H2Y7;Q9H2Y7-2;A0A0C4DGM5;H3BNX5;H3BS99;H3BNJ4;U3KQH7;H3BRD4	chr15	q15.1	0.498683	0.193413	0.0222791
BLOC1S6	H3BST1;Q9UL45;H3BR42;H3BRA4;H3BNE3;H3BPR6;H3BN13;Q9UL45-2	chr15	q21.1	0.13874	0.687503	0.323867
CTU2	H3BSW6;Q2VPK5;Q2VPK5-5;Q2VPK5-3;H3BPG4;H3BNM3	chr16	q24.3	0.0509176	0.925397	0.761987
ADPGK	H3BTH4	chr15	q24.1	-0.217411	0.756583	0.416229
CRISPLD2	H3BTI0;Q9H0B8;Q9H0B8-2;Q9H0B8-3;H3BSZ9;H3BTP0;Q9H0B8-5;Q9H0B8-4	chr16	q24.1	-0.029776	0.983488	0.934809
MAP1LC3B;MAP1LC3B2;MAP1LC3A	H3BTL1;Q9GZQ8;A6NCE7;H3BTE7;Q9H492;Q9H492-2	chr16	q24.2	0.345831	0.616602	0.247351
CENPT	H3BTR4;Q96BT3;H3BUW2;Q96BT3-2;H3BMP6;H3BQS6;H3BN05;H3BTS2;H3BQJ0;I3L4F8;Q96BT3-3;H3BQ71	chr16	q22.1	0.393737	0.407739	0.0972415
CORO1A	H3BTU6	chr16	p11.2	0.340713	0.763878	0.431264
E4F1	H3BUJ7;Q66K89;H3BSL4;H3BN24	chr16	p13.3	-0.149304	0.646456	0.279024
NOL3	H3BUP2;H3BUN4;O60936;O60936-3;H3BM67;O60936-1;J3QLT7;H3BQJ5	chr16	q22.1	-0.0413901	0.950762	0.827727
RBMX	H3BUY5	chrX	q26.3
TBC1D24	H3BV07;A0A2R8Y518;Q9ULP9-2;Q9ULP9;A0A0D9SFR5;H3BQ06	chr16	p13.3	0.175978	0.484071	0.141019
GCA	H7BXD5;P28676;H7C2Z6;C9JIZ3;C9JWQ8;C9JV47	chr2	q24.2	0.283441	0.698524	0.339883
SAP130	H7BXF5;A0A2R8YDB8;Q9H0E3-3;Q9H0E3;Q9H0E3-2;C9J683;C9JTJ5	chr2	q14.3	-0.0819776	0.792296	0.473765
PPP6R3	H7BXH2;E9PKF6;Q5H9R7-6;Q5H9R7-2;Q5H9R7;Q5H9R7-5;Q5H9R7-4;Q5H9R7-3;H0YEN2;E9PNN8;H0YDW1;H0YEV0;E9PKG4;E9PJD8;H0YDK9	chr11	q13.2	-0.117035	0.580174	0.212862
METTL21A	H7BXH9;Q8WXB1;C9JSX1;C9JES0;Q8WXB1-2	chr2	q33.3	-0.225556	0.783544	0.463047
ESYT2	H7BXI1;A0A499FIX8;A0FGR8-6;A0A087WXU3;A0FGR8	chr7	q36.3	0.19557	0.485389	0.141727
TMEM41A	H7BXL1;F8WDE2;Q96HV5	chr3	q27.2
KALRN	H7BXZ5;O60229;O60229-4;C9IZQ6;O60229-2	chr3	q21.1	-0.10941	0.930986	0.78111
NCL	H7BY16	chr2	q37.1
ZBTB44	H7BY22;H0YEM9;Q8NCP5-3;Q8NCP5-4;Q8NCP5-2;Q8NCP5;H0YCZ0;A0A0A0MTE9	chr11	q24.3	-0.181838	0.637529	0.268008
CCDC88B	H7BY33;A6NC98-5	chr11	q13.1
RYR2	H7BY35;Q92736;Q92736-2;A0A590UJZ8;A0A590UKB7	chr1	q43
EWSR1	H7BY36	chr22	q12.2	-0.152299	0.720996	0.369137
RNF34	H7BYJ1;Q969K3;Q969K3-2;A0A087WTM5;G3V504;G3V4D1;G3V5F1	chr12	q24.31	0.0855546	0.89455	0.688941
NCAM1	H7BYX6;A0A087WVU1;A0A087X1V2;A0A087WZS4;A0A0C4DGS4;A0A087WTR3;A0A087WVD0	chr11	q23.2	-1.57557	0.325268	0.0611438
TPM1	H7BYY1;P09493-2	chr15	q22.2	0.00138575	0.999142	0.996985
ASB3	H7BYZ6;Q9Y575;Q9Y575-3;Q9Y575-2	chr2	p16.2	-0.324824	0.621068	0.250558
MCFD2	H7BZ18;A0A3B3IU18	chr2	p21	-0.932204	0.360993	0.0767803
CAD	H7BZB3	chr2	p23.3
AP1S2	H7BZG6	chrX	p22.2
PRUNE2	H7BZH9;E9PDC2;A0A088AWP5;Q8WUY3-4;Q8WUY3;Q8WUY3-2;Q8WUY3-3;A0A0C4DFM3;Q5JUB9;Q5JUB8;Q8WUY3-5	chr9	q21.2
PDIA3	H7BZJ3	chr15	q15.3	-0.514038	0.17431	0.0181774
OGG1	H7BZM3;O15527-8;O15527-2;O15527;O15527-7;O15527-3;O15527-4;H7C1V7;H7BXZ1;O15527-5	chr3	p25.3
PCYT1A	H7BZN1	chr3	q29
RBM33	H7C0H2	chr7	q36.3
Q00341	H7C0S8	chrNA		0.257521	0.501416	0.154308
BET1	H7C1N3;O15155	chr7	q21.3	-0.248764	0.780389	0.456194
APOO	H7C1U8;Q9BUR5-2;Q9BUR5;A0A0J9YWW6;G3V1B6	chrX	p22.11	0.282264	0.596911	0.228216
NCKAP5L	H7C1V4;Q9HCH0-2;Q9HCH0	chr12	q13.12
TATDN2	H7C1W4;Q93075;H7C1D0;H7BZJ2	chr3	p25.3	-0.127226	0.814937	0.509433
R3HDM1	H7C2F9	chr2	q21.3
EBNA1BP2	H7C2Q8;Q99848	chr1	p34.2	-0.239217	0.513529	0.161895
GNS	H7C3P4;F6S8M0;P15586-2;P15586;H0YFA9;F5H4C6	chr12	q14.3	0.279304	0.329766	0.0629783
BRAF	H7C560;A0A2R8Y8E0;P15056;A0A2U3TZI2;A0A2R8YDP5;A0A2R8Y492;A0A2R8Y679;H7C4S5;A0A2R8Y467;H7C5K3;A0A2R8YES9	chr7	q34	0.531158	0.00159362	1.4338e-05
SF1	H7C561;H7C0N4	chr11	q13.1	0.212671	0.423523	0.105822
NDUFB2	H7C5B8;O95178;C9IZW8;C9JXM4	chr7	q34	0.298234	0.653756	0.286487
LRCH4	H7C5D9	chr7	q22.1
PLSCR1	H7C5I5;C9J7K9;O15162-2;O15162;C9J9P4;C9J0H3;C9JE06	chr3	q24	-0.0054769	0.997392	0.987721
FBXL17	H7C835;Q9UF56;A0A6E1XD66;Q9UF56-3;Q9UF56-2	chr5	q21.3	-0.36098	0.118653	0.00868918
GCOM1;MYZAP	H8Y6P7;P0CAP1-11;P0CAP1-8;P0CAP1-5;P0CAP1-10;P0CAP1-7;P0CAP1-6;P0CAP1-9;P0CAP1-3;P0CAP1-4;P0CAP1-2;P0CAP1;H3BTD5	chr15	q21.3	-0.223878	0.234741	0.0324213
COPRS	H9KV77;Q9NQ92;J3QRX6	chr17	q11.2	0.813615	0.313616	0.0571962
TNRC18	H9KVB4;O15417;O15417-2;H7C177;O15417-3;H7C0N9;H7C3U5;H7BXS9	chr7	p22.1	0.27998	0.756259	0.415235
GABPB1	H9ZYI9;Q06547-4;Q06547-3	chr15	q21.2	0.103348	0.868362	0.633709
C17orf80	I3L072;Q9BSJ5-2;Q9BSJ5-3;Q9BSJ5;J3KTJ7;J3KT60	chr17	q25.1	0.155414	0.712422	0.357407
PEDS1-UBE2V1;UBE2V1;PEDS1	I3L0A0;Q13404-7;Q13404-1;Q13404-2;G3V2F7;A0A0A0MSL3;Q13404-6;F8WBY2;F8W924	chr20	q13.13
SLC25A52	I3L0B8;Q3SY17	chr18	q12.1
TRAP1	I3L0K7;I3L239;I3L2D5;I3L253	chr16	p13.3
RNF167	I3L0L6;Q9H6Y7;I3L2Y3;I3L462;I3L1K4;K7EN24;I3L0V7;I3L2D4	chr17	p13.2	-0.120167	0.838625	0.553919
DCTN5	I3L0U8	chr16	p12.2
NEURL4	I3L100;I3L2W2;Q96JN8-2;Q96JN8;I3L2Z9;K7EPS7;K7ESJ6;K7ESM1	chr17	p13.1	0.265	0.457473	0.124137
DGKE	I3L112;P52429;I3L2V2;P52429-2	chr17	q22	0.19543	0.773993	0.447925
DPH1	I3L1H5;A0A6Q8JGF9;Q9BZG8;Q9BZG8-3;Q9BZG8-2;U3KQN3;I3L3X9;A0A0A0MTR4;V9GYS2	chr17	p13.3	-0.174682	0.691865	0.330135
ELP5	I3L1Q3;Q8TE02;Q8TE02-4;I3L2A9;I3L2T0;I3L3N8;I3L437;Q8TE02-3;Q8TE02-2;I3L1A8;I3L200	chr17	p13.1	0.108409	0.834283	0.545639
ZC3H7A	I3L282	chr16	p13.13	0.375067	0.421983	0.104591
GEMIN4	I3L2C7;P57678;I3L4A4;I3L399;E7EN12;I3L4M4;I3L1J7	chr17	p13.3	-0.126627	0.625157	0.253576
CIC	I3L2J0;I3L135;I3L2I4	chr19	q13.2	0.0945866	0.682128	0.318454
DVL2;DVL3;DVL1P1;DVL1	I3L2N2;O14641;I3L2W9;I3L0M7;I3L0Z8;A0A3B3ITC6;P54792-2;P54792;O14640-2;O14640;A0A087WWA7	chr17	p13.1	0.0879907	0.850704	0.584043
ALDH3A2	I3L2W1;A0A0D9SGC3	chr17	p11.2
TFAP4	I3L301	chr16	p13.3	-0.214438	0.771398	0.444197
EPN2	I3L356;I3L2H1	chr17	p11.2
PFN1	I3L3D5	chr17	p13.2
ARHGAP17	I3L3P1	chr16	p12.1
NAA38	I3L3Z2;Q9BRA0;I3L4V0;Q9BRA0-2;A0A0B4J297;I3L310	chr17	p13.1	-0.167633	0.852839	0.591459
ATPAF1	I3L448;Q5TC12;A8MRA7;Q5TC12-3;H0YEW4;Q5TC12-2;H0YD21;H0YDD6;E9PPX6	chr1	p33	0.00311705	0.997392	0.988086
TMEM219	I3L4B3;I3L2J7;Q86XT9;H3BML8	chr16	p11.2
ACTG1	I3L4N8	chr17	q25.3	-0.145968	0.85212	0.586625
GPS2	I3L4X7;Q13227-2;Q13227;I3L3Y9	chr17	p13.1	0.0902508	0.801026	0.486696
CEP20	I3NI25;Q96NB1;I3L269;I3L0U4;I3L2N4;I3L4V2;I3L0K3;I3L3N6;Q96NB1-2	chr16	p13.11	0.237245	0.814864	0.509221
TOM1L1	I3NI44;J3KQU4;I3L4I4;O75674-2;O75674-3;O75674;I3L1Q1;I3L4N3;I3L4G0;I3L3T4;I3L367	chr17	q22
RBBP8	I6L8A6;Q99708-3;Q99708;Q99708-2;F6Q6H0;J3KSA4;J3QL93;J3QLW6;J3QSH7;J3QRM0	chr18	q11.2
FABP5;FABP5P3	I6L8B7;A8MUU1;REV__U3KQK0;REV__Q99880;REV__O60814;REV__P06899;REV__P23527;REV__P33778;REV__P57053;REV__Q16778;REV__P62807;REV__Q5QNW6;REV__Q8N257;REV__Q93079;REV__Q99877;REV__Q99879;REV__Q5QNW6-2;REV__P58876	chr8	q21.13
NPC2	J3KMY5;G3V3E8;E7EMS2;G3V3D1;P61916;H0YIZ1;G3V2V8;P61916-2	chr14	q24.3	0.0183467	0.98639	0.942311
ADGRB3	J3KMY8;O60242-2;O60242	chr6	q12
INTS2	J3KMZ7;Q9H0H0;A0A2R8Y4Z6;A0A2R8Y7F8	chr17	q23.2	-0.100487	0.677137	0.312205
BNIP2	J3KN59;Q12982-2;Q12982	chr15	q22.2	0.167524	0.76455	0.432719
TPM3	J3KN67	chr1	q21.3	0.194118	0.920564	0.749
TBC1D8B	J3KN75;Q0IIM8;Q0IIM8-2;D6RFZ2;H0Y552;D6RC82	chrX	q22.3	0.229838	0.77618	0.450643
SAMD14	J3KN99;Q8IZD0;Q8IZD0-2	chr17	q21.33
CAMP	J3KNB4;P49913	chr3	p21.31	-0.229797	0.889071	0.674589
MAP3K4	J3KNB8;Q9Y6R4-2	chr6	q26	0.138475	0.638069	0.269762
SAAL1	J3KND1	chr11	p15.1
RGPD3;RGPD6	J3KNE0;A6NKT7;H7BZ48	chr2	q12.2	-0.207275	0.581265	0.213612
MPHOSPH9	J3KNE4;A0A0A0MTP3;Q99550-2;Q99550;H0YG46;U3KQJ0;F5H1U6;H0YFS3;U3KQ61;U3KQD6	chr12	q24.31	0.526755	0.196297	0.0232314
SEPTIN1	J3KNL2;Q8WYJ6;Q8WYJ6-2;I3L2M1	chr16	p11.2	-0.353179	0.469828	0.131209
PHKG2;PHKG1	J3KNN3;P15735;P15735-2;H3BP07;H3BTW6;H3BN16;H3BTI9;F6VCX5;Q16816;Q16816-2;F8WD25;C9JME8;C9J2Q6	chr16	p11.2	0.32484	0.149131	0.014078
BRAP	J3KNN7;Q7Z569;Q7Z569-2	chr12	q24.12	0.0695549	0.87758	0.653203
ZNF292	J3KNV1;O60281;O60281-2;H0YB79;E5RJG2;E5RFE6	chr6	q14.3	-0.0235974	0.986749	0.943306
CLUAP1	J3KNW5;Q96AJ1;I3L487;I3L3S9	chr16	p13.3
PWWP3A	J3KNX4;Q2TAK8;A0A0D9SGJ8;Q2TAK8-3;Q2TAK8-2;K7EP97;K7ES53	chr19	p13.3
FBRS	J3KNZ9;Q9HAH7;Q9HAH7-1;H3BRE6	chr16	p11.2
ANKRD46	J3KP26;Q86W74;Q86W74-1;E5RHV2;E5RI20;E5RFM7;E5RI04	chr8	q22.3
PHACTR2	J3KP75;O75167-5;O75167-2;O75167;O75167-4;H9KVA6;F6TH74;F5H858	chr6	q24.2	0.425579	0.60282	0.233361
CCDC18	J3KP97;Q5T9S5;E9PFB9;Q5T9S5-2;Q5T9S2;H0YCD6	chr1	p22.1
CRISP3	J3KPA1;P54108;P54108-2;P54108-3;I3L0A1	chr6	p12.3	0.0674515	0.967662	0.871251
RBM7	J3KPD3;Q9Y580;F5GXV8;F5GY08;F5H606;I3L521;F5H674	chr11	q23.2	0.261328	0.370902	0.0806468
HECTD4	J3KPF0;F8VWT9;Q9Y4D8-4;Q9Y4D8;Q9Y4D8-2;Q9Y4D8-5;A0A494C150;Q9Y4D8-3;V9GYT9;F8VU57	chr12	q24.13	-0.035102	0.943392	0.809591
KIF3A	J3KPF9;A0A087X011;E9PES4;Q9Y496;H7C2F6;C9J9X2	chr5	q31.1	0.218567	0.383581	0.0869061
BAZ2A	J3KPG5;F8VU39;Q9UIF9-2;Q9UIF9-3;Q9UIF9;A0A0C4DGI9;H0YHL2;H0YII3;F8VWQ3;H0YHQ7	chr12	q13.3	-0.0157065	0.970732	0.889782
PSTPIP1	J3KPG6;O43586;H0YKY3;O43586-2;H0YLW8;H0YLX8;B4E1Z9;H0YLI2;H0YLM9;H0YNS1;H0YNR2	chr15	q24.3	0.358587	0.664834	0.299558
CSAD;GADL1	J3KPG9;Q9Y600-2;Q9Y600;Q9Y600-3;Q6ZQY3-3	chr12	q13.13
HDAC7	J3KPH8;Q8WUI4-3;Q8WUI4-8;Q8WUI4-5;Q8WUI4-6;Q8WUI4-7;Q8WUI4;Q8WUI4-4;Q8WUI4-10;F8VWY3;C9JEB6;C9JNI4;C9J102;C9JF80;Q8WUI4-2;Q8WUI4-9;H0YI41;C9JVZ1;C9JBC2;H0YH91;A0A087WYQ4;C9JGF5;H0YI15;C9JZ79;C9JH46	chr12	q13.11	0.0115334	0.983373	0.933237
SLC6A4	J3KPR9;P31645;P31645-2	chr17	q11.2
FAM83H	J3KPS2;A0A494C1T9;Q6ZRV2	chr8	q24.3
TRABD	J3KPT4;Q9H4I3;Q9H4I3-2	chr22	q13.33	0.263761	0.569034	0.203831
CHCHD7	J3KPV1;Q9BUK0;Q9BUK0-2;Q9BUK0-4;E5RJ08;E5RHM5;E5RFN2;E5RII1	chr8	q12.1	0.345023	0.525158	0.171039
ANTXR2	J3KPY9;P58335-4;P58335-2;P58335;A0A0C4DG84;P58335-3	chr4	q21.21	0.106023	0.899768	0.700034
C1D	J3KPZ4;Q13901	chr2	p14	-0.119914	0.736883	0.388772
POLI	J3KQ09;Q9UNA4;J3KSW2;X6R2I3;J3KTN3;J3KRG0;J3QR36;J3KRS8;J3KTM8	chr18	q21.2	-0.0167116	0.987235	0.944215
BSCL2	J3KQ12;Q96G97-4;E9PIU3;H7BXM1;E9PJK0;E9PSB5;E9PR78;Q96G97;E9PPN5;E9PJS9;F8WER0;H7C2D5;F8W7Q8	chr11	q12.3
ARMC5	J3KQ26;Q96C12;H3BS74;Q96C12-4;Q96C12-2;Q96C12-3	chr16	p11.2	0.370846	0.354282	0.0739796
OLA1	J3KQ32;Q9NTK5;Q9NTK5-3;C9JTK6	chr2	q31.1	-0.0631879	0.847047	0.573605
PTRH2	J3KQ48;Q9Y3E5	chr17	q23.1	-0.0104302	0.993862	0.964128
GZMB	J3KQ52;P10144;Q6XGZ2;J3KPK2	chr14	q12	-0.162469	0.892571	0.681408
PHC1	J3KQH6;P78364;H0YH74;F5H6P9	chr12	p13.31
SUMF2	J3KQJ1;Q8NBJ7;C9J660;F8WA42;A0A494C1B1;Q8NBJ7-3;A8MXB9;H7C3B2;C9JL30;Q8NBJ7-2;E9PBT8;J3QT17;E9PG02;Q8NBJ7-5;F8WEX5;F8WES7;Q8NBJ7-4;F8WEV7	chr7	p11.2	0.246793	0.697599	0.338154
APOL2	J3KQL8	chr22	q12.3	-0.373529	0.563848	0.199005
CEP170B	J3KQR7;Q9Y4F5-3;Q9Y4F5-2;Q9Y4F5	chr14	q32.33
COBL	J3KR05;A0A0J9YWK3;A0A3B3IU00;H7C1N2;O75128-5;O75128-4;O75128-3;O75128;O75128-7;O75128-2	chr7	p12.1
MED19	J3KR33;A0JLT2;A0JLT2-2	chr11	q12.1	-0.0071144	0.992546	0.960053
CCDC12	J3KR35;Q8WUD4;C9JUN5;S4R331	chr3	p21.31	0.412071	0.0357492	0.00118364
OTUB1	J3KR44;Q96FW1;F5H6Q1;F5GYJ8;F5GYN4;F5H3F0;Q96FW1-2	chr11	q13.1	-0.243299	0.285293	0.0482561
PTPN7	J3KR55;P35236;P35236-2;P35236-3;H7C4T8	chr1	q32.1	0.427044	0.205048	0.0249915
TAF6	J3KR72;P49848;P49848-3;P49848-2;P49848-4;C9JTY6;C9JFL8;C9J088;C9JIS2;F8WEJ7;C9J7C4;E5RHA1;E5RKA5;C9JHQ8	chr7	q22.1	0.00645502	0.983488	0.935706
PLK4	J3KR82;J3KR84;O00444-3;O00444-2;O00444	chr4	q28.1
MAP3K3	J3KRN4;J3QRB6;Q99759;Q99759-2	chr17	q23.3
SS18	J3KRP6;J3QS72;X6R3J2;J3QQM2;J3KT74;J3QQW2;Q15532-2;Q15532;F5GWN1;J3QSB3;J3QSG1;J3QQW6;J3QLJ7;J3QQX5;J3KT22;B4DLD3	chr18	q11.2	0.13778	0.585746	0.217254
CBFB	J3KS23	chr16	q22.1
MBP	J3KS94;J3QQK6;P02686-2;P02686;J3QKN5	chr18	q23	-0.141065	0.928243	0.768129
RAC3	J3KSC4;J3QLK0	chr17	q25.3
COX10	J3KSJ3;H7C101;A0A590UJJ5;Q12887	chr17	p12
CHTF8	J3KSJ7;P0CG13	chr16	q22.1	-0.0595239	0.956647	0.843034
PIK3R5	J3KSW1;Q8WYR1;Q8WYR1-2;J3KRE9;X6R3K3	chr17	p13.1
FBXL20;FBXL2	J3KTA1;Q96IG2;Q96IG2-2;J3QKL3;Q9UKC9;Q9UKC9-2;F8WE99	chr17	q12	0.166172	0.753787	0.412703
TAF4B	J3KTH2;Q92750;Q92750-2	chr18	q11.2
ZNF521	J3KTI4;H7BYU6;Q96K83	chr18	q11.2
SRSF1	J3KTL2;Q07955;Q07955-3;Q07955-2;J3KSR8;J3QQV5;J3KSW7	chr17	q22	0.0733872	0.814395	0.508765
EIF4A1	J3KTN0	chr17	p13.1	0.00733832	0.997261	0.98123
CHERP	J3QK89;Q8IWX8	chr19	p13.11	-0.0288319	0.916422	0.736838
SF3B3	J3QKV4	chr16	q22.1	0.343257	0.566819	0.20192
HYOU1	J3QL06	chr11	q23.3	-0.386021	0.548564	0.187022
SCO1	J3QL56;O75880	chr17	p13.1	-0.12368	0.843369	0.564818
SCRN2	J3QL71;Q96FV2;Q96FV2-2;J3QQM9;J3QRJ1;J3KT79;J3QR84;J3KS57	chr17	q21.32	-0.558143	0.108834	0.0075612
SLC39A11	J3QLB2;Q8N1S5;Q8N1S5-2;J3KRX2;J3QS49;A0A0J9YXE3;A0A0J9YXX3;J3KS66;J3QLA9;A0A0J9YXZ0;J3QQP1;J3QRN3;J3KTP1	chr17	q25.1	0.222656	0.64284	0.274765
RAD51C	J3QLB5;E9PI66;Q7KZJ0;J3QKK3;O43502-2;O43502	chr17	q22
STARD3	J3QLM1;Q14849-2;Q14849-3;Q14849;J3QRM3	chr17	q12	0.413441	0.344842	0.0699565
MRPS7	J3QLS3;Q9Y2R9;J3QQS1;J3KSI8;J3QKW2	chr17	q25.1	0.11516	0.840127	0.558213
GDPD1	J3QQN7;Q8N9F7-3;Q8N9F7-2;Q8N9F7;J3KTA9	chr17	q22	0.0317923	0.982918	0.932432
FLII	J3QQU5	chr17	p11.2
PNPO	J3QQZ9;Q9NVS9;Q9NVS9-3;Q9NVS9-4;A0A286YFL3	chr17	q21.32	0.0157518	0.980908	0.923703
EVI2A	J3QR06;P22794;P22794-2;J3QQH9;J3KRJ5	chr17	q11.2	0.216154	0.689994	0.327299
RPL19	J3QR09;J3KTE4;P84098	chr17	q12	-0.479217	0.157725	0.0155028
CD226	J3QR77;Q15762	chr18	q22.2
ALDH3A2	J3QRD1;A0A5F9ZHI5;A0A5F9ZHN9;P51648;P51648-2;A0A5F9ZI12;A0A5K1VW72;A0A5F9ZGX4;I3L1M4;A0A5F9ZHZ9;J3QKK9;J3QS00;J3KTG1;I3L0X1;A0A5F9ZHP6;K7EN73	chr17	p11.2	0.104254	0.857282	0.605898
CMTM4	J3QRP2;Q8IZR5-3;Q8IZR5-2;Q8IZR5	chr16	q22.1
MYL12A;MYL12B	J3QRS3;P19105;O14950	chr18	p11.31	-0.0546163	0.934359	0.790498
ZNF207	J3QRS9;O43670;O43670-4;X6R4W8;O43670-3;J3KS31;J3QS27;J3KTL1;J3KRB6;J3KRW6;H0Y3M2	chr17	q11.2	0.0276714	0.918738	0.742547
ICAM2	J3QRT5;P13598;J3QKR4;J3QQX6;J3QRQ1;J3QQR8	chr17	q23.3	0.0759363	0.91283	0.729337
YES1	J3QRU1;P07947	chr18	p11.32	-0.065844	0.92269	0.755148
VAMP2	J3QRU4;F8WCA0;L7N2F9;P63027	chr17	p13.1	-0.306406	0.289834	0.04965
LLGL2	J3QRV5;Q6P1M3-2;Q6P1M3;J3KSD5;J3QLD8;Q6P1M3-3	chr17	q25.1
MIF4GD	J3QRZ6;A9UHW6;A9UHW6-2;A9UHW6-3;J3QLJ5;J3QLD1;A0A3B3IU65;J3KSU6;J3KSB8;J3QKW3;J3QLN4	chr17	q25.1	0.0528796	0.897905	0.694329
HELZ	J3QS41;P42694-2;A0A075B6R3;J3KT20;J3QRR8;J3KS59	chr17	q24.2
MPDU1	J3QS48;I3L295;J3KT75;J3QW43;J3QRD5;O75352-2;O75352;I3L1D2;J3KSI4;I3L4E0;J3KTK8;J3QQZ4;I3L405;I3L261	chr17	p13.1
MPO	J3QSF7	chr17	q22
HYPK	J3QT56	chr15	q15.3	-0.0882085	0.84879	0.57998
BAG1	J3QTA2;Q99933;Q99933-3;Q99933-2;A0A0U1RR89	chr9	p13.3	-0.486833	0.182555	0.0201038
CHCHD6	J3QTA6;Q9BRQ6;J3QTB2;H0Y922	chr3	q21.3	-0.331321	0.466554	0.128449
TPSAB1;TPSB2;TPSD1	J3QTS8;A0A087WUI4;A0A087X1U0;Q15661-2;Q15661;P20231;A0A0C4DGM1;A0A0C4DFZ7;Q9BZJ3-2;Q9BZJ3	chr16	p13.3	0.164288	0.902286	0.704724
CXXC4	J9JIF5;Q9H2H0	chr4	q24	0.501027	0.337143	0.0664094
RWDD4	K4DI92;Q6NW29;D6R9C7;D6RCM5;D6RDH6;E7EV43;Q6NW29-2	chr4	q35.1	0.451552	0.279205	0.0464226
CUL4B	K4DI93	chrX	q24	0.189972	0.558349	0.194964
WBP2	K7EIJ0;K7ENL2;A6NG10;K7EMC9;Q969T9;Q969T9-2;K7EIN1;K7ESN4;K7EIK1	chr17	q25.1	0.253773	0.427545	0.108041
CYGB	K7EIM9;Q8WWM9	chr17	q25.1
SMAD4	K7EIU8;Q13485;K7ES96;K7EL18;K7EIJ2;K7EL15;A0A087WUF3;K7ELK2;K7ENG1	chr18	q21.2	0.144122	0.641204	0.273219
EML2	K7EIZ0	chr19	q13.32	-0.301102	0.7831	0.461938
ILF3	K7EJ09	chr19	p13.2	-0.713929	0.488277	0.143355
CALR	K7EJB9	chr19	p13.13	-0.467213	0.718995	0.366656
ACTN4	K7EJH8	chr19	q13.2
YIF1B	K7EJQ6;Q5BJH7-2;K7EPQ7	chr19	q13.2
H3-3B;H3-3A	K7EK07;P84243;K7EMV3;A0A590UJJ6;B4DEB1;K7ES00;K7EP01	chr17	q25.1	-0.701066	0.393761	0.0911155
STAT5A	K7EK35;P42229;P42229-2;K7EIF9;K7EM17;C9JVV6	chr17	q21.2	0.0360688	0.977216	0.909902
EIF3K	K7EK53;B4DQ48	chr19	q13.2
LONP1	K7EKE6;K7EJE8;P36776-2;P36776;P36776-3;K7ER27;K7ERR6;K7EQF8;K7ER56	chr19	p13.3	-0.108274	0.888827	0.674093
EVPL	K7EKI0;Q92817	chr17	q25.1	0.285565	0.795217	0.478617
ILF3	K7EKJ9	chr19	p13.2	-0.0307273	0.980907	0.923939
SMIM24	K7EKM7;O75264	chr19	p13.3	0.475311	0.665677	0.300337
TMUB2	K7EKW3;E7ESS3;Q71RG4-2;Q71RG4;Q71RG4-3	chr17	q21.31	0.294943	0.438165	0.113589
ARRB2	K7EL17	chr17	p13.2
CDC37	K7EL68	chr19	p13.2
VMP1	K7EL93;K7EL74;K7ENU2;K7EK01;K7EMI0;K7ELS2;Q96GC9;K7EMN6	chr17	q23.1	0.0420105	0.970137	0.878348
GID4	K7ELH7;K7ENE2;Q8IVV7;K4DI96	chr17	p11.2	0.0459777	0.966223	0.866488
DPY19L3	K7ELH8;Q6ZPD9;K7ELG1;Q6ZPD9-2;Q8N6Q4	chr19	q13.11	0.0766661	0.908345	0.719397
PRKCSH	K7ELL7;P14314;K7EPW7;K7EKX1;K7EJ70;K7EIP3;K7EL27	chr19	p13.2	-0.505698	0.0985612	0.00630195
TMEM205	K7ELQ9;Q6UW68;K7EM09;K7EPR0;K7ER05;K7EJQ9;K7EMV9	chr19	p13.2	-0.466035	0.491847	0.148032
ACBD4	K7EM05;Q8NC06;Q8NC06-2;K7EMH4;Q8NC06-3	chr17	q21.31
RPS15	K7EM56;A0A0B4J2B4;S4R417;K7ELC2;S4R456;A0A1Y8EIB3	chr19	p13.3	-0.199734	0.742883	0.396777
UBALD1	K7EM88;K7EQ49;Q8TB05;A0A075B769;K7EM52;D3DUE0;K7EKR5;Q8TB05-2	chr16	p13.3
SPINT2	K7EM91;O43291-2;O43291;K7ES27	chr19	q13.2
ACAA2	K7EME0;K7EJ68;K7EJB1	chr18	q21.1
SHFL	K7EML3	chr19	p13.2
SPC24	K7EMX1;K7EJH0;K7EJV2;K7ESQ2;Q8NBT2;Q8NBT2-2;K7ERQ7;A0A0A0MSN0	chr19	p13.2	0.497681	0.252966	0.0379294
ELOF1	K7EN05;K7EPC8;A0A024R7E8;K7EQ44;K7EMV4;P60002	chr19	p13.2	-0.0320275	0.987235	0.944363
FUT5;FUT3;FUT6	K7ENC0;P21217;Q11128;P51993;P51993-2	chr19	p13.3
NARS1	K7ENF0	chr18	q21.31	0.128731	0.759539	0.421104
U2AF2	K7ENG2	chr19	q13.42	-0.157205	0.864878	0.626695
DNMT1	K7ENQ6;K7ERQ1	chr19	p13.2
CYTH1	K7ENQ8;K7ERV8;K7EKA2;K7ENH6	chr17	q25.3
STK11	K7EP59;Q15831;Q15831-2;K7EQN8;K7EMR0	chr19	p13.3	-0.0663534	0.904663	0.709717
RBM42	K7EP90;Q9BTD8-4;Q9BTD8-2;Q9BTD8-3;Q9BTD8;K7ER08;K7EQ03;K7EML2	chr19	q13.12	0.0796996	0.858874	0.609799
TMEM161A	K7EPA3;Q9NX61-2;Q9NX61;K7EQE7;K7EQ34;U3KQT6;K7EKY7	chr19	p13.11	0.0405329	0.976447	0.907394
MGRN1	K7EPJ5;O60291-4;O60291;O60291-3;O60291-2;B4DR12;K7ERA1;K7EJN3;K7EIM7	chr16	p13.3	0.257012	0.824199	0.528408
HDGFL2	K7EPS6	chr19	p13.3
C19orf12	K7EPS8;Q9NSK7-3;Q9NSK7-4;F8W6J3;Q9NSK7-2	chr19	q12	0.150645	0.848031	0.576558
UNC13D	K7EQ37;K7EM66	chr17	q25.1
DAZAP1	K7EQ55;K7EK33;Q96EP5;Q96EP5-2;K7EQ02	chr19	p13.3	-0.0665449	0.858874	0.609514
FZR1	K7EQT1;Q9UM11-3;Q9UM11-2;Q9UM11	chr19	p13.3
APOC4-APOC2;APOC2	K7ER74;P02655;Q6P163;V9GYJ8	chr19	q13.32	-0.441675	0.741463	0.395014
ACAA2	K7ER88	chr18	q21.1	-0.649456	0.283399	0.0477834
EIF3G	K7ER90	chr19	p13.2
KDSR	K7ERC8;Q06136;Q06136-2;K7EQS7	chr18	q21.33	0.20289	0.65317	0.285527
ICAM3	K7ERF0	chr19	p13.2
CFD	K7ERG9;P00746	chr19	p13.3
APOC1	K7ERI9;P02654;K7EJI9;K7ELM9;K7EPF9;K7EKP1	chr19	q13.32	-1.30953	0.0736761	0.00387118
ROGDI	K7ERP1;K7EPS3;Q9GZN7;K7EMJ5;K7EID1;K7EJ96;K7EL91;K7ERN3	chr16	p13.3	-0.138625	0.864374	0.624182
UBE2O	K7ES11	chr17	q25.1
SBNO2	K7ES28;Q9Y2G9-3;Q9Y2G9	chr19	p13.3	0.112032	0.869101	0.636083
MRPL4	K7ES61;Q9BYD3;X6RAY8;Q9BYD3-2;K7ELQ0;K7ELF1;K7EKI4;K7EJ73	chr19	p13.2	-0.0127238	0.983488	0.935102
TUBB6	K7ES63	chr18	p11.21
CAPNS1	K7ES78	chr19	q13.12
CDIP1	K7ESA8;H3BTN7;K7ELR4;Q9H305-3;Q9H305-2;Q9H305;K7ENR4	chr16	p13.3
UBA2	K7ESK7	chr19	q13.11	-0.0525587	0.979252	0.915211
EML2	K7ESL7	chr19	q13.32	-0.0521799	0.933099	0.787694
ZCCHC2	K7ESN2;Q9C0B9;K7EKB8;A0A087WXC7;Q9C0B9-2	chr18	q21.33
DCAKD	K7ESP4;Q8WVC6;Q8WVC6-2	chr17	q21.31	0.0851312	0.854069	0.593965
GYPA	K9JIK7;Q13030;E9PH25;E7EQF3;E9PD10;A0A087WU29;A0A0C4DFT7;P02724-3;P02724-2;P02724	chr4	q31.21
SLC35A4	L0R6Q1	chr5	q31.3	0.212834	0.786274	0.467345
ASDURF	L0R819;U3KQP1;U3KQP6;U3KQ49	chr2	q32.2	-0.160332	0.667435	0.302614
MIEF1	L0R8F8	chr22	q13.1	-0.030255	0.978291	0.913435
SARS2	M0QWZ7;Q9NP81;Q9NP81-2;M0R2C6;M0R259;B4DJM9;M0QX29;M0R2H5;M0R1C0	chr19	q13.2	-0.17935	0.66338	0.298027
ZNF550	M0QWZ8;A0A0C4DGB4;Q7Z398-2;Q7Z398	chr19	q13.43
ZNF649	M0QX90;Q9BS31	chr19	q13.41
MCOLN1	M0QXD0;Q9GZU1	chr19	p13.2	-0.0065566	0.995984	0.975325
ZNF428	M0QXZ5;Q96B54	chr19	q13.31	0.532812	0.13341	0.0109788
PLA2G4C	M0QY18;M0R339;M0QZB1;Q9UP65-2;Q9UP65;Q9UP65-3	chr19	q13.33
ZFP36	M0QY76;P26651	chr19	q13.2	-0.153559	0.813669	0.507693
KXD1	M0QY77;Q9BQD3;M0R0B4;M0R2G3;M0R228;M0QX74;M0QXP3;M0QXN9	chr19	p13.11	-0.0151592	0.980907	0.923573
HNRNPL	M0QYL7	chr19	q13.2	0.271769	0.65317	0.285252
TUBB4A	M0QYM7;M0R042	chr19	p13.3
CLEC4M;CD209	M0QYX2;M0R0P0;E7ENS9;M0QZ42;H7BXU4;M0QZG5;Q9NNX6-11;Q9NNX6;Q9H2X3;Q9NNX6-2;Q9NNX6-10;Q9NNX6-6;Q9H2X3-8;Q9NNX6-7;Q9H2X3-10;Q9H2X3-4;Q9H2X3-5;Q9H2X3-3;Q9NNX6-3;Q9NNX6-12;Q9H2X3-9;Q9H2X3-2;Q9NNX6-8;Q9H2X3-7;Q9H2X3-6;Q9NNX6-5	chr19	p13.2	-0.580521	0.581265	0.213615
GRAMD1A	M0QZ12;Q96CP6-2;Q96CP6-3;Q96CP6;S4R3I2;M0R0J9	chr19	q13.11
SAMD4B	M0QZ22;Q5PRF9;A0A087WZT0;M0R0X3;M0QY61;M0QXV2;M0QX45	chr19	q13.2	-0.198048	0.47127	0.132008
HRC	M0QZ43;P23327	chr19	q13.33
FCHO1	M0QZI3;O14526;O14526-2;A0A0C3SFZ9;O14526-3;M0R1K4;M0R3E5;M0QZI9;M0QXD1;M0R3E7;M0QY09;M0QZE1;M0QZS1;M0QXW2;M0R107;M0R2J7;M0QZF0;M0QYT8;M0QYA9;M0QXY1	chr19	p13.11	-0.0938867	0.78202	0.459689
HNRNPM	M0QZM1	chr19	p13.2	0.17976	0.756568	0.415949
CD37	M0QZP6;B7ZAN3;P11049-3;P11049-2;P11049	chr19	q13.33
MED25;PTOV1	M0QZQ2;Q71SY5-4;Q71SY5-5;Q71SY5;Q71SY5-6;M0QYR4;M0QZB9	chr19	q13.33	-0.0403456	0.906496	0.713987
ARHGEF1	M0QZR4;Q92888;Q92888-2;M0QYC1;M0QYS3;M0QZH8;M0QXV6;M0R3H5;REV__Q9BZR6;REV__H7C0V4;REV__H7C215	chr19	q13.2	-0.0999136	0.808085	0.499043
HNRNPM	M0R019	chr19	p13.2	-0.167592	0.706821	0.351038
MPND	M0R044;W4VSR2;Q8N594-2;Q8N594;M0R0F2;M0R189;M0QXK5	chr19	p13.3
SAE1	M0R054;M0QYM8;M0R286	chr19	q13.32
AP2S1	M0R0N4;M0QYZ2;P53680;X6R390;P53680-2;M0QZ21;M0R1S0	chr19	q13.32	-0.101179	0.725038	0.374
ZNF414	M0R0Q5	chr19	p13.2
EMP3	M0R122;M0QZ66;P54852;M0QXN1	chr19	q13.33	0.695979	0.119766	0.00917226
RPL18A	M0R1A7;M0R3D6	chr19	p13.11	-0.451831	0.544046	0.183524
KCNN4	M0R1J0;D1MQ08;O15554;M0QZ70	chr19	q13.31	-0.969939	0.137333	0.0117962
ZNF446	M0R202;Q9NWS9-2;Q9NWS9;A0A0B4J2G2;A0A0A0MR84;M0R034	chr19	q13.43	-0.254406	0.477544	0.136228
NAPA	M0R213	chr19	q13.33
MRPL34	M0R226;Q9BQ48	chr19	p13.11	0.0143214	0.989653	0.949051
ZNF417;ZSCAN9;ZNF623	M0R230;Q8TAU3;M0R2A6;M0R082;M0R0M6;M0R178;S4R2X8;E9PQL7;O15535;O15535-2;O75123-2;O75123	chr19	q13.43	-0.191741	0.608434	0.240425
ECH1	M0R248	chr19	q13.2
FCGRT	M0R266	chr19	q13.33
SNRPA	M0R268	chr19	q13.2
NXNL1	M0R296;Q96CM4	chr19	p13.11	-0.226073	0.893512	0.684943
EMC10	M0R2A0;Q5UCC4-2;Q5UCC4;M0QYY4;M0R030	chr19	q13.33	-0.244819	0.490515	0.146449
POLD1	M0R2B7;P28340;A0A087WYJ2;M0QZR8;A0A2R8Y7K6;A0A2R8Y705;M0QXQ2;M0R3H8;M0R2J2	chr19	q13.33	0.160536	0.549061	0.187281
ARHGEF1	M0R2C7	chr19	q13.2
SHKBP1	M0R2P6;Q8TBC3;M0R0S1;M0R0S2;M0QZF4;M0QYB1;M0R0E3;M0R0K4;M0R204;M0R1G0;M0QZE8;Q8TBC3-2;M0R2U6;M0QZF2;M0QXA4;M0QYJ9	chr19	q13.2	-0.447101	0.108494	0.00750834
SUGP2	M0R2Z9;Q8IX01;Q8IX01-4;Q8IX01-3;M0R3F6;M0R216;M0R065;M0R2Y3;M0R1Y3	chr19	p13.11	0.226917	0.470067	0.131332
EPS15L1	M0R330	chr19	p13.11
SPHK2	M0R344;Q9NRA0-4;Q9NRA0-2;Q9NRA0;Q9NRA0-5;Q9NRA0-3;M0R0E9;A0A075B7A1;E9PCV4;M0QXX5;M0QZP3	chr19	q13.33	-0.145694	0.852086	0.586422
IRF3	M0R3C2	chr19	q13.33
RABAC1	M0R3D4;Q9UI14;M0R1H9;M0QXH1	chr19	q13.2	-0.204669	0.604115	0.23483
IRF7	M9RSF4;Q92985-4;Q92985-2;Q92985;A0A3B3ISS4;E9PR03;A0A3B3ISC0;E9PSE3;Q92985-3	chr11	p15.5	-0.207433	0.786274	0.467164
DNASE2	O00115;O00115-2;K7ENE5	chr19	p13.13	-0.36721	0.604115	0.234504
AGPS	O00116;A0A1B0GWA2;A0A2R8YEL0;B8ZZ81	chr2	q31.2	0.117327	0.714298	0.360267
KIF2A	O00139;O00139-4;A0A6Q8PG37;O00139-1;O00139-5;A0A6Q8PGH7;D6R9M0;A0A6Q8PGG1	chr5	q12.1	-0.0731033	0.861503	0.619285
TK2	O00142;O00142-6;H3BP77;A0A0A0MSY7;O00142-2;O00142-4;O00142-3;O00142-5;J3KS73;J3QRP0;J3QL12;J3KRW8;H3BV57	chr16	q21	-0.533601	0.178928	0.0193454
DDX39A;DDX39B	O00148;O00148-2;O00148-3;K7EQN7;A0A0D9SEM9;K7EPJ3;K7EN69;K7ENP6;K7EL56;K7EIL8;F6SXL5	chr19	p13.12	0.11756	0.714298	0.360405
PDLIM1	O00151	chr10	q23.33	-0.592388	0.24285	0.0349592
ACOT7;ACOT7L	O00154-4;O00154-7;O00154;O00154-5;K7EKP8;O00154-2;O00154-3;Q6ZUV0	chr1	p36.31	0.147859	0.806732	0.495304
MYO1C	O00159-3;F5H6E2;O00159;O00159-2;I3L3Y6;I3L501;I3L3F5	chr17	p13.3	-0.367924	0.367159	0.0794131
MYO1F	O00160;M0QY89;M0QXU5;M0QXU2	chr19	p13.2	0.145982	0.884888	0.667381
SNAP23	O00161;O00161-2;H3BM38;H3BV99;H3BP15;H3BQY9;H3BNE1;H3BR18;H3BPJ0;H3BR99;H3BNG6;H3BU94	chr15	q15.1	0.0216239	0.973826	0.898944
HAX1	O00165;O00165-2;O00165-5;O00165-3;Q5VYD6;O00165-4;O00165-6	chr1	q21.3	-0.102928	0.840127	0.556909
AIP	O00170;E9PMH2;V9GYQ3	chr11	q13.2	-0.142695	0.629824	0.259443
GTPBP1	O00178;F5H716;B0QY59;F5H257;F8WAZ4;H0YGA8	chr22	q13.1	-0.215938	0.375252	0.0830992
LGALS9;LGALS9C;LGALS9B	O00182-3;O00182-2;O00182-6;O00182;O00182-5;O00182-4;J3KSY2;Q3B8N2-2;Q6DKI2;Q3B8N2;J3QS92;J3KSA0	chr17	q11.2	-0.895993	0.091511	0.00550801
STXBP3	O00186	chr1	p13.3	-0.352613	0.0363137	0.00121975
SMAP;C11orf58	O00193;E9PM92;E9PRZ9;E9PQA1	chrNA		-0.0404957	0.950656	0.827034
RAB27B	O00194;K7ES41;K7EJ38	chr18	q21.2	0.271725	0.790844	0.471983
AP3B1;AP3B2	O00203;O00203-3;A0A590UJE5;H0YBD0;A0A590UK64;A0A590UK30;F5GWU4;F5GYB0;A0A590UJ44;A0A590UK69	chr5	q14.1	-0.427523	0.0136382	0.00027275
LGALS8	O00214-2;F6V2D4;O00214;E9PN19;H7BXD8;Q5T3P9;B1ANM0;E9PJ77;E9PRN3	chr1	q43	0.177764	0.761706	0.426972
NDUFS8	O00217;E9PPW7;E9PKH6;E9PN51;F8W9K7;H0YDT4;Q08E91	chr11	q13.2	-0.356783	0.297049	0.0515987
NFKBIE	O00221;Q7LC14;H0Y4W4;H3BNC2	chr6	p21.1	0.217997	0.65317	0.28545
PSMD11	O00231;O00231-2;J3QRY4;J3QS13;J3KSW3	chr17	q11.2	0.00773193	0.982507	0.930024
PSMD12	O00232;O00232-2;J3KTJ5;J3KSK1	chr17	q24.2	0.0114938	0.975732	0.905016
PSMD9	O00233;J3KN29;F5H5V4;F5GX23;O00233-2;F5H7X1;F5H169;O00233-3	chr12	q24.31	-0.0069419	0.991288	0.952284
SIRPB1	O00241;H3BRP9;H3BV43;H3BML4;H9KV29;O00241-2	chr20	p13	0.00531736	0.997392	0.990196
ATOX1	O00244;E5RIM7;E5RGN3	chr5	q33.1	0.0967794	0.829129	0.534528
MEN1	O00255-2;O00255;A0A5F9ZHS3;E7EN32;O00255-3;A0A5F9ZI68;E7ENS2;Q9GZQ5	chr11	q13.1	-0.1416	0.559509	0.195519
CBX4	O00257;O00257-3;F8WCW6;I3L4F1	chr17	q25.3	-0.0244636	0.970732	0.888417
PGRMC1	O00264;O00264-2	chrX	q24	0.412261	0.349329	0.0717851
SUPT5H	O00267;O00267-2;M0QYL9;M0R2M5	chr19	q13.2	0.0669612	0.767344	0.43779
TAF4	O00268;A0A0G2JRY5;V9GY14;V9GY03	chr20	q13.33	0.0850832	0.727465	0.378644
DFFA	O00273-2	chr1	p36.22	-0.0957591	0.864074	0.623303
DFFA	O00273;K7ERT1	chr1	p36.22	0.128288	0.633064	0.26334
RFXAP	O00287	chr13	q13.3	-0.0985984	0.843369	0.565349
HIP1	O00291;O00291-4;O00291-3;C9JMG5	chr7	q11.23	0.159131	0.766949	0.437113
CLIC1	O00299	chr6	p21.33	0.2965	0.333998	0.0649486
EIF3F	O00303;H0YDT6;E9PQV8;A0A1W2PP79	chr11	p15.4	-0.036139	0.921113	0.752147
WWP2	O00308;O00308-2;O00308-3;O00308-4;H3BS79;H3BPJ8;H3BRX8	chr16	q22.1	0.220822	0.564942	0.200659
ARNTL	O00327-6;A0A669KBF4;O00327-3;O00327-5;O00327-4;O00327-8;O00327;E9PL54;E9PKN1;E9PKG7;H0YER9	chr11	p15.3
PDHX	O00330-3;O00330;E9PLU0;O00330-2;H0YD97;E9PRI6	chr11	p13	-0.363086	0.371252	0.0808328
QSOX1	O00391;O00391-2	chr1	q25.2	-0.0085321	0.996775	0.978827
DCTN6	O00399;E5RK00;E5RFU3	chr8	p12	0.0954059	0.756274	0.415648
SLC33A1	O00400;A0A2R8YF57;H7C562;H7C577;A0A2R8Y5I5;A0A2R8YEX5;A0A2R8Y359;H7C532;A0A2R8Y6H1	chr3	q25.31	0.131895	0.85452	0.595139
WASL	O00401	chr7	q31.32	-0.22183	0.654978	0.287787
PDE2A	O00408-4;O00408-3;O00408;E9PEF1;O00408-5;O00408-6;O00408-2;F5H130;H0YFL1	chr11	q13.4
FOXN3	O00409-2;O00409;H0YJ54;H0YJG3;H0YJ94;H0YJ22;G3V3A7;H0YJY0	chr14	q32.11	-0.123038	0.851289	0.584699
IPO5	O00410;O00410-3;H0Y8C6;O00410-2;E7ETV3;E7EQT5;E7EV12;E7EWK4;E7EX05;H0Y3V4;E7ESZ1;E7ETV8;C9JZD8;C9JQT6;C9J875;C9JXE0;C9JZ53;F8WF30;C9J583	chr13	q32.2	-0.658119	7.7385e-05	4.015e-07
POLRMT	O00411;K7EMH3;K7ESD1	chr19	p13.3	-0.362046	0.471818	0.132614
EEF2K	O00418;H3BRH4	chr16	p12.2	-0.0184915	0.97939	0.916443
CCRL2	O00421;O00421-2	chr3	p21.31
SAP18	O00422-2	chr13	q12.11	-0.143961	0.519725	0.16603
IGF2BP3	O00425;O00425-2;F8WD15	chr7	p15.3	1.06028	0.174048	0.0180658
DNM1L	O00429-2;O00429-4;O00429-8;O00429-9	chr12	p11.21	0.141093	0.780814	0.457837
DNM1L	O00429;O00429-3;O00429-6;O00429-5;O00429-7;F8VZ52;F8VUJ9;B4DDQ3;B4DPZ9;F8W1W3;F8VR28;F8VYL3;H0YI79;H0YHY4	chr12	p11.21	0.106452	0.758365	0.419528
RTCA	O00442-2;O00442;A6NIC1	chr1	p21.2	-0.198417	0.679794	0.315392
PIK3C2A	O00443;A0A0C4DGF9;O00443-2;E9PPP3	chr11	p15.1	0.330376	0.234826	0.0325991
IFRD1	O00458;A0A6Q8PHD2;O00458-2;A0A6Q8PH75;A0A6Q8PF03;A0A6Q8PHN0;A0A6Q8PFA5;C9JA65;H0YEE3;E9PMY4;C9JNM6;C9JLG5	chr7	q31.1	-0.57118	0.179189	0.0194967
PIK3R2	O00459;E9PFP1;A0A087X257;V9GYJ4;A0A5F9ZHY3	chr19	p13.11	-0.0838916	0.811625	0.505026
GOLIM4	O00461	chr3	q26.2
MANBA	O00462;A0A2R8YEC9;A0A2R8Y524;E9PFW2;A0A2R8Y4U7;A0A2R8YCE9;A0A2R8YE79;A0A2R8Y211;A0A2R8Y7A0;A0A2R8Y7N1;A0A2R8Y7A7	chr4	q24	0.249374	0.61368	0.244562
TRAF5	O00463-3;O00463;O00463-2	chr1	q32.3
EXOC5	O00471;F8W9B8	chr14	q22.3	0.148388	0.60503	0.235523
ELL2	O00472;O00472-2;D6RC27;H0Y8G1;A0A0U1RR08	chr5	q15	-0.0958954	0.906496	0.714213
BTN3A3;BTN3A2;BTN3A1	O00478;O00478-2;C9JZT5;C9JUV8;C9JQT8;C9J877;C9JNZ3;E9PRX1;E7EPR2;C9JVU4;C9J3Q8;E9PJE9;E9PFB8	chr6	p22.2	0.123917	0.826229	0.530904
HMGN4	O00479	chr6	p22.2	0.068302	0.930709	0.779871
BTN3A1	O00481;O00481-4;O00481-2;O00481-3	chr6	p22.2	0.00410779	0.997392	0.987263
NDUFA4	O00483	chr7	p21.3	-0.195332	0.785125	0.466121
PSMD14	O00487;C9JW37	chr2	q24.2	0.0317925	0.923709	0.758148
ZNF593	O00488;A9J4F5	chr1	p36.11	0.12455	0.837171	0.550971
BIN1	O00499-6;O00499-2;O00499;O00499-11;O00499-7;O00499-4;O00499-3;O00499-5;O00499-8	chr2	q14.3	0.333651	0.621068	0.250438
KPNA3	O00505;H0Y4S9	chr13	q14.2	-0.705105	1.7694e-06	4.0329e-09
STK25	O00506;O00506-3;O00506-2;H7C279;C9J6L2;C9JCC0;C9J232;C9JDH9;C9JN58;E7EM58;C9JJV0;C9JFA1	chr2	q37.3	0.185563	0.586283	0.218374
BCL9	O00512	chr1	q21.2	0.465094	0.164359	0.0166015
FAAH	O00519;A0A087WYA0	chr1	p33	0.270314	0.720996	0.369234
VWA5A	O00534;O00534-3;O00534-2;B4DHS6;O00534-4	chr11	q24.2	1.06134	0.0566749	0.00260831
PES1	O00541-2	chr22	q12.2
CACNA1A	O00555;A0A1C7CYY9;A0A1B0GTN7;A0A087WW63;A0A1B0GU81;A0A1B0GUS3;A0A1B0GTW2;K7EKF7;O00555-4;O00555-6;K7EQ95;O00555-5;A0A1B0GTI4;A0A590UJK2;B5TYJ1;A0A1B0GU74;A0A384DVW2;O00555-2;O00555-3;A0A1B0GUM7	chr19	p13.13	0.312535	0.271297	0.0435455
SDCBP	O00560;O00560-3;O00560-2;B4DHN5;E9PBU7;G5EA09	chr8	q12.1	0.131237	0.862918	0.621516
PITPNM1	O00562-2;O00562;E9PMZ6;E9PMS0;E9PSD1	chr11	q13.2	-0.100541	0.836885	0.549959
MPHOSPH10	O00566;U3KQ48	chr2	p13.3	0.0626556	0.914478	0.732099
NOP56	O00567;A0A494C128;Q5JXT2;H0YDU4;H0Y653	chr20	p13	-0.432329	0.236347	0.0330114
DDX3X	O00571;A0A0D9SF53;A0A0D9SG12;A0A2R8YF78;A0A0D9SFB3;A0A2R8Y645;A0A2U3TZJ9;O00571-2;F6S8Q4;A0A2R8YDH3;A0A2R8Y7T2;A0A2R8Y650;A0A2R8YCU0;A0A087WVZ1;A0A2R8YF89;A0A087WX09;A0A2R8Y770	chrX	p11.4	0.175893	0.432592	0.110483
PODXL	O00592;O00592-2;G3V0E6	chr7	q32.3	0.28491	0.776096	0.450325
FCN1;FCN2	O00602;A0A087WVE2;Q15485-2	chr9	q34.3	0.178895	0.895864	0.69264
PEX12	O00623;A0A075B773;K7ELY8	chr17	q12	0.0951531	0.894474	0.688445
PIR	O00625	chrX	p22.2	0.332625	0.564942	0.200802
KPNA4	O00629;H7C4F6	chr3	q25.33	-0.0662745	0.763878	0.431152
TRIM38	O00635	chr6	p22.2	0.0417352	0.925535	0.762212
E2F3	O00716-2	chr6	p22.3	0.238681	0.659833	0.292001
PPP6C	O00743;O00743-3;O00743-2;Q5T1S7	chr9	q33.3	-0.178411	0.260338	0.0400688
MAN2B1	O00754;O00754-2;M0QZ24;M0R174;M0R2P5;M0QYZ1;M0QZG6	chr19	p13.13	-0.498921	0.498214	0.151986
FBP2	O00757	chr9	q22.32	-0.203138	0.892825	0.682636
UBE2C	O00762;O00762-3;O00762-4;A0A0A0MSE8;A0A087WVK1;K4DI81;O00762-2	chr20	q13.12	0.170525	0.873918	0.645431
ACACB	O00763-2;O00763;O00763-3;F8W8T8;H0YGH5;A0A087WUA1	chr12	q24.11	0.214442	0.770722	0.442962
PDXK	O00764;F2Z2Y4;O00764-3;O00764-2;A8MV33	chr21	q22.3	-0.138106	0.805169	0.493089
SH2B2	O14492;O14492-2;C9JK89	chr7	q22.1	0.00797441	0.993862	0.966765
ARID1A	O14497;O14497-2;H0Y488;A0A1B0GTU5;O14497-3;A0A087WUV6;H0YEW5;H0YCU6	chr1	p36.11	0.132012	0.52365	0.168698
CDK2AP1;CDK2AP2	O14519-2;O14519;O75956;F5GZF0;E9PKR4	chr12	q24.31	0.085814	0.913273	0.730026
C2CD2L	O14523-2;O14523;E9PK05	chr11	q23.3	-0.216958	0.547151	0.185031
NEMP1	O14524;O14524-2;G3V5K2	chr12	q13.3	0.264791	0.641558	0.273755
TXNDC9	O14530;O14530-2;B8ZZX4;F8WCJ3;F8WBV5;G3XAJ4	chr2	q11.2	-0.0469197	0.906972	0.717657
TRAFD1	O14545;F8VNX8;F8VVF3;O14545-2;F8VWK2;S4R2Z9	chr12	q24.13	-0.0495747	0.945039	0.815006
[truncated: 8,126 more rows]

## Sheet: 5B
	genetic.subgroup	t11.14	HRD	HRD	t11.14	HRD	unclassified	HRD	t11.14	t4.14	HRD	t11.14	HRD	t11.14	HRD	t4.14	t11.14	t11.14	HRD	HRD	t4.14	unclassified	t4.14	t11.14	HRD	HRD	t11.14	HRD	HRD	t11.14	HRD	t4.14	t4.14	t11.14	t4.14	t11.14	t4.14	HRD	HRD	t11.14	HRD	t14.16	t11.14	HRD	HRD	HRD	HRD	HRD	HRD
	chr9q status (0 = no gain, 1 = gain)	0	1	1	0	1	0	1	0	1	1	1	1	0	1	0	1	0	1	1	0	0	0	0	1	1	0	1	1	0	1	0	0	0	1	0	0	1	1	1	1	0	0	1	1	1	1	1	1
	chr1q status ( 0 = no gain, 1 = gain of one copy, 2 = gain of two or more copies))	0	0	0	1	0	1	1	0	1	1	0	0	0	0	1	0	0	0	0	1	1	1	0	0	1	0	0	0	0	0	0	1	1	1	0	0	1	1	0	1	1	1	1	0	1	1	0	0
	chr13q status (0 = no deletion, 1 = deletion)	0	0	0	0	0	0	1	0	2	0	0	0	0	0	2	0	0	0	0	1	1	0	0	0	2	1	0	0	0	1	0	0	1	0	0	0	0	1	0	2	0	0	0	1	1	0	1	0
	chr17 status (0 = no deletion, 1 = deletion)	0	1	0	0	0	0	0	0	0	0	0	0	0	0	0	0	0	0	0	0	0	1	0	0	0	0	0	0	0	0	0	0	0	1	0	0	0	0	0	0	0	0	0	0	0	0	1	0
ID	chr13	TMT10.plex01	TMT10.plex04	TMT10.plex05	TMT10.plex06	TMT10.plex07	TMT10.plex08	TMT10.plex10	TMT11.plex01	TMT11.plex03	TMT11.plex04	TMT11.plex05	TMT11.plex06	TMT11.plex07	TMT11.plex08	TMT11.plex09	TMT12.plex01	TMT12.plex02	TMT12.plex04	TMT12.plex05	TMT12.plex06	TMT12.plex08	TMT12.plex10	TMT13.plex01	TMT13.plex03	TMT13.plex04	TMT13.plex05	TMT13.plex06	TMT13.plex07	TMT13.plex08	TMT13.plex09	TMT13.plex10	TMT14.plex01	TMT14.plex02	TMT14.plex03	TMT14.plex04	TMT14.plex05	TMT14.plex06	TMT14.plex08	TMT14.plex09	TMT14.plex10	TMT15.plex01	TMT15.plex02	TMT15.plex03	TMT15.plex04	TMT15.plex05	TMT15.plex06	TMT15.plex07	TMT15.plex08
ARHGEF7	1	0.414668	0.476148	0.582669	-0.885596	0.808808	-0.58402	-0.940913	1.28847	0.549559	1.57672	0.59348	0.871903	0.651739	0.586917	0.577684	0.544898	0.739035	0.680011	0.709075	0.33811	-0.553268	-0.267024	1.10164	0.28551	-1.02936	1.19044	1.18799	1.36717	1.26802	0.224152	0.506145	-0.0157759	-0.800588	0.540174	0.732719	1.12751	-0.147029	-0.766537	1.20562	0.2593	-0.125396	-0.0211074	-0.501332	0.196901	-0.503067	0.0223318	-0.100459	0.507727
DIS3	1	0.926066	0.656443	-0.478482	-0.917457	0.263312	-0.893186	-0.756832	0.329603	-0.299926	-0.599927	-0.316121	-2.62061	0.350897	0.925158	-0.374145	1.37068	0.1365	-0.211029	0.764256	-0.445862	-2.4306	-0.64986	0.593524	1.04008	-0.775296	0.833664	0.106644	0.707462	1.25246	0.991787	-0.463199	-0.656766	0.797675	-1.17354	-0.162089	1.47494	-1.01846	-0.375992	0.744254	-1.06746	-1.87397	-1.97325	0.703419	1.61016	-1.28831	0.842626	0.791499	-0.29123
GTF2F1	0	1.0277	0.94157	0.330547	-1.20559	2.46025	-1.48528	-1.09096	0.299488	-1.06709	-0.438564	1.04859	0.423021	-0.904306	1.3301	-1.20198	0.931384	0.0506826	0.776046	0.858378	-1.52911	-0.861412	-0.752676	0.184827	2.01139	-1.46116	-0.344952	0.743399	0.574849	0.536021	0.250782	-0.670164	-0.934407	-0.559333	-0.742421	-1.23068	1.09858	-0.255651	0.232201	0.521197	-0.708465	0.542042	-0.289813	0.51702	1.54044	-1.55711	1.15825	-0.222753	-0.48939
GTF2F2	1	0.903367	0.928555	0.914486	-1.68223	2.14872	-1.38245	-0.941418	-0.0908233	-1.00029	-0.140772	0.98568	0.571667	0.0244516	1.48839	-0.940105	0.425282	-0.556227	0.834714	0.689876	-1.57937	-0.807887	-0.590452	0.946931	1.60116	-0.416341	-0.298231	1.06128	0.879695	0.606387	0.87746	-0.776656	-1.2202	-0.462653	-0.847111	-0.590245	1.03372	-1.48742	0.23834	0.640973	-0.969639	0.45959	-0.205101	0.0799294	1.73788	-0.952218	1.08469	-0.100835	-0.2372
GTF3A	1	1.67639	0.388629	1.03191	-0.849721	0.401403	-1.27025	-1.41641	0.0402532	-2.0096	0.342726	0.268574	0.179959	-1.14678	-0.433171	-0.0807566	0.663345	0.318926	-0.140084	0.414918	-1.16404	-2.00629	-0.309812	0.0516558	1.02464	-1.36879	-1.08813	1.23651	0.305168	0.303325	0.709195	0.534233	-0.64968	-0.890389	-0.0644568	-0.328159	0.744586	-0.885561	-1.68229	-0.734779	-0.053418	-0.443314	-1.95518	0.444264	1.42908	-0.801512	0.338008	0.996365	0.672311
HMGB1	1	1.91147	1.37284	0.545445	-0.734226	0.684968	-1.94005	-1.70852	1.89658	-1.58735	0.863925	0.364982	0.118885	0.554025	-0.373661	-0.959653	0.773088	0.326288	-0.363892	-0.684616	-0.854516	-1.70529	-0.304368	0.96903	-0.318078	-1.55721	0.0436272	0.339646	0.0116828	1.79757	-0.65045	-0.136118	-1.55222	1.51024	-0.976338	1.37873	0.823987	-1.80548	0.00032597	1.97299	-0.213286	-1.49681	1.96843	-0.133743	-0.645728	-1.14212	0.555582	-0.394319	-0.783082
HSPH1	1	1.88864	-0.408959	-0.734364	-2.3691	-0.580267	-0.998788	-1.70023	0.0227692	-1.08434	-0.440119	-1.4026	-0.755071	-0.322374	0.130728	-0.411972	1.1744	-0.465863	-0.615837	-0.356115	-0.35283	-1.21868	-1.07374	0.573627	0.0567101	-1.39326	0.687981	-0.184863	-0.934676	0.945615	0.433196	0.255285	-1.16517	0.114367	-0.848613	0.549514	1.54743	-0.635687	-1.32445	-0.0502065	-0.539643	-0.661726	-0.719422	-0.746145	-0.135084	-1.02318	0.317319	-0.779603	0.888216
KPNA3	1	0.374274	0.79364	0.252936	-1.08059	0.55161	-0.103981	-0.0350573	-0.245551	0.211537	-0.338633	-0.403976	-0.222875	0.0364496	0.285868	-0.238002	0.340776	0.868548	0.794233	0.858095	0.0915529	-0.286023	-0.663559	0.231276	0.624556	-0.739606	0.105198	-0.183823	0.820619	0.15909	0.241615	1.46646	-0.539145	-0.375697	0.271757	0.208472	1.18694	-1.18988	0.182114	0.481016	-0.217638	-0.0541093	-0.230805	-0.178124	0.677641	0.246104	-0.786236	0.285653	0.906529
LRCH1	1	-0.277045	0.711933	0.568762	-0.380093	0.806656	-0.275332	-0.581971	0.397328	-0.118217	1.84218	1.1906	1.56297	0.847797	0.381687	0.0164061	0.223053	0.40354	1.02489	0.326348	0.519019	-0.540595	0.0226006	-0.139051	-0.0293103	-0.586142	0.347675	1.12384	1.02747	0.235832	0.591576	0.635684	-0.0949907	0.91677	0.528642	1.65189	0.664195	-0.405991	0.0279815	1.57694	0.312041	0.284214	-0.489996	0.153461	0.256175	0.146529	-0.220936	0.548382	0.842213
MYCBP2	1	1.04106	1.16534	1.19134	-0.293652	0.514644	-0.408342	-0.225595	1.25559	-0.0120153	0.00349132	1.05688	0.55631	1.00902	0.170542	-0.393107	1.86687	1.21562	0.313546	1.0141	-0.14055	-0.977723	-0.000228	1.5147	0.8348	-1.05762	0.552078	0.702471	0.959297	0.602116	0.527978	0.231313	-0.145337	0.11994	-0.125444	0.186406	0.597974	-0.110008	-1.00506	0.155986	-0.13389	0.220401	-0.452758	0.314083	-0.123256	-0.117886	0.808731	1.35487	0.557108
NAA16	1	0.688736	0.722816	0.391998	-0.771189	0.961221	0.158316	0.2445	1.40555	0.708817	0.860913	1.07112	0.818485	-0.200589	1.53985	0.196176	1.49348	-0.260118	0.652349	1.13366	-0.506458	-0.0604947	-0.175449	1.95455	2.11532	0.456372	0.7958	1.39278	1.38869	1.06075	0.639362	0.418206	-0.646895	-0.0300367	0.489972	-1.27633	1.6365	-0.425231	0.276982	1.50647	1.87459	-0.955217	0.016185	-0.409591	1.27751	-0.322985	0.55572	0.311784	0.24635
NAXD	1	0.378107	1.15118	1.29213	-1.09271	0.709831	-0.265876	-1.89861	0.89234	-1.83489	2.35045	0.320697	1.73706	1.59178	-1.13406	-0.569846	2.52048	0.834148	1.09754	2.50744	-1.14547	0.431417	-0.36755	1.36826	-0.915498	-0.698117	-0.390724	1.47069	2.30187	0.315965	0.0889652	1.15783	0.367862	0.329277	-0.506718	1.64731	1.59816	-0.739745	-0.210609	1.918	1.69848	-0.340585	-0.210102	-0.542328	0.464545	-0.783365	0.610082	1.72681	1.35165
RB1	1	3.01007	0.436926	-0.276519	1.33399	-1.10173	-0.782426	-1.34063	4.57181	0.855326	-1.27422	0.192059	0.581305	2.44487	0.0946246	-0.711485	1.55749	1.93445	0.397756	-0.280492	0.174464	-1.09136	0.238006	1.91414	0.0470051	-0.976382	3.03594	-0.255416	-0.0708715	0.690325	-0.596076	0.819329	-0.505841	0.616047	-0.102815	0.678315	0.659907	-1.99165	-2.00618	1.99256	1.02201	-0.695012	1.57197	-0.498176	0.439468	0.409783	-1.22575	-0.268282	1.0194
RNASEH2A	0	0.803684	0.670207	1.2178	0.585896	0.900735	-1.45614	0.123713	1.38438	0.372064	-0.45401	0.00673556	0.254288	0.503886	0.545678	-0.866118	1.40654	1.62976	0.923286	0.267112	-1.18283	-1.86017	0.334005	1.67572	-0.203813	-0.987228	0.127869	0.862713	0.331084	0.569838	0.224089	0.224408	-0.216301	1.83821	-0.434195	-0.651939	0.251663	-0.93517	0.749524	0.315077	0.534713	-0.678414	0.222043	0.0433019	1.70704	0.076143	0.425001	-0.498515	0.0553753
RNASEH2B	1	1.06284	0.505319	0.857499	0.517224	0.607434	-1.05377	0.11006	2.23963	0.0834784	-0.557028	-1.07272	0.190489	0.885017	0.929442	-1.4572	0.862276	1.17193	0.831676	0.539541	-1.08929	-1.12778	-0.378784	1.57594	0.233479	-0.949634	-0.430329	1.03595	0.390413	0.909329	0.0914086	-0.0490587	-1.1419	1.58883	-0.516788	-0.645899	0.458725	-0.72254	0.41601	-0.088117	0.175302	-0.696029	-0.127199	-0.0715852	1.56668	-0.953157	0.534629	-0.211093	0.189897
SUCLA2	1	0.0454247	1.21575	1.71747	-0.219294	0.326916	-0.86765	-0.488858	0.318929	-2.6639	3.05684	0.246492	0.753384	-0.0932041	1.02848	-3.08187	0.996463	-0.0518397	-0.154332	0.838134	-2.8203	1.03676	-0.973184	0.788279	0.922762	-0.14738	0.905106	1.52243	2.36298	1.32901	0.646247	0.0564728	-0.571131	0.319066	0.108769	-0.434656	1.37616	-1.9102	-0.216734	1.01731	-1.19562	-0.775074	-0.841683	2.24254	1.24144	-0.835904	-0.274127	0.99395	0.577138
SUGT1	1	1.09984	-0.828069	0.432258	-1.48281	-0.240312	-0.626415	-0.674326	-0.268668	-0.203751	-1.26035	-0.167944	0.337866	0.219226	-0.384141	-0.0150907	-1.07088	-0.0383236	0.592498	-0.127246	-0.058014	-1.13669	0.212292	0.905206	-0.834172	-0.992881	0.588025	-0.112413	-0.525619	0.754328	0.617094	0.721764	-0.575605	-0.938354	-0.939336	-0.518067	1.87372	-1.58379	-0.848674	0.116968	0.471054	0.474274	-1.16634	-1.43065	-0.323921	-0.257539	-1.8349	-1.20789	1.02976
SUGT1	1	NA	NA	NA	-1.44544	NA	0.0847685	NA	NA	NA	NA	NA	-1.18835	NA	1.54965	NA	NA	NA	NA	NA	0.386971	0.380348	NA	NA	NA	NA	NA	3.2418	NA	2.24677	NA	NA	NA	NA	NA	NA	NA	-0.646202	0.873162	NA	NA	NA	NA	NA	NA	NA	-2.09111	NA	1.78287
TPP2	1	1.80354	1.27162	-0.101714	-1.16092	-0.46284	-0.94659	-1.16471	0.0997756	0.17113	0.440561	0.413252	0.732979	0.657855	0.989922	-0.125382	0.140117	1.78983	0.152367	-0.0028032	0.991331	-1.64416	-0.318872	1.94036	1.09258	-1.40641	1.97842	1.14407	0.0378625	1.34802	1.18296	0.488868	-0.58064	-0.388345	-0.117442	0.504532	1.67718	-1.92336	-0.827306	-0.31863	0.529273	-0.361074	-0.948265	-0.254469	0.268202	0.0702566	0.672338	1.3381	0.432001
UCHL3	1	0.877784	1.11104	0.26565	-1.05306	0.814689	-0.855249	-0.564237	-0.553574	0.31959	-0.978057	0.293942	0.629714	1.30043	1.32286	-0.318539	0.218644	0.320307	0.468052	-0.297201	-0.763977	-0.0485629	0.302054	-0.0457452	0.689898	-0.665427	-0.623366	1.01696	1.00052	0.406175	-0.32629	0.503072	0.0201585	0.848262	-0.0467711	0.270427	-0.397801	-1.72599	-1.57684	0.809383	0.643102	0.122564	-1.07918	-0.024147	-0.514632	-1.19055	0.976645	-0.641829	0.395329
ZMYM2	1	0.396064	-0.67792	-0.0823561	-0.518454	0.0370183	-0.226503	-0.289237	1.10879	-0.347932	-0.440686	1.20703	0.446688	0.440346	-0.0575339	-0.66476	1.32346	0.857478	0.242419	-0.214152	-0.325789	-1.27831	0.611928	1.01127	-0.13426	-1.14858	1.11219	0.212353	0.23901	-0.0957464	1.06184	0.518898	-0.0752801	0.518693	-0.610179	0.492647	0.696982	-0.689336	-0.525642	0.779351	0.143529	-0.163004	0.641467	0.5203	0.741936	0.230112	0.196299	0.033039	0.202393
[truncated: 66 more columns]

## Sheet: 5C
ID	Protein.IDs	Chromosome.Name	Band	logFC	adj.P.Val	P.Value
CDK1	A0A024QZP7;P06493;P06493-2;A0A087WZZ9;E5RIU6	chr10	q21.2	-0.320504	0.836176	0.468785
SERPINB6	A0A024QZX5;A0A087X1N8;P35237;A0A2R8YD12;A0A2R8Y6A7;A0A2R8YDD0;A0A2R8Y517	chr6	p25.2	0.211007	0.941253	0.774539
TADA2A	A0A024R0Y4;O75478;A0A087WTV5;A0A087WWR4;O75478-2	chr17	q12
GRAMD1B	A0A024R3M2;J3KNL5;A0A1B0GWG7;A0A1B0GUD6;Q3KR37-2;Q3KR37;Q3KR37-4;E9PRD6;A0A2R8Y5X2;A0A0J9YY71;A0A0J9YXF6;A0A0J9YXZ1;Q3KR37-3	chr11	q24.1
HDLBP	A0A024R4E5;Q00341;H0Y394;H7C0A4;H7C2D1;H7BZC3;C9JIZ1;C9J5E5;C9JZI8;C9JES8;C9JHZ8;C9JHS7;C9JK79;C9JT62;H7C3D0;C9JEJ8;C9JBS3;C9JQ82;C9JMQ6;C9J739;C9JHS9	chr2	q37.3	-0.117554	0.936427	0.756473
SLCO2B1	A0A024R5I4;O94956;O94956-3;E9PN87;E9PIU9;E9PI53;A0A0A0MTF1;E9PRW4;O94956-2;O94956-4	chr11	q13.4
SERPINA1;SERPINA2	A0A024R6I7;A0A0G2JRN3;G3V544;G3V5R8;G3V387;A0A0G2JPK4	chr14	q32.13
GFI1B	A0A024R8F3;A0A1B0GTD0;Q5VTD9-2;Q5VTD9	chr9	q34.13
PSMA2	A0A024RA52;P25787;C9JCK5;H3BT36;H7C402	chr7	p14.1	0.0452034	0.953388	0.81362
ELOA	A0A024RAC6;Q14241	chr1	p36.11	0.274651	0.614958	0.153866
NUDT4B;NUDT4;NUDT10	A0A024RBG1;Q9NZJ9-2;Q9NZJ9-3;Q8NFP7	chr1	q21.2
ZSCAN26	A0A024RCN4;Q16670;A0A087X2F1;Q16670-2;B4DMT1;A0A087WXM4;A0A087WXH0	chr6	p22.1	0.0156434	0.994579	0.964274
MISP3	A0A044PY82;Q96FF7	chr19	p13.12
TMCO4	A0A075B6H3;Q5TGY1-2;Q5TGY1	chr1	p36.13	0.692809	0.430851	0.0289439
KAT14	A0A075B6H4;Q9H8E8-2;Q9H8E8	chr20	p11.23	-0.200299	0.871238	0.540263
IGLV4-69	A0A075B6H9	chr22	q11.22
IGLV8-61	A0A075B6I0	chr22	q11.22
IGKV1-27;IGKV1-8;IGKV1-9	A0A075B6S5;A0A0C4DH67;A0A0C4DH69	chr2	p11.2
AMBRA1	A0A075B6T1;Q9C0C7-4;Q9C0C7-3;Q9C0C7;Q9C0C7-5;Q9C0C7-2;Q9C0C7-6;H0YE34	chr11	p11.2
KBTBD4	A0A075B6T4;Q9NVX7;Q9NVX7-2;E9PL18;E9PQ38;E9PJ66;E9PJY1;E9PM58	chr11	p11.2	0.371153	0.818958	0.431816
EPPK1	A0A075B730;P58107	chr8	q24.3	0.240161	0.90077	0.641038
MAGEA9B;MAGEA9	A0A075B7A9;P43362;A0A075B798;A0A075B794	chrX	q28
IGHV3OR16-12	A0A075B7B8	chr16	p11.2
IGHV1OR15-1	A0A075B7D0	chr15	q11.2
BCL2L12	A0A087WSV0;Q9HB09-3;Q9HB09;I6LJZ7;M0QZM6	chr19	q13.33
ZNF404;ZNF420	A0A087WSV7;Q494X3;Q8TAQ5-2;Q8TAQ5	chr19	q13.31
ZNF628	A0A087WSX5;Q5EBL2	chr19	q13.42	0.652735	0.687044	0.24625
DCAF13	A0A087WT20;Q9NV06;B3KME9;E5RHM4;A0A087X1F8;Q9NV06-2	chr8	q22.3	0.305893	0.633985	0.174695
UBXN8	A0A087WT23;A0A087WV67;O00124-3;O00124;A0A087WUA4;O00124-2	chr8	p12	-0.209616	0.923673	0.716492
TTR	A0A087WT59;P02766	chr18	q12.1	1.1588	0.584051	0.122393
JMJD4	A0A087WT84;Q9H9V9-2;Q9H9V9	chr1	q42.13
COL1A2	A0A087WTA8;P08123	chr7	q21.3	-0.0569654	0.99182	0.955606
IL6R	A0A087WTB5;P08887-2;P08887;H0Y9B1;D6R9R8;H0Y949	chr1	q21.3	0.138716	0.952798	0.811769
GIMAP1-GIMAP5;GIMAP5	A0A087WTJ2;Q96F15;Q96F15-2	chr7	q36.1	0.327415	0.858177	0.503044
CNTN5	A0A087WTT8;A0A0A0MQX5;O94779-4;O94779-2;O94779	chr11	q22.1
ALMS1	A0A087WTU9;Q8TCU4-2;Q8TCU4;A0A087WV20;Q8TCU4-3;A0A494C1N9;A0A494BZW1;A0A494C0F1;A0A494C003	chr2	p13.1	-1.41573	0.176563	0.00098275
GBA3	A0A087WTY7;Q9H227;A0A087WWR5;Q9H227-2	chr4	p15.2	0.896063	0.787439	0.377179
CMIP	A0A087WU05;A0A087WUL1	chr16	q23.2
MICOS10;MICOS10-NBL1	A0A087WU07;Q5TGZ0-2;Q5TGZ0;R4GMM1;R4GNA1	chr1	p36.13	-0.214842	0.904196	0.656451
ELF4	A0A087WU18;Q99607	chrX	q26.1
MAGT1	A0A087WU53;Q9H0U3;Q9H0U3-2	chrX	q21.1	-0.319984	0.867896	0.524006
CTNNBL1	A0A087WUB9;Q8WYA6;Q8WYA6-4;Q8WYA6-3;Q8WYA6-2;A2A2P1	chr20	q11.23	0.12796	0.811683	0.416952
SPCS2	A0A087WUC6;Q15005;E9PL01;E9PI68;E9PRB9;H0YE04	chr11	q13.4	0.14424	0.937697	0.763391
OSTC	A0A087WUD3;Q9NRP0;Q9NRP0-2	chr4	q25	0.593271	0.871238	0.539303
HNRNPDL	A0A087WUK2;O14979;REV__Q8N0S2-3;REV__Q8N0S2-2;REV__A0A0B4J1R9;REV__Q8N0S2	chr4	q21.22	0.0647918	0.941411	0.777948
NR2C1	A0A087WUK4;P13056-2;P13056-3;P13056	chr12	q22	-0.782575	0.628213	0.166487
PSMB3	A0A087WUL2	chr17	q12	-0.464569	0.839738	0.475431
GPX1	A0A087WUQ6;P07203;A0A2R8Y6B6;P07203-2	chr3	p21.31	1.04531	0.418001	0.0236351
PTBP1	A0A087WUW5	chr19	p13.3	0.278778	0.826452	0.45069
ARL15	A0A087WUW9;Q9NXU5;A0A0B4J222;R4GN67	chr5	q11.2	0.25243	0.869153	0.527169
MYCBP	A0A087WV05;Q99417	chr1	p34.3	-0.29497	0.598016	0.129975
OSCAR	A0A087WV17;Q8IYS5-4;Q8IYS5-5;Q8IYS5;Q8IYS5-7;A0A0A0MR14;A0A0A0MRF2;A0A087X1R2;A0A0G2JMM7;A0A087X0P3;Q8IYS5-6;Q8IYS5-2;Q8IYS5-3	chr19	q13.42	-0.23387	0.893247	0.61903
LAMTOR4	A0A087WV46;C9JXA7;Q0VGL1;A0A087WT92	chr7	q22.1	0.114843	0.910405	0.681579
BORA	A0A087WV86;Q6PGQ7-2;Q6PGQ7;H3BLY2	chr13	q21.33
DMD	A0A087WV90;A0A5H1ZRP8;A0A087WTU7;A0A075B6G3;P11532-4;P11532-11;P11532;P11532-3;P11532-2;Q4G0X0;Q14174	chrX	p21.1	0.654115	0.540594	0.0887155
SELENOT	A0A087WVA1;P62341;Q6IAK0;F8WBD0	chr3	q25.1	0.660563	0.538142	0.0844398
TEX2	A0A087WVA8;Q8IWB9;Q8IWB9-2;J3KRZ8	chr17	q23.3	-0.292693	0.755067	0.333957
LENG9	A0A087WVD1	chr19	q13.42	0.270919	0.871477	0.541971
RUSC1	A0A087WVK5;A0A087WW20;Q9BVN2-2;A0A087WX95;Q9BVN2-3;Q9BVN2;A0A087WYU8;Q9BVN2-4;A0A087WYB2	chr1	q22
CD177	A0A087WVM2;Q8N6Q3;Q8N6Q3-2;A0A087X113;Q8N6Q3-3	chr19	q13.31	0.179076	0.955601	0.818382
STK4	A0A087WVN8	chr20	q13.12
UHRF1	A0A087WVR3;A0A087WTW0;Q96T88;Q96T88-2;A0A087WWG9	chr19	p13.3	-0.483679	0.695887	0.255698
MOB2	A0A087WVS8;Q70IA6-2;Q70IA6;Q70IA6-3	chr11	p15.5	0.092175	0.898747	0.631494
NME4	A0A087WVT9;H0Y6J0;Q4TT34;F2Z2X0;O00746	chr16	p13.3	-0.0684627	0.983427	0.926706
PSMB2	A0A087WVV1	chr1	p34.3	-0.024609	0.994579	0.963421
ALOX5AP	A0A087WW23;P20292	chr13	q12.3	-0.53311	0.76326	0.345957
SELENOI	A0A087WW58;C9JAG1	chr2	p23.3	0.239029	0.89081	0.600464
C11orf96	A0A087WW59;Q7Z7L8	chr11	p11.2	1.34037	0.515704	0.0744263
ABCB7	A0A087WW65;A0A5F9ZA98;O75027-3;O75027;O75027-2;A0A590UJS8;B4DGL8;A0A2R8Y473;E9PJR8;A0A2R8YF35;E9PNQ5	chrX	q13.3	0.00197504	0.999121	0.995949
KIF1B;KIF1A	A0A087WWA3;Q4R9M9;O60333-2;O60333;O60333-4;A0A0U1RQL3;A0A6Q8PFE9;C9JBH1;A0A6Q8PFR1;A0A6Q8PGE4;A0A3B3ITW4	chr1	p36.22	-0.0175907	0.991064	0.949703
SELENOM	A0A087WWF1;Q8WWX9	chr22	q12.2	-0.340764	0.74845	0.320623
BICRA	A0A087WWH3;Q9NZM4-2;Q9NZM4	chr19	q13.33	0.20828	0.832166	0.460853
LRMDA	A0A087WWI0;Q9H2I8;A0A087WZZ7;M0R2H0	chr10	q22.2	-0.153725	0.951329	0.80268
RSBN1	A0A087WWP8;Q5VWQ0;A0A0C4DGT8;A0A0C4DH79;Q5VWQ0-4	chr1	p13.2	-0.116846	0.882313	0.56759
ARR3	A0A087WWQ5;P36575-2;P36575	chrX	q13.1
CABIN1	A0A087WWW8;Q9Y6J0-2;Q9Y6J0;B5MEB3;C9JT60;C9J068	chr22	q11.23	0.015662	0.989847	0.946506
RIN3	A0A087WWY9;Q8TB24;Q8TB24-4;H0YJ83;G3V2I7	chr14	q32.12	-0.340916	0.869153	0.530031
CDH1	A0A087WX17;A0A087WU43;A0A087WXI5;P12830-2;P12830;H3BNC6;J3QKP1;H3BVI7	chr16	q22.1
IQCE	A0A087WX19;A0A087WX45;Q6IPM2-2;Q6IPM2-3;Q6IPM2-4;Q6IPM2;H7C427;C9J5R6	chr7	p22.3
PDE4DIP	A0A087WX83;A0A075B749;Q5VU43-3;Q5VU43;Q5VU43-4;Q5VU43-6;Q5VU43-7;H0YCH7;H0YEW6;A0A087X229;H0YCY0	chr1	q21.2
ZNF630	A0A087WXA8;Q2M218-2;Q2M218;B2ZWG9;A0A0D9SER6;B2ZWG8	chrX	p11.23
ST3GAL6	A0A087WXB8;Q9Y274;C9J480;C9J0E2;C9IZL6;C9JXM2;C9JWJ3;C9J9Y4;Q9Y274-2;C9JMW7;C9JWI9;F2Z2F4	chr3	q12.1	0.263263	0.888157	0.587761
NDUFA10	A0A087WXC5;O95299;E7ESZ7;O95299-2;C9J6X0;Q8N1B9;H7C2W5;H7C1Y7;H7C2X4	chr2	q37.3	-0.0009724	0.999248	0.997733
SLC9A7	A0A087WXD1;Q96T83	chrX	p11.3
GPR155	A0A087WXK4;Q7Z3F1	chr2	q31.1
VPS11	A0A087WXL6;B7Z879;A0A0G2JS92;A0A087X2J4	chr11	q23.3	0.195145	0.906075	0.665672
RPL17;RPL17-C18orf32	A0A087WXM6;J3QQT2;J3KRX5;A0A0A6YYL6;P18621;P18621-3;J3QLC8;J3KRB3;A0A087WWH0;J3QS96;A0A0A0MRF8;P18621-2;A0A087WY81;J3KSJ0	chr18	q21.1	0.171681	0.848413	0.490836
MTSS2	A0A087WXN9;Q765P7;Q765P7-2;H3BPV0;I3L2G4	chr16	q22.1
AZU1	A0A087WXP0	chr19	p13.3
HEATR6	A0A087WXZ7;K7EIX2;Q6AI08;K7ELR8;K7EK31;K7EKB1;K7ESP5	chr17	q23.1	-0.189274	0.858138	0.502806
VTA1	A0A087WY55;Q9NP79;Q5TGM0;Q9NP79-2	chr6	q24.1	-0.0110054	0.994629	0.965009
NEK3	A0A087WY58;P51956-2;P51956;F8VV00;A0A087X203;A0A087X030;F8VTT4	chr13	q14.3	0.282815	0.846039	0.483183
AP2M1	A0A087WY71;Q96CW1-2;Q96CW1;E9PFW3;C9JGT8;C9JJD3;C9JTK4;C9JPV8;H7C4C3	chr3	q27.1	-0.0111477	0.988321	0.943438
UBE2D3;UBE2D2	A0A087WY85;P61077;P61077-3;D6RAH7;H9KV45;P61077-2;D6RFM0;P62837-2;D6RAW0;D6RA11;D6R9F6;D6R933;D6RGD0;D6R980;D6RIZ3	chr4	q24	0.273265	0.665121	0.218194
KCNN3	A0A087WYJ0;Q9UGI6;Q9UGI6-3;Q9UGI6-2	chr1	q21.3	0.562296	0.75624	0.336077
WNK3	A0A087WYK2;Q9BYP7-3;Q9BYP7-4;Q9BYP7-2;Q9BYP7;B1AQN8	chrX	p11.22
KIAA0586	A0A087WYM5;A0A494C0M8;A0A494C171;Q9BVV6-2;Q9BVV6-4;Q9BVV6;Q9BVV6-3;A0A494C0Z1;A0A494C075;G3V4J0;G3V2T5;A0A494C058;A0A494C133;A0A494C1C3	chr14	q23.1	-0.938602	0.871238	0.539085
SELENOH	A0A087WYP2;Q8IZQ5;H0YE28;H3BV83	chr11	q12.1	0.612095	0.407813	0.0203883
ZNF2	A0A087WYR5;Q68CY6;Q9BSG1-3;Q9BSG1-4;Q9BSG1	chr2	q11.1
SYNJ2BP-COX16;COX16	A0A087WYV9;A0A087X1F5;A0A087WX56;A0A087WTA2	chr14	q24.2	0.0413592	0.976863	0.902461
FRMPD4	A0A087WYX8;A0A5F9ZHT2;A0A5F9ZH12;A0A1W2PQW0;A0A6Q8PH73;A0A590UJL7;Q14CM0;A0A590UJI1	chrX	p22.2
SETDB2	A0A087WYZ9;Q96T68-2;Q96T68-3;Q96T68;X6R383	chr13	q14.2	-0.605902	0.483481	0.0518977
RAVER1	A0A087WZ13;E9PAU2;Q8IY67-2;Q8IY67;K7EKR9;K7EQG2;Q8IY67-3;K7ERR4	chr19	p13.2	0.229239	0.603961	0.141405
ALG9;FDXACB1	A0A087WZ62;Q9H6U8;Q9H6U8-3;H0YCW6;Q9H6U8-2;Q9H6U8-4;A0A087WTZ3;A0A087WVC0;A0A087WZY8;A0A087WX16;A0A087WV58;Q9BRP7;F6VJS9;B3KUL3;Q9BRP7-2	chr11	q23.1	0.0217356	0.99182	0.95344
TMEM120A	A0A087WZA9;A0A024R4K9;A0A087X266;Q9BXJ8-2;Q9BXJ8	chr7	q11.23	-0.241936	0.89179	0.609875
HMGN3	A0A087WZE9;Q15651-2	chr6	q14.1	-0.17171	0.920365	0.703083
PEG10	A0A087WZG9;B4DSP0;Q86TG7-2;A0A087WXK2;A0A087WUL4;A0A087WX23;Q86TG7	chr7	q21.3
IDH3B	A0A087WZN1;O43837;A0A087X2E5;O43837-2;O43837-3;A0A0D9SG66	chr20	p13	0.744076	0.524879	0.079966
LIME1	A0A087WZP9	chr20	q13.33	0.460441	0.858975	0.505901
PCSK6	A0A087WZR0;A0A087WY68;P29122-2;P29122-8;P29122;P29122-7;H7BXT3;H0Y3Q0;P29122-5;P29122-4;H0YKZ4;P29122-3;P29122-6;H0YMW5;A0A087X025;A0A0J9YW51	chr15	q26.3
FCGR3B;FCGR3A	A0A087WZR4;H0Y4U3;H0Y755;E9PNY5;A0A087WU90	chr1	q23.3	0.366384	0.871238	0.538305
METTL7B	A0A087WZT2;Q6UX53	chr12	q13.2	-0.155834	0.960053	0.831095
KIZ	A0A087X032;A0A087WTH3;A0A087X251;A0A087X0T6;Q2M2Z5-5;Q2M2Z5-2;Q2M2Z5-3;Q2M2Z5-4;Q2M2Z5;A0A087WX12	chr20	p11.23
CTSH	A0A087X0D5;P09668;E9PKT6;A0A3B3IRM7	chr15	q25.1	0.499939	0.736883	0.304795
MARK1;MARK4	A0A087X0I6;Q9P0L2;B4DIB3;Q9P0L2-3;Q9P0L2-2;K7EN95;K7EK17;K7EKG8;Q6IPE9	chr1	q41
OXA1L	A0A087X0L7;J3KNA0;Q15070-2;Q15070;E7EVY0;C9JC63;Q15070-3	chr14	q11.2	-0.169325	0.902785	0.649721
SLC4A1AP	A0A087X0M4;Q9BWU0;A0A087WWF4;H7C256	chr2	p23.3	-0.378843	0.524879	0.0795289
SELENOO	A0A087X0Q9;Q9BVL4	chr22	q13.33	-0.338134	0.65835	0.205825
SNX12	A0A087X0R6;Q9UMY4;Q9UMY4-1;Q9UMY4-3	chrX	q13.1	0.29178	0.570284	0.109671
SLC1A3	A0A087X0U3;P43003-2;P43003;A0A087WT87	chr5	p13.2	0.186935	0.932478	0.74719
OAS2	A0A087X0V5;P29728;F8W1C5;P29728-3;F8VPI5	chr12	q24.13	1.33562	0.284233	0.00511457
ACOT2;ACOT6;ACOT4	A0A087X0W7;A0A087WT95;P49753;P49753-2;A0A2R8Y7H3;Q8N9L9	chr14	q24.3	-0.652602	0.571267	0.110545
SEPTIN8	A0A087X142;A6NMH6;A6NFQ9;F8W8I8;Q92599-2;Q92599-4;Q92599;Q92599-3;C9JV02;A0A0A0MRP8;C9J4G8	chr5	q31.1	-0.561124	0.63689	0.177788
SSBP2;SSBP4	A0A087X159;P81877-4;P81877-5;P81877-3;P81877;P81877-2;D6RAC5;U3KQ46;H0Y9V4	chr5	q14.1	-0.628529	0.73015	0.296758
SRCIN1	A0A087X165;Q9C0H9;A0A087WU33;A0A087WVV7;A0A590UJ70;Q9C0H9-2	chr17	q12	0.785683	0.753362	0.332264
ARFIP2	A0A087X1E4;P53365;P53365-3;P53365-2;E9PRV8;E9PPY7	chr11	p15.4	0.252898	0.776335	0.359588
SELENOF	A0A087X1G7;O60613;A0A0J9YX89;A0A3B3IT39;A0A087WXL0;A8MZD0;O60613-2	chr1	p22.3	-0.754177	0.495427	0.0597981
GPX3	A0A087X1J7;P22352;H0YBE4;E5RG32;H0YC19	chr5	q33.1	-0.0858936	0.979377	0.912137
CADPS2;CADPS	A0A087X1P3;F8W8P5;H0Y8B5;H7C4P2;H7C4T6;H0YFP0	chr7	q31.32
CD48	A0A087X1S7;P09326;P09326-2	chr1	q23.3	0.00596158	0.998642	0.991913
CADM1	A0A087X1W8;A0A0A0MTJ8;X5DQS5;Q9BY67-5;Q9BY67;Q9BY67-4;Q9BY67-3;A0A087X0T8;Q9BY67-2;F5H8J9;F5H125;F5H0H5;H0YG94	chr11	q23.3	1.39949	0.509809	0.0697196
PSME2	A0A087X1Z3;Q9UL46;H0YM70;H0YKU2;H0YLG1;H0YLD2	chr14	q12	0.787582	0.483481	0.0486139
CIP2A	A0A087X211;Q8TCG1;Q8TCG1-2;F8WAX6;F8WF26	chr3	q13.13	-0.272456	0.842219	0.478497
C1S;MASP1	A0A087X232;P09871;F8WCZ6;H0Y5D1;F5H7T4;B5MCV4;C9JMA2	chr12	p13.31	0.665854	0.714727	0.274751
WASHC4	A0A087X256;Q2M389;Q2M389-2;F8VYH7;F8W1W1;F8VNZ5	chr12	q23.3	-0.217618	0.689398	0.248258
BSG	A0A087X2B5;P35613-2;P35613;P35613-4;I3L192;A0A087WUV8;P35613-3;R4GMX5;R4GN83;A0A2R8YDZ0	chr19	p13.3	-0.442972	0.622456	0.162932
DIPK1A	A0A087X2C2;A0A087WZ97;Q5T7M9;A0A087WZK6;Q5T7M9-2	chr1	p22.1	0.250749	0.886279	0.578442
MRPL45	A0A087X2D5;Q9BRJ2;A0A0G2JMS5;A0A087WU62	chr17	q12	0.396658	0.567843	0.105939
SPAG9	A0A087X2D8;O60271-4;O60271-2;O60271-9;O60271-5;H0YBS5;H0Y981	chr17	q21.33	-0.0293122	0.972497	0.880953
PSMC6	A0A087X2I1;P62333;H0YJC0;H0YJS8;H0YJX2;H0YJT1;H0YJE9;H0YJD2;H0YJY8	chr14	q22.1	0.00623168	0.994633	0.96612
GPX4	A0A087X2I2;A0A087WT12;P36969-2;P36969;K7ERP4;K7EJ20;K7EKX7;K7ENB4;R4GNE4;A0A0A0MTT1;A0A087X247	chr19	p13.3	0.470294	0.584051	0.122086
WDR20	A0A088AWN2;Q8TBZ3-6;Q8TBZ3-2;Q8TBZ3-4;Q8TBZ3-5;Q8TBZ3;Q8TBZ3-7;H0YNU0;H0YKE8;Q8TBZ3-8;Q8TBZ3-3	chr14	q32.31	0.00051008	0.999248	0.998177
NARF	A0A088AWN8;Q9UHQ1-3;Q9UHQ1;Q9UHQ1-2;E7EP87;E9PH27;Q9UHQ1-4;J3KS48;J3KT43;J3KRH7;J3QRB0;J3KTP5;J3KTG5;J3QL28;J3QSD9	chr17	q25.3	0.474247	0.89561	0.623312
GATD3B	A0A096LNH5	chr21	p12	-0.627542	0.81415	0.422314
DOCK1	A0A096LNH6;Q14185	chr10	q26.2	0.851657	0.835206	0.465596
ATRX	A0A096LNL9	chrX	q21.1
CDKL5	A0A096LNR9;A0A1B0GUM4;A0A669KBC2;O76039;O76039-1;A0A1B0GTX4	chrX	p22.13
GET1;GET1-SH3BGR	A0A096LNT6;A0A3B3IUG4;B4DLW3;H7BYE5;A0A3B3ISA8;H7C384;B7Z1T1;A0A3B3ISE9;A0A3B3ITX9;O00258-2;O00258;C9JLV3	chr21	q22.2	1.15896	0.40329	0.0182534
AAK1	A0A096LP25;Q6ZSR9	chr2	p13.3	-0.190269	0.826276	0.448425
CD99	A0A096LP69;A8MQT7;P14209-2	chrX	p22.33	-1.11594	0.531828	0.0826463
UTY	A0A096LPD8;F5H3N7;F5GWV3;A0A087X0Y2;F5H8B4;O14607-3;O14607;O14607-4;A0A087X248;A0A087X2I9;O14607-5;O14607-2	chrY	q11.221
SAA2-SAA4;SAA4	A0A096LPE2;P35542	chr11	p15.1	0.840436	0.813359	0.41851
GATD3A;GATD3B	A0A096LPI6;P0DPI2;A0A0B4J2D5;H7C2G3;P0DPI2-2;A0A0B4J2D5-2;H7C1F6	chr21	q22.3	1.16538	0.321355	0.00774861
GPS1	A0A096LPJ3;J3QLT0	chr17	q25.3	-0.0078448	0.996781	0.976932
RTF2	A0A0A0MQR2;Q9BY42;A2A2L5;A2A2L6	chr20	q13.31	-0.30823	0.633706	0.173615
PHF20L1	A0A0A0MQS0;F8W9L8;A8MW92;A8MW92-4;A8MW92-2;A8MUE8;A8MXR8;E9PM57;A0A0D9SG14;E5RK91;H0YC05;H0YDF7	chr8	q24.22	-0.143615	0.880533	0.562487
WDR83OS	A0A0A0MQS5;Q9Y284	chr19	p13.13	-0.489401	0.842718	0.47894
RHAG	A0A0A0MQS8;A0A2R8YEH1;Q02094;Q9UHG9;A0A087WZZ4	chr6	p12.3	0.0923995	0.983152	0.923558
FGF2	A0A0A0MQV6;P09038-2;P09038-3;P09038-1;P09038	chr4	q28.1	1.2718	0.629523	0.168029
SETD1B	A0A0A0MQV9;Q9UPS6-2;Q9UPS6	chr12	q24.31
MYEF2	A0A0A0MQW0;Q9P2K5-2;A0A0C4DGV1;H0YN19;H0YKS1;A0A087WWC8;Q9P2K5-4	chr15	q21.1	0.717515	0.497406	0.0613737
PPM1K	A0A0A0MQZ4;Q8N3J5;V9GY69;V9GYZ5;Q8N3J5-2;V9GYI6;V9GYS8;Q8N3J5-3	chr4	q22.1	-0.565834	0.651971	0.198689
PTPN9	A0A0A0MR09;H3BQT6	chr15	q24.2	0.798041	0.487336	0.0560321
ZNF33A;ZNF33B;ZNF461	A0A0A0MR11;Q06730;Q06730-2;Q06730-3;A0A0A0MRS1;A0A087WXT3;Q06732;A0A087X1D4;A0A087WXF4;Q9H5I4;A0A087WV02;B4DRP8;A0A087WVP9;Q8TAF7-2;Q8TAF7	chr10	p11.1
MYEF2	A0A0A0MR39;Q9P2K5;A0A087WUT0	chr15	q21.1	0.513944	0.748513	0.321826
ZNF274	A0A0A0MR47;Q96GC6-4;Q96GC6-3;Q96GC6-2;Q96GC6	chr19	q13.43
PRSS57	A0A0A0MR61;Q6UWY2	chr19	p13.3
GSTM4	A0A0A0MR85;Q03013-2;A6NNT0	chr1	p13.3	-2.32445	0.346116	0.009744
WASHC2C	A0A0A0MR88;A0A096LPC5;Q9Y4E1-1;Q9Y4E1;Q9Y4E1-2;Q9Y4E1-6;J3KP36;Q9Y4E1-3;Q9Y4E1-5;A0A0A0MT65	chr10	q11.22	-0.0780775	0.909091	0.676456
MADD	A0A0A0MRB5;Q8WXG6-3;Q8WXG6-2;Q8WXG6;Q8WXG6-8;Q8WXG6-5;Q8WXG6-4;Q8WXG6-7;Q8WXG6-6;F8W8U2;A0A0U1RR25;C9J6B0;C9JM97;C9JLZ9;C9K0L0	chr11	p11.2	0.474105	0.468944	0.041967
ASAP1	A0A0A0MRE5;Q9ULH1;Q9ULH1-2;H0YBF7;H0YBM4;E5RHD7;E5RFD9	chr8	q24.22	-0.28406	0.804112	0.404709
WDR47	A0A0A0MRE6;O94967-2;O94967;O94967-3;O94967-4;E9PR96;E9PNF6;E9PKZ6	chr1	p13.3	-0.682081	0.407813	0.0194213
AKAP9	A0A0A0MRE9;H0Y6Q0	chr7	q21.2
AKAP9	A0A0A0MRF6;Q99996-5;Q99996;Q99996-1;A0A087WX84;Q99996-4;A0A6I8PUD8;A0A2R8Y590;Q6PJH3;H7BZV6	chr7	q21.2	-0.33929	0.591788	0.127007
PAX2	A0A0A0MRH7;Q5SZP1;G3V5S4;Q02962-3;Q02962-4;Q02962;Q02962-2	chr10	q24.31
GPALPP1	A0A0A0MRI1;Q8IXQ4;Q8IXQ4-2;Q8IXQ4-3;Q8IXQ4-4;A0A087WW86	chr13	q14.12	0.0590951	0.945046	0.79007
ARV1	A0A0A0MRI7;H7C484;Q9H2C2;H7C0E7	chr1	q42.2
ATF3	A0A0A0MRJ2;Q5VTZ4;P18847-5;P18847;P18847-4;P18847-2;P18847-3	chr1	q32.3
NAV1	A0A0A0MRJ3;Q8NEY1-7;Q8NEY1-4;H7BZD9	chr1	q32.1	0.039431	0.981941	0.919716
PCMT1	A0A0A0MRJ6;P22061;P22061-2;F6S8N6;A0A3F2YNX8;C9J0F2;F8WDT3;F8WAV5;F8WAX2	chr6	q25.1	-0.38099	0.62915	0.167552
F5	A0A0A0MRJ7;P12259	chr1	q24.2	-0.213964	0.917598	0.696675
NRAP	A0A0A0MRM2;Q86VF7-4;Q86VF7-3;Q86VF7;Q86VF7-2	chr10	q25.3	-1.33237	0.483481	0.0493515
MYO6	A0A0A0MRM8;Q9UM54-5;Q9UM54-2;Q9UM54-6;Q9UM54-4;Q9UM54-1;Q9UM54;A0A0D9SGC1;A0A590UJ75;A0A590UKB0;A0A590UK22;A0A590UK86;A0A5F9ZI03;A0A590UJY4;A0A590UK71;A0A590UJW9	chr6	q14.1	0.307108	0.839738	0.474252
SMARCA1	A0A0A0MRP6;B7ZLQ5;P28370-2;P28370	chrX	q26.1
ABI1	A0A0A0MRT6;Q8IZP0-2;Q8IZP0-4;Q8IZP0-3;Q8IZP0-5;Q8IZP0-6;Q8IZP0-9;Q8IZP0;B6VEX4;Q8IZP0-10;Q8IZP0-8;Q8IZP0-7;Q8IZP0-12;Q8IZP0-11	chr10	p12.1	-0.095017	0.908244	0.674611
WRAP73	A0A0A0MRV3;Q9P2S5;Q5T0D5;Q5TBW1	chr1	p36.32	-0.90007	0.386253	0.0142311
FAM219A	A0A0A0MRW1;A0A0A0MRW2;Q5T593;A0A0A0MRW0;A0A0A0MRW3;Q8IW50-3;Q8IW50-2;Q8IW50-5;Q8IW50-6;Q8IW50-4;Q8IW50;A0A0A0MRV9;Q5T586;Q8IW50-7	chr9	p13.3	0.626634	0.633706	0.17358
TBC1D22A	A0A0A0MRY0;Q8WUA7-4;Q8WUA7;B0QYI1;Q8WUA7-3;Q8WUA7-2;F8WDP1	chr22	q13.31	-0.295544	0.644703	0.192608
UNKL	A0A0A0MRZ1;E9PDK2;Q9H9P5;Q9H9P5-3;Q9H9P5-1;Q9H9P5-5	chr16	p13.3	0.305917	0.884379	0.575865
IGKV3D-11;IGKV3-11	A0A0A0MRZ8;P04433	chr2	p11.2	-0.899132	0.878221	0.557316
IGHG1	A0A0A0MS08	chr14	q32.33	-0.681309	0.859713	0.509394
IGHD	A0A0A0MS09;P01880-2	chr14	q32.33
GSN	A0A0A0MS51;A0A0A0MT01;P06396-4;Q5T0H8	chr9	q33.2
EIF4G3	A0A0A0MSA7;O43432;O43432-3;O43432-4;O43432-2;B1AN91;B1AN92	chr1	p36.12
EXOC7	A0A0A0MSB8;Q9UPT5-6;Q9UPT5;Q9UPT5-1;Q9UPT5-5;Q9UPT5-2;A0A0A0MRE1;B4DJ07;Q9UPT5-4;B5MCY9;K7ERQ5;C9JME6;C9JKC2	chr17	q25.1	-0.233765	0.63689	0.178548
KCNQ5	A0A0A0MSC0;Q9NR82-2;F8WEA4;A0A0A0MSD9;A0A0A0MRC8;Q9NR82;Q9NR82-7;Q9NR82-3;Q9NR82-6;A0A0A0MT07;Q9NR82-5;H0Y3Z0;Q9NR82-4	chr6	q13
PLEKHB2	A0A0A0MSE9;B7WPA5;Q96CS7-5;Q96CS7-3;Q96CS7;Q96CS7-6;Q96CS7-2;A0A0A0MSI4;Q96CS7-4	chr2	q21.1
CLNK	A0A0A0MSJ4;Q7Z7G1-3;Q7Z7G1;Q7Z7G1-2	chr4	p16.1
RASA2	A0A0A0MSJ9;Q15283-2;Q15283;D6RBA9	chr3	q23	0.508192	0.524395	0.0783469
DAZ1;DAZ4;DAZ2;DAZ3	A0A0A0MSR9;A0A0A0MSS9;E9PBY2;E7EU38;A0A140T8Y1;E7ENA5;I3L0B6;A0A087X2D7;E7ENA6;E7ERQ6;E7EU39;E7ETR3;Q9NR90;Q13117-2;Q9NR90-2;Q13117-3;Q13117;Q86SG3;Q86SG3-2;Q9NQZ3-2;Q9NQZ3	chrY	q11.223	2.43761	0.422256	0.0244154
SLAIN1	A0A0A0MSS3;Q8ND83-4;Q8ND83;A0A0C4DFN6;Q8ND83-2;X6RDJ2;X6RGK9;B7Z326;Q8ND83-3;Q5T6P5;Q5T6P2;C9JUW9;Q5T6P1;C9JP03;C9JD09	chr13	q22.3	0.0848225	0.941253	0.773929
AKR1C3;AKR1C4;AKR1C8P;AKR1C2	A0A0A0MSS8;P42330;S4R3Z2;P17516;S4R3D5;A0A3B3IRI8;P52895-2	chr10	p15.1	-0.720472	0.682036	0.237518
RMI1	A0A0A0MSU3;Q9H9A7	chr9	q21.32	0.100053	0.952798	0.811818
ROBO1	A0A0A0MSX4;Q9Y6N7-4;Q9Y6N7-3;Q9Y6N7;Q9Y6N7-2;A0A087WZ85;A0A087WTM1;Q9Y6N7-5;Q9Y6N7-6	chr3	p12.3
ABCA13	A0A0A0MT16;Q86UQ4;Q86UQ4-4;Q86UQ4-3	chr7	p12.3
LIPA;LIPJ;LIPK	A0A0A0MT32;P38571-2;P38571;Q5T770;Q5W064;Q5VXJ0	chr10	q23.31	0.201956	0.906075	0.663898
SCAF8	A0A0A0MT33;Q9UPN6;Q9UPN6-2	chr6	q25.2	-0.162813	0.819583	0.438697
VCX3B;VCX;VCX3A;VCX2	A0A0A0MT50;A0A087X1S4;A0A087WUP2;E7ESE9;J3KNW2;E7EUP4;B5MDK9;Q9H322;Q9NNX9;Q9H320;Q9H321-2;Q9H321	chrX	p22.31
TCEA2	A0A0A0MT58;Q15560-2;Q15560;Q5JRI7;Q86VL0;Q5JRI8	chr20	q13.33
WDR36	A0A0A0MTB8;Q8NI36	chr5	q22.1	0.711876	0.339764	0.00894556
LAMA4	A0A0A0MTC7;A0A0A0MQS9;Q16363-2;Q16363;H0Y351;H0YAQ5;H0YAP9;E5RFQ2;A0A494C139;A0A494C1K8	chr6	q21	1.37841	0.466956	0.0404441
PTPN22	A0A0A0MTD9;A0A0A0MTE6;F5H2S8;E9PMT0;A0A0B4J1S7;Q9Y2R2-6;Q9Y2R2-3;Q9Y2R2;Q9Y2R2-2;Q9Y2R2-4;E9PM87;Q9Y2R2-5;E9PMK2	chr1	p13.2	-1.04174	0.43059	0.0285635
SCAP	A0A0A0MTG6;Q12770-2;Q12770;Q12770-4;Q12770-3;F8WDP3;C9JFY0;F8W921;D6RA39;C9JQ35;F8W9W7	chr3	p21.31	0.126553	0.927485	0.726575
ILK	A0A0A0MTH3;Q13418;Q13418-3;Q13418-2;E9PQ52;A0A087WW45;A0A087WWY6	chr11	p15.4	-0.851246	0.620388	0.158259
DHCR24	A0A0A0MTI1;Q15392-2;Q15392	chr1	p32.3
NCEH1	A0A0A0MTJ9;Q6PIU2;Q6PIU2-2;Q6PIU2-3;H7C046	chr3	q26.31	0.10016	0.945358	0.791417
SKP2	A0A0A0MTL5;Q13309;D6R9R7;Q13309-2;D6RAG5;D6RF40;Q13309-4	chr5	p13.2
RIPOR1	A0A0A0MTL6;Q6ZS17-2;Q6ZS17-3;Q6ZS17-4;Q6ZS17;H3BSV5;H3BMG9;H3BQI5;H3BU12;H3BS40;H3BUP6;H3BP86;H3BSX9;H3BV02	chr16	q22.1	-0.439753	0.591788	0.127075
CITED2	A0A0A0MTM3;Q99967-2;Q99967	chr6	q24.1
CUL2	A0A0A0MTN0;Q13617;Q13617-2;Q5T2B5;Q5T2B7	chr10	p11.21	-0.116049	0.832694	0.461587
OGFOD1	A0A0A0MTR2;Q8N543;H3BR79;H3BUA6;Q8N543-2;H3BR02;H3BP48	chr16	q13	-1.06368	0.0244183	2.0207e-05
RNF213	A0A0A0MTR7;A0A0A0MTC1;Q63HN8-5;Q63HN8-6;I3L3H9	chr17	q25.3	0.327316	0.687044	0.246597
CTAG1A;CTAG2	A0A0A0MTT5;P78358-2;P78358;O75638-2;O75638	chrX	q28
NCAPH2	A0A0A6YYG7;Q6IBW4;Q6IBW4-4;Q6IBW4-2;E5RJN3;Q6IBW4-5;H0YC55;E5RJL4;F8WAR3	chr22	q13.33	-0.507204	0.545828	0.0934156
C15orf38-AP3S2;ARPIN;ARPIN-AP3S2	A0A0A6YYH1;Q7Z6K5-2;Q7Z6K5;H0YMP5;H0YL85;H0YL03	chrNA		0.53468	0.704463	0.263075
PPAN-P2RY11;PPAN	A0A0A6YYI3;Q9NQ55-2;Q9NQ55;Q9NQ55-3;A0A0B4J1V8;H7C446;C9JHF7	chr19	p13.2	0.423058	0.619768	0.157117
SULT1A4;SULT1A3	A0A0A6YYL2;P0DMN0;P0DMM9;P0DMM9-3;P0DMM9-2;H3BNY7;H3BPL6;H3BRT0	chr16	p11.2	-0.856993	0.602274	0.138021
ACSS3	A0A0B4J1R2;Q9H6R3;Q9H6R3-2;H0YII9	chr12	q21.31	-0.428491	0.863244	0.516177
BORCS7-ASMT;BORCS7	A0A0B4J1R7;Q96B45	chr10	q24.32	-0.378498	0.588373	0.124147
BIRC5	A0A0B4J1S3;O15392-5;O15392-4;O15392;H3BLT4;O15392-2;K7EMW2;O15392-7;O15392-6;O15392-3;K7EP76;K7ELG2	chr17	q25.3	0.0194418	0.993623	0.959771
IGHV3-15;IGHV3-73;IGHV3OR16-8	A0A0B4J1V0;A0A0B4J1V6;S4R3C0;A0A075B7F1	chr14	q32.33
HELLS	A0A0B4J1V9;Q9NRZ9-3;Q9NRZ9-2;Q9NRZ9;Q9NRZ9-6;Q9NRZ9-5;Q9NRZ9-4;F6XU50;A0A087WSW7;Q9NRZ9-8;Q9NRZ9-7;B1ALG6;Q9NRZ9-9;Q9NW36;Q76H82	chr10	q23.33	-0.518608	0.580236	0.119792
NAA15	A0A0B4J1W3;Q9BXJ9-4	chr4	q31.1	-0.213842	0.838484	0.471446
IGHV3-43	A0A0B4J1X8	chr14	q32.33
IGLL5;IGLC1	A0A0B4J231;B9A064;A0A5H1ZRQ4;P0CG04	chr22	q11.22	-1.50598	0.721013	0.282997
TUBB3	A0A0B4J269;Q13509;Q13509-2;G3V2A3	chr16	q24.3	-0.639895	0.44345	0.0329289
CDYL2	A0A0B4J291;Q8N8U2	chr16	q23.2
TRAPPC2L	A0A0B4J294;H3BP13;Q9UL33-2;Q9UL33;H3BPN3;H3BUK6;A0A0B4J286;H3BQQ8;H3BPE0	chr16	q24.3	0.0474166	0.950446	0.801312
SHPK	A0A0B4J2A0;Q9UHJ6	chr17	p13.2	-0.0087447	0.99491	0.972204
LOC102724159;PWP2	A0A0B4J2E5;Q15269;C9J544;A0A0J9YX21	chrNA		0.508782	0.494423	0.0592675
PIGBOS1	A0A0B4J2F0	chr15	q21.3	1.1808	0.404333	0.0186257
LRRC41	A0A0B4J2G4;Q15345;Q15345-3;A0A087X0S7;A0A0C4DH00;A0A087WTU1;A0A087WTI9	chr1	p33	-1.12928	0.0182839	8.7735e-06
CYP51A1	A0A0C4DFL7;Q16850;Q16850-2;H7C0D0	chr7	q21.2	0.702527	0.483481	0.050247
TM9SF4	A0A0C4DFM1;Q92544;F8WCN2;F2Z2L1	chr20	q11.21	0.183531	0.906075	0.663293
ZNF574	A0A0C4DFM2;Q6ZN55;Q6ZN55-2;M0R133	chr19	q13.2	0.146884	0.858975	0.507499
TUT4	A0A0C4DFM7;Q5TAX3;E9PKY2;Q5TAX3-2;E9PKX1;E9PRG2;X6R5G7;H0YDJ1;H0YEE8;E9PQS7;E9PJN7	chr1	p32.3	-0.675124	0.257781	0.00402011
ZSCAN25	A0A0C4DFN0;Q6NSZ9-2;Q6NSZ9;Q6NSZ9-4;Q6NSZ9-3	chr7	q22.1
KMT5A	A0A0C4DFR3;Q9NQR1-2;Q9NQR1;C9JKQ0	chr12	q24.31	0.024082	0.983549	0.930111
JADE2	A0A0C4DFT8;G3XAA4;Q9NQC1-2;Q9NQC1;Q9NQC1-3;B5MBX1;C9J929;D6R9B8;A0A087X085	chr5	q31.1	0.889536	0.459208	0.0384411
FRY	A0A0C4DFX2;A0A286YFA9;Q5TBA9;A0A2R8YCY2;A0A2R8Y5V8;H0YE00;B1ALA1	chr13	q13.1
NELFA	A0A0C4DFX9;Q9H3P2;H0Y3X6;H7C2C7;C9JHL4;C9JEM7;Q9H3P2-7;H7C0W2;F8W954;F8WF98;H7C3C2;H7C2M8	chr4	p16.3	0.151921	0.79123	0.38432
SELPLG	A0A0C4DFY0;Q14242;Q14242-2	chr12	q24.11	0.493898	0.662016	0.213619
ARSA	A0A0C4DFZ2;P15289;P15289-2	chr22	q13.33	-0.994891	0.539149	0.0854756
ZNF780A	A0A0C4DG08;O75290;O75290-3	chr19	q13.2	0.0166468	0.99491	0.968816
ZNF34	A0A0C4DG42;Q8IZ26;E9PNZ6;E9PSD0	chr8	q24.3
HTRA2	A0A0C4DG44;O43464-3;O43464;O43464-2;O43464-4	chr2	p13.1	0.371671	0.680294	0.233157
KLHL13;KLHL9	A0A0C4DG80;Q9P2N7-2;Q9P2J3;Q9P2N7-3;Q9P2N7-4;Q9P2N7;Q9P2N7-5	chrX	q24	0.0521967	0.980224	0.916084
DDX46;KIF19	A0A0C4DG89;D6RJA6;H0Y9U3;F8VW50;Q2TAC6-3;Q2TAC6-2	chr5	q31.1	0.401161	0.714727	0.277307
NME6	A0A0C4DG91;C9JQB1;C9J9V6;O75414;A0A2R8Y7V2;A0A2R8Y547;C9J1J2;O75414-2	chr3	p21.31	-0.569027	0.575059	0.115477
ECI2	A0A0C4DGA2;O75521-2;O75521;F1LLU7;F8WAW4;C9JB63;F8W6J1	chr6	p25.2	0.546701	0.679021	0.231768
HLTF	A0A0C4DGA6;Q14527;Q14527-2;H7C5K0	chr3	q24	0.216159	0.794754	0.390513
ABLIM3;ABLIM2	A0A0C4DGA7;O94929;D6RAL0;F5GYR0;Q6H8Q1-4;Q6H8Q1-6;Q6H8Q1-8;Q6H8Q1-3;Q6H8Q1-7;Q6H8Q1-2;Q6H8Q1-5;Q6H8Q1;Q6H8Q1-9	chr5	q32	-0.554706	0.869807	0.530795
SCOC	A0A0C4DGB0;Q9UIL1-2;Q9UIL1;Q9UIL1-3;Q9UIL1-4	chr4	q31.1	0.406159	0.611999	0.152634
PPA2	A0A0C4DGB9	chr4	q24	0.297672	0.819583	0.435031
STK35;PDIK1L	A0A0C4DGC9;Q8TDR2;Q8N165	chr20	p13	-0.493977	0.43059	0.0265668
STX3	A0A0C4DGE4;A0A286YF28;A0A0J9YW33;Q13277-2;Q13277-3;Q13277	chr11	q12.1	-0.762131	0.589359	0.125901
KLHL6	A0A0C4DGF2;Q8WZ60	chr3	q27.1	0.258566	0.799426	0.397315
NUMBL	A0A0C4DGH3;Q9Y6R0;M0QYC2;M0QXQ4;M0R0Q4;M0QZV7	chr19	q13.2	-0.174938	0.888157	0.588213
CHURC1;CHURC1-FNTB	A0A0C4DGJ7;Q8WUH1;Q8WUH1-2;H0YIM9	chr14	q23.3	-0.466379	0.633706	0.173126
CAPNS1;CAPNS2	A0A0C4DGQ5;P04632;K7ELJ7;K7EKD8;A0A075B7C0;K7EIV0;K7EM73;U3KPR7;K7EMQ1;Q96L46	chr19	q13.12	-0.180538	0.851876	0.496655
DHRS7B	A0A0C4DGQ8;Q6IAN0;J3KRS1;J3QKT1;J3QLJ8	chr17	p11.2	-0.765251	0.500918	0.0640643
DDOST	A0A0C4DGS1;P39656;P39656-3;P39656-2;U3KQ84	chr1	p36.12	-0.0137642	0.99491	0.969494
BCAS4	A0A0C4DGS6;Q8TDM0-3;Q8TDM0;H7C4Y8;A0A0C4DH49;Q8TDM0-2	chr20	q13.13
ENOX2	A0A0C4DGT9;Q16206-2;Q16206;B1AKF7	chrX	q26.1
SNX16	A0A0C4DGW2;P57768-2;P57768;E5RGQ6;E5RGS8;E5RHF1;E5RH07;E5RJ65;E5RG30	chr8	q21.13	0.225647	0.900679	0.637911
ZC3H8	A0A0C4DGZ1;Q8N5P1	chr2	q14.1	0.346151	0.776776	0.360433
INSIG2	A0A0C4DGZ4;Q9Y5U4	chr2	q14.1
GP1BA	A0A0C4DGZ8;P07359	chr17	p13.2	-0.845125	0.711378	0.270006
C22orf39	A0A0C4DH14;Q6P5X5	chr22	q11.21
EPB41L1	A0A0C4DH22;A0A1B0GTW6;Q9H4G0;X6RC15;Q4VXN0;Q4VXN5;Q4VXN1;Q4VXN6;H0Y482;Q4VXN7;Q4VXN2;Q4VXN8	chr20	q11.23	0.938212	0.588894	0.12497
IGKV3D-20	A0A0C4DH25	chr2	p11.2	-1.09641	0.888537	0.593381
IGHV1-3;IGHV1-8;IGHV1-46;IGHV7-4-1;IGHV1OR21-1;IGHV1-69D	A0A0C4DH29;P0DP01;P01743;A0A0J9YVY3;A0A087WYE8;A0A0J9YW62;A0A0B4J2H0	chr14	q32.33	0.972593	0.889499	0.596758
IGHV1-18;IGHV1-2	A0A0C4DH31;P23083	chr14	q32.33
IGHV3-20	A0A0C4DH32	chr14	q32.33
IGHV3-35;IGHV3-16	A0A0C4DH35;A0A0C4DH30	chr14	q32.33
IGHV5-51;IGHV5-10-1	A0A0C4DH38;A0A0J9YXX1	chr14	q32.33
IGHV2-70D;IGHV2-70;IGHV2OR16-5	A0A0C4DH43;A0A0J9YVU5;P01814;A0A0B4J2B6	chr14	q32.33	-1.52391	0.860828	0.511375
IGKV2-24;IGKV2D-24	A0A0C4DH68;A0A075B6R9	chr2	p11.2	0.5241	0.938416	0.767869
IGKV1-12;IGKV1D-12;IGKV1-6;IGKV1D-16;IGKV1D-39;IGKV1-39	A0A0C4DH73;P01611;A0A0C4DH72;P01601;P04432;P01597	chr2	p11.2	-1.09197	0.727301	0.292814
IGKV3OR2-268;IGKV3D-7	A0A0C4DH90;A0A0C4DH55	chr2	p11.2
CRY2	A0A0D2X7Z3;Q49AN0;Q49AN0-2	chr11	p11.2
MTRES1	A0A0D9SEI0;Q9P0P8	chr6	q21	1.12269	0.339764	0.00871212
FAM120B	A0A0D9SEJ5;F5GY05;Q96EK7;Q96EK7-2;Q96EK7-3	chr6	q27	0.00937912	0.99248	0.957839
RUNX2	A0A0D9SEN7;Q13950-3;A0A2R8Y7Z3;I3L354	chr6	p21.1
RANBP10	A0A0D9SEU5;R4GMX8;Q6VN20;Q6VN20-3;Q6VN20-2;R4GNA3;R4GN91;R4GMX7	chr16	q22.1	-0.506547	0.568638	0.108566
ZCCHC17	A0A0D9SEW3;A0A087WXF8;Q9NP64-2;Q9NP64-3;Q9NP64;A0A087WYV3;A0A087WXU5	chr1	p35.2	-0.195756	0.836176	0.468776
MAP4K4	A0A0D9SEY1;G5E948;H7C3Z6;E7ETN6	chr2	q11.2	-0.407771	0.785731	0.374185
KMT5C	A0A0D9SF94;Q86Y97	chr19	q13.42	-0.267791	0.891582	0.6065
DNM1	A0A0D9SFE4;A0A0U1RQP1;Q05193-3;Q05193;A0A0D9SFB1;Q05193-5;Q05193-2;A0A1B0GU67;A0A1B0GUX5	chr9	q34.11	-0.205569	0.892858	0.613198
CYTH2	A0A0D9SFG6;Q99418-2;Q99418;G5E9B7;F8W8E2;A0A286YF81;M0QZ92	chr19	q13.33	-0.388179	0.779365	0.363029
EWSR1	A0A0D9SFL3;B0QYK0;C9JGE3;Q01844-2;Q01844-6;Q01844-3;Q01844;Q01844-5	chr22	q12.2	0.499842	0.796485	0.391554
SHPRH	A0A0D9SFM0;Q149N8-4;Q149N8;Q149N8-2;K4DI94;H7C2W2;Q149N8-5	chr6	q24.3
HADH	A0A0D9SFP2;Q16836;E9PF18;Q16836-3;Q16836-2;A0A0A0MSE2;A0A1W2PNM1;A0A1W2PQ78;A0A1W2PQV5;A0A1W2PRT2;A0A1W2PQ55;A0A1W2PP40	chr4	q25	0.412172	0.785907	0.374569
UBE2A	A0A0D9SG71;A0A0R4J2E5;P49459;P49459-3;P49459-2;A0A0D9SEZ6	chrX	q24	0.580392	0.545761	0.092853
ZMYND11	A0A0D9SGD6;E7EV75;Q15326;E7ENI9;B7Z2J6;J3QKD2;Q15326-2;Q15326-6;Q15326-3;B0QZE2;Q15326-5;Q15326-4;A0A0A0MRY2;E9PE09	chr10	p15.3	-0.318283	0.662273	0.21427
SPTAN1	A0A0D9SGF6;A0A0D9SFF6;A0A5F9ZHC3;A0A1B0GTB7;A0A1B0GUH3;A0A0D9SFH4;A0A1B0GV13;A0A1B0GW19;A0A1B0GWE2;REV__Q04637-7;REV__E7EX73;REV__E9PGM1;REV__E7EUU4;REV__Q04637-8	chr9	q34.11	1.13066	0.327376	0.00793306
TBX22	A0A0D9SGI2;Q9Y458	chrX	q21.1	-0.306422	0.960053	0.82916
SYNJ1	A0A0D9SGJ6;J3KQV8;O43426;J3KPK1;C9JFZ1;O43426-4;O43426-2;C9JW66;O43426-5;H7BZ56;H7BZC2;C9J1Z6	chr21	q22.11	-0.125996	0.882698	0.572438
DIAPH1	A0A0G2JH68;O60610;A0A140T8Z0;O60610-2;O60610-3;A0A2R8Y5N1;H9KV28;B4E2I7;A0A2R8YEF8	chr5	q31.3	-0.119617	0.941283	0.774955
EHMT2	A0A0G2JIS2;Q96KQ7-2;A2ABF8;A0A0G2JIR1;Q96KQ7;A2ABF9;A0A0G2JK64;A0A0G2JRR0;A0A0G2JRN8;H0Y4K5;Q96KQ7-3	chr6	p21.33	0.249433	0.661456	0.211849
HSPA1B;HSPA1A	A0A0G2JIW1;P0DMV9;P0DMV8;P0DMV8-2;V9GZ37	chr6	p21.33	-0.808212	0.391607	0.0153195
ABHD16A	A0A0G2JJD3;O95870;O95870-2;A0A0G2JI89;F2Z3G6;F2Z3H2	chr6	p21.33	-0.124623	0.898747	0.63154
WDR46	A0A0G2JJL1;A0A140T9L0;H0Y6G3	chr6	p21.32	0.548076	0.742659	0.310307
TAPBP	A0A0G2JKZ1;A2AB90;A0A0G2JH37;A0A0A0MSV9;O15533;O15533-3;O15533-2;Q6P1N7;A0A0A0MT98;O15533-4;C9JA35;A0A140T9B2;A0A0G2JJI5	chr6	p21.32	0.35973	0.822633	0.444277
PCMTD2	A0A0G2JM70;Q9NV79-2;Q9NV79;V9GZ41;Q9NV79-3;V9GYG6;F8W9F3	chr20	q13.33
IGHA2	A0A0G2JMB2;A0A286YEY5;P01877	chr14	q32.33	3.57919	0.483481	0.0523373
CDHR5	A0A0G2JMW3;Q9HBB8-4;Q9HBB8;A0A0G2JP44;Q9HBB8-2	chr11	p15.5
LILRB5	A0A0G2JMX5	chr19	q13.42	1.26197	0.602274	0.137605
LILRA3	A0A0G2JMY9;Q8N6C8;Q8N6C8-3;A0A0G2JM99;Q8N6C8-2	chrNA		-0.596604	0.819583	0.434921
OCLN	A0A0G2JMZ8;Q16625-5;Q16625-4;Q16625-2;Q16625-3;Q16625	chr5	q13.2	0.61267	0.638295	0.184615
NOMO1;NOMO3;NOMO2	A0A0G2JN29;A0A087X117;Q15155;A0A0G2JP90;A0A087WW46;I3L0Q6;H3BTW1;H3BUC9	chr16	p13.11	0.125542	0.968847	0.861331
LILRB3;LILRA6;LILRA4	A0A0G2JN67;F8W6G6;A0A0G2JNB3;A0A0G2JLT7;A0A0G2JQ25;A0A0G2JPR9;A0A0G2JPW1;A0A0G2JN08;A0A0G2JPW2;B5ME96;A0A0G2JQ26;A0A0G2JPY1;A0A0G2JPA2;A0A0G2JQ24;F8WD89;A0A0G2JLX9;P59901-2;C9JWL8;P59901;A0A0G2JNG2;A0A075B7A5	chr19	q13.42	-1.18777	0.633706	0.17326
LAIR1	A0A0G2JNK8;A0A0G2JMI0;A0A0G2JNU6;A0A140T8W3;A0A0G2JQ50;A0A0G2JP18;A0A0G2JLV7;Q6GTX8-3;Q6GTX8-2;Q6GTX8;A8MZ84;D3YTC8;A0A0G2JM94;Q6GTX8-4;F8WC07	chr19	q13.42	-1.33641	0.542414	0.0899252
HNRNPCL2	A0A0G2JNQ3;B2RXH8	chr1	p36.21
LILRB2	A0A0G2JNQ7;A0A0G2JNT8;A0A0G2JN35;A0A0G2JPH5;Q8N423-2;Q8N423;Q8N423-4;A0A0G2JM05;A0A0G2JLS7;H7C0C3;A0A0G2JNH0;A0A0G2JNE7;Q8N423-3	chr19	q13.42	0.440461	0.864137	0.518018
KANSL1	A0A0G2JNT7;Q7Z3B3;A0A3B3IT55;A0A1W2PPV8;Q7Z3B3-4;Q7Z3B3-2;A0A1W2PQT4	chr17	q21.31	-0.37523	0.587471	0.123729
BDP1	A0A0G2JNU3;A6H8Y1-7;A6H8Y1-6;A6H8Y1;A6H8Y1-2;A6H8Y1-4;A6H8Y1-3;A6H8Y1-5;A0A0G2JN16;A0A0A0MRX7;H0YCV8;H7C5U4;A6H8Y1-8	chr5	q13.2	-0.752854	0.679021	0.231726
SCRIB	A0A0G2JNZ2;A0A669KB89;A0A0G2JPP5;Q14160;Q14160-3;A0A0G2JMS7;Q14160-2;H0YCG0;A0A669KAX5;H0YDF9	chr8	q24.3	-0.206466	0.65835	0.205654
GBA	A0A0G2JNZ5;A0A0G2JLB3;P04062-4;P04062-2;P04062	chr1	q22	-0.254287	0.871897	0.545322
LILRB1;LILRA1;LILRA3	A0A0G2JP80;Q8NHL6-3;Q8NHL6-4;A0A0G2JLS4;A0A0G2JP64;A0A0G2JNQ6;D9IDM6;A0A0G2JQ15;Q8NHL6-2;Q8NHL6;A0A0G2JNM2;A0A0G2JQ44;A0A0G2JQ46;F6TER3;A0A087WSV6;D9IDM5;A0A0B4J1W1;A8MVE2;A0A087WSX8;Q8NHL6-5;A0A0G2JNR3;A0A0G2JNK9;F6RVM3;O75019-2;A0A0G2JMG0;A0A0G2JLV5;A0A0G2JMJ0	chr19	q13.42	-0.17157	0.888284	0.588637
LILRB4	A0A0G2JP84;A0A0A0MSZ8;A0A0G2JP25;C9JST2;A0A0G2JM43;Q8NHJ6-2;Q8NHJ6;A8MUE1;A0A0G2JPA9;A0A0G2JNA7	chr19	q13.42
LILRB4	A0A0G2JPC7;A0A0G2JQ10;A0A0G2JM57;A0A0G2JML1	chr19	q13.42	0.0348818	0.991635	0.952636
C4A;C4B	A0A0G2JPR0;A0A140TA49;A0A3B3ISD7	chr6	p21.33	-0.739256	0.81415	0.421907
RAD17	A0A0G2JPT5;O75943-2;O75943;A0A0G2JP78;O75943-4;A0A0G2JNH5;O75943-3;D6RAW6;A0A0G2JP31;H0Y9T7;D6RHU1	chr5	q13.2	-0.0450444	0.962005	0.840751
TUBGCP5	A0A0G2JQX1;A0A0G2JPW5;A0A0G2JSA7;A0A087X1Z1;Q96RT8-2;Q96RT8;A0A0G2JR45;A0A0G2JRG1;A0A0G2JQK2;A0A087WVL9;A0A0G2JQK7;A0A0G2JS51;A0A087WVZ8	chr15	q11.2	-0.44017	0.680852	0.234738
GOLGA6L22;GOLGA6L1;GOLGA6L6	A0A0G2JRP8;A0A0G2JP21;Q8N7Z2;A8MZA4;A0A087X1J6;H0YM25	chr15	q11.2
MGAM;MGAM2	A0A0J9YVZ3;E7ER45;A0A0J9YX77;O43451;Q2M2H8	chr7	q34	0.0149554	0.997906	0.987132
CRYBG1	A0A0J9YWL0;Q9Y4K1;A0A494C1M5;Q9Y4K1-2;Q96QW7	chr6	q21	-0.266759	0.888157	0.588417
PON2	A0A0J9YXF2;Q15165-3;Q15165-1;Q15165;G3XAK4;A0A0J9YXU7;A0A2Q2SAK4;A0A0J9YYF3;A0A0J9YXM1;A0A0J9YYJ1	chr7	q21.3	0.10161	0.96968	0.869041
WDR81	A0A0J9YXM6;Q562E7;Q562E7-4;Q562E7-3;Q562E7-6;Q562E7-5;E9PDG3;Q562E7-2;I3L1G2;C9JCF9;K7ELV8;C9JD20;I3L3U7	chr17	p13.3	-0.333871	0.502761	0.065315
PLIN4	A0A0J9YXN7;Q96Q06;Q96Q06-2	chr19	p13.3	0.407575	0.904196	0.655247
LIME1	A0A0J9YYD9;A0A087WT39;V9GYI1	chr20	q13.33	0.344661	0.889499	0.596253
DAAM2	A0A0J9YYF7;Q86T65-4;Q86T65	chr6	p21.2
R3HCC1	A0A0R4J2E2;Q9Y3T6;A0A0D9SF44;Q9Y3T6-3;E5RIQ4;A0A0D9SG39;E5RHX3;E5RIK1;H0YBU3;A0A0D9SFI4	chr8	p21.3	0.683227	0.504687	0.0660525
FBF1	A0A0R4J2E4;K7ENL6;Q8TES7-5;Q8TES7;Q8TES7-6;Q8TES7-4;Q8TES7-3;Q8TES7-2	chr17	q25.1
IFRD2	A0A0R4J2F6;Q12894;Q12894-2;H7C444;H7C2Z4;F8WEI6	chr3	p21.31	0.452515	0.787234	0.376441
NRXN1	A0A0R4J2G7;A0A1D5RMU6;E7ERL8;Q9ULB1;Q9ULB1-2;Q9ULB1-3;A0A0D9SEM5;P58400-1;P58400;H0Y568;H7BYC7;A0A1B0GTL0;Q08AH0;Q9ULB1-4;A0A0D9SFY6;A0A0U1RRK7	chr2	p16.3	-0.310878	0.92441	0.718171
FOXP2	A0A0U1RQE0;O15409;A0A0U1RQM2;A0A0U1RQY3;A0A0U1RQR8;O15409-9;A8MUV4;O15409-4;O15409-2;Q0PRL4;O15409-6;Q8N6B5;O15409-7;A0A0U1RQE6;O15409-8;O15409-5;C9JQP8	chr7	q31.1	1.02476	0.351524	0.0109988
SH3D19	A0A0U1RQE4;A0A494C1M0;Q5HYK7-2;Q5HYK7;Q5HYK7-3	chr4	q31.3
FASN	A0A0U1RQF0;P49327;A0A0U1RRG3;A0A1B0GTR5;J3KTF0	chr17	q25.3	-0.120555	0.91054	0.681849
EIF4G3	A0A0U1RQK7	chr1	p36.12	0.0959166	0.897485	0.628541
ALDH1B1;ALDH1A2	A0A0U1RQK9;Q9UED3	chr9	p13.1	0.749302	0.875936	0.550823
SHANK3	A0A0U1RQS4;A0A0U1RR93;Q9BYB0-3;Q9BYB0;A0A669KBA8;A0A590UJL3;A0A590UJY5	chr22	q13.33
ERVK3-1	A0A0U1RQV1;A0A0U1RQS5;B3KNS4;A0A0U1RQL9	chr19	q13.43	0.357046	0.89561	0.623661
SYTL2	A0A0U1RR07;Q9HCH5-13;Q9HCH5;Q9HCH5-15;Q9HCH5-6;Q9HCH5-7;Q9HCH5-8;A0A0U1RQP0;Q9HCH5-11;Q9HCH5-12;A0A0U1RRJ3;E9PS29;Q9HCH5-2;A0A0U1RQH1;E9PK22;E9PS39;E9PQL8;E9PRW5;E9PIB5;E9PPL3;Q9HCH5-9;Q9HCH5-4	chr11	q14.1
SLC12A7	A0A0U1RR18;A0A0G2JNW7;Q9Y666;A0A0G2JQE3;H0YB78	chr5	p15.33
SEC24C	A0A0U1RR49	chr10	q22.2
EXOC6B	A0A0U1RRB6;Q9Y2D4;J3QT38;Q9Y2D4-2;F8W6R7	chr2	p13.2	-0.0564077	0.961426	0.834934
NBDY	A0A0U1RRE5;A0A0U1RR68	chrX	p11.21	-0.264004	0.858975	0.506727
PHF14	A0A0U1RRH6;O94880	chr7	p21.3	0.0699224	0.902608	0.646638
MMP24OS	A0A0U1RRL7	chr20	q11.22	0.572674	0.867618	0.523527
SPATA20	A0A0U1RRL8;Q8TB22;Q8TB22-2;Q8TB22-3;Q8TB22-4;H0Y9M1;H0Y9W3	chr17	q21.33	0.294426	0.799447	0.397642
PTBP1	A0A0U1RRM4;A0A0D9SF20;K7EKJ7;K7EK45;K7ELW5;K7EKX4	chr19	p13.3	0.219117	0.828112	0.454746
ENAH	A0A0U1RRM6;Q8N8S7-3;Q8N8S7-2;Q8N8S7;A0A075B6E5;A0A0U1RQP7	chr1	q42.12	0.426508	0.870417	0.533465
HLA-DQB1	A0A0U5Q247;A0A140T981;Q29967;A0A0D5XQ77;A0A140T9Y4;A0A140T9R6;A0A140T8Z5;P01920;A0A140T911;A0A140TA15;A0A140T9Z9	chr6	p21.32	0.500562	0.871238	0.538124
COBLL1	A0A0X1KG75;Q53SF7;Q53SF7-2;A0A0D9SG04;A0A0B4J1Z0;H7C1G2;C9J8C4;C9JAU3;C9J5Y6;C9JK90;C9JWZ0;F8WEK0;REV__O75820-3;REV__O75820-4;REV__O75820-2;REV__O75820	chr2	q24.3	-0.193115	0.909597	0.677547
HLA-DPB1	A0A140T915;A0A140T9Y2;A0A182DWE9;A0A140T9T6	chr6	p21.32	-1.00726	0.871238	0.538994
HLA-B	A0A140T953;A0A140TA13	chr6	p21.33
HLA-DMA	A0A140T985;A0A140T9N2;A0A140T9X4;A0A140T9V7;A0A140T9K8;A0A140T9T3;A0A140T9N7;A0A140T9N9;A0A140T9H8;A0A140T9T2;Q5SP00;A0A140T9G2;F6S093;A0A140T9N4;A0A140T9E7;A0A140T9D1;A0A140T9C7;A0A140T995;H0Y732;P28067	chr6	p21.32	-0.187565	0.928365	0.729016
MPIG6B	A0A140T9L8;O95866-2;O95866-4;O95866-7;O95866-6;F8WDG3	chr6	p21.33	-1.09692	0.660318	0.208604
MPIG6B	A0A140T9V1;A0A0G2JJG8;O95866-5;O95866-3;O95866;B7ZLJ5	chr6	p21.33
HLA-DOB	A0A140T9Z3;P13765	chr6	p21.32
VARS2	A0A140TA40;A0A140T8Y0;A0A140TA35	chr6	p21.33
VARS2	A0A140TA45;A0A0G2JIA5;A0A140TA36	chr6	p21.33	2.77287	0.43059	0.0267873
LSM14A	A0A140TA76;K7EMZ9	chr19	q13.11
MICOS13	A0A140TA86;Q5XKP0;K7EIR2;A0A140TA84	chr19	p13.3	0.550714	0.563108	0.101011
TXNRD2	A0A182DWF3;Q9NNW7;A0A182DWF2;Q9NNW7-2;D3YTF8;A0A096LPK7;E7EWK1;A0A096LPD9;Q9NNW7-3;A0A0U1RQX0;Q9NNW7-4;A0A096LPH4;A0A096LPB7;A0A096LP96;A0A096LNY7	chr22	q11.21	0.659473	0.602274	0.136592
HLA-DRB3	A0A182DWH4	chrNA
SELENOP	A0A182DWH7;P49908	chr5	p12
MAGI2	A0A1B0GTH8;A0A1B0GVS6;A0A0D9SFP3;A0A0D9SGF8;A0A0D9SEY4;E7EWI0;A0A0E3D6M1;A0A0D9SGI1;Q86UL8-2;Q86UL8	chr7	q21.11
RAB11FIP5	A0A1B0GTL5;Q9BXF6	chr2	p13.2	-1.14469	0.439177	0.0304976
BEGAIN	A0A1B0GTT1;A0A1B0GVM0;Q9BUH8;G3V536	chr14	q32.2
TNRC6C;TNRC6A	A0A1B0GU24;Q9HCJ0;Q9HCJ0-2;H3BRT3	chr17	q25.3	-0.109697	0.945126	0.790817
IRAG2	A0A1B0GU45;Q12912;Q12912-2;F8W9L6;G3V513;F8VRE4;H0YJ39;H0YJC6;G3V3C2;G3V2F6	chr12	p12.1	-1.19	0.401554	0.0180131
EHMT1	A0A1B0GU48;A0A0D9SEQ1;A0A1W2PPZ7;A0A0D9SER9;A0A0D9SFS4;A0A0D9SER3;A0A0D9SFG7;A0A0D9SEP2;A0A1B0GW12;A0A1B0GV89;A0A0D9SF38;A0A0D9SFD7;A0A0D9SEY2;A0A0D9SFM6;A0A1B0GTP4	chr9	q34.3	0.513914	0.662561	0.216033
ACY1;ABHD14A-ACY1	A0A1B0GU86;Q03154;C9JMV9;Q03154-4;Q03154-3;Q03154-2;A0A1B0GV31;A0A1B0GVA5;C9JYZ0;F8WC59;A0A1B0GTG3	chr3	p21.2	0.797783	0.452918	0.035914
KIFBP	A0A1B0GUA3;Q96EK5;A0A6Q8PHL8;A0A6Q8PGG2;A0A6Q8PH45;A0A1B0GUH6;A0A6Q8PH08;A0A1B0GTE6;A0A1B0GW21;A0A0D9SFK7;A0A1B0GTX3;A0A1B0GU96;A0A6Q8PHE6;A0A1B0GTE2;A0A1B0GVY9	chr10	q22.1	-0.238835	0.636406	0.1775
RALGAPA1	A0A1B0GUI1;Q6GYQ0;Q6GYQ0-5;Q6GYQ0-2;Q6GYQ0-7;Q6GYQ0-6;Q6GYQ0-4;Q6GYQ0-3;H0YJB5;H0YJ04	chr14	q13.2	-0.294189	0.858691	0.504597
P06493	A0A1B0GUL7	chrNA
ESPN	A0A1B0GUN9;A0A1B0GUS9	chr1	p36.31
UBE2L5	A0A1B0GUS4	chr13	q12.3
EFR3A	A0A1B0GUZ7;Q14156;Q14156-2;Q14156-3;E5RJS1	chr8	q24.22	-0.350065	0.666063	0.218852
EHMT1	A0A1B0GV09;A0A0C4DGF8;A0A1B0GWF6	chr9	q34.3	0.139116	0.847601	0.487227
TEPSIN	A0A1B0GV70;Q96N21-2;Q96N21;I3L4S7;I3L3R3	chr17	q25.3	0.222549	0.747162	0.318551
LIN28B	A0A1B0GVD3;Q6ZN17;A0A1B0GTK2;Q6ZN17-2	chr6	q16.3
FAM193A	A0A1B0GVL4;P78312-6;P78312-2;P78312-5;P78312;E7EUR8;P78312-4;D6RFZ4;P78312-3	chr4	p16.3
TCF4	A0A1B0GVR6;H3BTP3;E9PH57;P15884-3;P15884-4;P15884-13;P15884-2;P15884-11;A0A1B0GWD5;A0A1B0GW91;A0A1B0GVB8;G0LNT4;A0A0D9SGE5;A0A0D9SG78;A0A0D9SG55;H3BTZ0;A0A075B723;A0A0D9SEZ3;A0A0D9SEK1;H3BNI2;H3BT24;A0A1B0GUT3;A0A0D9SG61;H3BTC3;A0A0D9SGH7;H3BT95;K7ESI6;A0A0D9SFU5;H3BP59;H3BUQ3;A0A0D9SEX8;H3BMC8;A0A1B0GTP2;A0A6Q8PGE3	chr18	q21.2	0.39612	0.804478	0.407191
ZEB2	A0A1B0GVV8;A0JP08;A0A1B0GV02;O60315-2;O60315;U3KQ51;A0A1B0GW50;A0A6Q8PH34;E7EUW9;A0A1X7SC99;E7ESP8;U3KPV5	chr2	q22.3
DPY19L1	A0A1B0GW05;Q2PZI1;Q2PZI1-2;H7C3M5	chr7	p14.2	0.057409	0.973071	0.886277
ABHD14A-ACY1;ABHD14A	A0A1B0GW23;C9JMW6;C9J7W8;Q9BUJ0	chr3	p21.2
ING5	A0A1B0GW41;Q8WYH8-2;Q8WYH8;E9PEN0	chr2	q37.3	0.141472	0.90077	0.642027
CLN6	A0A1B0GW73;H3BNF1;A0A1B0GTV3;A0A0S2Z5D0;H3BUV4;A0A1B0GUD2;H3BUT1;A0A1B0GTU6;Q9NWW5;H3BRN7;H3BTY4;A0A1B0GU90;Q9NWW5-2	chr15	q23
ZNF654	A0A1B0GWA0;Q8IZM8	chr3	p11.1	0.103081	0.907687	0.672163
CTSD	A0A1B0GWE8;P07339;A0A1B0GW44;A0A1B0GV23;A0A1B0GVD5;A0A1B0GVP3;A0A1B0GU92;A0A1B0GU03;C9JH19;H7C469;H7C1V0;F8WD96;F8W787;A0A1B0GV01;A0A1B0GVF1	chr11	p15.5	0.395571	0.702871	0.261634
STXBP1	A0A1B0GWF2;A0A1B0GVQ5;A0A2R8Y5D4;A0A0D9SG72;A0A1B0GTP9;P61764;P61764-2;A0A1B0GW76;A0A0D9SEH5;A0A0D9SFQ7;A0A0D9SFW6;A0A1B0GTD8;A0A0D9SEP9;A0A1B0GVV9;A0A096LP33;A0A096LP52	chr9	q34.11	-0.80953	0.682484	0.237838
CLN5	A0A1B0GWI2;O75503;A0A087WZY0;A0A1B0GTR6;A0A1B0GWJ7;A0A1C7CYZ2;A0A1B0GTV7;A0A1B0GUE8;A0A1B0GV94;A0A1B0GVL0	chr13	q22.3	0.0577208	0.976752	0.901446
ADSL	A0A1B0GWJ0;A0A1B0GTJ7;P30566;A0A0A6YY92;P30566-2;A0A096LNY6;A0A1B0GTG9;A0A096LNY5;A0A096LNY4;B4DEP1;A0A096LP72;V9GY96;A0A096LP76;A0A096LP92;A0A1W2PRX2	chr22	q13.1	0.0654414	0.960053	0.828765
MYO18A	A0A1B0GWJ6	chr17	q11.2
EXOC3L2	A0A1C7CYX0;Q2M3D2	chr19	q13.32
MIDEAS	A0A1C7CYX1;Q6PJG2;A0A0A0MSU2;H7C1L3;C9JYU7	chr14	q24.3	0.0815143	0.912143	0.684285
DPYSL2	A0A1C7CYX9;Q16555-2;E5RFU4	chr8	p21.2	-0.420872	0.807355	0.410039
MYL4	A0A1C7CYY4;P12829;I3L1K6;I3L532;I3L3U1;I3L4B1;I3L1R3	chr17	q21.32	-0.317899	0.909597	0.677668
IER3IP1	A0A1W2PNR9;Q9Y5U9	chr18	q21.1	-0.55998	0.540594	0.0886542
ARPC1A	A0A1W2PNV4;E9PF58	chr7	q22.1	0.0663195	0.94142	0.778907
JMJD1C	A0A1W2PNZ9;Q15652-3;Q15652;Q15652-2;H7BXU7	chr10	q21.3	0.128335	0.888046	0.583826
HLA-B	A0A1W2PP29;A0A1W2PQZ3;A0A1W2PQE2	chr6	p21.33
DPAGT1	A0A1W2PPC6;Q9H3H5-2;Q9H3H5;A0A1W2PQH0;Q9H3H5-3;F8W681;A0A1W2PQD1;F8WE55;A0A1W2PRR6	chr11	q23.3	1.42455	0.483481	0.0509907
ME2	A0A1W2PPH1;P23368;A0A1W2PQH3;A0A1W2PQT3;A0A1W2PQY8;A0A1W2PR68;A0A1W2PQF8;P23368-2;A0A1W2PQ37;A0A1W2PRS2;A0A1W2PRY9;A0A1W2PQH4;A0A1W2PRH1;A0A1W2PPY2	chr18	q21.2	0.457072	0.819583	0.435009
CRBN	A0A1W2PPJ5;Q96SW2;J3QT87;J3QT51	chr3	p26.2	0.490274	0.563468	0.102755
TCEA1	A0A1W2PPZ5;P23193;A0A1W2PRL9;P23193-2;E5RIS7;E5RJ93;B7Z4S1;E5RK46;A0A1W2PS15;E5RFI1;A0A1W2PPV7	chr8	q11.23	-0.335015	0.680629	0.233558
KCNMA1	A0A1W2PQ93;A0A1W2PNQ3;A0A1W2PQK5;Q5SVJ7;A0A1W2PNW6;A0A1W2PPY5;A0A1W2PSD3;H0Y379;Q12791-5;Q12791-2;A0A1W2PQA0;A0A1W2PRB0;A0A1W2PQU4;S4R2X4;A0A1W2PNY8;D5MRH1;A0A1W2PRA7;A0A1W2PQ61;H0Y382;B7ZMF5;A0A1W2PRG5;A0A1W2PP26;A0A1W2PRX6;A0A1W2PP76;Q5SVK5;A0A1W2PR56;A0A0A0MRR0;A0A1W2PNY9;Q5SVJ9;A0A1W2PR62;A0A1W2PPZ1;A0A1W2PRN5;A0A1W2PPX7;A0A1W2PRV4;A0A1W2PP94;A0A1W2PNH9;Q5SVK0;A0A1W2PQJ9;A0A1W2PRE5;A0A1W2PS54…	chr10	q22.3
HADH	A0A1W2PQC2	chr4	q25
NHSL2	A0A1W2PQQ1;Q5HYW2;A0A0J9YY72;A0A0J9YW69;Q5HYW2-2	chrX	q13.1	-0.610294	0.748513	0.32314
GOSR2	A0A1W2PQS3;A0A1W2PP28	chr17	q21.32	-1.15572	0.483481	0.0498767
RPS10-NUDT3;RPS10	A0A1W2PQS6;F6U211;A0A2R8Y7H1;A0A2R8YFH6;S4R435;A0A2R8Y6L3	chr6	p21.31	-0.0936874	0.898747	0.633621
GCSH	A0A1W2PQV2;P23434;H3BUH9;H3BNV1;A0A1W2PRH4;A0A1W2PPE4;A0A1W2PNX3;A0A1W2PPQ1;A0A1W2PS29	chr16	q23.2	-0.0107138	0.996817	0.981511
MED17	A0A1W2PRB8;A0A1W2PPP8;A0A1W2PNF3;A0A1W2PPC8	chr11	q21	-0.081587	0.91803	0.697112
ZDHHC23	A0A1W2PRJ8;B3KXV3;E9PAP7;Q8IYP9	chr3	q13.31
SLC35A3	A0A1W2PRN3;A0A1W2PR66;A0A1W2PQH2;A0A1W2PQ13;A0A1W2PQ60;A0A1W2PNY6;A0A1W2PPH4;A0A1W2PPG9;A0A1W2PPE6;A0A1W2PQD6;A0A1W2PRT7;A0A1W2PNF0;A0A1W2PSD1;A0A1W2PS45;A0A1W2PS77;A0A1W2PQL8;A0A1W2PSA9;Q9Y2D2;Q9Y2D2-2;Q9Y2D2-3	chr1	p21.2	0.215101	0.917362	0.693115
HLA-A	A0A1W2PRT9	chr6	p22.1
PIK3C3	A0A1W2PS05;Q8NEB9;A8MYT4;M0R308;K7EKH3;K7EIV6;K7ENH3;M0R386;A0A0B4J2B1	chr18	q12.3	0.136499	0.814689	0.425914
SCARB2	A0A1W2PS43;A0A1W2PRS1;Q14108;A0A1W2PPX5;A0A1W2PPU6;A0A1W2PQR6;A0A1W2PQB7;Q14108-2;A0A1W2PRF6;A0A1W2PSE4;A0A1W2PS70;A0A1W2PNX7;D6RDG0;A0A1W2PQL5	chr4	q21.1	0.121338	0.934429	0.752498
PIGX	A0A1X7SBT4;H0Y2P9;Q8TBF5;Q8TBF5-2;H7C0F2;H7C081	chr3	q29
GTF3A	A0A1X7SBT5;Q92664;Q92664-2;H7BZH7;H7C326;H7BZ51	chr13	q12.2	0.402987	0.680852	0.236452
STIM2	A0A1X7SBY3;H0Y860;Q9P246;Q9P246-2;H7C5C6;H7C5A5;Q9P246-3;H7C5K2;R4GN82;R4GMP0;R4GNC5	chr4	p15.2	-0.175299	0.858691	0.504096
MYO6	A0A1Y0BRN3;A0A590UJ40;Q5JVM0	chr6	q14.1
IGHA1	A0A286YEY1	chr14	q32.33
IGHG2	A0A286YEY4	chr14	q32.33	2.33079	0.609901	0.150969
PHGDH	A0A286YF22;O43175;A0A2C9F2M7;A0A286YFA2;A0A286YFL2;A0A286YF78;A0A286YFC8;A0A286YFB2;A0A286YER3;A0A286YF34;A0A286YFF3;A0A286YFK5	chr1	p12	-0.842015	0.641595	0.188184
PHGDH	A0A286YFE1;A0A286YEZ0	chr1	p12
MON2	A0A286YFF8;Q7Z3U7-6;Q7Z3U7-5;Q7Z3U7;Q7Z3U7-2;F8VZV1;Q7Z3U7-3;F8VQS2;F8VZV6	chr12	q14.1	-0.478477	0.374761	0.0124939
IGHG4	A0A286YFJ8	chr14	q32.33	1.58044	0.800521	0.39926
PHGDH	A0A286YFM8	chr1	p12
PPT1	A0A2C9F2P4;A0A286YFF7;P50897;Q5T0S4;A0A286YFE3;A0A286YFL8;P50897-2;E9PIA8;E9PK48;A0A286YFL6;E9PSE5	chr1	p34.2	-0.420951	0.750004	0.325501
FRYL	A0A2C9F2R7;O94915-2	chr4	p11
PRXL2B	A0A2P0CTB1;A0A0A0MT35;A0A2P0CU24;A0A0A0MRV4;J3KPF5;Q8TBF2-3;Q8TBF2;J3KPF6;Q8TBF2-6;A0A2P0CTH9;Q8TBF2-4;J3KRV9;A0A0G2JSF1;A0A0G2JRR6;Q8TBF2-2;Q8TBF2-7;J3QKK8	chr1	p36.32	-0.0375377	0.980224	0.916255
IGKV1D-33;IGKV1-33	A0A2Q2TTZ9;P01594;P01593	chr2	p11.2	1.19683	0.850372	0.493377
CAMK2G;CAMK2B	A0A2Q3DQE3;Q13555-8;Q13555-2;Q13555;Q13555-4;H0Y6G2;Q8WU40;H7BXS4;E9PBE8;E7EQE4;E7ETC9	chr10	q22.2	-0.603971	0.479727	0.0470174
CFI;PLA2G12A	A0A2R8Y3M9;G3XAM2;E7ETH0;P05156;A0A087X0I2;D6R9Z8;A0A0C4DGC6;Q9BZM1	chr4	q25	-0.146124	0.953905	0.81468
SEPTIN3	A0A2R8Y4H2;B1AHR1;Q9UH03-2;Q9UH03;B1AHR2	chr22	q13.2	-0.282492	0.863668	0.516939
CLIC5	A0A2R8Y4M1;A0A5F9ZHK1;A0A2R8YGW2;A0A2R8Y615;Q9NZA1-3;Q9NZA1-2;Q9NZA1	chr6	p21.1	-0.342274	0.879457	0.559156
EPS8	A0A2R8Y4W2;A0A2R8YE63;Q12929;Q12929-2;F5H0R8;F5GYM8;F5H3Q6	chr12	p12.3	-0.196442	0.934203	0.751974
CCDC9	A0A2R8Y4Z8;M0QYB4;M0QZR0;M0R2W0	chr19	q13.32	0.043863	0.96201	0.841297
PATJ	A0A2R8Y549;Q8NI35;Q8NI35-4;Q8NI35-3;Q8NI35-2;A0A0X1KG69;A0A087WUZ6;Q8NI35-5;A0A0U1RR46;A0A0U1RQT2;A0A2R8Y5I3;B4DE90;A0A0U1RRD7;A0A0U1RQR3;A0A0U1RQW4	chr1	p31.3
RELCH	A0A2R8Y566;Q9P260;Q9P260-2;A0A075B785;A0A075B768	chr18	q21.33	-0.353236	0.607633	0.147316
HARS2	A0A2R8Y5P7;P49590;A0A2R8Y3N3;P49590-2;A0A2R8Y6I1;D6RB22;D6RJE6;A0A2R8Y5E8;B4DQ67;A0A2R8Y4X6	chr5	q31.3	0.190185	0.888537	0.592753
SHROOM3	A0A2R8Y5P9;Q8TF72	chr4	q21.1
RDX	A0A2R8Y5S7;P35241;P35241-5;A0A2R8Y7M3;P35241-4;P35241-2;A0A2R8Y5P0;P35241-3;A0A2R8Y4H6;E9PKN5	chr11	q22.3	0.887281	0.408542	0.0213511
C9orf72	A0A2R8Y5U5;A0A5F9ZHW7;A0A2R8Y5K2;Q96LT7;Q96LT7-2	chr9	p21.2
TPM4	A0A2R8Y5V9;A0A2R8YGX3;A0A2R8YH90;A0A590UJB9;A0A590UK79;A0A5F9UKJ4	chr19	p13.12	-0.255587	0.877706	0.555092
RPS7	A0A2R8Y623	chr2	p25.3	-0.347877	0.90136	0.644987
ATP13A3	A0A2R8Y635;Q9H7F0;A0A2R8YDN7;Q9H7F0-2;H7C1U7	chr3	q29	0.124442	0.917362	0.693206
GCLC	A0A2R8Y648	chr6	p12.1
RAPGEF2	A0A2R8Y661;H0Y8H7;H0Y8T6;H0Y8N8;D6REY8;D6RC78;D6RAK0	chr4	q32.1	-0.30355	0.871238	0.540716
EPB41	A0A2R8Y6D0	chr1	p35.3
DYRK1A;DYRK1B;DYRK2	A0A2R8Y6I6;Q13627-2;Q13627;A0A2R8Y6L5;Q13627-5;A0A2R8Y443;A0A2R8YDF3;Q13627-4;Q13627-3;E7EMI5;M0R131;A0A2R8YEY4;M0R2X3;Q92630-2	chr21	q22.13	0.0462574	0.943917	0.787315
ENO1	A0A2R8Y6I8	chr1	p36.23
ACTB;ACTG2	A0A2R8Y793;G5E9R0;A0A6Q8PH58;C9JUM1;C9JTX5;A0A6Q8PGD7;F8WCH0	chr7	p22.1	-0.303433	0.90077	0.643306
PRRC2C	A0A2R8Y7F4	chr1	q24.3
ATXN2	A0A2R8Y7P6;V9GY86;A0A5F9ZHW5;Q99700-4;Q99700;F8VQP2;Q99700-5;A0A5F9ZHG6	chr12	q24.12	-0.0165999	0.983183	0.924682
BPTF	A0A2R8Y7Q1;E9PE19;E7ETD6;A0A0A0MR81;J3QQQ8;J3KSK9;J3QQK4;J3KSY0;J3QLW4	chr17	q24.2
PPFIA1;PPFIA2	A0A2R8Y7R9;Q13136;Q13136-2;E9PJZ7;H0YEF9;H0YDW2;H0YD72;A0A1B0GVT3;E9PPF6;O75334-8;H0YF15;E9PID5;A0A3B3ITS2;H0YHJ4;F8VWR9;H0YIJ4	chr11	q13.3	0.152391	0.820341	0.4408
SMARCA4	A0A2R8Y7S2;A0A2R8Y4P4;P51532-5;P51532-2;P51532-3;P51532-4;Q9HBD4;P51532;A0A2R8YGG3;A0A2R8Y440;A0A2R8YG32;A0A2R8Y7F3;A0A2R8Y4C5;A0A2R8Y6N0;A0A2R8YDA1;A0A2R8YGP5	chr19	p13.2	-0.0645284	0.919538	0.700979
SEC23B	A0A2R8Y7S7	chr20	p11.23
CEP78	A0A2R8Y7U5;A8MST6;A0A2R8Y5W6;Q5JTW2;Q5JTW2-5;A0A2R8Y4C1;A0A2U3TZI9;A0A2R8Y432;A0A2R8YCP0;A0A2R8Y7A4;Q5JTW2-3;Q5JTW2-2;A0A2R8Y589;A0A2R8YFB0;A0A2R8Y7M8	chr9	q21.2	-0.273316	0.753819	0.332961
MEA1	A0A2R8Y7W8;A0A2R8Y6W5;Q16626	chr6	p21.1	-0.336973	0.702871	0.261784
ANKRD44	A0A2R8Y7Y4;Q8N8A2-2;H7C209;Q8N8A2-3;Q8N8A2-5;H7C4A0;F8WBW3	chr2	q33.1	-0.321064	0.662561	0.215633
IL2RG	A0A2R8Y833;P31785;D6RDW9;A0A2R8Y437;A0A2R8Y4F3;A0A2R8YE73;P31785-2;H0Y8J6;Q5FC10	chrX	q13.1	-0.592766	0.702871	0.261906
SMARCE1	A0A2R8Y855;B4DGM3;Q969G3-2;Q969G3;J3QKS7;J3QR61;J3QKX6;A0A2R8YEB8;A0A2R8YDQ4;J3QL66	chr17	q21.2	-0.197989	0.715194	0.278164
PROSER3	A0A2R8Y8D9	chr19	q13.12
GRB10	A0A2R8YCL1;Q13322-3;Q13322-2;Q13322-4;Q13322	chr7	p12.1	1.83461	0.531934	0.0828913
SLC11A2	A0A2R8YD71;P49281-2;P49281;F8W1D8;F8VRL7;A0A2R8Y5L1;F8VWB0;F8VR36;A0A2R8YDL2;A0A2R8Y4F9;A0A2R8Y5Q7;F8W1P7;P49281-5;P49281-3;P49281-4	chr12	q13.12	-0.799779	0.563584	0.103914
BPI	A0A2R8YDF1;P17213;H0Y738;A0A0D9SFX6	chr20	q11.23	-0.489486	0.888157	0.588373
ATP10B;ATP10D	A0A2R8YDI5;O94823;Q2YDW8;O94823-3;O94823-2;Q6PEW3;H0Y8M7	chr5	q34	0.896534	0.75624	0.337401
ZNF746;ZNF212	A0A2R8YDQ5;Q6NUN9;Q6NUN9-2;C9JNZ9;Q6NUN9-3;H7C5A9	chr7	q36.1	0.00495597	0.998642	0.991399
SUCLA2	A0A2R8YDQ9;Q9P2R7-2;Q9P2R7;A0A2R8Y6Y7;Q5T9Q5;Q5T9Q8;A0A2R8Y5P6;A0A2R8Y6E6;A0A0U1RQF8;A0A0U1RQL1;A0A0U1RRI1;A0A0U1RQU7;A0A2R8Y5P4	chr13	q14.2	0.733957	0.455915	0.03727
GLUL	A0A2R8YDT1;P15104	chr1	q25.3	0.729319	0.602274	0.136997
CCDC82	A0A2R8YE98;A0A2R8Y7C3;Q8N4S0;A0A2R8Y4L3;Q8N4S0-2;F5H777;E9PMD6	chr11	q21	-0.0794133	0.910309	0.679569
ACTB	A0A2R8YEA7	chr7	p22.1	0.161904	0.952314	0.806039
HGF	A0A2R8YEI1;P14210-6;P14210-5;P14210-2;P14210-4;P14210-3;P14210;C9WSJ4;C9WSJ3;C9JS80;C9JDP4	chr7	q21.11	-0.0973944	0.982392	0.920404
CCNH	A0A2R8YEM2;P51946;D6RHI7;D6RG18;A0A2R8Y4K6	chr5	q14.3	0.411789	0.468944	0.0424454
TRANK1	A0A2R8YEM9;O15050;A0A2R8Y8A3;A0A2R8Y7N6;A0A2R8Y890;A0A096LPF5	chr3	p22.2	0.445361	0.689714	0.251506
CDIN1	A0A2R8YEZ2;A0A2R8YD89;H3BS01;Q9Y2V0;H3BTL3;H3BNF9;A0A2R8YEF3;A0A2R8Y7J6;Q9Y2V0-2	chr15	q14
ARHGEF5	A0A2R8YF49;A0A2R8YFR7;H0Y895;Q12774-2;A0A5F9ZGZ6;C9J591	chr7	q35	0.676024	0.539383	0.0873778
NMNAT3	A0A2R8YFG2;Q96T66-2;Q96T66;Q96T66-3;A0A2R8YE08;A0A2R8Y594;A0A2R8YGL3;A0A2R8YEU0;D6REC8;D6R975;D6RGH7;D6RHV4	chr3	q23	0.355503	0.799304	0.397159
SERAC1	A0A2R8YFH3;Q96JX3;A0A2R8YCL0;A0A2R8YD19;A0A2R8Y511;A0A2R8Y3S0;U3KQE4;Q96JX3-2;Q5JVM6;Q96JX3-3	chr6	q25.3
CTCF;CTCFL	A0A2R8YFL0;P49711;A0A2R8Y595;P49711-2;V9GY73;Q8NI51-11;Q8NI51-6;Q8NI51-5;Q8NI51-10;Q8NI51-2;Q8NI51-3;A0A2R8Y6Z6;A0A2R8Y6C1;F5H2V8	chr16	q22.1	-0.148322	0.819583	0.433604
IFNGR1	A0A2R8YFL3;A0A2R8Y7R1;A0A2R8Y4U4;P15260;Q5TFD1;Q5TFC9;P15260-2	chr6	q23.3	-0.320156	0.869153	0.529862
RAPGEF2	A0A2R8YGD3;Q9Y4G8	chr4	q32.1	-0.331222	0.714727	0.276114
ACTB	A0A2R8YGF8	chr7	p22.1
AP1S1	A0A2R8YGH5;P61966;H7C1E4;P61966-2	chr7	q22.1	-0.572281	0.478081	0.0466584
TASOR2	A0A2R8YH03;Q5VWN6;Q5VWN6-2;J3KPH3	chr10	p15.1	0.250256	0.680852	0.234475
EPB41	A0A2U3TZH6;A0A2R8Y783	chr1	p35.3	-0.680066	0.601422	0.135523
TRIM8	A0A2U3TZI0;Q9BZR9;A0A2R8YCF6;A0A2R8YD00;R4GN03;A0A2R8Y500;A0A2R8Y580;A0A2R8Y5K0;A0A2R8YFP1	chr10	q24.32
BCL11A	A0A2U3TZJ5;Q9H165-6;Q9H165;Q9H165-2;A0A2R8YDW6	chr2	p16.1	-0.935101	0.544963	0.0911286
CASK	A0A2U3TZM1;A0A2R8YE77;O14936-6;O14936-2;O14936;A0A2R8YEK3;A0A2R8YEJ7;A0A2R8YGH2;A0A2R8Y4K4;A0A2R8Y472	chrX	p11.4
CASK	A0A2U3TZM4;O14936-3;O14936-4	chrX	p11.4	0.176742	0.906968	0.668116
ESRP1;ESRP2	A0A2U3TZN9;Q6NXG1-5;Q6NXG1-3;Q9H6T0-2;Q9H6T0	chr8	q22.1	-1.4199	0.633706	0.173891
SPAST	A0A2U3TZR0;Q9UBP0-3;Q9UBP0;A0A2R8YGN6;A0A2R8Y4I8;Q9UBP0-4;Q9UBP0-2;A0A2R8Y481;A0A2R8YCL5;A0A2R8Y7K2;A0A2R8YFW8;A0A2R8Y5N9;A0A2R8YFC9;A0A2R8YEA0;A0A2R8Y5I6;A0A2R8Y7W6	chr2	p22.3	-0.192546	0.685842	0.244288
KCTD1	A0A2U3U043;J3KSG1;J3QRK1;Q719H9;J3QLL6	chr18	q11.2	0.0172231	0.99671	0.976275
R3HCC1L	A0A384DVK4;Q7Z5L2-2;Q7Z5L2;Q7Z5L2-3	chr10	q24.2	0.118214	0.960053	0.830531
PNPLA6	A0A384DVU0;Q8IY17-3;Q8IY17;Q8IY17-2;Q8IY17-5;M0QYT1;M0R2C2;M0R2K2;M0R2H4;M0QYF5;M0QZK5;M0QXH7;A0A2R8Y7E1	chr19	p13.2	-0.153899	0.877345	0.554024
CREG1	A0A3B3IRL2;O75629	chr1	q24.2	-0.172071	0.92342	0.713036
IMPDH1	A0A3B3IRL5;C9J381;P20839-2;P20839-4;P20839;H7C5T1;H7C511	chr7	q32.1
FBRSL1	A0A3B3IRR3;Q9HCM7	chr12	q24.33
C8orf33	A0A3B3IRR6;A0A3B3IT54;A0A3B3ITA3;Q9H7E9;Q9H7E9-2	chr8	q24.3	0.232443	0.826452	0.451495
SLF2	A0A3B3IRS8;B1AL16;Q8IX21;Q8IX21-2	chr10	q24.31
SNU13	A0A3B3IRU2;A0A3B3ISH1	chr22	q13.2	0.792428	0.714727	0.275354
QSER1	A0A3B3IRW6;Q2KHR3;Q2KHR3-2;H0YCQ7	chr11	p13	-0.053226	0.980604	0.918257
COX15	A0A3B3IRX1;Q7KZN9-2;Q7KZN9	chr10	q24.2	-0.0082167	0.997906	0.986844
MED13L	A0A3B3IRX3;Q71F56;A0A3B3IS46;H0YHC1;A0A3B3IRS4;A0A3B3IS48	chr12	q24.21	0.460994	0.60874	0.149114
SNPH	A0A3B3IRY9;O15079;O15079-2	chr20	p13
IQSEC1	A0A3B3IRZ4;Q6DN90-3;A0A2R8Y7T6;Q6DN90;Q6DN90-2;A0A2R8Y695	chr3	p25.1	-0.0749582	0.963143	0.843443
KAT6A	A0A3B3IS53;A0A3F2YNX6;Q92794;A5PLL3;A0A3B3ITI3;A0A3B3ISU5;A0A3B3ISZ3;C9JJY6	chr8	p11.21	-0.091117	0.891789	0.607399
ABLIM1	A0A3B3IS55;O14639-2;O14639;F8W8M4;A0A0A0MRL6;O14639-6;O14639-4;O14639-3;O14639-5;J3QSX6;A0A494C1G0;A0A494C1P1;H0Y7N6;F6XFR5	chr10	q25.3	0.378245	0.813986	0.419813
POLG	A0A3B3IS91	chr15	q26.1
COPA	A0A3B3ISC6;A0A3B3ITI7;A0A3B3IU78	chr1	q23.2	-1.66111	0.523932	0.0776674
LARP1B	A0A3B3ISF0;H0Y9K3;A0A3B3IT29;A0A3B3ISF8;Q659C4-4;Q659C4-6;Q659C4-5;Q659C4-7	chr4	q28.2	-0.725966	0.376779	0.012627
ZDBF2	A0A3B3ISF7;A0A3B3ISJ7;A0A3B3IRN6;A0A3B3ITZ5;N0DVX5;Q9HCK1	chr2	q33.3	-0.161438	0.880533	0.562933
ECE1	A0A3B3ISF9;P42892-3;P42892-2;P42892-4;P42892;B4DKB2;E9PJG1;E9PHZ1	chr1	p36.12	0.23647	0.748513	0.321266
IDE	A0A3B3ISG5;P14735;P14735-2;Q5T5N3	chr10	q23.33	0.0217617	0.983152	0.92255
PROS1	A0A3B3ISJ1;A0A0S2Z4L3;P07225;G5E9F8;A0A3B3IRK9;C9K0R0;A0A3B3IUA6	chr3	q11.1	0.408216	0.858975	0.505904
PPP1R13B	A0A3B3ISJ2;Q96KQ4;G3V5J1;H0YJL1;G3V3S2;G3V2L3	chr14	q32.33
C1R	A0A3B3ISR2;B4DPQ0;P00736;F5H2D0;A0A3B3ITU4;F5H1V0;F5H6Y3;F5H3N3	chr12	p13.31	1.06556	0.547475	0.0946391
GPNMB	A0A3B3ISS6;Q14956-2;Q14956	chr7	p15.3	0.341535	0.907687	0.672467
TSPAN9	A0A3B3IST1;B5MD23;O75954	chr12	p13.33
VKORC1L1	A0A3B3ISV4	chr7	q11.21	0.507049	0.735059	0.302872
LMBRD1	A0A3B3IT31;Q9NUN5;Q9NUN5-3;Q9NUN5-2;A0A3B3ITP2;A0A3F2YP66;A0A3B3IRS7;Q9NUN5-4;A0A3B3IU68;A0A3B3IRL1;A0A3B3IS99;A0A3B3IU91;A0A3B3IRN0;A0A494C126;A0A3B3ITR7;A0A3B3IU99;A0A3B3IT65;A0A3B3ITM4	chr6	q13	0.108222	0.929192	0.733531
WDR37	A0A3B3IT47;Q9Y2I8;Q9Y2I8-2;E7EQ49;A0A087WTQ2;Q9Y2I8-3;C9JGR9	chr10	p15.3	-0.300825	0.709499	0.266662
BLM	A0A3B3IT82;P54132;H0YNU5;H0YLV8	chr15	q26.1	-0.207246	0.804112	0.404247
KDM5B	A0A3B3ITA8;A0A3B3ITE7;A0A3B3IT25;A0A3B3IS40;Q9UGL1;Q9UGL1-2;B3KV94;A0A3B3ISE6;A0A3B3ITJ7;A0A3B3IT85;A0A3B3IS31;A0A3B3ITR3;A0A3B3ITJ3;A0A3B3ISK2;A0A3B3ITR1	chr1	q32.1
DAB2IP	A0A3B3ITG3;Q5VWQ8-2;Q5VWQ8;H0Y3A3;Q5VWQ8-3;Q5VWQ8-4;Q5VWQ8-5	chr9	q33.2
IMPACT	A0A3B3ITH3;Q9P2X3;Q9P2X3-2;J3KT25;J3QQU0;J3QRS6	chr18	q11.2	-0.319281	0.661456	0.211882
HNRNPL	A0A3B3ITJ4;M0QXS5;P14866-2;M0R1W6;B4DVF8	chr19	q13.2	-0.018264	0.99491	0.971047
MMAA	A0A3B3ITP4;Q495G5;Q8IVH4;D6RIS5;A0A3B3IRG3	chr4	q31.21	0.570976	0.599368	0.133028
KRIT1	A0A3B3ITR4;C9J718;C9JF32;A0A0C4DG23;C9JEW7;C9JIY2;C9JBN7;C9JXI9;C9JSG7;C9JJM9;C9JD81;C9J3W7;C9JI47	chr7	q21.2	0.105817	0.89561	0.62347
RAB12	A0A3B3ITT1;Q6IQ22	chr18	p11.22	-0.0435668	0.976863	0.902371
RPL29	A0A3B3ITT5;P47914;F8WF43;C9IYI4	chr3	p21.2	0.097767	0.957069	0.820673
ABCD3	A0A3B3ITW3;P28288;P28288-2;P28288-3	chr1	p21.3	-0.628715	0.435333	0.0298952
PRDM1	A0A3B3IU23;O75626-2;O75626;O75626-3;B2REA4	chr6	q21	0.289479	0.745538	0.315509
GEMIN2	A0A3B3IU42;H0YEL0;H0YDP6	chr14	q21.1	0.146116	0.902785	0.647646
HTT	A0A3B3IU44	chr4	p16.3
STON2	A0A3B3IU55;Q8WXE9;Q8WXE9-3	chr14	q31.1	-0.246071	0.899111	0.635334
HM13	A0A3B3IUB5;Q8TCT9-5;Q8TCT9;A0A075B6F6;A0A0S2Z6F0;A0A3B3IT72;A0A0C4DGU3	chr20	q11.21	-0.572344	0.711378	0.27001
MSTO1	A0A3B3IUD2;Q9BUK6-3;Q9BUK6-2;Q9BUK6;Q9BUK6-7;Q9BUK6-4;Q9BUK6-5;Q9BUK6-6	chr1	q22	-0.242635	0.90077	0.642111
KIF1A	A0A3F2YNW9;A0A3B3IUA1;A0A3B3IU40;A0A3B3IT28;A0A3B3ITE5;A0A3B3ITF7;A0A3B3ITW6;Q12756;Q12756-3;Q12756-2;A0A3B3ITK3;H7C0K6;H7C3Y8	chr2	q37.3	0.148596	0.961426	0.834974
KIF18B	A0A494BYR6;Q86Y91-6;Q86Y91	chr17	q21.31
MPRIP	A0A494BZV2;H0Y2S9;H7C3G6;J3QRL2;A0A1W2PPU9;K7EL39;J3KSK7;J3QL44;A8MZF8;K7EJ14	chr17	p11.2	-0.101731	0.917362	0.693744
MRTFA	A0A494BZX7;W0Z7M9;A0A499FIJ6;E7ER32;A0A087X287;B0QY83;Q969V6;A0A087WU73;B0QY84;B0QY74;A0A669KBG1	chr22	q13.2	0.214018	0.868782	0.525417
EEF1AKMT2	A0A494BZY7;Q5JPI9;G3V238;H3BQF6;M0QZ67	chr10	q26.13	0.242928	0.819583	0.436979
TMEM87B	A0A494BZZ8;Q96K49;Q96K49-2;A0A3B3IU29;H7C1G1;H7C0B3	chr2	q13	-0.139952	0.90077	0.642564
PARN	A0A494C002;F5H1Z4;H3BT23	chr16	p13.12
HYOU1	A0A494C039;E9PJ21;A0A087WWI4;K7EQK2;Q9Y4L1-2;J3KTF1;Q9BST8;J3QQH7;J3QLE9;A0A087WW13;A0A087X214	chr11	q23.3	-0.227016	0.906075	0.66617
KYAT1	A0A494C066;B7Z4W5;Q16773-2;Q16773;Q5T278;Q16773-3;Q5T277;Q5T276	chr9	q34.11	-0.209665	0.861454	0.512302
ANKLE1	A0A494C092;M0QX15;A0A499FJM0;Q8NAG6-1;Q8NAG6;A0A0A0MSC6;M0R002	chr19	p13.11
TAZ	A0A494C0D2;Q16635-8;A0A499FJ53;A0A494C141;A0A494C004;A0A494C0C5;Q16635-3;Q16635-2;Q16635;Q16635-4;Q16635-7;F6Y2X3;A0A494C0V5;Q16635-9;Q16635-5;A6XNE1;Q16635-6;C9J699	chrX		-1.33003	0.500918	0.0630838
DIMT1	A0A494C0G7;Q9UNQ2;A0A0C4DGB1;D6RCL3	chr5	q12.1	0.612963	0.452918	0.0358656
ZNF827	A0A494C0H4;H0Y9M2;Q17R98-2;Q17R98;A0A590UJE4;H0Y9K9;G5E9Z1;Q17R98-3;A0A5F9ZGT0;A0A5F9ZHK5	chr4	q31.22	0.146799	0.942278	0.782158
TTC21B;TTC21A	A0A494C0N4;Q7Z4L5;A0A0B4J1Y2;Q8NDW8-3;Q7Z4L5-2;Q8NDW8-6;Q8NDW8-5;Q8NDW8;Q8NDW8-7	chr2	q24.3	0.165213	0.928561	0.73062
CLUH	A0A494C0R8;K7EIG1;I3L2B0;I3L318;I3L4B5;I3L3A3;I3L350	chr17	p13.3	-0.069773	0.931143	0.741031
RIT1	A0A494C0S1;Q92963;Q92963-3;Q92963-2;V9GYC3;V9GY29;A0A494C0U3	chr1	q22
STAT6	A0A494C0T4;A0A1W2PNW1;H0YJH6;P42226;P42226-3;P42226-2;G3V5I8;G3V370;G3V5K5;G3V568;H0YIY2;Q5FBW6;G3V2L2;G3V2M3;G3V2H4	chr12	q13.3	-0.594852	0.497406	0.061385
PARN	A0A494C0W0;O95453-2;O95453;O95453-3;A0A494C0K5;A0A494C0Q6;A0A494C1K5;A0A494C0Q2;A0A494C1N1;A0A494BZW7;A0A494C0P9;A0A494BZU6;A0A494C156;A0A494C1G3;O95453-4;H3BRK1	chr16	p13.12	0.130676	0.881427	0.564543
STING1	A0A494C0W5;Q86WV6;A0A494C0T1;J3QTB1;A0A494C1N5	chr5	q31.2	-0.500709	0.742659	0.310989
TBCB	A0A494C0X0;Q99426;Q99426-2;K7EP07;K7EK42;K7EL99;K7EQH0;K7ER04	chr19	q13.12	-0.151208	0.893247	0.61886
ITGB2	A0A494C0X7;P05107;D3DSM0;J3KNI6;E7EVZ9;E5RK25;E5RIG7;E5RHT0;E5RFI0;E5RIE4;A8MVG7;E5RHE6;E5RK54	chr21	q22.3	-0.584353	0.804478	0.405771
FAM120A	A0A494C0Y9	chr9	q22.31	-0.0468628	0.984301	0.933359
RAB33B	A0A494C0Z5;Q9H082	chr4	q31.1	-0.52822	0.51436	0.0728718
MCM8;CRLS1	A0A494C100;Q9UJA3-3;Q9UJA3;Q9UJA3-2;Q9UJA3-4;Q9UJA2-2;Q9UJA2	chr20	p12.3
KRI1	A0A494C108;Q8N9T8;H0YFD2;F8WFC1;H0YH26;REV__I3L4M5;REV__I3L2X7;REV__Q9UPN4-3;REV__I3L2J8;REV__Q9UPN4-2;REV__Q9UPN4	chr19	p13.2	0.470867	0.620388	0.158536
AQP1	A0A494C115;K7N7A8;P29972-4;P29972-2;P29972-3;P29972;A0A494C1U4	chr7	p14.3	0.0175537	0.997906	0.986189
ZMAT3	A0A494C120;Q9HA38-2;Q9HA38;C9J8H5	chr3	q26.32
DIP2A	A0A494C143;Q14689-6;Q14689;Q14689-3;Q14689-2;Q14689-4;Q14689-5	chr21	q22.3	-0.233016	0.833484	0.464136
STAT2	A0A494C164;P52630-4;P52630;B4DLC8;A0A494C1L3;A0A494C0B5;B4DHE0	chr12	q13.3	-0.168595	0.893209	0.615168
PRKAG2	A0A494C1K7;Q9UGJ0-3;Q9UGJ0;A0A494C0H7;A0A494C094;F8WDA1;A0A494C188;A0A494C155;E9PGP6;A0A494C068;Q9UGJ0-2;A0A494C1R6	chr7	q36.1
LRBA	A0A494C1L5;P50851-2;P50851;E9PEM5;A0A494BZW2;A0A494C0R9;H0YAC6;A0A3B3IS13;A0A3B3IU76;H0Y9N9;A0A3B3ISK3;H0YA17	chr4	q31.3	-0.403998	0.492939	0.0581515
ALDH1L2	A0A494C1M4;Q3SY69;Q3SY69-3;Q3SY69-2;H0YHN9;REV__Q14005-4;REV__H0YLH9;REV__Q14005-3;REV__Q14005-2;REV__Q14005	chr12	q23.3	-0.0026837	0.999121	0.996591
NBEAL2	A0A494C1V1;H0Y764;H7C3Y7;H7C408;H7C354	chr3	p21.31
SART3	A0A499FI31;Q15020;Q15020-4;Q15020-2;H0YHU8;F8W667;A0A494C0L2;F8VZM2;Q15020-3;F8VVK9	chr12	q23.3	-0.10525	0.889576	0.598457
PDIA4	A0A499FI48;C9JMN9	chr7	q36.1	-0.0645279	0.972497	0.88127
WDR26	A0A499FIZ0;Q9H7D7;Q9H7D7-2;H0Y9R3;C9JCS7;H0Y917;Q9H7D7-3;Q9H7D7-4	chr1	q42.12	0.139306	0.835672	0.466055
WDR24	A0A499FJD3;A0A3B3ISA1;Q96S15	chr16	p13.3	0.0744721	0.944777	0.789148
RIPOR3	A0A499FJE4;Q96MK2;Q96MK2-2	chr20	q13.13
MYCBP2	A0A499FJI4;O75592;A0A0C4DGY7;A0A087WY34	chr13	q22.3	0.160097	0.851001	0.495667
TGFB1;TGFB2	A0A499FJK2;P01137;M0R2S0;P61812;P61812-2	chr19	q13.2	-0.360122	0.790231	0.382697
FECH	A0A499FJN5;K7EJX5	chr18	q21.31	0.749607	0.567843	0.107289
RBM15	A0A499FJY3;A0A087WWP4;Q96T37-4;Q96T37-2;Q96T37-3;Q96T37;A0A494C001	chr1	p13.3	-0.11086	0.836712	0.469492
APOBR	A0A4V7I447;Q0VD83;Q0VD83-3	chr16	p12.1	-0.635424	0.714507	0.274014
CGREF1	A0A4W8VYG7;A0A4W8W4R1;Q99674;Q99674-3	chr2	p23.3	5.97429	0.176563	0.00091965
IGHV3-72	A0A4W8ZXM2;A0A0B4J1Y9	chr14	q32.33	2.16917	0.652313	0.199531
COBLL1	A0A590PXD8;Q53SF7-3	chr2	q24.3
ACD	A0A590TQL1;R4GNJ5;Q96AP0-2;Q96AP0;R4GMR6	chr16	q22.1	-0.0828492	0.92342	0.713237
ERCC6L2	A0A590UJ07;Q5T890;H0Y3T7;A0A590UJV1	chr9	q22.32	0.943135	0.478811	0.0468702
DLG1	A0A590UJ08;A0A590UJC5;Q12959-4;Q12959-2;A0A590UJ25;A0A590UJL2	chr3	q29
SCN9A	A0A590UJB2;A0A0C4DG82;A0A2R8YDP4;Q15858-4;Q15858-3;Q15858-2;Q15858	chr2	q24.3
PPP2R2A	A0A590UJJ1;E5RJV1	chr8	p21.2
SLMAP	A0A590UJK3;Q14BN4;A0A590UJU9;H7BZK0;Q14BN4-4;Q14BN4-5;Q14BN4-6;A0A590UJT5;Q14BN4-7;H7BZW9;Q14BN4-8;H7C5G9;A0A590UJG7;A0A590UJP6;A0A590UK66	chr3	p14.3	0.011476	0.994271	0.96149
STS	A0A590UJL0;P08842;A0A590UJY9;A0A590UJT4	chrX	p22.31	1.47429	0.500918	0.0633398
GNAS	A0A590UK28	chr20	q13.32
L3MBTL1	A0A590UK80;A0A3B3ITG5;A0A3B3IT75;B0QYN4;A0A3B3ISV7;A0A0A0MRR4;A0A3B3ISS0;A0A3F2YNZ1;Q9Y468-2;Q9Y468-4;Q9Y468-1;Q9Y468;A0A3B3ISK5;A0A3B3IUA3;H0Y7I2;A0A3B3ISP5	chr20	q13.11
GAS2L1	A0A5E8;Q99501;Q99501-4;Q99501-2;Q99501-3;C9JFI0;C9JRR6	chr22	q12.2	-0.743987	0.638295	0.182388
AMPD2	A0A5F9UK94;H0Y360;Q01433;Q01433-2;Q01433-5;Q01433-3;Q01433-4;A0A590UK85;A0A590UJY6;E9PJF6;E9PIJ1;A0A590UJX5;H0YF16;A0A590UK60;H0YE32;A0A590UJD1	chr1	p13.3	-0.575543	0.500918	0.0640009
SDF4	A0A5F9UP49;Q9BRK5;Q9BRK5-2;Q9BRK5-5	chr1	p36.33	0.303197	0.898747	0.633998
FBXW4	A0A5F9UQ55	chr10	q24.32	0.371948	0.660574	0.209451
SPCS1	A0A5F9YFS9;C9JBL1	chr3	p21.1	-0.408636	0.81415	0.420734
MUTYH	A0A5F9ZGZ0;Q5T413;A0A5F9ZI14;E9PMH1;A0A5F9ZI60;A0A5F9ZHI2;Q5T418;F6XXJ4	chr1	p34.1	-1.3035	0.602274	0.136303
MFSD4B	A0A5F9ZH84;A0A5F9ZH60;A0A5F9ZH20;Q5TF39	chr6	q21	-0.0972141	0.951329	0.802741
PRIM1	A0A5F9ZHB6;P49642;A0A3B3ITS8;F8VNY2;H0YIP2;F8VSB2	chr12	q13.3	-0.379591	0.660574	0.20958
BTD	A0A5F9ZHF5;A0A5F9ZH97;A0A5F9ZHE9;A0A5F9ZHR1;A0A2R8Y5J9	chr3	p25.1	-1.19727	0.666651	0.219734
ACAT1	A0A5F9ZHJ0;A0A5F9ZHD4;A0A5F9ZI66	chr11	q22.3	0.156066	0.968323	0.859247
SACM1L	A0A5F9ZHN7;Q9NTJ5;E9PGZ4;Q9NTJ5-2;C9JV50;F8WDN7;F8WCQ2	chr3	p21.31	0.0220071	0.987712	0.941514
ASCC1;PRODH	A0A5F9ZHP1;Q8N9N2-2;A0A5F9ZH79;Q8N9N2;H0YCB3;A0A5F9ZI37;A0A5K1VW55;A0A5F9ZI10;H0YE76;E9PQZ6;H0YER2;E9PM82;E9PKM6;E9PL92;E9PR40;A0A5F9ZGP6;H0YE79;E7EQL6;A0A087WWM6;E9PQ44;E9PJM2;C9JIW4;O43272-2;O43272-1;O43272	chr10	q22.1	-0.145565	0.819583	0.438065
PRIM2	A0A5F9ZHU7;P49643;A0A5F9ZHR0;P49643-2;A0A096LP51	chr6	p11.2	-0.744037	0.429339	0.0254946
AP1S2;AP1S3	A0A5F9ZI43;A0A5F9ZHX2;H0Y673;B8ZZZ1;Q96PC3-3;Q96PC3;Q96PC3-2	chrX	p22.2
EED	A0A5F9ZI63;H0YEL4;E9PMU3	chr11	q14.2	-0.182377	0.753076	0.331041
TET3	A0A5H1ZRP3;O43151;O43151-2;O43151-3	chr2	p13.1	-1.86956	0.179455	0.00103333
DDX17	A0A5H1ZRQ2;A0A1X7SBZ2;Q92841;Q92841-3;Q92841-1;Q92841-2;A0A0U1RQJ0	chr22	q13.1	-0.033738	0.96968	0.86946
IGLC7	A0A5H1ZRQ7;A0M8Q6	chr22	q11.22	-0.412718	0.952456	0.80842
PCM1	A0A5H1ZRS1;Q15154-5	chr8	p22	-0.451255	0.527187	0.0806338
IGKV2D-28;IGKV2-28;IGKV2-40;IGKV2D-40;IGKV2D-30	A0A5H1ZRS2;A0A075B6P5;P01615;A0A087X0Q4;A0A087WW87;P01614;A0A075B6S6	chr2	p11.2	0.479582	0.942278	0.780971
TRBC1;TRBC2;TRB	A0A5H1ZRT1;A0A5H1ZRR3;A0A0G2JMB4;P0DTU4;P01850;A0A5B9	chr7	q34
ETNK1	A0A5K1VW28;Q9HBU6;H0YH69;Q86U68;Q9HBU6-2;H0YFP7	chr12	p12.1	0.093936	0.964578	0.849807
VDR	A0A5K1VW50;P11473;P11473-2;F8VRJ4;F8VVY8;F8VXQ9;F8VPF8	chr12	q13.11
DMAC2L	A0A5K1VW60;Q99766;A0A2R8YDJ1;A0A5F9ZGZ2;A0A5K1VW82;G3V467;Q99766-3;Q99766-2	chr14	q21.3	0.86511	0.495427	0.0596659
ATP8B2	A0A5K1VW70;P98198;P98198-3;P98198-2;P98198-4	chr1	q21.3	-0.475696	0.611999	0.152706
AKT3	A0A5K1VW74;Q9Y243-2;Q9Y243;A0A5F9ZHU3;A0A5F9ZGY0;F8VS91;A0A5F9ZHA9;A0A5F9ZGZ4	chr1	q44
PRIMPOL	A0A5S6SZ32;Q96LW4-2;Q96LW4;H0Y9N8	chr4	q35.1	0.721558	0.767567	0.34953
PCSK5	A0A669KA35;Q5JSG7;Q92824-2;Q92824;B1AMG5;B1AMG8	chr9	q21.13
GBF1	A0A669KB10;A0A669KBG8;Q92538-3;Q92538-2;Q92538	chr10	q24.32	0.0715871	0.917368	0.694575
MAP2	A0A669KB77;P11137-3;P11137;P11137-2;E7EV03;A8MZ31	chr2	q34	-0.0031711	0.999121	0.996365
PCSK9	A0A669KBG0;Q8NBP7;Q8NBP7-2	chr1	p32.3
WIZ	A0A669KBG4;B9EGQ5;O95785-4;A0A2R8YFV2;O95785;O95785-2	chr19	p13.12	0.573574	0.176563	0.00078897
CUL7	A0A669KBH4;Q14999;Q14999-2;A0A669KB95;A0A669KAU7	chr6	p21.1	0.179303	0.892858	0.612565
STAT1	A0A669KBK4	chr2	q32.2
SFMBT2	A0A669KBL2;Q5VUG0;Q5T980;Q5T981	chr10	p14
RFX7	A0A669KBM4;H0YLX2;Q2KHR2-2;Q2KHR2	chr15	q21.3
ZBTB3	A0A6E1W9L1;Q9H5J0	chr11	q12.3
LDB1	A0A6E1WJ75;Q86U70;Q86U70-2;Q86U70-3	chr10	q24.32	-0.738436	0.471698	0.0438285
EFCAB14	A0A6I8PIP2;A0A6I8PU78;A0A6I8PIF8;A0A5F9ZHQ6;O75071;A0A6I8PS42	chr1	p33
LARS1	A0A6I8PIV1;Q9P2J5;B4DER1;A0A6I8PIT3;A0A6I8PRS0;Q9P2J5-2;A0A6I8PLB8;A0A6I8PL42;A0A6I8PS05;A0A6I8PLB3;A0A6I8PIP7;A0A6I8PTV8;Q9P2J5-3;A0A6I8PRU9;A0A6I8PRP1	chr5	q32	0.495326	0.512674	0.0714644
GPATCH11	A0A6I8PRS5;Q8N954;Q8N954-2;A0A6Q8JGY2	chr2	p22.2	-0.0523716	0.965724	0.852522
CELSR1	A0A6I8PRU0;Q9NYQ6;A0A6I8PL36;A0A6I8PRD4	chr22	q13.31	0.299316	0.81415	0.424758
AGO1	A0A6I8PTZ8;Q9UL18;Q5TA58;A0A0U1RQZ8	chr1	p34.3	-0.661217	0.14208	0.0005795
GOLGA2	A0A6Q8KRG2;Q08379;A0A1W2PQY5;R4GND7;REV__A0A6Q8PG76;REV__Q5SY18;REV__O94827-4;REV__O94827-5;REV__O94827-3;REV__O94827;REV__O94827-7;REV__O94827-2;REV__O94827-6;REV__A0A5F9ZHW8	chr9	q34.11	-0.136164	0.887298	0.580465
ARID1B	A0A6Q8NVI4;A0A3F2YNW7;Q8NFD5-4;A0A1B0GVK1;A0A1B0GTJ8;A0A1B0GWJ2;A0A1B0GV63;H0Y2R3;A0A1B0GTI6;A0A6I8PTU7;A0A1B0GU09;A0A1B0GUG2;A0A1B0GUC6;A0A1B0GV92;A0A1B0GU65;A0A1B0GTE8;A0A1B0GVH0	chr6	q25.3	-0.29913	0.64879	0.195554
DYM	A0A6Q8PF81;Q7RTS9;Q7RTS9-2;J3QR81;J3QRD8	chr18	q21.1	-0.0805712	0.961437	0.837689
MID1	A0A6Q8PF94;O15344;A0A6Q8PGA5;C9J453;O15344-2;A0A087X0X0;A0A087X255	chrX	p22.2
KIF2A	A0A6Q8PFA6;A0A6Q8PH57;O00139-2;H0Y8H2;A0A669KBE9;D6RD93;A0A6Q8PGD0	chr5	q12.1	0.712194	0.439177	0.0304657
ACTB	A0A6Q8PFE4	chr7	p22.1	-1.22437	0.715626	0.278919
PTBP2	A0A6Q8PFE6;Q9UKA9;Q9UKA9-2;A0A6Q8PFC0;Q9UKA9-4;Q9UKA9-3;A0A6Q8PEZ3;Q9UKA9-5;B4DI28;Q9UKA9-6;A0A6Q8PH43;A0A6Q8PH82	chr1	p21.3
LMNA	A0A6Q8PFJ0;P02545;P02545-3;P02545-6;A0A6Q8PHQ9;P02545-5;P02545-4;A0A6Q8PF80;A0A6Q8PGH0;A0A0C4DGC5;A0A6Q8PFM1;A0A6Q8PF59;A0A6Q8PFF5;REV__Q5VX52	chr1	q22	-0.0424658	0.983549	0.930008
MFN2	A0A6Q8PFJ4;O95140;A0A6Q8PGA3;A0A6Q8PGV8;A0A6Q8PGS9;O95140-2;A0A6Q8PGR2;Q5JXC5;A0A6Q8PH07;A0A6Q8PFT5	chr1	p36.22	0.153607	0.804478	0.40677
FANCD2	A0A6Q8PFY3;Q9BXW9;Q9BXW9-1;Q9BXW9-3;H7BZJ7;Q9BXW9-4;F8WE37	chr3	p25.3	-0.167215	0.905997	0.662184
TFG	A0A6Q8PFY7;Q92734-2;Q92734;A0A6Q8PFC4;A0A6Q8PH89;A0A6Q8PH27;A0A6Q8PG00;A0A6Q8PG04;A0A6Q8PGS4;A0A6Q8PF40;Q92734-4;Q92734-3;C9JJP5;C9JUE0;C9JTY3;A0A6Q8PF51	chr3	q12.2	0.0940047	0.931143	0.74324
CRPPA	A0A6Q8PG39;A4D126-2;A4D126;A0A6Q8PHI3;A0A6Q8PF75	chr7	p21.1
FANCI	A0A6Q8PGF4;A0A6Q8PH09;Q9NVI1;Q9NVI1-1;Q9NVI1-2;F8W7R3;H3BP78;H3BT54;H3BMG4;Q9NVI1-4;H3BQE2;H3BS60;H3BN35	chr15	q26.1	0.0238352	0.990159	0.947006
CAST	A0A6Q8PGN6;H0Y9H6	chr5	q15	0.566164	0.640059	0.186707
LSP1	A0A6Q8PGR6	chr11	p15.5
CCND2	A0A6Q8PGZ3;P30279	chr12	p13.32
SLC12A6;SLC12A5;SLC12A4	A0A6Q8PH21;Q9UHW9-4;Q9UHW9;Q9UHW9-3;Q9UHW9-5;H0YMQ9;B3KXX3;H0YKQ8;H0YKE6;H0YKJ2;Q9H2X9-2;H0YKL8;J3QSF2	chr15	q14	-0.212501	0.819583	0.435046
SIPA1L2	A0A6Q8PH54;A0A6Q8PFQ0;Q9P2F8;Q9P2F8-2	chr1	q42.2
INF2	A0A6Q8PHA2;Q27J81;A0A6Q8PGN3;A0A6Q8PH71;A0A6Q8PHG2;A0A6Q8PF44;A0A6Q8PH25;A0A6Q8PF29;A0A6Q8PFW4;A0A087X118;A0A6Q8PGC7;A0A0A0MQU1;A0A6Q8PH63;A0A6Q8PFN5;A0A6Q8PGU8;A0A6Q8PHS8;A0A6Q8PFB9;A0A6Q8PH59;A0A6Q8PGY8;A0A6Q8PH52;A0A6Q8PGK9;A0A6Q8PFY4;A0A6Q8PG64;A0A6Q8PFJ1;Q27J81-3;A0A6Q8PGX4;A0A6Q8PF91;A0A6Q8PEY5;A0A6Q8PEY8	chr14	q32.33	-0.892755	0.483481	0.0521722
TRIM2;MND1	A0A6Q8PHG4;A0A6Q8PF18;A0A6Q8PFL9;Q9C040;A0A6Q8PFM2;A0A6Q8PHP4;A0A0J9YX34;A0A6Q8PFI4;A0A6Q8PH06;A0A6Q8PG16;A0A6Q8PFB0;Q9C040-2;A0A6Q8PF63;A0A6Q8PGG4;A0A6Q8PF74;A0A6Q8PEY7;A0A6Q8PFX3;A0A6Q8PHE9;A0A6Q8PHR6;A0A6Q8PFS5;C9J084;A0A6Q8PGL5;A0A6Q8PFV0;A0A6Q8PG79;A0A6Q8PGE9;A0A6Q8PF82;A0A6Q8PGR7;A0A6Q8PFE3;A0A6Q8PHG3;D6R9E3;A0A087WTC6;Q9BWT6;A0A6Q8PEY9;A0A6Q8PH39;A0A6Q8PGS7;D6RIA0;D6RCT6;A0A6Q8PHB2;A0A6Q8P…	chr4	q31.3	0.251415	0.836176	0.467684
TRIP12	A0A6Q8PHK0;A0A6Q8PGG9;Q14669-2;Q14669-4;G5E9G6;C9JLD7;H7C1L9;C9JLJ5;C9JSX9;F8W9P3;H7C2Y1	chr2	q36.3	-0.0598616	0.926449	0.724844
SBF2	A0A6Q8PHP8;A0A6Q8PH13;Q86WG5;A0A6Q8PH87;Q86WG5-3;H0Y767;H0YDZ1	chr11	p15.4
SLC12A8	A0AV02-4;A0AV02-5;A0AV02-3;A0AV02;A0AV02-2	chr3	q21.2
RBM47	A0AV96;A0AV96-2;D6R9D6;B7Z8Z7;D6REZ6;D6RBS9;D6R9M7;D6RBP6;D6RA49;D6RFL5;D6RCT1	chr4	p14	-0.253585	0.791993	0.386495
E2F8	A0AVK6;E9PMT9	chr11	p15.1
UBA6	A0AVT1;A0AVT1-2;A0AVT1-3;A0AVT1-4;H0Y8S8;H0Y9U5	chr4	q13.2	-0.0393361	0.968274	0.859055
UHRF1BP1L	A0JNW5;A0A0C4DGH6;A0JNW5-2;H0YHT7;F8W665;F8VW65;F8W1I2	chr12	q23.1	-0.359986	0.483481	0.052363
SHTN1	A0MZ66;A0MZ66-3;A0MZ66-4;A0MZ66-6;A0MZ66-5;A0MZ66-8;A0MZ66-2;A0MZ66-7	chr10	q25.3	-0.118944	0.949187	0.796948
TMEM223	A0PJW6	chr11	q12.3	0.42057	0.753362	0.331731
TMEM120B	A0PK00	chr12	q24.31	0.495201	0.589359	0.125803
ARHGAP10	A1A4S6;H0Y8W5	chr4	q31.23	-1.6174	0.468944	0.0418676
ARHGEF37	A1IGU5;D6RJH4	chr5	q32
ILVBL	A1L0T0;M0R026;M0QZX5;E9PJS0;M0R1B5	chr19	p13.12	0.24554	0.775842	0.358839
NDUFAF8	A1L188	chr17	q25.3	0.872228	0.468944	0.042497
PLEKHG3	A1L390-3;A1L390;A1L390-2;G3V311;A0A0U1RR71;G3V3I3;G3V278	chr14	q23.3
SH3PXD2B	A1X283;G3V144;A0A1B0GUF2	chr5	q35.1
ACO2	A2A274;Q99798	chr22	q13.2	0.154328	0.908374	0.67507
ZC3H12D	A2A288;A2A288-4;B7ZBA4;A2A288-3	chr6	q25.1
FRMD3	A2A2Y4-3;A2A2Y4-5;A2A2Y4-2;A2A2Y4;Q5JV61;A2A2Y4-4	chr9	q21.32	0.354107	0.871398	0.541488
TRPM3	A2A3F7;Q9HCF6-11;H7BYP1;G5E9G1;A2A3F3;A2A3F4;E9PBI7;Q9HCF6-8;Q9HCF6-4;Q9HCF6-2;Q9HCF6-5;Q9HCF6-6;Q9HCF6-3;Q9HCF6-7;Q9HCF6;Q9HCF6-10	chr9	q21.13	3.10021	0.321355	0.00754788
RPS6	A2A3R5	chr9	p22.1	0.538519	0.545761	0.0930263
CEP350	A2A4F6	chr1	q25.2
HLA-DQB1	A2AAZ0;Q5Y7D6;Q5SU54;A0A140T9H9	chr6	p21.32
HLA-C	A2AEA2;P10321;P10321-2;A0A140T9E1;A0A1W2PRU9	chr6	p21.33
HLA-DRB1	A2BFX2;A0A5S8K7D1	chr6	p21.32	1.58265	0.652313	0.199195
NBAS	A2RRP1;A2RRP1-2;H0Y5G7;H7BZR3;H7C007;C9JCM7;H7BZU5;H7C1U4	chr2	p24.3	-0.0094077	0.992816	0.958396
TARS3	A2RTX5;A2RTX5-2;B7ZLP8;H0YKB9	chr15	q26.3	0.00961473	0.99671	0.9763
CCDC66	A2RUB6-3;A2RUB6;F8WCY0;F8WDJ0;C9JYB8;A2RUB6-4;A2RUB6-2	chr3	p14.3
TYW5	A2RUC4-2	chr2	q33.1
TYW5	A2RUC4;A8KAJ9	chr2	q33.1	0.188637	0.791929	0.386179
MAP9	A2VCS9;E7ETZ8;Q49MG5;A0A0C4DG83;Q49MG5-2;A8MSM7	chr4	q32.1
FUOM	A2VDF0;X6R6T9;X6RK00;A2VDF0-2	chr10	q26.3	-0.843195	0.633706	0.173623
VWA8	A3KMH1-2	chr13	q14.11
VWA8	A3KMH1-3;A3KMH1	chr13	q14.11	0.491821	0.693864	0.254289
SBNO1	A3KN83-2;A3KN83;A3KN83-3;A3KN83-4	chr12	q24.31	0.0858195	0.871238	0.538172
FAM221A	A4D161;B8ZZQ8;A4D161-2;F8WCP2;F8WCP3;A4D161-3	chr7	p15.3
GSAP	A4D1B5;A4D1B5-3;A4D1B5-2;H7C0Q7;A4D1B5-4	chr7	q11.23
ZNF804B	A4D1E1;A0A087WUA7	chr7	q21.13
GTPBP10	A4D1E9;A4D1E9-2;C9J8R7;C9JNI1;C9JEQ8;F8WBB5;A4D1E9-3;F8WBY0;F8WCN4	chr7	q21.13	0.267761	0.763656	0.346467
WDR91	A4D1P6;A4D1P6-3	chr7	q33	-0.185714	0.784422	0.371617
RAB19	A4D1S5;A4D1S5-2	chr7	q34
DENND11	A4D1U4;C9J7X6	chr7	q34
MBLAC1	A4D2B0;C9JAV3	chr7	q22.1
PEDS1	A5PLL7;A5PLL7-2;Q5TGE2	chr20	q13.13
TRAPPC13	A5PLN9-2;A5PLN9;A5PLN9-7;D6RB83	chr5	q12.3	-0.204243	0.81415	0.424057
CNOT1	A5YKK6;A5YKK6-2;A5YKK6-3;A5YKK6-4;H3BMZ2;H3BNB1;H3BTH2;H3BMH0;H3BT18;H3BU44;H3BR89	chr16	q21	-0.172079	0.580236	0.119732
BST1	A6NC48;Q10588;H0Y984;Q10588-2;H0Y8G4;H0Y9Q9	chr4	p15.32	0.214375	0.927122	0.725704
ZMYM3	A6NC58	chrX	q13.1
CCDC88B	A6NC98;A6NC98-4;A6NC98-2;A6NC98-3;A6NC98-6	chr11	q13.1	0.229057	0.805758	0.408332
ANKRD33B	A6NCL7;D6R912	chr5	p15.2
FAM83G	A6ND36;A6ND36-2;K7EKG0	chr17	p11.2	-0.0373067	0.988096	0.942816
HAUS7	A6NDA1	chrX	q28
PGP	A6NDG6;H3BV17	chr16	p13.3	-0.31923	0.683572	0.241572
C5orf51	A6NDU8;A0A0C4DGW6	chr5	p13.1	0.0886096	0.900679	0.638017
RCCD1	A6NED2;G3V2I3;G3V3Q4	chr15	q26.1	-0.235941	0.871238	0.540724
HCFC1	A6NEM2;P51610-4;P51610-3	chrX	q28	-0.087179	0.896629	0.626973
TSPAN14	A6NEP9;Q8NG11-2;Q8NG11;H7BXY6;Q8NG11-3	chr10	q23.1	-0.768427	0.544963	0.0914974
ZNF316	A6NFI3	chr7	p22.1	0.145131	0.869153	0.527025
TCAF2;TCAF2C	A6NFQ2;A6NFQ2-3;A6NFQ2-2;Q8N1I1;A0A1B0GVM2	chr7	q35	0.116846	0.923523	0.715776
DYNLT3	A6NGJ0;P51808;F2Z328	chrX	p11.4	-0.0008394	0.999248	0.998135
TRAF3	A6NHG8;Q13114;Q13114-2;H0YL26;H0YL25;H0YMI8	chr14	q32.32	0.344369	0.793869	0.389125
TUBAL3	A6NHL2-2;A6NHL2	chr10	p15.1	0.506459	0.661457	0.212603
FBLL1	A6NHQ2	chr5	q34	-0.336222	0.941411	0.776926
SMCHD1	A6NHR9;A6NHR9-2;J3KTL8;A6NHR9-3;A0A2R8YCU7;J3QSH1;A0A2R8YE92;J3KTK7;J3KRK8	chr18	p11.32	-0.217197	0.754851	0.333507
CASTOR2;CASTOR1	A6NHX0;F2Z3I9;F2Z2C1;F8WD52;B7WPJ3;Q8WTX7	chr7	q11.23	-0.406911	0.824706	0.446386
ARHGAP42	A6NI28;E9PJK4;H0YEJ7;H0YDU1	chr11	q22.1	0.381008	0.786632	0.375816
LILRA5	A6NI73-4;A6NI73-3;A6NI73-2;A6NI73	chr19	q13.42	-0.447676	0.747904	0.319154
CCDC69	A6NI79;H0YBY5;H0YB32	chr5	q33.1	0.531208	0.624148	0.163974
UNC119B	A6NIH7	chr12	q24.31	0.00481984	0.996817	0.981178
METTL15;METTL15P1	A6NJ78;A0A0U1RR76;A6NJ78-2;A6NJ78-4;P0C7V9;A0A0U1RRF2;B5MC64;A0A0U1RR64;A0A0U1RRD2;F8WD83;A6NJ78-3	chr11	p14.1	0.405998	0.635045	0.176072
SOWAHD	A6NJG2	chrX	q24
LIPT2	A6NK58;H0YD50	chr11	q13.4	0.604545	0.618927	0.156676
RENBP	A6NKZ2;P51606;P51606-2;H7C1A7;H7C2G7;H7C317	chrX	q28	0.178351	0.898747	0.632687
PTBP1	A6NLN1;K7ES59;A0A087WU68	chr19	p13.3	-0.527968	0.466222	0.039922
ZFP92	A6NM28	chrX	q28
P35237	A6NM71	chrNA		-0.343097	0.858975	0.507843
DIAPH2	A6NML8;C9J6U3;O60879-2;K4DI95;O60879-3;O60879	chrX	q21.33	-0.451765	0.773302	0.356316
PHKA1	A6NMN0;P46020-2;P46020;A6NIT2;P46020-3	chrX	q13.1	0.32641	0.787439	0.37697
POLA1	A6NMQ1;P09884;A0A087WU64;A0A5F9ZHW2	chrX	p22.11	-0.409856	0.592574	0.127366
SHROOM1	A6NN40;Q2M3G4-2;Q2M3G4;C9JXU1	chr5	q31.1
CD9	A6NNI4;A0A2R8Y478;G8JLH6;P21926;A0A087WU13	chr12	p13.31	-1.1469	0.665688	0.218648
RIMBP3B;RIMBP3C;RIMBP3	A6NNM3;A6NJZ7;Q9UFD9;J3KP16	chr22	q11.21
BTBD11;ABTB2	A6QL63-5;A6QL63-2;A6QL63-3;A6QL63;H0YHR1;C9JV03;Q8N961-2	chr12	q23.3
ARHGAP32	A7KAX9;A7KAX9-2;G3V174	chr11	q24.3
MDM2	A7UKX8;F5GWH7;J3KN53;E7EPE2;Q00987-8;Q00987-9;Q00987;Q00987-11;F5H4Q8;A0A0A8KB88;Q8TE47	chr12	q15
POM121C;POM121B;POMZP3	A8CG34;A8CG34-2;A6NF01;C9JER0;C9J370;A0A0J9YWR1;Q6PJE2-5;Q6PJE2;C9JFL1;A8MY32	chr7	q11.23	0.0193451	0.983549	0.931385
ZNF839	A8K0R7;A8K0R7-2;A8K0R7-5;H0YM94;H0YM06;H0YKI3;H0YNU6;H0YLB6;H0YKY1;H0YMU1	chr14	q32.31
PLEKHA2	A8K727;A0A087WZ32;Q9HB19;A0A087X038;E5RHB5;E5RGP3	chr8	p11.22	-0.05052	0.972541	0.882764
HSPA8	A8K7Q2	chr11	q24.1	0.208746	0.952798	0.81209
EFCAB7	A8K855-2;A8K855	chr1	p31.3
ZNF561;ZNF562	A8KAD9;K7EIE6;Q6V9R5-2;Q6V9R5;Q8N587;C9IZJ4;Q8N587-2;K7ELE4;K7ENE4	chr19	p13.2
YDJC	A8MPS7;A8MPS7-3;A8MPS7-2	chr22	q11.21
AFDN	A8MQ02;P55196;P55196-5;J3KN01;Q5TIG5;P55196-6;H0Y8L4;H0Y9I0;H0Y948;F8W9I4;E9PFY5;H0Y8U8;H0YA98	chr6	q27	0.516475	0.644703	0.192494
RAPGEF5	A8MQ07;A0A590UJR0;Q92565;Q92565-2;C9JBS6;C9JHM4;E9PGY3	chr7	p15.3	0.68892	0.786938	0.376113
CENPX	A8MT69;A8MT69-2;J3QR35;J3QR01;A8MT69-3	chr17	q25.3	-0.410169	0.810749	0.416073
RAB37	A8MTC6;Q96AX2;Q96AX2-4;B7Z3L0;Q96AX2-3;A8MSP2;A8MZI4;Q96AX2-2	chr17	q25.1	-1.23934	0.523932	0.0777472
SUMO3	A8MUA9;A8MU27;P55854;P55854-2	chr21	q22.3	0.0350544	0.983152	0.923097
EIPR1	A8MUM1;Q53HC9;C9J0U9;D3YTH5;F8WDS8;C9JVR6;F8WDX0;F8WB12	chr2	p25.3	-0.302602	0.481004	0.0473733
RARA	A8MUP8;P10276-3;P10276-2;P10276;J3KSJ4	chr17	q21.2
HIDE1	A8MVS5	chrNA
BICD1	A8MVZ6;Q96G01-4;Q96G01-3;Q96G01;F8VZX7;F8W056;A0A087WYJ7;Q96G01-2;U3KQF7	chr12	p11.21	-0.4534	0.804478	0.406956
SNX24	A8MXB7;Q9Y343-2;Q9Y343;H0YA25	chr5	q23.2	0.822372	0.594248	0.127976
MATR3	A8MXP9	chr5	q31.2	0.269489	0.680629	0.233547
NUDT19	A8MXV4	chr19	q13.11	0.736513	0.339764	0.00878604
LILRA2	A8MZH0;A0A0G2JMW8;Q8N149-2;Q8N149;A0A0G2JMC9;Q8N149-3;Q8N149-4;A0A0D9SFC7;E9PDF4;A0A0G2JMR2	chr19	q13.42	-0.585193	0.84455	0.481441
PDS5B	A9IYQ1	chr13	q13.1
RNF185	A9X3U0;Q96GF1	chr22	q12.2	-0.516494	0.678909	0.231174
SRRM1	A9Z1X7;M0R1E7;M0QXG5;REV__X6R7H2;REV__E7EVG6;REV__Q5VV67-2;REV__Q5VV67	chr1	p36.11	-0.08075	0.903022	0.653548
FER1L4	A9Z1Z3-3;A9Z1Z3	chrNA
MYO1G	B0I1T2;A0A3B3IU30;B0I1T2-4;B0I1T2-3;F8WEW9;B0I1T2-2	chr7	p13	-0.834496	0.540893	0.0889592
CBX6	B0QXZ6;O95503	chr22	q13.1	0.333408	0.882698	0.570654
EIF3L	B0QY89;Q9Y262;Q9Y262-2;B0QY90;C9JHP4;C9K0Q7;H7C3A0;H0Y7E6	chr22	q13.1	0.00461928	0.99671	0.97627
MIEF1	B0QY95;Q9NQG6;Q9NQG6-2;B0QY94	chr22	q13.1	0.577043	0.455915	0.0368162
TFEB	B0QYS6;B0QYS7;P19484;P19484-2;B1AKB5;A0A1B0GXL9;B1AKB4;B1AKB2;B1AKB1;Q709A8;B1AKA9;Q709A9	chr6	p21.1	-0.790674	0.465654	0.0396052
HP1BP3	B0QZK9	chr1	p36.12
HLA-A	B0UXQ0;A0A1W2PQS8;A0A140T941;A0A140T9Z6	chr6	p22.1
APOC3	B0YIW2;P02656	chr11	q23.3	0.605886	0.836295	0.469011
RAC2	B1AH77;B1AH80	chr22	q13.1	-0.244536	0.866093	0.521256
TSPO	B1AH87;P30536	chr22	q13.2	0.0885589	0.975054	0.895165
CENPM	B1AHQ6;Q9NSP4;B1AHQ7;Q9NSP4-4;Q9NSP4-2;B1AHQ8;Q9NSP4-3	chr22	q13.2
CFHR1;CFHR2	B1AKG0;Q03591;A0A3B3IRW0;A0A3B3IS00;V9GYE7;A0A3B3IQ51;P36980-2;P36980	chr1	q31.3	-0.428249	0.919768	0.702126
MBNL3	B1AKI6;Q9NUK0-2;Q9NUK0;Q9NUK0-4;Q9NUK0-3;B1AKI5;B1AKI4;Q9NUK0-5;B1AKI2	chrX	q26.2	-0.0529749	0.978422	0.906237
CDC37L1	B1AL69;Q7L3B6	chr9	p24.1	0.165742	0.888537	0.59197
TMEM9	B1ALM5;Q9P0T7;F2Z389;B1ALM7;B1ALM8;B1ALM4	chr1	q32.1
GNAQ	B1AM21	chr9	q21.2
UNC13B	B1AM27;O14795;O14795-2;A0A0U1RRL2	chr9	p13.3	-0.578521	0.576419	0.117384
UBE2J2	B1AMF0;Q8N2K1;Q8N2K1-3;D6RD90;A6NGS0;Q8N2K1-2;D6REN4;D6R9H0;D6RB84;D6RA15;B1AMF1;D6RC43	chr1	p36.33	-0.0836498	0.952456	0.809062
SEPTIN6	B1AMS2;Q14141-2;Q14141-4;Q14141;Q14141-3	chrX	q24	0.395767	0.633985	0.174924
CD58	B1AMW1;P19256-2;P19256-3;P19256;H0YDI1	chr1	p13.1	-0.913254	0.599368	0.13126
PRSS3	B1AN99;P35030-5;P35030-3;P35030-2;P35030-4;P35030	chr9	p13.3
GUK1	B1ANH0;Q16774-2;B1ANG9;Q16774-3;B1ANH2;B1ANH3	chr1	q42.13	-0.221801	0.787439	0.377377
CD55	B1AP13;P08174-2;P08174-4;P08174;P08174-3;P08174-5;H3BLV0;H7BY55;P08174-6;P08174-7;B1AP15;A0A2R8YDY3;A0A2R8YEC5;A0A2R8Y4B4	chr1	q32.2	-0.191737	0.895126	0.622139
PSEN2	B1AP22;P49810-3;P49810;E5RHT1;P49810-2	chr1	q42.13
USF1	B1AQP1;P22415;P22415-2;E9PME6;H0YD59	chr1	q23.3	0.101798	0.847623	0.487945
MYO9A	B2RTY4-4;B2RTY4-2;B2RTY4;H3BRD5;B2RTY4-5;H3BV44;H3BMM1;H3BU05;H3BP49;B2RTY4-3;H3BSU8;H3BMS3	chr15	q23	0.100245	0.924514	0.718894
LIN52	B3KN83;Q52LA3;G3V5T8	chr14	q24.3	-0.0890788	0.917368	0.693982
PHC2	B3KPJ4;A0A0A0MSI2;Q8IXK0-2;Q8IXK0-4;Q8IXK0;Q8IXK0-5;Q8IXK0-3	chr1	p35.1	-0.0888662	0.914287	0.688991
MAPK3	B3KR49;H0YEX6;E9PRH7	chr16	p11.2
EIF3H	B3KS98;O15372;E5RFW7;E5RFH0	chr8	q24.11	-0.0230236	0.974384	0.892094
RALYL	B3KT61;Q86SE5;Q86SE5-3;E5RG71;E5RJ39;Q86SE5-2;E5RIX9	chr8	q21.2	2.51318	0.492939	0.0582336
CENPH	B3KVZ3;Q9H3R5;H0Y9E6;D6RBJ6	chr5	q13.2	0.50696	0.575059	0.113237
PES1	B3KXD6;H7C267;H7BYY8	chr22	q12.2
PITPNB	B3KYB6	chr22	q12.1
CNN2	B4DDF4;B4DUT8;Q99439;Q99439-2;H3BVI6;A0A087X271;A0A087X1X5;H3BQH0;U3KPS3;A0A087WV51	chr19	p13.3	-0.604009	0.495427	0.0596783
METTL6	B4DDX3;Q8TCB7;M0R0W0;Q8TCB7-2	chr3	p25.1
MGMT	B4DEE8;P16455	chr10	q26.3	-0.409802	0.745491	0.314633
CTNNB1	B4DGU4;A0A2R8YCH5;A0A2R8Y5A3;P35222;A0A2R8Y804;A0A2R8Y543;A0A2R8Y5C3;A0A2R8Y750;A0A2R8Y5Z1;A0A2R8Y7Z0;A0A2R8Y6G0;A0A2R8Y815;A0A2R8YG06	chr3	p22.1	0.694724	0.694241	0.254933
GIMAP6	B4DH95;Q6P9H5;Q6P9H5-2	chr7	q36.1
SEC11C	B4DI03;K7EJQ7;Q9BY50;A0A0A0MR04	chr18	q21.32	0.245104	0.906075	0.663064
hCG_2002594;SEPTIN5	B4DJ62;C9JM82;E7EPG2;F8W9E5;H7C299	chrNA		-0.574141	0.897791	0.628987
INTS14	B4DJL6;Q96SY0;B4DVT3;Q96SY0-4;Q96SY0-3;H3BRY6;H3BMK7;H3BP17	chr15	q22.31	0.30723	0.638295	0.181902
TMEM104	B4DKL7;Q8NE00-2;Q8NE00;J3QQK2	chr17	q25.1
CHURC1-FNTB;FNTB;CHURC1	B4DL54;P49356-2;H0YHA3;H0YID9;H0YHB4;H0YIM3;Q8WUH1-3;H0YJ25	chr14	q23.3	0.0264374	0.976863	0.903153
O75478	B4DLN1	chrNA		0.48841	0.607714	0.147412
NQO1	B4DLR8;P15559-3;P15559-2;P15559;H3BNV2;H3BRK3	chr16	q22.1
TMEM143	B4DMT0;Q96AN5-2;Q96AN5;M0R325;M0R153;M0QZ02;M0R1H7;Q96AN5-3	chr19	q13.33	-0.429416	0.844549	0.481442
MTERF1	B4DPR9;Q99551;C9JNM8;C9JE25	chr7	q21.2
SEC61A1;SEC61A2	B4DR61;P61619;P61619-3;F8W776;Q8TC24;Q9H9S3-2;Q9H9S3-3;Q9H9S3;H7C1Q9;C9JXC6;H7C069;A6NK38;F2Z2C7;A6NIF9;C9JJV4;H7C1S8	chr3	q21.3	-0.296272	0.86147	0.51318
STK24	B4DR80;Q9Y6E0-2;H0Y630;Q5JV98;Q5JV99	chr13	q32.2	-0.0106399	0.99491	0.971235
ZDHHC20	B4DRN8;Q5W0Z9	chr13	q12.11
FAM222B	B4DRX9;Q8WU58	chr17	q11.2
SIVA1	B4DTY2;G3V439;G3V3U1;O15304;H0YJN1;O15304-2	chr14	q32.33	-0.296555	0.789566	0.381327
MED29	B4DUA7;Q9NX70;M0R3F3;Q9NX70-2;M0R0U2;M0R0A0	chr19	q13.2	-0.14714	0.776573	0.359972
CCDC28A	B4DUJ5;Q8IWP9	chr6	q24.1	-0.143353	0.893247	0.618376
IKZF2	B4DWF2;Q9UKS7;A0A0A0MSL2;Q9UKS7-4;Q9UKS7-2;Q9UKS7-6;A0A0A0MT14;Q9UKS7-7;Q9UKS7-3;Q9UKS7-8;E7EPU0;E7EUI1	chr2	q34
HNRNPC	B4DY08	chr14	q11.2
TGFBR1	B4DY26;P36897;P36897-3;P36897-2;F8VVC4;H0YHS4;F8VXZ5;F8VRH6;F8W0K6;F8W1R9	chr9	q22.33
COG8	B4DYU2;Q96MW5;H3BQV3;H3BSH5;A0A087X1T3;H3BMQ9;H3BUN2;J3QRV3	chr16	q22.1	-0.135038	0.891582	0.606473
PKMYT1	B4DZM6;Q99640-3;Q99640;I3L3P0;I3L136;A6NHV6;Q99640-4;Q99640-2;I3L4K3;I3L4Y0;I3L1H7	chr16	p13.3
DFFB	B4DZS0;O76075;O76075-2;J3KT26;Q96P72;G3XAD0;Q96P73;O76075-4;O76075-3	chr1	p36.32	0.140085	0.910309	0.680374
PEX5	B4E0T2;P50542;P50542-4;P50542-2;P50542-3;J3KPV0;F5H3X7;F5H5C0;F5H432;F5GXX3;F5H205;F5H637;F5GZ41;F5H0L9;F5GYB4	chr12	p13.31	-0.0762362	0.925702	0.721895
STK26	B4E0Y9;Q9P289;Q9P289-2;Q9P289-3	chrX	q26.2	-0.0316548	0.975394	0.897231
TSPAN7	B4E171;B4DDG0;P41732	chrX	p11.4
DERL1	B4E1G1;Q9BUN8-2;Q9BUN8;E5RGY0	chr8	q24.13	0.238906	0.884379	0.575459
RIOK3	B4E1Q4;O14730;O14730-2;J3QQL5;J3QLP4	chr18	q11.2	-0.0570466	0.956152	0.819428
CFB;C2	B4E1Z4;E7ETN3;P00751;H7C5H1;A0A0G2JH38;P00751-2;H7C526;C9JRT3;F8WCJ9;A0A0G2JJM0;Q5ST52;F2Z3N2;Q8N6L6	chr6	p21.33	0.146135	0.928561	0.729961
GNLY	B4E3H9;H0YDW8;P22749-2;P22749	chr2	p11.2	-0.262551	0.914103	0.688014
ADA2	B4E3Q4;Q9NZK5;A0A087X0I3;Q9NZK5-2;A0A3B3IT96;A0A3B3IRR5;C9IZA8;F5H7J3	chr22	q11.1	0.0909645	0.970148	0.872363
CORO1C	B4E3S0;H0YHL7;F8VV53	chr12	q24.11
LBH	B5MBX5;B5MCP4;Q53QV2	chr2	p23.1	-0.309422	0.894045	0.620125
LIMK2	B5MC51;P53671-3	chr22	q12.2	0.175018	0.850646	0.494305
MPV17	B5MC53;B5MCF8;P39210;E7EX18;G5E9F5;C9J473;H0Y6M5;A8MPV4;F8WEL3;B5MC10;A8MTD3	chr2	p23.3	0.49304	0.75624	0.337552
CFAP36	B5MCA1;Q96G28;Q96G28-2;B5MC35;B5MD16	chr2	p16.1	-0.348961	0.840565	0.476347
PES1	B5MCF9;O00541	chr22	q12.2	0.531014	0.497465	0.0617472
CLIP4	B5MCH3;Q8N3C7;Q8N3C7-3;Q8N3C7-2;G3XAK3;Q8N3C7-4	chr2	p23.2
R3HDM2	B5MCU0;B5MCG9;Q9Y2K5;A0A0U1RRA6;H7C0E9;H0YIX9;Q9Y2K5-2;Q9Y2K5-3	chr12	q13.3
SEPTIN2	B5MCX3;C9IY94;H7C2Y0;H7C310;C9JQJ4;B5MD47;H7C1T1	chr2	q37.3	-0.0910888	0.971809	0.877053
MAPK12	B5MDL5;P53778-2;P53778	chr22	q13.33
LDAH	B5MDU6;Q9H6V9;Q9H6V9-2;A0A0A0MSH6;Q9H6V9-3;B5MCU4;Q9H6V9-4;C9JUM0;C9JHU6;B5MCE2;B4DRG3;D3YTH1	chr2	p24.1	0.130059	0.88683	0.579695
GATA1;GATA2	B7WNQ9;P15976-3;P15976-2;P15976;P23769-2;P23769	chrX	p11.23
TCF7	B7WNT5;P36402-7;P36402-11;P36402-3;P36402-8;P36402-12;P36402-4	chr5	q31.1
ABHD18	B7WP89;A0A2R8YEZ0;Q0P651-3;Q0P651-2;Q0P651;Q0P651-4	chr4	q28.2
EML3	B7WPE2;Q32P44;Q32P44-2;H0Y3M3;G3V1D0;G3V195;H7C355;C9J6V3;E9PJV5;E9PSB4;Q32P44-3	chr11	q12.3	-0.157856	0.849099	0.49169
RIC8B	B7WPL0;Q9NVN3-3;Q9NVN3-1;Q9NVN3;F8VY51;Q9NVN3-4;H0YHS3	chr12	q23.3
PPM1M	B7XGB9;H7C3S3;Q96MI6-4;Q96MI6;Q96MI6-3;Q96MI6-2;H7C3K4	chr3	p21.2
FBXO44	B7Z1P2;Q9H4M3-2;R4GNH4;R4GMZ8;A0A0A0MSI6;Q9H4M3	chr1	p36.22	-0.0934729	0.952798	0.812027
BCAP29;DUS4L-BCAP29	B7Z2L0;A0A669KBH7;A0A669KB27;Q9UHQ4;H0Y7N8;C9JTE9;H7C5E2;A0A669KAY5;Q9UHQ4-2;C9IYK6;F8WB99	chr7	q22.3	-0.616244	0.563468	0.102706
ACBD5	B7Z2R7;Q5T8D3-2;Q5T8D3-3;Q5T8D3-4;A0A087X0B8	chr10	p12.1	0.27106	0.868124	0.524457
TPCN1	B7Z3R2;Q9ULQ1;Q9ULQ1-3;H0YIK4;Q9ULQ1-2	chr12	q24.13	-0.448875	0.637776	0.180484
FGD4	B7Z493;E9PJX4;F8VWL3;Q96M96;F8W1R0;E9PNX0;E9PQT1;Q96M96-2;Q96M96-3;H0YDQ0;J3KSS3;F8VVF1	chr12	p11.21	-0.931472	0.483481	0.0503872
BTBD10	B7Z503;Q9BSF8;Q9BSF8-2;E9PKU9	chr11	p15.3
ZNF747	B7Z5R0	chr16	p11.2
SLC9B2	B7Z676;E9PE63;D6RGJ7;Q86UD5-2;Q86UD5	chr4	q24
DDX27	B7Z6D5;Q96GQ7;A0A087X059;A0A087WYH5	chr20	q13.13	0.448227	0.567887	0.108034
ZNF814;ZNF552;ZNF587B	B7Z6K7;A0A087WWD1;Q9H707;A0A494C1I7;M0QY62	chr19	q13.43
NPRL3	B7Z6Q0;Q12980;B1B1F5;F8WDA5;A0A087WTD0;F8WCB2;A0A087WTE2;A0A087WTP7;F8WEK7	chr16	p13.3	-0.128718	0.931143	0.742433
TMEM106A	B7Z779;K7ERE2;Q96A25	chr17	q21.31
RANBP3	B7Z7F3;K7EIJ4;K7EID7;K7ENB9;K7ESQ0;K7ENJ2;K7EMH9	chr19	p13.3	0.144988	0.865168	0.519972
GPR89A;GPR89B	B7ZAQ6-2;B7ZAQ6-3;P0CG08;B7ZAQ6;A0A087WW78;A0A087WW82;U3KPV2;E9PKY3	chr1	q21.1	-0.38699	0.780521	0.365147
PPP1R3G	B7ZBB8	chr6	p25.1
FOXP4	B7ZBM3;Q8IVH2-2;Q8IVH2;Q8IVH2-3;A2A312;A0A590UJX7	chr6	p21.1
SH3GLB2	B7ZC38;Q9NR46;Q9NR46-2;B7ZC39;F8WFB9;G5E9J1;H7C1Z6	chr9	q34.11	0.2213	0.81415	0.423368
FNBP1	B7ZL14;Q96RU3-4	chr9	q34.11	0.645117	0.714727	0.276558
VARS2	B7ZL25;B4E0K6;A0A0G2JL52	chr6	p21.33	0.0275411	0.984931	0.934834
COX18	B7ZL88;Q8N8Q8	chr4	q13.3	1.48433	0.407179	0.0191354
NAIP	B7ZLE8;A0A0G2JS53;E7EQW0;Q13075;A0A0G2JNC7;Q13075-2;A0A0G2JQE0;H0YAX2;E5RJA3;REV__B4E1N1;REV__Q6NXE6-2;REV__Q6NXE6	chr5	q13.2	0.473309	0.881427	0.56434
LOC402624	B7ZLF3;A0A286YF50	chrNA		0.490279	0.615386	0.154585
CPEB4	B7ZLQ8;Q17RY0-2;Q17RY0;E5RJM0;A0A590UJI5;H0YBG1;A0A590UJN2	chr5	q35.2	0.426922	0.483481	0.0496286
SRGAP2;SRGAP2B;SRGAP2C	B7ZM87;O75044;A0A075B7B5;A0A286YEY3;P0DMP2;Q5VZB4;P0DJJ0;E9PDX4;A0A087WW56;A0A075B7E9;A0A087X0L1;A0A075B7C8;A0A075B7E6;A0A075B743;A0A087X1G6	chr1	q32.1	-0.0336969	0.977545	0.905044
MTHFD1L	B7ZM99;A0A087WVM4;H0Y327;Q5JYA8;Q4VXM0;Q4VXV2;Q4VXM1	chr6	q25.1	1.29694	0.237726	0.00330808
GTDC1	B8ZZ45;Q4AE62-6;Q4AE62-2;Q4AE62-5;Q4AE62;C9JIH3;Q4AE62-3;Q4AE62-4	chr2	q22.3
MZT2B;MZT2A	B8ZZ87;Q6NZ67;H7C173;A0A494C0V9;H7BZ50;H7C202	chr2	q21.1	-0.0667504	0.969151	0.865556
GLS	B8ZZA8	chr2	q32.2	-0.503197	0.81544	0.427293
SAMD12	B8ZZB7;H0YEJ0;Q8N8I0;F8VYB8	chr8	q24.12
METTL5	B8ZZE3;B8ZZC8;Q9NRN9;B8ZZY8;H7C0M7;E7EMN2;F5H4E8	chr2	q31.1	0.614037	0.43059	0.0288495
STK16	B8ZZI5;B8ZZN3;O75716;B4DPS1	chr2	q35
MITD1	B8ZZL5;Q8WV92;H7C3Q6;F8WED5;A0A1W2PP14	chr2	q11.2	-0.626002	0.82971	0.457008
CAPG	B8ZZL6	chr2	p11.2
SUMO1	B8ZZN6;P63165;B8ZZJ0;B9A032;B8ZZ67;P63165-2	chr2	q33.1	0.275135	0.611091	0.151726
PTMA	B8ZZQ6;P06454-2;P06454;B8ZZA1;B8ZZW7;H7C2N1	chr2	q37.1	-0.710333	0.43059	0.0270852
ANKZF1	B8ZZS4	chr2	q35
ATF2;CREB5	B8ZZU6;P15336-5;P15336;E9PBF9;P15336-4;H7C2N6;P15336-7;E9PEK8;P15336-3;F5H629;P15336-2;C9JCI8;P15336-6;P15336-8;H9KVC5	chr2	q31.1	-0.34098	0.724013	0.287155
CD8A	B8ZZZ4;P01732-2;P01732;P01732-3	chr2	p11.2	0.429698	0.801784	0.401622
TSGA10	B8ZZZ9;F8WA32;A0A669KBL0;Q9BZW7	chr2	q11.2
USP39	B9A018;Q53GS9;Q53GS9-3;A0A087X1B2;Q53GS9-2;F8WC91;C9JIU2;C9J0X5;A0A087WW31	chr2	p11.2	-0.130981	0.819583	0.438328
HIBCH	B9A058;H7C1A5;H7C126	chr2	q32.2	0.689505	0.735059	0.302784
PLCH2	B9DI82;O75038-3;O75038;O75038-2;O75038-4;O75038-5	chr1	p36.32
ZNF507	B9EGE7;Q8TCN5;Q8TCN5-2	chr19	q13.11
OAS1	C6EMZ7	chr12	q24.13	2.6181	0.620388	0.159961
NDUFA5	C9IZN5	chr7	q31.32
SSR1	C9IZQ1	chr6	p24.3
AJM1	C9J069	chr9	q34.3
ZC3HC1	C9J0I9;Q86WB0;Q86WB0-2;Q86WB0-3;F8WAU5;F8WBD7;F8WDK5;F8WF13	chr7	q32.2	0.0491468	0.93835	0.766305
CCDC126	C9J0J0;Q96EE4	chr7	p15.3
PFN2	C9J0J7;G5E9Q6;P35080-2	chr3	q25.1	-0.127605	0.96431	0.84655
SRI	C9J0K6;P30626-2;P30626;P30626-3;B4DHQ6;E9PG82	chr7	q21.12	0.465708	0.654291	0.200699
NCOR2	C9J0Q5;Q9Y618;Q9Y618-4;C9JE98;Q9Y618-5;A0A384DVL6;C9J7T7;C9JQE8;Q9Y618-2;C9J330;H0YGK8;H7C1Y3;H7C184;H7C2R5;C9JNV9;H7BZU2;H7C0P3	chr12	q24.31	0.109602	0.880214	0.561432
RNF181	C9J1C6;Q9P0P0;F8WBU5;C9J391;H7C426	chr2	p11.2	-0.258641	0.789879	0.381929
BLVRA	C9J1E1	chr7	p13	-0.958198	0.544512	0.0909263
UBE2E1;UBE2E2	C9J2P0;P51965;P51965-3;B7Z306;P51965-2;A0A087X283;H7C061	chr3	p24.2	0.702235	0.468944	0.0419812
CCNE1	C9J2U0;P24864-2;P24864-3;P24864;I3L413;I3L1Q9	chr19	q12
IKBKG	C9J2V2	chrX	q28	-0.165032	0.897356	0.627673
POLR2B	C9J2Y9;P30876;C9J4M6;C9JMN3;C9JZW8	chr4	q12	-0.0767688	0.844076	0.480868
EHD1	C9J2Z4;C9JDQ8	chr11	q13.1
B4GALT4	C9J3R8;O60513;E7ETS9;C9J4S5;C9J5S0;C9JE00;C9JA31	chr3	q13.32	-0.253004	0.937697	0.763589
MKRN2	C9J494;Q9H000;Q9H000-2	chr3	p25.2	0.158135	0.819583	0.437964
MEF2B	C9J4J4;Q02080-2;B8ZZJ5;B3KQ23	chr19	p13.11	-1.22213	0.584051	0.122217
PDCD10	C9J5C3;Q9BUL8;C9J6F3;C9J363;C9JND6;H7C5M9;C9JSA3;C9J932;F8WDF3	chr3	q26.1	-0.0249977	0.983427	0.925643
IGF1R	C9J5X1;P08069	chr15	q26.3
SMPD4	C9J647;F8WF03;F2Z2I0;F2Z2W5	chr2	q21.1
SPP2	C9J6K0;Q13103	chr2	q37.1
ZC3HAV1	C9J6P4;Q7Z2W4-4;H7C5K1;Q7Z2W4-5	chr7	q34	0.00127026	0.998948	0.994642
PFN2	C9J712;P35080;C9J2N0;C9JQ45	chr3	q25.1	0.521166	0.876523	0.552731
UMAD1	C9J7I0;A0A1B0GUC2;A0A1W2PP33	chr7	p21.3	-0.0004523	0.999379	0.999139
KDM4C	C9J879;Q9H3R0-3;Q9H3R0-4;Q9H3R0-2;Q9H3R0	chr9	p24.1
HDAC10	C9J8B8;Q969S8-2;Q969S8;Q969S8-4;Q969S8-5;Q08AP5	chr22	q13.33	-0.762136	0.5625	0.100745
RPSA	C9J9K3;P08865;A0A0C4DG17	chr3	p22.1	-0.0398823	0.970738	0.87385
NMD3	C9JA08;Q96D46;C9J0B9;C9IZW9;C9K0C2;C9IY70	chr3	q26.1	0.436101	0.599368	0.133534
SSR3	C9JA28;Q9UNL2;Q9UNL2-2;C9J365	chr3	q25.31	-1.15173	0.492939	0.0582214
DALRD3	C9JA38;Q5D0E6-2;Q5D0E6;A0A096LNZ3;C9JJG6;Q5D0E6-4;Q5D0E6-3	chr3	p21.31	1.0385	0.269025	0.0046099
CMTM5	C9JAI6;Q96DZ9-4;Q96DZ9-5;Q96DZ9-3;Q96DZ9-6;Q96DZ9-2;Q96DZ9	chr14	q11.2	-0.3266	0.933365	0.749912
HIGD1A	C9JAW5;C9JNU6;Q9Y241;Q9Y241-2	chr3	p22.1	0.379514	0.75624	0.336388
FXN	C9JAX1;Q16595;A0A2R8Y5A1;Q16595-2;Q16595-3;A0A2R8Y4G3;A0A2R8Y577	chr9	q21.11	0.452048	0.665121	0.218223
AP4M1	C9JC87;O00189;C9JWL4;C9IZL5;C9JMG3;H7C0A0;H7BZV3;F8WCR6;H0Y6K1;F8WDR3;F8WCC5	chr7	q22.1	9.6718e-05	0.999711	0.999711
DRAP1	C9JCC6;Q14919;Q14919-2;E9PNC7;E9PMW2	chr11	q13.1	-0.602281	0.381723	0.0130508
VIPR2	C9JCP7;P41587;P41587-2	chr7	q36.3
PPP1R7	C9JD73;Q15435-5;Q15435-4;H7C118	chr2	q37.3
MOGS	C9JDQ1	chr2	p13.1	-0.181016	0.952456	0.809403
TMUB1	C9JE12;C9JCW7;Q9BVT8;A0A590UJA9	chr7	q36.1	-0.169034	0.846305	0.484168
CDC42EP3	C9JEZ4;Q9UKI2	chr2	p22.2
APOD	C9JF17;P05090;C9JX71;F8WBT9	chr3	q29	1.18057	0.500918	0.0633107
TRAT1	C9JF66;Q6PIZ9	chr3	q13.13
GPS1	C9JFE4;Q13098-5;Q13098-7;Q13098-6	chr17	q25.3
CYCS	C9JFR7;P99999;CON__P62894	chr7	p15.3	1.53187	0.194304	0.00122018
SPRED2	C9JG63;Q7Z698-2;Q7Z698;H7C2T4;H7C3Y6;C9J623	chr2	p14
AAMP	C9JG97;C9JEH3;Q13685;C9JTS3;H7C0R2	chr2	q35	-0.276067	0.711378	0.269918
TMEM238	C9JI98	chr19	q13.42	-0.513237	0.75624	0.33677
APEH	C9JIF9;P13798;H7C393;H7C1U0;C9JLK2;F8WEH5;H0YFE5	chr3	p21.31	0.237675	0.821058	0.441792
MRPS34	C9JJ19;P82930	chr16	p13.3	0.111722	0.937477	0.761216
VPS8	C9JJN9;Q8N3P4-3;Q8N3P4;Q8N3P4-2;C9JP71;C9JG07;C9JKL0;C9JIA0;C9JPI1;F8WB24;H7C058;H7C322	chr3	q27.2	-0.298346	0.554315	0.09642
SLC38A5	C9JJU1;C9JMY2;C9JHH7;C9JWG4;C9JNK4;Q8WUX1;Q8WUX1-2	chrX	p11.23	0.269257	0.871711	0.544316
ARVCF	C9JJX6;E9PDC3;O00192-2;O00192	chr22	q11.21
STARD3NL	C9JKL2;O95772-2;O95772;C9JJ39;C9J3F5;C9JPX5	chr7	p14.1
PDK1	C9JKT3;F8WC75	chr2	q31.1	0.191807	0.929192	0.733835
OXNAD1	C9JLB7;Q96HP4;U3KQU8;F8WBF3	chr3	p25.1	0.984235	0.386253	0.014281
DARS1	C9JLC1;C9J7S3;C9JQM9	chr2	q21.3	-0.965197	0.689398	0.249302
PIGX	C9JLT7;C9JF71;C9JFU3;F8WEJ3	chr3	q29	0.150204	0.906075	0.663545
POLR2H	C9JLU1;P52434;P52434-4;P52434-2;P52434-3;P52434-5	chr3	q27.1	-0.0668623	0.919578	0.701266
MCRIP1	C9JLW8;I3L2L5;I3L317;I3L4Q0;I3L3A7	chr17	q25.3	0.0963267	0.917571	0.695443
FARP1	C9JME2;Q9Y4F1;Q9Y4F1-2;M0QXT1;H0Y783	chr13	q32.2	0.383403	0.793534	0.388295
CDH2	C9JMH2;A0A6Q8PF58;C9J126;P19022-2;P19022;A0A6Q8PHJ8	chr18	q12.1
OARD1	C9JNE2;Q9Y530;C9JXC3;C9J5P1;H7C5Q1;C9JA90;C9IZY1	chr6	p21.1	-0.137039	0.887801	0.582434
PARL	C9JNP8;Q9H300-2;Q9H300;F8WCQ4;A0A1W2PS40;A0A1W2PP11;H7C0U0;H7C045;H7C122;A0A1W2PP66	chr3	q27.1	0.67003	0.661457	0.211918
USP4	C9JNU9;Q13107-3	chr3	p21.31	1.44106	0.220629	0.00203808
MBNL1	C9JP00;A0A0A0MQX8;Q9NR56;Q9NR56-7;Q86VM6;C9JCX1;H7C4Y1;C9J4T8	chr3	q25.1	-0.304515	0.598016	0.12951
EIF3B	C9JQN7	chr7	p22.3	0.204578	0.889499	0.596063
C7orf50	C9JQV0;Q9BRJ6;H7C0T1;H7C2R9	chr7	p22.3	-0.103245	0.937477	0.761264
SATB2	C9JR56;Q9UPW6-2;Q9UPW6	chr2	q33.1
KLHDC10	C9JRT7;Q6PID8	chr7	q32.2
SEC22A	C9JRY4;C9JNZ0;Q96IW7;C9JDJ8;F8WAU7;C9JR77;C9J463;C9JZ27	chr3	q21.1	-0.26961	0.807936	0.41114
CHCHD3	C9JRZ6;Q9NX63;F8WAR4;A0A286YEX5	chr7	q33	0.283957	0.75624	0.337145
STEAP4	C9JS50;Q687X5;Q687X5-2	chr7	q21.12	0.758249	0.762277	0.344969
ZNF780B	C9JTJ1;Q9Y6R6	chr19	q13.2
ST7;ST7L	C9JU30;Q9NRC1;B7Z4L1;Q9NRC1-5;E7EPD9;Q9NRC1-4;G3XAH9;B7Z4U3;Q9NRC1-2;Q9NRC1-3;H7BXS2;E7EPW5;Q9NRC1-6;E9PCV1;E7ENZ9;Q9NRC1-7;Q8TDW4;Q8TDW4-3;Q8TDW4-7;Q8TDW4-6;Q8TDW4-5;C9JRW1;Q8TDW4-2;Q8TDW4-4;C9JRQ0;C9JZV9;Q8TDW4-8;H0Y7M0;C9JX79;C9JCI7;C9JWK8;Q5TEH7	chr7	q31.2	-0.35827	0.743366	0.312266
DCUN1D1;DCUN1D2	C9JVE2;C9J8R4;C9JRU6;C9J0B2;C9JRE2;C9JAV2;H7C216;Q6PH85-2;Q6PH85	chr3	q26.33	0.221589	0.709499	0.266913
HJURP	C9JWC4;Q8NCD3-3;Q8NCD3-2;Q8NCD3;H7C3V8	chr2	q37.1
UGP2	C9JWG0;C9JTZ5;F2Z3H1;C9J3M0;F2Z3P4;F8WC70	chr2	p15	-0.222381	0.858975	0.507552
TMEM243	C9JY04;Q9BU79	chr7	q21.12
FILIP1L	C9JYJ6;Q4L180-5;Q4L180-3;Q4L180-7;Q4L180-2;Q4L180;Q4L180-6	chr3	q12.1
POP7	C9JYM0;O75817	chr7	q22.1	0.489871	0.689714	0.251775
SYPL1	C9JYN0;Q16563-2;Q16563;A0A0U1RQT9;H7C4J8	chr7	q22.3	-0.005178	0.99887	0.992753
RPL22L1	C9JYQ9;H0Y8C2;Q6P5R6	chr3	q26.2	0.636031	0.772276	0.354824
TVP23C;TVP23B;TVP23C-CDRT4	C9JYS5;Q9NYZ1;J3QL63;J3QL47;A0A0A6YYB9;J3KS67;Q96ET8-2;Q96ET8-3;Q96ET8;C9JPH1;K7ENL4;E5RIS5;I3L376;E5RGC5;K7EK95	chr17	p12	-0.043581	0.975652	0.897807
XRCC5	C9JZ81	chr2	q35	-0.68227	0.620515	0.161359
GART	C9JZG2	chr21	q22.11	0.492343	0.86147	0.513709
UBE2H	C9JZG9	chr7	q32.2
DHRS2	C9JZP6;Q13268;Q13268-2;H0YJG9;H0YJP4	chr14	q11.2
BDH1	C9K0G7	chr3	q29
HLA-F	D0EV57;P30511;A0A140T9C2;A0A140T9W3;A0A140T9B7;A0A0G2JH66;A0A0G2JPA3;A0A140T8X0;A0A140T9V0;A0A140T9W7;A0A140T9D9;A0A140T939;P30511-3;A0A140T9X6;P30511-2;A0A140T9J8;A0A0G2JNV5;A0A0D9SFW8;A0A140T9M4;A0A140T908;A0A140T925;A0A140T9A3;A0A140T9K3;A0A140T9P9	chr6	p22.1	-0.210948	0.90077	0.64218
CLDN5	D3DX19;O00501	chr22	q11.21
GPBP1	D4PHA4;Q86WP2;Q86WP2-2;Q86WP2-3;Q86WP2-4	chr5	q11.2	-0.391192	0.826452	0.449368
HLA-B	D5H3J5;Q2L6G2;A0A140T9A9;A0A140T9H3	chr6	p21.33	-1.43605	0.632305	0.170428
C1QB	D6R934;P02746;A0A0A0MSV6;D6RGJ1	chr1	p36.12	1.26335	0.559871	0.0994014
AIMP1	D6R937	chr4	q24
CAMK2D	D6R938;Q13557;E9PF82;Q13557-6;Q13557-11;Q13557-8;Q13557-3;Q13557-4;E9PBG7;Q13557-10;Q13557-9;Q13557-5;H0Y9J2	chr4	q26	-0.926812	0.650943	0.198188
RPS3A	D6R9B6	chr4	q31.3	-0.278726	0.888537	0.592696
FRYL	D6R9B9	chr4	p11	0.0363816	0.990159	0.947042
CDV3	D6R9V8;D6RFH2;Q9UKY7-3;D6RDN0;D6R973	chr3	q22.1	-0.113084	0.977545	0.90475
SLC38A9	D6R9X0;E7ESU6;D6R9Q7;Q8NBW4-2;Q8NBW4;D6RHW0;D6RER8;D6RG31;D6RHF5;Q8NBW4-4;Q8NBW4-3	chr5	q11.2	-0.49683	0.900133	0.63709
COX7C	D6R9Z7;P15954	chr5	q14.3	0.0932473	0.964514	0.849473
ETFDH	D6RAD5	chr4	q32.1	-0.813674	0.75624	0.337646
TENT2	D6RAF2;Q6PIY7-2;Q6PIY7	chr5	q14.1	0.902876	0.321355	0.00758855
FBXO4	D6RAJ6;Q9UKT5-2;Q9UKT5;D6REP2	chr5	p13.1	0.0666548	0.940873	0.772738
HNRNPH1	D6RAM1	chr5	q35.3	0.604019	0.779318	0.362267
DOK3	D6RAM3;Q7L591;D6RC22;D6R951;D6R977;D6RAZ9;D6RF29	chr5	q35.3	-0.2757	0.745538	0.315357
LYRM9	D6RAR2;D6RFL2;J3KTA2;A8MSI8;J3QLB4	chr17	q11.2	0.436751	0.819583	0.433184
CDV3	D6RAV0	chr3	q22.1
FAM169A	D6RB01;Q9Y6X4;D6RC41;D6R953;Q9Y6X4-2	chr5	q13.3	0.763185	0.75624	0.335539
AMACR	D6RB81;Q9UHK6;Q9UHK6-5;V9GZ45;V9GYU9;V9GYP4;Q9UHK6-4;Q9UHK6-2	chr5	p13.2	-0.449921	0.846742	0.484992
PEX10	D6RBB0;O60683;O60683-2;A0A3B3ITN6;D6RA89;D6RIF5	chr1	p36.32
PHB	D6RBK0	chr17	q21.33
ELMOD2	D6RBS5;Q8IZ81;D6RHX2;V9GY58	chr4	q31.1	-0.022433	0.990862	0.948784
CAGE1	D6RCC6;E7EUJ7;Q8TC20-2;Q8TC20-4;Q8TC20;Q8TC20-3;Q8TC20-5;D6R9A7	chr6	p24.3
HSD17B11	D6RCD0;Q8NBQ5	chr4	q22.1	-0.649799	0.588373	0.124544
TMEM175	D6RCD9;D6RHV8;D6RAU7;D6RIZ2;D6RDY8;Q9BSA9	chr4	p16.3
CLDND1	D6RD48;D6RAZ7;D6RCR8;D6RDI6;D6RFX6;D6RCE6;D6R9S8;D6RC11;A0A0R4J2F2;D6RA76;D6RDY1;D6RHU6;H0Y8T9;D6RDP6;D6RIU2;Q9NY35;Q9NY35-2	chr3	q11.2	0.110623	0.921442	0.706457
DEK	D6RDA2	chr6	p22.3
RPS3A	D6RED7	chr4	q31.3
ABRAXAS1	D6REL5;Q6UWZ7-2;Q6UWZ7;A0A087WZ78;A0A087WWJ9	chr4	q21.23	0.0534817	0.963419	0.843811
RNASET2	D6REQ6	chr6	q27
SEC31A;SEC31B	D6REX3;O94979;O94979-3;O94979-8;O94979-2;O94979-9;O94979-4;O94979-6;O94979-10;D6RHZ5;H7BXG7;O94979-7;O94979-5;H0Y8V7;H0Y9T9;H0Y8W8;H0YAF5;H0Y9V3;D6RCQ9;D6RE64;E9PKR7;Q9NQW1-2;D6RHE8;D6RBT0	chr4	q21.22	-0.469694	0.525439	0.0801143
MCC	D6REY2;A0A096LPB3	chr5	q22.2
RACK1	D6RF23;H0Y9P0	chr5	q35.3	-0.231492	0.92342	0.715059
GC	D6RF35;P02774;P02774-3;P02774-2;D6RBJ7;D6RF20	chr4	q13.3	0.325221	0.870321	0.533097
HNRNPD	D6RF44	chr4	q21.22	-0.32424	0.913173	0.685962
DCK	D6RFG8;P27707;D6RCP9;D6RG38	chr4	q13.3	-0.52883	0.602274	0.13858
CYB5B	D6RFH4;H3BUX2;O43169;J3QR91	chr16	q22.1	-0.456622	0.563468	0.102946
ASTE1	D6RG30;Q2TB18;Q2TB18-2;REV__Q96PB7-6;REV__Q96PB7-4;REV__Q96PB7-2	chr3	q22.1
SEPTIN11	D6RGI3;D6RER5;Q9NVA2;Q9NVA2-2;D6RDU5;H0Y961;H0Y9G8;D6RDP1;D6R9Y6	chr4	q21.1	-0.340923	0.703979	0.26281
CENPK	D6RHD3;Q9BS16;D6RJF0;D6RC76;D6RAX0;D6R984;D6RBN6	chr5	q12.3	-0.217243	0.891094	0.602918
RNASET2	D6RHI9;A0A087WZM2;O00584;H0YAE9;A0A087WWI1;O00584-2;J3QQ64	chr6	q27	0.101098	0.952314	0.805873
ZBED3	D6RIC4;Q96IU2	chr5	q13.3
COX7A2	D6RIE3;D6RGV5;H0UI06;P14406;D6R9C3	chr6	q14.1	0.0376369	0.988753	0.944392
SLAIN2	D6RIF6;H0Y9L2;D6REM5	chr4	p11	-0.426142	0.750004	0.325518
C4orf33	D6RIS3;D6RD26;D6RIT3;Q8N1A6	chr4	q28.2	0.374545	0.819583	0.438597
CIRBP	D6W5Y5;K7EQR7;Q14011-2;K7EMY9;Q14011-3;K7EJV1;K7EJV5;K7ER40;K7ENX8;K7ELV6;K7ELT6;K7EQX4;K7ENN6;K7EIF7;K7EQL0	chr19	p13.3
HLA-DRB1	D7RIG5;A0A140T958	chr6	p21.32	-1.99437	0.539317	0.0862731
HLA-B	D9J307;A0A140T9G0	chr6	p21.33	-0.47193	0.888537	0.594251
MMS22L	E2QRD4;Q6ZRQ5;H0Y8J1;H0YAJ2	chr6	q16.1	0.124545	0.902358	0.645891
USP45	E2QRF0;Q70EL2;H0YA21;D6RC01;Q70EL2-3;H0Y986;H0Y8Q0;D6RBV3;Q70EL2-2	chr6	q16.2	-0.325397	0.858975	0.50706
GMNN	E2QRF9;O75496;C9K0U5;H7C608	chr6	p22.3
HELQ	E3W980;Q8TDG4;E3W982;Q8TDG4-2;Q8TDG4-5;Q8TDG4-4	chr4	q21.23
CLASP2	E3W994;J3KR49;O75122;A0A0U1RQI6;B3KR06;E7ENG2;O75122-2;D6RBU8;H7C4M5;C9J668;H7C5M8;H7C4I5;H7C4X8	chr3	p22.3	0.420993	0.661456	0.211937
SPIDR	E5RFY2;E5RIB8;B3KP42;Q14159-2;Q14159;Q14159-3	chr8	q11.21
TATDN1	E5RG17;Q6P1N9;G5EA19;U3KQS5;A0A0D9SGD3;Q6P1N9-2;E5RGF2;H0YBX2;E5RG62;E5RK70;E5RID7;E5RI69;E5RJY6	chr8	q24.13	0.464431	0.525934	0.080316
CA1	E5RG43	chr8	q21.2	-1.33086	0.717098	0.279579
TRIM35	E5RGB3;Q9UPQ4-2;Q9UPQ4	chr8	p21.2
LYPLA1	E5RGR0;O75608-2;O75608;A0A087X1K9;B4DP64;E5RJ48	chr8	q11.23	0.507445	0.580236	0.11969
STMN2	E5RGX5;Q93045;Q93045-2	chr8	q21.13	-0.577267	0.729542	0.295982
ZFAT	E5RH37;E9PBN4;F8W7M8;Q9P243-4;Q9P243-2;Q9P243;Q9P243-3;E5RGN2	chr8	q24.22
ELOC	E5RHG8;Q15369;Q15369-2;R4GMY8	chr8	q21.11	-0.23469	0.615741	0.155043
UQCRB	E5RHG9	chr8	q22.1	0.18277	0.965939	0.855143
RRNAD1	E5RHI7;Q96FB5;E5RIL6;H0YBL9;Q96FB5-2	chr1
HAVCR2	E5RHN3;Q8TDQ0;Q8TDQ0-2	chr5	q33.3
ERLIN2	E5RHW4;O94905;E5RJ09;O94905-2;O94905-3	chr8	p11.23	0.312339	0.839255	0.472324
NPM1	E5RI98	chr5	q35.1	0.376608	0.923822	0.717137
TBCA	E5RIW3;E5RJD8;O75347;E5RHG6;O75347-2;E5RIX8;A0A494C144	chr5	q14.1	0.039463	0.965186	0.851362
PIP4P2	E5RIY0;Q8N4L2;E5RFT4;E5RJC2;E5RIP9	chr8	q21.3	-0.232618	0.869153	0.528387
AP3M2	E5RJ52;P53677;E7ER80;P53677-2;H0YBA0;H0YAY4	chr8	p11.21	0.113202	0.901132	0.644608
DECR1	E5RJD2	chr8	q21.3
ANXA6	E5RK69	chr5	q33.1	0.058183	0.973408	0.888667
CETN3	E5RK82;E5RJF8;O15182;H0YBL5;E5RH67;E5RFM2	chr5	q14.3	0.0510961	0.969282	0.867976
SGMS1	E6ZCI6;C0MHM2;Q86VZ5	chr10	q11.23	-0.216206	0.888537	0.593351
PIGG	E7EM50;Q5H8A4-4;Q5H8A4-2;Q5H8A4;D6RFE8;E7EWV1;Q5H8A4-5;Q5H8A4-6;Q5H8A4-3;D6R9J9;D6RD39	chr4	p16.3	-0.443059	0.682596	0.238341
PGGHG	E7EMA9;Q32M88;B8ZZ60;Q32M88-2;H3BM00;H0YCL6	chr11	p15.5	0.193585	0.847974	0.488989
FLOT2	E7EMK3;Q14254;J3QLD9;K7EKW9	chr17	q11.2	-0.682502	0.43059	0.0285713
UBR5	E7EMW7;E7ET84;E5RFK7;H0YAV7;H0YBB4	chr8	q22.3	0.104317	0.871238	0.538873
ZNF143;ZNF76;ZNF774	E7EN86;P52747-2;P52747-3;P52747;E7EX64;E9PPB0;C9JRS3;E9PLN4;E9PS81;E9PMY8;E9PJF2;C9JTC5;C9J2G7;C9JCG1;E9PLS7;Q6NX45	chr11	p15.4	-0.530857	0.455915	0.0372259
TAP2;HLA-DOB	E7ENX8;Q03519-2;A0A140T9S0;A0A140TA22;H0Y4X4;A0A140T9U5;A0A140T9L2;A0A140T9F2;A0A140T945;A0A140T935	chr6	p21.32	0.410673	0.79375	0.388877
STXBP4	E7EPP7;Q6ZWJ1;B5MCT9;Q6ZWJ1-2	chr17	q22	-0.835206	0.588373	0.124546
CAST	E7EQ12;D6RC54;D6RAA8	chr5	q15	-0.113858	0.964362	0.848097
AP5M1	E7EQ45;Q9H0R1;Q9H0R1-2;H0YIY0;G3V3L4;G3V573;S4R311	chr14	q22.3	-0.0359019	0.970412	0.873424
NAA50	E7EQ69;Q9GZZ1;C9J5D1;A0A087WWJ2;Q9GZZ1-2;B0AZT5;C9J5J3;C9JZU6;A0A0D9SF32;F8WCK0	chr3	q13.31	0.36913	0.483481	0.0492847
BBS1	E7EQH1;Q8NFJ9-3;Q8NFJ9;E9PR55;Q8NFJ9-2;E9PPR3;E9PJ28;E9PMB7	chr11	q13.2
HNRNPH1	E7EQJ0	chr5	q35.3
YIPF3	E7EQR8;Q9GZM5;D6RFI3;D6RGY8;H0Y9A1;D6RBQ1;D6RA04;D6RAY4	chr6	p21.1	-0.18188	0.865973	0.52108
PRDM15	E7ER26;P57071-3;P57071-2;P57071;Q4W8S1;P57071-6;P57071-5;A0A6Q8PFK1	chr21	q22.3	0.378548	0.580561	0.120764
CLASP2	E7ERI8;E7EW49;O75122-3	chr3	p22.3	0.386479	0.594248	0.128031
RASA4	E7ERK1;O43374-2;O43374;H0YB35	chr7	q22.1	1.182	0.514004	0.0724133
ARHGAP44	E7ERK8;Q17R89-2;Q17R89-3;Q17R89;F5H6L3;J3KRS3	chr17	p12
EIF2B4	E7ERK9;A0A087WW69;H7C2L8	chr2	p23.3	-0.0307767	0.972541	0.883293
ZC3H18	E7ERS3;Q86VM9;H3BRH3;H3BP01	chr16	q24.2	-0.543605	0.387377	0.014422
THBS4	E7ES19;P35443	chr5	q14.1
NOS3	E7ESA7;P29474	chr7	q36.1
XPO7	E7ESC6;E5RIW1;H0YBE1	chr8	p21.3	-0.551988	0.483481	0.0496347
MAEA	E7ESC7;Q7L5Y9;B4DQT1;B4DVN3;Q7L5Y9-3;D6REW7;Q7L5Y9-2;D6RE80;D6RIB6;Q7L5Y9-4;D6RDW4;Q7L5Y9-5;D6RA86;D6RID6;D6R8Z3	chr4	p16.3	-0.074878	0.925679	0.721249
WDR17	E7ESC9;Q8IZU2-2;Q8IZU2;H0YAG1	chr4	q34.2	0.182533	0.925896	0.722774
ANKRD26	E7ESJ3;Q9UPS8;A0A6Q8PFU2;A0A6Q8PF30;A0A6Q8PG48;A0A6Q8PGH2;A0A6Q8PGX8;H0Y4T9;A0A6Q8PHK8;A0A6Q8PHI6;A0A6Q8PH02;A0A6Q8PHK2	chr10	p12.1	-0.242076	0.933365	0.750074
MRPL22	E7ESL0;J3KQY1;Q9NWU5;Q9NWU5-2;Q9NWU5-3	chr5	q33.2	0.49909	0.483481	0.0490264
ITGA2	E7ESP4;E7EMF1;E9PB77;D6RG08	chr5	q11.2	0.0189828	0.996817	0.981245
MTA1	E7ESY4;Q13330;H0Y4T7;Q13330-2;F8W9Y9;H7C3F3	chr14	q32.33	0.185584	0.798634	0.396314
ING3	E7ET07;Q9NXR8;A0A0C4DG38;Q9NXR8-2;Q9NXR8-3	chr7	q31.31	-0.422534	0.500918	0.0640319
PLAU	E7ET40;P00749-2;P00749;S4R3G7	chr10	q22.2
DAGLB	E7ET49;Q8NCG7-2;Q8NCG7-4;Q8NCG7	chr7	p22.1	-0.317742	0.607633	0.147263
DTX2	E7ET89;Q86UW9	chr7	q11.23
METTL8	E7ETE0;B3KW44;B5ME25;Q9H825;Q9H825-2;C9JE69;C9J3F1;C9J6U8;H7C2P8	chr2	q31.1	0.283389	0.859122	0.5083
RPS24	E7ETK0;A0A2R8Y849;A0A2R8YD14;P62847-2;P62847-3;P62847;P62847-4;A0A2R8Y8A0	chr10	q22.3	0.137577	0.902785	0.650059
LAMP3	E7ETP9;Q9UQV4;C9JDI8;C9JYP5	chr3	q27.1	1.34608	0.584051	0.122347
RBMS1;RBMS3;RBMS2	E7ETU5;E7EPF2;C9J9B2;C9JIJ9;A0A1B0GUW5;Q6XE24-3;Q6XE24-4;Q6XE24-5;Q6XE24-2;Q6XE24;F8W1T6;Q15434;F8VV01	chr2	q24.2	-0.630742	0.38313	0.0131993
PLOD2	E7ETU9;O00469;O00469-2;O00469-3;C9JXZ0	chr3	q24
TPCN2	E7ETX0;A0A1B0GTM1;A0A1B0GUM5;Q8NHX9	chr11	q13.3
TCOF1	E7ETY2;Q13428-6;Q13428-7;A0A3B3IS06	chr5	q32	0.271843	0.826452	0.451285
CD36	E7EU05;P16671;P16671-4;P16671-3;E9PLT1;P16671-2;E7EX47;E7ERZ9;E7EWI4;E9PC45;E9PJX8;E7EVU1	chr7	q21.11	-0.102667	0.96968	0.869657
PITPNC1	E7EU35;A0A0C4DGP0;Q9UKF7-2;J3QS95;J3QRS7	chr17	q24.2
NPIPB5;NPIPB3;NPIPB4;NPIPB12;NPIPB13	E7EUG2;Q92617-3;Q92617-6;Q92617;A8MRT5;F5H3D4;C9IYD2;F8W0I5;Q92617-4;Q92617-2;Q92617-5;C9JG80;F5GW90;A6NJU9;F6SDX0;E9PKP1	chr16	p12.2	-0.882474	0.770353	0.352924
G6PD	E7EUI8	chrX	q28	-0.880956	0.63689	0.178854
EIF4G1	E7EUU4;Q04637-8;E9PGM1;Q04637-7;C9K073;C9J2Z7;H7C044;A0A6Q8PFB2;H7C0V6;C9JHW9;C9JIH5;C9JSU8;C9JWW9;C9JWH9;C9J556;C9JWH7;REV__C9JQZ6;REV__F5H7J8;REV__Q8NEG2-2	chr3	q27.1	-0.341972	0.598016	0.129842
CCSER1	E7EUW0;Q9C0I3-2;Q9C0I3;H0YAI2;H0Y9F8;H0YA74	chr4	q22.1
CAPN5	E7EV01;O15484;A0A3B3IRX8;E9PS73	chr11	q13.5	-0.687867	0.747904	0.319313
MTA3	E7EV10;Q9BTC8;E7EQY4;Q9BTC8-2;F6RRE2;E9PCS8;E9PF88	chr2	p21	-0.0263001	0.991369	0.95105
SLC8A1	E7EV41;P32418-2;P32418-3;P32418-4;P32418-5;P32418	chr2	p22.1
MAP4	E7EVA0;P27816-4;B5MEG9;A0A0J9YW37;A0A0J9YVV8	chr3	p21.31	0.323781	0.743366	0.312728
DTNB;DTNA	E7EVB6;E9PEY4;O60941-6;O60941-5;O60941;O60941-3;O60941-4;O60941-7;O60941-2;Q9Y4J8-8;Q9Y4J8-12;Q9Y4J8-16;Q9Y4J8-5;Q9Y4J8-4;Q9Y4J8-3;K7ERH7	chr2	p23.3	-0.089762	0.937697	0.763504
CYFIP2;CYFIP1	E7EVJ5;Q96F07-2;E7EW33;A0A087WWZ1;A0A087WTQ3;A0A087WVE1;A0A087WZL7;A0A087WV63;A0A0G2JRF5;A0A087WWY5	chr5	q33.3	-0.218126	0.887298	0.580673
YWHAZ	E7EVZ2	chr8	q22.3	-0.862707	0.773868	0.35732
SLC36A1	E7EW39;Q7Z2H8-4;Q7Z2H8-3;Q7Z2H8;E5RHG5	chr5	q33.1
NCOR1;NCOR1P1	E7EW50;J3KS51;J3KT44;C9JAP0;Q9H4R4	chr17	p11.2
SEPTIN10	E7EW69;B5ME97;Q9P0V9;Q9P0V9-2;E7EX04;Q9P0V9-3;C9JEW2;C9JNR7;C9JEQ7;F5H1W3;F8WC85	chr2	q13	-1.19802	0.508062	0.0680039
EXOC6	E7EW84;Q8TAG9;Q8TAG9-2;B1AP46;F2Z3K0	chr10	q23.33	-0.322429	0.584051	0.122162
ZMIZ2	E7EWM3;Q8NF64-3;Q8NF64-2;Q8NF64;A0A087X127;F8WC48;C9JDA5	chr7	p13	0.158281	0.809628	0.414077
CSTF2	E7EWR4;A0A0A0MT56	chrX	q22.1	-0.0598066	0.929192	0.733765
TBC1D31	E7EWW7;E7ERK7;Q96DN5-2;Q96DN5;Q96DN5-3;E5RI94;E5RHC6;E5RFG6;E5RG45;H0YCP2;H0YCY3	chr8	q24.13	-0.859781	0.563468	0.101895
PCCB	E7EX59;P05166;P05166-2;E7ETT1;E9PDR0;C9JQS9;E7ETT4;E7EUY3;E9PEC3;F8WBI9;E7ENC1;C9JVY9;H7C5C9;C9JVW9;C9JAW3	chr3	q22.3	0.422507	0.715007	0.277734
NRP1	E7EX60;Q5T7F0;E9PEP6;O14786-3;O14786-2;O14786;Q5JWQ4;Q5JWQ6	chr10	p11.22
EIF4G1	E7EX73;F8WCF2	chr3	q27.1	-0.311969	0.90077	0.641235
CHTF18	E7EXA6;Q8WVB6;Q8WVB6-2;Q8WVB6-3	chr16	p13.3	-0.0999529	0.945126	0.790814
NACA	E9PAV3-2;E9PAV3;F8VZJ2;H0YHX9;Q13765;F8W0W4;F8W1N5;F8VNW4;F8VZ58	chr12	q13.3	0.272583	0.821016	0.441532
ALYREF	E9PB61	chr17	q25.3
HK2	E9PB90;P52789	chr2	p12	0.612587	0.650775	0.197698
SEC24D	E9PC44	chr4	q26	0.617034	0.774121	0.357622
CELF2	E9PC62;A0A0J9YXJ0;Q5VZZ6;A0A0J9YX66;A0A1B0GU44;A0A1B0GUN8;O95319-5;O95319-2;O95319;O95319-4;O95319-3;V9GYD9;V9GY47;A0A0J9YXK1	chr10	p14	-0.487585	0.53868	0.0850411
MARK2	E9PC69;Q7KZI7-14;Q7KZI7-16;Q7KZI7-13;E7ETY4;Q7KZI7-15;F5H4F6;F5H6N2;F5H4J8	chr11	q13.1	0.0581593	0.93835	0.766759
RAPGEF6	E9PCH4;Q8TEU7;Q8TEU7-4;A0A5F9ZHG7;Q8TEU7-5;Q8TEU7-3;Q8TEU7-2;B7Z7Y1;D6RE77;Q8TEU7-6	chr5	q31.1	-0.0333188	0.96968	0.869168
GUCY1B1	E9PCN2;A0A494C1B9;Q02153-2;Q02153-3;Q02153;B7Z685;D6RC99	chr4	q32.1
CAV1	E9PCT5;Q03135	chr7	q31.2	1.63337	0.386253	0.014146
GOSR1	E9PCW1;B4DQA8;O95249-2;F6RU00	chr17	q11.2	-0.164527	0.875678	0.550555
NNT	E9PCX7;A0A590UJI3;D6RCR6	chr5	p12
INPP4B	E9PCZ3;D6RJC3;E7EQN9;O15327;E9PHC0;E9PG59	chr4	q31.21	0.0692389	0.985196	0.935709
SMG7	E9PD50;Q92540-2;Q92540;Q92540-4;Q92540-5;B1ALB4;E9PEK3;D6RAD0;E9PBK2	chr1	q25.3	-0.123416	0.897791	0.629509
MEIS1;MEIS3;MEIS3P1;MEIS3P2	E9PDC4;F5GYS8;H0YNY8;U3KPR8;O00470;O00470-2;U3KQV2;H3BLU4;H0YNA8;A6NDR6;Q99687-3;A8K0S8;Q99687;Q99687-2	chr2	p14
MYO1B	E9PDF6;O43795-2;O43795;E7EQD9;H7C2Y7;C9JYW1;C9JUP5;A0A0U1RRI3;C9K0I9	chr2	q32.3	-0.638018	0.748513	0.322659
LAD1	E9PDI4;O00515;A0A0J9YYF6;A0A0J9YW63;A0A0J9YVY2	chr1	q32.1
ICA1	E9PDL4;A0A3B3IST8;Q05084-3;Q05084;Q05084-2;B9ZVM7	chr7	p21.3
ANKHD1	E9PDP5;H7C2F5;H3BLS9;Q8IWZ3-2;Q8IWZ3-5;Q8IWZ3-3;D6RHC4	chr5	q31.3	0.450107	0.584156	0.122493
CDCA2	E9PEI0;Q69YH5	chr8	p21.2	0.275974	0.89081	0.600612
ATP11A	E9PEJ6;H0Y547;P98196;H0Y8F0;A0A087WVE8;A2A3G9	chr13	q34	0.240062	0.931143	0.740455
CSF1R	E9PEK4;P07333;P07333-2	chr5	q32
MAPK8IP3	E9PFH7;A0A087WYG2;A0A669KB35;Q9UPT6;Q9UPT6-2	chr16	p13.3
MLIP	E9PFJ4;Q5VWP3;Q5VWP3-4;Q5VWP3-3;D6RD42;D6RHX6;E2QRH6;H0Y8L5;E9PCK9;Q5VWP3-2	chr6	p12.1
RABGEF1	E9PFK9;Q9UJ41;Q9UJ41-4;Q9UJ41-3;V9GYI8;A0A1W2PPY0;E9PHB8;C9JDA2	chr7	q11.21	-0.111911	0.839738	0.474178
PHLDB2	E9PFQ4;Q86SQ0-2;Q86SQ0-3;Q86SQ0;G5E9V3;A0A1W2PQ63;E9PGF6;E9PDY7;A0A1W2PRT1	chr3	q13.2
ZFAND2B	E9PFU9;Q8WV99;E7EV05;B4DEN4;Q8WV99-2;F8WEE4;B8ZZ56;A0A087X0D9;C9J1R6	chr2	q35	-0.623167	0.544963	0.0917793
FCHSD2	E9PG19;O94868;O94868-2;O94868-3;E7ENZ2;C9JM66;B8ZZW8;H0Y6M2;H0YG35	chr11	q13.4	0.756203	0.43059	0.028847
ARHGEF3	E9PG37;Q9NR81-2;E7EU49;Q9NR81;Q9NR81-3;C9J586;Q9NR81-4;C9J609;C9JNF2;H7C4P0;C9J5K8	chr3	p14.3
MAP1A	E9PGC8;P78559;P78559-2	chr15	q15.3	-1.33717	0.524879	0.0795408
TNS1	E9PGF5;E9PF55;A0A494C067;A0A2R8Y4T1;Q9HBL0;A0A087WWW7;H0Y4U1;E7ERH1;C9JI43;E7EMG1;Q9HBL0-2	chr2	q35	0.146041	0.941411	0.777454
TRPM2	E9PGK7;O94759-2;O94759;O94759-3;C9JZQ8	chr21	q22.3
SERPING1	E9PGN7;P05155-2;P05155;P05155-3;H9KV48;H0YCA1	chr11	q12.1	0.718716	0.602274	0.139009
TSN	E9PGT1;Q15631;H7C1D4;Q15631-2;A0A0J9YVW2	chr2	q14.3	-0.50112	0.498541	0.0621516
COPS8	E9PGT6;Q99627;Q99627-2;H7C3S9;F8WEF2	chr2	q37.3	0.0183379	0.988653	0.944178
CYP20A1	E9PHG5;Q6UW02;Q6UW02-2;C9J8K7;Q8WZ13;F8WBE2	chr2	q33.2	-0.066725	0.974135	0.890917
MROH1	E9PHY8;Q8NDA8;Q8NDA8-2;Q8NDA8-3;Q8NDA8-7;Q8NDA8-6;Q8NDA8-4;Q8NDA8-5	chr8	q24.3	-0.299362	0.675391	0.227183
GSDMD	E9PIB2;E9PNZ0;E9PQR9;E9PQ48;E9PRF1	chr8	q24.3
MTCH2	E9PIE4	chr11	p11.2
THY1	E9PIM6;E9PNQ8;P04216;J3QRJ3	chr11	q23.3	0.498078	0.714727	0.275932
YIF1A	E9PIZ0;C9JST7;A6NGW1;O95070	chr11	q13.2
PRDM11	E9PJ09;A0A087WWZ6;Q9NQV5-2;Q9NQV5;H3BSZ2	chr11	p11.2
PHRF1	E9PJ24;B7ZM65;F8WEF5;A0A0J9YYB5;A0A0J9YWD5;Q9P1Y6-3;Q9P1Y6;A0A0J9YX88;Q9P1Y6-2	chr11	p15.5	0.330366	0.620388	0.159018
VPS51	E9PJ36;E9PMB6	chr11	q13.1
TCP11L1	E9PJ55;Q9NUJ3;R4GNF5;E9PP52;H0YES4;E9PS88	chr11	p13	-0.0256035	0.983255	0.924986
UBXN1	E9PJ81;Q04323-2;E9PS08	chr11	q12.3
CYHR1	E9PJD7;Q6ZMK1-2;Q6ZMK1;E9PQ42;Q6ZMK1-4	chr8	q24.3	-0.043955	0.957301	0.821561
BRMS1	E9PJF5;G5E9I4;Q9HCU9;H0YCF7;E9PPD1;REV__H0Y5F2;REV__H7BXQ2;REV__Q5SNV9;REV__Q5SNV9-2	chr11	q13.2	0.142783	0.906075	0.66622
CD81	E9PJK1;E9PRJ8;H0YDL9;H0YDJ9;E9PIF1;A6NMH8;P60033;E9PM31;H0YEE2	chr11	p15.5	-0.0308343	0.994629	0.965306
NDUFV1	E9PJL9	chr11	q13.2	-0.392164	0.678909	0.231174
FBXO3	E9PJM3;Q9UK99-3;Q9UK99-2;Q9UK99;G3V1E0;B4E3U2;Q49AF1;E9PL46	chr11	p13	0.117639	0.888157	0.58842
RPS6KA4	E9PJN1;O75676-2;O75676;A0A0A6YYC0;E9PKU3	chr11	q13.1	-0.219264	0.81415	0.424689
TRPC6;TRPC7	E9PJN4;Q9Y210-2;Q9Y210-3;Q9Y210;Q70T24;A1A4Z5	chr11	q22.1
ATXN3	E9PJN5	chr14	q32.12
RPS3	E9PJN9	chr11	q13.4
HSPA8	E9PK54;E9PQQ4;E9PQK7;E9PPY6;E9PN25	chr11	q24.1	0.0264767	0.99182	0.953601
PARP10	E9PK67;E9PNI7;Q53GL7;E9PPE7;E9PJI2;E9PPV8;F8W8G7;E9PIA6;E9PIK9;E9PSE7;E9PM86;E9PSG8;E9PLE8;E9PPU2;E9PQQ6	chr8	q24.3	0.312025	0.713119	0.271269
USP35	E9PK78;Q9P2H5-2;Q9P2H5	chr11	q14.1
RAB3IL1	E9PK89;Q8TBN0-2	chr11	q12.3	-0.0860029	0.972528	0.881693
BCLAF1	E9PK91;Q9NYF8-3;E9PQN2;E9PKI6;A0A1W2PQ43;H0YF63	chr6	q23.3
CCDC15	E9PKB1;Q0P6D6	chr11	q24.2
PLEKHA7	E9PKC0;Q6IQ23;Q6IQ23-2;H0YDE2;Q6IQ23-3;A0A1B0GUN0;A0A1B0GUM1;E9PL74	chr11	p15.1	-0.0704122	0.980224	0.917128
MS4A1	E9PKH8;P11836;P11836-2;E9PPL6	chr11	q12.2	-1.60275	0.60874	0.149218
UBTF	E9PKP7;P17480-2;E9PMM2;H0YDH7	chr17	q21.31	-0.396206	0.832166	0.460256
PTS	E9PKY8;E9PJM0;Q03393	chr11	q23.1
NEDD8-MDP1;NEDD8	E9PL57;F8VSA6;E9PS38;S4R3E9;Q15843	chr14	q12	0.0524916	0.93677	0.758748
RRM1	E9PL69;E9PP77;H0YCY7	chr11	p15.4
SIGLEC10	E9PL79;Q96LC7-8;Q96LC7-9;Q96LC7-6;Q96LC7-7;Q96LC7-2;Q96LC7-4;Q96LC7-3;Q96LC7;Q96LC7-5	chr19	q13.41
CAPRIN1	E9PLA9	chr11	p13	-0.212352	0.934651	0.754358
CAPN1	E9PLC9	chr11	q13.1
NPEPPS;NPEPPSL1	E9PLK3;P55786;P55786-2;A6NEC2;H0YDG0;A6NEC2-2;H0YCQ5;E9PJY4;E9PJ74;E9PPD4;A6NEC2-3;E9PRQ5;E9PI82;E9PJF9;E9PPZ2	chr17	q21.32	-0.289802	0.58043	0.120389
CSTF3	E9PLP8;H0YE74	chr11	p13
PRDM10	E9PLV1;Q9NQV6-2;Q9NQV6-1;Q9NQV6-5;Q9NQV6;Q9NQV6-4;Q9NQV6-7;Q9NQV6-6;E9PRS0	chr11	q24.3	0.256381	0.625832	0.164775
CAPN1	E9PLX0	chr11	q13.1	-0.554266	0.792534	0.387711
RNF141	E9PLX2;E9PQV2;Q8WVD5;E9PNF8	chr11	p15.4	-0.10248	0.939315	0.769616
MACF1	E9PLY5	chr1	p34.3
ME3	E9PMB9;Q16798;Q16798-2;Q6TCH8;E9PND9;E9PKA0;E9PNN2	chr11	q14.2	0.314462	0.858138	0.502531
BIRC2	E9PMH5;Q13490-2;Q13490;A0A087X2B2;E9PIW1;E9PI77;H0YDY3;E9PNM6;E9PQZ9	chr11	q22.2	0.0317145	0.976195	0.899842
CD151	E9PMR4;E9PRJ3;K4DIA7;P48509	chr11	p15.5	-0.353121	0.832694	0.461598
SLC36A4	E9PN09;Q6YBV0	chr11	q21
ATP5MG;ATP5MGL	E9PN17;A0A3B3ITX4;O75964;A0A3B3IRW3;Q7Z4Y8	chr11	q23.3	-0.147386	0.936769	0.758428
ARFGAP2	E9PN48	chr11	p11.2	-0.168248	0.928561	0.730081
TP53I11	E9PN66;E9PKN9;E9PS55;E9PMW4;E9PQ46;E9PIN5;E9PIK4;U3KQ32;E9PKZ4;E9PPM1;O14683;E9PNB3;E9PMY0	chr11	p11.2	-0.336484	0.874439	0.549252
RNF214	E9PN76	chr11	q23.3
HSPA8	E9PN89	chr11	q24.1
EBAG9	E9PND3;E9PN10;O00559;O00559-2;E9PJ38;E9PJ40	chr8	q23.2	-0.37874	0.683572	0.241329
TPD52L1	E9PNK6;J3KNE7;Q16890-5;Q16890;E9PPQ1;Q16890-2;Q16890-4;Q16890-3;E9PNQ9	chr6	q22.31
RIN1	E9PNR2;Q13671-2;Q13671	chr11	q13.2
ARHGAP27	E9PNT2;E9PNX6	chr17	q21.31
RDX	E9PNV3;E9PQ82	chr11	q22.3	-0.629584	0.725954	0.290172
CD59	E9PNW4;A0A2U3TZL5;P13987;P13987-2;H0YET2	chr11	p13	-0.419019	0.814901	0.426122
ZC3H12C	E9PP00;Q9C0D7;Q9C0D7-2	chr11	q22.3
MDK	E9PPJ5;E9PLM6;P21741;P21741-2	chr11	p11.2
GPAA1	E9PPZ9;O43292;E9PLV6;E9PLG8;O43292-2;E9PM11;E9PQ31;E9PM94	chr8	q24.3	0.0978703	0.935202	0.754915
PCF11	E9PQ01;E9PQF9	chr11	q14.1
PUF60	E9PQ56	chr8	q24.3	0.168339	0.939675	0.770249
TMEM135	E9PQL0;Q86UB9-2;Q86UB9	chr11	q14.2
PRCP	E9PQN3	chr11	q14.1	-0.999154	0.711378	0.26928
PPP6R3	E9PQP7	chr11	q13.2
PHF1	E9PQT8;O43189-2;A2AB23;A2AB22;A2AB25	chr6	p21.32	0.422829	0.662016	0.2134
JAML	E9PR26;Q86YT9-4;Q86YT9-2;Q86YT9;E9PKK2	chr11	q23.3
RNH1	E9PR82	chr11	p15.5
PEX26	E9PRC5;Q7Z412-2;Q7Z412	chr22	q11.21
C11orf98	E9PRG8;E9PLD3;A0A494BXY3	chr11	q12.3	0.946922	0.232942	0.003122
TXNRD1	E9PRI8	chr12	q23.3
SLC22A18	E9PRM7;A0A0J9YWM3;A0A024RCG2;Q96BI1	chr11	p15.4	0.303416	0.889828	0.59912
IFT46	E9PRT0;E9PSB9;E9PR06;Q9NQC8;Q9NQC8-2;E9PIM8;E9PKW0;E9PMR8;A0A5F9ZH13	chr11	q23.3
EEF1D	E9PRY8;P29692-2;A0A087X1X7;H0YE72;H0YCK7;E9PIZ1;E9PJV8;E9PN56;E9PN71;E9PRL0;E9PQR8;A0A0J9YXU2;E9PKH7;E9PNC8;E9PPY1	chr8	q24.3	-0.507944	0.465841	0.039677
SCYL1	E9PS17;Q96KG9-2;Q96KG9;E9PK59;Q96KG9-3;Q96KG9-4;Q96KG9-5;Q96KG9-6;E9PPN3;A0A0A0MQX4;H0YCI6;H0YDH0	chr11	q13.1	0.450284	0.478081	0.0459115
TM7SF2	E9PS18;O76062;H0YEN6;E9PLS9;E9PK81;E9PQZ7;E9PP79;E9PQ50;E9PLL1;E9PS09;O76062-2	chr11	q13.1	0.101706	0.961426	0.834627
MAF1	E9PSH4;Q9H063;E9PR76;E9PJ05;H0YEV4	chr8	q24.3	-0.232836	0.867025	0.522495
CD3E	E9PSH8;P07766	chr11	q23.3	0.25401	0.960053	0.82818
CHMP4A;TM9SF1	E9PSI1;E9PQ80;E9PQI5;E9PMQ9;O15321-2;O15321;E9PL78;E9PJM1;E9PQY7;E9PS99;H0YI89;E9PJC4	chr14	q12	0.0956129	0.906891	0.667657
CADPS	F1T0E5;Q9ULU8-2;Q9ULU8-3;Q9ULU8;Q9ULU8-4;Q9ULU8-5;H7C538;H7C4K9;A0A0C4DGY2	chr3	p14.2
IQGAP3	F2Z2E2;Q86VI3	chr1	q22	-0.0926493	0.980224	0.914762
RPS6KA2	F2Z2J1;Q15349;Q15349-3;Q15349-2;B7Z3B5;D6R910;D6RHW7;D6RA62;D6RE03	chr6	q27
JAKMIP1	F2Z2K5;Q96N16-6;Q96N16-7;Q96N16-4;Q96N16;Q96N16-5;Q96N16-2;Q96N16-3	chr4	p16.1
FGGY	F2Z2V1;A0A0U1RRB9;Q96C11;Q96C11-3;Q96C11-4;Q96C11-5;A0A0U1RQJ1;Q96C11-2;C9J015;A0A0U1RQS3;A0A0U1RR53;A0A0U1RRI8;J3QKV9;Q96C11-6	chr1	p32.1	-1.4654	0.0905539	0.00021726
TRMT2A	F2Z2W7;Q8IZ69;Q8IZ69-2;C9K041;H7C100	chr22	q11.21	0.110699	0.898747	0.633339
XPO4	F2Z2X4;Q9C0E2	chr13	q12.11	-0.300292	0.601422	0.135417
TMEM237	F2Z329;A0A087WWU1;Q96Q45-2;Q96Q45;Q96Q45-5;Q96Q45-3	chr2	q33.1
RAP1GAP	F2Z357;A0A0A0MQY8;J3KPC5;X6R8W7;P47736;P47736-2;P47736-3;P47736-4	chr1	p36.12	-0.87802	0.726293	0.291139
PTGR1	F2Z3J9;Q14914-2;Q14914	chr9	q31.3	0.0452868	0.984746	0.934422
KCTD10	F5GWA4;Q9H3F6-2;Q9H3F6;F5H497;F5H6V0;F8W8I7	chr12	q24.11	0.223051	0.836176	0.468121
GTF2H3	F5GWD3;Q13889;F5GXG6;F5H4K7;H0YFF7;F5H3G1;A0A087WYD5	chr12	q24.31	0.55633	0.224365	0.00238579
PIK3C2B	F5GWN5;O00750	chr1	q32.1
WNK1;WNK4	F5GWT4;Q9H4A3-2;Q9H4A3;Q9H4A3-5;Q9H4A3-6;Q9H4A3-7;Q9H4A3-4;A0A6Q8PFM0;F6UYG0;H0YH68;Q96J92-3;Q96J92;K7ENT7;Q96J92-2	chr12	p13.33	-0.20893	0.782475	0.367949
FAM76B	F5GX09;F5H5F4	chr11	q21	0.135071	0.898747	0.63175
KDM4B	F5GX28;A0A0C4DFL8;O94953;K7EQ54;O94953-2	chr19	p13.3	-0.0781632	0.937697	0.764303
RIPOR2	F5GX51;A0A2R8YEE0;Q9Y4F9	chr6	p22.3	-0.922978	0.628316	0.167169
ENG	F5GX88;P17813-2;P17813	chr9	q34.11	0.954549	0.661285	0.210904
ATE1	F5GXE4;O95260-2;B4E107;Q5SQQ1	chr10	q26.13	-0.547144	0.620388	0.15904
NR4A1;NR4A2;NR4A3	F5GXF0;P22736;P22736-2;H7BZ00;H3BT85;P22736-3;Q92570-2	chr12	q13.13
ALCAM	F5GXJ9;Q13740-2;Q13740;H7C543;Q13740-4;Q13740-3	chr3	q13.11	0.637774	0.620515	0.161014
DAD1	F5GXX5;P61803;F5H895;A0A0B4J239	chr14	q11.2	-0.195479	0.889499	0.597937
SPARC	F5GY03;E5RK62	chr5	q33.1
NECAP1	F5GYH1;A0A1W2PRM0;A0A1W2PRL5;A0A1W2PR09;Q8NC96;A0A1W2PNT6;A0A1W2PR27;A0A1W2PPF5;F5H2U7;A0A1W2PRQ7;Q8NC96-2;A0A1W2PRW5	chr12	p13.31	-0.147881	0.822649	0.444582
SDHAF2	F5GYJ5;Q9NX18;F5H8E2;F8W679;M0QYN2;F5GXW4;M0R060;F5H5T6	chr11	q12.2	0.850554	0.606948	0.145883
DDX24	F5GYL3;A0A1W2PRR2;A0A087WXU8	chr14	q32.12	1.01321	0.548978	0.0951623
ATP6V0D1	F5GYQ1;P61421;R4GN72;J3QL14;H3BQJ1;H3BQB4;H3BSG7	chr16	q22.1	-0.248577	0.819583	0.434661
PXN	F5GZ78;P49023	chr12	q24.23	-0.284829	0.851001	0.495607
DTL	F5GZ90;Q9NZJ0	chr1	q32.3	-0.555357	0.869153	0.52927
RAP1B	F5GZG1	chr12	q15	-0.608471	0.740647	0.308484
SLC3A2	F5GZS6;J3KPF3;P08195-3;P08195;P08195-4;F5GZI0;H0YFS2;H0YFX4	chr11	q12.3
LTO1	F5GZY6;B4DFA5;Q8WV07;H3BPK6;F5GWS9;F5H6T8	chr11	q13.3
IRAG2	F5H006	chr12	p12.1
RIPOR2	F5H029;A0A2R8Y7B3;B7Z6U4;A0A2R8YF77;Q9Y4F9-2;A0A2R8Y4B9	chr6	p22.3
ZNF79;ZKSCAN7;ZNF132;ZNF286A;ZNF286B;ZNF599	F5H032;A0A087X2B0;Q15937;C9J6L6;A0A1W2PPT3;Q9HBT8-2;Q9HBT8;P0CG31;Q96NL3;P52740-2;P52740	chr9	q33.3
PLBD1	F5H053	chr12	p13.1	0.0201996	0.996817	0.977768
RAP1B	F5H077	chr12	q15	0.171569	0.925896	0.72384
ANAPC5	F5H0F9;Q9UJX4;Q9UJX4-3;F5GY68;Q9UJX4-2;H0YFB5;F5H0N1;F5H3S5;F5GZ05	chr12	q24.31	-0.0505928	0.938008	0.765647
TDG	F5H0I7;G8JL98;Q13569;B4E127;H0YH18;F5H539	chr12	q23.3	-0.131662	0.910309	0.680087
CLASRP	F5H0Q6;A0A0A0MQS2;Q8N2M8;Q8N2M8-4;Q8N2M8-3;K7EP11;K7EM61;K7EKC9	chr19	q13.32	-0.191819	0.820042	0.439632
GNB3	F5H100;P16520-2;P16520;F5H8J8;F5H0S8;E9PCP0;A0A6Q8PF84;F5GZN8	chr12	p13.31	-0.163523	0.942278	0.782025
TCP1	F5H136;F5H676;F5H726;F5H7Y1	chr6	q25.3	-0.0523048	0.974944	0.894412
RRN3;RRN3P2	F5H148;Q9NYV6;H3BMT1;Q9NYV6-2;Q9NYV6-3;A6NIE6;Q9NYV6-4	chr16	p13.11
POLE	F5H1D6;Q07864;A0A5F9ZHA7;A0A087WW42;A0A087WX51;A0A5F9ZHD6;F5H7E4	chr12	q24.33	-0.994678	0.487336	0.0562449
CRACD	F5H1N7;Q6ZU35;A0A1B0GWF1;A0A2R8Y6P1;R4GNI9	chr4	q12
PIGB	F5H1S1;Q92521;H3BS45;H3BRK6;H3BQU3	chr15	q21.3
HIVEP1	F5H212;P15822;C9J2N3;P15822-2;P15822-3;C9JZF8;C9JAW2;A0A0D9SFF3	chr6	p24.1
SPOCK2	F5H283;Q92563	chr10	q22.1
ZNF7;ZNF419;ZNF180;ZNF41;ZFP1;ZNF549;ZNF45;ZNF416;ZNF527;ZNF674;ZNF239;ZNF317;ZNF26;ZNF554;ZNF165	F5H290;P17097;P17097-2;Q96HQ0-2;A6NNZ3;Q96HQ0-5;Q96HQ0;Q96HQ0-3;Q96HQ0-4;Q96HQ0-6;Q9UJW8;P51814-4;J3KNQ1;Q6P9A3-2;P51814-8;P51814-7;Q02386;Q9UJW8-3;Q9UJW8-2;Q9UJW8-4;G5E9B8;A0A0A0MP75;P51814-6;E9PJX9;P51814-5;P51814-2;E9PPK0;Q9BWM5;Q8NB42;Q2M3X9;Q6P2D0-2;Q6P2D0;Q16600;Q96PQ6-4;P51814-3;P17031;Q86TJ5;Q2M3X9-2;Q8NB42-2;Q6P9A3;P49910;P51814	chr8	q24.3
NAA40	F5H2C9;Q86UY6;F5GY41;F5GXF6;Q86UY6-3	chr11	q13.1	-0.188413	0.888537	0.590809
PRPF19	F5H2I0	chr11	q12.2	-0.0048697	0.999121	0.99655
VPS33A	F5H2X5	chr12	q24.31	-0.338984	0.917368	0.694436
CIZ1	F5H2X7;Q9ULV3;Q9ULV3-5;H0Y5D5;Q9ULV3-2;Q9BTG3;Q5SYW2;Q9ULV3-3;Q9ULV3-4;A0A494C0L7;A0A0U1RQR2;F6WSM2	chr9	q34.11	-0.226487	0.673111	0.225689
SEC23A	F5H365;Q15436;Q15436-2;G3V4V1;G3V1W4;G3V3G5;G3V2R6;G3V5X8;G3V4Q2;G3V5K1	chr14	q21.1	0.242275	0.771617	0.353852
PXMP2	F5H4N4;Q9NR77;F5GZF7;F5GXM0	chr12	q24.33
GRIP1	F5H4N6;Q9Y3R0-3;Q9Y3R0-2;Q9Y3R0;F5H4P8;H0YFK8;F5H4Q7;F5H3G9;F5H5I0;F5H424;F5H3F9;H0YGF1;H0YGM4	chr12	q14.3
VPS37C	F5H4Q5;A5D8V6	chr11	q12.2	0.3183	0.814018	0.42017
PDCD2	F5H4V9;Q16342-3;Q16342;J3QK82;A0A087WYJ3;Q16342-5;Q16342-2;Q16342-4;F5GWT2;H0YFZ5;H0YFM2;H0YFS8	chr6	q27	-0.0043938	0.997906	0.987011
RASGRP1;RASGRP3	F5H514;H0YMF3;H0YKM0;O95267-2;O95267;O95267-3;O95267-4;O95267-5;H0YNK9;H7C352	chr15	q14
KLHL42	F5H523;Q9P2K6	chr12	p11.22
ACSF3	F5H5A1;F5H755;F5H362;H0YGC7;F5H3B2;H0YH37;H0YGJ0	chr16	q24.3	-0.0579942	0.99182	0.954188
TUBA1C	F5H5D3;Q9BQE3	chr12	q13.12	0.425647	0.643092	0.189208
PAAF1	F5H5D4	chr11	q13.4
BCKDHA	F5H5P2;P12694;P12694-2;F5GXU9;H0YH31	chr19	q13.2	-0.0121376	0.996463	0.974946
NAT1	F5H5R8;P18440	chr8	p22	-0.237363	0.780521	0.364688
DDX55	F5H5U2;Q8NHQ9;E7EX41;Q8NHQ9-2	chr12	q24.31	0.109404	0.898368	0.630142
HEATR5A	F5H619;Q86XA9-2;Q86XA9;H7C5W6;H0YIW3;F8VQQ6;H0YHE0;H0YHS5;Q86XA9-3	chr14	q12	-0.0161189	0.993006	0.958937
ZNF84;ZNF568;ZNF615	F5H630;P51523;F5H1B1;A0A087WWI3;H9KV89;A0A087X254;Q8N8J6;Q8N8J6-3;Q8N8J6-2	chr12	q24.33
ATL3	F5H6I7	chr11	q13.1	-0.539512	0.592574	0.127386
ACTR2	F5H6T1	chr2	p14
MRPL48	F5H702;Q96GC5-3;Q96GC5;F5H8D0	chr11	q13.4	0.590661	0.478081	0.0467413
MSRB3	F5H7C4;F5H6G9;F5H199;H0YFW5;Q8IXL7-2;Q8IXL7;H7C2B7;A0A2R8Y7J8	chr12	q14.3	0.443837	0.791787	0.385872
MGST1	F5H7F6;F5H6X2;P10620-2;P10620;F5GX73;F5H613;F5H760	chr12	p12.3	-0.426555	0.839738	0.474985
OLR1	F5H7N8;P78380;P78380-3;F5H001;F5GZH1;P78380-2;J3QTI8;F5H3G7;F5H0N6;B7ZAN8	chr12	p13.2	-0.866781	0.687044	0.246457
RPS6KC1	F5H7T0;F6RJM5;Q96S38-2;Q96S38;A0A087X1U5	chr1	q32.3	0.203257	0.941253	0.773734
TNC	F5H7V9;E9PC84;J3QSU6;P24821-6;P24821-5;P24821-2;P24821-3;P24821-4;P24821;F5H5D6	chr9	q33.1	1.23341	0.638295	0.183095
MED21	F5H872;Q13503	chr12	p11.23	0.164086	0.871238	0.538879
MVK	F5H8H2;Q03426;F5H092;A0A1B0GWC2;F5GXC0;F5H163;F5H368;A0A1W2PS16;A0A0B4J236;A0A1B0GWF3	chr12	q24.11	0.303831	0.74983	0.324421
STARD10	F5H8H3;Q9Y365;F5GY11;F5H1Z6;F5H0V7;F5H8G1;F5GWK5;H0YH17;H0YFF3;F5H5A8;F5H3G8;H0YGA9;F5GY07;H0YGN8	chr11	q13.4	0.859537	0.588373	0.124025
SIDT2	F5H8L4	chr11	q23.3	0.0318651	0.991635	0.952409
hCG_2043426;DDX19A;DDX19B	F6QDS0;I3L352;Q9NUU7-2;H3BTX1	chrNA		-0.752563	0.30794	0.00639078
DST	F6QMI7;E9PHM6;Q03001-14;Q03001-8;E7ETB9;Q6P0N6;Q5T0V7;Q03001-10;H0YC82;H0YBX0;E7ERX3;H0YAT7;Q03001-11;Q03001-12	chr6	p12.1	-0.395731	0.813912	0.419551
CDPF1	F6RAJ7;Q6NVV7	chr22	q13.31
BNIP3	F6RP06;A0A0J9YW18;Q12983	chr10	q26.3
DOCK2	F6S220;Q92608-2	chr5	q35.1
PPP3R1;PPP3R2	F6U1T9;D3YTA9;P63098;H7BYZ3;A0A1B0GUC7;Q96LZ3	chr2	p14	-0.112286	0.89179	0.610319
HLA-DMB	F6UB75;A0A140T9U6;A0A140T9T8;A0A140T9R2;A0A140T9R0;A0A140T9I2;A0A140T9C9;A0A140T926;A0A0G2JIJ2;A0A0G2JI43;P28068	chr6	p21.32	0.435002	0.825889	0.448017
FBH1	F6UZG9;Q8NFZ0;Q8NFZ0-2	chr10	p15.1	-0.164465	0.880533	0.563431
CIZ1	F6VD24	chr9	q34.11
RBM38;RBM24	F6VZ39;H0YA61;A6NG75;H0Y8S7;Q9H0Z9-2;Q9BX46-5;Q9BX46-2;Q9BX46;Q9H0Z9	chr20	q13.31	0.213394	0.881427	0.565176
RANBP1;PKIB	F6WQW2;P43487-2;P43487;C9JXG8;C9JGV6;C9JJ34;C9JDM3;C9JIC6;Q5T0Z6;Q9C010;Q9C010-2	chr22	q11.21	-0.0259061	0.983152	0.923665
MICU1	F6XEV2;A0A0U1RRK1;A0A286YF11;Q9BPX6;Q9BPX6-3;Q9BPX6-2;Q9BPX6-5;Q9BPX6-4;E9PQV6;S4R3W3;S4R3D7;S4R3V1	chr10	q22.1	0.190922	0.826452	0.451256
LY6G6D	F6XWZ1;A0A140T9V5;A0A140T9R8;A0A140T9N5;A0A140T952;A0A140T924;A0A140T8X6	chr6	p21.33
INHBE	F8VNP4;P58166	chr12	q13.3
CAD	F8VPD4;P27708;H7C2E4;H7C3Z5	chr2	p23.3	-0.0007019	0.999121	0.997163
ATG101	F8VQD9;Q9BSB4;F8VVA0;H3BMZ4	chr12	q13.13	-0.290122	0.836712	0.469839
METAP2	F8VQZ7;P50579-2;F8VRR3;F8VY03;F8VZX9	chr12	q22	-0.225238	0.858975	0.507692
PCBP2	F8VRH0	chr12	q13.13	1.70084	0.320187	0.00710288
RAPGEF3	F8VRX1;O95398-3;O95398;O95398-2	chr12	q13.11
NFYB	F8VSL3;P25208	chr12	q23.3	-0.209484	0.719399	0.281546
PRPF40B	F8VU11;Q6NWY9-2;Q6NWY9-3;Q6NWY9;H0YII7	chr12	q13.12	0.0461675	0.979161	0.907128
POC1B-GALNT4;GALNT4	F8VUJ3;Q8N4A0	chr12	q21.33	-0.012607	0.99491	0.972262
DAZAP2	F8VUW5;Q15038-3;Q15038-6;Q15038;Q15038-4	chr12	q13.13	0.265421	0.804478	0.406843
NAP1L1	F8VUX1;F8VY35;F8W0J6;F5H4R6;P55209-2;P55209;H0YIV4;F8W020;F8VVB5	chr12	q21.2	-0.0959718	0.951451	0.803072
WDR90	F8VUX9;Q96KV7-3;Q96KV7-5;Q96KV7	chr16	p13.3	0.173398	0.920365	0.703484
CD63	F8VV56;F8W022;F8VWK8;P08962-3;P08962-2;P08962;F8VNT9	chr12	q13.2	-0.535138	0.764913	0.347496
NAP1L1	F8VV59;B7Z9C2;P55209-3;F8W118;H0YHC3;H0YH88;F8VRJ2;B7Z4K9	chr12	q21.2	0.262236	0.871477	0.543339
COPZ1	F8VVA7;P61923;F8W651;P61923-5;P61923-4;F8VXB1;F8W156;F8VYZ4;F8VUC5;F8VXR1;P61923-3;F8VYK5;P61923-2;F8VYE0	chr12	q13.13	-0.0494593	0.96968	0.870233
DUSP6	F8VW29;Q16828	chr12	q21.33
TSPAN31	F8VWE0;Q12999;F8VS78;F8VW54;F8VVF8;F8VNT7;F8VP43	chr12	q14.1	-0.326331	0.748513	0.321952
CS	F8VWQ5;F8W0J2	chr12	q13.3	0.237138	0.878221	0.557143
SMARCC2	F8VXC8;Q8TAQ2-2;Q8TAQ2-3;F8VZW6	chr12	q13.2	-0.263624	0.620515	0.16128
KANSL2	F8VXI8;F8VX10;Q9H9L4;H0YIQ8;F8VRX7;F8VUX5;F8VP38;H0YHR2;H0YID1	chr12	q13.11	-0.177579	0.848413	0.490112
GIT2	F8VXI9;F8WAK2;Q14161-10	chr12	q24.11	-0.352839	0.902358	0.64626
CHST11;CHST13	F8VXK3;Q9NPF2-2;Q9NPF2;A0A087WU70;Q8NET6-2;Q8NET6	chr12	q23.3	0.264392	0.869153	0.529956
RGPD1;RGPD2	F8VYC4;A0A286YES2;P0DJD0;P0DJD1;A0A1W2PNU4	chr2	p11.2	0.379183	0.884379	0.575357
PPP1CC;PPP1CB	F8VYE8;P36873;P36873-2;F8VR82;F8W0W8;A0A087WYY5;H0Y3Y6;F8WE71	chr12	q24.11	0.0599855	0.931143	0.741743
CDK4	F8VYY1	chr12	q14.1
SMARCD1;SMARCD3	F8VZ70;F8VW95;C9JYI7	chr12	q13.12	-0.0848389	0.959453	0.826285
PCBP2	F8VZX2;H3BRU6;F8VXH9;F8W1G6;H3BND9	chr12	q13.13	-0.314939	0.890841	0.601503
HSP90B1	F8W026	chr12	q23.3
CNPY2	F8W031;F8VXJ7;F8W1K5;F8VP03;F8W1U5;H0YIH9	chr12	q13.3	0.0031566	0.998948	0.993624
OSBPL8	F8W060	chr12	q21.2
ATXN2	F8W0B5	chr12	q24.12
PCBP2	F8W0G4	chr12	q13.13
ATP5F1B	F8W0P7	chr12	q13.3	0.519056	0.471698	0.0434851
PPHLN1	F8W0Q9;Q8NEY8-8;Q8NEY8-2;Q8NEY8-6;Q8NEY8-9;Q8NEY8-5;F8WF16;F8VWU8;F8VPY7;F8VRK2;Q8NEY8-7;F8VP48;F8VXV7;REV__K7EN69	chr12	q12	0.0177791	0.983427	0.92678
PPP1CC	F8W1A0	chr12	q24.11	0.0413671	0.984746	0.934307
AK2	F8W1A4;P54819-2;P54819;P54819-3;P54819-5;F8VY04;A0A5K1VW67;P54819-6;P54819-4	chr1	p35.1	0.078859	0.944777	0.789045
CHPT1	F8W1B3;Q8WUD6-2;Q8WUD6	chr12	q23.2	-0.476864	0.760964	0.342816
C17orf49	F8W1H0	chr17	p13.1	0.0348689	0.993006	0.958907
NFE2	F8W1N9;Q16621	chr12	q13.13	-1.12216	0.615386	0.154518
KLC1	F8W6L3;H0YJL0	chr14	q32.33	0.676584	0.851001	0.495798
ZDHHC3	F8W6M3;H0Y6A5;Q9NYG2;Q9NYG2-2	chr3	p21.31	0.18923	0.870321	0.532387
BAP1	F8W6N3;Q92560;H0Y8E8;C9J7L9;F8WEY5	chr3	p21.1	0.417152	0.804112	0.403406
PKLR	F8W6W2	chr1	q22
EML1	F8W717;A0A3B3IU69;O00423;O00423-3;G3V500;G3V3N9;G3V497;G3V538;H0YJS9;G3V4H6;G3V4U5;G3V3J1;G3V5C8;H0YJK4	chr14	q32.2
RPL32	F8W727;P62910;D3YTB1;D3YTI8	chr3	p25.2	0.388109	0.711378	0.269489
GOLIM4	F8W785	chr3	q26.2	0.204345	0.877866	0.556148
RPL10	F8W7C6;A0A087WV22;H7C123;H7C2C5;H7C2U2	chrX	q28	-0.391644	0.893247	0.61861
MRE11	F8W7U8;P49959-2;F5GXT0;F5H742;F5H256	chr11	q21
CDK10	F8W872;Q15131-2;Q15131;Q15131-4;Q15131-3;H3BT74;Q15131-7	chr16	q24.3
VEZT	F8W8C2;Q9HBM0;F2Z3A6;Q9HBM0-2	chr12	q22	0.159118	0.896348	0.626337
SLBP	F8W8D3;Q14493;E7EUV9;H0YAE8;Q14493-2;H7C4H8	chr4	p16.3	-0.583623	0.65835	0.205921
TIA1	F8W8I6;P31483;C9JTN7;P31483-2;P31483-3;E5RGV5;E5RG67;H7BY49	chr2	p13.3	-0.278888	0.70703	0.264665
POLD2	F8W8R3;P49005;A0A087WWF6;C9JLE1;C9IZD2;C9J8Z7;C9JHC7;H7C1B3	chr7	p13	0.00353279	0.997906	0.986672
IGF2BP2	F8W930;Q9Y6M1-1;Q9Y6M1;Q9Y6M1-5;Q9Y6M1-6;Q9Y6M1-3;Q9Y6M1-4	chr3	q27.2	-0.830613	0.650775	0.197663
FSD1L	F8W946;Q9BXM9-2;Q9BXM9;A0A0C4DG97;Q8N450;C9JD05;Q9BXM9-3	chr9	q31.2	0.625677	0.51315	0.0716646
PPIP5K1	F8W9A8;B7WPL9;Q6PFW1-2;Q6PFW1;Q6PFW1-3;Q6PFW1-7;Q6PFW1-4;Q6PFW1-5;Q6PFW1-6;A0A2R8YGT1;H7C398;H0Y3Y5;C9J5E6;H7C436;C9JZX6	chr15	q15.3	-0.308982	0.788775	0.379187
WNK2	F8W9F9;H0Y7T5;Q9Y3S1-2;Q9Y3S1-4;Q9Y3S1;A6PVV2;Q9Y3S1-3;H0Y7R3;H0Y7J9;H0Y493;E9PCD1	chr9	q22.31
MTMR1	F8WA39;Q13613;Q13613-2;Q8NEC6;H0YDX3;E9PIH9;E9PPP8;F8W764;F8W8S8;H7BZJ1;H7C406	chrX	q28	-0.347952	0.632877	0.170974
DDX31	F8WAJ0;Q9H8H2;Q9H8H2-2;Q9H8H2-4;Q9H8H2-3	chr9	q34.13	0.488698	0.539317	0.0859911
KIF3C	F8WAR6;F8WER6;O14782	chr2	p23.3	1.17284	0.468944	0.0415284
RNF149	F8WCD0;Q8NC42	chr2	q11.2	-0.170107	0.877706	0.555305
EIF5A2	F8WCJ1;C9J7B5;Q9GZV4;C9J4W5	chr3	q26.2
TPK1	F8WCM7;F8VRJ6;F5GZG6;Q9H3S4	chr7	q35	-0.304052	0.899111	0.635336
CKMT1A;CKMT1B	F8WCN3;P12532;P12532-2;C9JSQ1;C9J6W7;C9JT96;C9JJX8;C9J995;C9J8F6	chr15	q15.3	-0.740163	0.836712	0.469812
ZNF10	F8WD46;P21506;F5GZ75;A0A088AWK7	chr12	q24.33
RPSA	F8WD59	chr3	p22.1	-0.122042	0.937427	0.75986
PDCD6IP	F8WDK9	chr3	p22.3	-0.514197	0.841117	0.476902
CMTM7	F8WDZ3;Q96FZ5-2;Q96FZ5	chr3	p22.3
FLNA	F8WE98	chrX	q28	-1.06228	0.836712	0.469847
BCHE	F8WF14;P06276;F8WEX7;H7C4Y0;H0Y885	chr3	q26.1	-0.0760772	0.983549	0.92862
ALG3	F8WF93;H7BZZ2;F8WE30;H7C0X4;Q92685	chr3	q27.1	0.647897	0.785202	0.372915
STIM1	G0XQ39;Q13586;E9PNJ4;Q13586-2;H0YDB2;E9PIQ8;E9PRZ7;E9PR09;E9PN27;E9PRE4;E9PR07;E9PJ19;E9PMB4	chr11	p15.4	-0.0571012	0.96431	0.847415
PABIR2	G1UD79;Q7Z309-3;Q7Z309-4	chrX	q26.3	0.481375	0.599368	0.133647
NDUFV1	G3V0I5;P49821-2;P49821;E9PQP1;E9PPR0;E9PPS5	chr11	q13.2	0.165201	0.90077	0.643087
CCAR2	G3V119	chr8	p21.3	-0.377097	0.767067	0.349118
GSDMD	G3V1A6;P57764	chr8	q24.3	-0.302249	0.602406	0.139456
LIN7C	G3V1D4;Q9NUP9	chr11	p14.1	0.485557	0.560435	0.100076
RXYLT1	G3V1K2;Q9Y2B1	chr12	q14.2	0.284289	0.827615	0.453595
TJP1	G3V1L9;Q07157;G5E9E7;Q07157-2;A0A087X0K9;H0YKB1;H0YLT6	chr15	q13.1	0.737555	0.683526	0.239336
ZSCAN21	G3V1M0;Q9Y5A6;G3V0F4;C9JHD9	chr7	q22.1
HBA2	G3V1N2	chr16	p13.3	-1.13828	0.833204	0.463104
BORCS5	G3V1P3;Q969J3;Q969J3-2	chr12	p13.2	-0.642529	0.332049	0.00827075
DENND5B;DENND5A	G3V1S3;Q6ZUT9-2;H0YGE5;Q6ZUT9-3;H0YDV6	chr12	p11.21
FCF1	G3V1S4;Q9Y324;G3V5S9;G3V5D2;G3V5L8;G3V3N8	chr14	q24.3	0.553292	0.575369	0.11687
MYL6	G3V1V0;F8W1R7;P60660;G3V1Y7;H0YI43	chr12	q13.2	-1.12731	0.339764	0.00928339
GTSF1	G3V1V4;Q8WW33	chr12	q13.13	0.916113	0.72256	0.284985
ZC3H14	G3V256;Q6PJT7-4;A0A087WTC9;Q6PJT7-8;H0YJ51;H0YJ87	chr14	q31.3	0.380474	0.86147	0.512607
WDR25	G3V2K8;G3V367;Q64LD2	chr14	q32.2	-0.270283	0.81415	0.42088
ACTN1	G3V2X9	chr14	q24.1	-0.689214	0.735059	0.302134
ATP5MF-PTCD1;PTCD1;ATP5MF	G3V325;O75127;C9JGL8;C9JJT5;C9JU26;C9JQN9;P56134-4;P56134-2	chr7	q22.1	0.45564	0.82971	0.456866
WARS1	G3V339	chr14	q32.2
RNASE1	G3V357;P07998	chr14	q11.2
MYO5A;MYO5C	G3V394;Q9Y4I1-3;O95317;Q9UES5;G3V3C9;H0YM96	chr15	q21.2	0.978595	0.380803	0.0129736
KLC1	G3V3H3;Q07866-10	chr14	q32.33
WARS1	G3V456	chr14	q32.2	-2.15768	0.407813	0.0199661
MED6	G3V4A5;A0A087WYL7;O75586;O75586-2;O75586-3	chr14	q24.2	-0.0926748	0.925702	0.721547
PRKCH	G3V4H0	chr14	q23.1	0.754585	0.881568	0.565631
ZNF410	G3V4H7;J3KNQ6;Q86VK4-4;Q86VK4-3;Q86VK4;Q86VK4-5;G3V4E6;A0A1W2PNT4;H0YJI7;Q86VK4-2	chr14	q24.3	-0.0647727	0.969282	0.868078
ENTPD5	G3V4I0;O75356;G3V450;REV__Q8N2N9-4;REV__E9PJI0	chr14	q24.3	0.37985	0.7133	0.272227
VIPAS39	G3V4K3;Q9H9C1;Q9H9C1-2;G3V549	chr14	q24.3	-0.100467	0.925896	0.724057
PSMC1	G3V4X1	chr14	q32.11	-0.0705537	0.96431	0.847485
LTBP2	G3V511;G3V3X5;Q14767	chr14	q24.3
MIA2;CTAGE1;CTAGE3P	G3V599;Q96PC5;Q96PC5-9;Q96PC5-14;Q96PC5-7;Q96PC5-10;Q96PC5-12;Q96PC5-5;Q96PC5-8;Q96PC5-6;Q96RT6;G3V5K6;Q8IX95;G3V3C4;G3V4M1;Q96PC5-2	chr14	q21.1	-0.290361	0.753362	0.331773
CCNK	G3V5E1;O75909;O75909-1;O75909-4;O75909-2;G3V2Q3;G3V235	chr14	q32.2	-0.126616	0.815121	0.426641
ZFYVE1	G3V5N8;Q9HBF4-3;Q9HBF4;Q9HBF4-2	chr14	q24.2	-0.538583	0.429339	0.0254074
KLC1	G3V5R9;Q07866-9;Q07866-5;Q07866-3;Q07866	chr14	q32.33	-0.248037	0.839255	0.472584
GSTZ1	G3V5T0;A0A0C4DFM0;G3V4T6;G3V267;A0A0A0MR33;O43708-2;G3V3B9;G3V5U6;H0YJN8	chr14	q24.3	0.463143	0.742659	0.310945
CDK2;CDK3	G3V5T9;P24941;P24941-2;E7ESI2;G3V317;K7EJ83	chr12	q13.2	-0.229044	0.779365	0.363083
PPP2R3C	G3V5U8;G3V561;A0A0C4DGK2;Q86US5;G3V2K1;Q969Q6	chr14	q13.2
HNRNPC	G3V5V7	chr14	q11.2
PSMA6	G3V5Z7;P60900;G3V295;P60900-2;G3V3I1;G3V3U4;G3V4S5;G3V2S7;H0YJC4	chr14	q13.2	0.0285998	0.969151	0.86686
SLC26A6	G3XAC1;Q9BXS9-3;Q9BXS9-7;Q9BXS9;Q9BXS9-5;Q9BXS9-4;A0A0C4DFT5;Q9BXS9-2;Q9BXS9-6;F8W9I8;C9J6Y3;C9JKR6	chr3	p21.31	0.267485	0.913199	0.686131
ZNF512	G3XAG1;Q96ME7-3;Q96ME7;Q96ME7-2	chr2	p23.3	-0.359407	0.724785	0.28955
CLCN4	G3XAG5;P51793-2;P51793;A0A6Q8PG54	chrX	p22.2
SEPTIN5	G3XAH0;Q99719-2	chr22	q11.21	-0.768231	0.628213	0.166607
TRAM1	G3XAN4;Q15629-2;Q15629	chr8	q13.3	-0.991952	0.501622	0.064452
TENT4B	G4U4J3;Q8NDF8-3;Q8NDF8-5;Q8NDF8;Q8NDF8-2;Q8NDF8-4;E9PC61	chr16	q12.1	-0.582347	0.509809	0.0693377
SMARCB1	G5E975;Q12824-2;Q12824;A0A0G2JRV3;C9JTA6;A0A0G2JSE9;A0A2R8Y5N5;B5MCL5;A0A0U1RQQ2;A0A0U1RRB8;A0A2R8YEE8;A0A2R8YDN6	chr22	q11.23	-0.0123079	0.988096	0.942607
USP11	G5E9A6;P51784;Q5JXD3	chrX	p11.3	-0.145192	0.920365	0.703969
SOS1	G5E9C8;Q07889;Q07889-2;C9K0N6	chr2	p22.1	-0.166381	0.750957	0.326948
ARMC8	G5E9V6;H7C5B7	chr3	q22.3
CHPF2	G5E9W2;Q9P2E5;Q9P2E5-2;C9JZF7;H7C5L5	chr7	q36.1	0.382404	0.661456	0.212894
MRPS22	G5E9W7;G5E9V5;P82650;H7C5H3;H7C5F2;P82650-2;H7C5L9;C9J5D8	chr3	q23	0.264982	0.757855	0.339739
GIMAP4	G5E9W9;C9IZQ3	chr7	q36.1
ARAP3	G5E9Y3;Q8WWN8;Q8WWN8-2;Q05CH1	chr5	q31.3
CLPTM1L	G5E9Z2	chr5	p15.33	0.369729	0.86147	0.513743
CELF1	G5EA30;Q92879-2;Q92879-3;Q92879;Q92879-6;Q92879-4;Q92879-5;E9PSH0;E9PQK4;E9PKU1;F5H4Y5;F5H0D8;E9PKA1	chr11	p11.2	0.92942	0.176563	0.00099365
CDC27	G5EA36;F6QPS0;I3L394;I3L3H6;I3L328;I3L2Z8;I3L225;K7EMA6;I3L1K3;I3L3G1;E9PRZ6	chr17	q21.32	-0.164253	0.779365	0.3634
HNRNPH1	G8JLB6;P31943;E9PCY7;D6RBM0;D6RIU0;D6RFM3;D6RIH9;D6RJ04;D6RDU3;D6R9T0;D6RIT2;E7EN40;E5RGV0;H0YB39;H0YBD7;D6RDL0;H0YAQ2;E5RGH4;D6RF17;H0YBG7;D6R9D3;H0YBK1	chr5	q35.3	-0.0294592	0.96431	0.846918
CDC25B	G8JLH2;B4DIG0;P30305-2;P30305;P30305-4;P30305-3	chr20	p13
VSTM1	G8JLN4;A0A2R8Y636;Q6UX27-3;Q6UX27-2;Q6UX27	chr19	q13.42
CNK3/IPCEF1;IPCEF1	G9CGD6;G9CGD6-2;Q8WWN9;Q8WWN9-2;A0A2Q2T6B6;G9CGD6-3;E5RGN6;E5RGB6;E5RJQ7;E5RK08	chrNA		0.0143906	0.996817	0.981378
HCK	H0Y3C5;J3KPD6;P08631-4;P08631;P08631-3;P08631-2;H7BXG4;H7C5P9	chr20	q11.21	-0.269541	0.893209	0.614696
UBR3	H0Y3K2	chr2	q31.1
SIK3	H0Y4E8;H7C3X8	chr11	q23.3	0.226498	0.797447	0.393271
IMPDH2	H0Y4R1;E7ETK5	chr3	p21.31
LARP4B	H0Y4V9;H0Y641	chr10	p15.3	-0.0346992	0.990431	0.947903
TRRAP	H0Y4W2;Q9Y4A5;F2Z2U4;Q9Y4A5-2;A0A2R8YFJ4;C9K0N1	chr7	q22.1	-0.0083335	0.985877	0.937387
DOCK9	H0Y572	chr13	q32.3
DOCK4	H0Y599;Q8N1I0;Q8N1I0-3;Q8N1I0-2;H0Y7H7;C9J637;A0A590UJ51;A0A590UJM5;F5GXW1;Q8N1I0-4	chr7	q31.1	0.081994	0.982893	0.92157
RPL36A;RPL36A-HNRNPH2	H0Y5B4;H7BZ11;J3KQN4;P83881;H7BY91;H0Y3V9;R4GN19	chrX	q22.1	0.114961	0.928561	0.73065
FLNA	H0Y5C6	chrX	q28
FLNA	H0Y5F3	chrX	q28	-1.80191	0.466222	0.0401933
ERGIC3	H0Y5K5;Q9Y282;Q9Y282-3;Q9Y282-2;H0Y802;A6PVJ2;A0A0C4DH46	chr20	q11.22	-0.0017468	0.999121	0.996761
ERGIC3	H0Y621;A0A1W2PPS8	chr20	q11.22	-0.497199	0.846039	0.483343
TRIM16;TRIM16L	H0Y626;K7EL43;J3QL38;J3QKY5;J3QR69;J3QLP0;K7ENN8;Q309B1-2	chr17	p12	-0.891584	0.666651	0.219946
ARFGAP3	H0Y6A0	chr22	q13.2
SUSD1	H0Y6B2;H3BLV4;F8WAQ1;Q6UWL2-3;Q6UWL2;Q6UWL2-2	chr9	q32	-0.655215	0.792405	0.387488
KDM1B	H0Y6H0;Q8NB78;Q8NB78-2;Q8NB78-4	chr6	p22.3	-0.352335	0.563468	0.102017
ATF6B	H0Y7D7;Q99941-2;Q99941	chr6	p21.32
TLR9	H0Y858;Q9NR96-4;Q9NR96-2;Q9NR96-5;Q9NR96;Q9NR96-3;H7C5I2	chr3	p21.2	-1.09412	0.683526	0.239133
GOLGB1	H0Y867	chr3	q13.33	0.210078	0.869153	0.528291
NDUFB5	H0Y886;O43674;E7EWP0;O43674-2;H7C568;A0A087WYD0	chr3	q26.33	-0.577323	0.673111	0.225588
TMEM222	H0Y8D0;H0Y870;H0Y861;Q8TDQ4;Q5SSC2;Q9H0R3;H7C5C5	chr1	p36.11
HERC3;HERC6	H0Y8G9;Q15034;Q15034-2;C9J8E7;H0Y9U0;C9JFL2;C9JKA7;C9J6Z1	chr4	q22.1	-0.0952243	0.941411	0.778426
RGS14	H0Y8W3	chr5	q35.3	0.41822	0.620039	0.157736
RAPGEF2	H0Y905	chr4	q32.1	-1.04489	0.377471	0.0127831
PGM3	H0Y987;O95394;O95394-3;O95394-4;A0A494C0G1;J3KN95;A0A494C1E2;A0A494C1Q4;A0A087WT27;A0A494C099;A0A494C163;D6RIS6;H0Y8I3;A0A494C076	chr6	q14.1	-0.740141	0.466222	0.0401646
ABCE1	H0Y990	chr4	q31.21	0.36808	0.882698	0.571502
DEK	H0Y993;P35659;A0A494C028;H0Y8X0;A0A494C198;D6R9L5	chr6	p22.3	-1.00138	0.478081	0.0459314
TXNDC15	H0Y997;Q96J42-2;Q96J42;D6RB48;D6RBD9;H0Y928	chr5	q31.1	-0.538285	0.931143	0.743058
CAMK2D	H0Y9C2	chr4	q26	0.0516365	0.979161	0.909191
MRPL3	H0Y9G6;E7ETU7;P09001;D6RC14;E9PF06;D6RBQ5	chr3	q22.1	0.578392	0.483481	0.0517707
SFPQ	H0Y9K7	chr1	p34.3
PHYKPL	H0Y9N3	chr5	q35.3
PPIP5K2	H0Y9S9	chr5	q21.1
TMA16	H0Y9X1;Q96EY4;D6RA57;D6RE67;D6RC31	chr4	q32.2	0.716676	0.546162	0.0942155
SYNPO2	H0Y9Y3;Q9UMS6-4;Q9UMS6-2;Q9UMS6;Q9UMS6-3;Q9UMS6-5	chr4	q26
CNOT6L;CNOT6	H0Y9Z5;Q96LI5;H0Y9C1;Q96LI5-2;D6RGK9;D6RIW9;D6R9H6	chr4	q21.1	-0.1247	0.888157	0.587783
PCBD2	H0YA52;Q9H0N5	chr5	q31.1	1.23368	0.229889	0.00265116
SEC31A	H0YAB3	chr4	q21.22	-1.13316	0.483481	0.0525977
APBB2	H0YAJ5;G5E9Y1;Q92870-2;Q92870;Q92870-4;D6RB55;Q92870-3	chr4	p13
RAPGEF2	H0YAJ8	chr4	q32.1
ZC2HC1A	H0YAP0	chr8	q21.13
DENND3	H0YAY3;E9PF32;A2RUS2-2;A2RUS2;B3KRG7;E5RI43;E5RIR7;E5RHH2;A2RUS2-3;A2RUS2-4;H0YBH5;E5RJ42;H0YBK9;H0YAW2	chr8	q24.3	-0.254739	0.871477	0.543333
UBE2W	H0YB73;H3BMM0;X6REH9;Q96B02;Q96B02-3;E5RG25	chr8	q21.11	0.277867	0.869153	0.52772
MTDH	H0YBJ8	chr8	q22.1	-0.823542	0.689714	0.251672
CCNC	H0YBQ5;J3KP90;E5RFK5;P24863;E5RIH8;Q5JV82;E5RI39;G5E954;P24863-2	chr6	q16.2
MYC;MYCN	H0YBT0;A0A087WUS5;P01106;P01106-2;H0YBG3;A0A0B4J1R1;A0A494C1T8;P04198	chr8	q24.21
TPD52;MRPS28	H0YC42;H0YC44;P55327-8;U3KQQ8	chr8	q21.13	0.758856	0.620515	0.16166
SF3B2	H0YCG1	chr11	q13.1	0.147648	0.90077	0.639166
SLC43A3	H0YD64;E9PS74;Q8NBI5;Q8NBI5-2	chr11	q12.1	-0.896811	0.721013	0.282858
MAPK3	H0YDH9	chr16	p11.2
PLEC	H0YDN1;E9PMV1	chr8	q24.3
CRTC2	H0YDQ8	chr1	q21.3
TRMT44	H0YDS2;Q8IYL2	chr4	p16.1
RNPC3	H0YEB8	chr1	p21.1
PICALM	H0YEF7;H0YEH1;H0YE97;H0YD48	chr11	q14.2	0.249106	0.837407	0.470479
C8orf82	H0YF29;Q6P1X6;Q6P1X6-2;J3KNI2	chr8	q24.3	-0.0591424	0.975394	0.896639
RCAN3	H0YF64;Q9UKA8-6;Q9UKA8-5;Q9UKA8-2;Q9UKA8	chr1	p36.11	0.498155	0.726293	0.291267
HADHA	H0YFD6;P40939;A0A2R8Y4F5;A0A2R8YG21;A0A2R8Y688;P40939-2	chr2	p23.3	0.210607	0.871238	0.54067
NUMA1	H0YFY6	chr11	q13.4
ARHGDIB	H0YGX7	chr12	p12.3
IFT81	H0YHE2;Q8WYA0;F8W1J4;Q8WYA0-4;Q8WYA0-3	chr12	q24.11
Q3KR37-2	H0YHG0;H0YHH1;H0YIP3;H0YHR6	chrNA		-0.0842703	0.930699	0.738046
FKBP11	H0YHM7	chr12	q13.12	-0.471953	0.891789	0.609304
IRAG1	H0YI08;Q9Y6F6-5;Q9Y6F6-4;Q9Y6F6;Q9Y6F6-7;Q9Y6F6-3;Q9Y6F6-1;Q9Y6F6-2;Q9Y6F6-8;E9PJ61;H0YCL0	chr11	p15.4	-0.840483	0.722067	0.284025
KIF21A	H0YI78	chr12	q12	-0.276795	0.826817	0.452289
FBXO21	H0YIE9;O94952-1;O94952;Q4G104;H0YHF6	chr12	q24.22
PPP1R12A	H0YIS4	chr12	q21.31
GATC	H0YIV9;O43716;F8VRU3;J3KMY1	chr12	q24.31	0.00107281	0.999121	0.996909
PSMA3	H0YJ03	chr14	q23.1	-0.730034	0.783938	0.370715
STON2	H0YJ05	chr14	q31.1
MNAT1	H0YJF2	chr14	q23.1
VRK1	H0YJF7	chr14	q32.2
TMPO	H0YJH7	chr12	q23.1
STRN3	H0YJT2	chr14	q12
STRN3	H0YJZ4	chr14	q12
CERS4	H0YKR4;H0YNR6;H0YN04;H0YKC9;Q9HA82;H0YLY3;H0YMY6	chr19	p13.2	-0.22338	0.937697	0.764361
ETFA	H0YL12	chr15	q24.3
ANXA2	H0YL33;H0YNA0;H0YN52;H0YLE2	chr15	q22.2	-0.653404	0.73015	0.296822
SYNM	H0YL34	chr15	q26.3
GMPR2	H0YL68	chr14	q12
TLE3;TLE2	H0YL70;H0YKN8;Q04726;Q04726-2;H0YNT2;A0A0D9SES8;H0YNI7;K7EJR7	chr15	q23	0.122224	0.850646	0.494252
MAN2A2	H0YLB9;P49641-1;P49641;H0YLU3;H0YKH9;A0A0C4DGL1;H0YNG5;P49641-2	chr15	q26.1
AP3S2	H0YLI7;P59780;H0YLX6;H0YN38;P59780-2	chr15	q26.1
DMXL2	H0YLM8;Q8TDJ6;Q8TDJ6-3;Q8TDJ6-2;H0YM41	chr15	q21.2	0.4303	0.782475	0.367467
TRPM7	H0YLN8;Q96QT4;A0A0C4DGL2;H0YNM0	chr15	q21.2	0.593392	0.747162	0.318725
LDLR	H0YMD1;J3KMZ9;P01130-5;P01130;P01130-3;P01130-6;P01130-4;P01130-2;H0YM92;H0YMQ3	chr19	p13.2	0.106436	0.972541	0.883874
MORF4L1	H0YMJ0;B3KTM8;Q9UBU8-2;Q9UBU8;H0YLJ3;H0YM21;Q9UBU8-3;H0YMT8;H0YNE0;H0YLV1;H0YNX3;H0YNI8	chr15	q25.1	0.134736	0.869153	0.527028
GDPGP1	H0YN11	chr15	q26.1
CINP	H0YN33;Q9BW66;Q9BW66-3;H0YKY0;Q9BW66-2	chr14	q32.31	0.378589	0.474926	0.0449516
CCDC32	H0YN78;Q9BV29;Q9BV29-2;H0YLN5;H0YM19;H0YLI5;H0YMC0;Q9BV29-3	chr15	q15.1	0.36277	0.798083	0.39435
SPPL2A	H0YNA2;Q8TCT8	chr15	q21.2
TM2D3	H0YNF6;B3KT51;E7EPS7;H0YNS4;Q9BRN9-2;Q9BRN9	chr15	q26.3
SEC11A;SEC11B	H0YNG3;P67812-4;P67812;P67812-3;P67812-2;H0YNX5;H0YKT4;H0YNA5;P0C7V7	chr15	q25.3	0.324914	0.815121	0.426467
UACA	H0YNH8;Q9BZF9-2;Q9BZF9;F5H2B9;H0YN48;H0YMI1	chr15	q23	-0.0030761	0.999039	0.995443
GMPR2	H0YNS9	chr14	q12	-1.22698	0.648361	0.195068
NLRC3	H3BLT9;Q7RTR2;Q7RTR2-2;Q7RTR2-3;Q7RTR2-4	chr16	p13.3
LSAMP	H3BLU2;Q13449;F5H5G1;C9J5G3	chr3	q13.31	1.90301	0.539317	0.0864023
WWC1	H3BLZ3;Q8IX03-2;H0YBE8;Q8IX03;H0YAU4	chr5	q34
NUB1	H3BM14;H3BM74;Q9Y5A7-2;Q9Y5A7;F8WDB6;C9JRT6;F8WDL9;H7C5N1;H7C5E1	chr7	q36.1	0.0465428	0.972541	0.882129
GLG1	H3BM42;H3BQU9;H3BQT1	chr16	q23.1	0.137005	0.918034	0.697226
AKTIP	H3BM79;Q9H8T0;Q9H8T0-2;H3BSX7;H3BNB8;H3BVH0;H3BRV2;H3BRT7	chr16	q12.2
SPNS1	H3BMF4;H3BPT8;Q9H2V7-4;H3BPQ9;H3BR82	chr16	p11.2	-0.160162	0.894998	0.621109
RNPS1	H3BMM9;H3BTC0;Q15287;Q15287-3;Q15287-2;H3BV80;H3BPG5;H3BUL0;H3BUG0;H3BTY0;H3BNI3;H3BP82;H3BTR6;H3BNU7;H3BTV0;H3BRK4	chr16	p13.3	0.0948204	0.906075	0.666508
TSC2	H3BMQ0;A0A2R8Y5F1;A0A2R8Y7X5;P49815-5;P49815-3;A0A2R8YDR3;A0A2R8YGD6;A0A2R8YGU4;A0A2R8Y7C8;X5D2U8;P49815;P49815-4;P49815-2;A0A2R8YDZ2;P49815-7;P49815-6;A0A2R8Y6C9;H3BQK4;A0A2R8YEJ8;A0A2R8YGE6;A0A2R8Y670;A0A2R8Y5B2;P49815-8;A0A2R8YHA2;A0A2R8YCR8;Q5HYF7;A0A2R8Y692;C9JX95;I3L3B1	chr16	p13.3	-0.202952	0.887593	0.581533
TMEM208	H3BMW4;Q9BTX3;J3KRY7;Q9BTX3-2	chr16	q22.1
ITGAX	H3BN02;P20702	chr16	p11.2	-0.378698	0.871803	0.544571
ARL6IP1	H3BN98;H3BPJ2;Q15041-2;Q15041;Q15041-3	chr16	p12.3	0.651313	0.598016	0.129905
GDE1	H3BNA5;H3BRL5	chr16	p12.3	0.09532	0.958137	0.824118
RPS17	H3BNC9;P08708;H0YN88;A0A075B716;H0YN73;A0A0J9YYC4	chr15	q25.2	0.13145	0.884627	0.576374
INO80E	H3BNM4;Q8NBZ0;J3KNE2;I3NI13;I3L270;Q8NBZ0-2	chr16	p11.2	0.579948	0.478081	0.0463625
HEXA	H3BP20;P06865;H3BS10;H3BTD4;H3BU85;P06865-2;A0A087WUJ7;H3BRP6;A0A087WTY2;H3BVH8;H3BT62;H3BQ04	chr15	q23	0.500637	0.638295	0.184693
COQ7	H3BP28;Q99807;Q99807-2;I3L1T0;H3BSZ3;H3BS11;H3BTN8	chr16	p12.3	0.010213	0.995788	0.973962
NME3	H3BPD9;H3BMQ7	chr16	p13.3
FUS	H3BPE7;P35637-2;P35637;H3BNZ4	chr16	p11.2	0.0840701	0.965724	0.854123
ZNF598	H3BPG6;H3BQQ2;H3BR87	chr16	p13.3
MACF1	H3BQK9;H3BPE1;A0A5F9ZGX0;A0A669KBB0;H0Y4F5;A0A669KB06;A0A669KB84;E9PS75;B4DQX9	chr1	p34.3	-0.439639	0.407812	0.0199426
ANTKMT	H3BQW1;J3KMW5;Q9BQD7;H3BPE8	chr16	p13.3
ZFYVE19	H3BRF9;Q96K21;Q96K21-2;H3BRM1;H3BN64;H3BVF5;H3BSF5;H3BP54	chr15	q15.1	-0.0126067	0.994629	0.965056
GSTM1	H3BRM6	chr1	p13.3
ABAT	H3BRN4;P80404;H3BNQ7;H3BPW8	chr16	p13.2	0.0208313	0.994629	0.965185
SMPD3	H3BS51;Q9NY59-2;Q9NY59	chr16	q22.1	-0.0114855	0.997906	0.986328
SMIM1	H3BS66;A0A2R8Y7R4;B2RUZ4	chr1	p36.32
MPHOSPH6	H3BSB3;H3BNT4;Q99547;H3BNK8;H3BU96	chr16	q23.3	0.15429	0.860828	0.511011
FAM219B	H3BSK2;H3BM86;Q5XKK7-2;Q5XKK7-3;Q5XKK7;H3BRU1;H3BNG0;H3BMU7;H3BMY2	chr15	q24.2	-0.515769	0.796495	0.392056
ACSM3	H3BSM0;Q53FZ2;Q53FZ2-2;H3BUF2;H3BV29;H3BT38	chr16	p12.3	0.012973	0.995788	0.974046
RUSF1	H3BSM7;Q96GQ5;H3BR29;Q96GQ5-2;I3L2V0;H3BTA0;H3BS97	chr16	p11.2	-0.45346	0.63689	0.178702
ZNF106	H3BSS6;Q9H2Y7;Q9H2Y7-2;A0A0C4DGM5;H3BNX5;H3BS99;H3BNJ4;U3KQH7;H3BRD4	chr15	q15.1	-0.167879	0.893209	0.615148
BLOC1S6	H3BST1;Q9UL45;H3BR42;H3BRA4;H3BNE3;H3BPR6;H3BN13;Q9UL45-2	chr15	q21.1	0.102288	0.907509	0.671043
CTU2	H3BSW6;Q2VPK5;Q2VPK5-5;Q2VPK5-3;H3BPG4;H3BNM3	chr16	q24.3	-0.0441193	0.971053	0.875299
ADPGK	H3BTH4	chr15	q24.1	0.773723	0.558902	0.0991622
CRISPLD2	H3BTI0;Q9H0B8;Q9H0B8-2;Q9H0B8-3;H3BSZ9;H3BTP0;Q9H0B8-5;Q9H0B8-4	chr16	q24.1	-0.334668	0.891789	0.609906
MAP1LC3B;MAP1LC3B2;MAP1LC3A	H3BTL1;Q9GZQ8;A6NCE7;H3BTE7;Q9H492;Q9H492-2	chr16	q24.2	-0.925879	0.51315	0.071777
CENPT	H3BTR4;Q96BT3;H3BUW2;Q96BT3-2;H3BMP6;H3BQS6;H3BN05;H3BTS2;H3BQJ0;I3L4F8;Q96BT3-3;H3BQ71	chr16	q22.1	-0.669509	0.487336	0.0559697
CORO1A	H3BTU6	chr16	p11.2	-0.984019	0.644703	0.192309
E4F1	H3BUJ7;Q66K89;H3BSL4;H3BN24	chr16	p13.3	0.290032	0.730095	0.296437
NOL3	H3BUP2;H3BUN4;O60936;O60936-3;H3BM67;O60936-1;J3QLT7;H3BQJ5	chr16	q22.1	-0.160659	0.89179	0.607183
RBMX	H3BUY5	chrX	q26.3
TBC1D24	H3BV07;A0A2R8Y518;Q9ULP9-2;Q9ULP9;A0A0D9SFR5;H3BQ06	chr16	p13.3	-0.477224	0.440917	0.0314026
GCA	H7BXD5;P28676;H7C2Z6;C9JIZ3;C9JWQ8;C9JV47	chr2	q24.2	-0.428843	0.801784	0.401607
SAP130	H7BXF5;A0A2R8YDB8;Q9H0E3-3;Q9H0E3;Q9H0E3-2;C9J683;C9JTJ5	chr2	q14.3	0.0673521	0.929978	0.735694
PPP6R3	H7BXH2;E9PKF6;Q5H9R7-6;Q5H9R7-2;Q5H9R7;Q5H9R7-5;Q5H9R7-4;Q5H9R7-3;H0YEN2;E9PNN8;H0YDW1;H0YEV0;E9PKG4;E9PJD8;H0YDK9	chr11	q13.2	0.202521	0.679021	0.231656
METTL21A	H7BXH9;Q8WXB1;C9JSX1;C9JES0;Q8WXB1-2	chr2	q33.3	-0.300084	0.880214	0.560648
ESYT2	H7BXI1;A0A499FIX8;A0FGR8-6;A0A087WXU3;A0FGR8	chr7	q36.3	-0.260596	0.673059	0.22543
TMEM41A	H7BXL1;F8WDE2;Q96HV5	chr3	q27.2
KALRN	H7BXZ5;O60229;O60229-4;C9IZQ6;O60229-2	chr3	q21.1	-0.448355	0.869153	0.527616
NCL	H7BY16	chr2	q37.1
ZBTB44	H7BY22;H0YEM9;Q8NCP5-3;Q8NCP5-4;Q8NCP5-2;Q8NCP5;H0YCZ0;A0A0A0MTE9	chr11	q24.3	-0.103203	0.92342	0.713789
CCDC88B	H7BY33;A6NC98-5	chr11	q13.1
RYR2	H7BY35;Q92736;Q92736-2;A0A590UJZ8;A0A590UKB7	chr1	q43
EWSR1	H7BY36	chr22	q12.2	0.445252	0.60493	0.141944
RNF34	H7BYJ1;Q969K3;Q969K3-2;A0A087WTM5;G3V504;G3V4D1;G3V5F1	chr12	q24.31	0.288701	0.842879	0.479813
NCAM1	H7BYX6;A0A087WVU1;A0A087X1V2;A0A087WZS4;A0A0C4DGS4;A0A087WTR3;A0A087WVD0	chr11	q23.2	3.46865	0.318961	0.00680933
TPM1	H7BYY1;P09493-2	chr15	q22.2	-0.526738	0.819583	0.433018
ASB3	H7BYZ6;Q9Y575;Q9Y575-3;Q9Y575-2	chr2	p16.2	-0.652802	0.620515	0.161112
MCFD2	H7BZ18;A0A3B3IU18	chr2	p21	-1.50211	0.539383	0.0873246
CAD	H7BZB3	chr2	p23.3
AP1S2	H7BZG6	chrX	p22.2
PRUNE2	H7BZH9;E9PDC2;A0A088AWP5;Q8WUY3-4;Q8WUY3;Q8WUY3-2;Q8WUY3-3;A0A0C4DFM3;Q5JUB9;Q5JUB8;Q8WUY3-5	chr9	q21.2
PDIA3	H7BZJ3	chr15	q15.3	0.27571	0.81544	0.427383
OGG1	H7BZM3;O15527-8;O15527-2;O15527;O15527-7;O15527-3;O15527-4;H7C1V7;H7BXZ1;O15527-5	chr3	p25.3
PCYT1A	H7BZN1	chr3	q29
RBM33	H7C0H2	chr7	q36.3
Q00341	H7C0S8	chrNA		0.108243	0.952798	0.811549
BET1	H7C1N3;O15155	chr7	q21.3	-0.573402	0.735059	0.302639
APOO	H7C1U8;Q9BUR5-2;Q9BUR5;A0A0J9YWW6;G3V1B6	chrX	p22.11	0.167043	0.908244	0.673974
NCKAP5L	H7C1V4;Q9HCH0-2;Q9HCH0	chr12	q13.12
TATDN2	H7C1W4;Q93075;H7C1D0;H7BZJ2	chr3	p25.3	0.335283	0.745538	0.315709
R3HDM1	H7C2F9	chr2	q21.3
EBNA1BP2	H7C2Q8;Q99848	chr1	p34.2	0.648013	0.453838	0.0361502
GNS	H7C3P4;F6S8M0;P15586-2;P15586;H0YFA9;F5H4C6	chr12	q14.3	0.0827427	0.932469	0.746221
BRAF	H7C560;A0A2R8Y8E0;P15056;A0A2U3TZI2;A0A2R8YDP5;A0A2R8Y492;A0A2R8Y679;H7C4S5;A0A2R8Y467;H7C5K3;A0A2R8YES9	chr7	q34	0.0918211	0.906075	0.666586
SF1	H7C561;H7C0N4	chr11	q13.1	-0.081605	0.921645	0.707314
NDUFB2	H7C5B8;O95178;C9IZW8;C9JXM4	chr7	q34	-0.685516	0.638036	0.180682
LRCH4	H7C5D9	chr7	q22.1
PLSCR1	H7C5I5;C9J7K9;O15162-2;O15162;C9J9P4;C9J0H3;C9JE06	chr3	q24	-0.180213	0.939744	0.770419
FBXL17	H7C835;Q9UF56;A0A6E1XD66;Q9UF56-3;Q9UF56-2	chr5	q21.3	0.025243	0.980224	0.917196
GCOM1;MYZAP	H8Y6P7;P0CAP1-11;P0CAP1-8;P0CAP1-5;P0CAP1-10;P0CAP1-7;P0CAP1-6;P0CAP1-9;P0CAP1-3;P0CAP1-4;P0CAP1-2;P0CAP1;H3BTD5	chr15	q21.3	0.325536	0.519582	0.0760027
COPRS	H9KV77;Q9NQ92;J3QRX6	chr17	q11.2	0.613675	0.824157	0.44599
TNRC18	H9KVB4;O15417;O15417-2;H7C177;O15417-3;H7C0N9;H7C3U5;H7BXS9	chr7	p22.1	-0.949356	0.580236	0.118941
GABPB1	H9ZYI9;Q06547-4;Q06547-3	chr15	q21.2	0.273381	0.839255	0.472542
C17orf80	I3L072;Q9BSJ5-2;Q9BSJ5-3;Q9BSJ5;J3KTJ7;J3KT60	chr17	q25.1	0.0663026	0.959758	0.826897
PEDS1-UBE2V1;UBE2V1;PEDS1	I3L0A0;Q13404-7;Q13404-1;Q13404-2;G3V2F7;A0A0A0MSL3;Q13404-6;F8WBY2;F8W924	chr20	q13.13
SLC25A52	I3L0B8;Q3SY17	chr18	q12.1
TRAP1	I3L0K7;I3L239;I3L2D5;I3L253	chr16	p13.3
RNF167	I3L0L6;Q9H6Y7;I3L2Y3;I3L462;I3L1K4;K7EN24;I3L0V7;I3L2D4	chr17	p13.2	-0.131634	0.92342	0.712348
DCTN5	I3L0U8	chr16	p12.2
NEURL4	I3L100;I3L2W2;Q96JN8-2;Q96JN8;I3L2Z9;K7EPS7;K7ESJ6;K7ESM1	chr17	p13.1	-0.074747	0.952712	0.81049
DGKE	I3L112;P52429;I3L2V2;P52429-2	chr17	q22	0.862031	0.483481	0.0520699
DPH1	I3L1H5;A0A6Q8JGF9;Q9BZG8;Q9BZG8-3;Q9BZG8-2;U3KQN3;I3L3X9;A0A0A0MTR4;V9GYS2	chr17	p13.3	-0.976357	0.232942	0.00306525
ELP5	I3L1Q3;Q8TE02;Q8TE02-4;I3L2A9;I3L2T0;I3L3N8;I3L437;Q8TE02-3;Q8TE02-2;I3L1A8;I3L200	chr17	p13.1	-0.1412	0.899111	0.635353
ZC3H7A	I3L282	chr16	p13.13	0.263897	0.869059	0.526436
GEMIN4	I3L2C7;P57678;I3L4A4;I3L399;E7EN12;I3L4M4;I3L1J7	chr17	p13.3	0.090632	0.90077	0.641986
CIC	I3L2J0;I3L135;I3L2I4	chr19	q13.2	-0.0504753	0.931143	0.740401
DVL2;DVL3;DVL1P1;DVL1	I3L2N2;O14641;I3L2W9;I3L0M7;I3L0Z8;A0A3B3ITC6;P54792-2;P54792;O14640-2;O14640;A0A087WWA7	chr17	p13.1	-0.563723	0.468944	0.0425931
ALDH3A2	I3L2W1;A0A0D9SGC3	chr17	p11.2
TFAP4	I3L301	chr16	p13.3	-0.74257	0.567843	0.106752
EPN2	I3L356;I3L2H1	chr17	p11.2
PFN1	I3L3D5	chr17	p13.2
ARHGAP17	I3L3P1	chr16	p12.1
NAA38	I3L3Z2;Q9BRA0;I3L4V0;Q9BRA0-2;A0A0B4J297;I3L310	chr17	p13.1	0.688123	0.620388	0.159487
ATPAF1	I3L448;Q5TC12;A8MRA7;Q5TC12-3;H0YEW4;Q5TC12-2;H0YD21;H0YDD6;E9PPX6	chr1	p33	-0.385067	0.72881	0.295248
TMEM219	I3L4B3;I3L2J7;Q86XT9;H3BML8	chr16	p11.2
ACTG1	I3L4N8	chr17	q25.3	-0.363418	0.811683	0.417039
GPS2	I3L4X7;Q13227-2;Q13227;I3L3Y9	chr17	p13.1	-0.0485024	0.955605	0.818845
CEP20	I3NI25;Q96NB1;I3L269;I3L0U4;I3L2N4;I3L4V2;I3L0K3;I3L3N6;Q96NB1-2	chr16	p13.11	-0.370211	0.864161	0.519092
TOM1L1	I3NI44;J3KQU4;I3L4I4;O75674-2;O75674-3;O75674;I3L1Q1;I3L4N3;I3L4G0;I3L3T4;I3L367	chr17	q22
RBBP8	I6L8A6;Q99708-3;Q99708;Q99708-2;F6Q6H0;J3KSA4;J3QL93;J3QLW6;J3QSH7;J3QRM0	chr18	q11.2
FABP5;FABP5P3	I6L8B7;A8MUU1;REV__U3KQK0;REV__Q99880;REV__O60814;REV__P06899;REV__P23527;REV__P33778;REV__P57053;REV__Q16778;REV__P62807;REV__Q5QNW6;REV__Q8N257;REV__Q93079;REV__Q99877;REV__Q99879;REV__Q5QNW6-2;REV__P58876	chr8	q21.13
NPC2	J3KMY5;G3V3E8;E7EMS2;G3V3D1;P61916;H0YIZ1;G3V2V8;P61916-2	chr14	q24.3	-0.0325324	0.987712	0.941858
ADGRB3	J3KMY8;O60242-2;O60242	chr6	q12
INTS2	J3KMZ7;Q9H0H0;A0A2R8Y4Z6;A0A2R8Y7F8	chr17	q23.2	-0.19629	0.714507	0.274386
BNIP2	J3KN59;Q12982-2;Q12982	chr15	q22.2	0.661901	0.495427	0.0599938
TPM3	J3KN67	chr1	q21.3	-0.40311	0.910309	0.679607
TBC1D8B	J3KN75;Q0IIM8;Q0IIM8-2;D6RFZ2;H0Y552;D6RC82	chrX	q22.3	0.0244092	0.994579	0.963724
SAMD14	J3KN99;Q8IZD0;Q8IZD0-2	chr17	q21.33
CAMP	J3KNB4;P49913	chr3	p21.31	-0.628051	0.862598	0.515174
MAP3K4	J3KNB8;Q9Y6R4-2	chr6	q26	-0.173852	0.807355	0.410264
SAAL1	J3KND1	chr11	p15.1
RGPD3;RGPD6	J3KNE0;A6NKT7;H7BZ48	chr2	q12.2	0.156344	0.89179	0.608374
MPHOSPH9	J3KNE4;A0A0A0MTP3;Q99550-2;Q99550;H0YG46;U3KQJ0;F5H1U6;H0YFS3;U3KQ61;U3KQD6	chr12	q24.31	-0.584952	0.563108	0.101048
SEPTIN1	J3KNL2;Q8WYJ6;Q8WYJ6-2;I3L2M1	chr16	p11.2	0.540972	0.633706	0.171783
PHKG2;PHKG1	J3KNN3;P15735;P15735-2;H3BP07;H3BTW6;H3BN16;H3BTI9;F6VCX5;Q16816;Q16816-2;F8WD25;C9JME8;C9J2Q6	chr16	p11.2	-0.176475	0.804478	0.406064
BRAP	J3KNN7;Q7Z569;Q7Z569-2	chr12	q24.12	0.0911455	0.928561	0.731412
ZNF292	J3KNV1;O60281;O60281-2;H0YB79;E5RJG2;E5RFE6	chr6	q14.3	-0.56114	0.745538	0.315619
CLUAP1	J3KNW5;Q96AJ1;I3L487;I3L3S9	chr16	p13.3
PWWP3A	J3KNX4;Q2TAK8;A0A0D9SGJ8;Q2TAK8-3;Q2TAK8-2;K7EP97;K7ES53	chr19	p13.3
FBRS	J3KNZ9;Q9HAH7;Q9HAH7-1;H3BRE6	chr16	p11.2
ANKRD46	J3KP26;Q86W74;Q86W74-1;E5RHV2;E5RI20;E5RFM7;E5RI04	chr8	q22.3
PHACTR2	J3KP75;O75167-5;O75167-2;O75167;O75167-4;H9KVA6;F6TH74;F5H858	chr6	q24.2	-0.22711	0.9249	0.720304
CCDC18	J3KP97;Q5T9S5;E9PFB9;Q5T9S5-2;Q5T9S2;H0YCD6	chr1	p22.1
CRISP3	J3KPA1;P54108;P54108-2;P54108-3;I3L0A1	chr6	p12.3	-0.181873	0.95098	0.801876
RBM7	J3KPD3;Q9Y580;F5GXV8;F5GY08;F5H606;I3L521;F5H674	chr11	q23.2	-0.120634	0.902785	0.647368
HECTD4	J3KPF0;F8VWT9;Q9Y4D8-4;Q9Y4D8;Q9Y4D8-2;Q9Y4D8-5;A0A494C150;Q9Y4D8-3;V9GYT9;F8VU57	chr12	q24.13	-0.229222	0.780521	0.364508
KIF3A	J3KPF9;A0A087X011;E9PES4;Q9Y496;H7C2F6;C9J9X2	chr5	q31.1	0.0556718	0.945126	0.790563
BAZ2A	J3KPG5;F8VU39;Q9UIF9-2;Q9UIF9-3;Q9UIF9;A0A0C4DGI9;H0YHL2;H0YII3;F8VWQ3;H0YHQ7	chr12	q13.3	0.210028	0.676634	0.228575
PSTPIP1	J3KPG6;O43586;H0YKY3;O43586-2;H0YLW8;H0YLX8;B4E1Z9;H0YLI2;H0YLM9;H0YNS1;H0YNR2	chr15	q24.3	-0.613375	0.729505	0.29588
CSAD;GADL1	J3KPG9;Q9Y600-2;Q9Y600;Q9Y600-3;Q6ZQY3-3	chr12	q13.13
HDAC7	J3KPH8;Q8WUI4-3;Q8WUI4-8;Q8WUI4-5;Q8WUI4-6;Q8WUI4-7;Q8WUI4;Q8WUI4-4;Q8WUI4-10;F8VWY3;C9JEB6;C9JNI4;C9J102;C9JF80;Q8WUI4-2;Q8WUI4-9;H0YI41;C9JVZ1;C9JBC2;H0YH91;A0A087WYQ4;C9JGF5;H0YI15;C9JZ79;C9JH46	chr12	q13.11	0.165248	0.859713	0.509784
SLC6A4	J3KPR9;P31645;P31645-2	chr17	q11.2
FAM83H	J3KPS2;A0A494C1T9;Q6ZRV2	chr8	q24.3
TRABD	J3KPT4;Q9H4I3;Q9H4I3-2	chr22	q13.33	-0.359312	0.729505	0.295871
CHCHD7	J3KPV1;Q9BUK0;Q9BUK0-2;Q9BUK0-4;E5RJ08;E5RHM5;E5RFN2;E5RII1	chr8	q12.1	0.764278	0.492939	0.058019
ANTXR2	J3KPY9;P58335-4;P58335-2;P58335;A0A0C4DG84;P58335-3	chr4	q21.21	-0.556356	0.743654	0.31318
C1D	J3KPZ4;Q13901	chr2	p14	-0.072262	0.934651	0.753651
POLI	J3KQ09;Q9UNA4;J3KSW2;X6R2I3;J3KTN3;J3KRG0;J3QR36;J3KRS8;J3KTM8	chr18	q21.2	-0.597056	0.631761	0.170142
BSCL2	J3KQ12;Q96G97-4;E9PIU3;H7BXM1;E9PJK0;E9PSB5;E9PR78;Q96G97;E9PPN5;E9PJS9;F8WER0;H7C2D5;F8W7Q8	chr11	q12.3
ARMC5	J3KQ26;Q96C12;H3BS74;Q96C12-4;Q96C12-2;Q96C12-3	chr16	p11.2	-0.328413	0.722944	0.285597
OLA1	J3KQ32;Q9NTK5;Q9NTK5-3;C9JTK6	chr2	q31.1	0.291142	0.609629	0.150067
PTRH2	J3KQ48;Q9Y3E5	chr17	q23.1	0.339156	0.796494	0.392052
GZMB	J3KQ52;P10144;Q6XGZ2;J3KPK2	chr14	q12	-0.374651	0.888537	0.594307
PHC1	J3KQH6;P78364;H0YH74;F5H6P9	chr12	p13.31
SUMF2	J3KQJ1;Q8NBJ7;C9J660;F8WA42;A0A494C1B1;Q8NBJ7-3;A8MXB9;H7C3B2;C9JL30;Q8NBJ7-2;E9PBT8;J3QT17;E9PG02;Q8NBJ7-5;F8WEX5;F8WES7;Q8NBJ7-4;F8WEV7	chr7	p11.2	0.628257	0.615386	0.154308
APOL2	J3KQL8	chr22	q12.3	0.5884	0.679021	0.231907
CEP170B	J3KQR7;Q9Y4F5-3;Q9Y4F5-2;Q9Y4F5	chr14	q32.33
COBL	J3KR05;A0A0J9YWK3;A0A3B3IU00;H7C1N2;O75128-5;O75128-4;O75128-3;O75128;O75128-7;O75128-2	chr7	p12.1
MED19	J3KR33;A0JLT2;A0JLT2-2	chr11	q12.1	0.430851	0.498541	0.0624
CCDC12	J3KR35;Q8WUD4;C9JUN5;S4R331	chr3	p21.31	-0.163839	0.804112	0.403933
OTUB1	J3KR44;Q96FW1;F5H6Q1;F5GYJ8;F5GYN4;F5H3F0;Q96FW1-2	chr11	q13.1	0.26694	0.663349	0.217244
PTPN7	J3KR55;P35236;P35236-2;P35236-3;H7C4T8	chr1	q32.1	-0.178364	0.89179	0.607355
TAF6	J3KR72;P49848;P49848-3;P49848-2;P49848-4;C9JTY6;C9JFL8;C9J088;C9JIS2;F8WEJ7;C9J7C4;E5RHA1;E5RKA5;C9JHQ8	chr7	q22.1	-0.198403	0.613629	0.153334
PLK4	J3KR82;J3KR84;O00444-3;O00444-2;O00444	chr4	q28.1
MAP3K3	J3KRN4;J3QRB6;Q99759;Q99759-2	chr17	q23.3
SS18	J3KRP6;J3QS72;X6R3J2;J3QQM2;J3KT74;J3QQW2;Q15532-2;Q15532;F5GWN1;J3QSB3;J3QSG1;J3QQW6;J3QLJ7;J3QQX5;J3KT22;B4DLD3	chr18	q11.2	-0.147306	0.82539	0.447449
CBFB	J3KS23	chr16	q22.1
MBP	J3KS94;J3QQK6;P02686-2;P02686;J3QKN5	chr18	q23	-0.77589	0.78493	0.372691
RAC3	J3KSC4;J3QLK0	chr17	q25.3
COX10	J3KSJ3;H7C101;A0A590UJJ5;Q12887	chr17	p12
CHTF8	J3KSJ7;P0CG13	chr16	q22.1	-0.156166	0.945126	0.790486
PIK3R5	J3KSW1;Q8WYR1;Q8WYR1-2;J3KRE9;X6R3K3	chr17	p13.1
FBXL20;FBXL2	J3KTA1;Q96IG2;Q96IG2-2;J3QKL3;Q9UKC9;Q9UKC9-2;F8WE99	chr17	q12	-0.474478	0.633985	0.174744
TAF4B	J3KTH2;Q92750;Q92750-2	chr18	q11.2
ZNF521	J3KTI4;H7BYU6;Q96K83	chr18	q11.2
SRSF1	J3KTL2;Q07955;Q07955-3;Q07955-2;J3KSR8;J3QQV5;J3KSW7	chr17	q22	-0.0208575	0.979161	0.911681
EIF4A1	J3KTN0	chr17	p13.1	0.0315069	0.99491	0.968619
CHERP	J3QK89;Q8IWX8	chr19	p13.11	0.0769206	0.888537	0.592496
SF3B3	J3QKV4	chr16	q22.1	-0.0663253	0.972497	0.879733
HYOU1	J3QL06	chr11	q23.3	0.0208303	0.994633	0.966056
SCO1	J3QL56;O75880	chr17	p13.1	0.270282	0.839738	0.475168
SCRN2	J3QL71;Q96FV2;Q96FV2-2;J3QQM9;J3QRJ1;J3KT79;J3QR84;J3KS57	chr17	q21.32	0.00224111	0.999039	0.995188
SLC39A11	J3QLB2;Q8N1S5;Q8N1S5-2;J3KRX2;J3QS49;A0A0J9YXE3;A0A0J9YXX3;J3KS66;J3QLA9;A0A0J9YXZ0;J3QQP1;J3QRN3;J3KTP1	chr17	q25.1	-0.438181	0.602406	0.139683
RAD51C	J3QLB5;E9PI66;Q7KZJ0;J3QKK3;O43502-2;O43502	chr17	q22
STARD3	J3QLM1;Q14849-2;Q14849-3;Q14849;J3QRM3	chr17	q12	-0.0427621	0.980224	0.915717
MRPS7	J3QLS3;Q9Y2R9;J3QQS1;J3KSI8;J3QKW2	chr17	q25.1	0.16823	0.888537	0.593902
GDPD1	J3QQN7;Q8N9F7-3;Q8N9F7-2;Q8N9F7;J3KTA9	chr17	q22	-0.375284	0.893247	0.618871
FLII	J3QQU5	chr17	p11.2
PNPO	J3QQZ9;Q9NVS9;Q9NVS9-3;Q9NVS9-4;A0A286YFL3	chr17	q21.32	0.125648	0.902785	0.647385
EVI2A	J3QR06;P22794;P22794-2;J3QQH9;J3KRJ5	chr17	q11.2	0.0412318	0.980224	0.917103
RPL19	J3QR09;J3KTE4;P84098	chr17	q12	0.306012	0.801784	0.401758
CD226	J3QR77;Q15762	chr18	q22.2
ALDH3A2	J3QRD1;A0A5F9ZHI5;A0A5F9ZHN9;P51648;P51648-2;A0A5F9ZI12;A0A5K1VW72;A0A5F9ZGX4;I3L1M4;A0A5F9ZHZ9;J3QKK9;J3QS00;J3KTG1;I3L0X1;A0A5F9ZHP6;K7EN73	chr17	p11.2	-0.304484	0.783938	0.370581
CMTM4	J3QRP2;Q8IZR5-3;Q8IZR5-2;Q8IZR5	chr16	q22.1
MYL12A;MYL12B	J3QRS3;P19105;O14950	chr18	p11.31	-0.33164	0.786938	0.376193
ZNF207	J3QRS9;O43670;O43670-4;X6R4W8;O43670-3;J3KS31;J3QS27;J3KTL1;J3KRB6;J3KRW6;H0Y3M2	chr17	q11.2	-0.062003	0.902785	0.652625
ICAM2	J3QRT5;P13598;J3QKR4;J3QQX6;J3QRQ1;J3QQR8	chr17	q23.3	0.363751	0.753008	0.330323
YES1	J3QRU1;P07947	chr18	p11.32	0.403508	0.680852	0.235195
VAMP2	J3QRU4;F8WCA0;L7N2F9;P63027	chr17	p13.1	-0.100923	0.92342	0.715069
LLGL2	J3QRV5;Q6P1M3-2;Q6P1M3;J3KSD5;J3QLD8;Q6P1M3-3	chr17	q25.1
MIF4GD	J3QRZ6;A9UHW6;A9UHW6-2;A9UHW6-3;J3QLJ5;J3QLD1;A0A3B3IU65;J3KSU6;J3KSB8;J3QKW3;J3QLN4	chr17	q25.1	-0.296414	0.638295	0.182182
HELZ	J3QS41;P42694-2;A0A075B6R3;J3KT20;J3QRR8;J3KS59	chr17	q24.2
MPDU1	J3QS48;I3L295;J3KT75;J3QW43;J3QRD5;O75352-2;O75352;I3L1D2;J3KSI4;I3L4E0;J3KTK8;J3QQZ4;I3L405;I3L261	chr17	p13.1
MPO	J3QSF7	chr17	q22
HYPK	J3QT56	chr15	q15.3	-0.0834354	0.934651	0.75418
BAG1	J3QTA2;Q99933;Q99933-3;Q99933-2;A0A0U1RR89	chr9	p13.3	0.565402	0.589359	0.125717
CHCHD6	J3QTA6;Q9BRQ6;J3QTB2;H0Y922	chr3	q21.3	0.215257	0.880214	0.560001
TPSAB1;TPSB2;TPSD1	J3QTS8;A0A087WUI4;A0A087X1U0;Q15661-2;Q15661;P20231;A0A0C4DGM1;A0A0C4DFZ7;Q9BZJ3-2;Q9BZJ3	chr16	p13.3	-0.854013	0.65835	0.206109
CXXC4	J9JIF5;Q9H2H0	chr4	q24	-0.0116263	0.996817	0.979415
RWDD4	K4DI92;Q6NW29;D6R9C7;D6RCM5;D6RDH6;E7EV43;Q6NW29-2	chr4	q35.1	0.106573	0.951525	0.803694
CUL4B	K4DI93	chrX	q24	0.036632	0.970148	0.872298
WBP2	K7EIJ0;K7ENL2;A6NG10;K7EMC9;Q969T9;Q969T9-2;K7EIN1;K7ESN4;K7EIK1	chr17	q25.1	-0.308078	0.680852	0.235797
CYGB	K7EIM9;Q8WWM9	chr17	q25.1
SMAD4	K7EIU8;Q13485;K7ES96;K7EL18;K7EIJ2;K7EL15;A0A087WUF3;K7ELK2;K7ENG1	chr18	q21.2	-0.252248	0.709097	0.266209
EML2	K7EIZ0	chr19	q13.32	-0.552603	0.806269	0.409035
ILF3	K7EJ09	chr19	p13.2	0.769437	0.798005	0.39421
CALR	K7EJB9	chr19	p13.13	-0.971006	0.715194	0.278184
ACTN4	K7EJH8	chr19	q13.2
YIF1B	K7EJQ6;Q5BJH7-2;K7EPQ7	chr19	q13.2
H3-3B;H3-3A	K7EK07;P84243;K7EMV3;A0A590UJJ6;B4DEB1;K7ES00;K7EP01	chr17	q25.1	-0.90981	0.656155	0.202057
STAT5A	K7EK35;P42229;P42229-2;K7EIF9;K7EM17;C9JVV6	chr17	q21.2	-0.494728	0.783218	0.368941
EIF3K	K7EK53;B4DQ48	chr19	q13.2
LONP1	K7EKE6;K7EJE8;P36776-2;P36776;P36776-3;K7ER27;K7ERR6;K7EQF8;K7ER56	chr19	p13.3	0.551486	0.658351	0.206998
EVPL	K7EKI0;Q92817	chr17	q25.1	0.201373	0.944859	0.789687
ILF3	K7EKJ9	chr19	p13.2	0.659841	0.658634	0.207245
SMIM24	K7EKM7;O75264	chr19	p13.3	-0.811465	0.753277	0.331547
TMUB2	K7EKW3;E7ESS3;Q71RG4-2;Q71RG4;Q71RG4-3	chr17	q21.31	-0.507156	0.569081	0.109005
ARRB2	K7EL17	chr17	p13.2
CDC37	K7EL68	chr19	p13.2
VMP1	K7EL93;K7EL74;K7ENU2;K7EK01;K7EMI0;K7ELS2;Q96GC9;K7EMN6	chr17	q23.1	-0.796208	0.510737	0.0707084
GID4	K7ELH7;K7ENE2;Q8IVV7;K4DI96	chr17	p11.2	-0.190213	0.896348	0.626313
DPY19L3	K7ELH8;Q6ZPD9;K7ELG1;Q6ZPD9-2;Q8N6Q4	chr19	q13.11	-0.573652	0.575059	0.11504
PRKCSH	K7ELL7;P14314;K7EPW7;K7EKX1;K7EJ70;K7EIP3;K7EL27	chr19	p13.2	0.476248	0.580236	0.119069
TMEM205	K7ELQ9;Q6UW68;K7EM09;K7EPR0;K7ER05;K7EJQ9;K7EMV9	chr19	p13.2	-0.566858	0.714727	0.275039
ACBD4	K7EM05;Q8NC06;Q8NC06-2;K7EMH4;Q8NC06-3	chr17	q21.31
RPS15	K7EM56;A0A0B4J2B4;S4R417;K7ELC2;S4R456;A0A1Y8EIB3	chr19	p13.3	0.24402	0.881427	0.564506
UBALD1	K7EM88;K7EQ49;Q8TB05;A0A075B769;K7EM52;D3DUE0;K7EKR5;Q8TB05-2	chr16	p13.3
SPINT2	K7EM91;O43291-2;O43291;K7ES27	chr19	q13.2
ACAA2	K7EME0;K7EJ68;K7EJB1	chr18	q21.1
SHFL	K7EML3	chr19	p13.2
SPC24	K7EMX1;K7EJH0;K7EJV2;K7ESQ2;Q8NBT2;Q8NBT2-2;K7ERQ7;A0A0A0MSN0	chr19	p13.2	-0.106296	0.944777	0.789392
ELOF1	K7EN05;K7EPC8;A0A024R7E8;K7EQ44;K7EMV4;P60002	chr19	p13.2	0.0731765	0.983549	0.927805
FUT5;FUT3;FUT6	K7ENC0;P21217;Q11128;P51993;P51993-2	chr19	p13.3
NARS1	K7ENF0	chr18	q21.31	-0.435848	0.580236	0.119368
U2AF2	K7ENG2	chr19	q13.42	-0.297416	0.894045	0.62007
DNMT1	K7ENQ6;K7ERQ1	chr19	p13.2
CYTH1	K7ENQ8;K7ERV8;K7EKA2;K7ENH6	chr17	q25.3
STK11	K7EP59;Q15831;Q15831-2;K7EQN8;K7EMR0	chr19	p13.3	0.265786	0.790846	0.383828
RBM42	K7EP90;Q9BTD8-4;Q9BTD8-2;Q9BTD8-3;Q9BTD8;K7ER08;K7EQ03;K7EML2	chr19	q13.12	-0.0496459	0.96968	0.870019
TMEM161A	K7EPA3;Q9NX61-2;Q9NX61;K7EQE7;K7EQ34;U3KQT6;K7EKY7	chr19	p13.11	-0.535721	0.783218	0.369299
MGRN1	K7EPJ5;O60291-4;O60291;O60291-3;O60291-2;B4DR12;K7ERA1;K7EJN3;K7EIM7	chr16	p13.3	0.018236	0.996817	0.9783
HDGFL2	K7EPS6	chr19	p13.3
C19orf12	K7EPS8;Q9NSK7-3;Q9NSK7-4;F8W6J3;Q9NSK7-2	chr19	q12	0.779909	0.486599	0.0544077
UNC13D	K7EQ37;K7EM66	chr17	q25.1
DAZAP1	K7EQ55;K7EK33;Q96EP5;Q96EP5-2;K7EQ02	chr19	p13.3	-0.006658	0.996817	0.977285
FZR1	K7EQT1;Q9UM11-3;Q9UM11-2;Q9UM11	chr19	p13.3
APOC4-APOC2;APOC2	K7ER74;P02655;Q6P163;V9GYJ8	chr19	q13.32	1.16827	0.655545	0.201712
ACAA2	K7ER88	chr18	q21.1	-0.348474	0.864161	0.518675
EIF3G	K7ER90	chr19	p13.2
KDSR	K7ERC8;Q06136;Q06136-2;K7EQS7	chr18	q21.33	0.0527596	0.970008	0.871583
ICAM3	K7ERF0	chr19	p13.2
CFD	K7ERG9;P00746	chr19	p13.3
APOC1	K7ERI9;P02654;K7EJI9;K7ELM9;K7EPF9;K7EKP1	chr19	q13.32	1.63243	0.444306	0.0332351
ROGDI	K7ERP1;K7EPS3;Q9GZN7;K7EMJ5;K7EID1;K7EJ96;K7EL91;K7ERN3	chr16	p13.3	0.332075	0.826452	0.451291
UBE2O	K7ES11	chr17	q25.1
SBNO2	K7ES28;Q9Y2G9-3;Q9Y2G9	chr19	p13.3	0.576817	0.549933	0.0953938
MRPL4	K7ES61;Q9BYD3;X6RAY8;Q9BYD3-2;K7ELQ0;K7ELF1;K7EKI4;K7EJ73	chr19	p13.2	0.627473	0.391982	0.0157627
TUBB6	K7ES63	chr18	p11.21
CAPNS1	K7ES78	chr19	q13.12
CDIP1	K7ESA8;H3BTN7;K7ELR4;Q9H305-3;Q9H305-2;Q9H305;K7ENR4	chr16	p13.3
UBA2	K7ESK7	chr19	q13.11	-0.497516	0.871927	0.545514
EML2	K7ESL7	chr19	q13.32	-0.147367	0.881673	0.56603
ZCCHC2	K7ESN2;Q9C0B9;K7EKB8;A0A087WXC7;Q9C0B9-2	chr18	q21.33
DCAKD	K7ESP4;Q8WVC6;Q8WVC6-2	chr17	q21.31	-0.102608	0.921645	0.708921
GYPA	K9JIK7;Q13030;E9PH25;E7EQF3;E9PD10;A0A087WU29;A0A0C4DFT7;P02724-3;P02724-2;P02724	chr4	q31.21
SLC35A4	L0R6Q1	chr5	q31.3	1.24188	0.359977	0.0113141
ASDURF	L0R819;U3KQP1;U3KQP6;U3KQ49	chr2	q32.2	0.522203	0.486599	0.0555031
MIEF1	L0R8F8	chr22	q13.1	0.78528	0.563108	0.101395
SARS2	M0QWZ7;Q9NP81;Q9NP81-2;M0R2C6;M0R259;B4DJM9;M0QX29;M0R2H5;M0R1C0	chr19	q13.2	0.265541	0.786288	0.375222
ZNF550	M0QWZ8;A0A0C4DGB4;Q7Z398-2;Q7Z398	chr19	q13.43
ZNF649	M0QX90;Q9BS31	chr19	q13.41
MCOLN1	M0QXD0;Q9GZU1	chr19	p13.2	0.0113194	0.996817	0.977932
ZNF428	M0QXZ5;Q96B54	chr19	q13.31	0.439165	0.683526	0.239088
PLA2G4C	M0QY18;M0R339;M0QZB1;Q9UP65-2;Q9UP65;Q9UP65-3	chr19	q13.33
ZFP36	M0QY76;P26651	chr19	q13.2	-0.080521	0.969151	0.865737
KXD1	M0QY77;Q9BQD3;M0R0B4;M0R2G3;M0R228;M0QX74;M0QXP3;M0QXN9	chr19	p13.11	-0.280704	0.743366	0.312418
HNRNPL	M0QYL7	chr19	q13.2	0.247826	0.883284	0.573456
TUBB4A	M0QYM7;M0R042	chr19	p13.3
CLEC4M;CD209	M0QYX2;M0R0P0;E7ENS9;M0QZ42;H7BXU4;M0QZG5;Q9NNX6-11;Q9NNX6;Q9H2X3;Q9NNX6-2;Q9NNX6-10;Q9NNX6-6;Q9H2X3-8;Q9NNX6-7;Q9H2X3-10;Q9H2X3-4;Q9H2X3-5;Q9H2X3-3;Q9NNX6-3;Q9NNX6-12;Q9H2X3-9;Q9H2X3-2;Q9NNX6-8;Q9H2X3-7;Q9H2X3-6;Q9NNX6-5	chr19	p13.2	1.0138	0.658351	0.205681
GRAMD1A	M0QZ12;Q96CP6-2;Q96CP6-3;Q96CP6;S4R3I2;M0R0J9	chr19	q13.11
SAMD4B	M0QZ22;Q5PRF9;A0A087WZT0;M0R0X3;M0QY61;M0QXV2;M0QX45	chr19	q13.2	0.303911	0.63689	0.178361
HRC	M0QZ43;P23327	chr19	q13.33
FCHO1	M0QZI3;O14526;O14526-2;A0A0C3SFZ9;O14526-3;M0R1K4;M0R3E5;M0QZI9;M0QXD1;M0R3E7;M0QY09;M0QZE1;M0QZS1;M0QXW2;M0R107;M0R2J7;M0QZF0;M0QYT8;M0QYA9;M0QXY1	chr19	p13.11	0.261307	0.689714	0.250419
HNRNPM	M0QZM1	chr19	p13.2	0.161463	0.912143	0.684326
CD37	M0QZP6;B7ZAN3;P11049-3;P11049-2;P11049	chr19	q13.33
MED25;PTOV1	M0QZQ2;Q71SY5-4;Q71SY5-5;Q71SY5;Q71SY5-6;M0QYR4;M0QZB9	chr19	q13.33	-0.0071996	0.99491	0.97061
ARHGEF1	M0QZR4;Q92888;Q92888-2;M0QYC1;M0QYS3;M0QZH8;M0QXV6;M0R3H5;REV__Q9BZR6;REV__H7C0V4;REV__H7C215	chr19	q13.2	-0.114632	0.906075	0.66404
HNRNPM	M0R019	chr19	p13.2	0.704925	0.376779	0.0126557
MPND	M0R044;W4VSR2;Q8N594-2;Q8N594;M0R0F2;M0R189;M0QXK5	chr19	p13.3
SAE1	M0R054;M0QYM8;M0R286	chr19	q13.32
AP2S1	M0R0N4;M0QYZ2;P53680;X6R390;P53680-2;M0QZ21;M0R1S0	chr19	q13.32	0.174511	0.788544	0.378932
ZNF414	M0R0Q5	chr19	p13.2
EMP3	M0R122;M0QZ66;P54852;M0QXN1	chr19	q13.33	0.0164969	0.99491	0.971725
RPL18A	M0R1A7;M0R3D6	chr19	p13.11	-0.22797	0.904196	0.656887
KCNN4	M0R1J0;D1MQ08;O15554;M0QZ70	chr19	q13.31	-0.441285	0.842879	0.479783
ZNF446	M0R202;Q9NWS9-2;Q9NWS9;A0A0B4J2G2;A0A0A0MR84;M0R034	chr19	q13.43	-0.153299	0.880214	0.560921
NAPA	M0R213	chr19	q13.33
MRPL34	M0R226;Q9BQ48	chr19	p13.11	0.282219	0.826452	0.450373
ZNF417;ZSCAN9;ZNF623	M0R230;Q8TAU3;M0R2A6;M0R082;M0R0M6;M0R178;S4R2X8;E9PQL7;O15535;O15535-2;O75123-2;O75123	chr19	q13.43	0.354575	0.668279	0.221147
ECH1	M0R248	chr19	q13.2
FCGRT	M0R266	chr19	q13.33
SNRPA	M0R268	chr19	q13.2
NXNL1	M0R296;Q96CM4	chr19	p13.11	0.78946	0.835989	0.466633
EMC10	M0R2A0;Q5UCC4-2;Q5UCC4;M0QYY4;M0R030	chr19	q13.33	0.344634	0.687044	0.246222
POLD1	M0R2B7;P28340;A0A087WYJ2;M0QZR8;A0A2R8Y7K6;A0A2R8Y705;M0QXQ2;M0R3H8;M0R2J2	chr19	q13.33	-0.0928672	0.903049	0.653887
ARHGEF1	M0R2C7	chr19	q13.2
SHKBP1	M0R2P6;Q8TBC3;M0R0S1;M0R0S2;M0QZF4;M0QYB1;M0R0E3;M0R0K4;M0R204;M0R1G0;M0QZE8;Q8TBC3-2;M0R2U6;M0QZF2;M0QXA4;M0QYJ9	chr19	q13.2	-0.114395	0.92342	0.713007
SUGP2	M0R2Z9;Q8IX01;Q8IX01-4;Q8IX01-3;M0R3F6;M0R216;M0R065;M0R2Y3;M0R1Y3	chr19	p13.11	0.445586	0.539383	0.0871486
EPS15L1	M0R330	chr19	p13.11
SPHK2	M0R344;Q9NRA0-4;Q9NRA0-2;Q9NRA0;Q9NRA0-5;Q9NRA0-3;M0R0E9;A0A075B7A1;E9PCV4;M0QXX5;M0QZP3	chr19	q13.33	0.604461	0.60874	0.149331
IRF3	M0R3C2	chr19	q13.33
RABAC1	M0R3D4;Q9UI14;M0R1H9;M0QXH1	chr19	q13.2	-0.0243036	0.983549	0.931962
IRF7	M9RSF4;Q92985-4;Q92985-2;Q92985;A0A3B3ISS4;E9PR03;A0A3B3ISC0;E9PSE3;Q92985-3	chr11	p15.5	0.606707	0.662561	0.216057
DNASE2	O00115;O00115-2;K7ENE5	chr19	p13.13	0.671247	0.638295	0.184269
AGPS	O00116;A0A1B0GWA2;A0A2R8YEL0;B8ZZ81	chr2	q31.2	-0.22949	0.731443	0.298772
KIF2A	O00139;O00139-4;A0A6Q8PG37;O00139-1;O00139-5;A0A6Q8PGH7;D6R9M0;A0A6Q8PGG1	chr5	q12.1	0.402597	0.574525	0.11241
TK2	O00142;O00142-6;H3BP77;A0A0A0MSY7;O00142-2;O00142-4;O00142-3;O00142-5;J3KS73;J3QRP0;J3QL12;J3KRW8;H3BV57	chr16	q21	0.0665789	0.968847	0.861572
DDX39A;DDX39B	O00148;O00148-2;O00148-3;K7EQN7;A0A0D9SEM9;K7EPJ3;K7EN69;K7ENP6;K7EL56;K7EIL8;F6SXL5	chr19	p13.12	0.132985	0.864137	0.518204
PDLIM1	O00151	chr10	q23.33	-0.271425	0.888537	0.593545
ACOT7;ACOT7L	O00154-4;O00154-7;O00154;O00154-5;K7EKP8;O00154-2;O00154-3;Q6ZUV0	chr1	p36.31	-0.283218	0.839738	0.473391
MYO1C	O00159-3;F5H6E2;O00159;O00159-2;I3L3Y6;I3L501;I3L3F5	chr17	p13.3	-0.103608	0.939946	0.770918
MYO1F	O00160;M0QY89;M0QXU5;M0QXU2	chr19	p13.2	-0.364821	0.871238	0.540363
SNAP23	O00161;O00161-2;H3BM38;H3BV99;H3BP15;H3BQY9;H3BNE1;H3BR18;H3BPJ0;H3BR99;H3BNG6;H3BU94	chr15	q15.1	-0.0445641	0.972497	0.881219
HAX1	O00165;O00165-2;O00165-5;O00165-3;Q5VYD6;O00165-4;O00165-6	chr1	q21.3	0.215547	0.832728	0.461985
AIP	O00170;E9PMH2;V9GYQ3	chr11	q13.2	0.326098	0.563584	0.103707
GTPBP1	O00178;F5H716;B0QY59;F5H257;F8WAZ4;H0YGA8	chr22	q13.1	-0.283419	0.650775	0.196963
LGALS9;LGALS9C;LGALS9B	O00182-3;O00182-2;O00182-6;O00182;O00182-5;O00182-4;J3KSY2;Q3B8N2-2;Q6DKI2;Q3B8N2;J3QS92;J3KSA0	chr17	q11.2	0.823062	0.580236	0.119657
STXBP3	O00186	chr1	p13.3	-0.328931	0.53868	0.0849841
SMAP;C11orf58	O00193;E9PM92;E9PRZ9;E9PQA1	chrNA		0.025534	0.986919	0.939759
RAB27B	O00194;K7ES41;K7EJ38	chr18	q21.2	-0.953458	0.634195	0.175399
AP3B1;AP3B2	O00203;O00203-3;A0A590UJE5;H0YBD0;A0A590UK64;A0A590UK30;F5GWU4;F5GYB0;A0A590UJ44;A0A590UK69	chr5	q14.1	0.0699278	0.931143	0.743811
LGALS8	O00214-2;F6V2D4;O00214;E9PN19;H7BXD8;Q5T3P9;B1ANM0;E9PJ77;E9PRN3	chr1	q43	-0.389651	0.72256	0.285163
NDUFS8	O00217;E9PPW7;E9PKH6;E9PN51;F8W9K7;H0YDT4;Q08E91	chr11	q13.2	0.524558	0.539383	0.087805
NFKBIE	O00221;Q7LC14;H0Y4W4;H3BNC2	chr6	p21.1	0.305453	0.801784	0.401551
PSMD11	O00231;O00231-2;J3QRY4;J3QS13;J3KSW3	chr17	q11.2	-0.093668	0.882698	0.569784
PSMD12	O00232;O00232-2;J3KTJ5;J3KSK1	chr17	q24.2	-0.207173	0.677513	0.229508
PSMD9	O00233;J3KN29;F5H5V4;F5GX23;O00233-2;F5H7X1;F5H169;O00233-3	chr12	q24.31	-0.547363	0.347484	0.0101548
SIRPB1	O00241;H3BRP9;H3BV43;H3BML4;H9KV29;O00241-2	chr20	p13	-1.00484	0.621289	0.162134
ATOX1	O00244;E5RIM7;E5RGN3	chr5	q33.1	0.50592	0.483481	0.0502942
MEN1	O00255-2;O00255;A0A5F9ZHS3;E7EN32;O00255-3;A0A5F9ZI68;E7ENS2;Q9GZQ5	chr11	q13.1	0.278915	0.607212	0.146673
CBX4	O00257;O00257-3;F8WCW6;I3L4F1	chr17	q25.3	-0.219008	0.823407	0.445482
PGRMC1	O00264;O00264-2	chrX	q24	0.300606	0.833204	0.463355
SUPT5H	O00267;O00267-2;M0QYL9;M0R2M5	chr19	q13.2	-0.0212752	0.973116	0.887254
TAF4	O00268;A0A0G2JRY5;V9GY14;V9GY03	chr20	q13.33	-0.0237721	0.973116	0.887315
DFFA	O00273-2	chr1	p36.22	-0.351677	0.662523	0.214505
DFFA	O00273;K7ERT1	chr1	p36.22	-0.066756	0.934354	0.752248
RFXAP	O00287	chr13	q13.3	0.319594	0.714727	0.277342
HIP1	O00291;O00291-4;O00291-3;C9JMG5	chr7	q11.23	-0.708584	0.483481	0.0514619
CLIC1	O00299	chr6	p21.33	-0.550183	0.483481	0.0528372
EIF3F	O00303;H0YDT6;E9PQV8;A0A1W2PP79	chr11	p15.4	0.0991089	0.891789	0.608781
WWP2	O00308;O00308-2;O00308-3;O00308-4;H3BS79;H3BPJ8;H3BRX8	chr16	q22.1	-0.384745	0.642345	0.188681
ARNTL	O00327-6;A0A669KBF4;O00327-3;O00327-5;O00327-4;O00327-8;O00327;E9PL54;E9PKN1;E9PKG7;H0YER9	chr11	p15.3
PDHX	O00330-3;O00330;E9PLU0;O00330-2;H0YD97;E9PRI6	chr11	p13	1.44353	0.0244183	2.0505e-05
QSOX1	O00391;O00391-2	chr1	q25.2	-0.94022	0.601422	0.135834
DCTN6	O00399;E5RK00;E5RFU3	chr8	p12	-0.421393	0.471698	0.04401
SLC33A1	O00400;A0A2R8YF57;H7C562;H7C577;A0A2R8Y5I5;A0A2R8YEX5;A0A2R8Y359;H7C532;A0A2R8Y6H1	chr3	q25.31	-0.334929	0.820042	0.439587
WASL	O00401	chr7	q31.32	0.462347	0.643605	0.190121
PDE2A	O00408-4;O00408-3;O00408;E9PEF1;O00408-5;O00408-6;O00408-2;F5H130;H0YFL1	chr11	q13.4
FOXN3	O00409-2;O00409;H0YJ54;H0YJG3;H0YJ94;H0YJ22;G3V3A7;H0YJY0	chr14	q32.11	-0.43084	0.713271	0.271584
IPO5	O00410;O00410-3;H0Y8C6;O00410-2;E7ETV3;E7EQT5;E7EV12;E7EWK4;E7EX05;H0Y3V4;E7ESZ1;E7ETV8;C9JZD8;C9JQT6;C9J875;C9JXE0;C9JZ53;F8WF30;C9J583	chr13	q32.2	0.146634	0.869153	0.527699
POLRMT	O00411;K7EMH3;K7ESD1	chr19	p13.3	0.445489	0.698874	0.25797
EEF2K	O00418;H3BRH4	chr16	p12.2	0.694008	0.424638	0.0248588
CCRL2	O00421;O00421-2	chr3	p21.31
SAP18	O00422-2	chr13	q12.11	0.099355	0.882698	0.568986
IGF2BP3	O00425;O00425-2;F8WD15	chr7	p15.3	-1.66827	0.401554	0.0177847
DNM1L	O00429-2;O00429-4;O00429-8;O00429-9	chr12	p11.21	0.211803	0.867025	0.522545
DNM1L	O00429;O00429-3;O00429-6;O00429-5;O00429-7;F8VZ52;F8VUJ9;B4DDQ3;B4DPZ9;F8W1W3;F8VR28;F8VYL3;H0YI79;H0YHY4	chr12	p11.21	-0.126921	0.885562	0.577786
RTCA	O00442-2;O00442;A6NIC1	chr1	p21.2	-0.769882	0.43059	0.0265776
PIK3C2A	O00443;A0A0C4DGF9;O00443-2;E9PPP3	chr11	p15.1	0.384422	0.638295	0.182155
IFRD1	O00458;A0A6Q8PHD2;O00458-2;A0A6Q8PH75;A0A6Q8PF03;A0A6Q8PHN0;A0A6Q8PFA5;C9JA65;H0YEE3;E9PMY4;C9JNM6;C9JLG5	chr7	q31.1	1.04167	0.401554	0.0173731
PIK3R2	O00459;E9PFP1;A0A087X257;V9GYJ4;A0A5F9ZHY3	chr19	p13.11	0.0184045	0.983549	0.931912
GOLIM4	O00461	chr3	q26.2
MANBA	O00462;A0A2R8YEC9;A0A2R8Y524;E9PFW2;A0A2R8Y4U7;A0A2R8YCE9;A0A2R8YE79;A0A2R8Y211;A0A2R8Y7A0;A0A2R8Y7N1;A0A2R8Y7A7	chr4	q24	-0.495789	0.635624	0.176825
TRAF5	O00463-3;O00463;O00463-2	chr1	q32.3
EXOC5	O00471;F8W9B8	chr14	q22.3	-0.293605	0.63926	0.185428
ELL2	O00472;O00472-2;D6RC27;H0Y8G1;A0A0U1RR08	chr5	q15	0.672984	0.595419	0.128498
BTN3A3;BTN3A2;BTN3A1	O00478;O00478-2;C9JZT5;C9JUV8;C9JQT8;C9J877;C9JNZ3;E9PRX1;E7EPR2;C9JVU4;C9J3Q8;E9PJE9;E9PFB8	chr6	p22.2	0.0349324	0.980224	0.916497
HMGN4	O00479	chr6	p22.2	-0.0973821	0.955605	0.81874
BTN3A1	O00481;O00481-4;O00481-2;O00481-3	chr6	p22.2	0.158208	0.92891	0.73301
NDUFA4	O00483	chr7	p21.3	-0.11697	0.953388	0.813628
PSMD14	O00487;C9JW37	chr2	q24.2	-0.296552	0.575059	0.114636
ZNF593	O00488;A9J4F5	chr1	p36.11	0.333331	0.727301	0.2929
BIN1	O00499-6;O00499-2;O00499;O00499-11;O00499-7;O00499-4;O00499-3;O00499-5;O00499-8	chr2	q14.3	0.475354	0.780521	0.365227
KPNA3	O00505;H0Y4S9	chr13	q14.2	0.139808	0.871477	0.542122
STK25	O00506;O00506-3;O00506-2;H7C279;C9J6L2;C9JCC0;C9J232;C9JDH9;C9JN58;E7EM58;C9JJV0;C9JFA1	chr2	q37.3	-0.163507	0.871711	0.544297
BCL9	O00512	chr1	q21.2	0.126849	0.912143	0.684068
FAAH	O00519;A0A087WYA0	chr1	p33	0.0920024	0.968928	0.862221
VWA5A	O00534;O00534-3;O00534-2;B4DHS6;O00534-4	chr11	q24.2	-0.633911	0.700159	0.259346
PES1	O00541-2	chr22	q12.2
CACNA1A	O00555;A0A1C7CYY9;A0A1B0GTN7;A0A087WW63;A0A1B0GU81;A0A1B0GUS3;A0A1B0GTW2;K7EKF7;O00555-4;O00555-6;K7EQ95;O00555-5;A0A1B0GTI4;A0A590UJK2;B5TYJ1;A0A1B0GU74;A0A384DVW2;O00555-2;O00555-3;A0A1B0GUM7	chr19	p13.13	-0.0552379	0.959758	0.827239
SDCBP	O00560;O00560-3;O00560-2;B4DHN5;E9PBU7;G5EA09	chr8	q12.1	-0.174749	0.920365	0.704248
PITPNM1	O00562-2;O00562;E9PMZ6;E9PMS0;E9PSD1	chr11	q13.2	-0.58056	0.471698	0.0434518
MPHOSPH10	O00566;U3KQ48	chr2	p13.3	0.610011	0.483481	0.0519654
NOP56	O00567;A0A494C128;Q5JXT2;H0YDU4;H0Y653	chr20	p13	0.583481	0.563584	0.103893
DDX3X	O00571;A0A0D9SF53;A0A0D9SG12;A0A2R8YF78;A0A0D9SFB3;A0A2R8Y645;A0A2U3TZJ9;O00571-2;F6S8Q4;A0A2R8YDH3;A0A2R8Y7T2;A0A2R8Y650;A0A2R8YCU0;A0A087WVZ1;A0A2R8YF89;A0A087WX09;A0A2R8Y770	chrX	p11.4	-0.270574	0.625832	0.164684
PODXL	O00592;O00592-2;G3V0E6	chr7	q32.3	0.411581	0.847601	0.487432
FCN1;FCN2	O00602;A0A087WVE2;Q15485-2	chr9	q34.3	-0.871464	0.7133	0.271986
PEX12	O00623;A0A075B773;K7ELY8	chr17	q12	-0.0471239	0.976014	0.898958
PIR	O00625	chrX	p22.2	0.209225	0.90077	0.641606
KPNA4	O00629;H7C4F6	chr3	q25.33	0.0471055	0.931732	0.744402
TRIM38	O00635	chr6	p22.2	0.135599	0.858691	0.504517
E2F3	O00716-2	chr6	p22.3	0.923342	0.440917	0.0315043
PPP6C	O00743;O00743-3;O00743-2;Q5T1S7	chr9	q33.3	0.175362	0.692945	0.253869
MAN2B1	O00754;O00754-2;M0QZ24;M0R174;M0R2P5;M0QYZ1;M0QZG6	chr19	p13.13	0.757899	0.662561	0.216099
FBP2	O00757	chr9	q22.32	-0.504547	0.882698	0.569497
UBE2C	O00762;O00762-3;O00762-4;A0A0A0MSE8;A0A087WVK1;K4DI81;O00762-2	chr20	q13.12	-0.611926	0.77207	0.354304
ACACB	O00763-2;O00763;O00763-3;F8W8T8;H0YGH5;A0A087WUA1	chr12	q24.11	0.236872	0.892658	0.612203
PDXK	O00764;F2Z2Y4;O00764-3;O00764-2;A8MV33	chr21	q22.3	0.384368	0.71133	0.26858
SH2B2	O14492;O14492-2;C9JK89	chr7	q22.1	-0.331085	0.76301	0.345716
ARID1A	O14497;O14497-2;H0Y488;A0A1B0GTU5;O14497-3;A0A087WUV6;H0YEW5;H0YCU6	chr1	p36.11	-0.0313994	0.96431	0.847574
CDK2AP1;CDK2AP2	O14519-2;O14519;O75956;F5GZF0;E9PKR4	chr12	q24.31	-0.292781	0.867596	0.523305
C2CD2L	O14523-2;O14523;E9PK05	chr11	q23.3	0.00283309	0.998642	0.991638
NEMP1	O14524;O14524-2;G3V5K2	chr12	q13.3	0.392437	0.745491	0.314795
TXNDC9	O14530;O14530-2;B8ZZX4;F8WCJ3;F8WBV5;G3XAJ4	chr2	q11.2	0.056964	0.95209	0.804833
TRAFD1	O14545;F8VNX8;F8VVF3;O14545-2;F8VWK2;S4R2Z9	chr12	q24.13	0.214323	0.877883	0.556365
[truncated: 8,126 more rows]

## Sheet: 5D
	genetic.subgroup	t11.14	HRD	HRD	t11.14	HRD	unclassified	HRD	t11.14	t4.14	HRD	t11.14	HRD	t11.14	HRD	t4.14	t11.14	t11.14	HRD	HRD	t4.14	unclassified	t4.14	t11.14	HRD	HRD	t11.14	HRD	HRD	t11.14	HRD	t4.14	t4.14	t11.14	t4.14	t11.14	t4.14	HRD	HRD	t11.14	HRD	t14.16	t11.14	HRD	HRD	HRD	HRD	HRD	HRD
	chr9q status (0 = no gain, 1 = gain)	0	1	1	0	1	0	1	0	1	1	1	1	0	1	0	1	0	1	1	0	0	0	0	1	1	0	1	1	0	1	0	0	0	1	0	0	1	1	1	1	0	0	1	1	1	1	1	1
	chr1q status ( 0 = no gain, 1 = gain of one copy, 2 = gain of two or more copies))	0	0	0	1	0	1	1	0	1	1	0	0	0	0	1	0	0	0	0	1	1	1	0	0	1	0	0	0	0	0	0	1	1	1	0	0	1	1	0	1	1	1	1	0	1	1	0	0
	chr13q status (0 = no deletion, 1 = deletion)	0	0	0	0	0	0	1	0	2	0	0	0	0	0	2	0	0	0	0	1	1	0	0	0	2	1	0	0	0	1	0	0	1	0	0	0	0	1	0	2	0	0	0	1	1	0	1	0
	chr17 status (0 = no deletion, 1 = deletion)	0	1	0	0	0	0	0	0	0	0	0	0	0	0	0	0	0	0	0	0	0	1	0	0	0	0	0	0	0	0	0	0	0	1	0	0	0	0	0	0	0	0	0	0	0	0	1	0
ID	chr1p	TMT10.plex01	TMT10.plex04	TMT10.plex05	TMT10.plex06	TMT10.plex07	TMT10.plex08	TMT10.plex10	TMT11.plex01	TMT11.plex03	TMT11.plex04	TMT11.plex05	TMT11.plex06	TMT11.plex07	TMT11.plex08	TMT11.plex09	TMT12.plex01	TMT12.plex02	TMT12.plex04	TMT12.plex05	TMT12.plex06	TMT12.plex08	TMT12.plex10	TMT13.plex01	TMT13.plex03	TMT13.plex04	TMT13.plex05	TMT13.plex06	TMT13.plex07	TMT13.plex08	TMT13.plex09	TMT13.plex10	TMT14.plex01	TMT14.plex02	TMT14.plex03	TMT14.plex04	TMT14.plex05	TMT14.plex06	TMT14.plex08	TMT14.plex09	TMT14.plex10	TMT15.plex01	TMT15.plex02	TMT15.plex03	TMT15.plex04	TMT15.plex05	TMT15.plex06	TMT15.plex07	TMT15.plex08
CIAPIN1	0	0.253921	-0.492545	-1.9332	-0.470497	-0.190133	-0.0060704	-1.50716	-0.636224	-0.389598	-1.6259	-0.797117	-0.227143	-1.4205	-1.13186	0.361119	0.0925935	1.23668	-1.16869	-0.766405	0.125817	-1.65905	0.334285	1.04953	-0.81124	-0.173358	-0.261386	-1.1521	-1.89406	-0.509309	-0.351054	-0.193402	0.15455	-0.845442	-0.697606	-1.03196	-0.0104952	-1.8059	-0.845518	-1.0731	-0.39702	0.149861	0.623846	-0.992251	-0.542949	0.0456037	-1.49379	-0.895392	-0.877145
FAF1	1	-0.193907	0.33873	0.514232	-0.407146	0.700515	-0.0110257	0.636624	0.0381546	0.432369	-0.7926	0.374111	0.266519	0.679611	0.699878	0.533659	0.308821	-0.463162	-0.504478	0.186055	0.0273999	0.718987	0.254345	0.183673	0.327001	0.559394	0.871001	-0.432647	0.493879	1.2182	-0.474055	0.331707	-0.0560491	0.364351	-0.349643	0.682087	1.17771	0.411964	1.16784	0.558752	0.646886	0.66325	0.545905	0.608599	-2.95235	0.487102	-0.0411285	-0.0179797	0.731077
LRRC41	1	0.966016	-0.484895	0.299044	2.87538	0.792958	0.257184	-0.109772	1.19256	-1.32565	-1.85981	0.898879	-0.282251	0.0754559	-0.452479	0.0901909	1.44972	0.931932	-0.750639	-0.14931	-0.55973	0.927525	0.106801	-0.379087	-0.0787448	-0.235176	-0.252469	-1.86587	0.481953	0.69495	-0.099808	-0.537605	0.0940438	0.00688442	-1.1249	0.801801	-0.0435548	1.15668	1.2845	0.321939	-0.351008	1.76988	0.564723	-1.28325	-1.46144	-0.0018795	-1.14646	0.0995792	-0.232724
NRDC	1	1.74764	0.366716	0.105328	-0.113059	-0.0580628	-0.20857	-0.0639392	0.43088	0.625105	-1.45744	-0.926594	-0.932232	0.504053	-0.62859	1.30245	0.434267	-1.11742	-0.656528	0.0887973	1.21456	0.021931	-0.336422	0.562431	0.423187	-0.0569117	1.54594	-1.26278	0.679552	0.396424	0.450533	0.0355653	-0.0571993	-0.353779	-0.254753	-0.098718	1.06236	0.718264	0.901429	-1.40788	-0.324619	0.383738	0.204532	-0.384952	-1.19894	0.0512914	-1.50677	-0.563236	0.412783
OGFOD1	0	0.184264	-0.116397	-1.49788	1.16883	-0.275683	-0.492874	-1.0084	0.0449048	-0.091554	-2.44297	0.27146	1.3189	0.2071	-1.53035	0.588949	1.22575	-0.449014	0.28725	-0.814579	-0.0467088	-1.21532	0.0664564	1.08659	-0.0672769	0.52126	-0.172263	-2.05058	-1.50839	-0.570226	-0.100228	-0.286449	-0.117829	-0.720301	-1.04463	-0.821217	0.220688	-0.46468	-0.955793	-0.853031	0.118787	1.0017	0.494748	-0.0544826	-0.274227	0.184951	0.109738	-1.69805	-1.21116
PDHX	0	-2.45376	1.27344	1.20308	-0.51705	0.251692	-0.263761	0.260145	-1.72583	-2.03383	1.68876	0.476751	0.427361	-0.0457935	1.23171	-2.55521	-0.656632	-1.66873	0.138661	0.92233	-2.07432	1.9665	-0.821218	-1.55728	1.16125	0.324433	-0.0640588	1.27596	2.91905	-0.0070437	1.64221	-1.07889	-1.60341	-0.23324	-0.129828	-1.29378	-0.287815	-0.719952	0.769829	-0.603771	0.0392026	-0.923595	-0.669109	1.4195	1.48753	-0.574694	0.677712	0.718762	-0.533309
SQSTM1	0	-0.49809	1.13683	0.808794	-0.664747	1.39555	1.21069	0.673725	0.774197	-0.228578	0.727359	0.24612	0.640732	-0.365572	1.64108	-0.798186	0.00640669	-1.4212	0.373598	0.798046	-0.478743	-0.735828	0.336475	-0.318306	2.20701	1.4305	1.50564	0.721737	1.11654	0.0256965	0.988662	0.0906967	0.348292	0.0559594	2.25235	-0.556392	0.393962	1.73017	0.374836	0.0922457	-0.0441825	0.140313	-0.970839	0.219735	1.23078	0.0655185	-0.0483269	1.75008	-0.169463
SRSF11	1	-0.247084	-0.369466	-0.928208	0.059123	0.194129	-0.711288	0.492662	-0.0138134	-0.0652909	-0.908341	-0.0816869	-0.581742	-0.114171	0.248025	0.288711	-0.188491	0.280544	-0.358789	-0.165994	-0.641549	0.305216	0.0764385	-0.412356	-0.645943	-0.155719	-0.746146	-0.724649	-0.116109	0.811526	-0.201963	-0.55425	-1.21132	0.38772	-1.30733	0.413776	-0.124059	-0.439216	0.415681	0.924084	-0.333952	-0.281221	0.457152	0.623214	-0.384867	-0.329507	0.265063	-0.801015	-0.725675
STX17	0	-1.07008	1.34215	1.18028	-0.455167	0.874907	0.328661	0.791848	0.217717	-0.237594	2.05224	0.692393	0.356351	-0.631277	1.10088	-1.11184	0.298452	-1.0146	1.73184	1.1097	-0.585923	0.456984	-0.4473	-0.432862	1.85865	1.66678	0.418563	1.26629	1.66122	-0.759944	0.751564	-0.571446	-0.769026	-0.618038	0.676743	-0.161714	0.609775	0.589279	0.923777	1.57973	0.0882592	0.131668	-0.0058271	1.53269	1.48142	0.916459	1.80261	1.64524	0.462624
[truncated: 66 more columns]

## Sheet: 5E
ID	Protein.IDs	Chromosome.Name	Band	logFC	adj.P.Val	P.Value
CDK1	A0A024QZP7;P06493;P06493-2;A0A087WZZ9;E5RIU6	chr10	q21.2	0.253046	0.938	0.575448
SERPINB6	A0A024QZX5;A0A087X1N8;P35237;A0A2R8YD12;A0A2R8Y6A7;A0A2R8YDD0;A0A2R8Y517	chr6	p25.2	-0.287982	0.954212	0.665735
TADA2A	A0A024R0Y4;O75478;A0A087WTV5;A0A087WWR4;O75478-2	chr17	q12
GRAMD1B	A0A024R3M2;J3KNL5;A0A1B0GWG7;A0A1B0GUD6;Q3KR37-2;Q3KR37;Q3KR37-4;E9PRD6;A0A2R8Y5X2;A0A0J9YY71;A0A0J9YXF6;A0A0J9YXZ1;Q3KR37-3	chr11	q24.1
HDLBP	A0A024R4E5;Q00341;H0Y394;H7C0A4;H7C2D1;H7BZC3;C9JIZ1;C9J5E5;C9JZI8;C9JES8;C9JHZ8;C9JHS7;C9JK79;C9JT62;H7C3D0;C9JEJ8;C9JBS3;C9JQ82;C9JMQ6;C9J739;C9JHS9	chr2	q37.3	-0.45285	0.83217	0.188832
SLCO2B1	A0A024R5I4;O94956;O94956-3;E9PN87;E9PIU9;E9PI53;A0A0A0MTF1;E9PRW4;O94956-2;O94956-4	chr11	q13.4
SERPINA1;SERPINA2	A0A024R6I7;A0A0G2JRN3;G3V544;G3V5R8;G3V387;A0A0G2JPK4	chr14	q32.13
GFI1B	A0A024R8F3;A0A1B0GTD0;Q5VTD9-2;Q5VTD9	chr9	q34.13
PSMA2	A0A024RA52;P25787;C9JCK5;H3BT36;H7C402	chr7	p14.1	-0.371549	0.696104	0.0392477
ELOA	A0A024RAC6;Q14241	chr1	p36.11	-0.112582	0.925498	0.533028
NUDT4B;NUDT4;NUDT10	A0A024RBG1;Q9NZJ9-2;Q9NZJ9-3;Q8NFP7	chr1	q21.2
ZSCAN26	A0A024RCN4;Q16670;A0A087X2F1;Q16670-2;B4DMT1;A0A087WXM4;A0A087WXH0	chr6	p22.1	0.242663	0.929804	0.549962
MISP3	A0A044PY82;Q96FF7	chr19	p13.12
TMCO4	A0A075B6H3;Q5TGY1-2;Q5TGY1	chr1	p36.13	-0.115269	0.960387	0.704092
KAT14	A0A075B6H4;Q9H8E8-2;Q9H8E8	chr20	p11.23	0.0184133	0.99826	0.947912
IGLV4-69	A0A075B6H9	chr22	q11.22
IGLV8-61	A0A075B6I0	chr22	q11.22
IGKV1-27;IGKV1-8;IGKV1-9	A0A075B6S5;A0A0C4DH67;A0A0C4DH69	chr2	p11.2
AMBRA1	A0A075B6T1;Q9C0C7-4;Q9C0C7-3;Q9C0C7;Q9C0C7-5;Q9C0C7-2;Q9C0C7-6;H0YE34	chr11	p11.2
KBTBD4	A0A075B6T4;Q9NVX7;Q9NVX7-2;E9PL18;E9PQ38;E9PJ66;E9PJY1;E9PM58	chr11	p11.2	-0.119712	0.975185	0.791318
EPPK1	A0A075B730;P58107	chr8	q24.3	0.891188	0.790132	0.0964745
MAGEA9B;MAGEA9	A0A075B7A9;P43362;A0A075B798;A0A075B794	chrX	q28
IGHV3OR16-12	A0A075B7B8	chr16	p11.2
IGHV1OR15-1	A0A075B7D0	chr15	q11.2
BCL2L12	A0A087WSV0;Q9HB09-3;Q9HB09;I6LJZ7;M0QZM6	chr19	q13.33
ZNF404;ZNF420	A0A087WSV7;Q494X3;Q8TAQ5-2;Q8TAQ5	chr19	q13.31
ZNF628	A0A087WSX5;Q5EBL2	chr19	q13.42	-0.494035	0.853621	0.292029
DCAF13	A0A087WT20;Q9NV06;B3KME9;E5RHM4;A0A087X1F8;Q9NV06-2	chr8	q22.3	-0.0056071	0.99826	0.979067
UBXN8	A0A087WT23;A0A087WV67;O00124-3;O00124;A0A087WUA4;O00124-2	chr8	p12	-0.21754	0.947888	0.630314
TTR	A0A087WT59;P02766	chr18	q12.1	-0.151486	0.980003	0.815344
JMJD4	A0A087WT84;Q9H9V9-2;Q9H9V9	chr1	q42.13
COL1A2	A0A087WTA8;P08123	chr7	q21.3	1.33416	0.81969	0.144431
IL6R	A0A087WTB5;P08887-2;P08887;H0Y9B1;D6R9R8;H0Y949	chr1	q21.3	0.18203	0.97361	0.774091
GIMAP1-GIMAP5;GIMAP5	A0A087WTJ2;Q96F15;Q96F15-2	chr7	q36.1	0.963437	0.687093	0.0377373
CNTN5	A0A087WTT8;A0A0A0MQX5;O94779-4;O94779-2;O94779	chr11	q22.1
ALMS1	A0A087WTU9;Q8TCU4-2;Q8TCU4;A0A087WV20;Q8TCU4-3;A0A494C1N9;A0A494BZW1;A0A494C0F1;A0A494C003	chr2	p13.1	0.107479	0.97361	0.778977
GBA3	A0A087WTY7;Q9H227;A0A087WWR5;Q9H227-2	chr4	p15.2	-0.09402	0.994177	0.922342
CMIP	A0A087WU05;A0A087WUL1	chr16	q23.2
MICOS10;MICOS10-NBL1	A0A087WU07;Q5TGZ0-2;Q5TGZ0;R4GMM1;R4GNA1	chr1	p36.13	0.773394	0.790855	0.108937
ELF4	A0A087WU18;Q99607	chrX	q26.1
MAGT1	A0A087WU53;Q9H0U3;Q9H0U3-2	chrX	q21.1	0.486952	0.859649	0.307752
CTNNBL1	A0A087WUB9;Q8WYA6;Q8WYA6-4;Q8WYA6-3;Q8WYA6-2;A2A2P1	chr20	q11.23	-0.217399	0.821914	0.153213
SPCS2	A0A087WUC6;Q15005;E9PL01;E9PI68;E9PRB9;H0YE04	chr11	q13.4	0.504764	0.850491	0.283692
OSTC	A0A087WUD3;Q9NRP0;Q9NRP0-2	chr4	q25	-0.0067089	0.999806	0.993779
HNRNPDL	A0A087WUK2;O14979;REV__Q8N0S2-3;REV__Q8N0S2-2;REV__A0A0B4J1R9;REV__Q8N0S2	chr4	q21.22	-0.420609	0.783418	0.0811683
NR2C1	A0A087WUK4;P13056-2;P13056-3;P13056	chr12	q22	-0.0888835	0.988389	0.847418
PSMB3	A0A087WUL2	chr17	q12	0.418544	0.913211	0.465384
GPX1	A0A087WUQ6;P07203;A0A2R8Y6B6;P07203-2	chr3	p21.31	0.153556	0.962002	0.726589
PTBP1	A0A087WUW5	chr19	p13.3	-0.265541	0.920848	0.500177
ARL15	A0A087WUW9;Q9NXU5;A0A0B4J222;R4GN67	chr5	q11.2	0.447519	0.83217	0.211102
MYCBP	A0A087WV05;Q99417	chr1	p34.3	-0.34241	0.754365	0.065472
OSCAR	A0A087WV17;Q8IYS5-4;Q8IYS5-5;Q8IYS5;Q8IYS5-7;A0A0A0MR14;A0A0A0MRF2;A0A087X1R2;A0A0G2JMM7;A0A087X0P3;Q8IYS5-6;Q8IYS5-2;Q8IYS5-3	chr19	q13.42	-0.183927	0.967885	0.752039
LAMTOR4	A0A087WV46;C9JXA7;Q0VGL1;A0A087WT92	chr7	q22.1	0.389664	0.832054	0.180213
BORA	A0A087WV86;Q6PGQ7-2;Q6PGQ7;H3BLY2	chr13	q21.33
DMD	A0A087WV90;A0A5H1ZRP8;A0A087WTU7;A0A075B6G3;P11532-4;P11532-11;P11532;P11532-3;P11532-2;Q4G0X0;Q14174	chrX	p21.1	0.247163	0.924694	0.519386
SELENOT	A0A087WVA1;P62341;Q6IAK0;F8WBD0	chr3	q25.1	0.557938	0.796395	0.11837
TEX2	A0A087WVA8;Q8IWB9;Q8IWB9-2;J3KRZ8	chr17	q23.3	-0.0852691	0.97361	0.774941
LENG9	A0A087WVD1	chr19	q13.42	-0.617831	0.812282	0.134081
RUSC1	A0A087WVK5;A0A087WW20;Q9BVN2-2;A0A087WX95;Q9BVN2-3;Q9BVN2;A0A087WYU8;Q9BVN2-4;A0A087WYB2	chr1	q22
CD177	A0A087WVM2;Q8N6Q3;Q8N6Q3-2;A0A087X113;Q8N6Q3-3	chr19	q13.31	0.0371967	0.99826	0.960594
STK4	A0A087WVN8	chr20	q13.12
UHRF1	A0A087WVR3;A0A087WTW0;Q96T88;Q96T88-2;A0A087WWG9	chr19	p13.3	-0.056179	0.989775	0.8869
MOB2	A0A087WVS8;Q70IA6-2;Q70IA6;Q70IA6-3	chr11	p15.5	0.00131386	0.999806	0.994934
NME4	A0A087WVT9;H0Y6J0;Q4TT34;F2Z2X0;O00746	chr16	p13.3	0.606537	0.885055	0.373867
PSMB2	A0A087WVV1	chr1	p34.3	0.584956	0.84968	0.271946
ALOX5AP	A0A087WW23;P20292	chr13	q12.3	0.257096	0.943273	0.618114
SELENOI	A0A087WW58;C9JAG1	chr2	p23.3	0.617736	0.83217	0.226435
C11orf96	A0A087WW59;Q7Z7L8	chr11	p11.2	1.25911	0.773498	0.0731825
ABCB7	A0A087WW65;A0A5F9ZA98;O75027-3;O75027;O75027-2;A0A590UJS8;B4DGL8;A0A2R8Y473;E9PJR8;A0A2R8YF35;E9PNQ5	chrX	q13.3	0.897868	0.61754	0.00930382
KIF1B;KIF1A	A0A087WWA3;Q4R9M9;O60333-2;O60333;O60333-4;A0A0U1RQL3;A0A6Q8PFE9;C9JBH1;A0A6Q8PFR1;A0A6Q8PGE4;A0A3B3ITW4	chr1	p36.22	0.190182	0.914056	0.473175
SELENOM	A0A087WWF1;Q8WWX9	chr22	q12.2	0.208524	0.924694	0.529942
BICRA	A0A087WWH3;Q9NZM4-2;Q9NZM4	chr19	q13.33	-0.13654	0.939147	0.590936
LRMDA	A0A087WWI0;Q9H2I8;A0A087WZZ7;M0R2H0	chr10	q22.2	0.972222	0.783418	0.0825095
RSBN1	A0A087WWP8;Q5VWQ0;A0A0C4DGT8;A0A0C4DH79;Q5VWQ0-4	chr1	p13.2	-0.124389	0.924694	0.527345
ARR3	A0A087WWQ5;P36575-2;P36575	chrX	q13.1
CABIN1	A0A087WWW8;Q9Y6J0-2;Q9Y6J0;B5MEB3;C9JT60;C9J068	chr22	q11.23	0.300917	0.812282	0.134018
RIN3	A0A087WWY9;Q8TB24;Q8TB24-4;H0YJ83;G3V2I7	chr14	q32.12	0.583191	0.840059	0.254759
CDH1	A0A087WX17;A0A087WU43;A0A087WXI5;P12830-2;P12830;H3BNC6;J3QKP1;H3BVI7	chr16	q22.1
IQCE	A0A087WX19;A0A087WX45;Q6IPM2-2;Q6IPM2-3;Q6IPM2-4;Q6IPM2;H7C427;C9J5R6	chr7	p22.3
PDE4DIP	A0A087WX83;A0A075B749;Q5VU43-3;Q5VU43;Q5VU43-4;Q5VU43-6;Q5VU43-7;H0YCH7;H0YEW6;A0A087X229;H0YCY0	chr1	q21.2
ZNF630	A0A087WXA8;Q2M218-2;Q2M218;B2ZWG9;A0A0D9SER6;B2ZWG8	chrX	p11.23
ST3GAL6	A0A087WXB8;Q9Y274;C9J480;C9J0E2;C9IZL6;C9JXM2;C9JWJ3;C9J9Y4;Q9Y274-2;C9JMW7;C9JWI9;F2Z2F4	chr3	q12.1	0.31061	0.915101	0.484017
NDUFA10	A0A087WXC5;O95299;E7ESZ7;O95299-2;C9J6X0;Q8N1B9;H7C2W5;H7C1Y7;H7C2X4	chr2	q37.3	0.0939298	0.97178	0.769702
SLC9A7	A0A087WXD1;Q96T83	chrX	p11.3
GPR155	A0A087WXK4;Q7Z3F1	chr2	q31.1
VPS11	A0A087WXL6;B7Z879;A0A0G2JS92;A0A087X2J4	chr11	q23.3	0.313736	0.915101	0.481171
RPL17;RPL17-C18orf32	A0A087WXM6;J3QQT2;J3KRX5;A0A0A6YYL6;P18621;P18621-3;J3QLC8;J3KRB3;A0A087WWH0;J3QS96;A0A0A0MRF8;P18621-2;A0A087WY81;J3KSJ0	chr18	q21.1	-0.475207	0.664686	0.0280756
MTSS2	A0A087WXN9;Q765P7;Q765P7-2;H3BPV0;I3L2G4	chr16	q22.1
AZU1	A0A087WXP0	chr19	p13.3
HEATR6	A0A087WXZ7;K7EIX2;Q6AI08;K7ELR8;K7EK31;K7EKB1;K7ESP5	chr17	q23.1	-0.221668	0.897986	0.406509
VTA1	A0A087WY55;Q9NP79;Q5TGM0;Q9NP79-2	chr6	q24.1	-0.14183	0.924694	0.530736
NEK3	A0A087WY58;P51956-2;P51956;F8VV00;A0A087X203;A0A087X030;F8VTT4	chr13	q14.3	0.401404	0.879732	0.357938
AP2M1	A0A087WY71;Q96CW1-2;Q96CW1;E9PFW3;C9JGT8;C9JJD3;C9JTK4;C9JPV8;H7C4C3	chr3	q27.1	-0.0998232	0.916613	0.488189
UBE2D3;UBE2D2	A0A087WY85;P61077;P61077-3;D6RAH7;H9KV45;P61077-2;D6RFM0;P62837-2;D6RAW0;D6RA11;D6R9F6;D6R933;D6RGD0;D6R980;D6RIZ3	chr4	q24	0.00444319	0.998867	0.983224
KCNN3	A0A087WYJ0;Q9UGI6;Q9UGI6-3;Q9UGI6-2	chr1	q21.3	0.419687	0.924694	0.531467
WNK3	A0A087WYK2;Q9BYP7-3;Q9BYP7-4;Q9BYP7-2;Q9BYP7;B1AQN8	chrX	p11.22
KIAA0586	A0A087WYM5;A0A494C0M8;A0A494C171;Q9BVV6-2;Q9BVV6-4;Q9BVV6;Q9BVV6-3;A0A494C0Z1;A0A494C075;G3V4J0;G3V2T5;A0A494C058;A0A494C133;A0A494C1C3	chr14	q23.1	2.27311	0.80134	0.126093
SELENOH	A0A087WYP2;Q8IZQ5;H0YE28;H3BV83	chr11	q12.1	0.417854	0.790132	0.0983668
ZNF2	A0A087WYR5;Q68CY6;Q9BSG1-3;Q9BSG1-4;Q9BSG1	chr2	q11.1
SYNJ2BP-COX16;COX16	A0A087WYV9;A0A087X1F5;A0A087WX56;A0A087WTA2	chr14	q24.2	0.0874279	0.974595	0.786948
FRMPD4	A0A087WYX8;A0A5F9ZHT2;A0A5F9ZH12;A0A1W2PQW0;A0A6Q8PH73;A0A590UJL7;Q14CM0;A0A590UJI1	chrX	p22.2
SETDB2	A0A087WYZ9;Q96T68-2;Q96T68-3;Q96T68;X6R383	chr13	q14.2	-0.144211	0.940971	0.605699
RAVER1	A0A087WZ13;E9PAU2;Q8IY67-2;Q8IY67;K7EKR9;K7EQG2;Q8IY67-3;K7ERR4	chr19	p13.2	-0.0053647	0.99826	0.974373
ALG9;FDXACB1	A0A087WZ62;Q9H6U8;Q9H6U8-3;H0YCW6;Q9H6U8-2;Q9H6U8-4;A0A087WTZ3;A0A087WVC0;A0A087WZY8;A0A087WX16;A0A087WV58;Q9BRP7;F6VJS9;B3KUL3;Q9BRP7-2	chr11	q23.1	0.0948178	0.977178	0.802733
TMEM120A	A0A087WZA9;A0A024R4K9;A0A087X266;Q9BXJ8-2;Q9BXJ8	chr7	q11.23	0.0291693	0.99826	0.947288
HMGN3	A0A087WZE9;Q15651-2	chr6	q14.1	-0.798499	0.719962	0.0464898
PEG10	A0A087WZG9;B4DSP0;Q86TG7-2;A0A087WXK2;A0A087WUL4;A0A087WX23;Q86TG7	chr7	q21.3
IDH3B	A0A087WZN1;O43837;A0A087X2E5;O43837-2;O43837-3;A0A0D9SG66	chr20	p13	-0.0801779	0.986373	0.838626
LIME1	A0A087WZP9	chr20	q13.33	0.524014	0.913211	0.468042
PCSK6	A0A087WZR0;A0A087WY68;P29122-2;P29122-8;P29122;P29122-7;H7BXT3;H0Y3Q0;P29122-5;P29122-4;H0YKZ4;P29122-3;P29122-6;H0YMW5;A0A087X025;A0A0J9YW51	chr15	q26.3
FCGR3B;FCGR3A	A0A087WZR4;H0Y4U3;H0Y755;E9PNY5;A0A087WU90	chr1	q23.3	0.591652	0.853621	0.289962
METTL7B	A0A087WZT2;Q6UX53	chr12	q13.2	-0.339	0.939147	0.595016
KIZ	A0A087X032;A0A087WTH3;A0A087X251;A0A087X0T6;Q2M2Z5-5;Q2M2Z5-2;Q2M2Z5-3;Q2M2Z5-4;Q2M2Z5;A0A087WX12	chr20	p11.23
CTSH	A0A087X0D5;P09668;E9PKT6;A0A3B3IRM7	chr15	q25.1	0.340724	0.91082	0.449553
MARK1;MARK4	A0A087X0I6;Q9P0L2;B4DIB3;Q9P0L2-3;Q9P0L2-2;K7EN95;K7EK17;K7EKG8;Q6IPE9	chr1	q41
OXA1L	A0A087X0L7;J3KNA0;Q15070-2;Q15070;E7EVY0;C9JC63;Q15070-3	chr14	q11.2	0.0172472	0.99826	0.960751
SLC4A1AP	A0A087X0M4;Q9BWU0;A0A087WWF4;H7C256	chr2	p23.3	-0.415754	0.719962	0.0456013
SELENOO	A0A087X0Q9;Q9BVL4	chr22	q13.33	0.188793	0.91082	0.448046
SNX12	A0A087X0R6;Q9UMY4;Q9UMY4-1;Q9UMY4-3	chrX	q13.1	0.0260669	0.989775	0.883824
SLC1A3	A0A087X0U3;P43003-2;P43003;A0A087WT87	chr5	p13.2	0.309455	0.936407	0.571145
OAS2	A0A087X0V5;P29728;F8W1C5;P29728-3;F8VPI5	chr12	q24.13	0.711498	0.799609	0.123746
ACOT2;ACOT6;ACOT4	A0A087X0W7;A0A087WT95;P49753;P49753-2;A0A2R8Y7H3;Q8N9L9	chr14	q24.3	0.0778183	0.986373	0.838455
SEPTIN8	A0A087X142;A6NMH6;A6NFQ9;F8W8I8;Q92599-2;Q92599-4;Q92599;Q92599-3;C9JV02;A0A0A0MRP8;C9J4G8	chr5	q31.1	-0.414707	0.866436	0.326576
SSBP2;SSBP4	A0A087X159;P81877-4;P81877-5;P81877-3;P81877;P81877-2;D6RAC5;U3KQ46;H0Y9V4	chr5	q14.1	0.0790234	0.989775	0.887278
SRCIN1	A0A087X165;Q9C0H9;A0A087WU33;A0A087WVV7;A0A590UJ70;Q9C0H9-2	chr17	q12	1.37478	0.740281	0.0606046
ARFIP2	A0A087X1E4;P53365;P53365-3;P53365-2;E9PRV8;E9PPY7	chr11	p15.4	-0.200402	0.908837	0.430106
SELENOF	A0A087X1G7;O60613;A0A0J9YX89;A0A3B3IT39;A0A087WXL0;A8MZD0;O60613-2	chr1	p22.3	0.266781	0.922368	0.50357
GPX3	A0A087X1J7;P22352;H0YBE4;E5RG32;H0YC19	chr5	q33.1	0.675792	0.879732	0.357855
CADPS2;CADPS	A0A087X1P3;F8W8P5;H0Y8B5;H7C4P2;H7C4T6;H0YFP0	chr7	q31.32
CD48	A0A087X1S7;P09326;P09326-2	chr1	q23.3	0.729969	0.83217	0.218914
CADM1	A0A087X1W8;A0A0A0MTJ8;X5DQS5;Q9BY67-5;Q9BY67;Q9BY67-4;Q9BY67-3;A0A087X0T8;Q9BY67-2;F5H8J9;F5H125;F5H0H5;H0YG94	chr11	q23.3	-0.767571	0.85475	0.300221
PSME2	A0A087X1Z3;Q9UL46;H0YM70;H0YKU2;H0YLG1;H0YLD2	chr14	q12	-0.121798	0.969359	0.760308
CIP2A	A0A087X211;Q8TCG1;Q8TCG1-2;F8WAX6;F8WF26	chr3	q13.13	0.33683	0.879993	0.360774
C1S;MASP1	A0A087X232;P09871;F8WCZ6;H0Y5D1;F5H7T4;B5MCV4;C9JMA2	chr12	p13.31	0.40233	0.915101	0.482694
WASHC4	A0A087X256;Q2M389;Q2M389-2;F8VYH7;F8W1W1;F8VNZ5	chr12	q23.3	-0.0694881	0.95614	0.681504
BSG	A0A087X2B5;P35613-2;P35613;P35613-4;I3L192;A0A087WUV8;P35613-3;R4GMX5;R4GN83;A0A2R8YDZ0	chr19	p13.3	0.19781	0.924694	0.524304
DIPK1A	A0A087X2C2;A0A087WZ97;Q5T7M9;A0A087WZK6;Q5T7M9-2	chr1	p22.1	-0.413159	0.88193	0.367601
MRPL45	A0A087X2D5;Q9BRJ2;A0A0G2JMS5;A0A087WU62	chr17	q12	0.0787463	0.96743	0.750758
SPAG9	A0A087X2D8;O60271-4;O60271-2;O60271-9;O60271-5;H0YBS5;H0Y981	chr17	q21.33	-0.333533	0.774183	0.0741755
PSMC6	A0A087X2I1;P62333;H0YJC0;H0YJS8;H0YJX2;H0YJT1;H0YJE9;H0YJD2;H0YJY8	chr14	q22.1	-0.176428	0.825926	0.172852
GPX4	A0A087X2I2;A0A087WT12;P36969-2;P36969;K7ERP4;K7EJ20;K7EKX7;K7ENB4;R4GNE4;A0A0A0MTT1;A0A087X247	chr19	p13.3	0.359408	0.83217	0.20518
WDR20	A0A088AWN2;Q8TBZ3-6;Q8TBZ3-2;Q8TBZ3-4;Q8TBZ3-5;Q8TBZ3;Q8TBZ3-7;H0YNU0;H0YKE8;Q8TBZ3-8;Q8TBZ3-3	chr14	q32.31	0.0161516	0.997069	0.938216
NARF	A0A088AWN8;Q9UHQ1-3;Q9UHQ1;Q9UHQ1-2;E7EP87;E9PH27;Q9UHQ1-4;J3KS48;J3KT43;J3KRH7;J3QRB0;J3KTP5;J3KTG5;J3QL28;J3QSD9	chr17	q25.3	1.31886	0.678649	0.0354464
GATD3B	A0A096LNH5	chr21	p12	1.26126	0.783418	0.0835403
DOCK1	A0A096LNH6;Q14185	chr10	q26.2	-0.756715	0.915101	0.479012
ATRX	A0A096LNL9	chrX	q21.1
CDKL5	A0A096LNR9;A0A1B0GUM4;A0A669KBC2;O76039;O76039-1;A0A1B0GTX4	chrX	p22.13
GET1;GET1-SH3BGR	A0A096LNT6;A0A3B3IUG4;B4DLW3;H7BYE5;A0A3B3ISA8;H7C384;B7Z1T1;A0A3B3ISE9;A0A3B3ITX9;O00258-2;O00258;C9JLV3	chr21	q22.2	0.494001	0.864015	0.32099
AAK1	A0A096LP25;Q6ZSR9	chr2	p13.3	-0.0586457	0.979661	0.813912
CD99	A0A096LP69;A8MQT7;P14209-2	chrX	p22.33	0.680873	0.850491	0.285676
UTY	A0A096LPD8;F5H3N7;F5GWV3;A0A087X0Y2;F5H8B4;O14607-3;O14607;O14607-4;A0A087X248;A0A087X2I9;O14607-5;O14607-2	chrY	q11.221
SAA2-SAA4;SAA4	A0A096LPE2;P35542	chr11	p15.1	-0.844571	0.915101	0.481658
GATD3A;GATD3B	A0A096LPI6;P0DPI2;A0A0B4J2D5;H7C2G3;P0DPI2-2;A0A0B4J2D5-2;H7C1F6	chr21	q22.3	0.479603	0.838132	0.250442
GPS1	A0A096LPJ3;J3QLT0	chr17	q25.3	-0.0475801	0.988765	0.858003
RTF2	A0A0A0MQR2;Q9BY42;A2A2L5;A2A2L6	chr20	q13.31	-0.166863	0.91082	0.438815
PHF20L1	A0A0A0MQS0;F8W9L8;A8MW92;A8MW92-4;A8MW92-2;A8MUE8;A8MXR8;E9PM57;A0A0D9SG14;E5RK91;H0YC05;H0YDF7	chr8	q24.22	0.109122	0.943613	0.619287
WDR83OS	A0A0A0MQS5;Q9Y284	chr19	p13.13	0.170579	0.974757	0.788013
RHAG	A0A0A0MQS8;A0A2R8YEH1;Q02094;Q9UHG9;A0A087WZZ4	chr6	p12.3	0.731775	0.898303	0.408099
FGF2	A0A0A0MQV6;P09038-2;P09038-3;P09038-1;P09038	chr4	q28.1	1.3389	0.816594	0.139647
SETD1B	A0A0A0MQV9;Q9UPS6-2;Q9UPS6	chr12	q24.31
MYEF2	A0A0A0MQW0;Q9P2K5-2;A0A0C4DGV1;H0YN19;H0YKS1;A0A087WWC8;Q9P2K5-4	chr15	q21.1	0.152341	0.961446	0.710073
PPM1K	A0A0A0MQZ4;Q8N3J5;V9GY69;V9GYZ5;Q8N3J5-2;V9GYI6;V9GYS8;Q8N3J5-3	chr4	q22.1	-0.642754	0.821914	0.16496
PTPN9	A0A0A0MR09;H3BQT6	chr15	q24.2	0.122231	0.971355	0.767436
ZNF33A;ZNF33B;ZNF461	A0A0A0MR11;Q06730;Q06730-2;Q06730-3;A0A0A0MRS1;A0A087WXT3;Q06732;A0A087X1D4;A0A087WXF4;Q9H5I4;A0A087WV02;B4DRP8;A0A087WVP9;Q8TAF7-2;Q8TAF7	chr10	p11.1
MYEF2	A0A0A0MR39;Q9P2K5;A0A087WUT0	chr15	q21.1	0.0195681	0.99826	0.9694
ZNF274	A0A0A0MR47;Q96GC6-4;Q96GC6-3;Q96GC6-2;Q96GC6	chr19	q13.43
PRSS57	A0A0A0MR61;Q6UWY2	chr19	p13.3
GSTM4	A0A0A0MR85;Q03013-2;A6NNT0	chr1	p13.3	-0.94449	0.850491	0.28058
WASHC2C	A0A0A0MR88;A0A096LPC5;Q9Y4E1-1;Q9Y4E1;Q9Y4E1-2;Q9Y4E1-6;J3KP36;Q9Y4E1-3;Q9Y4E1-5;A0A0A0MT65	chr10	q11.22	-0.166202	0.874324	0.345063
MADD	A0A0A0MRB5;Q8WXG6-3;Q8WXG6-2;Q8WXG6;Q8WXG6-8;Q8WXG6-5;Q8WXG6-4;Q8WXG6-7;Q8WXG6-6;F8W8U2;A0A0U1RR25;C9J6B0;C9JM97;C9JLZ9;C9K0L0	chr11	p11.2	0.0514042	0.978925	0.807025
ASAP1	A0A0A0MRE5;Q9ULH1;Q9ULH1-2;H0YBF7;H0YBM4;E5RHD7;E5RFD9	chr8	q24.22	0.200004	0.924694	0.518749
WDR47	A0A0A0MRE6;O94967-2;O94967;O94967-3;O94967-4;E9PR96;E9PNF6;E9PKZ6	chr1	p13.3	0.0753148	0.976818	0.798724
AKAP9	A0A0A0MRE9;H0Y6Q0	chr7	q21.2
AKAP9	A0A0A0MRF6;Q99996-5;Q99996;Q99996-1;A0A087WX84;Q99996-4;A0A6I8PUD8;A0A2R8Y590;Q6PJH3;H7BZV6	chr7	q21.2	-0.423587	0.719962	0.0470696
PAX2	A0A0A0MRH7;Q5SZP1;G3V5S4;Q02962-3;Q02962-4;Q02962;Q02962-2	chr10	q24.31
GPALPP1	A0A0A0MRI1;Q8IXQ4;Q8IXQ4-2;Q8IXQ4-3;Q8IXQ4-4;A0A087WW86	chr13	q14.12	-0.0568365	0.975406	0.792434
ARV1	A0A0A0MRI7;H7C484;Q9H2C2;H7C0E7	chr1	q42.2
ATF3	A0A0A0MRJ2;Q5VTZ4;P18847-5;P18847;P18847-4;P18847-2;P18847-3	chr1	q32.3
NAV1	A0A0A0MRJ3;Q8NEY1-7;Q8NEY1-4;H7BZD9	chr1	q32.1	-0.150446	0.954212	0.66674
PCMT1	A0A0A0MRJ6;P22061;P22061-2;F6S8N6;A0A3F2YNX8;C9J0F2;F8WDT3;F8WAV5;F8WAX2	chr6	q25.1	-0.316814	0.83217	0.185763
F5	A0A0A0MRJ7;P12259	chr1	q24.2	0.381884	0.908837	0.42985
NRAP	A0A0A0MRM2;Q86VF7-4;Q86VF7-3;Q86VF7;Q86VF7-2	chr10	q25.3	-0.0124274	0.999524	0.985345
MYO6	A0A0A0MRM8;Q9UM54-5;Q9UM54-2;Q9UM54-6;Q9UM54-4;Q9UM54-1;Q9UM54;A0A0D9SGC1;A0A590UJ75;A0A590UKB0;A0A590UK22;A0A590UK86;A0A5F9ZI03;A0A590UJY4;A0A590UK71;A0A590UJW9	chr6	q14.1	0.377774	0.879623	0.356232
SMARCA1	A0A0A0MRP6;B7ZLQ5;P28370-2;P28370	chrX	q26.1
ABI1	A0A0A0MRT6;Q8IZP0-2;Q8IZP0-4;Q8IZP0-3;Q8IZP0-5;Q8IZP0-6;Q8IZP0-9;Q8IZP0;B6VEX4;Q8IZP0-10;Q8IZP0-8;Q8IZP0-7;Q8IZP0-12;Q8IZP0-11	chr10	p12.1	0.0447128	0.982652	0.825163
WRAP73	A0A0A0MRV3;Q9P2S5;Q5T0D5;Q5TBW1	chr1	p36.32	0.0736746	0.987696	0.843042
FAM219A	A0A0A0MRW1;A0A0A0MRW2;Q5T593;A0A0A0MRW0;A0A0A0MRW3;Q8IW50-3;Q8IW50-2;Q8IW50-5;Q8IW50-6;Q8IW50-4;Q8IW50;A0A0A0MRV9;Q5T586;Q8IW50-7	chr9	p13.3	0.468656	0.848061	0.266678
TBC1D22A	A0A0A0MRY0;Q8WUA7-4;Q8WUA7;B0QYI1;Q8WUA7-3;Q8WUA7-2;F8WDP1	chr22	q13.31	0.00162105	0.999806	0.994233
UNKL	A0A0A0MRZ1;E9PDK2;Q9H9P5;Q9H9P5-3;Q9H9P5-1;Q9H9P5-5	chr16	p13.3	0.545145	0.83217	0.206225
IGKV3D-11;IGKV3-11	A0A0A0MRZ8;P04433	chr2	p11.2	1.24988	0.91082	0.443777
IGHG1	A0A0A0MS08	chr14	q32.33	-2.55892	0.654245	0.0165405
IGHD	A0A0A0MS09;P01880-2	chr14	q32.33
GSN	A0A0A0MS51;A0A0A0MT01;P06396-4;Q5T0H8	chr9	q33.2
EIF4G3	A0A0A0MSA7;O43432;O43432-3;O43432-4;O43432-2;B1AN91;B1AN92	chr1	p36.12
EXOC7	A0A0A0MSB8;Q9UPT5-6;Q9UPT5;Q9UPT5-1;Q9UPT5-5;Q9UPT5-2;A0A0A0MRE1;B4DJ07;Q9UPT5-4;B5MCY9;K7ERQ5;C9JME6;C9JKC2	chr17	q25.1	-0.0591772	0.960387	0.704255
KCNQ5	A0A0A0MSC0;Q9NR82-2;F8WEA4;A0A0A0MSD9;A0A0A0MRC8;Q9NR82;Q9NR82-7;Q9NR82-3;Q9NR82-6;A0A0A0MT07;Q9NR82-5;H0Y3Z0;Q9NR82-4	chr6	q13
PLEKHB2	A0A0A0MSE9;B7WPA5;Q96CS7-5;Q96CS7-3;Q96CS7;Q96CS7-6;Q96CS7-2;A0A0A0MSI4;Q96CS7-4	chr2	q21.1
CLNK	A0A0A0MSJ4;Q7Z7G1-3;Q7Z7G1;Q7Z7G1-2	chr4	p16.1
RASA2	A0A0A0MSJ9;Q15283-2;Q15283;D6RBA9	chr3	q23	-0.288287	0.85475	0.300319
DAZ1;DAZ4;DAZ2;DAZ3	A0A0A0MSR9;A0A0A0MSS9;E9PBY2;E7EU38;A0A140T8Y1;E7ENA5;I3L0B6;A0A087X2D7;E7ENA6;E7ERQ6;E7EU39;E7ETR3;Q9NR90;Q13117-2;Q9NR90-2;Q13117-3;Q13117;Q86SG3;Q86SG3-2;Q9NQZ3-2;Q9NQZ3	chrY	q11.223	0.177274	0.989775	0.88771
SLAIN1	A0A0A0MSS3;Q8ND83-4;Q8ND83;A0A0C4DFN6;Q8ND83-2;X6RDJ2;X6RGK9;B7Z326;Q8ND83-3;Q5T6P5;Q5T6P2;C9JUW9;Q5T6P1;C9JP03;C9JD09	chr13	q22.3	0.0457839	0.989775	0.876187
AKR1C3;AKR1C4;AKR1C8P;AKR1C2	A0A0A0MSS8;P42330;S4R3Z2;P17516;S4R3D5;A0A3B3IRI8;P52895-2	chr10	p15.1	0.283255	0.948475	0.633064
RMI1	A0A0A0MSU3;Q9H9A7	chr9	q21.32	0.85615	0.664686	0.0311078
ROBO1	A0A0A0MSX4;Q9Y6N7-4;Q9Y6N7-3;Q9Y6N7;Q9Y6N7-2;A0A087WZ85;A0A087WTM1;Q9Y6N7-5;Q9Y6N7-6	chr3	p12.3
ABCA13	A0A0A0MT16;Q86UQ4;Q86UQ4-4;Q86UQ4-3	chr7	p12.3
LIPA;LIPJ;LIPK	A0A0A0MT32;P38571-2;P38571;Q5T770;Q5W064;Q5VXJ0	chr10	q23.31	0.00430242	0.999806	0.992263
SCAF8	A0A0A0MT33;Q9UPN6;Q9UPN6-2	chr6	q25.2	-0.165447	0.886531	0.376535
VCX3B;VCX;VCX3A;VCX2	A0A0A0MT50;A0A087X1S4;A0A087WUP2;E7ESE9;J3KNW2;E7EUP4;B5MDK9;Q9H322;Q9NNX9;Q9H320;Q9H321-2;Q9H321	chrX	p22.31
TCEA2	A0A0A0MT58;Q15560-2;Q15560;Q5JRI7;Q86VL0;Q5JRI8	chr20	q13.33
WDR36	A0A0A0MTB8;Q8NI36	chr5	q22.1	0.253458	0.869801	0.332053
LAMA4	A0A0A0MTC7;A0A0A0MQS9;Q16363-2;Q16363;H0Y351;H0YAQ5;H0YAP9;E5RFQ2;A0A494C139;A0A494C1K8	chr6	q21	0.79763	0.83217	0.211006
PTPN22	A0A0A0MTD9;A0A0A0MTE6;F5H2S8;E9PMT0;A0A0B4J1S7;Q9Y2R2-6;Q9Y2R2-3;Q9Y2R2;Q9Y2R2-2;Q9Y2R2-4;E9PM87;Q9Y2R2-5;E9PMK2	chr1	p13.2	0.0664856	0.989775	0.882236
SCAP	A0A0A0MTG6;Q12770-2;Q12770;Q12770-4;Q12770-3;F8WDP3;C9JFY0;F8W921;D6RA39;C9JQ35;F8W9W7	chr3	p21.31	0.229991	0.918321	0.493201
ILK	A0A0A0MTH3;Q13418;Q13418-3;Q13418-2;E9PQ52;A0A087WW45;A0A087WWY6	chr11	p15.4	0.027226	0.99826	0.960239
DHCR24	A0A0A0MTI1;Q15392-2;Q15392	chr1	p32.3
NCEH1	A0A0A0MTJ9;Q6PIU2;Q6PIU2-2;Q6PIU2-3;H7C046	chr3	q26.31	0.953083	0.61754	0.00534078
SKP2	A0A0A0MTL5;Q13309;D6R9R7;Q13309-2;D6RAG5;D6RF40;Q13309-4	chr5	p13.2
RIPOR1	A0A0A0MTL6;Q6ZS17-2;Q6ZS17-3;Q6ZS17-4;Q6ZS17;H3BSV5;H3BMG9;H3BQI5;H3BU12;H3BS40;H3BUP6;H3BP86;H3BSX9;H3BV02	chr16	q22.1	-0.166254	0.936407	0.571838
CITED2	A0A0A0MTM3;Q99967-2;Q99967	chr6	q24.1
CUL2	A0A0A0MTN0;Q13617;Q13617-2;Q5T2B5;Q5T2B7	chr10	p11.21	-0.0816784	0.939147	0.587917
OGFOD1	A0A0A0MTR2;Q8N543;H3BR79;H3BUA6;Q8N543-2;H3BR02;H3BP48	chr16	q13	-0.506377	0.664686	0.0321838
RNF213	A0A0A0MTR7;A0A0A0MTC1;Q63HN8-5;Q63HN8-6;I3L3H9	chr17	q25.3	0.196093	0.91116	0.456906
CTAG1A;CTAG2	A0A0A0MTT5;P78358-2;P78358;O75638-2;O75638	chrX	q28
NCAPH2	A0A0A6YYG7;Q6IBW4;Q6IBW4-4;Q6IBW4-2;E5RJN3;Q6IBW4-5;H0YC55;E5RJL4;F8WAR3	chr22	q13.33	-0.0077631	0.99826	0.978996
C15orf38-AP3S2;ARPIN;ARPIN-AP3S2	A0A0A6YYH1;Q7Z6K5-2;Q7Z6K5;H0YMP5;H0YL85;H0YL03	chrNA		-0.0817257	0.988765	0.856312
PPAN-P2RY11;PPAN	A0A0A6YYI3;Q9NQ55-2;Q9NQ55;Q9NQ55-3;A0A0B4J1V8;H7C446;C9JHF7	chr19	p13.2	0.393158	0.821914	0.15609
SULT1A4;SULT1A3	A0A0A6YYL2;P0DMN0;P0DMM9;P0DMM9-3;P0DMM9-2;H3BNY7;H3BPL6;H3BRT0	chr16	p11.2	-0.106451	0.988765	0.850808
ACSS3	A0A0B4J1R2;Q9H6R3;Q9H6R3-2;H0YII9	chr12	q21.31	0.0165316	0.99826	0.978319
BORCS7-ASMT;BORCS7	A0A0B4J1R7;Q96B45	chr10	q24.32	-0.290173	0.830775	0.1776
BIRC5	A0A0B4J1S3;O15392-5;O15392-4;O15392;H3BLT4;O15392-2;K7EMW2;O15392-7;O15392-6;O15392-3;K7EP76;K7ELG2	chr17	q25.3	-0.318286	0.913211	0.467007
IGHV3-15;IGHV3-73;IGHV3OR16-8	A0A0B4J1V0;A0A0B4J1V6;S4R3C0;A0A075B7F1	chr14	q32.33
HELLS	A0A0B4J1V9;Q9NRZ9-3;Q9NRZ9-2;Q9NRZ9;Q9NRZ9-6;Q9NRZ9-5;Q9NRZ9-4;F6XU50;A0A087WSW7;Q9NRZ9-8;Q9NRZ9-7;B1ALG6;Q9NRZ9-9;Q9NW36;Q76H82	chr10	q23.33	0.00854079	0.99826	0.978755
NAA15	A0A0B4J1W3;Q9BXJ9-4	chr4	q31.1	0.179024	0.914056	0.476938
IGHV3-43	A0A0B4J1X8	chr14	q32.33
IGLL5;IGLC1	A0A0B4J231;B9A064;A0A5H1ZRQ4;P0CG04	chr22	q11.22	1.12946	0.89873	0.409845
TUBB3	A0A0B4J269;Q13509;Q13509-2;G3V2A3	chr16	q24.3	-0.448541	0.838132	0.248259
CDYL2	A0A0B4J291;Q8N8U2	chr16	q23.2
TRAPPC2L	A0A0B4J294;H3BP13;Q9UL33-2;Q9UL33;H3BPN3;H3BUK6;A0A0B4J286;H3BQQ8;H3BPE0	chr16	q24.3	0.127988	0.914056	0.476079
SHPK	A0A0B4J2A0;Q9UHJ6	chr17	p13.2	-0.496115	0.664686	0.0274244
LOC102724159;PWP2	A0A0B4J2E5;Q15269;C9J544;A0A0J9YX21	chrNA		0.26166	0.861301	0.310505
PIGBOS1	A0A0B4J2F0	chr15	q21.3	0.531128	0.837656	0.242111
LRRC41	A0A0B4J2G4;Q15345;Q15345-3;A0A087X0S7;A0A0C4DH00;A0A087WTU1;A0A087WTI9	chr1	p33	-0.468603	0.720561	0.0514279
CYP51A1	A0A0C4DFL7;Q16850;Q16850-2;H7C0D0	chr7	q21.2	0.202568	0.939147	0.585757
TM9SF4	A0A0C4DFM1;Q92544;F8WCN2;F2Z2L1	chr20	q11.21	-0.161232	0.95614	0.684237
ZNF574	A0A0C4DFM2;Q6ZN55;Q6ZN55-2;M0R133	chr19	q13.2	0.0705347	0.962002	0.719535
TUT4	A0A0C4DFM7;Q5TAX3;E9PKY2;Q5TAX3-2;E9PKX1;E9PRG2;X6R5G7;H0YDJ1;H0YEE8;E9PQS7;E9PJN7	chr1	p32.3	-0.266937	0.83217	0.211591
ZSCAN25	A0A0C4DFN0;Q6NSZ9-2;Q6NSZ9;Q6NSZ9-4;Q6NSZ9-3	chr7	q22.1
KMT5A	A0A0C4DFR3;Q9NQR1-2;Q9NQR1;C9JKQ0	chr12	q24.31	-0.325791	0.83217	0.216618
JADE2	A0A0C4DFT8;G3XAA4;Q9NQC1-2;Q9NQC1;Q9NQC1-3;B5MBX1;C9J929;D6R9B8;A0A087X085	chr5	q31.1	0.996548	0.705471	0.0411299
FRY	A0A0C4DFX2;A0A286YFA9;Q5TBA9;A0A2R8YCY2;A0A2R8Y5V8;H0YE00;B1ALA1	chr13	q13.1
NELFA	A0A0C4DFX9;Q9H3P2;H0Y3X6;H7C2C7;C9JHL4;C9JEM7;Q9H3P2-7;H7C0W2;F8W954;F8WF98;H7C3C2;H7C2M8	chr4	p16.3	-0.0632292	0.960528	0.706651
SELPLG	A0A0C4DFY0;Q14242;Q14242-2	chr12	q24.11	0.952064	0.664686	0.0326982
ARSA	A0A0C4DFZ2;P15289;P15289-2	chr22	q13.33	-0.600218	0.843996	0.260373
ZNF780A	A0A0C4DG08;O75290;O75290-3	chr19	q13.2	0.0593973	0.989775	0.8783
ZNF34	A0A0C4DG42;Q8IZ26;E9PNZ6;E9PSD0	chr8	q24.3
HTRA2	A0A0C4DG44;O43464-3;O43464;O43464-2;O43464-4	chr2	p13.1	0.721712	0.61754	0.00981282
KLHL13;KLHL9	A0A0C4DG80;Q9P2N7-2;Q9P2J3;Q9P2N7-3;Q9P2N7-4;Q9P2N7;Q9P2N7-5	chrX	q24	0.469319	0.85475	0.300639
DDX46;KIF19	A0A0C4DG89;D6RJA6;H0Y9U3;F8VW50;Q2TAC6-3;Q2TAC6-2	chr5	q31.1	0.146982	0.954212	0.667563
NME6	A0A0C4DG91;C9JQB1;C9J9V6;O75414;A0A2R8Y7V2;A0A2R8Y547;C9J1J2;O75414-2	chr3	p21.31	-0.759463	0.720561	0.0512264
ECI2	A0A0C4DGA2;O75521-2;O75521;F1LLU7;F8WAW4;C9JB63;F8W6J1	chr6	p25.2	0.393821	0.878253	0.353171
HLTF	A0A0C4DGA6;Q14527;Q14527-2;H7C5K0	chr3	q24	-0.332049	0.825926	0.172284
ABLIM3;ABLIM2	A0A0C4DGA7;O94929;D6RAL0;F5GYR0;Q6H8Q1-4;Q6H8Q1-6;Q6H8Q1-8;Q6H8Q1-3;Q6H8Q1-7;Q6H8Q1-2;Q6H8Q1-5;Q6H8Q1;Q6H8Q1-9	chr5	q32	0.30872	0.957023	0.690098
SCOC	A0A0C4DGB0;Q9UIL1-2;Q9UIL1;Q9UIL1-3;Q9UIL1-4	chr4	q31.1	0.405879	0.819043	0.141245
PPA2	A0A0C4DGB9	chr4	q24	0.256209	0.915101	0.479156
STK35;PDIK1L	A0A0C4DGC9;Q8TDR2;Q8N165	chr20	p13	-0.0893983	0.954212	0.657053
STX3	A0A0C4DGE4;A0A286YF28;A0A0J9YW33;Q13277-2;Q13277-3;Q13277	chr11	q12.1	0.385605	0.89873	0.409432
KLHL6	A0A0C4DGF2;Q8WZ60	chr3	q27.1	-0.345878	0.837656	0.239432
NUMBL	A0A0C4DGH3;Q9Y6R0;M0QYC2;M0QXQ4;M0R0Q4;M0QZV7	chr19	q13.2	-0.0327843	0.992389	0.909282
CHURC1;CHURC1-FNTB	A0A0C4DGJ7;Q8WUH1;Q8WUH1-2;H0YIM9	chr14	q23.3	0.0928624	0.97361	0.777602
CAPNS1;CAPNS2	A0A0C4DGQ5;P04632;K7ELJ7;K7EKD8;A0A075B7C0;K7EIV0;K7EM73;U3KPR7;K7EMQ1;Q96L46	chr19	q13.12	0.0125805	0.99826	0.959597
DHRS7B	A0A0C4DGQ8;Q6IAN0;J3KRS1;J3QKT1;J3QLJ8	chr17	p11.2	-0.0374123	0.994177	0.923844
DDOST	A0A0C4DGS1;P39656;P39656-3;P39656-2;U3KQ84	chr1	p36.12	0.317071	0.880662	0.362516
BCAS4	A0A0C4DGS6;Q8TDM0-3;Q8TDM0;H7C4Y8;A0A0C4DH49;Q8TDM0-2	chr20	q13.13
ENOX2	A0A0C4DGT9;Q16206-2;Q16206;B1AKF7	chrX	q26.1
SNX16	A0A0C4DGW2;P57768-2;P57768;E5RGQ6;E5RGS8;E5RHF1;E5RH07;E5RJ65;E5RG30	chr8	q21.13	-0.237109	0.943273	0.616972
ZC3H8	A0A0C4DGZ1;Q8N5P1	chr2	q14.1	0.576998	0.792947	0.113265
INSIG2	A0A0C4DGZ4;Q9Y5U4	chr2	q14.1
GP1BA	A0A0C4DGZ8;P07359	chr17	p13.2	-0.140541	0.987283	0.841725
C22orf39	A0A0C4DH14;Q6P5X5	chr22	q11.21
EPB41L1	A0A0C4DH22;A0A1B0GTW6;Q9H4G0;X6RC15;Q4VXN0;Q4VXN5;Q4VXN1;Q4VXN6;H0Y482;Q4VXN7;Q4VXN2;Q4VXN8	chr20	q11.23	-1.1062	0.719962	0.0465939
IGKV3D-20	A0A0C4DH25	chr2	p11.2	-1.20268	0.933115	0.557558
IGHV1-3;IGHV1-8;IGHV1-46;IGHV7-4-1;IGHV1OR21-1;IGHV1-69D	A0A0C4DH29;P0DP01;P01743;A0A0J9YVY3;A0A087WYE8;A0A0J9YW62;A0A0B4J2H0	chr14	q32.33	-1.21604	0.914056	0.475303
IGHV1-18;IGHV1-2	A0A0C4DH31;P23083	chr14	q32.33
IGHV3-20	A0A0C4DH32	chr14	q32.33
IGHV3-35;IGHV3-16	A0A0C4DH35;A0A0C4DH30	chr14	q32.33
IGHV5-51;IGHV5-10-1	A0A0C4DH38;A0A0J9YXX1	chr14	q32.33
IGHV2-70D;IGHV2-70;IGHV2OR16-5	A0A0C4DH43;A0A0J9YVU5;P01814;A0A0B4J2B6	chr14	q32.33	-0.442328	0.989775	0.885431
IGKV2-24;IGKV2D-24	A0A0C4DH68;A0A075B6R9	chr2	p11.2	-0.423007	0.97361	0.781426
IGKV1-12;IGKV1D-12;IGKV1-6;IGKV1D-16;IGKV1D-39;IGKV1-39	A0A0C4DH73;P01611;A0A0C4DH72;P01601;P04432;P01597	chr2	p11.2	0.67334	0.935594	0.567273
IGKV3OR2-268;IGKV3D-7	A0A0C4DH90;A0A0C4DH55	chr2	p11.2
CRY2	A0A0D2X7Z3;Q49AN0;Q49AN0-2	chr11	p11.2
MTRES1	A0A0D9SEI0;Q9P0P8	chr6	q21	0.272411	0.923376	0.510039
FAM120B	A0A0D9SEJ5;F5GY05;Q96EK7;Q96EK7-2;Q96EK7-3	chr6	q27	-0.232356	0.825926	0.172668
RUNX2	A0A0D9SEN7;Q13950-3;A0A2R8Y7Z3;I3L354	chr6	p21.1
RANBP10	A0A0D9SEU5;R4GMX8;Q6VN20;Q6VN20-3;Q6VN20-2;R4GNA3;R4GN91;R4GMX7	chr16	q22.1	-0.26534	0.878142	0.350877
ZCCHC17	A0A0D9SEW3;A0A087WXF8;Q9NP64-2;Q9NP64-3;Q9NP64;A0A087WYV3;A0A087WXU5	chr1	p35.2	-0.0623512	0.976978	0.802116
MAP4K4	A0A0D9SEY1;G5E948;H7C3Z6;E7ETN6	chr2	q11.2	0.240526	0.927531	0.537481
KMT5C	A0A0D9SF94;Q86Y97	chr19	q13.42	0.193553	0.956808	0.687676
DNM1	A0A0D9SFE4;A0A0U1RQP1;Q05193-3;Q05193;A0A0D9SFB1;Q05193-5;Q05193-2;A0A1B0GU67;A0A1B0GUX5	chr9	q34.11	-0.120835	0.96743	0.750611
CYTH2	A0A0D9SFG6;Q99418-2;Q99418;G5E9B7;F8W8E2;A0A286YF81;M0QZ92	chr19	q13.33	0.101029	0.974757	0.788847
EWSR1	A0A0D9SFL3;B0QYK0;C9JGE3;Q01844-2;Q01844-6;Q01844-3;Q01844;Q01844-5	chr22	q12.2	-0.471127	0.889413	0.383833
SHPRH	A0A0D9SFM0;Q149N8-4;Q149N8;Q149N8-2;K4DI94;H7C2W2;Q149N8-5	chr6	q24.3
HADH	A0A0D9SFP2;Q16836;E9PF18;Q16836-3;Q16836-2;A0A0A0MSE2;A0A1W2PNM1;A0A1W2PQ78;A0A1W2PQV5;A0A1W2PRT2;A0A1W2PQ55;A0A1W2PP40	chr4	q25	0.0206957	0.99826	0.960909
UBE2A	A0A0D9SG71;A0A0R4J2E5;P49459;P49459-3;P49459-2;A0A0D9SEZ6	chrX	q24	-0.082292	0.97361	0.781737
ZMYND11	A0A0D9SGD6;E7EV75;Q15326;E7ENI9;B7Z2J6;J3QKD2;Q15326-2;Q15326-6;Q15326-3;B0QZE2;Q15326-5;Q15326-4;A0A0A0MRY2;E9PE09	chr10	p15.3	-0.667796	0.61754	0.00816237
SPTAN1	A0A0D9SGF6;A0A0D9SFF6;A0A5F9ZHC3;A0A1B0GTB7;A0A1B0GUH3;A0A0D9SFH4;A0A1B0GV13;A0A1B0GW19;A0A1B0GWE2;REV__Q04637-7;REV__E7EX73;REV__E9PGM1;REV__E7EUU4;REV__Q04637-8	chr9	q34.11	0.518225	0.83217	0.191946
TBX22	A0A0D9SGI2;Q9Y458	chrX	q21.1	3.22308	0.663888	0.0193373
SYNJ1	A0A0D9SGJ6;J3KQV8;O43426;J3KPK1;C9JFZ1;O43426-4;O43426-2;C9JW66;O43426-5;H7BZ56;H7BZC2;C9J1Z6	chr21	q22.11	0.226949	0.85419	0.295661
DIAPH1	A0A0G2JH68;O60610;A0A140T8Z0;O60610-2;O60610-3;A0A2R8Y5N1;H9KV28;B4E2I7;A0A2R8YEF8	chr5	q31.3	0.571113	0.802305	0.127233
EHMT2	A0A0G2JIS2;Q96KQ7-2;A2ABF8;A0A0G2JIR1;Q96KQ7;A2ABF9;A0A0G2JK64;A0A0G2JRR0;A0A0G2JRN8;H0Y4K5;Q96KQ7-3	chr6	p21.33	0.483713	0.61754	0.0099005
HSPA1B;HSPA1A	A0A0G2JIW1;P0DMV9;P0DMV8;P0DMV8-2;V9GZ37	chr6	p21.33	-0.681448	0.664686	0.0329313
ABHD16A	A0A0G2JJD3;O95870;O95870-2;A0A0G2JI89;F2Z3G6;F2Z3H2	chr6	p21.33	0.604302	0.654245	0.0156409
WDR46	A0A0G2JJL1;A0A140T9L0;H0Y6G3	chr6	p21.32	-0.0179994	0.99826	0.965778
TAPBP	A0A0G2JKZ1;A2AB90;A0A0G2JH37;A0A0A0MSV9;O15533;O15533-3;O15533-2;Q6P1N7;A0A0A0MT98;O15533-4;C9JA35;A0A140T9B2;A0A0G2JJI5	chr6	p21.32	0.883256	0.739236	0.0597354
PCMTD2	A0A0G2JM70;Q9NV79-2;Q9NV79;V9GZ41;Q9NV79-3;V9GYG6;F8W9F3	chr20	q13.33
IGHA2	A0A0G2JMB2;A0A286YEY5;P01877	chr14	q32.33	4.69664	0.61754	0.00641362
CDHR5	A0A0G2JMW3;Q9HBB8-4;Q9HBB8;A0A0G2JP44;Q9HBB8-2	chr11	p15.5
LILRB5	A0A0G2JMX5	chr19	q13.42	-0.547442	0.910072	0.433145
LILRA3	A0A0G2JMY9;Q8N6C8;Q8N6C8-3;A0A0G2JM99;Q8N6C8-2	chrNA		-0.498669	0.917097	0.490324
OCLN	A0A0G2JMZ8;Q16625-5;Q16625-4;Q16625-2;Q16625-3;Q16625	chr5	q13.2	0.536839	0.83217	0.215213
NOMO1;NOMO3;NOMO2	A0A0G2JN29;A0A087X117;Q15155;A0A0G2JP90;A0A087WW46;I3L0Q6;H3BTW1;H3BUC9	chr16	p13.11	0.0985729	0.988765	0.863233
LILRB3;LILRA6;LILRA4	A0A0G2JN67;F8W6G6;A0A0G2JNB3;A0A0G2JLT7;A0A0G2JQ25;A0A0G2JPR9;A0A0G2JPW1;A0A0G2JN08;A0A0G2JPW2;B5ME96;A0A0G2JQ26;A0A0G2JPY1;A0A0G2JPA2;A0A0G2JQ24;F8WD89;A0A0G2JLX9;P59901-2;C9JWL8;P59901;A0A0G2JNG2;A0A075B7A5	chr19	q13.42	0.261819	0.96743	0.750934
LAIR1	A0A0G2JNK8;A0A0G2JMI0;A0A0G2JNU6;A0A140T8W3;A0A0G2JQ50;A0A0G2JP18;A0A0G2JLV7;Q6GTX8-3;Q6GTX8-2;Q6GTX8;A8MZ84;D3YTC8;A0A0G2JM94;Q6GTX8-4;F8WC07	chr19	q13.42	0.275589	0.955744	0.674771
HNRNPCL2	A0A0G2JNQ3;B2RXH8	chr1	p36.21
LILRB2	A0A0G2JNQ7;A0A0G2JNT8;A0A0G2JN35;A0A0G2JPH5;Q8N423-2;Q8N423;Q8N423-4;A0A0G2JM05;A0A0G2JLS7;H7C0C3;A0A0G2JNH0;A0A0G2JNE7;Q8N423-3	chr19	q13.42	0.484947	0.921889	0.501974
KANSL1	A0A0G2JNT7;Q7Z3B3;A0A3B3IT55;A0A1W2PPV8;Q7Z3B3-4;Q7Z3B3-2;A0A1W2PQT4	chr17	q21.31	0.00578321	0.99826	0.979909
BDP1	A0A0G2JNU3;A6H8Y1-7;A6H8Y1-6;A6H8Y1;A6H8Y1-2;A6H8Y1-4;A6H8Y1-3;A6H8Y1-5;A0A0G2JN16;A0A0A0MRX7;H0YCV8;H7C5U4;A6H8Y1-8	chr5	q13.2	-0.35931	0.929804	0.546689
SCRIB	A0A0G2JNZ2;A0A669KB89;A0A0G2JPP5;Q14160;Q14160-3;A0A0G2JMS7;Q14160-2;H0YCG0;A0A669KAX5;H0YDF9	chr8	q24.3	-0.168743	0.848061	0.2693
GBA	A0A0G2JNZ5;A0A0G2JLB3;P04062-4;P04062-2;P04062	chr1	q22	-0.534066	0.83217	0.190406
LILRB1;LILRA1;LILRA3	A0A0G2JP80;Q8NHL6-3;Q8NHL6-4;A0A0G2JLS4;A0A0G2JP64;A0A0G2JNQ6;D9IDM6;A0A0G2JQ15;Q8NHL6-2;Q8NHL6;A0A0G2JNM2;A0A0G2JQ44;A0A0G2JQ46;F6TER3;A0A087WSV6;D9IDM5;A0A0B4J1W1;A8MVE2;A0A087WSX8;Q8NHL6-5;A0A0G2JNR3;A0A0G2JNK9;F6RVM3;O75019-2;A0A0G2JMG0;A0A0G2JLV5;A0A0G2JMJ0	chr19	q13.42	0.176053	0.935594	0.568261
LILRB4	A0A0G2JP84;A0A0A0MSZ8;A0A0G2JP25;C9JST2;A0A0G2JM43;Q8NHJ6-2;Q8NHJ6;A8MUE1;A0A0G2JPA9;A0A0G2JNA7	chr19	q13.42
LILRB4	A0A0G2JPC7;A0A0G2JQ10;A0A0G2JM57;A0A0G2JML1	chr19	q13.42	0.155741	0.97361	0.782426
C4A;C4B	A0A0G2JPR0;A0A140TA49;A0A3B3ISD7	chr6	p21.33	-0.370836	0.955888	0.676453
RAD17	A0A0G2JPT5;O75943-2;O75943;A0A0G2JP78;O75943-4;A0A0G2JNH5;O75943-3;D6RAW6;A0A0G2JP31;H0Y9T7;D6RHU1	chr5	q13.2	-0.123454	0.924694	0.531776
TUBGCP5	A0A0G2JQX1;A0A0G2JPW5;A0A0G2JSA7;A0A087X1Z1;Q96RT8-2;Q96RT8;A0A0G2JR45;A0A0G2JRG1;A0A0G2JQK2;A0A087WVL9;A0A0G2JQK7;A0A0G2JS51;A0A087WVZ8	chr15	q11.2	-0.391229	0.862552	0.313359
GOLGA6L22;GOLGA6L1;GOLGA6L6	A0A0G2JRP8;A0A0G2JP21;Q8N7Z2;A8MZA4;A0A087X1J6;H0YM25	chr15	q11.2
MGAM;MGAM2	A0A0J9YVZ3;E7ER45;A0A0J9YX77;O43451;Q2M2H8	chr7	q34	0.177654	0.980106	0.818879
CRYBG1	A0A0J9YWL0;Q9Y4K1;A0A494C1M5;Q9Y4K1-2;Q96QW7	chr6	q21	0.522376	0.83217	0.229923
PON2	A0A0J9YXF2;Q15165-3;Q15165-1;Q15165;G3XAK4;A0A0J9YXU7;A0A2Q2SAK4;A0A0J9YYF3;A0A0J9YXM1;A0A0J9YYJ1	chr7	q21.3	0.369578	0.922085	0.502404
WDR81	A0A0J9YXM6;Q562E7;Q562E7-4;Q562E7-3;Q562E7-6;Q562E7-5;E9PDG3;Q562E7-2;I3L1G2;C9JCF9;K7ELV8;C9JD20;I3L3U7	chr17	p13.3	-0.37316	0.664686	0.0210049
PLIN4	A0A0J9YXN7;Q96Q06;Q96Q06-2	chr19	p13.3	0.139215	0.989775	0.872649
LIME1	A0A0J9YYD9;A0A087WT39;V9GYI1	chr20	q13.33	-0.744677	0.83217	0.218722
DAAM2	A0A0J9YYF7;Q86T65-4;Q86T65	chr6	p21.2
R3HCC1	A0A0R4J2E2;Q9Y3T6;A0A0D9SF44;Q9Y3T6-3;E5RIQ4;A0A0D9SG39;E5RHX3;E5RIK1;H0YBU3;A0A0D9SFI4	chr8	p21.3	0.455779	0.83217	0.20429
FBF1	A0A0R4J2E4;K7ENL6;Q8TES7-5;Q8TES7;Q8TES7-6;Q8TES7-4;Q8TES7-3;Q8TES7-2	chr17	q25.1
IFRD2	A0A0R4J2F6;Q12894;Q12894-2;H7C444;H7C2Z4;F8WEI6	chr3	p21.31	0.2907	0.935594	0.567314
NRXN1	A0A0R4J2G7;A0A1D5RMU6;E7ERL8;Q9ULB1;Q9ULB1-2;Q9ULB1-3;A0A0D9SEM5;P58400-1;P58400;H0Y568;H7BYC7;A0A1B0GTL0;Q08AH0;Q9ULB1-4;A0A0D9SFY6;A0A0U1RRK7	chr2	p16.3	0.767048	0.85475	0.300389
FOXP2	A0A0U1RQE0;O15409;A0A0U1RQM2;A0A0U1RQY3;A0A0U1RQR8;O15409-9;A8MUV4;O15409-4;O15409-2;Q0PRL4;O15409-6;Q8N6B5;O15409-7;A0A0U1RQE6;O15409-8;O15409-5;C9JQP8	chr7	q31.1	0.0555853	0.992316	0.904584
SH3D19	A0A0U1RQE4;A0A494C1M0;Q5HYK7-2;Q5HYK7;Q5HYK7-3	chr4	q31.3
FASN	A0A0U1RQF0;P49327;A0A0U1RRG3;A0A1B0GTR5;J3KTF0	chr17	q25.3	-0.0387693	0.989775	0.887482
EIF4G3	A0A0U1RQK7	chr1	p36.12	-0.425901	0.663888	0.0192144
ALDH1B1;ALDH1A2	A0A0U1RQK9;Q9UED3	chr9	p13.1	-0.596074	0.950211	0.637796
SHANK3	A0A0U1RQS4;A0A0U1RR93;Q9BYB0-3;Q9BYB0;A0A669KBA8;A0A590UJL3;A0A590UJY5	chr22	q13.33
ERVK3-1	A0A0U1RQV1;A0A0U1RQS5;B3KNS4;A0A0U1RQL9	chr19	q13.43	-0.072576	0.992389	0.910457
SYTL2	A0A0U1RR07;Q9HCH5-13;Q9HCH5;Q9HCH5-15;Q9HCH5-6;Q9HCH5-7;Q9HCH5-8;A0A0U1RQP0;Q9HCH5-11;Q9HCH5-12;A0A0U1RRJ3;E9PS29;Q9HCH5-2;A0A0U1RQH1;E9PK22;E9PS39;E9PQL8;E9PRW5;E9PIB5;E9PPL3;Q9HCH5-9;Q9HCH5-4	chr11	q14.1
SLC12A7	A0A0U1RR18;A0A0G2JNW7;Q9Y666;A0A0G2JQE3;H0YB78	chr5	p15.33
SEC24C	A0A0U1RR49	chr10	q22.2
EXOC6B	A0A0U1RRB6;Q9Y2D4;J3QT38;Q9Y2D4-2;F8W6R7	chr2	p13.2	0.0261948	0.992389	0.912605
NBDY	A0A0U1RRE5;A0A0U1RR68	chrX	p11.21	-0.301627	0.894347	0.394104
PHF14	A0A0U1RRH6;O94880	chr7	p21.3	-0.148078	0.861301	0.310389
MMP24OS	A0A0U1RRL7	chr20	q11.22	-0.702098	0.853621	0.292004
SPATA20	A0A0U1RRL8;Q8TB22;Q8TB22-2;Q8TB22-3;Q8TB22-4;H0Y9M1;H0Y9W3	chr17	q21.33	0.233802	0.920848	0.500302
PTBP1	A0A0U1RRM4;A0A0D9SF20;K7EKJ7;K7EK45;K7ELW5;K7EKX4	chr19	p13.3	-0.259406	0.886531	0.376367
ENAH	A0A0U1RRM6;Q8N8S7-3;Q8N8S7-2;Q8N8S7;A0A075B6E5;A0A0U1RQP7	chr1	q42.12	-0.962307	0.832054	0.18024
HLA-DQB1	A0A0U5Q247;A0A140T981;Q29967;A0A0D5XQ77;A0A140T9Y4;A0A140T9R6;A0A140T8Z5;P01920;A0A140T911;A0A140TA15;A0A140T9Z9	chr6	p21.32	0.138743	0.97361	0.781831
COBLL1	A0A0X1KG75;Q53SF7;Q53SF7-2;A0A0D9SG04;A0A0B4J1Z0;H7C1G2;C9J8C4;C9JAU3;C9J5Y6;C9JK90;C9JWZ0;F8WEK0;REV__O75820-3;REV__O75820-4;REV__O75820-2;REV__O75820	chr2	q24.3	0.396752	0.878253	0.35333
HLA-DPB1	A0A140T915;A0A140T9Y2;A0A182DWE9;A0A140T9T6	chr6	p21.32	-0.966455	0.91082	0.440351
HLA-B	A0A140T953;A0A140TA13	chr6	p21.33
HLA-DMA	A0A140T985;A0A140T9N2;A0A140T9X4;A0A140T9V7;A0A140T9K8;A0A140T9T3;A0A140T9N7;A0A140T9N9;A0A140T9H8;A0A140T9T2;Q5SP00;A0A140T9G2;F6S093;A0A140T9N4;A0A140T9E7;A0A140T9D1;A0A140T9C7;A0A140T995;H0Y732;P28067	chr6	p21.32	0.708073	0.83217	0.183526
MPIG6B	A0A140T9L8;O95866-2;O95866-4;O95866-7;O95866-6;F8WDG3	chr6	p21.33	0.521883	0.922368	0.503212
MPIG6B	A0A140T9V1;A0A0G2JJG8;O95866-5;O95866-3;O95866;B7ZLJ5	chr6	p21.33
HLA-DOB	A0A140T9Z3;P13765	chr6	p21.32
VARS2	A0A140TA40;A0A140T8Y0;A0A140TA35	chr6	p21.33
VARS2	A0A140TA45;A0A0G2JIA5;A0A140TA36	chr6	p21.33	0.641809	0.897986	0.407097
LSM14A	A0A140TA76;K7EMZ9	chr19	q13.11
MICOS13	A0A140TA86;Q5XKP0;K7EIR2;A0A140TA84	chr19	p13.3	0.193381	0.931966	0.55587
TXNRD2	A0A182DWF3;Q9NNW7;A0A182DWF2;Q9NNW7-2;D3YTF8;A0A096LPK7;E7EWK1;A0A096LPD9;Q9NNW7-3;A0A0U1RQX0;Q9NNW7-4;A0A096LPH4;A0A096LPB7;A0A096LP96;A0A096LNY7	chr22	q11.21	0.511045	0.838132	0.250454
HLA-DRB3	A0A182DWH4	chrNA
SELENOP	A0A182DWH7;P49908	chr5	p12
MAGI2	A0A1B0GTH8;A0A1B0GVS6;A0A0D9SFP3;A0A0D9SGF8;A0A0D9SEY4;E7EWI0;A0A0E3D6M1;A0A0D9SGI1;Q86UL8-2;Q86UL8	chr7	q21.11
RAB11FIP5	A0A1B0GTL5;Q9BXF6	chr2	p13.2	-0.127892	0.976818	0.798214
BEGAIN	A0A1B0GTT1;A0A1B0GVM0;Q9BUH8;G3V536	chr14	q32.2
TNRC6C;TNRC6A	A0A1B0GU24;Q9HCJ0;Q9HCJ0-2;H3BRT3	chr17	q25.3	-0.138117	0.960387	0.70543
IRAG2	A0A1B0GU45;Q12912;Q12912-2;F8W9L6;G3V513;F8VRE4;H0YJ39;H0YJC6;G3V3C2;G3V2F6	chr12	p12.1	-0.307287	0.924694	0.529078
EHMT1	A0A1B0GU48;A0A0D9SEQ1;A0A1W2PPZ7;A0A0D9SER9;A0A0D9SFS4;A0A0D9SER3;A0A0D9SFG7;A0A0D9SEP2;A0A1B0GW12;A0A1B0GV89;A0A0D9SF38;A0A0D9SFD7;A0A0D9SEY2;A0A0D9SFM6;A0A1B0GTP4	chr9	q34.3	0.689964	0.790855	0.10981
ACY1;ABHD14A-ACY1	A0A1B0GU86;Q03154;C9JMV9;Q03154-4;Q03154-3;Q03154-2;A0A1B0GV31;A0A1B0GVA5;C9JYZ0;F8WC59;A0A1B0GTG3	chr3	p21.2	0.354237	0.869144	0.329232
KIFBP	A0A1B0GUA3;Q96EK5;A0A6Q8PHL8;A0A6Q8PGG2;A0A6Q8PH45;A0A1B0GUH6;A0A6Q8PH08;A0A1B0GTE6;A0A1B0GW21;A0A0D9SFK7;A0A1B0GTX3;A0A1B0GU96;A0A6Q8PHE6;A0A1B0GTE2;A0A1B0GVY9	chr10	q22.1	-0.526852	0.61754	0.00652897
RALGAPA1	A0A1B0GUI1;Q6GYQ0;Q6GYQ0-5;Q6GYQ0-2;Q6GYQ0-7;Q6GYQ0-6;Q6GYQ0-4;Q6GYQ0-3;H0YJB5;H0YJ04	chr14	q13.2	-0.942134	0.664686	0.0251662
P06493	A0A1B0GUL7	chrNA
ESPN	A0A1B0GUN9;A0A1B0GUS9	chr1	p36.31
UBE2L5	A0A1B0GUS4	chr13	q12.3
EFR3A	A0A1B0GUZ7;Q14156;Q14156-2;Q14156-3;E5RJS1	chr8	q24.22	0.141658	0.939147	0.577972
EHMT1	A0A1B0GV09;A0A0C4DGF8;A0A1B0GWF6	chr9	q34.3	0.198752	0.850239	0.273043
TEPSIN	A0A1B0GV70;Q96N21-2;Q96N21;I3L4S7;I3L3R3	chr17	q25.3	0.066472	0.965404	0.738633
LIN28B	A0A1B0GVD3;Q6ZN17;A0A1B0GTK2;Q6ZN17-2	chr6	q16.3
FAM193A	A0A1B0GVL4;P78312-6;P78312-2;P78312-5;P78312;E7EUR8;P78312-4;D6RFZ4;P78312-3	chr4	p16.3
TCF4	A0A1B0GVR6;H3BTP3;E9PH57;P15884-3;P15884-4;P15884-13;P15884-2;P15884-11;A0A1B0GWD5;A0A1B0GW91;A0A1B0GVB8;G0LNT4;A0A0D9SGE5;A0A0D9SG78;A0A0D9SG55;H3BTZ0;A0A075B723;A0A0D9SEZ3;A0A0D9SEK1;H3BNI2;H3BT24;A0A1B0GUT3;A0A0D9SG61;H3BTC3;A0A0D9SGH7;H3BT95;K7ESI6;A0A0D9SFU5;H3BP59;H3BUQ3;A0A0D9SEX8;H3BMC8;A0A1B0GTP2;A0A6Q8PGE3	chr18	q21.2	0.288289	0.924694	0.525292
ZEB2	A0A1B0GVV8;A0JP08;A0A1B0GV02;O60315-2;O60315;U3KQ51;A0A1B0GW50;A0A6Q8PH34;E7EUW9;A0A1X7SC99;E7ESP8;U3KPV5	chr2	q22.3
DPY19L1	A0A1B0GW05;Q2PZI1;Q2PZI1-2;H7C3M5	chr7	p14.2	-0.215918	0.939147	0.583445
ABHD14A-ACY1;ABHD14A	A0A1B0GW23;C9JMW6;C9J7W8;Q9BUJ0	chr3	p21.2
ING5	A0A1B0GW41;Q8WYH8-2;Q8WYH8;E9PEN0	chr2	q37.3	-0.0303072	0.993151	0.916259
CLN6	A0A1B0GW73;H3BNF1;A0A1B0GTV3;A0A0S2Z5D0;H3BUV4;A0A1B0GUD2;H3BUT1;A0A1B0GTU6;Q9NWW5;H3BRN7;H3BTY4;A0A1B0GU90;Q9NWW5-2	chr15	q23
ZNF654	A0A1B0GWA0;Q8IZM8	chr3	p11.1	0.00367372	0.999806	0.988329
CTSD	A0A1B0GWE8;P07339;A0A1B0GW44;A0A1B0GV23;A0A1B0GVD5;A0A1B0GVP3;A0A1B0GU92;A0A1B0GU03;C9JH19;H7C469;H7C1V0;F8WD96;F8W787;A0A1B0GV01;A0A1B0GVF1	chr11	p15.5	-0.250292	0.91082	0.446413
STXBP1	A0A1B0GWF2;A0A1B0GVQ5;A0A2R8Y5D4;A0A0D9SG72;A0A1B0GTP9;P61764;P61764-2;A0A1B0GW76;A0A0D9SEH5;A0A0D9SFQ7;A0A0D9SFW6;A0A1B0GTD8;A0A0D9SEP9;A0A1B0GVV9;A0A096LP33;A0A096LP52	chr9	q34.11	-0.140683	0.98282	0.828421
[truncated: 9,720 more rows]

## Sheet: 5F
TMT_ID	del17p	TP53_protein	TP53_RNA	TP53.6.S.1	TP53.315.S.1	FXR2_protein	FXR2_RNA	FXR2.620.S.2	FXR2.645.S.1	FXR2.603.S.2	FXR2.620.S.1	FXR2.654.S.1	FXR2.622.S.1	FXR2.566.S.1	FXR2.634.S.1	FXR2.598.T.2	FXR2.601.S.2	FXR2.601.S.1	FXR2.660.S.1	FXR2.453.S.1	FXR2.192.S.1	FXR2.610.T.2	FXR2.499.T.1	FXR2.598.T.1	FXR2.603.S.1	FXR2.637.S.1
[truncated: 114 more rows]
