# Supplementary material for: The proteogenomic landscape of multiple myeloma reveals insights into disease biology and therapeutic opportunities
Source: Nat Cancer. 2024 Jun 28;5(8):1267–84. doi: 10.1038/s43018-024-00784-3 (PMC11358022; doi:10.1038/s43018-024-00784-3)
Supplement: Supplementary file 15 — Statistical source data. [file 43018_2024_784_MOESM15_ESM.xlsx]

## Sheet: 6A
TMT sample ID	chr1q gain status	PFS	PFS.in.months	OS	OS.in.months		PFS model									OS model
TMT10.plex01	0	1	18.3607	1	20.8852
TMT10.plex04	0	0	17.4426	0	17.4754		chr1q gain status = 0									chr1q gain status = 0
TMT10.plex05	0	1	47.5082	0	65.1475		time	n.risk	n.event	survival	std.err	lower 95% CI	upper 95% CI			time	n.risk	n.event	survival	std.err	lower 95% CI	upper 95% CI
TMT10.plex06	0	1	9.70492	1	38.4262		1.05	60	1	0.983	0.0165	0.9515	1			7.21	58	1	0.983	0.0171	0.95	1
TMT10.plex07	0	0	66.7541	0	66.7541		2.3	59	1	0.967	0.0232	0.9223	1			7.41	57	1	0.966	0.024	0.92	1
TMT10.plex08	0	1	15.3443	1	36.5246		3.41	57	1	0.95	0.0283	0.8958	1			13.11	56	1	0.948	0.0291	0.893	1
TMT10.plex10	1	1	2.81967	1	13.541		5.11	56	2	0.916	0.036	0.8478	0.989			18.43	54	1	0.931	0.0334	0.867	0.999
TMT11.plex01	0	0	55.4754	0	55.4754		5.44	54	1	0.899	0.0392	0.8253	0.979			20.89	53	1	0.913	0.0371	0.843	0.989
TMT11.plex03	2	1	26.2295	1	33.4426		5.97	53	1	0.882	0.0419	0.8034	0.968			23.61	52	1	0.896	0.0403	0.82	0.978
TMT11.plex04	0	1	19.3443	1	45.2787		7.21	51	1	0.865	0.0445	0.7815	0.956			23.97	51	1	0.878	0.0432	0.797	0.967
TMT11.plex05	0	1	43.4754	0	65.9672		7.41	50	1	0.847	0.0469	0.7602	0.944			24.52	50	1	0.86	0.0458	0.775	0.955
TMT11.plex07	0	1	32.8852	0	38.7541		9.7	49	1	0.83	0.049	0.7393	0.932			26.39	49	1	0.843	0.0481	0.754	0.943
TMT11.plex08	0	0	3.01639	0	3.01639		10	48	1	0.813	0.051	0.7187	0.919			34.43	46	1	0.825	0.0504	0.731	0.93
TMT11.plex09	2	1	23.4098	1	23.4098		10.82	47	1	0.795	0.0527	0.6985	0.906			34.59	45	1	0.806	0.0525	0.71	0.916
TMT12.plex01	0	1	55.2131	0	55.2131		12.49	46	1	0.778	0.0543	0.6786	0.892			36.52	42	1	0.787	0.0547	0.687	0.902
TMT12.plex02	0	1	12.4918	1	26.3934		15.34	45	1	0.761	0.0558	0.6589	0.878			38.43	40	1	0.767	0.0567	0.664	0.887
TMT12.plex04	0	0	47.1803	0	49.9344		18.33	43	1	0.743	0.0572	0.639	0.864			40.92	36	1	0.746	0.059	0.639	0.871
TMT12.plex05	0	1	18.3279	1	24.5246		18.36	42	1	0.725	0.0586	0.6193	0.85			45.28	31	1	0.722	0.0618	0.61	0.854
TMT12.plex06	1	0	2.59016	0	2.59016		19.34	41	1	0.708	0.0597	0.5998	0.835			46.98	30	1	0.698	0.0643	0.583	0.836
TMT12.plex08	1	1	0.754098	1	0.754098		20.3	40	1	0.69	0.0608	0.5806	0.82			86.26	5	1	0.558	0.135	0.348	0.897
TMT12.plex10	0	1	43.2131	1	86.2623		20.33	39	1	0.672	0.0618	0.5616	0.805			108.13	1	1	0	NaN	NA	NA
TMT13.plex01	0	1	54.7213	0	54.7213		20.49	38	1	0.655	0.0626	0.5427	0.79
TMT13.plex03	0	0	82.2951	0	82.2951		23.97	37	1	0.637	0.0634	0.5241	0.774			chr1q gain status = 1
TMT13.plex04	2	1	4.68852	0	58.5246		24.98	36	1	0.619	0.064	0.5057	0.758			time	n.risk	n.event	survival	std.err	lower 95% CI	upper 95% CI
TMT13.plex05	1	0	0.0327869	0	1.01639		28.13	35	1	0.602	0.0646	0.4874	0.743			0.393	24	1	0.958	0.0408	0.882	1
TMT13.plex07	0	1	23.9672	1	23.9672		28.59	34	1	0.584	0.0651	0.4693	0.726			0.754	23	1	0.917	0.0564	0.813	1
TMT13.plex08	0	1	1.04918	0	30.6885		29.15	33	1	0.566	0.0655	0.4514	0.71			13.541	19	1	0.868	0.0711	0.74	1
TMT13.plex09	1	1	30	0	30		30.26	32	1	0.549	0.0658	0.4336	0.694			31.049	17	1	0.817	0.0833	0.669	0.998
TMT13.plex10	0	1	108.131	1	108.131		30.79	31	1	0.531	0.066	0.416	0.677			32.82	16	1	0.766	0.0924	0.605	0.971
TMT14.plex01	0	1	10.8197	1	13.1148		32.89	30	1	0.513	0.0661	0.3986	0.661			34.885	14	1	0.712	0.1007	0.539	0.939
TMT14.plex02	1	1	49.8033	0	76.918		34.59	29	1	0.495	0.0662	0.3813	0.644			36.23	13	1	0.657	0.1068	0.477	0.903
TMT14.plex03	0	1	20.4918	1	34.5902		36	28	1	0.478	0.0661	0.3642	0.627			42.459	11	1	0.597	0.1126	0.413	0.864
TMT14.plex04	0	1	28.5902	0	57.9016		36.43	27	1	0.46	0.066	0.3473	0.609			60.459	6	1	0.498	0.1306	0.297	0.832
TMT14.plex05	0	1	5.11475	0	73.4754		38.3	26	1	0.442	0.0658	0.3305	0.592			95.016	3	1	0.332	0.161	0.128	0.859
TMT14.plex06	0	1	34.5902	0	44.459		43.21	24	1	0.424	0.0656	0.313	0.574
TMT14.plex08	1	1	57.9672	1	95.0164		43.48	23	1	0.405	0.0653	0.2958	0.556			chr1q gain status = 2
TMT14.plex09	0	0	54.4262	0	54.4262		47.51	21	1	0.386	0.065	0.2777	0.537			time	n.risk	n.event	survival	std.err	lower 95% CI	upper 95% CI
TMT14.plex10	2	0	76.4262	0	76.4262		51.41	19	1	0.366	0.0646	0.2588	0.517			10.9	16	1	0.938	0.0605	0.8261	1
TMT15.plex01	0	1	28.1311	1	46.9836		54.72	16	1	0.343	0.0645	0.2372	0.496			11.5	15	1	0.875	0.0827	0.7271	1
TMT15.plex02	0	0	83.2787	0	83.2787		55.21	15	1	0.32	0.0641	0.2162	0.474			19.5	14	1	0.812	0.0976	0.6421	1
TMT15.plex03	0	1	30.7869	0	35.6066		63.77	12	1	0.293	0.0641	0.1912	0.45			22.8	13	1	0.75	0.1083	0.5652	0.995
TMT15.plex04	1	1	79.6393	0	110.164		67.7	9	1	0.261	0.0647	0.1604	0.424			23.4	12	1	0.688	0.1159	0.4941	0.957
TMT15.plex05	1	1	34.6557	1	36.2295		77.48	6	1	0.217	0.067	0.1188	0.398			23.6	11	1	0.625	0.121	0.4276	0.914
TMT15.plex06	0	1	5.44262	0	50.2951		82.16	5	1	0.174	0.0662	0.0825	0.367			25.3	10	1	0.562	0.124	0.3651	0.867
TMT15.plex08	0	1	77.4754	0	84.3934		108.13	1	1	0	NaN	NA	NA			28.8	9	1	0.5	0.125	0.3063	0.816
TMT15.plex09	2	1	12.9508	1	39.4098											33.4	8	1	0.438	0.124	0.251	0.763
TMT16.plex02	0	1	7.40984	1	7.40984		chr1q gain status = 1									35.9	7	1	0.375	0.121	0.1992	0.706
TMT16.plex03	2	1	31.4754	1	52.0656		time	n.risk	n.event	survival	std.err	lower 95% CI	upper 95% CI			39.4	6	1	0.312	0.1159	0.1511	0.646
TMT16.plex04	0	0	102.426	0	102.426		0.393	23	1	0.9565	0.0425	0.87671	1			52.1	4	1	0.234	0.1101	0.0933	0.589
TMT16.plex05	2	1	41.5738	0	46.3934		0.754	22	1	0.913	0.0588	0.80485	1
TMT16.plex06	0	1	63.7705	0	63.7705		2.82	20	1	0.8674	0.0714	0.73819	1
TMT16.plex07	1	1	4.52459	1	31.0492		4.525	19	1	0.8217	0.0809	0.67751	0.997
TMT16.plex08	0	0	69.7705	0	69.7705		6.295	18	1	0.7761	0.0884	0.62086	0.97
TMT16.plex09	2	1	22.9836	1	28.7541		12.262	17	1	0.7304	0.0942	0.56725	0.941
TMT2.plex03	0	1	10	1	18.4262		16.262	16	1	0.6848	0.0988	0.51614	0.909
TMT2.plex05	0	1	5.96721	0	100.754		18.164	15	1	0.6391	0.1022	0.46717	0.874
TMT2.plex08	2	1	10.8525	1	22.8197		21.279	14	1	0.5935	0.1046	0.42013	0.838
TMT2.plex09	0	0	77.3443	0	77.3443		22.492	13	1	0.5478	0.106	0.37486	0.801
TMT3.plex02	2	1	5.60656	1	11.4754		25.148	12	1	0.5022	0.1066	0.33127	0.761
TMT3.plex04	0	1	51.4098	0	103.049		25.311	11	1	0.4565	0.1062	0.28934	0.72
TMT3.plex05	0	1	5.11475	0	41.082		30	10	1	0.4109	0.105	0.24904	0.678
TMT3.plex06	0	0	6.59016	0	6.59016		34.656	8	1	0.3595	0.1036	0.20433	0.633
TMT3.plex07	1	1	87.4098	0	101.934		36.197	7	1	0.3082	0.1008	0.16234	0.585
TMT3.plex08	0	1	20.2951	1	23.6066		49.803	5	1	0.2465	0.0977	0.11341	0.536
TMT3.plex09	0	0	60.918	0	60.918		57.967	4	1	0.1849	0.0906	0.07075	0.483
TMT4.plex02	0	1	36.4262	0	44.0328		58.656	3	1	0.1233	0.0786	0.03531	0.43
TMT4.plex03	0	1	30.2623	1	40.918		79.639	2	1	0.0616	0.0587	0.00953	0.398
TMT4.plex05	1	1	22.4918	1	42.459		87.41	1	1	0	NaN	NA	NA
TMT4.plex07	1	1	0.393443	1	0.393443
TMT4.plex08	0	0	51.6393	0	51.6393		chr1q gain status = 2
TMT4.plex09	0	1	82.1639	0	82.1639		time	n.risk	n.event	survival	std.err	lower 95% CI	upper 95% CI
TMT4.plex10	0	1	7.21311	1	7.21311		4.69	16	1	0.9375	0.0605	0.82609	1
TMT5.plex01	0	1	24.9836	1	34.4262		5.61	15	1	0.875	0.0827	0.72707	1
TMT5.plex02	1	1	6.29508	0	6.4918		8.1	14	1	0.8125	0.0976	0.64209	1
TMT5.plex06	0	1	3.40984	0	39.9016		10.85	13	1	0.75	0.1083	0.5652	0.995
TMT5.plex07	1	0	42.8852	0	42.8852		12.95	12	1	0.6875	0.1159	0.49409	0.957
TMT5.plex09	0	1	36	0	36		13.15	11	1	0.625	0.121	0.42761	0.914
TMT6.plex01	2	1	15.1148	1	23.5738		15.11	10	1	0.5625	0.124	0.36513	0.867
TMT6.plex02	2	1	25.6066	0	56.3607		18.26	9	1	0.5	0.125	0.30632	0.816
TMT6.plex06	1	1	21.2787	1	60.459		19.11	8	1	0.4375	0.124	0.25101	0.763
TMT6.plex07	0	0	66.3934	0	66.3934		22.98	7	1	0.375	0.121	0.19921	0.706
TMT6.plex08	2	1	8.09836	1	10.8525		23.41	6	1	0.3125	0.1159	0.15108	0.646
TMT6.plex09	1	1	12.2623	1	32.8197		25.61	5	1	0.25	0.1083	0.10699	0.584
TMT6.plex10	0	1	38.2951	0	38.1967		26.23	4	1	0.1875	0.0976	0.06761	0.52
TMT7.plex01	0	0	47.6066	0	47.6066		31.48	3	1	0.125	0.0827	0.03419	0.457
TMT7.plex03	2	1	13.1475	1	19.541		41.57	2	1	0.0625	0.0605	0.00937	0.417
TMT7.plex04	0	1	2.29508	0	39.4754
TMT7.plex05	0	1	67.7049	0	67.7049
TMT7.plex06	1	1	36.1967	0	66.8197
TMT7.plex07	0	1	29.1475	0	50.0984
TMT7.plex08	1	1	58.6557	0	59.3443
TMT8.plex01	0	0	42.7541	0	43.6393
TMT8.plex06	1	1	18.1639	0	41.0164
TMT8.plex07	1	0	33.2459	0	34.3607
TMT8.plex09	1	1	25.1475	0	46.0656
TMT9.plex01	2	1	19.1148	1	35.9344
TMT9.plex03	2	1	18.2623	1	25.3115
TMT9.plex05	1	1	16.2623	0	53.4426
TMT9.plex06	0	1	20.3279	0	28.1311
TMT9.plex07	1	1	25.3115	1	34.8852

## Sheet: 6B
ID	Protein.IDs	Chromosome.Name	Band	logFC	adj.P.Val	P.Value
CDK1	A0A024QZP7;P06493;P06493-2;A0A087WZZ9;E5RIU6	chr10	q21.2	0.769624	0.0893894	0.0056619
SERPINB6	A0A024QZX5;A0A087X1N8;P35237;A0A2R8YD12;A0A2R8Y6A7;A0A2R8YDD0;A0A2R8Y517	chr6	p25.2	-0.584569	0.493198	0.159331
TADA2A	A0A024R0Y4;O75478;A0A087WTV5;A0A087WWR4;O75478-2	chr17	q12
GRAMD1B	A0A024R3M2;J3KNL5;A0A1B0GWG7;A0A1B0GUD6;Q3KR37-2;Q3KR37;Q3KR37-4;E9PRD6;A0A2R8Y5X2;A0A0J9YY71;A0A0J9YXF6;A0A0J9YXZ1;Q3KR37-3	chr11	q24.1
HDLBP	A0A024R4E5;Q00341;H0Y394;H7C0A4;H7C2D1;H7BZC3;C9JIZ1;C9J5E5;C9JZI8;C9JES8;C9JHZ8;C9JHS7;C9JK79;C9JT62;H7C3D0;C9JEJ8;C9JBS3;C9JQ82;C9JMQ6;C9J739;C9JHS9	chr2	q37.3	-0.329592	0.448565	0.125755
SLCO2B1	A0A024R5I4;O94956;O94956-3;E9PN87;E9PIU9;E9PI53;A0A0A0MTF1;E9PRW4;O94956-2;O94956-4	chr11	q13.4
SERPINA1;SERPINA2	A0A024R6I7;A0A0G2JRN3;G3V544;G3V5R8;G3V387;A0A0G2JPK4	chr14	q32.13
GFI1B	A0A024R8F3;A0A1B0GTD0;Q5VTD9-2;Q5VTD9	chr9	q34.13
PSMA2	A0A024RA52;P25787;C9JCK5;H3BT36;H7C402	chr7	p14.1	-0.0684758	0.810348	0.546821
ELOA	A0A024RAC6;Q14241	chr1	p36.11	-0.213186	0.30804	0.0572772
NUDT4B;NUDT4;NUDT10	A0A024RBG1;Q9NZJ9-2;Q9NZJ9-3;Q8NFP7	chr1	q21.2
ZSCAN26	A0A024RCN4;Q16670;A0A087X2F1;Q16670-2;B4DMT1;A0A087WXM4;A0A087WXH0	chr6	p22.1	0.667354	0.0595419	0.00294145
MISP3	A0A044PY82;Q96FF7	chr19	p13.12
TMCO4	A0A075B6H3;Q5TGY1-2;Q5TGY1	chr1	p36.13	-0.453921	0.142823	0.0123066
KAT14	A0A075B6H4;Q9H8E8-2;Q9H8E8	chr20	p11.23	0.0686255	0.891053	0.699964
IGLV4-69	A0A075B6H9	chr22	q11.22
IGLV8-61	A0A075B6I0	chr22	q11.22
IGKV1-27;IGKV1-8;IGKV1-9	A0A075B6S5;A0A0C4DH67;A0A0C4DH69	chr2	p11.2
AMBRA1	A0A075B6T1;Q9C0C7-4;Q9C0C7-3;Q9C0C7;Q9C0C7-5;Q9C0C7-2;Q9C0C7-6;H0YE34	chr11	p11.2
KBTBD4	A0A075B6T4;Q9NVX7;Q9NVX7-2;E9PL18;E9PQ38;E9PJ66;E9PJY1;E9PM58	chr11	p11.2	-0.445317	0.410283	0.102423
EPPK1	A0A075B730;P58107	chr8	q24.3	-0.26489	0.754994	0.450776
MAGEA9B;MAGEA9	A0A075B7A9;P43362;A0A075B798;A0A075B794	chrX	q28
IGHV3OR16-12	A0A075B7B8	chr16	p11.2
IGHV1OR15-1	A0A075B7D0	chr15	q11.2
BCL2L12	A0A087WSV0;Q9HB09-3;Q9HB09;I6LJZ7;M0QZM6	chr19	q13.33
ZNF404;ZNF420	A0A087WSV7;Q494X3;Q8TAQ5-2;Q8TAQ5	chr19	q13.31
ZNF628	A0A087WSX5;Q5EBL2	chr19	q13.42	-0.609349	0.276368	0.0449893
DCAF13	A0A087WT20;Q9NV06;B3KME9;E5RHM4;A0A087X1F8;Q9NV06-2	chr8	q22.3	-0.147776	0.613387	0.267535
UBXN8	A0A087WT23;A0A087WV67;O00124-3;O00124;A0A087WUA4;O00124-2	chr8	p12	0.438264	0.505727	0.167712
TTR	A0A087WT59;P02766	chr18	q12.1	-0.501111	0.559526	0.215365
JMJD4	A0A087WT84;Q9H9V9-2;Q9H9V9	chr1	q42.13
COL1A2	A0A087WTA8;P08123	chr7	q21.3	0.454756	0.741091	0.427983
IL6R	A0A087WTB5;P08887-2;P08887;H0Y9B1;D6R9R8;H0Y949	chr1	q21.3	0.812294	0.281741	0.047047
GIMAP1-GIMAP5;GIMAP5	A0A087WTJ2;Q96F15;Q96F15-2	chr7	q36.1	-0.287191	0.661606	0.325644
CNTN5	A0A087WTT8;A0A0A0MQX5;O94779-4;O94779-2;O94779	chr11	q22.1
ALMS1	A0A087WTU9;Q8TCU4-2;Q8TCU4;A0A087WV20;Q8TCU4-3;A0A494C1N9;A0A494BZW1;A0A494C0F1;A0A494C003	chr2	p13.1	0.0915311	0.892554	0.702344
GBA3	A0A087WTY7;Q9H227;A0A087WWR5;Q9H227-2	chr4	p15.2	-1.15608	0.297764	0.0533944
CMIP	A0A087WU05;A0A087WUL1	chr16	q23.2
MICOS10;MICOS10-NBL1	A0A087WU07;Q5TGZ0-2;Q5TGZ0;R4GMM1;R4GNA1	chr1	p36.13	0.327497	0.625919	0.279321
ELF4	A0A087WU18;Q99607	chrX	q26.1
MAGT1	A0A087WU53;Q9H0U3;Q9H0U3-2	chrX	q21.1	0.245302	0.728211	0.411803
CTNNBL1	A0A087WUB9;Q8WYA6;Q8WYA6-4;Q8WYA6-3;Q8WYA6-2;A2A2P1	chr20	q11.23	0.0771064	0.73362	0.419164
SPCS2	A0A087WUC6;Q15005;E9PL01;E9PI68;E9PRB9;H0YE04	chr11	q13.4	-0.0069086	0.99387	0.981332
OSTC	A0A087WUD3;Q9NRP0;Q9NRP0-2	chr4	q25	0.145743	0.923056	0.786546
HNRNPDL	A0A087WUK2;O14979;REV__Q8N0S2-3;REV__Q8N0S2-2;REV__A0A0B4J1R9;REV__Q8N0S2	chr4	q21.22	0.197447	0.532122	0.191824
NR2C1	A0A087WUK4;P13056-2;P13056-3;P13056	chr12	q22	-0.336637	0.61094	0.264428
PSMB3	A0A087WUL2	chr17	q12	0.197398	0.839333	0.603019
GPX1	A0A087WUQ6;P07203;A0A2R8Y6B6;P07203-2	chr3	p21.31	-1.09094	0.00284395	3.821e-05
PTBP1	A0A087WUW5	chr19	p13.3	0.337317	0.490569	0.157013
ARL15	A0A087WUW9;Q9NXU5;A0A0B4J222;R4GN67	chr5	q11.2	-0.60016	0.0855108	0.00520082
MYCBP	A0A087WV05;Q99417	chr1	p34.3	-0.173126	0.464572	0.137381
OSCAR	A0A087WV17;Q8IYS5-4;Q8IYS5-5;Q8IYS5;Q8IYS5-7;A0A0A0MR14;A0A0A0MRF2;A0A087X1R2;A0A0G2JMM7;A0A087X0P3;Q8IYS5-6;Q8IYS5-2;Q8IYS5-3	chr19	q13.42	-0.225225	0.790881	0.512523
LAMTOR4	A0A087WV46;C9JXA7;Q0VGL1;A0A087WT92	chr7	q22.1	-0.502313	0.0701988	0.00379795
BORA	A0A087WV86;Q6PGQ7-2;Q6PGQ7;H3BLY2	chr13	q21.33
DMD	A0A087WV90;A0A5H1ZRP8;A0A087WTU7;A0A075B6G3;P11532-4;P11532-11;P11532;P11532-3;P11532-2;Q4G0X0;Q14174	chrX	p21.1	-0.436276	0.326825	0.0638158
SELENOT	A0A087WVA1;P62341;Q6IAK0;F8WBD0	chr3	q25.1	0.324729	0.474537	0.14482
TEX2	A0A087WVA8;Q8IWB9;Q8IWB9-2;J3KRZ8	chr17	q23.3	0.23908	0.541382	0.198406
LENG9	A0A087WVD1	chr19	q13.42	0.433898	0.387889	0.092133
RUSC1	A0A087WVK5;A0A087WW20;Q9BVN2-2;A0A087WX95;Q9BVN2-3;Q9BVN2;A0A087WYU8;Q9BVN2-4;A0A087WYB2	chr1	q22
CD177	A0A087WVM2;Q8N6Q3;Q8N6Q3-2;A0A087X113;Q8N6Q3-3	chr19	q13.31	0.0702563	0.962584	0.881406
STK4	A0A087WVN8	chr20	q13.12
UHRF1	A0A087WVR3;A0A087WTW0;Q96T88;Q96T88-2;A0A087WWG9	chr19	p13.3	0.111976	0.86591	0.650263
MOB2	A0A087WVS8;Q70IA6-2;Q70IA6;Q70IA6-3	chr11	p15.5	-0.232492	0.341398	0.07036
NME4	A0A087WVT9;H0Y6J0;Q4TT34;F2Z2X0;O00746	chr16	p13.3	-0.219066	0.848732	0.617278
PSMB2	A0A087WVV1	chr1	p34.3	0.110009	0.906008	0.741783
ALOX5AP	A0A087WW23;P20292	chr13	q12.3	-0.41695	0.536173	0.194799
SELENOI	A0A087WW58;C9JAG1	chr2	p23.3	0.0437776	0.963342	0.887824
C11orf96	A0A087WW59;Q7Z7L8	chr11	p11.2	-1.28807	0.0606741	0.0030206
ABCB7	A0A087WW65;A0A5F9ZA98;O75027-3;O75027;O75027-2;A0A590UJS8;B4DGL8;A0A2R8Y473;E9PJR8;A0A2R8YF35;E9PNQ5	chrX	q13.3	0.598298	0.0883315	0.00549952
KIF1B;KIF1A	A0A087WWA3;Q4R9M9;O60333-2;O60333;O60333-4;A0A0U1RQL3;A0A6Q8PFE9;C9JBH1;A0A6Q8PFR1;A0A6Q8PGE4;A0A3B3ITW4	chr1	p36.22	0.112591	0.784138	0.49719
SELENOM	A0A087WWF1;Q8WWX9	chr22	q12.2	0.0537298	0.930551	0.80285
BICRA	A0A087WWH3;Q9NZM4-2;Q9NZM4	chr19	q13.33	-0.315981	0.276368	0.0449639
LRMDA	A0A087WWI0;Q9H2I8;A0A087WZZ7;M0R2H0	chr10	q22.2	0.075982	0.94291	0.829353
RSBN1	A0A087WWP8;Q5VWQ0;A0A0C4DGT8;A0A0C4DH79;Q5VWQ0-4	chr1	p13.2	-0.303062	0.14469	0.0126321
ARR3	A0A087WWQ5;P36575-2;P36575	chrX	q13.1
CABIN1	A0A087WWW8;Q9Y6J0-2;Q9Y6J0;B5MEB3;C9JT60;C9J068	chr22	q11.23	0.0180316	0.962969	0.886374
RIN3	A0A087WWY9;Q8TB24;Q8TB24-4;H0YJ83;G3V2I7	chr14	q32.12	-0.292036	0.692426	0.362423
CDH1	A0A087WX17;A0A087WU43;A0A087WXI5;P12830-2;P12830;H3BNC6;J3QKP1;H3BVI7	chr16	q22.1
IQCE	A0A087WX19;A0A087WX45;Q6IPM2-2;Q6IPM2-3;Q6IPM2-4;Q6IPM2;H7C427;C9J5R6	chr7	p22.3
PDE4DIP	A0A087WX83;A0A075B749;Q5VU43-3;Q5VU43;Q5VU43-4;Q5VU43-6;Q5VU43-7;H0YCH7;H0YEW6;A0A087X229;H0YCY0	chr1	q21.2
ZNF630	A0A087WXA8;Q2M218-2;Q2M218;B2ZWG9;A0A0D9SER6;B2ZWG8	chrX	p11.23
ST3GAL6	A0A087WXB8;Q9Y274;C9J480;C9J0E2;C9IZL6;C9JXM2;C9JWJ3;C9J9Y4;Q9Y274-2;C9JMW7;C9JWI9;F2Z2F4	chr3	q12.1	0.0498841	0.954207	0.857541
NDUFA10	A0A087WXC5;O95299;E7ESZ7;O95299-2;C9J6X0;Q8N1B9;H7C2W5;H7C1Y7;H7C2X4	chr2	q37.3	0.0879173	0.870717	0.661238
SLC9A7	A0A087WXD1;Q96T83	chrX	p11.3
GPR155	A0A087WXK4;Q7Z3F1	chr2	q31.1
VPS11	A0A087WXL6;B7Z879;A0A0G2JS92;A0A087X2J4	chr11	q23.3	-0.0831357	0.912193	0.755616
RPL17;RPL17-C18orf32	A0A087WXM6;J3QQT2;J3KRX5;A0A0A6YYL6;P18621;P18621-3;J3QLC8;J3KRB3;A0A087WWH0;J3QS96;A0A0A0MRF8;P18621-2;A0A087WY81;J3KSJ0	chr18	q21.1	-0.0011847	0.998442	0.993087
MTSS2	A0A087WXN9;Q765P7;Q765P7-2;H3BPV0;I3L2G4	chr16	q22.1
AZU1	A0A087WXP0	chr19	p13.3
HEATR6	A0A087WXZ7;K7EIX2;Q6AI08;K7ELR8;K7EK31;K7EKB1;K7ESP5	chr17	q23.1	-0.0248185	0.962969	0.884399
VTA1	A0A087WY55;Q9NP79;Q5TGM0;Q9NP79-2	chr6	q24.1	0.124044	0.704282	0.380265
NEK3	A0A087WY58;P51956-2;P51956;F8VV00;A0A087X203;A0A087X030;F8VTT4	chr13	q14.3	0.184626	0.764892	0.467031
AP2M1	A0A087WY71;Q96CW1-2;Q96CW1;E9PFW3;C9JGT8;C9JJD3;C9JTK4;C9JPV8;H7C4C3	chr3	q27.1	-0.0093363	0.9754	0.91748
UBE2D3;UBE2D2	A0A087WY85;P61077;P61077-3;D6RAH7;H9KV45;P61077-2;D6RFM0;P62837-2;D6RAW0;D6RA11;D6R9F6;D6R933;D6RGD0;D6R980;D6RIZ3	chr4	q24	0.183708	0.497264	0.162673
KCNN3	A0A087WYJ0;Q9UGI6;Q9UGI6-3;Q9UGI6-2	chr1	q21.3	-0.426793	0.651449	0.309979
WNK3	A0A087WYK2;Q9BYP7-3;Q9BYP7-4;Q9BYP7-2;Q9BYP7;B1AQN8	chrX	p11.22
KIAA0586	A0A087WYM5;A0A494C0M8;A0A494C171;Q9BVV6-2;Q9BVV6-4;Q9BVV6;Q9BVV6-3;A0A494C0Z1;A0A494C075;G3V4J0;G3V2T5;A0A494C058;A0A494C133;A0A494C1C3	chr14	q23.1	1.76489	0.24735	0.0359415
SELENOH	A0A087WYP2;Q8IZQ5;H0YE28;H3BV83	chr11	q12.1	-0.439942	0.0826135	0.00489576
ZNF2	A0A087WYR5;Q68CY6;Q9BSG1-3;Q9BSG1-4;Q9BSG1	chr2	q11.1
SYNJ2BP-COX16;COX16	A0A087WYV9;A0A087X1F5;A0A087WX56;A0A087WTA2	chr14	q24.2	-0.218561	0.625298	0.27889
FRMPD4	A0A087WYX8;A0A5F9ZHT2;A0A5F9ZH12;A0A1W2PQW0;A0A6Q8PH73;A0A590UJL7;Q14CM0;A0A590UJI1	chrX	p22.2
SETDB2	A0A087WYZ9;Q96T68-2;Q96T68-3;Q96T68;X6R383	chr13	q14.2	-0.131398	0.744021	0.431989
RAVER1	A0A087WZ13;E9PAU2;Q8IY67-2;Q8IY67;K7EKR9;K7EQG2;Q8IY67-3;K7ERR4	chr19	p13.2	0.0500408	0.854833	0.631579
ALG9;FDXACB1	A0A087WZ62;Q9H6U8;Q9H6U8-3;H0YCW6;Q9H6U8-2;Q9H6U8-4;A0A087WTZ3;A0A087WVC0;A0A087WZY8;A0A087WX16;A0A087WV58;Q9BRP7;F6VJS9;B3KUL3;Q9BRP7-2	chr11	q23.1	-0.105845	0.868341	0.655631
TMEM120A	A0A087WZA9;A0A024R4K9;A0A087X266;Q9BXJ8-2;Q9BXJ8	chr7	q11.23	0.0929519	0.904098	0.736206
HMGN3	A0A087WZE9;Q15651-2	chr6	q14.1	0.242657	0.671382	0.336616
PEG10	A0A087WZG9;B4DSP0;Q86TG7-2;A0A087WXK2;A0A087WUL4;A0A087WX23;Q86TG7	chr7	q21.3
IDH3B	A0A087WZN1;O43837;A0A087X2E5;O43837-2;O43837-3;A0A0D9SG66	chr20	p13	-0.0631412	0.927736	0.797635
LIME1	A0A087WZP9	chr20	q13.33	-1.23809	0.113582	0.00814807
PCSK6	A0A087WZR0;A0A087WY68;P29122-2;P29122-8;P29122;P29122-7;H7BXT3;H0Y3Q0;P29122-5;P29122-4;H0YKZ4;P29122-3;P29122-6;H0YMW5;A0A087X025;A0A0J9YW51	chr15	q26.3
FCGR3B;FCGR3A	A0A087WZR4;H0Y4U3;H0Y755;E9PNY5;A0A087WU90	chr1	q23.3	-0.53125	0.450195	0.127778
METTL7B	A0A087WZT2;Q6UX53	chr12	q13.2	-0.126015	0.910574	0.752185
KIZ	A0A087X032;A0A087WTH3;A0A087X251;A0A087X0T6;Q2M2Z5-5;Q2M2Z5-2;Q2M2Z5-3;Q2M2Z5-4;Q2M2Z5;A0A087WX12	chr20	p11.23
CTSH	A0A087X0D5;P09668;E9PKT6;A0A3B3IRM7	chr15	q25.1	-0.188223	0.788566	0.504385
MARK1;MARK4	A0A087X0I6;Q9P0L2;B4DIB3;Q9P0L2-3;Q9P0L2-2;K7EN95;K7EK17;K7EKG8;Q6IPE9	chr1	q41
OXA1L	A0A087X0L7;J3KNA0;Q15070-2;Q15070;E7EVY0;C9JC63;Q15070-3	chr14	q11.2	0.217785	0.658331	0.319445
SLC4A1AP	A0A087X0M4;Q9BWU0;A0A087WWF4;H7C256	chr2	p23.3	0.29739	0.195884	0.0218561
SELENOO	A0A087X0Q9;Q9BVL4	chr22	q13.33	0.167125	0.627731	0.282284
SNX12	A0A087X0R6;Q9UMY4;Q9UMY4-1;Q9UMY4-3	chrX	q13.1	-0.171395	0.441505	0.122459
SLC1A3	A0A087X0U3;P43003-2;P43003;A0A087WT87	chr5	p13.2	-0.0678961	0.945376	0.835813
OAS2	A0A087X0V5;P29728;F8W1C5;P29728-3;F8VPI5	chr12	q24.13	-0.422132	0.474295	0.144517
ACOT2;ACOT6;ACOT4	A0A087X0W7;A0A087WT95;P49753;P49753-2;A0A2R8Y7H3;Q8N9L9	chr14	q24.3	0.111823	0.86053	0.639405
SEPTIN8	A0A087X142;A6NMH6;A6NFQ9;F8W8I8;Q92599-2;Q92599-4;Q92599;Q92599-3;C9JV02;A0A0A0MRP8;C9J4G8	chr5	q31.1	-0.357369	0.51485	0.175714
SSBP2;SSBP4	A0A087X159;P81877-4;P81877-5;P81877-3;P81877;P81877-2;D6RAC5;U3KQ46;H0Y9V4	chr5	q14.1	-0.51542	0.464572	0.137535
SRCIN1	A0A087X165;Q9C0H9;A0A087WU33;A0A087WVV7;A0A590UJ70;Q9C0H9-2	chr17	q12	0.678308	0.467706	0.140042
ARFIP2	A0A087X1E4;P53365;P53365-3;P53365-2;E9PRV8;E9PPY7	chr11	p15.4	-0.244017	0.442591	0.123072
SELENOF	A0A087X1G7;O60613;A0A0J9YX89;A0A3B3IT39;A0A087WXL0;A8MZD0;O60613-2	chr1	p22.3	0.0215265	0.979729	0.931306
GPX3	A0A087X1J7;P22352;H0YBE4;E5RG32;H0YC19	chr5	q33.1	0.0547927	0.973251	0.911363
CADPS2;CADPS	A0A087X1P3;F8W8P5;H0Y8B5;H7C4P2;H7C4T6;H0YFP0	chr7	q31.32
CD48	A0A087X1S7;P09326;P09326-2	chr1	q23.3	0.262887	0.772894	0.480042
CADM1	A0A087X1W8;A0A0A0MTJ8;X5DQS5;Q9BY67-5;Q9BY67;Q9BY67-4;Q9BY67-3;A0A087X0T8;Q9BY67-2;F5H8J9;F5H125;F5H0H5;H0YG94	chr11	q23.3	-0.73461	0.425812	0.111842
PSME2	A0A087X1Z3;Q9UL46;H0YM70;H0YKU2;H0YLG1;H0YLD2	chr14	q12	-0.468819	0.311657	0.0585449
CIP2A	A0A087X211;Q8TCG1;Q8TCG1-2;F8WAX6;F8WF26	chr3	q13.13	0.467867	0.264694	0.0409298
C1S;MASP1	A0A087X232;P09871;F8WCZ6;H0Y5D1;F5H7T4;B5MCV4;C9JMA2	chr12	p13.31	-0.615685	0.373477	0.0844166
WASHC4	A0A087X256;Q2M389;Q2M389-2;F8VYH7;F8W1W1;F8VNZ5	chr12	q23.3	-0.167898	0.424186	0.110881
BSG	A0A087X2B5;P35613-2;P35613;P35613-4;I3L192;A0A087WUV8;P35613-3;R4GMX5;R4GN83;A0A2R8YDZ0	chr19	p13.3	-0.251487	0.536089	0.194345
DIPK1A	A0A087X2C2;A0A087WZ97;Q5T7M9;A0A087WZK6;Q5T7M9-2	chr1	p22.1	-0.295065	0.645596	0.303384
MRPL45	A0A087X2D5;Q9BRJ2;A0A0G2JMS5;A0A087WU62	chr17	q12	0.30813	0.276368	0.0450359
SPAG9	A0A087X2D8;O60271-4;O60271-2;O60271-9;O60271-5;H0YBS5;H0Y981	chr17	q21.33	-0.173973	0.464572	0.137207
PSMC6	A0A087X2I1;P62333;H0YJC0;H0YJS8;H0YJX2;H0YJT1;H0YJE9;H0YJD2;H0YJY8	chr14	q22.1	0.223504	0.0846467	0.00512795
GPX4	A0A087X2I2;A0A087WT12;P36969-2;P36969;K7ERP4;K7EJ20;K7EKX7;K7ENB4;R4GNE4;A0A0A0MTT1;A0A087X247	chr19	p13.3	-0.457333	0.120592	0.00914276
WDR20	A0A088AWN2;Q8TBZ3-6;Q8TBZ3-2;Q8TBZ3-4;Q8TBZ3-5;Q8TBZ3;Q8TBZ3-7;H0YNU0;H0YKE8;Q8TBZ3-8;Q8TBZ3-3	chr14	q32.31	-0.337514	0.115617	0.00855753
NARF	A0A088AWN8;Q9UHQ1-3;Q9UHQ1;Q9UHQ1-2;E7EP87;E9PH27;Q9UHQ1-4;J3KS48;J3KT43;J3KRH7;J3QRB0;J3KTP5;J3KTG5;J3QL28;J3QSD9	chr17	q25.3	-0.0496569	0.969273	0.903926
GATD3B	A0A096LNH5	chr21	p12	-0.341874	0.746398	0.436324
DOCK1	A0A096LNH6;Q14185	chr10	q26.2	0.648673	0.684454	0.354132
ATRX	A0A096LNL9	chrX	q21.1
CDKL5	A0A096LNR9;A0A1B0GUM4;A0A669KBC2;O76039;O76039-1;A0A1B0GTX4	chrX	p22.13
GET1;GET1-SH3BGR	A0A096LNT6;A0A3B3IUG4;B4DLW3;H7BYE5;A0A3B3ISA8;H7C384;B7Z1T1;A0A3B3ISE9;A0A3B3ITX9;O00258-2;O00258;C9JLV3	chr21	q22.2	0.532439	0.348904	0.0732107
AAK1	A0A096LP25;Q6ZSR9	chr2	p13.3	0.129301	0.722714	0.406006
CD99	A0A096LP69;A8MQT7;P14209-2	chrX	p22.33	-0.180477	0.8613	0.641532
UTY	A0A096LPD8;F5H3N7;F5GWV3;A0A087X0Y2;F5H8B4;O14607-3;O14607;O14607-4;A0A087X248;A0A087X2I9;O14607-5;O14607-2	chrY	q11.221
SAA2-SAA4;SAA4	A0A096LPE2;P35542	chr11	p15.1	-0.138057	0.949696	0.848414
GATD3A;GATD3B	A0A096LPI6;P0DPI2;A0A0B4J2D5;H7C2G3;P0DPI2-2;A0A0B4J2D5-2;H7C1F6	chr21	q22.3	-0.201221	0.748976	0.441515
GPS1	A0A096LPJ3;J3QLT0	chr17	q25.3	0.00430088	0.992123	0.977245
RTF2	A0A0A0MQR2;Q9BY42;A2A2L5;A2A2L6	chr20	q13.31	0.160069	0.583572	0.234164
PHF20L1	A0A0A0MQS0;F8W9L8;A8MW92;A8MW92-4;A8MW92-2;A8MUE8;A8MXR8;E9PM57;A0A0D9SG14;E5RK91;H0YC05;H0YDF7	chr8	q24.22	0.0435955	0.910153	0.751008
WDR83OS	A0A0A0MQS5;Q9Y284	chr19	p13.13	-0.199053	0.848732	0.618086
RHAG	A0A0A0MQS8;A0A2R8YEH1;Q02094;Q9UHG9;A0A087WZZ4	chr6	p12.3	0.0503982	0.978882	0.930093
FGF2	A0A0A0MQV6;P09038-2;P09038-3;P09038-1;P09038	chr4	q28.1	-0.65933	0.58051	0.231271
SETD1B	A0A0A0MQV9;Q9UPS6-2;Q9UPS6	chr12	q24.31
MYEF2	A0A0A0MQW0;Q9P2K5-2;A0A0C4DGV1;H0YN19;H0YKS1;A0A087WWC8;Q9P2K5-4	chr15	q21.1	0.247436	0.657919	0.318421
PPM1K	A0A0A0MQZ4;Q8N3J5;V9GY69;V9GYZ5;Q8N3J5-2;V9GYI6;V9GYS8;Q8N3J5-3	chr4	q22.1	-0.779189	0.0972746	0.00646475
PTPN9	A0A0A0MR09;H3BQT6	chr15	q24.2	-0.0208042	0.980172	0.935876
ZNF33A;ZNF33B;ZNF461	A0A0A0MR11;Q06730;Q06730-2;Q06730-3;A0A0A0MRS1;A0A087WXT3;Q06732;A0A087X1D4;A0A087WXF4;Q9H5I4;A0A087WV02;B4DRP8;A0A087WVP9;Q8TAF7-2;Q8TAF7	chr10	p11.1
MYEF2	A0A0A0MR39;Q9P2K5;A0A087WUT0	chr15	q21.1	0.376663	0.586158	0.236404
ZNF274	A0A0A0MR47;Q96GC6-4;Q96GC6-3;Q96GC6-2;Q96GC6	chr19	q13.43
PRSS57	A0A0A0MR61;Q6UWY2	chr19	p13.3
GSTM4	A0A0A0MR85;Q03013-2;A6NNT0	chr1	p13.3	-0.187085	0.903369	0.73319
WASHC2C	A0A0A0MR88;A0A096LPC5;Q9Y4E1-1;Q9Y4E1;Q9Y4E1-2;Q9Y4E1-6;J3KP36;Q9Y4E1-3;Q9Y4E1-5;A0A0A0MT65	chr10	q11.22	-0.2786	0.131086	0.0103861
MADD	A0A0A0MRB5;Q8WXG6-3;Q8WXG6-2;Q8WXG6;Q8WXG6-8;Q8WXG6-5;Q8WXG6-4;Q8WXG6-7;Q8WXG6-6;F8W8U2;A0A0U1RR25;C9J6B0;C9JM97;C9JLZ9;C9K0L0	chr11	p11.2	-0.10614	0.73362	0.419338
ASAP1	A0A0A0MRE5;Q9ULH1;Q9ULH1-2;H0YBF7;H0YBM4;E5RHD7;E5RFD9	chr8	q24.22	-0.41091	0.237928	0.0324525
WDR47	A0A0A0MRE6;O94967-2;O94967;O94967-3;O94967-4;E9PR96;E9PNF6;E9PKZ6	chr1	p13.3	0.264678	0.499273	0.164556
AKAP9	A0A0A0MRE9;H0Y6Q0	chr7	q21.2
AKAP9	A0A0A0MRF6;Q99996-5;Q99996;Q99996-1;A0A087WX84;Q99996-4;A0A6I8PUD8;A0A2R8Y590;Q6PJH3;H7BZV6	chr7	q21.2	0.164242	0.565848	0.220707
PAX2	A0A0A0MRH7;Q5SZP1;G3V5S4;Q02962-3;Q02962-4;Q02962;Q02962-2	chr10	q24.31
GPALPP1	A0A0A0MRI1;Q8IXQ4;Q8IXQ4-2;Q8IXQ4-3;Q8IXQ4-4;A0A087WW86	chr13	q14.12	-0.683473	1.5735e-05	7.3616e-08
ARV1	A0A0A0MRI7;H7C484;Q9H2C2;H7C0E7	chr1	q42.2
ATF3	A0A0A0MRJ2;Q5VTZ4;P18847-5;P18847;P18847-4;P18847-2;P18847-3	chr1	q32.3
NAV1	A0A0A0MRJ3;Q8NEY1-7;Q8NEY1-4;H7BZD9	chr1	q32.1	0.871692	0.00266617	3.5182e-05
PCMT1	A0A0A0MRJ6;P22061;P22061-2;F6S8N6;A0A3F2YNX8;C9J0F2;F8WDT3;F8WAV5;F8WAX2	chr6	q25.1	0.126266	0.718885	0.400166
F5	A0A0A0MRJ7;P12259	chr1	q24.2	-0.254402	0.718973	0.400408
NRAP	A0A0A0MRM2;Q86VF7-4;Q86VF7-3;Q86VF7;Q86VF7-2	chr10	q25.3	0.0134807	0.99095	0.974589
MYO6	A0A0A0MRM8;Q9UM54-5;Q9UM54-2;Q9UM54-6;Q9UM54-4;Q9UM54-1;Q9UM54;A0A0D9SGC1;A0A590UJ75;A0A590UKB0;A0A590UK22;A0A590UK86;A0A5F9ZI03;A0A590UJY4;A0A590UK71;A0A590UJW9	chr6	q14.1	0.549031	0.231638	0.0306676
SMARCA1	A0A0A0MRP6;B7ZLQ5;P28370-2;P28370	chrX	q26.1
ABI1	A0A0A0MRT6;Q8IZP0-2;Q8IZP0-4;Q8IZP0-3;Q8IZP0-5;Q8IZP0-6;Q8IZP0-9;Q8IZP0;B6VEX4;Q8IZP0-10;Q8IZP0-8;Q8IZP0-7;Q8IZP0-12;Q8IZP0-11	chr10	p12.1	-0.381393	0.0463738	0.00210284
WRAP73	A0A0A0MRV3;Q9P2S5;Q5T0D5;Q5TBW1	chr1	p36.32	0.255567	0.611765	0.265372
FAM219A	A0A0A0MRW1;A0A0A0MRW2;Q5T593;A0A0A0MRW0;A0A0A0MRW3;Q8IW50-3;Q8IW50-2;Q8IW50-5;Q8IW50-6;Q8IW50-4;Q8IW50;A0A0A0MRV9;Q5T586;Q8IW50-7	chr9	p13.3	0.210204	0.759129	0.456929
TBC1D22A	A0A0A0MRY0;Q8WUA7-4;Q8WUA7;B0QYI1;Q8WUA7-3;Q8WUA7-2;F8WDP1	chr22	q13.31	-0.291305	0.247382	0.0360079
UNKL	A0A0A0MRZ1;E9PDK2;Q9H9P5;Q9H9P5-3;Q9H9P5-1;Q9H9P5-5	chr16	p13.3	-0.356648	0.510368	0.172286
IGKV3D-11;IGKV3-11	A0A0A0MRZ8;P04433	chr2	p11.2	0.313638	0.916002	0.767855
IGHG1	A0A0A0MS08	chr14	q32.33	0.0537606	0.980172	0.936638
IGHD	A0A0A0MS09;P01880-2	chr14	q32.33
GSN	A0A0A0MS51;A0A0A0MT01;P06396-4;Q5T0H8	chr9	q33.2
EIF4G3	A0A0A0MSA7;O43432;O43432-3;O43432-4;O43432-2;B1AN91;B1AN92	chr1	p36.12
EXOC7	A0A0A0MSB8;Q9UPT5-6;Q9UPT5;Q9UPT5-1;Q9UPT5-5;Q9UPT5-2;A0A0A0MRE1;B4DJ07;Q9UPT5-4;B5MCY9;K7ERQ5;C9JME6;C9JKC2	chr17	q25.1	-0.0545105	0.827158	0.575828
KCNQ5	A0A0A0MSC0;Q9NR82-2;F8WEA4;A0A0A0MSD9;A0A0A0MRC8;Q9NR82;Q9NR82-7;Q9NR82-3;Q9NR82-6;A0A0A0MT07;Q9NR82-5;H0Y3Z0;Q9NR82-4	chr6	q13
PLEKHB2	A0A0A0MSE9;B7WPA5;Q96CS7-5;Q96CS7-3;Q96CS7;Q96CS7-6;Q96CS7-2;A0A0A0MSI4;Q96CS7-4	chr2	q21.1
CLNK	A0A0A0MSJ4;Q7Z7G1-3;Q7Z7G1;Q7Z7G1-2	chr4	p16.1
RASA2	A0A0A0MSJ9;Q15283-2;Q15283;D6RBA9	chr3	q23	-0.0871741	0.848732	0.617175
DAZ1;DAZ4;DAZ2;DAZ3	A0A0A0MSR9;A0A0A0MSS9;E9PBY2;E7EU38;A0A140T8Y1;E7ENA5;I3L0B6;A0A087X2D7;E7ENA6;E7ERQ6;E7EU39;E7ETR3;Q9NR90;Q13117-2;Q9NR90-2;Q13117-3;Q13117;Q86SG3;Q86SG3-2;Q9NQZ3-2;Q9NQZ3	chrY	q11.223	-0.403561	0.828875	0.580543
SLAIN1	A0A0A0MSS3;Q8ND83-4;Q8ND83;A0A0C4DFN6;Q8ND83-2;X6RDJ2;X6RGK9;B7Z326;Q8ND83-3;Q5T6P5;Q5T6P2;C9JUW9;Q5T6P1;C9JP03;C9JD09	chr13	q22.3	-0.234616	0.543365	0.20055
AKR1C3;AKR1C4;AKR1C8P;AKR1C2	A0A0A0MSS8;P42330;S4R3Z2;P17516;S4R3D5;A0A3B3IRI8;P52895-2	chr10	p15.1	0.248455	0.787893	0.503011
RMI1	A0A0A0MSU3;Q9H9A7	chr9	q21.32	0.189553	0.733041	0.418444
ROBO1	A0A0A0MSX4;Q9Y6N7-4;Q9Y6N7-3;Q9Y6N7;Q9Y6N7-2;A0A087WZ85;A0A087WTM1;Q9Y6N7-5;Q9Y6N7-6	chr3	p12.3
ABCA13	A0A0A0MT16;Q86UQ4;Q86UQ4-4;Q86UQ4-3	chr7	p12.3
LIPA;LIPJ;LIPK	A0A0A0MT32;P38571-2;P38571;Q5T770;Q5W064;Q5VXJ0	chr10	q23.31	0.271199	0.663391	0.327478
SCAF8	A0A0A0MT33;Q9UPN6;Q9UPN6-2	chr6	q25.2	0.0633345	0.832681	0.58865
VCX3B;VCX;VCX3A;VCX2	A0A0A0MT50;A0A087X1S4;A0A087WUP2;E7ESE9;J3KNW2;E7EUP4;B5MDK9;Q9H322;Q9NNX9;Q9H320;Q9H321-2;Q9H321	chrX	p22.31
TCEA2	A0A0A0MT58;Q15560-2;Q15560;Q5JRI7;Q86VL0;Q5JRI8	chr20	q13.33
WDR36	A0A0A0MTB8;Q8NI36	chr5	q22.1	-0.0631728	0.891053	0.69958
LAMA4	A0A0A0MTC7;A0A0A0MQS9;Q16363-2;Q16363;H0Y351;H0YAQ5;H0YAP9;E5RFQ2;A0A494C139;A0A494C1K8	chr6	q21	-0.48897	0.587021	0.237055
PTPN22	A0A0A0MTD9;A0A0A0MTE6;F5H2S8;E9PMT0;A0A0B4J1S7;Q9Y2R2-6;Q9Y2R2-3;Q9Y2R2;Q9Y2R2-2;Q9Y2R2-4;E9PM87;Q9Y2R2-5;E9PMK2	chr1	p13.2	0.00476185	0.995883	0.986961
SCAP	A0A0A0MTG6;Q12770-2;Q12770;Q12770-4;Q12770-3;F8WDP3;C9JFY0;F8W921;D6RA39;C9JQ35;F8W9W7	chr3	p21.31	0.0970288	0.868341	0.655586
ILK	A0A0A0MTH3;Q13418;Q13418-3;Q13418-2;E9PQ52;A0A087WW45;A0A087WWY6	chr11	p15.4	-0.410562	0.574826	0.227972
DHCR24	A0A0A0MTI1;Q15392-2;Q15392	chr1	p32.3
NCEH1	A0A0A0MTJ9;Q6PIU2;Q6PIU2-2;Q6PIU2-3;H7C046	chr3	q26.31	0.360192	0.39375	0.0958985
SKP2	A0A0A0MTL5;Q13309;D6R9R7;Q13309-2;D6RAG5;D6RF40;Q13309-4	chr5	p13.2
RIPOR1	A0A0A0MTL6;Q6ZS17-2;Q6ZS17-3;Q6ZS17-4;Q6ZS17;H3BSV5;H3BMG9;H3BQI5;H3BU12;H3BS40;H3BUP6;H3BP86;H3BSX9;H3BV02	chr16	q22.1	-0.277402	0.453594	0.129857
CITED2	A0A0A0MTM3;Q99967-2;Q99967	chr6	q24.1
CUL2	A0A0A0MTN0;Q13617;Q13617-2;Q5T2B5;Q5T2B7	chr10	p11.21	0.133096	0.489387	0.15628
OGFOD1	A0A0A0MTR2;Q8N543;H3BR79;H3BUA6;Q8N543-2;H3BR02;H3BP48	chr16	q13	0.167884	0.607096	0.25956
RNF213	A0A0A0MTR7;A0A0A0MTC1;Q63HN8-5;Q63HN8-6;I3L3H9	chr17	q25.3	-0.409552	0.140481	0.0118809
CTAG1A;CTAG2	A0A0A0MTT5;P78358-2;P78358;O75638-2;O75638	chrX	q28
NCAPH2	A0A0A6YYG7;Q6IBW4;Q6IBW4-4;Q6IBW4-2;E5RJN3;Q6IBW4-5;H0YC55;E5RJL4;F8WAR3	chr22	q13.33	0.32382	0.358439	0.0770907
C15orf38-AP3S2;ARPIN;ARPIN-AP3S2	A0A0A6YYH1;Q7Z6K5-2;Q7Z6K5;H0YMP5;H0YL85;H0YL03	chrNA		0.54724	0.292465	0.0506622
PPAN-P2RY11;PPAN	A0A0A6YYI3;Q9NQ55-2;Q9NQ55;Q9NQ55-3;A0A0B4J1V8;H7C446;C9JHF7	chr19	p13.2	0.200076	0.597126	0.24919
SULT1A4;SULT1A3	A0A0A6YYL2;P0DMN0;P0DMM9;P0DMM9-3;P0DMM9-2;H3BNY7;H3BPL6;H3BRT0	chr16	p11.2	0.392042	0.612905	0.266896
ACSS3	A0A0B4J1R2;Q9H6R3;Q9H6R3-2;H0YII9	chr12	q21.31	-0.412017	0.646429	0.304701
BORCS7-ASMT;BORCS7	A0A0B4J1R7;Q96B45	chr10	q24.32	-0.296616	0.216691	0.0265145
BIRC5	A0A0B4J1S3;O15392-5;O15392-4;O15392;H3BLT4;O15392-2;K7EMW2;O15392-7;O15392-6;O15392-3;K7EP76;K7ELG2	chr17	q25.3	0.619343	0.160617	0.0154069
IGHV3-15;IGHV3-73;IGHV3OR16-8	A0A0B4J1V0;A0A0B4J1V6;S4R3C0;A0A075B7F1	chr14	q32.33
HELLS	A0A0B4J1V9;Q9NRZ9-3;Q9NRZ9-2;Q9NRZ9;Q9NRZ9-6;Q9NRZ9-5;Q9NRZ9-4;F6XU50;A0A087WSW7;Q9NRZ9-8;Q9NRZ9-7;B1ALG6;Q9NRZ9-9;Q9NW36;Q76H82	chr10	q23.33	0.292513	0.471685	0.14292
NAA15	A0A0B4J1W3;Q9BXJ9-4	chr4	q31.1	0.283038	0.375469	0.0857598
IGHV3-43	A0A0B4J1X8	chr14	q32.33
IGLL5;IGLC1	A0A0B4J231;B9A064;A0A5H1ZRQ4;P0CG04	chr22	q11.22	1.2398	0.478068	0.146873
TUBB3	A0A0B4J269;Q13509;Q13509-2;G3V2A3	chr16	q24.3	0.270088	0.612432	0.266471
CDYL2	A0A0B4J291;Q8N8U2	chr16	q23.2
TRAPPC2L	A0A0B4J294;H3BP13;Q9UL33-2;Q9UL33;H3BPN3;H3BUK6;A0A0B4J286;H3BQQ8;H3BPE0	chr16	q24.3	0.0658501	0.818144	0.557763
SHPK	A0A0B4J2A0;Q9UHJ6	chr17	p13.2	-0.0779319	0.830258	0.583352
LOC102724159;PWP2	A0A0B4J2E5;Q15269;C9J544;A0A0J9YX21	chrNA		-0.101906	0.801037	0.528263
PIGBOS1	A0A0B4J2F0	chr15	q21.3	-0.0800532	0.920833	0.778665
LRRC41	A0A0B4J2G4;Q15345;Q15345-3;A0A087X0S7;A0A0C4DH00;A0A087WTU1;A0A087WTI9	chr1	p33	-0.103706	0.782078	0.493771
CYP51A1	A0A0C4DFL7;Q16850;Q16850-2;H7C0D0	chr7	q21.2	0.412042	0.352336	0.0745163
TM9SF4	A0A0C4DFM1;Q92544;F8WCN2;F2Z2L1	chr20	q11.21	0.146445	0.815618	0.554671
ZNF574	A0A0C4DFM2;Q6ZN55;Q6ZN55-2;M0R133	chr19	q13.2	-0.0221737	0.954066	0.856775
TUT4	A0A0C4DFM7;Q5TAX3;E9PKY2;Q5TAX3-2;E9PKX1;E9PRG2;X6R5G7;H0YDJ1;H0YEE8;E9PQS7;E9PJN7	chr1	p32.3	-0.227405	0.379416	0.087868
ZSCAN25	A0A0C4DFN0;Q6NSZ9-2;Q6NSZ9;Q6NSZ9-4;Q6NSZ9-3	chr7	q22.1
KMT5A	A0A0C4DFR3;Q9NQR1-2;Q9NQR1;C9JKQ0	chr12	q24.31	-0.0130943	0.980172	0.937019
JADE2	A0A0C4DFT8;G3XAA4;Q9NQC1-2;Q9NQC1;Q9NQC1-3;B5MBX1;C9J929;D6R9B8;A0A087X085	chr5	q31.1	-0.532943	0.34678	0.0723871
FRY	A0A0C4DFX2;A0A286YFA9;Q5TBA9;A0A2R8YCY2;A0A2R8Y5V8;H0YE00;B1ALA1	chr13	q13.1
NELFA	A0A0C4DFX9;Q9H3P2;H0Y3X6;H7C2C7;C9JHL4;C9JEM7;Q9H3P2-7;H7C0W2;F8W954;F8WF98;H7C3C2;H7C2M8	chr4	p16.3	0.0198498	0.951175	0.850148
SELPLG	A0A0C4DFY0;Q14242;Q14242-2	chr12	q24.11	0.654805	0.157656	0.0148594
ARSA	A0A0C4DFZ2;P15289;P15289-2	chr22	q13.33	-0.836212	0.136287	0.0112482
ZNF780A	A0A0C4DG08;O75290;O75290-3	chr19	q13.2	-0.144168	0.825406	0.57073
ZNF34	A0A0C4DG42;Q8IZ26;E9PNZ6;E9PSD0	chr8	q24.3
HTRA2	A0A0C4DG44;O43464-3;O43464;O43464-2;O43464-4	chr2	p13.1	0.187042	0.63505	0.290404
KLHL13;KLHL9	A0A0C4DG80;Q9P2N7-2;Q9P2J3;Q9P2N7-3;Q9P2N7-4;Q9P2N7;Q9P2N7-5	chrX	q24	0.240121	0.730265	0.415443
DDX46;KIF19	A0A0C4DG89;D6RJA6;H0Y9U3;F8VW50;Q2TAC6-3;Q2TAC6-2	chr5	q31.1	0.00163743	0.998442	0.993899
NME6	A0A0C4DG91;C9JQB1;C9J9V6;O75414;A0A2R8Y7V2;A0A2R8Y547;C9J1J2;O75414-2	chr3	p21.31	0.035272	0.962799	0.882572
ECI2	A0A0C4DGA2;O75521-2;O75521;F1LLU7;F8WAW4;C9JB63;F8W6J1	chr6	p25.2	0.200958	0.753969	0.449093
HLTF	A0A0C4DGA6;Q14527;Q14527-2;H7C5K0	chr3	q24	0.0588075	0.891053	0.700182
ABLIM3;ABLIM2	A0A0C4DGA7;O94929;D6RAL0;F5GYR0;Q6H8Q1-4;Q6H8Q1-6;Q6H8Q1-8;Q6H8Q1-3;Q6H8Q1-7;Q6H8Q1-2;Q6H8Q1-5;Q6H8Q1;Q6H8Q1-9	chr5	q32	0.00115017	0.999838	0.998168
SCOC	A0A0C4DGB0;Q9UIL1-2;Q9UIL1;Q9UIL1-3;Q9UIL1-4	chr4	q31.1	-0.0667289	0.891053	0.700222
PPA2	A0A0C4DGB9	chr4	q24	0.0417009	0.953417	0.85405
STK35;PDIK1L	A0A0C4DGC9;Q8TDR2;Q8N165	chr20	p13	0.0479161	0.892554	0.703572
STX3	A0A0C4DGE4;A0A286YF28;A0A0J9YW33;Q13277-2;Q13277-3;Q13277	chr11	q12.1	-0.0347987	0.970022	0.905407
KLHL6	A0A0C4DGF2;Q8WZ60	chr3	q27.1	-0.0369346	0.94683	0.841276
NUMBL	A0A0C4DGH3;Q9Y6R0;M0QYC2;M0QXQ4;M0R0Q4;M0QZV7	chr19	q13.2	-0.0008348	0.999416	0.996299
CHURC1;CHURC1-FNTB	A0A0C4DGJ7;Q8WUH1;Q8WUH1-2;H0YIM9	chr14	q23.3	0.294402	0.4925	0.158101
CAPNS1;CAPNS2	A0A0C4DGQ5;P04632;K7ELJ7;K7EKD8;A0A075B7C0;K7EIV0;K7EM73;U3KPR7;K7EMQ1;Q96L46	chr19	q13.12	0.354774	0.190226	0.0208373
DHRS7B	A0A0C4DGQ8;Q6IAN0;J3KRS1;J3QKT1;J3QLJ8	chr17	p11.2	0.498253	0.26116	0.039976
DDOST	A0A0C4DGS1;P39656;P39656-3;P39656-2;U3KQ84	chr1	p36.12	0.279186	0.541497	0.199099
BCAS4	A0A0C4DGS6;Q8TDM0-3;Q8TDM0;H7C4Y8;A0A0C4DH49;Q8TDM0-2	chr20	q13.13
ENOX2	A0A0C4DGT9;Q16206-2;Q16206;B1AKF7	chrX	q26.1
SNX16	A0A0C4DGW2;P57768-2;P57768;E5RGQ6;E5RGS8;E5RHF1;E5RH07;E5RJ65;E5RG30	chr8	q21.13	-0.351289	0.565795	0.220386
ZC3H8	A0A0C4DGZ1;Q8N5P1	chr2	q14.1	0.162678	0.763807	0.464741
INSIG2	A0A0C4DGZ4;Q9Y5U4	chr2	q14.1
GP1BA	A0A0C4DGZ8;P07359	chr17	p13.2	-0.731139	0.392354	0.0947938
C22orf39	A0A0C4DH14;Q6P5X5	chr22	q11.21
EPB41L1	A0A0C4DH22;A0A1B0GTW6;Q9H4G0;X6RC15;Q4VXN0;Q4VXN5;Q4VXN1;Q4VXN6;H0Y482;Q4VXN7;Q4VXN2;Q4VXN8	chr20	q11.23	-0.532141	0.44963	0.127284
IGKV3D-20	A0A0C4DH25	chr2	p11.2	-0.10527	0.979756	0.932552
IGHV1-3;IGHV1-8;IGHV1-46;IGHV7-4-1;IGHV1OR21-1;IGHV1-69D	A0A0C4DH29;P0DP01;P01743;A0A0J9YVY3;A0A087WYE8;A0A0J9YW62;A0A0B4J2H0	chr14	q32.33	-2.38475	0.215471	0.0259316
IGHV1-18;IGHV1-2	A0A0C4DH31;P23083	chr14	q32.33
IGHV3-20	A0A0C4DH32	chr14	q32.33
IGHV3-35;IGHV3-16	A0A0C4DH35;A0A0C4DH30	chr14	q32.33
IGHV5-51;IGHV5-10-1	A0A0C4DH38;A0A0J9YXX1	chr14	q32.33
IGHV2-70D;IGHV2-70;IGHV2OR16-5	A0A0C4DH43;A0A0J9YVU5;P01814;A0A0B4J2B6	chr14	q32.33	2.46353	0.421069	0.109359
IGKV2-24;IGKV2D-24	A0A0C4DH68;A0A075B6R9	chr2	p11.2	-0.497989	0.839043	0.601408
IGKV1-12;IGKV1D-12;IGKV1-6;IGKV1D-16;IGKV1D-39;IGKV1-39	A0A0C4DH73;P01611;A0A0C4DH72;P01601;P04432;P01597	chr2	p11.2	-1.15964	0.480717	0.149417
IGKV3OR2-268;IGKV3D-7	A0A0C4DH90;A0A0C4DH55	chr2	p11.2
CRY2	A0A0D2X7Z3;Q49AN0;Q49AN0-2	chr11	p11.2
MTRES1	A0A0D9SEI0;Q9P0P8	chr6	q21	0.1942	0.756045	0.452646
FAM120B	A0A0D9SEJ5;F5GY05;Q96EK7;Q96EK7-2;Q96EK7-3	chr6	q27	-0.235094	0.215936	0.0263152
RUNX2	A0A0D9SEN7;Q13950-3;A0A2R8Y7Z3;I3L354	chr6	p21.1
RANBP10	A0A0D9SEU5;R4GMX8;Q6VN20;Q6VN20-3;Q6VN20-2;R4GNA3;R4GN91;R4GMX7	chr16	q22.1	0.376933	0.23903	0.0326888
ZCCHC17	A0A0D9SEW3;A0A087WXF8;Q9NP64-2;Q9NP64-3;Q9NP64;A0A087WYV3;A0A087WXU5	chr1	p35.2	-0.210838	0.512146	0.173746
MAP4K4	A0A0D9SEY1;G5E948;H7C3Z6;E7ETN6	chr2	q11.2	-0.067995	0.92144	0.780633
KMT5C	A0A0D9SF94;Q86Y97	chr19	q13.42	0.0791463	0.923622	0.78889
DNM1	A0A0D9SFE4;A0A0U1RQP1;Q05193-3;Q05193;A0A0D9SFB1;Q05193-5;Q05193-2;A0A1B0GU67;A0A1B0GUX5	chr9	q34.11	-0.178574	0.755946	0.452243
CYTH2	A0A0D9SFG6;Q99418-2;Q99418;G5E9B7;F8W8E2;A0A286YF81;M0QZ92	chr19	q13.33	0.251094	0.617244	0.271081
EWSR1	A0A0D9SFL3;B0QYK0;C9JGE3;Q01844-2;Q01844-6;Q01844-3;Q01844;Q01844-5	chr22	q12.2	-0.0860162	0.92868	0.799657
SHPRH	A0A0D9SFM0;Q149N8-4;Q149N8;Q149N8-2;K4DI94;H7C2W2;Q149N8-5	chr6	q24.3
HADH	A0A0D9SFP2;Q16836;E9PF18;Q16836-3;Q16836-2;A0A0A0MSE2;A0A1W2PNM1;A0A1W2PQ78;A0A1W2PQV5;A0A1W2PRT2;A0A1W2PQ55;A0A1W2PP40	chr4	q25	0.230569	0.705261	0.381904
UBE2A	A0A0D9SG71;A0A0R4J2E5;P49459;P49459-3;P49459-2;A0A0D9SEZ6	chrX	q24	0.336952	0.33598	0.0677522
ZMYND11	A0A0D9SGD6;E7EV75;Q15326;E7ENI9;B7Z2J6;J3QKD2;Q15326-2;Q15326-6;Q15326-3;B0QZE2;Q15326-5;Q15326-4;A0A0A0MRY2;E9PE09	chr10	p15.3	0.25912	0.41238	0.104
SPTAN1	A0A0D9SGF6;A0A0D9SFF6;A0A5F9ZHC3;A0A1B0GTB7;A0A1B0GUH3;A0A0D9SFH4;A0A1B0GV13;A0A1B0GW19;A0A1B0GWE2;REV__Q04637-7;REV__E7EX73;REV__E9PGM1;REV__E7EUU4;REV__Q04637-8	chr9	q34.11	-0.252698	0.658384	0.320741
TBX22	A0A0D9SGI2;Q9Y458	chrX	q21.1	1.04062	0.529087	0.187999
SYNJ1	A0A0D9SGJ6;J3KQV8;O43426;J3KPK1;C9JFZ1;O43426-4;O43426-2;C9JW66;O43426-5;H7BZ56;H7BZC2;C9J1Z6	chr21	q22.11	-0.100328	0.760836	0.460284
DIAPH1	A0A0G2JH68;O60610;A0A140T8Z0;O60610-2;O60610-3;A0A2R8Y5N1;H9KV28;B4E2I7;A0A2R8YEF8	chr5	q31.3	0.112425	0.855929	0.632808
EHMT2	A0A0G2JIS2;Q96KQ7-2;A2ABF8;A0A0G2JIR1;Q96KQ7;A2ABF9;A0A0G2JK64;A0A0G2JRR0;A0A0G2JRN8;H0Y4K5;Q96KQ7-3	chr6	p21.33	0.182785	0.441505	0.122502
HSPA1B;HSPA1A	A0A0G2JIW1;P0DMV9;P0DMV8;P0DMV8-2;V9GZ37	chr6	p21.33	0.287129	0.485533	0.152995
ABHD16A	A0A0G2JJD3;O95870;O95870-2;A0A0G2JI89;F2Z3G6;F2Z3H2	chr6	p21.33	0.324077	0.258037	0.0388644
WDR46	A0A0G2JJL1;A0A140T9L0;H0Y6G3	chr6	p21.32	-0.0595685	0.94683	0.838779
TAPBP	A0A0G2JKZ1;A2AB90;A0A0G2JH37;A0A0A0MSV9;O15533;O15533-3;O15533-2;Q6P1N7;A0A0A0MT98;O15533-4;C9JA35;A0A140T9B2;A0A0G2JJI5	chr6	p21.32	0.873797	0.0545149	0.00258318
PCMTD2	A0A0G2JM70;Q9NV79-2;Q9NV79;V9GZ41;Q9NV79-3;V9GYG6;F8W9F3	chr20	q13.33
IGHA2	A0A0G2JMB2;A0A286YEY5;P01877	chr14	q32.33	-0.851328	0.746427	0.43643
CDHR5	A0A0G2JMW3;Q9HBB8-4;Q9HBB8;A0A0G2JP44;Q9HBB8-2	chr11	p15.5
LILRB5	A0A0G2JMX5	chr19	q13.42	-0.540708	0.594032	0.24528
LILRA3	A0A0G2JMY9;Q8N6C8;Q8N6C8-3;A0A0G2JM99;Q8N6C8-2	chrNA		-0.407114	0.678383	0.345132
OCLN	A0A0G2JMZ8;Q16625-5;Q16625-4;Q16625-2;Q16625-3;Q16625	chr5	q13.2	0.228506	0.730733	0.416384
NOMO1;NOMO3;NOMO2	A0A0G2JN29;A0A087X117;Q15155;A0A0G2JP90;A0A087WW46;I3L0Q6;H3BTW1;H3BUC9	chr16	p13.11	0.0958004	0.925475	0.791694
LILRB3;LILRA6;LILRA4	A0A0G2JN67;F8W6G6;A0A0G2JNB3;A0A0G2JLT7;A0A0G2JQ25;A0A0G2JPR9;A0A0G2JPW1;A0A0G2JN08;A0A0G2JPW2;B5ME96;A0A0G2JQ26;A0A0G2JPY1;A0A0G2JPA2;A0A0G2JQ24;F8WD89;A0A0G2JLX9;P59901-2;C9JWL8;P59901;A0A0G2JNG2;A0A075B7A5	chr19	q13.42	-0.0945324	0.954207	0.858289
LAIR1	A0A0G2JNK8;A0A0G2JMI0;A0A0G2JNU6;A0A140T8W3;A0A0G2JQ50;A0A0G2JP18;A0A0G2JLV7;Q6GTX8-3;Q6GTX8-2;Q6GTX8;A8MZ84;D3YTC8;A0A0G2JM94;Q6GTX8-4;F8WC07	chr19	q13.42	-0.223796	0.828875	0.579808
HNRNPCL2	A0A0G2JNQ3;B2RXH8	chr1	p36.21
LILRB2	A0A0G2JNQ7;A0A0G2JNT8;A0A0G2JN35;A0A0G2JPH5;Q8N423-2;Q8N423;Q8N423-4;A0A0G2JM05;A0A0G2JLS7;H7C0C3;A0A0G2JNH0;A0A0G2JNE7;Q8N423-3	chr19	q13.42	-0.465547	0.64873	0.307166
KANSL1	A0A0G2JNT7;Q7Z3B3;A0A3B3IT55;A0A1W2PPV8;Q7Z3B3-4;Q7Z3B3-2;A0A1W2PQT4	chr17	q21.31	0.231573	0.41301	0.104873
BDP1	A0A0G2JNU3;A6H8Y1-7;A6H8Y1-6;A6H8Y1;A6H8Y1-2;A6H8Y1-4;A6H8Y1-3;A6H8Y1-5;A0A0G2JN16;A0A0A0MRX7;H0YCV8;H7C5U4;A6H8Y1-8	chr5	q13.2	0.599757	0.436472	0.118962
SCRIB	A0A0G2JNZ2;A0A669KB89;A0A0G2JPP5;Q14160;Q14160-3;A0A0G2JMS7;Q14160-2;H0YCG0;A0A669KAX5;H0YDF9	chr8	q24.3	0.127675	0.521178	0.180687
GBA	A0A0G2JNZ5;A0A0G2JLB3;P04062-4;P04062-2;P04062	chr1	q22	0.667652	0.113404	0.00811972
LILRB1;LILRA1;LILRA3	A0A0G2JP80;Q8NHL6-3;Q8NHL6-4;A0A0G2JLS4;A0A0G2JP64;A0A0G2JNQ6;D9IDM6;A0A0G2JQ15;Q8NHL6-2;Q8NHL6;A0A0G2JNM2;A0A0G2JQ44;A0A0G2JQ46;F6TER3;A0A087WSV6;D9IDM5;A0A0B4J1W1;A8MVE2;A0A087WSX8;Q8NHL6-5;A0A0G2JNR3;A0A0G2JNK9;F6RVM3;O75019-2;A0A0G2JMG0;A0A0G2JLV5;A0A0G2JMJ0	chr19	q13.42	-0.323567	0.387089	0.091814
LILRB4	A0A0G2JP84;A0A0A0MSZ8;A0A0G2JP25;C9JST2;A0A0G2JM43;Q8NHJ6-2;Q8NHJ6;A8MUE1;A0A0G2JPA9;A0A0G2JNA7	chr19	q13.42
LILRB4	A0A0G2JPC7;A0A0G2JQ10;A0A0G2JM57;A0A0G2JML1	chr19	q13.42	0.305728	0.719488	0.401982
C4A;C4B	A0A0G2JPR0;A0A140TA49;A0A3B3ISD7	chr6	p21.33	0.706956	0.545935	0.203154
RAD17	A0A0G2JPT5;O75943-2;O75943;A0A0G2JP78;O75943-4;A0A0G2JNH5;O75943-3;D6RAW6;A0A0G2JP31;H0Y9T7;D6RHU1	chr5	q13.2	0.037458	0.914668	0.761733
TUBGCP5	A0A0G2JQX1;A0A0G2JPW5;A0A0G2JSA7;A0A087X1Z1;Q96RT8-2;Q96RT8;A0A0G2JR45;A0A0G2JRG1;A0A0G2JQK2;A0A087WVL9;A0A0G2JQK7;A0A0G2JS51;A0A087WVZ8	chr15	q11.2	-0.557	0.135981	0.0111903
GOLGA6L22;GOLGA6L1;GOLGA6L6	A0A0G2JRP8;A0A0G2JP21;Q8N7Z2;A8MZA4;A0A087X1J6;H0YM25	chr15	q11.2
MGAM;MGAM2	A0A0J9YVZ3;E7ER45;A0A0J9YX77;O43451;Q2M2H8	chr7	q34	-0.0002336	0.999838	0.999598
CRYBG1	A0A0J9YWL0;Q9Y4K1;A0A494C1M5;Q9Y4K1-2;Q96QW7	chr6	q21	-0.0523331	0.949596	0.847984
PON2	A0A0J9YXF2;Q15165-3;Q15165-1;Q15165;G3XAK4;A0A0J9YXU7;A0A2Q2SAK4;A0A0J9YYF3;A0A0J9YXM1;A0A0J9YYJ1	chr7	q21.3	0.480827	0.495098	0.161649
WDR81	A0A0J9YXM6;Q562E7;Q562E7-4;Q562E7-3;Q562E7-6;Q562E7-5;E9PDG3;Q562E7-2;I3L1G2;C9JCF9;K7ELV8;C9JD20;I3L3U7	chr17	p13.3	-0.2126	0.247216	0.035825
PLIN4	A0A0J9YXN7;Q96Q06;Q96Q06-2	chr19	p13.3	-0.176786	0.907481	0.74484
LIME1	A0A0J9YYD9;A0A087WT39;V9GYI1	chr20	q13.33	-0.375319	0.659177	0.32227
DAAM2	A0A0J9YYF7;Q86T65-4;Q86T65	chr6	p21.2
R3HCC1	A0A0R4J2E2;Q9Y3T6;A0A0D9SF44;Q9Y3T6-3;E5RIQ4;A0A0D9SG39;E5RHX3;E5RIK1;H0YBU3;A0A0D9SFI4	chr8	p21.3	-0.385163	0.375099	0.0854232
FBF1	A0A0R4J2E4;K7ENL6;Q8TES7-5;Q8TES7;Q8TES7-6;Q8TES7-4;Q8TES7-3;Q8TES7-2	chr17	q25.1
IFRD2	A0A0R4J2F6;Q12894;Q12894-2;H7C444;H7C2Z4;F8WEI6	chr3	p21.31	-0.167251	0.837383	0.598853
NRXN1	A0A0R4J2G7;A0A1D5RMU6;E7ERL8;Q9ULB1;Q9ULB1-2;Q9ULB1-3;A0A0D9SEM5;P58400-1;P58400;H0Y568;H7BYC7;A0A1B0GTL0;Q08AH0;Q9ULB1-4;A0A0D9SFY6;A0A0U1RRK7	chr2	p16.3	0.297877	0.804996	0.534701
FOXP2	A0A0U1RQE0;O15409;A0A0U1RQM2;A0A0U1RQY3;A0A0U1RQR8;O15409-9;A8MUV4;O15409-4;O15409-2;Q0PRL4;O15409-6;Q8N6B5;O15409-7;A0A0U1RQE6;O15409-8;O15409-5;C9JQP8	chr7	q31.1	-0.0662279	0.938019	0.819191
SH3D19	A0A0U1RQE4;A0A494C1M0;Q5HYK7-2;Q5HYK7;Q5HYK7-3	chr4	q31.3
FASN	A0A0U1RQF0;P49327;A0A0U1RRG3;A0A1B0GTR5;J3KTF0	chr17	q25.3	0.259422	0.451014	0.128173
EIF4G3	A0A0U1RQK7	chr1	p36.12	-0.224248	0.287899	0.0494567
ALDH1B1;ALDH1A2	A0A0U1RQK9;Q9UED3	chr9	p13.1	0.150642	0.947686	0.844554
SHANK3	A0A0U1RQS4;A0A0U1RR93;Q9BYB0-3;Q9BYB0;A0A669KBA8;A0A590UJL3;A0A590UJY5	chr22	q13.33
ERVK3-1	A0A0U1RQV1;A0A0U1RQS5;B3KNS4;A0A0U1RQL9	chr19	q13.43	0.397301	0.709653	0.386695
SYTL2	A0A0U1RR07;Q9HCH5-13;Q9HCH5;Q9HCH5-15;Q9HCH5-6;Q9HCH5-7;Q9HCH5-8;A0A0U1RQP0;Q9HCH5-11;Q9HCH5-12;A0A0U1RRJ3;E9PS29;Q9HCH5-2;A0A0U1RQH1;E9PK22;E9PS39;E9PQL8;E9PRW5;E9PIB5;E9PPL3;Q9HCH5-9;Q9HCH5-4	chr11	q14.1
SLC12A7	A0A0U1RR18;A0A0G2JNW7;Q9Y666;A0A0G2JQE3;H0YB78	chr5	p15.33
SEC24C	A0A0U1RR49	chr10	q22.2
EXOC6B	A0A0U1RRB6;Q9Y2D4;J3QT38;Q9Y2D4-2;F8W6R7	chr2	p13.2	-0.0491782	0.906008	0.74175
NBDY	A0A0U1RRE5;A0A0U1RR68	chrX	p11.21	-0.120908	0.825654	0.57259
PHF14	A0A0U1RRH6;O94880	chr7	p21.3	-0.104975	0.597126	0.249676
MMP24OS	A0A0U1RRL7	chr20	q11.22	-0.435418	0.629912	0.285561
SPATA20	A0A0U1RRL8;Q8TB22;Q8TB22-2;Q8TB22-3;Q8TB22-4;H0Y9M1;H0Y9W3	chr17	q21.33	0.0347584	0.959764	0.872843
PTBP1	A0A0U1RRM4;A0A0D9SF20;K7EKJ7;K7EK45;K7ELW5;K7EKX4	chr19	p13.3	-0.0683801	0.895114	0.70967
ENAH	A0A0U1RRM6;Q8N8S7-3;Q8N8S7-2;Q8N8S7;A0A075B6E5;A0A0U1RQP7	chr1	q42.12	0.249537	0.828875	0.5798
HLA-DQB1	A0A0U5Q247;A0A140T981;Q29967;A0A0D5XQ77;A0A140T9Y4;A0A140T9R6;A0A140T8Z5;P01920;A0A140T911;A0A140TA15;A0A140T9Z9	chr6	p21.32	-0.322	0.682726	0.351935
COBLL1	A0A0X1KG75;Q53SF7;Q53SF7-2;A0A0D9SG04;A0A0B4J1Z0;H7C1G2;C9J8C4;C9JAU3;C9J5Y6;C9JK90;C9JWZ0;F8WEK0;REV__O75820-3;REV__O75820-4;REV__O75820-2;REV__O75820	chr2	q24.3	-0.375995	0.492556	0.158651
HLA-DPB1	A0A140T915;A0A140T9Y2;A0A182DWE9;A0A140T9T6	chr6	p21.32	-0.724679	0.712214	0.391051
HLA-B	A0A140T953;A0A140TA13	chr6	p21.33
HLA-DMA	A0A140T985;A0A140T9N2;A0A140T9X4;A0A140T9V7;A0A140T9K8;A0A140T9T3;A0A140T9N7;A0A140T9N9;A0A140T9H8;A0A140T9T2;Q5SP00;A0A140T9G2;F6S093;A0A140T9N4;A0A140T9E7;A0A140T9D1;A0A140T9C7;A0A140T995;H0Y732;P28067	chr6	p21.32	-0.46634	0.479789	0.148356
MPIG6B	A0A140T9L8;O95866-2;O95866-4;O95866-7;O95866-6;F8WDG3	chr6	p21.33	-0.614579	0.549893	0.206449
MPIG6B	A0A140T9V1;A0A0G2JJG8;O95866-5;O95866-3;O95866;B7ZLJ5	chr6	p21.33
HLA-DOB	A0A140T9Z3;P13765	chr6	p21.32
VARS2	A0A140TA40;A0A140T8Y0;A0A140TA35	chr6	p21.33
VARS2	A0A140TA45;A0A0G2JIA5;A0A140TA36	chr6	p21.33	0.372009	0.777906	0.488338
LSM14A	A0A140TA76;K7EMZ9	chr19	q13.11
MICOS13	A0A140TA86;Q5XKP0;K7EIR2;A0A140TA84	chr19	p13.3	0.372754	0.33598	0.0677107
TXNRD2	A0A182DWF3;Q9NNW7;A0A182DWF2;Q9NNW7-2;D3YTF8;A0A096LPK7;E7EWK1;A0A096LPD9;Q9NNW7-3;A0A0U1RQX0;Q9NNW7-4;A0A096LPH4;A0A096LPB7;A0A096LP96;A0A096LNY7	chr22	q11.21	-0.0791825	0.920477	0.776487
HLA-DRB3	A0A182DWH4	chrNA
SELENOP	A0A182DWH7;P49908	chr5	p12
MAGI2	A0A1B0GTH8;A0A1B0GVS6;A0A0D9SFP3;A0A0D9SGF8;A0A0D9SEY4;E7EWI0;A0A0E3D6M1;A0A0D9SGI1;Q86UL8-2;Q86UL8	chr7	q21.11
RAB11FIP5	A0A1B0GTL5;Q9BXF6	chr2	p13.2	0.307217	0.646041	0.304249
BEGAIN	A0A1B0GTT1;A0A1B0GVM0;Q9BUH8;G3V536	chr14	q32.2
TNRC6C;TNRC6A	A0A1B0GU24;Q9HCJ0;Q9HCJ0-2;H3BRT3	chr17	q25.3	-0.297514	0.532122	0.191492
IRAG2	A0A1B0GU45;Q12912;Q12912-2;F8W9L6;G3V513;F8VRE4;H0YJ39;H0YJC6;G3V3C2;G3V2F6	chr12	p12.1	0.565505	0.322155	0.0622977
EHMT1	A0A1B0GU48;A0A0D9SEQ1;A0A1W2PPZ7;A0A0D9SER9;A0A0D9SFS4;A0A0D9SER3;A0A0D9SFG7;A0A0D9SEP2;A0A1B0GW12;A0A1B0GV89;A0A0D9SF38;A0A0D9SFD7;A0A0D9SEY2;A0A0D9SFM6;A0A1B0GTP4	chr9	q34.3	0.199565	0.703886	0.379239
ACY1;ABHD14A-ACY1	A0A1B0GU86;Q03154;C9JMV9;Q03154-4;Q03154-3;Q03154-2;A0A1B0GV31;A0A1B0GVA5;C9JYZ0;F8WC59;A0A1B0GTG3	chr3	p21.2	-0.0499463	0.941333	0.826264
KIFBP	A0A1B0GUA3;Q96EK5;A0A6Q8PHL8;A0A6Q8PGG2;A0A6Q8PH45;A0A1B0GUH6;A0A6Q8PH08;A0A1B0GTE6;A0A1B0GW21;A0A0D9SFK7;A0A1B0GTX3;A0A1B0GU96;A0A6Q8PHE6;A0A1B0GTE2;A0A1B0GVY9	chr10	q22.1	0.470905	0.00468112	7.581e-05
RALGAPA1	A0A1B0GUI1;Q6GYQ0;Q6GYQ0-5;Q6GYQ0-2;Q6GYQ0-7;Q6GYQ0-6;Q6GYQ0-4;Q6GYQ0-3;H0YJB5;H0YJ04	chr14	q13.2	-0.235279	0.700808	0.375803
P06493	A0A1B0GUL7	chrNA
ESPN	A0A1B0GUN9;A0A1B0GUS9	chr1	p36.31
UBE2L5	A0A1B0GUS4	chr13	q12.3
EFR3A	A0A1B0GUZ7;Q14156;Q14156-2;Q14156-3;E5RJS1	chr8	q24.22	0.195188	0.563896	0.219105
EHMT1	A0A1B0GV09;A0A0C4DGF8;A0A1B0GWF6	chr9	q34.3	0.0531521	0.860782	0.639938
TEPSIN	A0A1B0GV70;Q96N21-2;Q96N21;I3L4S7;I3L3R3	chr17	q25.3	-0.0348593	0.921053	0.77963
LIN28B	A0A1B0GVD3;Q6ZN17;A0A1B0GTK2;Q6ZN17-2	chr6	q16.3
FAM193A	A0A1B0GVL4;P78312-6;P78312-2;P78312-5;P78312;E7EUR8;P78312-4;D6RFZ4;P78312-3	chr4	p16.3
TCF4	A0A1B0GVR6;H3BTP3;E9PH57;P15884-3;P15884-4;P15884-13;P15884-2;P15884-11;A0A1B0GWD5;A0A1B0GW91;A0A1B0GVB8;G0LNT4;A0A0D9SGE5;A0A0D9SG78;A0A0D9SG55;H3BTZ0;A0A075B723;A0A0D9SEZ3;A0A0D9SEK1;H3BNI2;H3BT24;A0A1B0GUT3;A0A0D9SG61;H3BTC3;A0A0D9SGH7;H3BT95;K7ESI6;A0A0D9SFU5;H3BP59;H3BUQ3;A0A0D9SEX8;H3BMC8;A0A1B0GTP2;A0A6Q8PGE3	chr18	q21.2	-0.297763	0.597948	0.250914
ZEB2	A0A1B0GVV8;A0JP08;A0A1B0GV02;O60315-2;O60315;U3KQ51;A0A1B0GW50;A0A6Q8PH34;E7EUW9;A0A1X7SC99;E7ESP8;U3KPV5	chr2	q22.3
DPY19L1	A0A1B0GW05;Q2PZI1;Q2PZI1-2;H7C3M5	chr7	p14.2	0.0317116	0.967456	0.897616
ABHD14A-ACY1;ABHD14A	A0A1B0GW23;C9JMW6;C9J7W8;Q9BUJ0	chr3	p21.2
ING5	A0A1B0GW41;Q8WYH8-2;Q8WYH8;E9PEN0	chr2	q37.3	0.158142	0.704062	0.379581
CLN6	A0A1B0GW73;H3BNF1;A0A1B0GTV3;A0A0S2Z5D0;H3BUV4;A0A1B0GUD2;H3BUT1;A0A1B0GTU6;Q9NWW5;H3BRN7;H3BTY4;A0A1B0GU90;Q9NWW5-2	chr15	q23
ZNF654	A0A1B0GWA0;Q8IZM8	chr3	p11.1	0.0561205	0.902125	0.73001
CTSD	A0A1B0GWE8;P07339;A0A1B0GW44;A0A1B0GV23;A0A1B0GVD5;A0A1B0GVP3;A0A1B0GU92;A0A1B0GU03;C9JH19;H7C469;H7C1V0;F8WD96;F8W787;A0A1B0GV01;A0A1B0GVF1	chr11	p15.5	-0.610373	0.0528708	0.00249336
STXBP1	A0A1B0GWF2;A0A1B0GVQ5;A0A2R8Y5D4;A0A0D9SG72;A0A1B0GTP9;P61764;P61764-2;A0A1B0GW76;A0A0D9SEH5;A0A0D9SFQ7;A0A0D9SFW6;A0A1B0GTD8;A0A0D9SEP9;A0A1B0GVV9;A0A096LP33;A0A096LP52	chr9	q34.11	-0.0084545	0.99387	0.982231
CLN5	A0A1B0GWI2;O75503;A0A087WZY0;A0A1B0GTR6;A0A1B0GWJ7;A0A1C7CYZ2;A0A1B0GTV7;A0A1B0GUE8;A0A1B0GV94;A0A1B0GVL0	chr13	q22.3	-0.228277	0.716496	0.396448
ADSL	A0A1B0GWJ0;A0A1B0GTJ7;P30566;A0A0A6YY92;P30566-2;A0A096LNY6;A0A1B0GTG9;A0A096LNY5;A0A096LNY4;B4DEP1;A0A096LP72;V9GY96;A0A096LP76;A0A096LP92;A0A1W2PRX2	chr22	q13.1	0.0644921	0.9017	0.728521
MYO18A	A0A1B0GWJ6	chr17	q11.2
EXOC3L2	A0A1C7CYX0;Q2M3D2	chr19	q13.32
MIDEAS	A0A1C7CYX1;Q6PJG2;A0A0A0MSU2;H7C1L3;C9JYU7	chr14	q24.3	-0.26393	0.215727	0.0261056
DPYSL2	A0A1C7CYX9;Q16555-2;E5RFU4	chr8	p21.2	0.0795222	0.925763	0.794717
MYL4	A0A1C7CYY4;P12829;I3L1K6;I3L532;I3L3U1;I3L4B1;I3L1R3	chr17	q21.32	0.408079	0.688247	0.358346
IER3IP1	A0A1W2PNR9;Q9Y5U9	chr18	q21.1	0.394579	0.297762	0.0530441
ARPC1A	A0A1W2PNV4;E9PF58	chr7	q22.1	-0.132466	0.659717	0.322894
JMJD1C	A0A1W2PNZ9;Q15652-3;Q15652;Q15652-2;H7BXU7	chr10	q21.3	-0.142744	0.645183	0.302165
HLA-B	A0A1W2PP29;A0A1W2PQZ3;A0A1W2PQE2	chr6	p21.33
DPAGT1	A0A1W2PPC6;Q9H3H5-2;Q9H3H5;A0A1W2PQH0;Q9H3H5-3;F8W681;A0A1W2PQD1;F8WE55;A0A1W2PRR6	chr11	q23.3	0.00167036	0.999706	0.996828
ME2	A0A1W2PPH1;P23368;A0A1W2PQH3;A0A1W2PQT3;A0A1W2PQY8;A0A1W2PR68;A0A1W2PQF8;P23368-2;A0A1W2PQ37;A0A1W2PRS2;A0A1W2PRY9;A0A1W2PQH4;A0A1W2PRH1;A0A1W2PPY2	chr18	q21.2	0.548521	0.382866	0.0900212
CRBN	A0A1W2PPJ5;Q96SW2;J3QT87;J3QT51	chr3	p26.2	-0.501063	0.083116	0.00493551
TCEA1	A0A1W2PPZ5;P23193;A0A1W2PRL9;P23193-2;E5RIS7;E5RJ93;B7Z4S1;E5RK46;A0A1W2PS15;E5RFI1;A0A1W2PPV7	chr8	q11.23	-0.371827	0.161436	0.0155316
KCNMA1	A0A1W2PQ93;A0A1W2PNQ3;A0A1W2PQK5;Q5SVJ7;A0A1W2PNW6;A0A1W2PPY5;A0A1W2PSD3;H0Y379;Q12791-5;Q12791-2;A0A1W2PQA0;A0A1W2PRB0;A0A1W2PQU4;S4R2X4;A0A1W2PNY8;D5MRH1;A0A1W2PRA7;A0A1W2PQ61;H0Y382;B7ZMF5;A0A1W2PRG5;A0A1W2PP26;A0A1W2PRX6;A0A1W2PP76;Q5SVK5;A0A1W2PR56;A0A0A0MRR0;A0A1W2PNY9;Q5SVJ9;A0A1W2PR62;A0A1W2PPZ1;A0A1W2PRN5;A0A1W2PPX7;A0A1W2PRV4;A0A1W2PP94;A0A1W2PNH9;Q5SVK0;A0A1W2PQJ9;A0A1W2PRE5;A0A1W2PS54…	chr10	q22.3
HADH	A0A1W2PQC2	chr4	q25
NHSL2	A0A1W2PQQ1;Q5HYW2;A0A0J9YY72;A0A0J9YW69;Q5HYW2-2	chrX	q13.1	-0.139854	0.886277	0.690553
GOSR2	A0A1W2PQS3;A0A1W2PP28	chr17	q21.32	-0.0993573	0.926858	0.796035
RPS10-NUDT3;RPS10	A0A1W2PQS6;F6U211;A0A2R8Y7H1;A0A2R8YFH6;S4R435;A0A2R8Y6L3	chr6	p21.31	-0.0412835	0.888697	0.694561
GCSH	A0A1W2PQV2;P23434;H3BUH9;H3BNV1;A0A1W2PRH4;A0A1W2PPE4;A0A1W2PNX3;A0A1W2PPQ1;A0A1W2PS29	chr16	q23.2	-0.126867	0.866159	0.650973
MED17	A0A1W2PRB8;A0A1W2PPP8;A0A1W2PNF3;A0A1W2PPC8	chr11	q21	-0.267349	0.217605	0.0266785
ZDHHC23	A0A1W2PRJ8;B3KXV3;E9PAP7;Q8IYP9	chr3	q13.31
SLC35A3	A0A1W2PRN3;A0A1W2PR66;A0A1W2PQH2;A0A1W2PQ13;A0A1W2PQ60;A0A1W2PNY6;A0A1W2PPH4;A0A1W2PPG9;A0A1W2PPE6;A0A1W2PQD6;A0A1W2PRT7;A0A1W2PNF0;A0A1W2PSD1;A0A1W2PS45;A0A1W2PS77;A0A1W2PQL8;A0A1W2PSA9;Q9Y2D2;Q9Y2D2-2;Q9Y2D2-3	chr1	p21.2	-0.343	0.645183	0.303042
HLA-A	A0A1W2PRT9	chr6	p22.1
PIK3C3	A0A1W2PS05;Q8NEB9;A8MYT4;M0R308;K7EKH3;K7EIV6;K7ENH3;M0R386;A0A0B4J2B1	chr18	q12.3	-0.205572	0.209687	0.0248022
SCARB2	A0A1W2PS43;A0A1W2PRS1;Q14108;A0A1W2PPX5;A0A1W2PPU6;A0A1W2PQR6;A0A1W2PQB7;Q14108-2;A0A1W2PRF6;A0A1W2PSE4;A0A1W2PS70;A0A1W2PNX7;D6RDG0;A0A1W2PQL5	chr4	q21.1	-0.519222	0.223515	0.028717
PIGX	A0A1X7SBT4;H0Y2P9;Q8TBF5;Q8TBF5-2;H7C0F2;H7C081	chr3	q29
GTF3A	A0A1X7SBT5;Q92664;Q92664-2;H7BZH7;H7C326;H7BZ51	chr13	q12.2	-0.732711	0.00596979	0.00010814
STIM2	A0A1X7SBY3;H0Y860;Q9P246;Q9P246-2;H7C5C6;H7C5A5;Q9P246-3;H7C5K2;R4GN82;R4GMP0;R4GNC5	chr4	p15.2	0.250416	0.455066	0.130643
MYO6	A0A1Y0BRN3;A0A590UJ40;Q5JVM0	chr6	q14.1
IGHA1	A0A286YEY1	chr14	q32.33
IGHG2	A0A286YEY4	chr14	q32.33	-0.918812	0.654584	0.313236
PHGDH	A0A286YF22;O43175;A0A2C9F2M7;A0A286YFA2;A0A286YFL2;A0A286YF78;A0A286YFC8;A0A286YFB2;A0A286YER3;A0A286YF34;A0A286YFF3;A0A286YFK5	chr1	p12	-0.540797	0.464588	0.137994
PHGDH	A0A286YFE1;A0A286YEZ0	chr1	p12
MON2	A0A286YFF8;Q7Z3U7-6;Q7Z3U7-5;Q7Z3U7;Q7Z3U7-2;F8VZV1;Q7Z3U7-3;F8VQS2;F8VZV6	chr12	q14.1	0.0291277	0.926858	0.796023
IGHG4	A0A286YFJ8	chr14	q32.33	-0.370064	0.897287	0.716776
PHGDH	A0A286YFM8	chr1	p12
PPT1	A0A2C9F2P4;A0A286YFF7;P50897;Q5T0S4;A0A286YFE3;A0A286YFL8;P50897-2;E9PIA8;E9PK48;A0A286YFL6;E9PSE5	chr1	p34.2	-0.236627	0.650636	0.308519
FRYL	A0A2C9F2R7;O94915-2	chr4	p11
PRXL2B	A0A2P0CTB1;A0A0A0MT35;A0A2P0CU24;A0A0A0MRV4;J3KPF5;Q8TBF2-3;Q8TBF2;J3KPF6;Q8TBF2-6;A0A2P0CTH9;Q8TBF2-4;J3KRV9;A0A0G2JSF1;A0A0G2JRR6;Q8TBF2-2;Q8TBF2-7;J3QKK8	chr1	p36.32	-0.502785	0.181215	0.0191034
IGKV1D-33;IGKV1-33	A0A2Q2TTZ9;P01594;P01593	chr2	p11.2	-1.34895	0.510248	0.171695
CAMK2G;CAMK2B	A0A2Q3DQE3;Q13555-8;Q13555-2;Q13555;Q13555-4;H0Y6G2;Q8WU40;H7BXS4;E9PBE8;E7EQE4;E7ETC9	chr10	q22.2	-0.114845	0.788749	0.506063
CFI;PLA2G12A	A0A2R8Y3M9;G3XAM2;E7ETH0;P05156;A0A087X0I2;D6R9Z8;A0A0C4DGC6;Q9BZM1	chr4	q25	-0.161807	0.851376	0.624744
SEPTIN3	A0A2R8Y4H2;B1AHR1;Q9UH03-2;Q9UH03;B1AHR2	chr22	q13.2	-0.143597	0.824613	0.568108
CLIC5	A0A2R8Y4M1;A0A5F9ZHK1;A0A2R8YGW2;A0A2R8Y615;Q9NZA1-3;Q9NZA1-2;Q9NZA1	chr6	p21.1	-0.0476338	0.966013	0.894909
EPS8	A0A2R8Y4W2;A0A2R8YE63;Q12929;Q12929-2;F5H0R8;F5GYM8;F5H3Q6	chr12	p12.3	0.189809	0.839079	0.602132
CCDC9	A0A2R8Y4Z8;M0QYB4;M0QZR0;M0R2W0	chr19	q13.32	-0.24666	0.328064	0.0645029
PATJ	A0A2R8Y549;Q8NI35;Q8NI35-4;Q8NI35-3;Q8NI35-2;A0A0X1KG69;A0A087WUZ6;Q8NI35-5;A0A0U1RR46;A0A0U1RQT2;A0A2R8Y5I3;B4DE90;A0A0U1RRD7;A0A0U1RQR3;A0A0U1RQW4	chr1	p31.3
RELCH	A0A2R8Y566;Q9P260;Q9P260-2;A0A075B785;A0A075B768	chr18	q21.33	-0.242805	0.397502	0.0976112
HARS2	A0A2R8Y5P7;P49590;A0A2R8Y3N3;P49590-2;A0A2R8Y6I1;D6RB22;D6RJE6;A0A2R8Y5E8;B4DQ67;A0A2R8Y4X6	chr5	q31.3	-0.042461	0.946689	0.838233
SHROOM3	A0A2R8Y5P9;Q8TF72	chr4	q21.1
RDX	A0A2R8Y5S7;P35241;P35241-5;A0A2R8Y7M3;P35241-4;P35241-2;A0A2R8Y5P0;P35241-3;A0A2R8Y4H6;E9PKN5	chr11	q22.3	-0.986681	0.00056731	5.1722e-06
C9orf72	A0A2R8Y5U5;A0A5F9ZHW7;A0A2R8Y5K2;Q96LT7;Q96LT7-2	chr9	p21.2
TPM4	A0A2R8Y5V9;A0A2R8YGX3;A0A2R8YH90;A0A590UJB9;A0A590UK79;A0A5F9UKJ4	chr19	p13.12	-0.192849	0.745953	0.435048
RPS7	A0A2R8Y623	chr2	p25.3	0.00531105	0.997167	0.990707
ATP13A3	A0A2R8Y635;Q9H7F0;A0A2R8YDN7;Q9H7F0-2;H7C1U7	chr3	q29	0.326635	0.338519	0.0690764
GCLC	A0A2R8Y648	chr6	p12.1
RAPGEF2	A0A2R8Y661;H0Y8H7;H0Y8T6;H0Y8N8;D6REY8;D6RC78;D6RAK0	chr4	q32.1	-0.215733	0.744021	0.431915
EPB41	A0A2R8Y6D0	chr1	p35.3
DYRK1A;DYRK1B;DYRK2	A0A2R8Y6I6;Q13627-2;Q13627;A0A2R8Y6L5;Q13627-5;A0A2R8Y443;A0A2R8YDF3;Q13627-4;Q13627-3;E7EMI5;M0R131;A0A2R8YEY4;M0R2X3;Q92630-2	chr21	q22.13	-0.0358538	0.903794	0.734878
ENO1	A0A2R8Y6I8	chr1	p36.23
ACTB;ACTG2	A0A2R8Y793;G5E9R0;A0A6Q8PH58;C9JUM1;C9JTX5;A0A6Q8PGD7;F8WCH0	chr7	p22.1	-0.101132	0.919437	0.774289
PRRC2C	A0A2R8Y7F4	chr1	q24.3
ATXN2	A0A2R8Y7P6;V9GY86;A0A5F9ZHW5;Q99700-4;Q99700;F8VQP2;Q99700-5;A0A5F9ZHG6	chr12	q24.12	0.104861	0.625957	0.279413
BPTF	A0A2R8Y7Q1;E9PE19;E7ETD6;A0A0A0MR81;J3QQQ8;J3KSK9;J3QQK4;J3KSY0;J3QLW4	chr17	q24.2
PPFIA1;PPFIA2	A0A2R8Y7R9;Q13136;Q13136-2;E9PJZ7;H0YEF9;H0YDW2;H0YD72;A0A1B0GVT3;E9PPF6;O75334-8;H0YF15;E9PID5;A0A3B3ITS2;H0YHJ4;F8VWR9;H0YIJ4	chr11	q13.3	-0.211685	0.303541	0.0552905
SMARCA4	A0A2R8Y7S2;A0A2R8Y4P4;P51532-5;P51532-2;P51532-3;P51532-4;Q9HBD4;P51532;A0A2R8YGG3;A0A2R8Y440;A0A2R8YG32;A0A2R8Y7F3;A0A2R8Y4C5;A0A2R8Y6N0;A0A2R8YDA1;A0A2R8YGP5	chr19	p13.2	-0.0130318	0.966178	0.89536
SEC23B	A0A2R8Y7S7	chr20	p11.23
CEP78	A0A2R8Y7U5;A8MST6;A0A2R8Y5W6;Q5JTW2;Q5JTW2-5;A0A2R8Y4C1;A0A2U3TZI9;A0A2R8Y432;A0A2R8YCP0;A0A2R8Y7A4;Q5JTW2-3;Q5JTW2-2;A0A2R8Y589;A0A2R8YFB0;A0A2R8Y7M8	chr9	q21.2	0.252544	0.44963	0.127246
MEA1	A0A2R8Y7W8;A0A2R8Y6W5;Q16626	chr6	p21.1	0.365389	0.28543	0.0487373
ANKRD44	A0A2R8Y7Y4;Q8N8A2-2;H7C209;Q8N8A2-3;Q8N8A2-5;H7C4A0;F8WBW3	chr2	q33.1	-0.22304	0.480648	0.149338
IL2RG	A0A2R8Y833;P31785;D6RDW9;A0A2R8Y437;A0A2R8Y4F3;A0A2R8YE73;P31785-2;H0Y8J6;Q5FC10	chrX	q13.1	0.508529	0.323764	0.062752
SMARCE1	A0A2R8Y855;B4DGM3;Q969G3-2;Q969G3;J3QKS7;J3QR61;J3QKX6;A0A2R8YEB8;A0A2R8YDQ4;J3QL66	chr17	q21.2	0.0311351	0.916128	0.768422
PROSER3	A0A2R8Y8D9	chr19	q13.12
GRB10	A0A2R8YCL1;Q13322-3;Q13322-2;Q13322-4;Q13322	chr7	p12.1	-0.157091	0.925763	0.79386
SLC11A2	A0A2R8YD71;P49281-2;P49281;F8W1D8;F8VRL7;A0A2R8Y5L1;F8VWB0;F8VR36;A0A2R8YDL2;A0A2R8Y4F9;A0A2R8Y5Q7;F8W1P7;P49281-5;P49281-3;P49281-4	chr12	q13.12	0.32303	0.656297	0.315696
BPI	A0A2R8YDF1;P17213;H0Y738;A0A0D9SFX6	chr20	q11.23	0.0254159	0.986768	0.962383
ATP10B;ATP10D	A0A2R8YDI5;O94823;Q2YDW8;O94823-3;O94823-2;Q6PEW3;H0Y8M7	chr5	q34	1.00618	0.405622	0.100555
ZNF746;ZNF212	A0A2R8YDQ5;Q6NUN9;Q6NUN9-2;C9JNZ9;Q6NUN9-3;H7C5A9	chr7	q36.1	-0.134313	0.810348	0.547435
SUCLA2	A0A2R8YDQ9;Q9P2R7-2;Q9P2R7;A0A2R8Y6Y7;Q5T9Q5;Q5T9Q8;A0A2R8Y5P6;A0A2R8Y6E6;A0A0U1RQF8;A0A0U1RQL1;A0A0U1RRI1;A0A0U1RQU7;A0A2R8Y5P4	chr13	q14.2	-0.753327	0.0145715	0.00036534
GLUL	A0A2R8YDT1;P15104	chr1	q25.3	0.231833	0.738805	0.425327
CCDC82	A0A2R8YE98;A0A2R8Y7C3;Q8N4S0;A0A2R8Y4L3;Q8N4S0-2;F5H777;E9PMD6	chr11	q21	-0.279479	0.226167	0.0292205
ACTB	A0A2R8YEA7	chr7	p22.1	0.0101442	0.992493	0.978801
HGF	A0A2R8YEI1;P14210-6;P14210-5;P14210-2;P14210-4;P14210-3;P14210;C9WSJ4;C9WSJ3;C9JS80;C9JDP4	chr7	q21.11	0.0534724	0.978882	0.930155
CCNH	A0A2R8YEM2;P51946;D6RHI7;D6RG18;A0A2R8Y4K6	chr5	q14.3	0.0744694	0.798674	0.524204
TRANK1	A0A2R8YEM9;O15050;A0A2R8Y8A3;A0A2R8Y7N6;A0A2R8Y890;A0A096LPF5	chr3	p22.2	-0.6402	0.0764879	0.00436759
CDIN1	A0A2R8YEZ2;A0A2R8YD89;H3BS01;Q9Y2V0;H3BTL3;H3BNF9;A0A2R8YEF3;A0A2R8Y7J6;Q9Y2V0-2	chr15	q14
ARHGEF5	A0A2R8YF49;A0A2R8YFR7;H0Y895;Q12774-2;A0A5F9ZGZ6;C9J591	chr7	q35	-0.59201	0.16243	0.0158027
NMNAT3	A0A2R8YFG2;Q96T66-2;Q96T66;Q96T66-3;A0A2R8YE08;A0A2R8Y594;A0A2R8YGL3;A0A2R8YEU0;D6REC8;D6R975;D6RGH7;D6RHV4	chr3	q23	0.167617	0.784626	0.498098
SERAC1	A0A2R8YFH3;Q96JX3;A0A2R8YCL0;A0A2R8YD19;A0A2R8Y511;A0A2R8Y3S0;U3KQE4;Q96JX3-2;Q5JVM6;Q96JX3-3	chr6	q25.3
CTCF;CTCFL	A0A2R8YFL0;P49711;A0A2R8Y595;P49711-2;V9GY73;Q8NI51-11;Q8NI51-6;Q8NI51-5;Q8NI51-10;Q8NI51-2;Q8NI51-3;A0A2R8Y6Z6;A0A2R8Y6C1;F5H2V8	chr16	q22.1	-0.189023	0.357932	0.0767304
IFNGR1	A0A2R8YFL3;A0A2R8Y7R1;A0A2R8Y4U4;P15260;Q5TFD1;Q5TFC9;P15260-2	chr6	q23.3	0.365294	0.56581	0.22046
RAPGEF2	A0A2R8YGD3;Q9Y4G8	chr4	q32.1	-0.154734	0.718842	0.399347
ACTB	A0A2R8YGF8	chr7	p22.1
AP1S1	A0A2R8YGH5;P61966;H7C1E4;P61966-2	chr7	q22.1	0.00203471	0.997167	0.990608
TASOR2	A0A2R8YH03;Q5VWN6;Q5VWN6-2;J3KPH3	chr10	p15.1	-0.312818	0.110807	0.00777617
EPB41	A0A2U3TZH6;A0A2R8Y783	chr1	p35.3	0.44581	0.39375	0.0961741
TRIM8	A0A2U3TZI0;Q9BZR9;A0A2R8YCF6;A0A2R8YD00;R4GN03;A0A2R8Y500;A0A2R8Y580;A0A2R8Y5K0;A0A2R8YFP1	chr10	q24.32
BCL11A	A0A2U3TZJ5;Q9H165-6;Q9H165;Q9H165-2;A0A2R8YDW6	chr2	p16.1	0.0494564	0.962544	0.881245
CASK	A0A2U3TZM1;A0A2R8YE77;O14936-6;O14936-2;O14936;A0A2R8YEK3;A0A2R8YEJ7;A0A2R8YGH2;A0A2R8Y4K4;A0A2R8Y472	chrX	p11.4
CASK	A0A2U3TZM4;O14936-3;O14936-4	chrX	p11.4	-0.400083	0.417779	0.107559
ESRP1;ESRP2	A0A2U3TZN9;Q6NXG1-5;Q6NXG1-3;Q9H6T0-2;Q9H6T0	chr8	q22.1	1.37086	0.219333	0.0275908
SPAST	A0A2U3TZR0;Q9UBP0-3;Q9UBP0;A0A2R8YGN6;A0A2R8Y4I8;Q9UBP0-4;Q9UBP0-2;A0A2R8Y481;A0A2R8YCL5;A0A2R8Y7K2;A0A2R8YFW8;A0A2R8Y5N9;A0A2R8YFC9;A0A2R8YEA0;A0A2R8Y5I6;A0A2R8Y7W6	chr2	p22.3	0.00918868	0.978453	0.927981
KCTD1	A0A2U3U043;J3KSG1;J3QRK1;Q719H9;J3QLL6	chr18	q11.2	-0.473516	0.36681	0.0812419
R3HCC1L	A0A384DVK4;Q7Z5L2-2;Q7Z5L2;Q7Z5L2-3	chr10	q24.2	-0.222426	0.627757	0.283527
PNPLA6	A0A384DVU0;Q8IY17-3;Q8IY17;Q8IY17-2;Q8IY17-5;M0QYT1;M0R2C2;M0R2K2;M0R2H4;M0QYF5;M0QZK5;M0QXH7;A0A2R8Y7E1	chr19	p13.2	0.386165	0.119504	0.00903158
CREG1	A0A3B3IRL2;O75629	chr1	q24.2	0.0126986	0.987153	0.964333
IMPDH1	A0A3B3IRL5;C9J381;P20839-2;P20839-4;P20839;H7C5T1;H7C511	chr7	q32.1
FBRSL1	A0A3B3IRR3;Q9HCM7	chr12	q24.33
C8orf33	A0A3B3IRR6;A0A3B3IT54;A0A3B3ITA3;Q9H7E9;Q9H7E9-2	chr8	q24.3	0.0680473	0.893282	0.704763
SLF2	A0A3B3IRS8;B1AL16;Q8IX21;Q8IX21-2	chr10	q24.31
SNU13	A0A3B3IRU2;A0A3B3ISH1	chr22	q13.2	-0.189369	0.868635	0.656165
QSER1	A0A3B3IRW6;Q2KHR3;Q2KHR3-2;H0YCQ7	chr11	p13	0.132138	0.862047	0.642836
COX15	A0A3B3IRX1;Q7KZN9-2;Q7KZN9	chr10	q24.2	0.53299	0.379485	0.0883159
MED13L	A0A3B3IRX3;Q71F56;A0A3B3IS46;H0YHC1;A0A3B3IRS4;A0A3B3IS48	chr12	q24.21	0.249216	0.542542	0.199939
SNPH	A0A3B3IRY9;O15079;O15079-2	chr20	p13
IQSEC1	A0A3B3IRZ4;Q6DN90-3;A0A2R8Y7T6;Q6DN90;Q6DN90-2;A0A2R8Y695	chr3	p25.1	0.0562831	0.923697	0.789065
KAT6A	A0A3B3IS53;A0A3F2YNX6;Q92794;A5PLL3;A0A3B3ITI3;A0A3B3ISU5;A0A3B3ISZ3;C9JJY6	chr8	p11.21	-0.005012	0.985768	0.959989
ABLIM1	A0A3B3IS55;O14639-2;O14639;F8W8M4;A0A0A0MRL6;O14639-6;O14639-4;O14639-3;O14639-5;J3QSX6;A0A494C1G0;A0A494C1P1;H0Y7N6;F6XFR5	chr10	q25.3	-0.264597	0.681667	0.350665
POLG	A0A3B3IS91	chr15	q26.1
COPA	A0A3B3ISC6;A0A3B3ITI7;A0A3B3IU78	chr1	q23.2	0.00830068	0.995883	0.987211
LARP1B	A0A3B3ISF0;H0Y9K3;A0A3B3IT29;A0A3B3ISF8;Q659C4-4;Q659C4-6;Q659C4-5;Q659C4-7	chr4	q28.2	0.123701	0.788749	0.505495
ZDBF2	A0A3B3ISF7;A0A3B3ISJ7;A0A3B3IRN6;A0A3B3ITZ5;N0DVX5;Q9HCK1	chr2	q33.3	0.215421	0.517889	0.178428
ECE1	A0A3B3ISF9;P42892-3;P42892-2;P42892-4;P42892;B4DKB2;E9PJG1;E9PHZ1	chr1	p36.12	-0.303824	0.236078	0.0319834
IDE	A0A3B3ISG5;P14735;P14735-2;Q5T5N3	chr10	q23.33	0.146929	0.572077	0.226094
PROS1	A0A3B3ISJ1;A0A0S2Z4L3;P07225;G5E9F8;A0A3B3IRK9;C9K0R0;A0A3B3IUA6	chr3	q11.1	-0.240443	0.780724	0.491539
PPP1R13B	A0A3B3ISJ2;Q96KQ4;G3V5J1;H0YJL1;G3V3S2;G3V2L3	chr14	q32.33
C1R	A0A3B3ISR2;B4DPQ0;P00736;F5H2D0;A0A3B3ITU4;F5H1V0;F5H6Y3;F5H3N3	chr12	p13.31	-0.606302	0.425521	0.111638
GPNMB	A0A3B3ISS6;Q14956-2;Q14956	chr7	p15.3	-0.250313	0.829556	0.582461
TSPAN9	A0A3B3IST1;B5MD23;O75954	chr12	p13.33
VKORC1L1	A0A3B3ISV4	chr7	q11.21	0.104253	0.904325	0.736938
LMBRD1	A0A3B3IT31;Q9NUN5;Q9NUN5-3;Q9NUN5-2;A0A3B3ITP2;A0A3F2YP66;A0A3B3IRS7;Q9NUN5-4;A0A3B3IU68;A0A3B3IRL1;A0A3B3IS99;A0A3B3IU91;A0A3B3IRN0;A0A494C126;A0A3B3ITR7;A0A3B3IU99;A0A3B3IT65;A0A3B3ITM4	chr6	q13	-0.126854	0.773218	0.480757
WDR37	A0A3B3IT47;Q9Y2I8;Q9Y2I8-2;E7EQ49;A0A087WTQ2;Q9Y2I8-3;C9JGR9	chr10	p15.3	-0.280056	0.315073	0.0600588
BLM	A0A3B3IT82;P54132;H0YNU5;H0YLV8	chr15	q26.1	0.140719	0.65833	0.3198
KDM5B	A0A3B3ITA8;A0A3B3ITE7;A0A3B3IT25;A0A3B3IS40;Q9UGL1;Q9UGL1-2;B3KV94;A0A3B3ISE6;A0A3B3ITJ7;A0A3B3IT85;A0A3B3IS31;A0A3B3ITR3;A0A3B3ITJ3;A0A3B3ISK2;A0A3B3ITR1	chr1	q32.1
DAB2IP	A0A3B3ITG3;Q5VWQ8-2;Q5VWQ8;H0Y3A3;Q5VWQ8-3;Q5VWQ8-4;Q5VWQ8-5	chr9	q33.2
IMPACT	A0A3B3ITH3;Q9P2X3;Q9P2X3-2;J3KT25;J3QQU0;J3QRS6	chr18	q11.2	-0.400633	0.124567	0.00963838
HNRNPL	A0A3B3ITJ4;M0QXS5;P14866-2;M0R1W6;B4DVF8	chr19	q13.2	0.0731271	0.925763	0.793726
MMAA	A0A3B3ITP4;Q495G5;Q8IVH4;D6RIS5;A0A3B3IRG3	chr4	q31.21	0.410123	0.338881	0.0693884
KRIT1	A0A3B3ITR4;C9J718;C9JF32;A0A0C4DG23;C9JEW7;C9JIY2;C9JBN7;C9JXI9;C9JSG7;C9JJM9;C9JD81;C9J3W7;C9JI47	chr7	q21.2	-0.185205	0.44963	0.126947
RAB12	A0A3B3ITT1;Q6IQ22	chr18	p11.22	-0.299104	0.469882	0.1419
RPL29	A0A3B3ITT5;P47914;F8WF43;C9IYI4	chr3	p21.2	0.276668	0.609455	0.26296
ABCD3	A0A3B3ITW3;P28288;P28288-2;P28288-3	chr1	p21.3	0.101523	0.810348	0.547481
PRDM1	A0A3B3IU23;O75626-2;O75626;O75626-3;B2REA4	chr6	q21	0.0655957	0.89629	0.71458
GEMIN2	A0A3B3IU42;H0YEL0;H0YDP6	chr14	q21.1	0.0397545	0.941768	0.827252
HTT	A0A3B3IU44	chr4	p16.3
STON2	A0A3B3IU55;Q8WXE9;Q8WXE9-3	chr14	q31.1	-0.487239	0.460849	0.134175
HM13	A0A3B3IUB5;Q8TCT9-5;Q8TCT9;A0A075B6F6;A0A0S2Z6F0;A0A3B3IT72;A0A0C4DGU3	chr20	q11.21	0.455434	0.44999	0.127612
MSTO1	A0A3B3IUD2;Q9BUK6-3;Q9BUK6-2;Q9BUK6;Q9BUK6-7;Q9BUK6-4;Q9BUK6-5;Q9BUK6-6	chr1	q22	1.85313	2.0209e-07	3.6364e-10
KIF1A	A0A3F2YNW9;A0A3B3IUA1;A0A3B3IU40;A0A3B3IT28;A0A3B3ITE5;A0A3B3ITF7;A0A3B3ITW6;Q12756;Q12756-3;Q12756-2;A0A3B3ITK3;H7C0K6;H7C3Y8	chr2	q37.3	-0.526476	0.445482	0.12441
KIF18B	A0A494BYR6;Q86Y91-6;Q86Y91	chr17	q21.31
MPRIP	A0A494BZV2;H0Y2S9;H7C3G6;J3QRL2;A0A1W2PPU9;K7EL39;J3KSK7;J3QL44;A8MZF8;K7EJ14	chr17	p11.2	0.231089	0.443088	0.123263
MRTFA	A0A494BZX7;W0Z7M9;A0A499FIJ6;E7ER32;A0A087X287;B0QY83;Q969V6;A0A087WU73;B0QY84;B0QY74;A0A669KBG1	chr22	q13.2	0.224473	0.594337	0.245783
EEF1AKMT2	A0A494BZY7;Q5JPI9;G3V238;H3BQF6;M0QZ67	chr10	q26.13	-0.547815	0.0345055	0.00135766
TMEM87B	A0A494BZZ8;Q96K49;Q96K49-2;A0A3B3IU29;H7C1G1;H7C0B3	chr2	q13	-0.235384	0.571634	0.225609
PARN	A0A494C002;F5H1Z4;H3BT23	chr16	p13.12
HYOU1	A0A494C039;E9PJ21;A0A087WWI4;K7EQK2;Q9Y4L1-2;J3KTF1;Q9BST8;J3QQH7;J3QLE9;A0A087WW13;A0A087X214	chr11	q23.3	0.454452	0.466279	0.139054
KYAT1	A0A494C066;B7Z4W5;Q16773-2;Q16773;Q5T278;Q16773-3;Q5T277;Q5T276	chr9	q34.11	0.159673	0.737868	0.424522
ANKLE1	A0A494C092;M0QX15;A0A499FJM0;Q8NAG6-1;Q8NAG6;A0A0A0MSC6;M0R002	chr19	p13.11
TAZ	A0A494C0D2;Q16635-8;A0A499FJ53;A0A494C141;A0A494C004;A0A494C0C5;Q16635-3;Q16635-2;Q16635;Q16635-4;Q16635-7;F6Y2X3;A0A494C0V5;Q16635-9;Q16635-5;A6XNE1;Q16635-6;C9J699	chrX		-0.174224	0.870647	0.659983
DIMT1	A0A494C0G7;Q9UNQ2;A0A0C4DGB1;D6RCL3	chr5	q12.1	-0.0524162	0.908844	0.748431
ZNF827	A0A494C0H4;H0Y9M2;Q17R98-2;Q17R98;A0A590UJE4;H0Y9K9;G5E9Z1;Q17R98-3;A0A5F9ZGT0;A0A5F9ZHK5	chr4	q31.22	-0.190241	0.802318	0.530384
TTC21B;TTC21A	A0A494C0N4;Q7Z4L5;A0A0B4J1Y2;Q8NDW8-3;Q7Z4L5-2;Q8NDW8-6;Q8NDW8-5;Q8NDW8;Q8NDW8-7	chr2	q24.3	0.551964	0.165303	0.0163399
CLUH	A0A494C0R8;K7EIG1;I3L2B0;I3L318;I3L4B5;I3L3A3;I3L350	chr17	p13.3	0.23566	0.292213	0.0505834
RIT1	A0A494C0S1;Q92963;Q92963-3;Q92963-2;V9GYC3;V9GY29;A0A494C0U3	chr1	q22
STAT6	A0A494C0T4;A0A1W2PNW1;H0YJH6;P42226;P42226-3;P42226-2;G3V5I8;G3V370;G3V5K5;G3V568;H0YIY2;Q5FBW6;G3V2L2;G3V2M3;G3V2H4	chr12	q13.3	0.0388344	0.945376	0.835354
PARN	A0A494C0W0;O95453-2;O95453;O95453-3;A0A494C0K5;A0A494C0Q6;A0A494C1K5;A0A494C0Q2;A0A494C1N1;A0A494BZW7;A0A494C0P9;A0A494BZU6;A0A494C156;A0A494C1G3;O95453-4;H3BRK1	chr16	p13.12	-0.225467	0.428046	0.113975
STING1	A0A494C0W5;Q86WV6;A0A494C0T1;J3QTB1;A0A494C1N5	chr5	q31.2	0.647984	0.236078	0.032002
TBCB	A0A494C0X0;Q99426;Q99426-2;K7EP07;K7EK42;K7EL99;K7EQH0;K7ER04	chr19	q13.12	0.190258	0.613487	0.267689
ITGB2	A0A494C0X7;P05107;D3DSM0;J3KNI6;E7EVZ9;E5RK25;E5RIG7;E5RHT0;E5RFI0;E5RIE4;A8MVG7;E5RHE6;E5RK54	chr21	q22.3	-0.281148	0.778362	0.489091
FAM120A	A0A494C0Y9	chr9	q22.31	-0.386497	0.582094	0.23267
RAB33B	A0A494C0Z5;Q9H082	chr4	q31.1	0.0926969	0.828164	0.57751
MCM8;CRLS1	A0A494C100;Q9UJA3-3;Q9UJA3;Q9UJA3-2;Q9UJA3-4;Q9UJA2-2;Q9UJA2	chr20	p12.3
KRI1	A0A494C108;Q8N9T8;H0YFD2;F8WFC1;H0YH26;REV__I3L4M5;REV__I3L2X7;REV__Q9UPN4-3;REV__I3L2J8;REV__Q9UPN4-2;REV__Q9UPN4	chr19	p13.2	-0.134256	0.769136	0.474113
AQP1	A0A494C115;K7N7A8;P29972-4;P29972-2;P29972-3;P29972;A0A494C1U4	chr7	p14.3	0.246866	0.887463	0.692745
ZMAT3	A0A494C120;Q9HA38-2;Q9HA38;C9J8H5	chr3	q26.32
DIP2A	A0A494C143;Q14689-6;Q14689;Q14689-3;Q14689-2;Q14689-4;Q14689-5	chr21	q22.3	0.0388523	0.944425	0.83181
STAT2	A0A494C164;P52630-4;P52630;B4DLC8;A0A494C1L3;A0A494C0B5;B4DHE0	chr12	q13.3	0.233347	0.55689	0.213176
PRKAG2	A0A494C1K7;Q9UGJ0-3;Q9UGJ0;A0A494C0H7;A0A494C094;F8WDA1;A0A494C188;A0A494C155;E9PGP6;A0A494C068;Q9UGJ0-2;A0A494C1R6	chr7	q36.1
LRBA	A0A494C1L5;P50851-2;P50851;E9PEM5;A0A494BZW2;A0A494C0R9;H0YAC6;A0A3B3IS13;A0A3B3IU76;H0Y9N9;A0A3B3ISK3;H0YA17	chr4	q31.3	0.0312321	0.933528	0.809446
ALDH1L2	A0A494C1M4;Q3SY69;Q3SY69-3;Q3SY69-2;H0YHN9;REV__Q14005-4;REV__H0YLH9;REV__Q14005-3;REV__Q14005-2;REV__Q14005	chr12	q23.3	-0.495127	0.526543	0.186021
NBEAL2	A0A494C1V1;H0Y764;H7C3Y7;H7C408;H7C354	chr3	p21.31
SART3	A0A499FI31;Q15020;Q15020-4;Q15020-2;H0YHU8;F8W667;A0A494C0L2;F8VZM2;Q15020-3;F8VVK9	chr12	q23.3	-0.24317	0.297764	0.053285
PDIA4	A0A499FI48;C9JMN9	chr7	q36.1	0.601007	0.221834	0.0284145
WDR26	A0A499FIZ0;Q9H7D7;Q9H7D7-2;H0Y9R3;C9JCS7;H0Y917;Q9H7D7-3;Q9H7D7-4	chr1	q42.12	0.400004	0.00658069	0.00012236
WDR24	A0A499FJD3;A0A3B3ISA1;Q96S15	chr16	p13.3	-0.502314	0.0491016	0.002246
RIPOR3	A0A499FJE4;Q96MK2;Q96MK2-2	chr20	q13.13
MYCBP2	A0A499FJI4;O75592;A0A0C4DGY7;A0A087WY34	chr13	q22.3	-0.707667	2.1825e-06	6.8489e-09
TGFB1;TGFB2	A0A499FJK2;P01137;M0R2S0;P61812;P61812-2	chr19	q13.2	-0.230976	0.651162	0.309333
FECH	A0A499FJN5;K7EJX5	chr18	q21.31	0.0529991	0.945376	0.836031
RBM15	A0A499FJY3;A0A087WWP4;Q96T37-4;Q96T37-2;Q96T37-3;Q96T37;A0A494C001	chr1	p13.3	0.202351	0.195884	0.0221548
APOBR	A0A4V7I447;Q0VD83;Q0VD83-3	chr16	p12.1	-0.0321271	0.977309	0.924903
CGREF1	A0A4W8VYG7;A0A4W8W4R1;Q99674;Q99674-3	chr2	p23.3	-0.845617	0.648566	0.306786
IGHV3-72	A0A4W8ZXM2;A0A0B4J1Y9	chr14	q32.33	-2.04514	0.244741	0.0350711
COBLL1	A0A590PXD8;Q53SF7-3	chr2	q24.3
ACD	A0A590TQL1;R4GNJ5;Q96AP0-2;Q96AP0;R4GMR6	chr16	q22.1	-0.139938	0.598321	0.251348
ERCC6L2	A0A590UJ07;Q5T890;H0Y3T7;A0A590UJV1	chr9	q22.32	0.454045	0.45007	0.127689
DLG1	A0A590UJ08;A0A590UJC5;Q12959-4;Q12959-2;A0A590UJ25;A0A590UJL2	chr3	q29
SCN9A	A0A590UJB2;A0A0C4DG82;A0A2R8YDP4;Q15858-4;Q15858-3;Q15858-2;Q15858	chr2	q24.3
PPP2R2A	A0A590UJJ1;E5RJV1	chr8	p21.2
SLMAP	A0A590UJK3;Q14BN4;A0A590UJU9;H7BZK0;Q14BN4-4;Q14BN4-5;Q14BN4-6;A0A590UJT5;Q14BN4-7;H7BZW9;Q14BN4-8;H7C5G9;A0A590UJG7;A0A590UJP6;A0A590UK66	chr3	p14.3	0.0315633	0.937014	0.81656
STS	A0A590UJL0;P08842;A0A590UJY9;A0A590UJT4	chrX	p22.31	0.283753	0.817414	0.556775
GNAS	A0A590UK28	chr20	q13.32
L3MBTL1	A0A590UK80;A0A3B3ITG5;A0A3B3IT75;B0QYN4;A0A3B3ISV7;A0A0A0MRR4;A0A3B3ISS0;A0A3F2YNZ1;Q9Y468-2;Q9Y468-4;Q9Y468-1;Q9Y468;A0A3B3ISK5;A0A3B3IUA3;H0Y7I2;A0A3B3ISP5	chr20	q13.11
GAS2L1	A0A5E8;Q99501;Q99501-4;Q99501-2;Q99501-3;C9JFI0;C9JRR6	chr22	q12.2	-0.289139	0.721284	0.404012
AMPD2	A0A5F9UK94;H0Y360;Q01433;Q01433-2;Q01433-5;Q01433-3;Q01433-4;A0A590UK85;A0A590UJY6;E9PJF6;E9PIJ1;A0A590UJX5;H0YF16;A0A590UK60;H0YE32;A0A590UJD1	chr1	p13.3	0.225572	0.58858	0.238945
SDF4	A0A5F9UP49;Q9BRK5;Q9BRK5-2;Q9BRK5-5	chr1	p36.33	0.158283	0.879368	0.679463
FBXW4	A0A5F9UQ55	chr10	q24.32	-0.427289	0.22047	0.0278841
SPCS1	A0A5F9YFS9;C9JBL1	chr3	p21.1	-0.431841	0.542562	0.200076
MUTYH	A0A5F9ZGZ0;Q5T413;A0A5F9ZI14;E9PMH1;A0A5F9ZI60;A0A5F9ZHI2;Q5T418;F6XXJ4	chr1	p34.1	0.579699	0.627731	0.282571
MFSD4B	A0A5F9ZH84;A0A5F9ZH60;A0A5F9ZH20;Q5TF39	chr6	q21	0.229929	0.700889	0.376736
PRIM1	A0A5F9ZHB6;P49642;A0A3B3ITS8;F8VNY2;H0YIP2;F8VSB2	chr12	q13.3	0.22323	0.557104	0.213458
BTD	A0A5F9ZHF5;A0A5F9ZH97;A0A5F9ZHE9;A0A5F9ZHR1;A0A2R8Y5J9	chr3	p25.1	0.17658	0.90824	0.745899
ACAT1	A0A5F9ZHJ0;A0A5F9ZHD4;A0A5F9ZI66	chr11	q22.3	-0.711508	0.494638	0.161101
SACM1L	A0A5F9ZHN7;Q9NTJ5;E9PGZ4;Q9NTJ5-2;C9JV50;F8WDN7;F8WCQ2	chr3	p21.31	0.131039	0.752409	0.4476
ASCC1;PRODH	A0A5F9ZHP1;Q8N9N2-2;A0A5F9ZH79;Q8N9N2;H0YCB3;A0A5F9ZI37;A0A5K1VW55;A0A5F9ZI10;H0YE76;E9PQZ6;H0YER2;E9PM82;E9PKM6;E9PL92;E9PR40;A0A5F9ZGP6;H0YE79;E7EQL6;A0A087WWM6;E9PQ44;E9PJM2;C9JIW4;O43272-2;O43272-1;O43272	chr10	q22.1	-0.186196	0.373182	0.0842972
PRIM2	A0A5F9ZHU7;P49643;A0A5F9ZHR0;P49643-2;A0A096LP51	chr6	p11.2	0.154124	0.745953	0.435128
AP1S2;AP1S3	A0A5F9ZI43;A0A5F9ZHX2;H0Y673;B8ZZZ1;Q96PC3-3;Q96PC3;Q96PC3-2	chrX	p22.2
EED	A0A5F9ZI63;H0YEL4;E9PMU3	chr11	q14.2	0.118173	0.63689	0.292339
TET3	A0A5H1ZRP3;O43151;O43151-2;O43151-3	chr2	p13.1	-0.0725964	0.943059	0.830041
DDX17	A0A5H1ZRQ2;A0A1X7SBZ2;Q92841;Q92841-3;Q92841-1;Q92841-2;A0A0U1RQJ0	chr22	q13.1	0.0416536	0.898861	0.721487
IGLC7	A0A5H1ZRQ7;A0M8Q6	chr22	q11.22	-0.985444	0.726551	0.410254
PCM1	A0A5H1ZRS1;Q15154-5	chr8	p22	0.126449	0.73362	0.419393
IGKV2D-28;IGKV2-28;IGKV2-40;IGKV2D-40;IGKV2D-30	A0A5H1ZRS2;A0A075B6P5;P01615;A0A087X0Q4;A0A087WW87;P01614;A0A075B6S6	chr2	p11.2	0.117347	0.96884	0.901969
TRBC1;TRBC2;TRB	A0A5H1ZRT1;A0A5H1ZRR3;A0A0G2JMB4;P0DTU4;P01850;A0A5B9	chr7	q34
ETNK1	A0A5K1VW28;Q9HBU6;H0YH69;Q86U68;Q9HBU6-2;H0YFP7	chr12	p12.1	0.196991	0.728606	0.412428
VDR	A0A5K1VW50;P11473;P11473-2;F8VRJ4;F8VVY8;F8VXQ9;F8VPF8	chr12	q13.11
DMAC2L	A0A5K1VW60;Q99766;A0A2R8YDJ1;A0A5F9ZGZ2;A0A5K1VW82;G3V467;Q99766-3;Q99766-2	chr14	q21.3	-0.547806	0.295146	0.0519763
ATP8B2	A0A5K1VW70;P98198;P98198-3;P98198-2;P98198-4	chr1	q21.3	1.15368	1.0791e-06	2.9255e-09
AKT3	A0A5K1VW74;Q9Y243-2;Q9Y243;A0A5F9ZHU3;A0A5F9ZGY0;F8VS91;A0A5F9ZHA9;A0A5F9ZGZ4	chr1	q44
PRIMPOL	A0A5S6SZ32;Q96LW4-2;Q96LW4;H0Y9N8	chr4	q35.1	0.143738	0.907184	0.744487
PCSK5	A0A669KA35;Q5JSG7;Q92824-2;Q92824;B1AMG5;B1AMG8	chr9	q21.13
GBF1	A0A669KB10;A0A669KBG8;Q92538-3;Q92538-2;Q92538	chr10	q24.32	-0.119643	0.612237	0.265729
MAP2	A0A669KB77;P11137-3;P11137;P11137-2;E7EV03;A8MZ31	chr2	q34	0.483429	0.563896	0.219081
PCSK9	A0A669KBG0;Q8NBP7;Q8NBP7-2	chr1	p32.3
WIZ	A0A669KBG4;B9EGQ5;O95785-4;A0A2R8YFV2;O95785;O95785-2	chr19	p13.12	0.0599401	0.825948	0.572992
CUL7	A0A669KBH4;Q14999;Q14999-2;A0A669KB95;A0A669KAU7	chr6	p21.1	-0.111276	0.827158	0.576113
STAT1	A0A669KBK4	chr2	q32.2
SFMBT2	A0A669KBL2;Q5VUG0;Q5T980;Q5T981	chr10	p14
RFX7	A0A669KBM4;H0YLX2;Q2KHR2-2;Q2KHR2	chr15	q21.3
ZBTB3	A0A6E1W9L1;Q9H5J0	chr11	q12.3
LDB1	A0A6E1WJ75;Q86U70;Q86U70-2;Q86U70-3	chr10	q24.32	0.00380534	0.995883	0.987245
EFCAB14	A0A6I8PIP2;A0A6I8PU78;A0A6I8PIF8;A0A5F9ZHQ6;O75071;A0A6I8PS42	chr1	p33
LARS1	A0A6I8PIV1;Q9P2J5;B4DER1;A0A6I8PIT3;A0A6I8PRS0;Q9P2J5-2;A0A6I8PLB8;A0A6I8PL42;A0A6I8PS05;A0A6I8PLB3;A0A6I8PIP7;A0A6I8PTV8;Q9P2J5-3;A0A6I8PRU9;A0A6I8PRP1	chr5	q32	0.100235	0.792955	0.516619
GPATCH11	A0A6I8PRS5;Q8N954;Q8N954-2;A0A6Q8JGY2	chr2	p22.2	0.00819744	0.987153	0.963356
CELSR1	A0A6I8PRU0;Q9NYQ6;A0A6I8PL36;A0A6I8PRD4	chr22	q13.31	0.347013	0.516699	0.177336
AGO1	A0A6I8PTZ8;Q9UL18;Q5TA58;A0A0U1RQZ8	chr1	p34.3	0.0342951	0.913583	0.758856
GOLGA2	A0A6Q8KRG2;Q08379;A0A1W2PQY5;R4GND7;REV__A0A6Q8PG76;REV__Q5SY18;REV__O94827-4;REV__O94827-5;REV__O94827-3;REV__O94827;REV__O94827-7;REV__O94827-2;REV__O94827-6;REV__A0A5F9ZHW8	chr9	q34.11	0.0542023	0.898861	0.721698
ARID1B	A0A6Q8NVI4;A0A3F2YNW7;Q8NFD5-4;A0A1B0GVK1;A0A1B0GTJ8;A0A1B0GWJ2;A0A1B0GV63;H0Y2R3;A0A1B0GTI6;A0A6I8PTU7;A0A1B0GU09;A0A1B0GUG2;A0A1B0GUC6;A0A1B0GV92;A0A1B0GU65;A0A1B0GTE8;A0A1B0GVH0	chr6	q25.3	-0.0442023	0.900292	0.725115
DYM	A0A6Q8PF81;Q7RTS9;Q7RTS9-2;J3QR81;J3QRD8	chr18	q21.1	-0.485092	0.273299	0.0439324
MID1	A0A6Q8PF94;O15344;A0A6Q8PGA5;C9J453;O15344-2;A0A087X0X0;A0A087X255	chrX	p22.2
KIF2A	A0A6Q8PFA6;A0A6Q8PH57;O00139-2;H0Y8H2;A0A669KBE9;D6RD93;A0A6Q8PGD0	chr5	q12.1	-0.271416	0.498197	0.163508
ACTB	A0A6Q8PFE4	chr7	p22.1	0.154267	0.936732	0.814359
PTBP2	A0A6Q8PFE6;Q9UKA9;Q9UKA9-2;A0A6Q8PFC0;Q9UKA9-4;Q9UKA9-3;A0A6Q8PEZ3;Q9UKA9-5;B4DI28;Q9UKA9-6;A0A6Q8PH43;A0A6Q8PH82	chr1	p21.3
LMNA	A0A6Q8PFJ0;P02545;P02545-3;P02545-6;A0A6Q8PHQ9;P02545-5;P02545-4;A0A6Q8PF80;A0A6Q8PGH0;A0A0C4DGC5;A0A6Q8PFM1;A0A6Q8PF59;A0A6Q8PFF5;REV__Q5VX52	chr1	q22	0.395143	0.460849	0.134047
MFN2	A0A6Q8PFJ4;O95140;A0A6Q8PGA3;A0A6Q8PGV8;A0A6Q8PGS9;O95140-2;A0A6Q8PGR2;Q5JXC5;A0A6Q8PH07;A0A6Q8PFT5	chr1	p36.22	-0.145081	0.515827	0.176262
FANCD2	A0A6Q8PFY3;Q9BXW9;Q9BXW9-1;Q9BXW9-3;H7BZJ7;Q9BXW9-4;F8WE37	chr3	p25.3	0.244857	0.646041	0.304241
TFG	A0A6Q8PFY7;Q92734-2;Q92734;A0A6Q8PFC4;A0A6Q8PH89;A0A6Q8PH27;A0A6Q8PG00;A0A6Q8PG04;A0A6Q8PGS4;A0A6Q8PF40;Q92734-4;Q92734-3;C9JJP5;C9JUE0;C9JTY3;A0A6Q8PF51	chr3	q12.2	-0.189067	0.608165	0.261143
CRPPA	A0A6Q8PG39;A4D126-2;A4D126;A0A6Q8PHI3;A0A6Q8PF75	chr7	p21.1
FANCI	A0A6Q8PGF4;A0A6Q8PH09;Q9NVI1;Q9NVI1-1;Q9NVI1-2;F8W7R3;H3BP78;H3BT54;H3BMG4;Q9NVI1-4;H3BQE2;H3BS60;H3BN35	chr15	q26.1	0.396228	0.32708	0.0639171
CAST	A0A6Q8PGN6;H0Y9H6	chr5	q15	-0.106189	0.875484	0.671918
LSP1	A0A6Q8PGR6	chr11	p15.5
CCND2	A0A6Q8PGZ3;P30279	chr12	p13.32
SLC12A6;SLC12A5;SLC12A4	A0A6Q8PH21;Q9UHW9-4;Q9UHW9;Q9UHW9-3;Q9UHW9-5;H0YMQ9;B3KXX3;H0YKQ8;H0YKE6;H0YKJ2;Q9H2X9-2;H0YKL8;J3QSF2	chr15	q14	-0.344212	0.221834	0.0283526
SIPA1L2	A0A6Q8PH54;A0A6Q8PFQ0;Q9P2F8;Q9P2F8-2	chr1	q42.2
INF2	A0A6Q8PHA2;Q27J81;A0A6Q8PGN3;A0A6Q8PH71;A0A6Q8PHG2;A0A6Q8PF44;A0A6Q8PH25;A0A6Q8PF29;A0A6Q8PFW4;A0A087X118;A0A6Q8PGC7;A0A0A0MQU1;A0A6Q8PH63;A0A6Q8PFN5;A0A6Q8PGU8;A0A6Q8PHS8;A0A6Q8PFB9;A0A6Q8PH59;A0A6Q8PGY8;A0A6Q8PH52;A0A6Q8PGK9;A0A6Q8PFY4;A0A6Q8PG64;A0A6Q8PFJ1;Q27J81-3;A0A6Q8PGX4;A0A6Q8PF91;A0A6Q8PEY5;A0A6Q8PEY8	chr14	q32.33	0.0180531	0.981486	0.944598
TRIM2;MND1	A0A6Q8PHG4;A0A6Q8PF18;A0A6Q8PFL9;Q9C040;A0A6Q8PFM2;A0A6Q8PHP4;A0A0J9YX34;A0A6Q8PFI4;A0A6Q8PH06;A0A6Q8PG16;A0A6Q8PFB0;Q9C040-2;A0A6Q8PF63;A0A6Q8PGG4;A0A6Q8PF74;A0A6Q8PEY7;A0A6Q8PFX3;A0A6Q8PHE9;A0A6Q8PHR6;A0A6Q8PFS5;C9J084;A0A6Q8PGL5;A0A6Q8PFV0;A0A6Q8PG79;A0A6Q8PGE9;A0A6Q8PF82;A0A6Q8PGR7;A0A6Q8PFE3;A0A6Q8PHG3;D6R9E3;A0A087WTC6;Q9BWT6;A0A6Q8PEY9;A0A6Q8PH39;A0A6Q8PGS7;D6RIA0;D6RCT6;A0A6Q8PHB2;A0A6Q8P…	chr4	q31.3	0.110655	0.831108	0.585418
TRIP12	A0A6Q8PHK0;A0A6Q8PGG9;Q14669-2;Q14669-4;G5E9G6;C9JLD7;H7C1L9;C9JLJ5;C9JSX9;F8W9P3;H7C2Y1	chr2	q36.3	-0.0330199	0.903794	0.734532
SBF2	A0A6Q8PHP8;A0A6Q8PH13;Q86WG5;A0A6Q8PH87;Q86WG5-3;H0Y767;H0YDZ1	chr11	p15.4
SLC12A8	A0AV02-4;A0AV02-5;A0AV02-3;A0AV02;A0AV02-2	chr3	q21.2
RBM47	A0AV96;A0AV96-2;D6R9D6;B7Z8Z7;D6REZ6;D6RBS9;D6R9M7;D6RBP6;D6RA49;D6RFL5;D6RCT1	chr4	p14	-0.0596197	0.903794	0.734242
E2F8	A0AVK6;E9PMT9	chr11	p15.1
UBA6	A0AVT1;A0AVT1-2;A0AVT1-3;A0AVT1-4;H0Y8S8;H0Y9U5	chr4	q13.2	-0.0675357	0.849274	0.619771
UHRF1BP1L	A0JNW5;A0A0C4DGH6;A0JNW5-2;H0YHT7;F8W665;F8VW65;F8W1I2	chr12	q23.1	-0.0827496	0.755946	0.452207
SHTN1	A0MZ66;A0MZ66-3;A0MZ66-4;A0MZ66-6;A0MZ66-5;A0MZ66-8;A0MZ66-2;A0MZ66-7	chr10	q25.3	0.115822	0.870516	0.658842
TMEM223	A0PJW6	chr11	q12.3	0.530118	0.232089	0.031127
TMEM120B	A0PK00	chr12	q24.31	-0.203186	0.674693	0.34107
ARHGAP10	A1A4S6;H0Y8W5	chr4	q31.23	0.00591309	0.996748	0.989476
ARHGEF37	A1IGU5;D6RJH4	chr5	q32
ILVBL	A1L0T0;M0R026;M0QZX5;E9PJS0;M0R1B5	chr19	p13.12	0.454421	0.0642206	0.00334354
NDUFAF8	A1L188	chr17	q25.3	0.0976733	0.892554	0.703091
PLEKHG3	A1L390-3;A1L390;A1L390-2;G3V311;A0A0U1RR71;G3V3I3;G3V278	chr14	q23.3
SH3PXD2B	A1X283;G3V144;A0A1B0GUF2	chr5	q35.1
ACO2	A2A274;Q99798	chr22	q13.2	-0.247922	0.614603	0.269241
ZC3H12D	A2A288;A2A288-4;B7ZBA4;A2A288-3	chr6	q25.1
FRMD3	A2A2Y4-3;A2A2Y4-5;A2A2Y4-2;A2A2Y4;Q5JV61;A2A2Y4-4	chr9	q21.32	-0.419741	0.602669	0.256076
TRPM3	A2A3F7;Q9HCF6-11;H7BYP1;G5E9G1;A2A3F3;A2A3F4;E9PBI7;Q9HCF6-8;Q9HCF6-4;Q9HCF6-2;Q9HCF6-5;Q9HCF6-6;Q9HCF6-3;Q9HCF6-7;Q9HCF6;Q9HCF6-10	chr9	q21.13	0.291627	0.859203	0.636466
RPS6	A2A3R5	chr9	p22.1	-0.171041	0.744805	0.433427
CEP350	A2A4F6	chr1	q25.2
HLA-DQB1	A2AAZ0;Q5Y7D6;Q5SU54;A0A140T9H9	chr6	p21.32
HLA-C	A2AEA2;P10321;P10321-2;A0A140T9E1;A0A1W2PRU9	chr6	p21.33
HLA-DRB1	A2BFX2;A0A5S8K7D1	chr6	p21.32	-1.35788	0.271158	0.0432617
NBAS	A2RRP1;A2RRP1-2;H0Y5G7;H7BZR3;H7C007;C9JCM7;H7BZU5;H7C1U4	chr2	p24.3	0.01395	0.967904	0.898933
TARS3	A2RTX5;A2RTX5-2;B7ZLP8;H0YKB9	chr15	q26.3	-0.171503	0.688247	0.358407
CCDC66	A2RUB6-3;A2RUB6;F8WCY0;F8WDJ0;C9JYB8;A2RUB6-4;A2RUB6-2	chr3	p14.3
TYW5	A2RUC4-2	chr2	q33.1
TYW5	A2RUC4;A8KAJ9	chr2	q33.1	0.0411369	0.910153	0.751077
MAP9	A2VCS9;E7ETZ8;Q49MG5;A0A0C4DG83;Q49MG5-2;A8MSM7	chr4	q32.1
FUOM	A2VDF0;X6R6T9;X6RK00;A2VDF0-2	chr10	q26.3	-0.0470867	0.966013	0.894891
VWA8	A3KMH1-2	chr13	q14.11
VWA8	A3KMH1-3;A3KMH1	chr13	q14.11	-0.420334	0.379416	0.0880722
SBNO1	A3KN83-2;A3KN83;A3KN83-3;A3KN83-4	chr12	q24.31	0.00460896	0.984349	0.955418
FAM221A	A4D161;B8ZZQ8;A4D161-2;F8WCP2;F8WCP3;A4D161-3	chr7	p15.3
GSAP	A4D1B5;A4D1B5-3;A4D1B5-2;H7C0Q7;A4D1B5-4	chr7	q11.23
ZNF804B	A4D1E1;A0A087WUA7	chr7	q21.13
GTPBP10	A4D1E9;A4D1E9-2;C9J8R7;C9JNI1;C9JEQ8;F8WBB5;A4D1E9-3;F8WBY0;F8WCN4	chr7	q21.13	0.217466	0.516374	0.176729
WDR91	A4D1P6;A4D1P6-3	chr7	q33	-0.27018	0.213264	0.02543
RAB19	A4D1S5;A4D1S5-2	chr7	q34
DENND11	A4D1U4;C9J7X6	chr7	q34
MBLAC1	A4D2B0;C9JAV3	chr7	q22.1
PEDS1	A5PLL7;A5PLL7-2;Q5TGE2	chr20	q13.13
TRAPPC13	A5PLN9-2;A5PLN9;A5PLN9-7;D6RB83	chr5	q12.3	0.0260338	0.956487	0.862932
CNOT1	A5YKK6;A5YKK6-2;A5YKK6-3;A5YKK6-4;H3BMZ2;H3BNB1;H3BTH2;H3BMH0;H3BT18;H3BU44;H3BR89	chr16	q21	-0.0653627	0.650641	0.308725
BST1	A6NC48;Q10588;H0Y984;Q10588-2;H0Y8G4;H0Y9Q9	chr4	p15.32	-0.270932	0.769136	0.473536
ZMYM3	A6NC58	chrX	q13.1
CCDC88B	A6NC98;A6NC98-4;A6NC98-2;A6NC98-3;A6NC98-6	chr11	q13.1	-0.314644	0.252854	0.0372559
ANKRD33B	A6NCL7;D6R912	chr5	p15.2
FAM83G	A6ND36;A6ND36-2;K7EKG0	chr17	p11.2	0.431407	0.547161	0.204267
HAUS7	A6NDA1	chrX	q28
PGP	A6NDG6;H3BV17	chr16	p13.3	0.266404	0.377038	0.0864799
C5orf51	A6NDU8;A0A0C4DGW6	chr5	p13.1	0.1207	0.625001	0.278461
RCCD1	A6NED2;G3V2I3;G3V3Q4	chr15	q26.1	-0.191592	0.672809	0.3391
HCFC1	A6NEM2;P51610-4;P51610-3	chrX	q28	0.0965293	0.684454	0.354054
TSPAN14	A6NEP9;Q8NG11-2;Q8NG11;H7BXY6;Q8NG11-3	chr10	q23.1	-0.213613	0.748976	0.441445
ZNF316	A6NFI3	chr7	p22.1	-0.326827	0.136287	0.0112387
TCAF2;TCAF2C	A6NFQ2;A6NFQ2-3;A6NFQ2-2;Q8N1I1;A0A1B0GVM2	chr7	q35	-0.346086	0.334512	0.0670636
DYNLT3	A6NGJ0;P51808;F2Z328	chrX	p11.4	0.0560579	0.923483	0.78855
TRAF3	A6NHG8;Q13114;Q13114-2;H0YL26;H0YL25;H0YMI8	chr14	q32.32	-0.260807	0.658331	0.319967
TUBAL3	A6NHL2-2;A6NHL2	chr10	p15.1	0.106078	0.877718	0.676399
FBLL1	A6NHQ2	chr5	q34	-0.476089	0.764892	0.467047
SMCHD1	A6NHR9;A6NHR9-2;J3KTL8;A6NHR9-3;A0A2R8YCU7;J3QSH1;A0A2R8YE92;J3KTK7;J3KRK8	chr18	p11.32	0.108384	0.730723	0.416116
CASTOR2;CASTOR1	A6NHX0;F2Z3I9;F2Z2C1;F8WD52;B7WPJ3;Q8WTX7	chr7	q11.23	0.596381	0.241887	0.0333697
ARHGAP42	A6NI28;E9PJK4;H0YEJ7;H0YDU1	chr11	q22.1	-0.259736	0.614447	0.268602
LILRA5	A6NI73-4;A6NI73-3;A6NI73-2;A6NI73	chr19	q13.42	-0.314822	0.588692	0.239192
CCDC69	A6NI79;H0YBY5;H0YB32	chr5	q33.1	0.059312	0.920833	0.778631
UNC119B	A6NIH7	chr12	q24.31	-0.228941	0.321677	0.0621282
METTL15;METTL15P1	A6NJ78;A0A0U1RR76;A6NJ78-2;A6NJ78-4;P0C7V9;A0A0U1RRF2;B5MC64;A0A0U1RR64;A0A0U1RRD2;F8WD83;A6NJ78-3	chr11	p14.1	0.0851758	0.865675	0.649959
SOWAHD	A6NJG2	chrX	q24
LIPT2	A6NK58;H0YD50	chr11	q13.4	-0.45531	0.363059	0.0791361
RENBP	A6NKZ2;P51606;P51606-2;H7C1A7;H7C2G7;H7C317	chrX	q28	-0.304034	0.502329	0.166137
PTBP1	A6NLN1;K7ES59;A0A087WU68	chr19	p13.3	0.197911	0.54787	0.20486
ZFP92	A6NM28	chrX	q28
P35237	A6NM71	chrNA		0.384268	0.570373	0.224153
DIAPH2	A6NML8;C9J6U3;O60879-2;K4DI95;O60879-3;O60879	chrX	q21.33	-0.663512	0.149606	0.013481
PHKA1	A6NMN0;P46020-2;P46020;A6NIT2;P46020-3	chrX	q13.1	-0.195734	0.689514	0.359398
POLA1	A6NMQ1;P09884;A0A087WU64;A0A5F9ZHW2	chrX	p22.11	0.138841	0.722181	0.40536
SHROOM1	A6NN40;Q2M3G4-2;Q2M3G4;C9JXU1	chr5	q31.1
CD9	A6NNI4;A0A2R8Y478;G8JLH6;P21926;A0A087WU13	chr12	p13.31	-0.529811	0.659106	0.322082
RIMBP3B;RIMBP3C;RIMBP3	A6NNM3;A6NJZ7;Q9UFD9;J3KP16	chr22	q11.21
BTBD11;ABTB2	A6QL63-5;A6QL63-2;A6QL63-3;A6QL63;H0YHR1;C9JV03;Q8N961-2	chr12	q23.3
ARHGAP32	A7KAX9;A7KAX9-2;G3V174	chr11	q24.3
MDM2	A7UKX8;F5GWH7;J3KN53;E7EPE2;Q00987-8;Q00987-9;Q00987;Q00987-11;F5H4Q8;A0A0A8KB88;Q8TE47	chr12	q15
POM121C;POM121B;POMZP3	A8CG34;A8CG34-2;A6NF01;C9JER0;C9J370;A0A0J9YWR1;Q6PJE2-5;Q6PJE2;C9JFL1;A8MY32	chr7	q11.23	0.367331	0.0870667	0.00534767
ZNF839	A8K0R7;A8K0R7-2;A8K0R7-5;H0YM94;H0YM06;H0YKI3;H0YNU6;H0YLB6;H0YKY1;H0YMU1	chr14	q32.31
PLEKHA2	A8K727;A0A087WZ32;Q9HB19;A0A087X038;E5RHB5;E5RGP3	chr8	p11.22	-0.561014	0.0443612	0.00195304
HSPA8	A8K7Q2	chr11	q24.1	0.0889138	0.954292	0.858703
EFCAB7	A8K855-2;A8K855	chr1	p31.3
ZNF561;ZNF562	A8KAD9;K7EIE6;Q6V9R5-2;Q6V9R5;Q8N587;C9IZJ4;Q8N587-2;K7ELE4;K7ENE4	chr19	p13.2
YDJC	A8MPS7;A8MPS7-3;A8MPS7-2	chr22	q11.21
AFDN	A8MQ02;P55196;P55196-5;J3KN01;Q5TIG5;P55196-6;H0Y8L4;H0Y9I0;H0Y948;F8W9I4;E9PFY5;H0Y8U8;H0YA98	chr6	q27	0.225443	0.65833	0.319635
RAPGEF5	A8MQ07;A0A590UJR0;Q92565;Q92565-2;C9JBS6;C9JHM4;E9PGY3	chr7	p15.3	-1.02748	0.107632	0.00747587
CENPX	A8MT69;A8MT69-2;J3QR35;J3QR01;A8MT69-3	chr17	q25.3	0.457671	0.311823	0.0586164
RAB37	A8MTC6;Q96AX2;Q96AX2-4;B7Z3L0;Q96AX2-3;A8MSP2;A8MZI4;Q96AX2-2	chr17	q25.1	-0.104141	0.927736	0.797582
SUMO3	A8MUA9;A8MU27;P55854;P55854-2	chr21	q22.3	-0.0797222	0.895114	0.708308
EIPR1	A8MUM1;Q53HC9;C9J0U9;D3YTH5;F8WDS8;C9JVR6;F8WDX0;F8WB12	chr2	p25.3	-0.135618	0.491738	0.157759
RARA	A8MUP8;P10276-3;P10276-2;P10276;J3KSJ4	chr17	q21.2
HIDE1	A8MVS5	chrNA
BICD1	A8MVZ6;Q96G01-4;Q96G01-3;Q96G01;F8VZX7;F8W056;A0A087WYJ7;Q96G01-2;U3KQF7	chr12	p11.21	0.104701	0.913388	0.757981
SNX24	A8MXB7;Q9Y343-2;Q9Y343;H0YA25	chr5	q23.2	-0.208959	0.801527	0.529285
MATR3	A8MXP9	chr5	q31.2	0.145007	0.607459	0.260517
NUDT19	A8MXV4	chr19	q13.11	-0.225255	0.543563	0.200706
LILRA2	A8MZH0;A0A0G2JMW8;Q8N149-2;Q8N149;A0A0G2JMC9;Q8N149-3;Q8N149-4;A0A0D9SFC7;E9PDF4;A0A0G2JMR2	chr19	q13.42	-0.33184	0.775256	0.484193
PDS5B	A9IYQ1	chr13	q13.1
RNF185	A9X3U0;Q96GF1	chr22	q12.2	0.312714	0.549893	0.206149
SRRM1	A9Z1X7;M0R1E7;M0QXG5;REV__X6R7H2;REV__E7EVG6;REV__Q5VV67-2;REV__Q5VV67	chr1	p36.11	0.0354857	0.903794	0.734989
FER1L4	A9Z1Z3-3;A9Z1Z3	chrNA
MYO1G	B0I1T2;A0A3B3IU30;B0I1T2-4;B0I1T2-3;F8WEW9;B0I1T2-2	chr7	p13	-0.184885	0.801527	0.529233
CBX6	B0QXZ6;O95503	chr22	q13.1	-0.0156844	0.986034	0.960484
EIF3L	B0QY89;Q9Y262;Q9Y262-2;B0QY90;C9JHP4;C9K0Q7;H7C3A0;H0Y7E6	chr22	q13.1	-0.250307	0.073914	0.00413195
MIEF1	B0QY95;Q9NQG6;Q9NQG6-2;B0QY94	chr22	q13.1	-0.150617	0.686624	0.356326
TFEB	B0QYS6;B0QYS7;P19484;P19484-2;B1AKB5;A0A1B0GXL9;B1AKB4;B1AKB2;B1AKB1;Q709A8;B1AKA9;Q709A9	chr6	p21.1	-0.264815	0.604985	0.257684
HP1BP3	B0QZK9	chr1	p36.12
HLA-A	B0UXQ0;A0A1W2PQS8;A0A140T941;A0A140T9Z6	chr6	p22.1
APOC3	B0YIW2;P02656	chr11	q23.3	-0.745869	0.475836	0.14558
RAC2	B1AH77;B1AH80	chr22	q13.1	-0.066951	0.913952	0.760676
TSPO	B1AH87;P30536	chr22	q13.2	-0.237012	0.820289	0.561095
CENPM	B1AHQ6;Q9NSP4;B1AHQ7;Q9NSP4-4;Q9NSP4-2;B1AHQ8;Q9NSP4-3	chr22	q13.2
CFHR1;CFHR2	B1AKG0;Q03591;A0A3B3IRW0;A0A3B3IS00;V9GYE7;A0A3B3IQ51;P36980-2;P36980	chr1	q31.3	-0.695936	0.53113	0.189871
MBNL3	B1AKI6;Q9NUK0-2;Q9NUK0;Q9NUK0-4;Q9NUK0-3;B1AKI5;B1AKI4;Q9NUK0-5;B1AKI2	chrX	q26.2	0.0248441	0.977066	0.924282
CDC37L1	B1AL69;Q7L3B6	chr9	p24.1	0.284111	0.39375	0.0962324
TMEM9	B1ALM5;Q9P0T7;F2Z389;B1ALM7;B1ALM8;B1ALM4	chr1	q32.1
GNAQ	B1AM21	chr9	q21.2
UNC13B	B1AM27;O14795;O14795-2;A0A0U1RRL2	chr9	p13.3	0.181033	0.720979	0.403523
UBE2J2	B1AMF0;Q8N2K1;Q8N2K1-3;D6RD90;A6NGS0;Q8N2K1-2;D6REN4;D6R9H0;D6RB84;D6RA15;B1AMF1;D6RC43	chr1	p36.33	0.230299	0.628897	0.284799
SEPTIN6	B1AMS2;Q14141-2;Q14141-4;Q14141;Q14141-3	chrX	q24	-0.440894	0.161867	0.0156119
CD58	B1AMW1;P19256-2;P19256-3;P19256;H0YDI1	chr1	p13.1	-0.282998	0.666563	0.330304
PRSS3	B1AN99;P35030-5;P35030-3;P35030-2;P35030-4;P35030	chr9	p13.3
GUK1	B1ANH0;Q16774-2;B1ANG9;Q16774-3;B1ANH2;B1ANH3	chr1	q42.13	0.75803	8.6605e-06	3.844e-08
CD55	B1AP13;P08174-2;P08174-4;P08174;P08174-3;P08174-5;H3BLV0;H7BY55;P08174-6;P08174-7;B1AP15;A0A2R8YDY3;A0A2R8YEC5;A0A2R8Y4B4	chr1	q32.2	0.390515	0.380763	0.0890201
PSEN2	B1AP22;P49810-3;P49810;E5RHT1;P49810-2	chr1	q42.13
USF1	B1AQP1;P22415;P22415-2;E9PME6;H0YD59	chr1	q23.3	0.183545	0.244328	0.0344685
MYO9A	B2RTY4-4;B2RTY4-2;B2RTY4;H3BRD5;B2RTY4-5;H3BV44;H3BMM1;H3BU05;H3BP49;B2RTY4-3;H3BSU8;H3BMS3	chr15	q23	-0.28172	0.375099	0.0851609
LIN52	B3KN83;Q52LA3;G3V5T8	chr14	q24.3	0.067988	0.84546	0.611376
PHC2	B3KPJ4;A0A0A0MSI2;Q8IXK0-2;Q8IXK0-4;Q8IXK0;Q8IXK0-5;Q8IXK0-3	chr1	p35.1	-0.132597	0.639764	0.294786
MAPK3	B3KR49;H0YEX6;E9PRH7	chr16	p11.2
EIF3H	B3KS98;O15372;E5RFW7;E5RFH0	chr8	q24.11	-0.267862	0.0703241	0.00381316
RALYL	B3KT61;Q86SE5;Q86SE5-3;E5RG71;E5RJ39;Q86SE5-2;E5RIX9	chr8	q21.2	0.891195	0.633076	0.288666
CENPH	B3KVZ3;Q9H3R5;H0Y9E6;D6RBJ6	chr5	q13.2	0.338682	0.375099	0.0854034
PES1	B3KXD6;H7C267;H7BYY8	chr22	q12.2
PITPNB	B3KYB6	chr22	q12.1
CNN2	B4DDF4;B4DUT8;Q99439;Q99439-2;H3BVI6;A0A087X271;A0A087X1X5;H3BQH0;U3KPS3;A0A087WV51	chr19	p13.3	0.115992	0.807965	0.541813
METTL6	B4DDX3;Q8TCB7;M0R0W0;Q8TCB7-2	chr3	p25.1
MGMT	B4DEE8;P16455	chr10	q26.3	-0.338924	0.550275	0.207145
CTNNB1	B4DGU4;A0A2R8YCH5;A0A2R8Y5A3;P35222;A0A2R8Y804;A0A2R8Y543;A0A2R8Y5C3;A0A2R8Y750;A0A2R8Y5Z1;A0A2R8Y7Z0;A0A2R8Y6G0;A0A2R8Y815;A0A2R8YG06	chr3	p22.1	-0.786149	0.231768	0.0308269
GIMAP6	B4DH95;Q6P9H5;Q6P9H5-2	chr7	q36.1
SEC11C	B4DI03;K7EJQ7;Q9BY50;A0A0A0MR04	chr18	q21.32	-0.252623	0.761252	0.461354
hCG_2002594;SEPTIN5	B4DJ62;C9JM82;E7EPG2;F8W9E5;H7C299	chrNA		-0.435673	0.789723	0.511106
INTS14	B4DJL6;Q96SY0;B4DVT3;Q96SY0-4;Q96SY0-3;H3BRY6;H3BMK7;H3BP17	chr15	q22.31	-0.102708	0.760836	0.459531
TMEM104	B4DKL7;Q8NE00-2;Q8NE00;J3QQK2	chr17	q25.1
CHURC1-FNTB;FNTB;CHURC1	B4DL54;P49356-2;H0YHA3;H0YID9;H0YHB4;H0YIM3;Q8WUH1-3;H0YJ25	chr14	q23.3	-0.0689279	0.837383	0.597426
O75478	B4DLN1	chrNA		0.470508	0.172368	0.017183
NQO1	B4DLR8;P15559-3;P15559-2;P15559;H3BNV2;H3BRK3	chr16	q22.1
TMEM143	B4DMT0;Q96AN5-2;Q96AN5;M0R325;M0R153;M0QZ02;M0R1H7;Q96AN5-3	chr19	q13.33	0.503728	0.551533	0.208214
MTERF1	B4DPR9;Q99551;C9JNM8;C9JE25	chr7	q21.2
SEC61A1;SEC61A2	B4DR61;P61619;P61619-3;F8W776;Q8TC24;Q9H9S3-2;Q9H9S3-3;Q9H9S3;H7C1Q9;C9JXC6;H7C069;A6NK38;F2Z2C7;A6NIF9;C9JJV4;H7C1S8	chr3	q21.3	-0.0521005	0.949596	0.847779
STK24	B4DR80;Q9Y6E0-2;H0Y630;Q5JV98;Q5JV99	chr13	q32.2	-0.50131	0.0606142	0.00301035
ZDHHC20	B4DRN8;Q5W0Z9	chr13	q12.11
FAM222B	B4DRX9;Q8WU58	chr17	q11.2
SIVA1	B4DTY2;G3V439;G3V3U1;O15304;H0YJN1;O15304-2	chr14	q32.33	-0.0309749	0.959163	0.870777
MED29	B4DUA7;Q9NX70;M0R3F3;Q9NX70-2;M0R0U2;M0R0A0	chr19	q13.2	-0.0496221	0.839043	0.601485
CCDC28A	B4DUJ5;Q8IWP9	chr6	q24.1	-1.011e-05	0.99995	0.99995
IKZF2	B4DWF2;Q9UKS7;A0A0A0MSL2;Q9UKS7-4;Q9UKS7-2;Q9UKS7-6;A0A0A0MT14;Q9UKS7-7;Q9UKS7-3;Q9UKS7-8;E7EPU0;E7EUI1	chr2	q34
HNRNPC	B4DY08	chr14	q11.2
TGFBR1	B4DY26;P36897;P36897-3;P36897-2;F8VVC4;H0YHS4;F8VXZ5;F8VRH6;F8W0K6;F8W1R9	chr9	q22.33
COG8	B4DYU2;Q96MW5;H3BQV3;H3BSH5;A0A087X1T3;H3BMQ9;H3BUN2;J3QRV3	chr16	q22.1	-0.238822	0.46382	0.136807
PKMYT1	B4DZM6;Q99640-3;Q99640;I3L3P0;I3L136;A6NHV6;Q99640-4;Q99640-2;I3L4K3;I3L4Y0;I3L1H7	chr16	p13.3
DFFB	B4DZS0;O76075;O76075-2;J3KT26;Q96P72;G3XAD0;Q96P73;O76075-4;O76075-3	chr1	p36.32	-0.470802	0.219333	0.0274537
PEX5	B4E0T2;P50542;P50542-4;P50542-2;P50542-3;J3KPV0;F5H3X7;F5H5C0;F5H432;F5GXX3;F5H205;F5H637;F5GZ41;F5H0L9;F5GYB4	chr12	p13.31	-0.158008	0.582885	0.233616
STK26	B4E0Y9;Q9P289;Q9P289-2;Q9P289-3	chrX	q26.2	-0.253446	0.331194	0.0658947
TSPAN7	B4E171;B4DDG0;P41732	chrX	p11.4
DERL1	B4E1G1;Q9BUN8-2;Q9BUN8;E5RGY0	chr8	q24.13	0.323039	0.589078	0.239697
RIOK3	B4E1Q4;O14730;O14730-2;J3QQL5;J3QLP4	chr18	q11.2	0.402862	0.126187	0.00983945
CFB;C2	B4E1Z4;E7ETN3;P00751;H7C5H1;A0A0G2JH38;P00751-2;H7C526;C9JRT3;F8WCJ9;A0A0G2JJM0;Q5ST52;F2Z3N2;Q8N6L6	chr6	p21.33	-0.299702	0.592973	0.243634
GNLY	B4E3H9;H0YDW8;P22749-2;P22749	chr2	p11.2	-0.41894	0.614603	0.269257
ADA2	B4E3Q4;Q9NZK5;A0A087X0I3;Q9NZK5-2;A0A3B3IT96;A0A3B3IRR5;C9IZA8;F5H7J3	chr22	q11.1	-0.691584	0.218794	0.0270868
CORO1C	B4E3S0;H0YHL7;F8VV53	chr12	q24.11
LBH	B5MBX5;B5MCP4;Q53QV2	chr2	p23.1	0.0951444	0.903794	0.735132
LIMK2	B5MC51;P53671-3	chr22	q12.2	0.0708541	0.868273	0.654892
MPV17	B5MC53;B5MCF8;P39210;E7EX18;G5E9F5;C9J473;H0Y6M5;A8MPV4;F8WEL3;B5MC10;A8MTD3	chr2	p23.3	0.156636	0.840404	0.604494
CFAP36	B5MCA1;Q96G28;Q96G28-2;B5MC35;B5MD16	chr2	p16.1	-0.0845167	0.910155	0.751293
PES1	B5MCF9;O00541	chr22	q12.2	-0.0475742	0.915796	0.765895
CLIP4	B5MCH3;Q8N3C7;Q8N3C7-3;Q8N3C7-2;G3XAK3;Q8N3C7-4	chr2	p23.2
R3HDM2	B5MCU0;B5MCG9;Q9Y2K5;A0A0U1RRA6;H7C0E9;H0YIX9;Q9Y2K5-2;Q9Y2K5-3	chr12	q13.3
SEPTIN2	B5MCX3;C9IY94;H7C2Y0;H7C310;C9JQJ4;B5MD47;H7C1T1	chr2	q37.3	-0.246807	0.774945	0.483087
MAPK12	B5MDL5;P53778-2;P53778	chr22	q13.33
LDAH	B5MDU6;Q9H6V9;Q9H6V9-2;A0A0A0MSH6;Q9H6V9-3;B5MCU4;Q9H6V9-4;C9JUM0;C9JHU6;B5MCE2;B4DRG3;D3YTH1	chr2	p24.1	0.458735	0.0277613	0.00099576
GATA1;GATA2	B7WNQ9;P15976-3;P15976-2;P15976;P23769-2;P23769	chrX	p11.23
TCF7	B7WNT5;P36402-7;P36402-11;P36402-3;P36402-8;P36402-12;P36402-4	chr5	q31.1
ABHD18	B7WP89;A0A2R8YEZ0;Q0P651-3;Q0P651-2;Q0P651;Q0P651-4	chr4	q28.2
EML3	B7WPE2;Q32P44;Q32P44-2;H0Y3M3;G3V1D0;G3V195;H7C355;C9J6V3;E9PJV5;E9PSB4;Q32P44-3	chr11	q12.3	-0.448431	0.024481	0.00079874
RIC8B	B7WPL0;Q9NVN3-3;Q9NVN3-1;Q9NVN3;F8VY51;Q9NVN3-4;H0YHS3	chr12	q23.3
PPM1M	B7XGB9;H7C3S3;Q96MI6-4;Q96MI6;Q96MI6-3;Q96MI6-2;H7C3K4	chr3	p21.2
FBXO44	B7Z1P2;Q9H4M3-2;R4GNH4;R4GMZ8;A0A0A0MSI6;Q9H4M3	chr1	p36.22	-0.375691	0.453539	0.129478
BCAP29;DUS4L-BCAP29	B7Z2L0;A0A669KBH7;A0A669KB27;Q9UHQ4;H0Y7N8;C9JTE9;H7C5E2;A0A669KAY5;Q9UHQ4-2;C9IYK6;F8WB99	chr7	q22.3	-0.0562974	0.938853	0.821158
ACBD5	B7Z2R7;Q5T8D3-2;Q5T8D3-3;Q5T8D3-4;A0A087X0B8	chr10	p12.1	0.214452	0.700165	0.375029
TPCN1	B7Z3R2;Q9ULQ1;Q9ULQ1-3;H0YIK4;Q9ULQ1-2	chr12	q24.13	-0.633199	0.0511861	0.00238246
FGD4	B7Z493;E9PJX4;F8VWL3;Q96M96;F8W1R0;E9PNX0;E9PQT1;Q96M96-2;Q96M96-3;H0YDQ0;J3KSS3;F8VVF1	chr12	p11.21	-0.405936	0.466279	0.139048
BTBD10	B7Z503;Q9BSF8;Q9BSF8-2;E9PKU9	chr11	p15.3
ZNF747	B7Z5R0	chr16	p11.2
SLC9B2	B7Z676;E9PE63;D6RGJ7;Q86UD5-2;Q86UD5	chr4	q24
DDX27	B7Z6D5;Q96GQ7;A0A087X059;A0A087WYH5	chr20	q13.13	-0.232073	0.467931	0.140222
ZNF814;ZNF552;ZNF587B	B7Z6K7;A0A087WWD1;Q9H707;A0A494C1I7;M0QY62	chr19	q13.43
NPRL3	B7Z6Q0;Q12980;B1B1F5;F8WDA5;A0A087WTD0;F8WCB2;A0A087WTE2;A0A087WTP7;F8WEK7	chr16	p13.3	-0.34268	0.459091	0.132671
TMEM106A	B7Z779;K7ERE2;Q96A25	chr17	q21.31
RANBP3	B7Z7F3;K7EIJ4;K7EID7;K7ENB9;K7ESQ0;K7ENJ2;K7EMH9	chr19	p13.3	-0.0427208	0.907094	0.743784
GPR89A;GPR89B	B7ZAQ6-2;B7ZAQ6-3;P0CG08;B7ZAQ6;A0A087WW78;A0A087WW82;U3KPV2;E9PKY3	chr1	q21.1	0.75119	0.0404789	0.00171899
PPP1R3G	B7ZBB8	chr6	p25.1
FOXP4	B7ZBM3;Q8IVH2-2;Q8IVH2;Q8IVH2-3;A2A312;A0A590UJX7	chr6	p21.1
SH3GLB2	B7ZC38;Q9NR46;Q9NR46-2;B7ZC39;F8WFB9;G5E9J1;H7C1Z6	chr9	q34.11	-0.0457098	0.922319	0.783444
FNBP1	B7ZL14;Q96RU3-4	chr9	q34.11	-0.846391	0.140482	0.0119147
VARS2	B7ZL25;B4E0K6;A0A0G2JL52	chr6	p21.33	0.621493	0.0445542	0.00199361
COX18	B7ZL88;Q8N8Q8	chr4	q13.3	0.31473	0.704282	0.380275
NAIP	B7ZLE8;A0A0G2JS53;E7EQW0;Q13075;A0A0G2JNC7;Q13075-2;A0A0G2JQE0;H0YAX2;E5RJA3;REV__B4E1N1;REV__Q6NXE6-2;REV__Q6NXE6	chr5	q13.2	0.0301051	0.983976	0.953281
LOC402624	B7ZLF3;A0A286YF50	chrNA		-0.274562	0.511559	0.173323
CPEB4	B7ZLQ8;Q17RY0-2;Q17RY0;E5RJM0;A0A590UJI5;H0YBG1;A0A590UJN2	chr5	q35.2	0.25573	0.307618	0.0566417
SRGAP2;SRGAP2B;SRGAP2C	B7ZM87;O75044;A0A075B7B5;A0A286YEY3;P0DMP2;Q5VZB4;P0DJJ0;E9PDX4;A0A087WW56;A0A075B7E9;A0A087X0L1;A0A075B7C8;A0A075B7E6;A0A075B743;A0A087X1G6	chr1	q32.1	0.734385	0.004701	7.6696e-05
MTHFD1L	B7ZM99;A0A087WVM4;H0Y327;Q5JYA8;Q4VXM0;Q4VXV2;Q4VXM1	chr6	q25.1	-0.221087	0.719488	0.401826
GTDC1	B8ZZ45;Q4AE62-6;Q4AE62-2;Q4AE62-5;Q4AE62;C9JIH3;Q4AE62-3;Q4AE62-4	chr2	q22.3
MZT2B;MZT2A	B8ZZ87;Q6NZ67;H7C173;A0A494C0V9;H7BZ50;H7C202	chr2	q21.1	-0.474784	0.230142	0.0299872
GLS	B8ZZA8	chr2	q32.2	-0.615658	0.340498	0.069994
SAMD12	B8ZZB7;H0YEJ0;Q8N8I0;F8VYB8	chr8	q24.12
METTL5	B8ZZE3;B8ZZC8;Q9NRN9;B8ZZY8;H7C0M7;E7EMN2;F5H4E8	chr2	q31.1	0.377512	0.289204	0.0497761
STK16	B8ZZI5;B8ZZN3;O75716;B4DPS1	chr2	q35
MITD1	B8ZZL5;Q8WV92;H7C3Q6;F8WED5;A0A1W2PP14	chr2	q11.2	-0.253502	0.837383	0.597474
CAPG	B8ZZL6	chr2	p11.2
SUMO1	B8ZZN6;P63165;B8ZZJ0;B9A032;B8ZZ67;P63165-2	chr2	q33.1	-0.17282	0.455199	0.130891
PTMA	B8ZZQ6;P06454-2;P06454;B8ZZA1;B8ZZW7;H7C2N1	chr2	q37.1	0.198524	0.63689	0.292435
ANKZF1	B8ZZS4	chr2	q35
ATF2;CREB5	B8ZZU6;P15336-5;P15336;E9PBF9;P15336-4;H7C2N6;P15336-7;E9PEK8;P15336-3;F5H629;P15336-2;C9JCI8;P15336-6;P15336-8;H9KVC5	chr2	q31.1	0.0425994	0.936732	0.81409
CD8A	B8ZZZ4;P01732-2;P01732;P01732-3	chr2	p11.2	-0.428973	0.492509	0.158577
TSGA10	B8ZZZ9;F8WA32;A0A669KBL0;Q9BZW7	chr2	q11.2
USP39	B9A018;Q53GS9;Q53GS9-3;A0A087X1B2;Q53GS9-2;F8WC91;C9JIU2;C9J0X5;A0A087WW31	chr2	p11.2	0.204158	0.268446	0.0420896
HIBCH	B9A058;H7C1A5;H7C126	chr2	q32.2	0.137658	0.902125	0.729254
PLCH2	B9DI82;O75038-3;O75038;O75038-2;O75038-4;O75038-5	chr1	p36.32
ZNF507	B9EGE7;Q8TCN5;Q8TCN5-2	chr19	q13.11
OAS1	C6EMZ7	chr12	q24.13	0.852811	0.745372	0.433936
NDUFA5	C9IZN5	chr7	q31.32
SSR1	C9IZQ1	chr6	p24.3
AJM1	C9J069	chr9	q34.3
ZC3HC1	C9J0I9;Q86WB0;Q86WB0-2;Q86WB0-3;F8WAU5;F8WBD7;F8WDK5;F8WF13	chr7	q32.2	0.166652	0.384433	0.0907126
CCDC126	C9J0J0;Q96EE4	chr7	p15.3
PFN2	C9J0J7;G5E9Q6;P35080-2	chr3	q25.1	-0.112882	0.911317	0.753345
SRI	C9J0K6;P30626-2;P30626;P30626-3;B4DHQ6;E9PG82	chr7	q21.12	0.0725661	0.903112	0.732478
NCOR2	C9J0Q5;Q9Y618;Q9Y618-4;C9JE98;Q9Y618-5;A0A384DVL6;C9J7T7;C9JQE8;Q9Y618-2;C9J330;H0YGK8;H7C1Y3;H7C184;H7C2R5;C9JNV9;H7BZU2;H7C0P3	chr12	q24.31	-0.295921	0.113588	0.00819127
RNF181	C9J1C6;Q9P0P0;F8WBU5;C9J391;H7C426	chr2	p11.2	-0.0730579	0.876765	0.674979
BLVRA	C9J1E1	chr7	p13	0.191629	0.83766	0.599506
UBE2E1;UBE2E2	C9J2P0;P51965;P51965-3;B7Z306;P51965-2;A0A087X283;H7C061	chr3	p24.2	0.151537	0.74888	0.440929
CCNE1	C9J2U0;P24864-2;P24864-3;P24864;I3L413;I3L1Q9	chr19	q12
IKBKG	C9J2V2	chrX	q28	-0.061669	0.910254	0.751484
POLR2B	C9J2Y9;P30876;C9J4M6;C9JMN3;C9JZW8	chr4	q12	-0.0376226	0.811769	0.549003
EHD1	C9J2Z4;C9JDQ8	chr11	q13.1
B4GALT4	C9J3R8;O60513;E7ETS9;C9J4S5;C9J5S0;C9JE00;C9JA31	chr3	q13.32	-0.966008	0.295455	0.0520755
MKRN2	C9J494;Q9H000;Q9H000-2	chr3	p25.2	0.0742682	0.817751	0.557201
MEF2B	C9J4J4;Q02080-2;B8ZZJ5;B3KQ23	chr19	p13.11	-0.777711	0.388301	0.0923907
PDCD10	C9J5C3;Q9BUL8;C9J6F3;C9J363;C9JND6;H7C5M9;C9JSA3;C9J932;F8WDF3	chr3	q26.1	-0.513224	0.020219	0.00061365
IGF1R	C9J5X1;P08069	chr15	q26.3
SMPD4	C9J647;F8WF03;F2Z2I0;F2Z2W5	chr2	q21.1
SPP2	C9J6K0;Q13103	chr2	q37.1
ZC3HAV1	C9J6P4;Q7Z2W4-4;H7C5K1;Q7Z2W4-5	chr7	q34	0.265846	0.154379	0.014186
PFN2	C9J712;P35080;C9J2N0;C9JQ45	chr3	q25.1	0.184653	0.886277	0.690825
UMAD1	C9J7I0;A0A1B0GUC2;A0A1W2PP33	chr7	p21.3	-0.206451	0.695809	0.368188
KDM4C	C9J879;Q9H3R0-3;Q9H3R0-4;Q9H3R0-2;Q9H3R0	chr9	p24.1
HDAC10	C9J8B8;Q969S8-2;Q969S8;Q969S8-4;Q969S8-5;Q08AP5	chr22	q13.33	-0.324064	0.597126	0.249964
RPSA	C9J9K3;P08865;A0A0C4DG17	chr3	p22.1	-0.0809241	0.811769	0.549132
NMD3	C9JA08;Q96D46;C9J0B9;C9IZW9;C9K0C2;C9IY70	chr3	q26.1	0.047088	0.92144	0.780863
SSR3	C9JA28;Q9UNL2;Q9UNL2-2;C9J365	chr3	q25.31	0.139036	0.891053	0.698987
DALRD3	C9JA38;Q5D0E6-2;Q5D0E6;A0A096LNZ3;C9JJG6;Q5D0E6-4;Q5D0E6-3	chr3	p21.31	-0.537608	0.204876	0.0236514
CMTM5	C9JAI6;Q96DZ9-4;Q96DZ9-5;Q96DZ9-3;Q96DZ9-6;Q96DZ9-2;Q96DZ9	chr14	q11.2	-1.18332	0.151599	0.0137669
HIGD1A	C9JAW5;C9JNU6;Q9Y241;Q9Y241-2	chr3	p22.1	0.494673	0.273938	0.0441008
FXN	C9JAX1;Q16595;A0A2R8Y5A1;Q16595-2;Q16595-3;A0A2R8Y4G3;A0A2R8Y577	chr9	q21.11	-0.23931	0.612432	0.266543
AP4M1	C9JC87;O00189;C9JWL4;C9IZL5;C9JMG3;H7C0A0;H7BZV3;F8WCR6;H0Y6K1;F8WDR3;F8WCC5	chr7	q22.1	-0.250021	0.405622	0.100569
DRAP1	C9JCC6;Q14919;Q14919-2;E9PNC7;E9PMW2	chr11	q13.1	-0.136577	0.686974	0.356716
VIPR2	C9JCP7;P41587;P41587-2	chr7	q36.3
PPP1R7	C9JD73;Q15435-5;Q15435-4;H7C118	chr2	q37.3
MOGS	C9JDQ1	chr2	p13.1	-0.155455	0.90455	0.737755
TMUB1	C9JE12;C9JCW7;Q9BVT8;A0A590UJA9	chr7	q36.1	0.0204587	0.966793	0.896394
CDC42EP3	C9JEZ4;Q9UKI2	chr2	p22.2
APOD	C9JF17;P05090;C9JX71;F8WBT9	chr3	q29	0.189387	0.836539	0.595191
TRAT1	C9JF66;Q6PIZ9	chr3	q13.13
GPS1	C9JFE4;Q13098-5;Q13098-7;Q13098-6	chr17	q25.3
CYCS	C9JFR7;P99999;CON__P62894	chr7	p15.3	0.363842	0.551533	0.208137
SPRED2	C9JG63;Q7Z698-2;Q7Z698;H7C2T4;H7C3Y6;C9J623	chr2	p14
AAMP	C9JG97;C9JEH3;Q13685;C9JTS3;H7C0R2	chr2	q35	-0.0237593	0.959764	0.873191
TMEM238	C9JI98	chr19	q13.42	0.160683	0.828875	0.579545
APEH	C9JIF9;P13798;H7C393;H7C1U0;C9JLK2;F8WEH5;H0YFE5	chr3	p21.31	0.00732959	0.98953	0.970894
MRPS34	C9JJ19;P82930	chr16	p13.3	0.219116	0.659939	0.323161
VPS8	C9JJN9;Q8N3P4-3;Q8N3P4;Q8N3P4-2;C9JP71;C9JG07;C9JKL0;C9JIA0;C9JPI1;F8WB24;H7C058;H7C322	chr3	q27.2	-0.222117	0.22047	0.0279291
SLC38A5	C9JJU1;C9JMY2;C9JHH7;C9JWG4;C9JNK4;Q8WUX1;Q8WUX1-2	chrX	p11.23	0.191326	0.745953	0.435706
ARVCF	C9JJX6;E9PDC3;O00192-2;O00192	chr22	q11.21
STARD3NL	C9JKL2;O95772-2;O95772;C9JJ39;C9J3F5;C9JPX5	chr7	p14.1
PDK1	C9JKT3;F8WC75	chr2	q31.1	-0.13496	0.895114	0.709304
OXNAD1	C9JLB7;Q96HP4;U3KQU8;F8WBF3	chr3	p25.1	0.303409	0.532122	0.191389
DARS1	C9JLC1;C9J7S3;C9JQM9	chr2	q21.3	0.272105	0.835307	0.59221
PIGX	C9JLT7;C9JF71;C9JFU3;F8WEJ3	chr3	q29	0.176607	0.745625	0.434262
POLR2H	C9JLU1;P52434;P52434-4;P52434-2;P52434-3;P52434-5	chr3	q27.1	0.153065	0.502146	0.166017
MCRIP1	C9JLW8;I3L2L5;I3L317;I3L4Q0;I3L3A7	chr17	q25.3	-0.0764582	0.832312	0.587828
FARP1	C9JME2;Q9Y4F1;Q9Y4F1-2;M0QXT1;H0Y783	chr13	q32.2	0.0212371	0.981405	0.939257
CDH2	C9JMH2;A0A6Q8PF58;C9J126;P19022-2;P19022;A0A6Q8PHJ8	chr18	q12.1
OARD1	C9JNE2;Q9Y530;C9JXC3;C9J5P1;H7C5Q1;C9JA90;C9IZY1	chr6	p21.1	-0.257593	0.346209	0.0720161
PARL	C9JNP8;Q9H300-2;Q9H300;F8WCQ4;A0A1W2PS40;A0A1W2PP11;H7C0U0;H7C045;H7C122;A0A1W2PP66	chr3	q27.1	0.490978	0.378513	0.0874539
USP4	C9JNU9;Q13107-3	chr3	p21.31	0.0174316	0.98523	0.957524
MBNL1	C9JP00;A0A0A0MQX8;Q9NR56;Q9NR56-7;Q86VM6;C9JCX1;H7C4Y1;C9J4T8	chr3	q25.1	-0.089941	0.755946	0.452225
EIF3B	C9JQN7	chr7	p22.3	0.175486	0.773059	0.48038
C7orf50	C9JQV0;Q9BRJ6;H7C0T1;H7C2R9	chr7	p22.3	-0.252857	0.509246	0.170649
SATB2	C9JR56;Q9UPW6-2;Q9UPW6	chr2	q33.1
KLHDC10	C9JRT7;Q6PID8	chr7	q32.2
SEC22A	C9JRY4;C9JNZ0;Q96IW7;C9JDJ8;F8WAU7;C9JR77;C9J463;C9JZ27	chr3	q21.1	0.035194	0.958105	0.865678
CHCHD3	C9JRZ6;Q9NX63;F8WAR4;A0A286YEX5	chr7	q33	0.257914	0.471642	0.142805
STEAP4	C9JS50;Q687X5;Q687X5-2	chr7	q21.12	-1.11625	0.0659346	0.00349602
ZNF780B	C9JTJ1;Q9Y6R6	chr19	q13.2
ST7;ST7L	C9JU30;Q9NRC1;B7Z4L1;Q9NRC1-5;E7EPD9;Q9NRC1-4;G3XAH9;B7Z4U3;Q9NRC1-2;Q9NRC1-3;H7BXS2;E7EPW5;Q9NRC1-6;E9PCV1;E7ENZ9;Q9NRC1-7;Q8TDW4;Q8TDW4-3;Q8TDW4-7;Q8TDW4-6;Q8TDW4-5;C9JRW1;Q8TDW4-2;Q8TDW4-4;C9JRQ0;C9JZV9;Q8TDW4-8;H0Y7M0;C9JX79;C9JCI7;C9JWK8;Q5TEH7	chr7	q31.2	0.0554934	0.947686	0.844572
DCUN1D1;DCUN1D2	C9JVE2;C9J8R4;C9JRU6;C9J0B2;C9JRE2;C9JAV2;H7C216;Q6PH85-2;Q6PH85	chr3	q26.33	0.0721823	0.81231	0.550042
HJURP	C9JWC4;Q8NCD3-3;Q8NCD3-2;Q8NCD3;H7C3V8	chr2	q37.1
UGP2	C9JWG0;C9JTZ5;F2Z3H1;C9J3M0;F2Z3P4;F8WC70	chr2	p15	0.0867061	0.870516	0.658942
TMEM243	C9JY04;Q9BU79	chr7	q21.12
FILIP1L	C9JYJ6;Q4L180-5;Q4L180-3;Q4L180-7;Q4L180-2;Q4L180;Q4L180-6	chr3	q12.1
POP7	C9JYM0;O75817	chr7	q22.1	0.143299	0.830861	0.584445
SYPL1	C9JYN0;Q16563-2;Q16563;A0A0U1RQT9;H7C4J8	chr7	q22.3	-0.731604	0.215131	0.0256784
RPL22L1	C9JYQ9;H0Y8C2;Q6P5R6	chr3	q26.2	-1.15824	0.088646	0.00553015
TVP23C;TVP23B;TVP23C-CDRT4	C9JYS5;Q9NYZ1;J3QL63;J3QL47;A0A0A6YYB9;J3KS67;Q96ET8-2;Q96ET8-3;Q96ET8;C9JPH1;K7ENL4;E5RIS5;I3L376;E5RGC5;K7EK95	chr17	p12	-0.120889	0.790881	0.513313
XRCC5	C9JZ81	chr2	q35	0.0682926	0.937331	0.817915
GART	C9JZG2	chr21	q22.11	0.260802	0.815323	0.554372
UBE2H	C9JZG9	chr7	q32.2
DHRS2	C9JZP6;Q13268;Q13268-2;H0YJG9;H0YJP4	chr14	q11.2
BDH1	C9K0G7	chr3	q29
HLA-F	D0EV57;P30511;A0A140T9C2;A0A140T9W3;A0A140T9B7;A0A0G2JH66;A0A0G2JPA3;A0A140T8X0;A0A140T9V0;A0A140T9W7;A0A140T9D9;A0A140T939;P30511-3;A0A140T9X6;P30511-2;A0A140T9J8;A0A0G2JNV5;A0A0D9SFW8;A0A140T9M4;A0A140T908;A0A140T925;A0A140T9A3;A0A140T9K3;A0A140T9P9	chr6	p22.1	-0.126974	0.866409	0.652022
CLDN5	D3DX19;O00501	chr22	q11.21
GPBP1	D4PHA4;Q86WP2;Q86WP2-2;Q86WP2-3;Q86WP2-4	chr5	q11.2	-0.0162026	0.985264	0.958191
HLA-B	D5H3J5;Q2L6G2;A0A140T9A9;A0A140T9H3	chr6	p21.33	0.651375	0.626293	0.279646
C1QB	D6R934;P02746;A0A0A0MSV6;D6RGJ1	chr1	p36.12	-0.338756	0.741215	0.42899
AIMP1	D6R937	chr4	q24
CAMK2D	D6R938;Q13557;E9PF82;Q13557-6;Q13557-11;Q13557-8;Q13557-3;Q13557-4;E9PBG7;Q13557-10;Q13557-9;Q13557-5;H0Y9J2	chr4	q26	-0.345385	0.720979	0.403648
RPS3A	D6R9B6	chr4	q31.3	0.392187	0.597126	0.2493
FRYL	D6R9B9	chr4	p11	0.0995942	0.912193	0.755734
CDV3	D6R9V8;D6RFH2;Q9UKY7-3;D6RDN0;D6R973	chr3	q22.1	-0.945439	0.388301	0.0923285
SLC38A9	D6R9X0;E7ESU6;D6R9Q7;Q8NBW4-2;Q8NBW4;D6RHW0;D6RER8;D6RG31;D6RHF5;Q8NBW4-4;Q8NBW4-3	chr5	q11.2	-0.453606	0.666889	0.330964
COX7C	D6R9Z7;P15954	chr5	q14.3	0.472058	0.4025	0.0993214
ETFDH	D6RAD5	chr4	q32.1	-0.060946	0.973872	0.913597
TENT2	D6RAF2;Q6PIY7-2;Q6PIY7	chr5	q14.1	-0.301493	0.478565	0.14737
FBXO4	D6RAJ6;Q9UKT5-2;Q9UKT5;D6REP2	chr5	p13.1	-0.0665427	0.844698	0.61042
HNRNPH1	D6RAM1	chr5	q35.3	-0.0615877	0.956487	0.863167
DOK3	D6RAM3;Q7L591;D6RC22;D6R951;D6R977;D6RAZ9;D6RF29	chr5	q35.3	-0.101165	0.80595	0.536011
LYRM9	D6RAR2;D6RFL2;J3KTA2;A8MSI8;J3QLB4	chr17	q11.2	-0.676944	0.258905	0.039196
CDV3	D6RAV0	chr3	q22.1
FAM169A	D6RB01;Q9Y6X4;D6RC41;D6R953;Q9Y6X4-2	chr5	q13.3	0.178184	0.890191	0.697758
AMACR	D6RB81;Q9UHK6;Q9UHK6-5;V9GZ45;V9GYU9;V9GYP4;Q9UHK6-4;Q9UHK6-2	chr5	p13.2	1.52492	0.0163816	0.0004349
PEX10	D6RBB0;O60683;O60683-2;A0A3B3ITN6;D6RA89;D6RIF5	chr1	p36.32
PHB	D6RBK0	chr17	q21.33
ELMOD2	D6RBS5;Q8IZ81;D6RHX2;V9GY58	chr4	q31.1	0.597884	0.0808926	0.00475496
CAGE1	D6RCC6;E7EUJ7;Q8TC20-2;Q8TC20-4;Q8TC20;Q8TC20-3;Q8TC20-5;D6R9A7	chr6	p24.3
HSD17B11	D6RCD0;Q8NBQ5	chr4	q22.1	0.284937	0.627643	0.281619
TMEM175	D6RCD9;D6RHV8;D6RAU7;D6RIZ2;D6RDY8;Q9BSA9	chr4	p16.3
CLDND1	D6RD48;D6RAZ7;D6RCR8;D6RDI6;D6RFX6;D6RCE6;D6R9S8;D6RC11;A0A0R4J2F2;D6RA76;D6RDY1;D6RHU6;H0Y8T9;D6RDP6;D6RIU2;Q9NY35;Q9NY35-2	chr3	q11.2	0.0692093	0.876765	0.674373
DEK	D6RDA2	chr6	p22.3
RPS3A	D6RED7	chr4	q31.3
ABRAXAS1	D6REL5;Q6UWZ7-2;Q6UWZ7;A0A087WZ78;A0A087WWJ9	chr4	q21.23	0.209181	0.536173	0.194467
RNASET2	D6REQ6	chr6	q27
SEC31A;SEC31B	D6REX3;O94979;O94979-3;O94979-8;O94979-2;O94979-9;O94979-4;O94979-6;O94979-10;D6RHZ5;H7BXG7;O94979-7;O94979-5;H0Y8V7;H0Y9T9;H0Y8W8;H0YAF5;H0Y9V3;D6RCQ9;D6RE64;E9PKR7;Q9NQW1-2;D6RHE8;D6RBT0	chr4	q21.22	0.109427	0.782079	0.493759
MCC	D6REY2;A0A096LPB3	chr5	q22.2
RACK1	D6RF23;H0Y9P0	chr5	q35.3	0.095042	0.924694	0.790794
GC	D6RF35;P02774;P02774-3;P02774-2;D6RBJ7;D6RF20	chr4	q13.3	-0.562923	0.355235	0.0754985
HNRNPD	D6RF44	chr4	q21.22	-0.360174	0.788749	0.505325
DCK	D6RFG8;P27707;D6RCP9;D6RG38	chr4	q13.3	0.398767	0.29799	0.0535701
CYB5B	D6RFH4;H3BUX2;O43169;J3QR91	chr16	q22.1	0.0954372	0.836392	0.594823
ASTE1	D6RG30;Q2TB18;Q2TB18-2;REV__Q96PB7-6;REV__Q96PB7-4;REV__Q96PB7-2	chr3	q22.1
SEPTIN11	D6RGI3;D6RER5;Q9NVA2;Q9NVA2-2;D6RDU5;H0Y961;H0Y9G8;D6RDP1;D6R9Y6	chr4	q21.1	0.0906097	0.854695	0.630768
CENPK	D6RHD3;Q9BS16;D6RJF0;D6RC76;D6RAX0;D6R984;D6RBN6	chr5	q12.3	0.330413	0.512238	0.173839
RNASET2	D6RHI9;A0A087WZM2;O00584;H0YAE9;A0A087WWI1;O00584-2;J3QQ64	chr6	q27	-0.420207	0.380383	0.088753
ZBED3	D6RIC4;Q96IU2	chr5	q13.3
COX7A2	D6RIE3;D6RGV5;H0UI06;P14406;D6R9C3	chr6	q14.1	0.366181	0.594337	0.24618
SLAIN2	D6RIF6;H0Y9L2;D6REM5	chr4	p11	0.0849457	0.919958	0.775497
C4orf33	D6RIS3;D6RD26;D6RIT3;Q8N1A6	chr4	q28.2	0.111869	0.876765	0.674369
CIRBP	D6W5Y5;K7EQR7;Q14011-2;K7EMY9;Q14011-3;K7EJV1;K7EJV5;K7ER40;K7ENX8;K7ELV6;K7ELT6;K7EQX4;K7ENN6;K7EIF7;K7EQL0	chr19	p13.3
HLA-DRB1	D7RIG5;A0A140T958	chr6	p21.32	-0.691507	0.6076	0.260723
HLA-B	D9J307;A0A140T9G0	chr6	p21.33	0.0259225	0.986448	0.961516
MMS22L	E2QRD4;Q6ZRQ5;H0Y8J1;H0YAJ2	chr6	q16.1	0.328521	0.276368	0.0450307
USP45	E2QRF0;Q70EL2;H0YA21;D6RC01;Q70EL2-3;H0Y986;H0Y8Q0;D6RBV3;Q70EL2-2	chr6	q16.2	0.278774	0.727193	0.410703
GMNN	E2QRF9;O75496;C9K0U5;H7C608	chr6	p22.3
HELQ	E3W980;Q8TDG4;E3W982;Q8TDG4-2;Q8TDG4-5;Q8TDG4-4	chr4	q21.23
CLASP2	E3W994;J3KR49;O75122;A0A0U1RQI6;B3KR06;E7ENG2;O75122-2;D6RBU8;H7C4M5;C9J668;H7C5M8;H7C4I5;H7C4X8	chr3	p22.3	-0.258019	0.532122	0.191654
SPIDR	E5RFY2;E5RIB8;B3KP42;Q14159-2;Q14159;Q14159-3	chr8	q11.21
TATDN1	E5RG17;Q6P1N9;G5EA19;U3KQS5;A0A0D9SGD3;Q6P1N9-2;E5RGF2;H0YBX2;E5RG62;E5RK70;E5RID7;E5RI69;E5RJY6	chr8	q24.13	0.051897	0.902583	0.731347
CA1	E5RG43	chr8	q21.2	1.08208	0.443415	0.123461
TRIM35	E5RGB3;Q9UPQ4-2;Q9UPQ4	chr8	p21.2
LYPLA1	E5RGR0;O75608-2;O75608;A0A087X1K9;B4DP64;E5RJ48	chr8	q11.23	-0.0591088	0.914668	0.761546
STMN2	E5RGX5;Q93045;Q93045-2	chr8	q21.13	0.894931	0.0879622	0.00546598
ZFAT	E5RH37;E9PBN4;F8W7M8;Q9P243-4;Q9P243-2;Q9P243;Q9P243-3;E5RGN2	chr8	q24.22
ELOC	E5RHG8;Q15369;Q15369-2;R4GMY8	chr8	q21.11	0.0537241	0.826439	0.574167
UQCRB	E5RHG9	chr8	q22.1	0.340632	0.819614	0.560142
RRNAD1	E5RHI7;Q96FB5;E5RIL6;H0YBL9;Q96FB5-2	chr1
HAVCR2	E5RHN3;Q8TDQ0;Q8TDQ0-2	chr5	q33.3
ERLIN2	E5RHW4;O94905;E5RJ09;O94905-2;O94905-3	chr8	p11.23	0.244004	0.6932	0.362982
NPM1	E5RI98	chr5	q35.1	-0.0570256	0.976614	0.923659
TBCA	E5RIW3;E5RJD8;O75347;E5RHG6;O75347-2;E5RIX8;A0A494C144	chr5	q14.1	0.0928141	0.756045	0.452878
PIP4P2	E5RIY0;Q8N4L2;E5RFT4;E5RJC2;E5RIP9	chr8	q21.3	-0.495842	0.177572	0.0184261
AP3M2	E5RJ52;P53677;E7ER80;P53677-2;H0YBA0;H0YAY4	chr8	p11.21	-0.218283	0.433789	0.117658
DECR1	E5RJD2	chr8	q21.3
ANXA6	E5RK69	chr5	q33.1	0.0397664	0.959163	0.87077
CETN3	E5RK82;E5RJF8;O15182;H0YBL5;E5RH67;E5RFM2	chr5	q14.3	-0.188829	0.63292	0.288367
SGMS1	E6ZCI6;C0MHM2;Q86VZ5	chr10	q11.23	0.055054	0.944991	0.833432
PIGG	E7EM50;Q5H8A4-4;Q5H8A4-2;Q5H8A4;D6RFE8;E7EWV1;Q5H8A4-5;Q5H8A4-6;Q5H8A4-3;D6R9J9;D6RD39	chr4	p16.3	0.481969	0.231768	0.0310563
PGGHG	E7EMA9;Q32M88;B8ZZ60;Q32M88-2;H3BM00;H0YCL6	chr11	p15.5	-0.0469895	0.917963	0.772035
FLOT2	E7EMK3;Q14254;J3QLD9;K7EKW9	chr17	q11.2	-0.0216392	0.970022	0.905363
UBR5	E7EMW7;E7ET84;E5RFK7;H0YAV7;H0YBB4	chr8	q22.3	0.096618	0.661606	0.325597
ZNF143;ZNF76;ZNF774	E7EN86;P52747-2;P52747-3;P52747;E7EX64;E9PPB0;C9JRS3;E9PLN4;E9PS81;E9PMY8;E9PJF2;C9JTC5;C9J2G7;C9JCG1;E9PLS7;Q6NX45	chr11	p15.4	0.0559559	0.887714	0.693367
TAP2;HLA-DOB	E7ENX8;Q03519-2;A0A140T9S0;A0A140TA22;H0Y4X4;A0A140T9U5;A0A140T9L2;A0A140T9F2;A0A140T945;A0A140T935	chr6	p21.32	0.028995	0.973488	0.912224
STXBP4	E7EPP7;Q6ZWJ1;B5MCT9;Q6ZWJ1-2	chr17	q22	0.92165	0.0458515	0.00206816
CAST	E7EQ12;D6RC54;D6RAA8	chr5	q15	0.326049	0.660586	0.324429
AP5M1	E7EQ45;Q9H0R1;Q9H0R1-2;H0YIY0;G3V3L4;G3V573;S4R311	chr14	q22.3	-0.0669434	0.850242	0.622889
NAA50	E7EQ69;Q9GZZ1;C9J5D1;A0A087WWJ2;Q9GZZ1-2;B0AZT5;C9J5J3;C9JZU6;A0A0D9SF32;F8WCK0	chr3	q13.31	-0.0308682	0.923496	0.788672
BBS1	E7EQH1;Q8NFJ9-3;Q8NFJ9;E9PR55;Q8NFJ9-2;E9PPR3;E9PJ28;E9PMB7	chr11	q13.2
HNRNPH1	E7EQJ0	chr5	q35.3
YIPF3	E7EQR8;Q9GZM5;D6RFI3;D6RGY8;H0Y9A1;D6RBQ1;D6RA04;D6RAY4	chr6	p21.1	-0.0894951	0.832686	0.589034
PRDM15	E7ER26;P57071-3;P57071-2;P57071;Q4W8S1;P57071-6;P57071-5;A0A6Q8PFK1	chr21	q22.3	0.119897	0.739897	0.426843
CLASP2	E7ERI8;E7EW49;O75122-3	chr3	p22.3	-0.156593	0.633652	0.289005
RASA4	E7ERK1;O43374-2;O43374;H0YB35	chr7	q22.1	-0.806231	0.244741	0.034677
ARHGAP44	E7ERK8;Q17R89-2;Q17R89-3;Q17R89;F5H6L3;J3KRS3	chr17	p12
EIF2B4	E7ERK9;A0A087WW69;H7C2L8	chr2	p23.3	0.0675914	0.825389	0.570129
ZC3H18	E7ERS3;Q86VM9;H3BRH3;H3BP01	chr16	q24.2	0.136743	0.643222	0.298617
THBS4	E7ES19;P35443	chr5	q14.1
NOS3	E7ESA7;P29474	chr7	q36.1
XPO7	E7ESC6;E5RIW1;H0YBE1	chr8	p21.3	0.217333	0.551381	0.20776
MAEA	E7ESC7;Q7L5Y9;B4DQT1;B4DVN3;Q7L5Y9-3;D6REW7;Q7L5Y9-2;D6RE80;D6RIB6;Q7L5Y9-4;D6RDW4;Q7L5Y9-5;D6RA86;D6RID6;D6R8Z3	chr4	p16.3	0.20735	0.336419	0.0680972
WDR17	E7ESC9;Q8IZU2-2;Q8IZU2;H0YAG1	chr4	q34.2	-0.217831	0.779362	0.490393
ANKRD26	E7ESJ3;Q9UPS8;A0A6Q8PFU2;A0A6Q8PF30;A0A6Q8PG48;A0A6Q8PGH2;A0A6Q8PGX8;H0Y4T9;A0A6Q8PHK8;A0A6Q8PHI6;A0A6Q8PH02;A0A6Q8PHK2	chr10	p12.1	0.634301	0.446803	0.125047
MRPL22	E7ESL0;J3KQY1;Q9NWU5;Q9NWU5-2;Q9NWU5-3	chr5	q33.2	0.212499	0.498071	0.163139
ITGA2	E7ESP4;E7EMF1;E9PB77;D6RG08	chr5	q11.2	0.0561167	0.9612	0.876565
MTA1	E7ESY4;Q13330;H0Y4T7;Q13330-2;F8W9Y9;H7C3F3	chr14	q32.33	-0.223029	0.373182	0.0842966
ING3	E7ET07;Q9NXR8;A0A0C4DG38;Q9NXR8-2;Q9NXR8-3	chr7	q31.31	0.183004	0.521586	0.181405
PLAU	E7ET40;P00749-2;P00749;S4R3G7	chr10	q22.2
DAGLB	E7ET49;Q8NCG7-2;Q8NCG7-4;Q8NCG7	chr7	p22.1	-0.150412	0.627084	0.280664
DTX2	E7ET89;Q86UW9	chr7	q11.23
METTL8	E7ETE0;B3KW44;B5ME25;Q9H825;Q9H825-2;C9JE69;C9J3F1;C9J6U8;H7C2P8	chr2	q31.1	-0.0098374	0.988233	0.967019
RPS24	E7ETK0;A0A2R8Y849;A0A2R8YD14;P62847-2;P62847-3;P62847;P62847-4;A0A2R8Y8A0	chr10	q22.3	-0.206825	0.565921	0.22091
LAMP3	E7ETP9;Q9UQV4;C9JDI8;C9JYP5	chr3	q27.1	-1.69654	0.0165617	0.00044738
RBMS1;RBMS3;RBMS2	E7ETU5;E7EPF2;C9J9B2;C9JIJ9;A0A1B0GUW5;Q6XE24-3;Q6XE24-4;Q6XE24-5;Q6XE24-2;Q6XE24;F8W1T6;Q15434;F8VV01	chr2	q24.2	0.213344	0.506485	0.168241
PLOD2	E7ETU9;O00469;O00469-2;O00469-3;C9JXZ0	chr3	q24
TPCN2	E7ETX0;A0A1B0GTM1;A0A1B0GUM5;Q8NHX9	chr11	q13.3
TCOF1	E7ETY2;Q13428-6;Q13428-7;A0A3B3IS06	chr5	q32	0.197648	0.641047	0.296244
CD36	E7EU05;P16671;P16671-4;P16671-3;E9PLT1;P16671-2;E7EX47;E7ERZ9;E7EWI4;E9PC45;E9PJX8;E7EVU1	chr7	q21.11	-0.475404	0.52846	0.187268
PITPNC1	E7EU35;A0A0C4DGP0;Q9UKF7-2;J3QS95;J3QRS7	chr17	q24.2
NPIPB5;NPIPB3;NPIPB4;NPIPB12;NPIPB13	E7EUG2;Q92617-3;Q92617-6;Q92617;A8MRT5;F5H3D4;C9IYD2;F8W0I5;Q92617-4;Q92617-2;Q92617-5;C9JG80;F5GW90;A6NJU9;F6SDX0;E9PKP1	chr16	p12.2	1.01489	0.392522	0.0949545
G6PD	E7EUI8	chrX	q28	-0.25487	0.788749	0.504858
EIF4G1	E7EUU4;Q04637-8;E9PGM1;Q04637-7;C9K073;C9J2Z7;H7C044;A0A6Q8PFB2;H7C0V6;C9JHW9;C9JIH5;C9JSU8;C9JWW9;C9JWH9;C9J556;C9JWH7;REV__C9JQZ6;REV__F5H7J8;REV__Q8NEG2-2	chr3	q27.1	0.351174	0.0799953	0.00467343
CCSER1	E7EUW0;Q9C0I3-2;Q9C0I3;H0YAI2;H0Y9F8;H0YA74	chr4	q22.1
CAPN5	E7EV01;O15484;A0A3B3IRX8;E9PS73	chr11	q13.5	1.26871	0.132376	0.0106531
MTA3	E7EV10;Q9BTC8;E7EQY4;Q9BTC8-2;F6RRE2;E9PCS8;E9PF88	chr2	p21	0.101079	0.871614	0.664074
SLC8A1	E7EV41;P32418-2;P32418-3;P32418-4;P32418-5;P32418	chr2	p22.1
MAP4	E7EVA0;P27816-4;B5MEG9;A0A0J9YW37;A0A0J9YVV8	chr3	p21.31	0.0898062	0.852325	0.626518
DTNB;DTNA	E7EVB6;E9PEY4;O60941-6;O60941-5;O60941;O60941-3;O60941-4;O60941-7;O60941-2;Q9Y4J8-8;Q9Y4J8-12;Q9Y4J8-16;Q9Y4J8-5;Q9Y4J8-4;Q9Y4J8-3;K7ERH7	chr2	p23.3	-0.0493724	0.918181	0.772347
CYFIP2;CYFIP1	E7EVJ5;Q96F07-2;E7EW33;A0A087WWZ1;A0A087WTQ3;A0A087WVE1;A0A087WZL7;A0A087WV63;A0A0G2JRF5;A0A087WWY5	chr5	q33.3	-0.261728	0.593227	0.244036
YWHAZ	E7EVZ2	chr8	q22.3	0.407451	0.759641	0.457826
SLC36A1	E7EW39;Q7Z2H8-4;Q7Z2H8-3;Q7Z2H8;E5RHG5	chr5	q33.1
NCOR1;NCOR1P1	E7EW50;J3KS51;J3KT44;C9JAP0;Q9H4R4	chr17	p11.2
SEPTIN10	E7EW69;B5ME97;Q9P0V9;Q9P0V9-2;E7EX04;Q9P0V9-3;C9JEW2;C9JNR7;C9JEQ7;F5H1W3;F8WC85	chr2	q13	0.558364	0.509524	0.170954
EXOC6	E7EW84;Q8TAG9;Q8TAG9-2;B1AP46;F2Z3K0	chr10	q23.33	-0.0767944	0.789723	0.51057
ZMIZ2	E7EWM3;Q8NF64-3;Q8NF64-2;Q8NF64;A0A087X127;F8WC48;C9JDA5	chr7	p13	-0.104349	0.681526	0.3501
CSTF2	E7EWR4;A0A0A0MT56	chrX	q22.1	0.34734	0.0332641	0.00128491
TBC1D31	E7EWW7;E7ERK7;Q96DN5-2;Q96DN5;Q96DN5-3;E5RI94;E5RHC6;E5RFG6;E5RG45;H0YCP2;H0YCY3	chr8	q24.13	0.277389	0.687201	0.357367
PCCB	E7EX59;P05166;P05166-2;E7ETT1;E9PDR0;C9JQS9;E7ETT4;E7EUY3;E9PEC3;F8WBI9;E7ENC1;C9JVY9;H7C5C9;C9JVW9;C9JAW3	chr3	q22.3	-0.672232	0.0514773	0.00240219
NRP1	E7EX60;Q5T7F0;E9PEP6;O14786-3;O14786-2;O14786;Q5JWQ4;Q5JWQ6	chr10	p11.22
EIF4G1	E7EX73;F8WCF2	chr3	q27.1	-0.218942	0.837383	0.597773
CHTF18	E7EXA6;Q8WVB6;Q8WVB6-2;Q8WVB6-3	chr16	p13.3	0.263364	0.601933	0.255547
NACA	E9PAV3-2;E9PAV3;F8VZJ2;H0YHX9;Q13765;F8W0W4;F8W1N5;F8VNW4;F8VZ58	chr12	q13.3	0.119604	0.819778	0.560549
ALYREF	E9PB61	chr17	q25.3
HK2	E9PB90;P52789	chr2	p12	-0.0034276	0.996748	0.989574
SEC24D	E9PC44	chr4	q26	0.241695	0.789723	0.511198
CELF2	E9PC62;A0A0J9YXJ0;Q5VZZ6;A0A0J9YX66;A0A1B0GU44;A0A1B0GUN8;O95319-5;O95319-2;O95319;O95319-4;O95319-3;V9GYD9;V9GY47;A0A0J9YXK1	chr10	p14	-0.405476	0.13818	0.0115702
MARK2	E9PC69;Q7KZI7-14;Q7KZI7-16;Q7KZI7-13;E7ETY4;Q7KZI7-15;F5H4F6;F5H6N2;F5H4J8	chr11	q13.1	-0.146011	0.538226	0.196438
RAPGEF6	E9PCH4;Q8TEU7;Q8TEU7-4;A0A5F9ZHG7;Q8TEU7-5;Q8TEU7-3;Q8TEU7-2;B7Z7Y1;D6RE77;Q8TEU7-6	chr5	q31.1	-0.087262	0.749496	0.44272
GUCY1B1	E9PCN2;A0A494C1B9;Q02153-2;Q02153-3;Q02153;B7Z685;D6RC99	chr4	q32.1
CAV1	E9PCT5;Q03135	chr7	q31.2	-0.759149	0.26848	0.0421384
GOSR1	E9PCW1;B4DQA8;O95249-2;F6RU00	chr17	q11.2	-0.0045345	0.992362	0.97834
NNT	E9PCX7;A0A590UJI3;D6RCR6	chr5	p12
INPP4B	E9PCZ3;D6RJC3;E7EQN9;O15327;E9PHC0;E9PG59	chr4	q31.21	-0.0853813	0.955328	0.861348
SMG7	E9PD50;Q92540-2;Q92540;Q92540-4;Q92540-5;B1ALB4;E9PEK3;D6RAD0;E9PBK2	chr1	q25.3	0.19581	0.495098	0.161645
MEIS1;MEIS3;MEIS3P1;MEIS3P2	E9PDC4;F5GYS8;H0YNY8;U3KPR8;O00470;O00470-2;U3KQV2;H3BLU4;H0YNA8;A6NDR6;Q99687-3;A8K0S8;Q99687;Q99687-2	chr2	p14
MYO1B	E9PDF6;O43795-2;O43795;E7EQD9;H7C2Y7;C9JYW1;C9JUP5;A0A0U1RRI3;C9K0I9	chr2	q32.3	0.3512	0.695486	0.367252
LAD1	E9PDI4;O00515;A0A0J9YYF6;A0A0J9YW63;A0A0J9YVY2	chr1	q32.1
ICA1	E9PDL4;A0A3B3IST8;Q05084-3;Q05084;Q05084-2;B9ZVM7	chr7	p21.3
ANKHD1	E9PDP5;H7C2F5;H3BLS9;Q8IWZ3-2;Q8IWZ3-5;Q8IWZ3-3;D6RHC4	chr5	q31.3	-0.101145	0.818753	0.559246
CDCA2	E9PEI0;Q69YH5	chr8	p21.2	-0.0829163	0.924166	0.789909
ATP11A	E9PEJ6;H0Y547;P98196;H0Y8F0;A0A087WVE8;A2A3G9	chr13	q34	-0.255733	0.767049	0.470527
CSF1R	E9PEK4;P07333;P07333-2	chr5	q32
MAPK8IP3	E9PFH7;A0A087WYG2;A0A669KB35;Q9UPT6;Q9UPT6-2	chr16	p13.3
MLIP	E9PFJ4;Q5VWP3;Q5VWP3-4;Q5VWP3-3;D6RD42;D6RHX6;E2QRH6;H0Y8L5;E9PCK9;Q5VWP3-2	chr6	p12.1
RABGEF1	E9PFK9;Q9UJ41;Q9UJ41-4;Q9UJ41-3;V9GYI8;A0A1W2PPY0;E9PHB8;C9JDA2	chr7	q11.21	-0.172787	0.277164	0.0455844
PHLDB2	E9PFQ4;Q86SQ0-2;Q86SQ0-3;Q86SQ0;G5E9V3;A0A1W2PQ63;E9PGF6;E9PDY7;A0A1W2PRT1	chr3	q13.2
ZFAND2B	E9PFU9;Q8WV99;E7EV05;B4DEN4;Q8WV99-2;F8WEE4;B8ZZ56;A0A087X0D9;C9J1R6	chr2	q35	0.101277	0.852522	0.627731
FCHSD2	E9PG19;O94868;O94868-2;O94868-3;E7ENZ2;C9JM66;B8ZZW8;H0Y6M2;H0YG35	chr11	q13.4	-0.813457	0.00417903	6.5673e-05
ARHGEF3	E9PG37;Q9NR81-2;E7EU49;Q9NR81;Q9NR81-3;C9J586;Q9NR81-4;C9J609;C9JNF2;H7C4P0;C9J5K8	chr3	p14.3
MAP1A	E9PGC8;P78559;P78559-2	chr15	q15.3	0.350124	0.727329	0.410955
TNS1	E9PGF5;E9PF55;A0A494C067;A0A2R8Y4T1;Q9HBL0;A0A087WWW7;H0Y4U1;E7ERH1;C9JI43;E7EMG1;Q9HBL0-2	chr2	q35	0.311617	0.64305	0.298254
TRPM2	E9PGK7;O94759-2;O94759;O94759-3;C9JZQ8	chr21	q22.3
SERPING1	E9PGN7;P05155-2;P05155;P05155-3;H9KV48;H0YCA1	chr11	q12.1	-0.21047	0.772894	0.479211
TSN	E9PGT1;Q15631;H7C1D4;Q15631-2;A0A0J9YVW2	chr2	q14.3	0.119293	0.758282	0.455642
COPS8	E9PGT6;Q99627;Q99627-2;H7C3S9;F8WEF2	chr2	q37.3	0.0237451	0.958773	0.868678
CYP20A1	E9PHG5;Q6UW02;Q6UW02-2;C9J8K7;Q8WZ13;F8WBE2	chr2	q33.2	0.0159411	0.98523	0.957376
MROH1	E9PHY8;Q8NDA8;Q8NDA8-2;Q8NDA8-3;Q8NDA8-7;Q8NDA8-6;Q8NDA8-4;Q8NDA8-5	chr8	q24.3	-0.419249	0.0787498	0.00454829
GSDMD	E9PIB2;E9PNZ0;E9PQR9;E9PQ48;E9PRF1	chr8	q24.3
MTCH2	E9PIE4	chr11	p11.2
THY1	E9PIM6;E9PNQ8;P04216;J3QRJ3	chr11	q23.3	-0.315356	0.607166	0.259735
YIF1A	E9PIZ0;C9JST7;A6NGW1;O95070	chr11	q13.2
PRDM11	E9PJ09;A0A087WWZ6;Q9NQV5-2;Q9NQV5;H3BSZ2	chr11	p11.2
PHRF1	E9PJ24;B7ZM65;F8WEF5;A0A0J9YYB5;A0A0J9YWD5;Q9P1Y6-3;Q9P1Y6;A0A0J9YX88;Q9P1Y6-2	chr11	p15.5	-0.120121	0.712687	0.392081
VPS51	E9PJ36;E9PMB6	chr11	q13.1
TCP11L1	E9PJ55;Q9NUJ3;R4GNF5;E9PP52;H0YES4;E9PS88	chr11	p13	0.191355	0.559536	0.215626
UBXN1	E9PJ81;Q04323-2;E9PS08	chr11	q12.3
CYHR1	E9PJD7;Q6ZMK1-2;Q6ZMK1;E9PQ42;Q6ZMK1-4	chr8	q24.3	0.151511	0.562849	0.217609
BRMS1	E9PJF5;G5E9I4;Q9HCU9;H0YCF7;E9PPD1;REV__H0Y5F2;REV__H7BXQ2;REV__Q5SNV9;REV__Q5SNV9-2	chr11	q13.2	-0.118147	0.811782	0.549238
CD81	E9PJK1;E9PRJ8;H0YDL9;H0YDJ9;E9PIF1;A6NMH8;P60033;E9PM31;H0YEE2	chr11	p15.5	-0.558931	0.498868	0.164035
NDUFV1	E9PJL9	chr11	q13.2	0.034495	0.962799	0.882758
FBXO3	E9PJM3;Q9UK99-3;Q9UK99-2;Q9UK99;G3V1E0;B4E3U2;Q49AF1;E9PL46	chr11	p13	-0.123637	0.672188	0.337661
RPS6KA4	E9PJN1;O75676-2;O75676;A0A0A6YYC0;E9PKU3	chr11	q13.1	-0.0586029	0.895136	0.712372
TRPC6;TRPC7	E9PJN4;Q9Y210-2;Q9Y210-3;Q9Y210;Q70T24;A1A4Z5	chr11	q22.1
ATXN3	E9PJN5	chr14	q32.12
RPS3	E9PJN9	chr11	q13.4
HSPA8	E9PK54;E9PQQ4;E9PQK7;E9PPY6;E9PN25	chr11	q24.1	0.00874779	0.990861	0.973541
PARP10	E9PK67;E9PNI7;Q53GL7;E9PPE7;E9PJI2;E9PPV8;F8W8G7;E9PIA6;E9PIK9;E9PSE7;E9PM86;E9PSG8;E9PLE8;E9PPU2;E9PQQ6	chr8	q24.3	0.0807677	0.837383	0.598908
USP35	E9PK78;Q9P2H5-2;Q9P2H5	chr11	q14.1
RAB3IL1	E9PK89;Q8TBN0-2	chr11	q12.3	0.653133	0.312989	0.0592862
BCLAF1	E9PK91;Q9NYF8-3;E9PQN2;E9PKI6;A0A1W2PQ43;H0YF63	chr6	q23.3
CCDC15	E9PKB1;Q0P6D6	chr11	q24.2
PLEKHA7	E9PKC0;Q6IQ23;Q6IQ23-2;H0YDE2;Q6IQ23-3;A0A1B0GUN0;A0A1B0GUM1;E9PL74	chr11	p15.1	0.483722	0.51744	0.178122
MS4A1	E9PKH8;P11836;P11836-2;E9PPL6	chr11	q12.2	-1.37167	0.227746	0.0294983
UBTF	E9PKP7;P17480-2;E9PMM2;H0YDH7	chr17	q21.31	0.0326559	0.976124	0.921905
PTS	E9PKY8;E9PJM0;Q03393	chr11	q23.1
NEDD8-MDP1;NEDD8	E9PL57;F8VSA6;E9PS38;S4R3E9;Q15843	chr14	q12	0.107492	0.657919	0.318456
RRM1	E9PL69;E9PP77;H0YCY7	chr11	p15.4
SIGLEC10	E9PL79;Q96LC7-8;Q96LC7-9;Q96LC7-6;Q96LC7-7;Q96LC7-2;Q96LC7-4;Q96LC7-3;Q96LC7;Q96LC7-5	chr19	q13.41
CAPRIN1	E9PLA9	chr11	p13	0.426115	0.647605	0.30603
CAPN1	E9PLC9	chr11	q13.1
NPEPPS;NPEPPSL1	E9PLK3;P55786;P55786-2;A6NEC2;H0YDG0;A6NEC2-2;H0YCQ5;E9PJY4;E9PJ74;E9PPD4;A6NEC2-3;E9PRQ5;E9PI82;E9PJF9;E9PPZ2	chr17	q21.32	0.226415	0.244328	0.0343759
CSTF3	E9PLP8;H0YE74	chr11	p13
PRDM10	E9PLV1;Q9NQV6-2;Q9NQV6-1;Q9NQV6-5;Q9NQV6;Q9NQV6-4;Q9NQV6-7;Q9NQV6-6;E9PRS0	chr11	q24.3	-0.0669099	0.82757	0.576515
CAPN1	E9PLX0	chr11	q13.1	0.442532	0.582344	0.233119
RNF141	E9PLX2;E9PQV2;Q8WVD5;E9PNF8	chr11	p15.4	-0.170147	0.700889	0.376702
MACF1	E9PLY5	chr1	p34.3
ME3	E9PMB9;Q16798;Q16798-2;Q6TCH8;E9PND9;E9PKA0;E9PNN2	chr11	q14.2	-0.276802	0.715073	0.394633
BIRC2	E9PMH5;Q13490-2;Q13490;A0A087X2B2;E9PIW1;E9PI77;H0YDY3;E9PNM6;E9PQZ9	chr11	q22.2	0.106795	0.789043	0.506934
CD151	E9PMR4;E9PRJ3;K4DIA7;P48509	chr11	p15.5	-0.414633	0.481955	0.15038
SLC36A4	E9PN09;Q6YBV0	chr11	q21
ATP5MG;ATP5MGL	E9PN17;A0A3B3ITX4;O75964;A0A3B3IRW3;Q7Z4Y8	chr11	q23.3	0.443901	0.41238	0.103902
ARFGAP2	E9PN48	chr11	p11.2	0.303099	0.689291	0.359199
TP53I11	E9PN66;E9PKN9;E9PS55;E9PMW4;E9PQ46;E9PIN5;E9PIK4;U3KQ32;E9PKZ4;E9PPM1;O14683;E9PNB3;E9PMY0	chr11	p11.2	-0.199956	0.796113	0.521064
RNF214	E9PN76	chr11	q23.3
HSPA8	E9PN89	chr11	q24.1
EBAG9	E9PND3;E9PN10;O00559;O00559-2;E9PJ38;E9PJ40	chr8	q23.2	-0.101821	0.832686	0.589185
TPD52L1	E9PNK6;J3KNE7;Q16890-5;Q16890;E9PPQ1;Q16890-2;Q16890-4;Q16890-3;E9PNQ9	chr6	q22.31
RIN1	E9PNR2;Q13671-2;Q13671	chr11	q13.2
ARHGAP27	E9PNT2;E9PNX6	chr17	q21.31
RDX	E9PNV3;E9PQ82	chr11	q22.3	-0.133157	0.893302	0.70522
CD59	E9PNW4;A0A2U3TZL5;P13987;P13987-2;H0YET2	chr11	p13	0.0194917	0.982355	0.948233
ZC3H12C	E9PP00;Q9C0D7;Q9C0D7-2	chr11	q22.3
MDK	E9PPJ5;E9PLM6;P21741;P21741-2	chr11	p11.2
GPAA1	E9PPZ9;O43292;E9PLV6;E9PLG8;O43292-2;E9PM11;E9PQ31;E9PM94	chr8	q24.3	0.244592	0.532122	0.191114
PCF11	E9PQ01;E9PQF9	chr11	q14.1
PUF60	E9PQ56	chr8	q24.3	0.287179	0.680095	0.348639
TMEM135	E9PQL0;Q86UB9-2;Q86UB9	chr11	q14.2
PRCP	E9PQN3	chr11	q14.1	-0.784688	0.434485	0.118135
PPP6R3	E9PQP7	chr11	q13.2
PHF1	E9PQT8;O43189-2;A2AB23;A2AB22;A2AB25	chr6	p21.32	-0.29904	0.412869	0.104547
JAML	E9PR26;Q86YT9-4;Q86YT9-2;Q86YT9;E9PKK2	chr11	q23.3
RNH1	E9PR82	chr11	p15.5
PEX26	E9PRC5;Q7Z412-2;Q7Z412	chr22	q11.21
C11orf98	E9PRG8;E9PLD3;A0A494BXY3	chr11	q12.3	-0.398616	0.230269	0.0300543
TXNRD1	E9PRI8	chr12	q23.3
SLC22A18	E9PRM7;A0A0J9YWM3;A0A024RCG2;Q96BI1	chr11	p15.4	-0.0826686	0.945376	0.835814
IFT46	E9PRT0;E9PSB9;E9PR06;Q9NQC8;Q9NQC8-2;E9PIM8;E9PKW0;E9PMR8;A0A5F9ZH13	chr11	q23.3
EEF1D	E9PRY8;P29692-2;A0A087X1X7;H0YE72;H0YCK7;E9PIZ1;E9PJV8;E9PN56;E9PN71;E9PRL0;E9PQR8;A0A0J9YXU2;E9PKH7;E9PNC8;E9PPY1	chr8	q24.3	0.287085	0.273299	0.0439158
SCYL1	E9PS17;Q96KG9-2;Q96KG9;E9PK59;Q96KG9-3;Q96KG9-4;Q96KG9-5;Q96KG9-6;E9PPN3;A0A0A0MQX4;H0YCI6;H0YDH0	chr11	q13.1	-0.0167898	0.967185	0.897106
TM7SF2	E9PS18;O76062;H0YEN6;E9PLS9;E9PK81;E9PQZ7;E9PP79;E9PQ50;E9PLL1;E9PS09;O76062-2	chr11	q13.1	-0.218801	0.82526	0.569324
MAF1	E9PSH4;Q9H063;E9PR76;E9PJ05;H0YEV4	chr8	q24.3	0.166869	0.748318	0.439072
CD3E	E9PSH8;P07766	chr11	q23.3	-0.430539	0.758636	0.456492
CHMP4A;TM9SF1	E9PSI1;E9PQ80;E9PQI5;E9PMQ9;O15321-2;O15321;E9PL78;E9PJM1;E9PQY7;E9PS99;H0YI89;E9PJC4	chr14	q12	-0.115009	0.710642	0.388641
CADPS	F1T0E5;Q9ULU8-2;Q9ULU8-3;Q9ULU8;Q9ULU8-4;Q9ULU8-5;H7C538;H7C4K9;A0A0C4DGY2	chr3	p14.2
IQGAP3	F2Z2E2;Q86VI3	chr1	q22	0.816318	0.397631	0.0977382
RPS6KA2	F2Z2J1;Q15349;Q15349-3;Q15349-2;B7Z3B5;D6R910;D6RHW7;D6RA62;D6RE03	chr6	q27
JAKMIP1	F2Z2K5;Q96N16-6;Q96N16-7;Q96N16-4;Q96N16;Q96N16-5;Q96N16-2;Q96N16-3	chr4	p16.1
FGGY	F2Z2V1;A0A0U1RRB9;Q96C11;Q96C11-3;Q96C11-4;Q96C11-5;A0A0U1RQJ1;Q96C11-2;C9J015;A0A0U1RQS3;A0A0U1RR53;A0A0U1RRI8;J3QKV9;Q96C11-6	chr1	p32.1	0.160852	0.789345	0.507734
TRMT2A	F2Z2W7;Q8IZ69;Q8IZ69-2;C9K041;H7C100	chr22	q11.21	0.0944801	0.772065	0.478002
XPO4	F2Z2X4;Q9C0E2	chr13	q12.11	-0.174349	0.449264	0.126544
TMEM237	F2Z329;A0A087WWU1;Q96Q45-2;Q96Q45;Q96Q45-5;Q96Q45-3	chr2	q33.1
RAP1GAP	F2Z357;A0A0A0MQY8;J3KPC5;X6R8W7;P47736;P47736-2;P47736-3;P47736-4	chr1	p36.12	0.246663	0.863113	0.644746
PTGR1	F2Z3J9;Q14914-2;Q14914	chr9	q31.3	-0.157783	0.849274	0.620225
KCTD10	F5GWA4;Q9H3F6-2;Q9H3F6;F5H497;F5H6V0;F8W8I7	chr12	q24.11	-0.093539	0.826439	0.57472
GTF2H3	F5GWD3;Q13889;F5GXG6;F5H4K7;H0YFF7;F5H3G1;A0A087WYD5	chr12	q24.31	0.0587723	0.896557	0.71517
PIK3C2B	F5GWN5;O00750	chr1	q32.1
WNK1;WNK4	F5GWT4;Q9H4A3-2;Q9H4A3;Q9H4A3-5;Q9H4A3-6;Q9H4A3-7;Q9H4A3-4;A0A6Q8PFM0;F6UYG0;H0YH68;Q96J92-3;Q96J92;K7ENT7;Q96J92-2	chr12	p13.33	0.176196	0.533318	0.192445
FAM76B	F5GX09;F5H5F4	chr11	q21	-0.0928547	0.825389	0.569955
KDM4B	F5GX28;A0A0C4DFL8;O94953;K7EQ54;O94953-2	chr19	p13.3	-0.156745	0.71212	0.390829
RIPOR2	F5GX51;A0A2R8YEE0;Q9Y4F9	chr6	p22.3	0.0385455	0.975426	0.917731
ENG	F5GX88;P17813-2;P17813	chr9	q34.11	-0.694385	0.469066	0.141111
ATE1	F5GXE4;O95260-2;B4E107;Q5SQQ1	chr10	q26.13	0.0772564	0.904401	0.737213
NR4A1;NR4A2;NR4A3	F5GXF0;P22736;P22736-2;H7BZ00;H3BT85;P22736-3;Q92570-2	chr12	q13.13
ALCAM	F5GXJ9;Q13740-2;Q13740;H7C543;Q13740-4;Q13740-3	chr3	q13.11	-0.117623	0.876845	0.675516
DAD1	F5GXX5;P61803;F5H895;A0A0B4J239	chr14	q11.2	-0.0240737	0.976123	0.9215
SPARC	F5GY03;E5RK62	chr5	q33.1
NECAP1	F5GYH1;A0A1W2PRM0;A0A1W2PRL5;A0A1W2PR09;Q8NC96;A0A1W2PNT6;A0A1W2PR27;A0A1W2PPF5;F5H2U7;A0A1W2PRQ7;Q8NC96-2;A0A1W2PRW5	chr12	p13.31	-0.0647823	0.837383	0.597362
SDHAF2	F5GYJ5;Q9NX18;F5H8E2;F8W679;M0QYN2;F5GXW4;M0R060;F5H5T6	chr11	q12.2	0.417765	0.59362	0.244831
DDX24	F5GYL3;A0A1W2PRR2;A0A087WXU8	chr14	q32.12	-0.211258	0.79938	0.526272
ATP6V0D1	F5GYQ1;P61421;R4GN72;J3QL14;H3BQJ1;H3BQB4;H3BSG7	chr16	q22.1	0.0761914	0.882487	0.684097
PXN	F5GZ78;P49023	chr12	q24.23	-0.0383266	0.960649	0.874929
DTL	F5GZ90;Q9NZJ0	chr1	q32.3	1.35392	0.242897	0.0340044
RAP1B	F5GZG1	chr12	q15	-0.316178	0.678383	0.34497
SLC3A2	F5GZS6;J3KPF3;P08195-3;P08195;P08195-4;F5GZI0;H0YFS2;H0YFX4	chr11	q12.3
LTO1	F5GZY6;B4DFA5;Q8WV07;H3BPK6;F5GWS9;F5H6T8	chr11	q13.3
IRAG2	F5H006	chr12	p12.1
RIPOR2	F5H029;A0A2R8Y7B3;B7Z6U4;A0A2R8YF77;Q9Y4F9-2;A0A2R8Y4B9	chr6	p22.3
ZNF79;ZKSCAN7;ZNF132;ZNF286A;ZNF286B;ZNF599	F5H032;A0A087X2B0;Q15937;C9J6L6;A0A1W2PPT3;Q9HBT8-2;Q9HBT8;P0CG31;Q96NL3;P52740-2;P52740	chr9	q33.3
PLBD1	F5H053	chr12	p13.1	-0.067956	0.962544	0.881014
RAP1B	F5H077	chr12	q15	-0.179557	0.820886	0.562094
ANAPC5	F5H0F9;Q9UJX4;Q9UJX4-3;F5GY68;Q9UJX4-2;H0YFB5;F5H0N1;F5H3S5;F5GZ05	chr12	q24.31	0.0300998	0.912193	0.755929
TDG	F5H0I7;G8JL98;Q13569;B4E127;H0YH18;F5H539	chr12	q23.3	0.135415	0.782863	0.495513
CLASRP	F5H0Q6;A0A0A0MQS2;Q8N2M8;Q8N2M8-4;Q8N2M8-3;K7EP11;K7EM61;K7EKC9	chr19	q13.32	-0.0487847	0.900395	0.725739
GNB3	F5H100;P16520-2;P16520;F5H8J8;F5H0S8;E9PCP0;A0A6Q8PF84;F5GZN8	chr12	p13.31	-0.0640689	0.944991	0.833263
TCP1	F5H136;F5H676;F5H726;F5H7Y1	chr6	q25.3	0.118624	0.86053	0.639048
RRN3;RRN3P2	F5H148;Q9NYV6;H3BMT1;Q9NYV6-2;Q9NYV6-3;A6NIE6;Q9NYV6-4	chr16	p13.11
POLE	F5H1D6;Q07864;A0A5F9ZHA7;A0A087WW42;A0A087WX51;A0A5F9ZHD6;F5H7E4	chr12	q24.33	0.0383783	0.96884	0.901722
CRACD	F5H1N7;Q6ZU35;A0A1B0GWF1;A0A2R8Y6P1;R4GNI9	chr4	q12
PIGB	F5H1S1;Q92521;H3BS45;H3BRK6;H3BQU3	chr15	q21.3
HIVEP1	F5H212;P15822;C9J2N3;P15822-2;P15822-3;C9JZF8;C9JAW2;A0A0D9SFF3	chr6	p24.1
SPOCK2	F5H283;Q92563	chr10	q22.1
ZNF7;ZNF419;ZNF180;ZNF41;ZFP1;ZNF549;ZNF45;ZNF416;ZNF527;ZNF674;ZNF239;ZNF317;ZNF26;ZNF554;ZNF165	F5H290;P17097;P17097-2;Q96HQ0-2;A6NNZ3;Q96HQ0-5;Q96HQ0;Q96HQ0-3;Q96HQ0-4;Q96HQ0-6;Q9UJW8;P51814-4;J3KNQ1;Q6P9A3-2;P51814-8;P51814-7;Q02386;Q9UJW8-3;Q9UJW8-2;Q9UJW8-4;G5E9B8;A0A0A0MP75;P51814-6;E9PJX9;P51814-5;P51814-2;E9PPK0;Q9BWM5;Q8NB42;Q2M3X9;Q6P2D0-2;Q6P2D0;Q16600;Q96PQ6-4;P51814-3;P17031;Q86TJ5;Q2M3X9-2;Q8NB42-2;Q6P9A3;P49910;P51814	chr8	q24.3
NAA40	F5H2C9;Q86UY6;F5GY41;F5GXF6;Q86UY6-3	chr11	q13.1	-0.319283	0.43241	0.116091
PRPF19	F5H2I0	chr11	q12.2	0.337925	0.825406	0.57094
VPS33A	F5H2X5	chr12	q24.31	-0.11623	0.928533	0.798562
CIZ1	F5H2X7;Q9ULV3;Q9ULV3-5;H0Y5D5;Q9ULV3-2;Q9BTG3;Q5SYW2;Q9ULV3-3;Q9ULV3-4;A0A494C0L7;A0A0U1RQR2;F6WSM2	chr9	q34.11	0.123414	0.590787	0.241835
SEC23A	F5H365;Q15436;Q15436-2;G3V4V1;G3V1W4;G3V3G5;G3V2R6;G3V5X8;G3V4Q2;G3V5K1	chr14	q21.1	-0.146751	0.658384	0.32028
PXMP2	F5H4N4;Q9NR77;F5GZF7;F5GXM0	chr12	q24.33
GRIP1	F5H4N6;Q9Y3R0-3;Q9Y3R0-2;Q9Y3R0;F5H4P8;H0YFK8;F5H4Q7;F5H3G9;F5H5I0;F5H424;F5H3F9;H0YGF1;H0YGM4	chr12	q14.3
VPS37C	F5H4Q5;A5D8V6	chr11	q12.2	-0.501281	0.221108	0.0280629
PDCD2	F5H4V9;Q16342-3;Q16342;J3QK82;A0A087WYJ3;Q16342-5;Q16342-2;Q16342-4;F5GWT2;H0YFZ5;H0YFM2;H0YFS8	chr6	q27	-0.0675516	0.870476	0.658546
RASGRP1;RASGRP3	F5H514;H0YMF3;H0YKM0;O95267-2;O95267;O95267-3;O95267-4;O95267-5;H0YNK9;H7C352	chr15	q14
KLHL42	F5H523;Q9P2K6	chr12	p11.22
ACSF3	F5H5A1;F5H755;F5H362;H0YGC7;F5H3B2;H0YH37;H0YGJ0	chr16	q24.3	0.888501	0.305767	0.0560841
TUBA1C	F5H5D3;Q9BQE3	chr12	q13.12	0.0845756	0.891053	0.699948
PAAF1	F5H5D4	chr11	q13.4
BCKDHA	F5H5P2;P12694;P12694-2;F5GXU9;H0YH31	chr19	q13.2	-0.0041848	0.995883	0.986393
NAT1	F5H5R8;P18440	chr8	p22	0.00486457	0.991245	0.975219
DDX55	F5H5U2;Q8NHQ9;E7EX41;Q8NHQ9-2	chr12	q24.31	-0.128809	0.63772	0.293385
HEATR5A	F5H619;Q86XA9-2;Q86XA9;H7C5W6;H0YIW3;F8VQQ6;H0YHE0;H0YHS5;Q86XA9-3	chr14	q12	0.377601	0.303878	0.0554097
ZNF84;ZNF568;ZNF615	F5H630;P51523;F5H1B1;A0A087WWI3;H9KV89;A0A087X254;Q8N8J6;Q8N8J6-3;Q8N8J6-2	chr12	q24.33
ATL3	F5H6I7	chr11	q13.1	0.239916	0.5907	0.241637
ACTR2	F5H6T1	chr2	p14
MRPL48	F5H702;Q96GC5-3;Q96GC5;F5H8D0	chr11	q13.4	0.149117	0.736876	0.423322
MSRB3	F5H7C4;F5H6G9;F5H199;H0YFW5;Q8IXL7-2;Q8IXL7;H7C2B7;A0A2R8Y7J8	chr12	q14.3	0.0828175	0.930876	0.803684
MGST1	F5H7F6;F5H6X2;P10620-2;P10620;F5GX73;F5H613;F5H760	chr12	p12.3	0.661618	0.330984	0.0655998
OLR1	F5H7N8;P78380;P78380-3;F5H001;F5GZH1;P78380-2;J3QTI8;F5H3G7;F5H0N6;B7ZAN8	chr12	p13.2	0.240195	0.824613	0.567979
RPS6KC1	F5H7T0;F6RJM5;Q96S38-2;Q96S38;A0A087X1U5	chr1	q32.3	-0.0189078	0.986448	0.961698
TNC	F5H7V9;E9PC84;J3QSU6;P24821-6;P24821-5;P24821-2;P24821-3;P24821-4;P24821;F5H5D6	chr9	q33.1	-0.330822	0.836118	0.593733
MED21	F5H872;Q13503	chr12	p11.23	0.316961	0.258764	0.0391126
MVK	F5H8H2;Q03426;F5H092;A0A1B0GWC2;F5GXC0;F5H163;F5H368;A0A1W2PS16;A0A0B4J236;A0A1B0GWF3	chr12	q24.11	-0.117345	0.770157	0.475441
STARD10	F5H8H3;Q9Y365;F5GY11;F5H1Z6;F5H0V7;F5H8G1;F5GWK5;H0YH17;H0YFF3;F5H5A8;F5H3G8;H0YGA9;F5GY07;H0YGN8	chr11	q13.4	-0.98881	0.033548	0.0012999
SIDT2	F5H8L4	chr11	q23.3	-0.554929	0.315967	0.060381
hCG_2043426;DDX19A;DDX19B	F6QDS0;I3L352;Q9NUU7-2;H3BTX1	chrNA		0.0400354	0.936689	0.813865
DST	F6QMI7;E9PHM6;Q03001-14;Q03001-8;E7ETB9;Q6P0N6;Q5T0V7;Q03001-10;H0YC82;H0YBX0;E7ERX3;H0YAT7;Q03001-11;Q03001-12	chr6	p12.1	-0.779806	0.0900117	0.00578643
CDPF1	F6RAJ7;Q6NVV7	chr22	q13.31
BNIP3	F6RP06;A0A0J9YW18;Q12983	chr10	q26.3
DOCK2	F6S220;Q92608-2	chr5	q35.1
PPP3R1;PPP3R2	F6U1T9;D3YTA9;P63098;H7BYZ3;A0A1B0GUC7;Q96LZ3	chr2	p14	-0.033779	0.930896	0.805586
HLA-DMB	F6UB75;A0A140T9U6;A0A140T9T8;A0A140T9R2;A0A140T9R0;A0A140T9I2;A0A140T9C9;A0A140T926;A0A0G2JIJ2;A0A0G2JI43;P28068	chr6	p21.32	-0.610469	0.231768	0.0307759
FBH1	F6UZG9;Q8NFZ0;Q8NFZ0-2	chr10	p15.1	-0.397209	0.156997	0.0146552
CIZ1	F6VD24	chr9	q34.11
RBM38;RBM24	F6VZ39;H0YA61;A6NG75;H0Y8S7;Q9H0Z9-2;Q9BX46-5;Q9BX46-2;Q9BX46;Q9H0Z9	chr20	q13.31	0.0387045	0.951175	0.850868
RANBP1;PKIB	F6WQW2;P43487-2;P43487;C9JXG8;C9JGV6;C9JJ34;C9JDM3;C9JIC6;Q5T0Z6;Q9C010;Q9C010-2	chr22	q11.21	-0.0944332	0.832312	0.58809
MICU1	F6XEV2;A0A0U1RRK1;A0A286YF11;Q9BPX6;Q9BPX6-3;Q9BPX6-2;Q9BPX6-5;Q9BPX6-4;E9PQV6;S4R3W3;S4R3D7;S4R3V1	chr10	q22.1	-0.0233137	0.959161	0.870333
LY6G6D	F6XWZ1;A0A140T9V5;A0A140T9R8;A0A140T9N5;A0A140T952;A0A140T924;A0A140T8X6	chr6	p21.33
INHBE	F8VNP4;P58166	chr12	q13.3
CAD	F8VPD4;P27708;H7C2E4;H7C3Z5	chr2	p23.3	0.124484	0.632854	0.288165
ATG101	F8VQD9;Q9BSB4;F8VVA0;H3BMZ4	chr12	q13.13	-0.36447	0.397631	0.0977098
METAP2	F8VQZ7;P50579-2;F8VRR3;F8VY03;F8VZX9	chr12	q22	0.262013	0.543888	0.201252
PCBP2	F8VRH0	chr12	q13.13	-0.416788	0.600797	0.254195
RAPGEF3	F8VRX1;O95398-3;O95398;O95398-2	chr12	q13.11
NFYB	F8VSL3;P25208	chr12	q23.3	-0.159475	0.48642	0.153835
PRPF40B	F8VU11;Q6NWY9-2;Q6NWY9-3;Q6NWY9;H0YII7	chr12	q13.12	0.391019	0.39375	0.0964536
POC1B-GALNT4;GALNT4	F8VUJ3;Q8N4A0	chr12	q21.33	-0.547108	0.137564	0.0114397
DAZAP2	F8VUW5;Q15038-3;Q15038-6;Q15038;Q15038-4	chr12	q13.13	0.134944	0.770874	0.476525
NAP1L1	F8VUX1;F8VY35;F8W0J6;F5H4R6;P55209-2;P55209;H0YIV4;F8W020;F8VVB5	chr12	q21.2	0.181667	0.73559	0.421358
WDR90	F8VUX9;Q96KV7-3;Q96KV7-5;Q96KV7	chr16	p13.3	-0.220012	0.741731	0.42977
CD63	F8VV56;F8W022;F8VWK8;P08962-3;P08962-2;P08962;F8VNT9	chr12	q13.2	-0.316089	0.683011	0.352466
NAP1L1	F8VV59;B7Z9C2;P55209-3;F8W118;H0YHC3;H0YH88;F8VRJ2;B7Z4K9	chr12	q21.2	0.292114	0.622785	0.276876
COPZ1	F8VVA7;P61923;F8W651;P61923-5;P61923-4;F8VXB1;F8W156;F8VYZ4;F8VUC5;F8VXR1;P61923-3;F8VYK5;P61923-2;F8VYE0	chr12	q13.13	0.0569549	0.912045	0.754932
DUSP6	F8VW29;Q16828	chr12	q21.33
TSPAN31	F8VWE0;Q12999;F8VS78;F8VW54;F8VVF8;F8VNT7;F8VP43	chr12	q14.1	-0.459385	0.215471	0.0258322
CS	F8VWQ5;F8W0J2	chr12	q13.3	0.281655	0.581658	0.232073
SMARCC2	F8VXC8;Q8TAQ2-2;Q8TAQ2-3;F8VZW6	chr12	q13.2	-0.0216235	0.946848	0.842295
KANSL2	F8VXI8;F8VX10;Q9H9L4;H0YIQ8;F8VRX7;F8VUX5;F8VP38;H0YHR2;H0YID1	chr12	q13.11	-0.24915	0.372331	0.0835922
GIT2	F8VXI9;F8WAK2;Q14161-10	chr12	q24.11	-0.626361	0.26017	0.0396278
CHST11;CHST13	F8VXK3;Q9NPF2-2;Q9NPF2;A0A087WU70;Q8NET6-2;Q8NET6	chr12	q23.3	0.176649	0.809167	0.544517
RGPD1;RGPD2	F8VYC4;A0A286YES2;P0DJD0;P0DJD1;A0A1W2PNU4	chr2	p11.2	0.0816292	0.937014	0.815472
PPP1CC;PPP1CB	F8VYE8;P36873;P36873-2;F8VR82;F8W0W8;A0A087WYY5;H0Y3Y6;F8WE71	chr12	q24.11	0.0165491	0.963342	0.887447
CDK4	F8VYY1	chr12	q14.1
SMARCD1;SMARCD3	F8VZ70;F8VW95;C9JYI7	chr12	q13.12	0.351623	0.469066	0.141467
PCBP2	F8VZX2;H3BRU6;F8VXH9;F8W1G6;H3BND9	chr12	q13.13	0.362007	0.765469	0.467491
HSP90B1	F8W026	chr12	q23.3
CNPY2	F8W031;F8VXJ7;F8W1K5;F8VP03;F8W1U5;H0YIH9	chr12	q13.3	0.423945	0.389288	0.0928856
OSBPL8	F8W060	chr12	q21.2
ATXN2	F8W0B5	chr12	q24.12
PCBP2	F8W0G4	chr12	q13.13
ATP5F1B	F8W0P7	chr12	q13.3	-0.0199568	0.965588	0.893076
PPHLN1	F8W0Q9;Q8NEY8-8;Q8NEY8-2;Q8NEY8-6;Q8NEY8-9;Q8NEY8-5;F8WF16;F8VWU8;F8VPY7;F8VRK2;Q8NEY8-7;F8VP48;F8VXV7;REV__K7EN69	chr12	q12	-0.129967	0.615254	0.269912
PPP1CC	F8W1A0	chr12	q24.11	0.193279	0.792519	0.516234
AK2	F8W1A4;P54819-2;P54819;P54819-3;P54819-5;F8VY04;A0A5K1VW67;P54819-6;P54819-4	chr1	p35.1	-0.0492496	0.914668	0.761882
CHPT1	F8W1B3;Q8WUD6-2;Q8WUD6	chr12	q23.2	0.00152966	0.999126	0.995171
C17orf49	F8W1H0	chr17	p13.1	0.406207	0.641261	0.296552
NFE2	F8W1N9;Q16621	chr12	q13.13	-0.109106	0.922319	0.78329
KLC1	F8W6L3;H0YJL0	chr14	q32.33	0.939981	0.453594	0.129886
ZDHHC3	F8W6M3;H0Y6A5;Q9NYG2;Q9NYG2-2	chr3	p21.31	0.309084	0.338881	0.0692652
BAP1	F8W6N3;Q92560;H0Y8E8;C9J7L9;F8WEY5	chr3	p21.1	-0.15846	0.820867	0.561682
PKLR	F8W6W2	chr1	q22
EML1	F8W717;A0A3B3IU69;O00423;O00423-3;G3V500;G3V3N9;G3V497;G3V538;H0YJS9;G3V4H6;G3V4U5;G3V3J1;G3V5C8;H0YJK4	chr14	q32.2
RPL32	F8W727;P62910;D3YTB1;D3YTI8	chr3	p25.2	-0.0552619	0.923056	0.786635
GOLIM4	F8W785	chr3	q26.2	0.274596	0.510368	0.171934
RPL10	F8W7C6;A0A087WV22;H7C123;H7C2C5;H7C2U2	chrX	q28	0.192758	0.870717	0.660931
MRE11	F8W7U8;P49959-2;F5GXT0;F5H742;F5H256	chr11	q21
CDK10	F8W872;Q15131-2;Q15131;Q15131-4;Q15131-3;H3BT74;Q15131-7	chr16	q24.3
VEZT	F8W8C2;Q9HBM0;F2Z3A6;Q9HBM0-2	chr12	q22	0.397785	0.294727	0.0517257
SLBP	F8W8D3;Q14493;E7EUV9;H0YAE8;Q14493-2;H7C4H8	chr4	p16.3	0.0409086	0.959704	0.871632
TIA1	F8W8I6;P31483;C9JTN7;P31483-2;P31483-3;E5RGV5;E5RG67;H7BY49	chr2	p13.3	0.200359	0.541497	0.199073
POLD2	F8W8R3;P49005;A0A087WWF6;C9JLE1;C9IZD2;C9J8Z7;C9JHC7;H7C1B3	chr7	p13	0.316756	0.154819	0.0143007
IGF2BP2	F8W930;Q9Y6M1-1;Q9Y6M1;Q9Y6M1-5;Q9Y6M1-6;Q9Y6M1-3;Q9Y6M1-4	chr3	q27.2	0.400595	0.641912	0.297232
FSD1L	F8W946;Q9BXM9-2;Q9BXM9;A0A0C4DG97;Q8N450;C9JD05;Q9BXM9-3	chr9	q31.2	0.158518	0.784918	0.499083
PPIP5K1	F8W9A8;B7WPL9;Q6PFW1-2;Q6PFW1;Q6PFW1-3;Q6PFW1-7;Q6PFW1-4;Q6PFW1-5;Q6PFW1-6;A0A2R8YGT1;H7C398;H0Y3Y5;C9J5E6;H7C436;C9JZX6	chr15	q15.3	0.0720115	0.908331	0.747015
WNK2	F8W9F9;H0Y7T5;Q9Y3S1-2;Q9Y3S1-4;Q9Y3S1;A6PVV2;Q9Y3S1-3;H0Y7R3;H0Y7J9;H0Y493;E9PCD1	chr9	q22.31
MTMR1	F8WA39;Q13613;Q13613-2;Q8NEC6;H0YDX3;E9PIH9;E9PPP8;F8W764;F8W8S8;H7BZJ1;H7C406	chrX	q28	0.188302	0.578718	0.23014
DDX31	F8WAJ0;Q9H8H2;Q9H8H2-2;Q9H8H2-4;Q9H8H2-3	chr9	q34.13	-0.121317	0.777516	0.48771
KIF3C	F8WAR6;F8WER6;O14782	chr2	p23.3	-0.0718852	0.94683	0.83891
RNF149	F8WCD0;Q8NC42	chr2	q11.2	0.115709	0.789623	0.508315
EIF5A2	F8WCJ1;C9J7B5;Q9GZV4;C9J4W5	chr3	q26.2
TPK1	F8WCM7;F8VRJ6;F5GZG6;Q9H3S4	chr7	q35	0.166326	0.870643	0.659876
CKMT1A;CKMT1B	F8WCN3;P12532;P12532-2;C9JSQ1;C9J6W7;C9JT96;C9JJX8;C9J995;C9J8F6	chr15	q15.3	0.866096	0.464573	0.137636
ZNF10	F8WD46;P21506;F5GZ75;A0A088AWK7	chr12	q24.33
RPSA	F8WD59	chr3	p22.1	-0.0737286	0.913388	0.757667
PDCD6IP	F8WDK9	chr3	p22.3	-0.0225173	0.987153	0.964427
CMTM7	F8WDZ3;Q96FZ5-2;Q96FZ5	chr3	p22.3
FLNA	F8WE98	chrX	q28	-1.28206	0.437011	0.11958
BCHE	F8WF14;P06276;F8WEX7;H7C4Y0;H0Y885	chr3	q26.1	-0.0055068	0.997611	0.991708
ALG3	F8WF93;H7BZZ2;F8WE30;H7C0X4;Q92685	chr3	q27.1	-0.0079102	0.995482	0.985506
STIM1	G0XQ39;Q13586;E9PNJ4;Q13586-2;H0YDB2;E9PIQ8;E9PRZ7;E9PR09;E9PN27;E9PRE4;E9PR07;E9PJ19;E9PMB4	chr11	p15.4	0.259904	0.4628	0.136131
PABIR2	G1UD79;Q7Z309-3;Q7Z309-4	chrX	q26.3	0.159	0.775577	0.48455
NDUFV1	G3V0I5;P49821-2;P49821;E9PQP1;E9PPR0;E9PPS5	chr11	q13.2	-0.144508	0.775256	0.484
CCAR2	G3V119	chr8	p21.3	-0.0951996	0.900292	0.724947
GSDMD	G3V1A6;P57764	chr8	q24.3	0.0835435	0.832686	0.589348
LIN7C	G3V1D4;Q9NUP9	chr11	p14.1	-0.396278	0.196965	0.0223759
RXYLT1	G3V1K2;Q9Y2B1	chr12	q14.2	-0.282169	0.650938	0.309071
TJP1	G3V1L9;Q07157;G5E9E7;Q07157-2;A0A087X0K9;H0YKB1;H0YLT6	chr15	q13.1	-0.168757	0.871614	0.663841
ZSCAN21	G3V1M0;Q9Y5A6;G3V0F4;C9JHD9	chr7	q22.1
HBA2	G3V1N2	chr16	p13.3	0.703335	0.73362	0.419328
BORCS5	G3V1P3;Q969J3;Q969J3-2	chr12	p13.2	-0.167455	0.584671	0.235079
DENND5B;DENND5A	G3V1S3;Q6ZUT9-2;H0YGE5;Q6ZUT9-3;H0YDV6	chr12	p11.21
FCF1	G3V1S4;Q9Y324;G3V5S9;G3V5D2;G3V5L8;G3V3N8	chr14	q24.3	-0.140013	0.7931	0.516809
MYL6	G3V1V0;F8W1R7;P60660;G3V1Y7;H0YI43	chr12	q13.2	-0.495241	0.411803	0.103495
GTSF1	G3V1V4;Q8WW33	chr12	q13.13	0.13887	0.916273	0.769094
ZC3H14	G3V256;Q6PJT7-4;A0A087WTC9;Q6PJT7-8;H0YJ51;H0YJ87	chr14	q31.3	0.321339	0.695211	0.365463
WDR25	G3V2K8;G3V367;Q64LD2	chr14	q32.2	-0.142855	0.784138	0.497329
ACTN1	G3V2X9	chr14	q24.1	-0.315752	0.732413	0.417869
ATP5MF-PTCD1;PTCD1;ATP5MF	G3V325;O75127;C9JGL8;C9JJT5;C9JU26;C9JQN9;P56134-4;P56134-2	chr7	q22.1	0.477384	0.50797	0.169466
WARS1	G3V339	chr14	q32.2
RNASE1	G3V357;P07998	chr14	q11.2
MYO5A;MYO5C	G3V394;Q9Y4I1-3;O95317;Q9UES5;G3V3C9;H0YM96	chr15	q21.2	-0.450166	0.313937	0.0595788
KLC1	G3V3H3;Q07866-10	chr14	q32.33
WARS1	G3V456	chr14	q32.2	-0.162857	0.913952	0.76039
MED6	G3V4A5;A0A087WYL7;O75586;O75586-2;O75586-3	chr14	q24.2	-0.0387468	0.930896	0.805189
PRKCH	G3V4H0	chr14	q23.1	-0.444808	0.833229	0.590374
ZNF410	G3V4H7;J3KNQ6;Q86VK4-4;Q86VK4-3;Q86VK4;Q86VK4-5;G3V4E6;A0A1W2PNT4;H0YJI7;Q86VK4-2	chr14	q24.3	0.0492431	0.944991	0.833509
ENTPD5	G3V4I0;O75356;G3V450;REV__Q8N2N9-4;REV__E9PJI0	chr14	q24.3	0.0299219	0.96898	0.903165
VIPAS39	G3V4K3;Q9H9C1;Q9H9C1-2;G3V549	chr14	q24.3	-0.304095	0.337897	0.0687874
PSMC1	G3V4X1	chr14	q32.11	0.285139	0.508853	0.170432
LTBP2	G3V511;G3V3X5;Q14767	chr14	q24.3
MIA2;CTAGE1;CTAGE3P	G3V599;Q96PC5;Q96PC5-9;Q96PC5-14;Q96PC5-7;Q96PC5-10;Q96PC5-12;Q96PC5-5;Q96PC5-8;Q96PC5-6;Q96RT6;G3V5K6;Q8IX95;G3V3C4;G3V4M1;Q96PC5-2	chr14	q21.1	0.351704	0.254971	0.038283
CCNK	G3V5E1;O75909;O75909-1;O75909-4;O75909-2;G3V2Q3;G3V235	chr14	q32.2	-0.0605718	0.789723	0.509443
ZFYVE1	G3V5N8;Q9HBF4-3;Q9HBF4;Q9HBF4-2	chr14	q24.2	0.138526	0.661606	0.325572
KLC1	G3V5R9;Q07866-9;Q07866-5;Q07866-3;Q07866	chr14	q32.33	0.167003	0.712194	0.390955
GSTZ1	G3V5T0;A0A0C4DFM0;G3V4T6;G3V267;A0A0A0MR33;O43708-2;G3V3B9;G3V5U6;H0YJN8	chr14	q24.3	-0.217864	0.718885	0.40012
CDK2;CDK3	G3V5T9;P24941;P24941-2;E7ESI2;G3V317;K7EJ83	chr12	q13.2	0.12723	0.706408	0.382849
PPP2R3C	G3V5U8;G3V561;A0A0C4DGK2;Q86US5;G3V2K1;Q969Q6	chr14	q13.2
HNRNPC	G3V5V7	chr14	q11.2
PSMA6	G3V5Z7;P60900;G3V295;P60900-2;G3V3I1;G3V3U4;G3V4S5;G3V2S7;H0YJC4	chr14	q13.2	0.0779114	0.746762	0.436716
SLC26A6	G3XAC1;Q9BXS9-3;Q9BXS9-7;Q9BXS9;Q9BXS9-5;Q9BXS9-4;A0A0C4DFT5;Q9BXS9-2;Q9BXS9-6;F8W9I8;C9J6Y3;C9JKR6	chr3	p21.31	-0.041701	0.976385	0.923209
ZNF512	G3XAG1;Q96ME7-3;Q96ME7;Q96ME7-2	chr2	p23.3	-0.47422	0.177452	0.0182921
CLCN4	G3XAG5;P51793-2;P51793;A0A6Q8PG54	chrX	p22.2
SEPTIN5	G3XAH0;Q99719-2	chr22	q11.21	-0.321943	0.654889	0.313696
TRAM1	G3XAN4;Q15629-2;Q15629	chr8	q13.3	0.631363	0.292681	0.0508455
TENT4B	G4U4J3;Q8NDF8-3;Q8NDF8-5;Q8NDF8;Q8NDF8-2;Q8NDF8-4;E9PC61	chr16	q12.1	-0.136438	0.777274	0.486822
SMARCB1	G5E975;Q12824-2;Q12824;A0A0G2JRV3;C9JTA6;A0A0G2JSE9;A0A2R8Y5N5;B5MCL5;A0A0U1RQQ2;A0A0U1RRB8;A0A2R8YEE8;A0A2R8YDN6	chr22	q11.23	-0.0770494	0.763807	0.464974
USP11	G5E9A6;P51784;Q5JXD3	chrX	p11.3	-0.286618	0.498611	0.163831
SOS1	G5E9C8;Q07889;Q07889-2;C9K0N6	chr2	p22.1	-0.117466	0.584671	0.235249
ARMC8	G5E9V6;H7C5B7	chr3	q22.3
CHPF2	G5E9W2;Q9P2E5;Q9P2E5-2;C9JZF7;H7C5L5	chr7	q36.1	0.0540318	0.916716	0.770235
MRPS22	G5E9W7;G5E9V5;P82650;H7C5H3;H7C5F2;P82650-2;H7C5L9;C9J5D8	chr3	q23	0.119908	0.785553	0.500017
GIMAP4	G5E9W9;C9IZQ3	chr7	q36.1
ARAP3	G5E9Y3;Q8WWN8;Q8WWN8-2;Q05CH1	chr5	q31.3
CLPTM1L	G5E9Z2	chr5	p15.33	0.494955	0.465315	0.138489
CELF1	G5EA30;Q92879-2;Q92879-3;Q92879;Q92879-6;Q92879-4;Q92879-5;E9PSH0;E9PQK4;E9PKU1;F5H4Y5;F5H0D8;E9PKA1	chr11	p11.2	0.232461	0.486872	0.15492
CDC27	G5EA36;F6QPS0;I3L394;I3L3H6;I3L328;I3L2Z8;I3L225;K7EMA6;I3L1K3;I3L3G1;E9PRZ6	chr17	q21.32	0.121803	0.579735	0.230789
HNRNPH1	G8JLB6;P31943;E9PCY7;D6RBM0;D6RIU0;D6RFM3;D6RIH9;D6RJ04;D6RDU3;D6R9T0;D6RIT2;E7EN40;E5RGV0;H0YB39;H0YBD7;D6RDL0;H0YAQ2;E5RGH4;D6RF17;H0YBG7;D6R9D3;H0YBK1	chr5	q35.3	-0.0491414	0.831793	0.586543
CDC25B	G8JLH2;B4DIG0;P30305-2;P30305;P30305-4;P30305-3	chr20	p13
VSTM1	G8JLN4;A0A2R8Y636;Q6UX27-3;Q6UX27-2;Q6UX27	chr19	q13.42
CNK3/IPCEF1;IPCEF1	G9CGD6;G9CGD6-2;Q8WWN9;Q8WWN9-2;A0A2Q2T6B6;G9CGD6-3;E5RGN6;E5RGB6;E5RJQ7;E5RK08	chrNA		-0.0516462	0.962544	0.880949
HCK	H0Y3C5;J3KPD6;P08631-4;P08631;P08631-3;P08631-2;H7BXG4;H7C5P9	chr20	q11.21	-0.0051042	0.995883	0.987066
UBR3	H0Y3K2	chr2	q31.1
SIK3	H0Y4E8;H7C3X8	chr11	q23.3	-0.531256	0.00858283	0.00018121
IMPDH2	H0Y4R1;E7ETK5	chr3	p21.31
LARP4B	H0Y4V9;H0Y641	chr10	p15.3	0.137028	0.848037	0.615478
TRRAP	H0Y4W2;Q9Y4A5;F2Z2U4;Q9Y4A5-2;A0A2R8YFJ4;C9K0N1	chr7	q22.1	0.0160585	0.925763	0.794349
DOCK9	H0Y572	chr13	q32.3
DOCK4	H0Y599;Q8N1I0;Q8N1I0-3;Q8N1I0-2;H0Y7H7;C9J637;A0A590UJ51;A0A590UJM5;F5GXW1;Q8N1I0-4	chr7	q31.1	-0.488036	0.604985	0.257801
RPL36A;RPL36A-HNRNPH2	H0Y5B4;H7BZ11;J3KQN4;P83881;H7BY91;H0Y3V9;R4GN19	chrX	q22.1	-0.113213	0.807865	0.539947
FLNA	H0Y5C6	chrX	q28
FLNA	H0Y5F3	chrX	q28	0.423964	0.722181	0.405253
ERGIC3	H0Y5K5;Q9Y282;Q9Y282-3;Q9Y282-2;H0Y802;A6PVJ2;A0A0C4DH46	chr20	q11.22	0.0820214	0.910259	0.751624
ERGIC3	H0Y621;A0A1W2PPS8	chr20	q11.22	0.118335	0.92334	0.788175
TRIM16;TRIM16L	H0Y626;K7EL43;J3QL38;J3QKY5;J3QR69;J3QLP0;K7ENN8;Q309B1-2	chr17	p12	0.464121	0.600797	0.254031
ARFGAP3	H0Y6A0	chr22	q13.2
SUSD1	H0Y6B2;H3BLV4;F8WAQ1;Q6UWL2-3;Q6UWL2;Q6UWL2-2	chr9	q32	-0.272879	0.754994	0.45075
KDM1B	H0Y6H0;Q8NB78;Q8NB78-2;Q8NB78-4	chr6	p22.3	-0.118187	0.679765	0.347716
ATF6B	H0Y7D7;Q99941-2;Q99941	chr6	p21.32
TLR9	H0Y858;Q9NR96-4;Q9NR96-2;Q9NR96-5;Q9NR96;Q9NR96-3;H7C5I2	chr3	p21.2	-0.227769	0.878499	0.677739
GOLGB1	H0Y867	chr3	q13.33	0.338224	0.489219	0.156167
NDUFB5	H0Y886;O43674;E7EWP0;O43674-2;H7C568;A0A087WYD0	chr3	q26.33	0.234888	0.714721	0.394314
TMEM222	H0Y8D0;H0Y870;H0Y861;Q8TDQ4;Q5SSC2;Q9H0R3;H7C5C5	chr1	p36.11
HERC3;HERC6	H0Y8G9;Q15034;Q15034-2;C9J8E7;H0Y9U0;C9JFL2;C9JKA7;C9J6Z1	chr4	q22.1	-0.331614	0.39375	0.0961701
RGS14	H0Y8W3	chr5	q35.3	-0.146106	0.722484	0.405791
RAPGEF2	H0Y905	chr4	q32.1	-0.0810402	0.907094	0.744133
PGM3	H0Y987;O95394;O95394-3;O95394-4;A0A494C0G1;J3KN95;A0A494C1E2;A0A494C1Q4;A0A087WT27;A0A494C099;A0A494C163;D6RIS6;H0Y8I3;A0A494C076	chr6	q14.1	0.00788075	0.9892	0.970214
ABCE1	H0Y990	chr4	q31.21	0.138635	0.895136	0.711342
DEK	H0Y993;P35659;A0A494C028;H0Y8X0;A0A494C198;D6R9L5	chr6	p22.3	-0.168846	0.822846	0.564619
TXNDC15	H0Y997;Q96J42-2;Q96J42;D6RB48;D6RBD9;H0Y928	chr5	q31.1	0.556887	0.726337	0.409959
CAMK2D	H0Y9C2	chr4	q26	-0.171438	0.809167	0.544557
MRPL3	H0Y9G6;E7ETU7;P09001;D6RC14;E9PF06;D6RBQ5	chr3	q22.1	0.364352	0.277293	0.0456722
SFPQ	H0Y9K7	chr1	p34.3
PHYKPL	H0Y9N3	chr5	q35.3
PPIP5K2	H0Y9S9	chr5	q21.1
TMA16	H0Y9X1;Q96EY4;D6RA57;D6RE67;D6RC31	chr4	q32.2	-0.475694	0.300177	0.0542667
SYNPO2	H0Y9Y3;Q9UMS6-4;Q9UMS6-2;Q9UMS6;Q9UMS6-3;Q9UMS6-5	chr4	q26
CNOT6L;CNOT6	H0Y9Z5;Q96LI5;H0Y9C1;Q96LI5-2;D6RGK9;D6RIW9;D6R9H6	chr4	q21.1	-0.0968996	0.761252	0.461271
PCBD2	H0YA52;Q9H0N5	chr5	q31.1	-0.37263	0.433789	0.117607
SEC31A	H0YAB3	chr4	q21.22	-0.0919471	0.94033	0.823233
APBB2	H0YAJ5;G5E9Y1;Q92870-2;Q92870;Q92870-4;D6RB55;Q92870-3	chr4	p13
RAPGEF2	H0YAJ8	chr4	q32.1
ZC2HC1A	H0YAP0	chr8	q21.13
DENND3	H0YAY3;E9PF32;A2RUS2-2;A2RUS2;B3KRG7;E5RI43;E5RIR7;E5RHH2;A2RUS2-3;A2RUS2-4;H0YBH5;E5RJ42;H0YBK9;H0YAW2	chr8	q24.3	-0.328722	0.507692	0.169312
UBE2W	H0YB73;H3BMM0;X6REH9;Q96B02;Q96B02-3;E5RG25	chr8	q21.11	0.139523	0.862047	0.643131
MTDH	H0YBJ8	chr8	q22.1	-0.190845	0.870516	0.659208
CCNC	H0YBQ5;J3KP90;E5RFK5;P24863;E5RIH8;Q5JV82;E5RI39;G5E954;P24863-2	chr6	q16.2
MYC;MYCN	H0YBT0;A0A087WUS5;P01106;P01106-2;H0YBG3;A0A0B4J1R1;A0A494C1T8;P04198	chr8	q24.21
TPD52;MRPS28	H0YC42;H0YC44;P55327-8;U3KQQ8	chr8	q21.13	0.392579	0.597657	0.250706
SF3B2	H0YCG1	chr11	q13.1	0.0937856	0.868341	0.655357
SLC43A3	H0YD64;E9PS74;Q8NBI5;Q8NBI5-2	chr11	q12.1	0.0597274	0.96884	0.902151
MAPK3	H0YDH9	chr16	p11.2
PLEC	H0YDN1;E9PMV1	chr8	q24.3
CRTC2	H0YDQ8	chr1	q21.3
TRMT44	H0YDS2;Q8IYL2	chr4	p16.1
RNPC3	H0YEB8	chr1	p21.1
PICALM	H0YEF7;H0YEH1;H0YE97;H0YD48	chr11	q14.2	-0.0195944	0.974459	0.915776
C8orf82	H0YF29;Q6P1X6;Q6P1X6-2;J3KNI2	chr8	q24.3	0.161698	0.822846	0.564664
RCAN3	H0YF64;Q9UKA8-6;Q9UKA8-5;Q9UKA8-2;Q9UKA8	chr1	p36.11	0.0697131	0.92868	0.799872
HADHA	H0YFD6;P40939;A0A2R8Y4F5;A0A2R8YG21;A0A2R8Y688;P40939-2	chr2	p23.3	0.154092	0.750748	0.444519
NUMA1	H0YFY6	chr11	q13.4
ARHGDIB	H0YGX7	chr12	p12.3
IFT81	H0YHE2;Q8WYA0;F8W1J4;Q8WYA0-4;Q8WYA0-3	chr12	q24.11
Q3KR37-2	H0YHG0;H0YHH1;H0YIP3;H0YHR6	chrNA		0.141102	0.658588	0.320919
FKBP11	H0YHM7	chr12	q13.12	-0.175587	0.911722	0.753999
IRAG1	H0YI08;Q9Y6F6-5;Q9Y6F6-4;Q9Y6F6;Q9Y6F6-7;Q9Y6F6-3;Q9Y6F6-1;Q9Y6F6-2;Q9Y6F6-8;E9PJ61;H0YCL0	chr11	p15.4	-0.30982	0.778439	0.489233
KIF21A	H0YI78	chr12	q12	0.0963853	0.865995	0.650639
FBXO21	H0YIE9;O94952-1;O94952;Q4G104;H0YHF6	chr12	q24.22
PPP1R12A	H0YIS4	chr12	q21.31
GATC	H0YIV9;O43716;F8VRU3;J3KMY1	chr12	q24.31	0.281217	0.383132	0.0901365
PSMA3	H0YJ03	chr14	q23.1	-0.478312	0.66987	0.334453
STON2	H0YJ05	chr14	q31.1
MNAT1	H0YJF2	chr14	q23.1
VRK1	H0YJF7	chr14	q32.2
TMPO	H0YJH7	chr12	q23.1
STRN3	H0YJT2	chr14	q12
STRN3	H0YJZ4	chr14	q12
CERS4	H0YKR4;H0YNR6;H0YN04;H0YKC9;Q9HA82;H0YLY3;H0YMY6	chr19	p13.2	-1.07927	0.131741	0.0105412
ETFA	H0YL12	chr15	q24.3
ANXA2	H0YL33;H0YNA0;H0YN52;H0YLE2	chr15	q22.2	0.970444	0.11224	0.00796433
SYNM	H0YL34	chr15	q26.3
GMPR2	H0YL68	chr14	q12
TLE3;TLE2	H0YL70;H0YKN8;Q04726;Q04726-2;H0YNT2;A0A0D9SES8;H0YNI7;K7EJR7	chr15	q23	-0.0070272	0.983976	0.953524
MAN2A2	H0YLB9;P49641-1;P49641;H0YLU3;H0YKH9;A0A0C4DGL1;H0YNG5;P49641-2	chr15	q26.1
AP3S2	H0YLI7;P59780;H0YLX6;H0YN38;P59780-2	chr15	q26.1
DMXL2	H0YLM8;Q8TDJ6;Q8TDJ6-3;Q8TDJ6-2;H0YM41	chr15	q21.2	-0.231384	0.72547	0.409271
TRPM7	H0YLN8;Q96QT4;A0A0C4DGL2;H0YNM0	chr15	q21.2	-0.0225793	0.981441	0.943906
LDLR	H0YMD1;J3KMZ9;P01130-5;P01130;P01130-3;P01130-6;P01130-4;P01130-2;H0YM92;H0YMQ3	chr19	p13.2	0.421288	0.522855	0.18315
MORF4L1	H0YMJ0;B3KTM8;Q9UBU8-2;Q9UBU8;H0YLJ3;H0YM21;Q9UBU8-3;H0YMT8;H0YNE0;H0YLV1;H0YNX3;H0YNI8	chr15	q25.1	-0.198388	0.411803	0.103479
GDPGP1	H0YN11	chr15	q26.1
CINP	H0YN33;Q9BW66;Q9BW66-3;H0YKY0;Q9BW66-2	chr14	q32.31	-0.145748	0.515327	0.175938
CCDC32	H0YN78;Q9BV29;Q9BV29-2;H0YLN5;H0YM19;H0YLI5;H0YMC0;Q9BV29-3	chr15	q15.1	-0.61564	0.228721	0.0296601
SPPL2A	H0YNA2;Q8TCT8	chr15	q21.2
TM2D3	H0YNF6;B3KT51;E7EPS7;H0YNS4;Q9BRN9-2;Q9BRN9	chr15	q26.3
SEC11A;SEC11B	H0YNG3;P67812-4;P67812;P67812-3;P67812-2;H0YNX5;H0YKT4;H0YNA5;P0C7V7	chr15	q25.3	-0.462964	0.328064	0.0644836
UACA	H0YNH8;Q9BZF9-2;Q9BZF9;F5H2B9;H0YN48;H0YMI1	chr15	q23	-0.0249531	0.981441	0.942335
GMPR2	H0YNS9	chr14	q12	-0.184399	0.906431	0.742769
NLRC3	H3BLT9;Q7RTR2;Q7RTR2-2;Q7RTR2-3;Q7RTR2-4	chr16	p13.3
LSAMP	H3BLU2;Q13449;F5H5G1;C9J5G3	chr3	q13.31	-1.68188	0.181215	0.0190401
WWC1	H3BLZ3;Q8IX03-2;H0YBE8;Q8IX03;H0YAU4	chr5	q34
NUB1	H3BM14;H3BM74;Q9Y5A7-2;Q9Y5A7;F8WDB6;C9JRT6;F8WDL9;H7C5N1;H7C5E1	chr7	q36.1	-0.31212	0.361431	0.0784344
GLG1	H3BM42;H3BQU9;H3BQT1	chr16	q23.1	-0.194213	0.682726	0.352051
AKTIP	H3BM79;Q9H8T0;Q9H8T0-2;H3BSX7;H3BNB8;H3BVH0;H3BRV2;H3BRT7	chr16	q12.2
SPNS1	H3BMF4;H3BPT8;Q9H2V7-4;H3BPQ9;H3BR82	chr16	p11.2	-0.0729999	0.886277	0.690942
RNPS1	H3BMM9;H3BTC0;Q15287;Q15287-3;Q15287-2;H3BV80;H3BPG5;H3BUL0;H3BUG0;H3BTY0;H3BNI3;H3BP82;H3BTR6;H3BNU7;H3BTV0;H3BRK4	chr16	p13.3	-0.113966	0.679765	0.347838
TSC2	H3BMQ0;A0A2R8Y5F1;A0A2R8Y7X5;P49815-5;P49815-3;A0A2R8YDR3;A0A2R8YGD6;A0A2R8YGU4;A0A2R8Y7C8;X5D2U8;P49815;P49815-4;P49815-2;A0A2R8YDZ2;P49815-7;P49815-6;A0A2R8Y6C9;H3BQK4;A0A2R8YEJ8;A0A2R8YGE6;A0A2R8Y670;A0A2R8Y5B2;P49815-8;A0A2R8YHA2;A0A2R8YCR8;Q5HYF7;A0A2R8Y692;C9JX95;I3L3B1	chr16	p13.3	0.0588519	0.919437	0.774436
TMEM208	H3BMW4;Q9BTX3;J3KRY7;Q9BTX3-2	chr16	q22.1
ITGAX	H3BN02;P20702	chr16	p11.2	-0.414038	0.572077	0.226078
ARL6IP1	H3BN98;H3BPJ2;Q15041-2;Q15041;Q15041-3	chr16	p12.3	0.235774	0.695357	0.367031
GDE1	H3BNA5;H3BRL5	chr16	p12.3	-0.234168	0.66044	0.324197
RPS17	H3BNC9;P08708;H0YN88;A0A075B716;H0YN73;A0A0J9YYC4	chr15	q25.2	-0.0265053	0.94683	0.838584
INO80E	H3BNM4;Q8NBZ0;J3KNE2;I3NI13;I3L270;Q8NBZ0-2	chr16	p11.2	0.0893701	0.868341	0.655562
HEXA	H3BP20;P06865;H3BS10;H3BTD4;H3BU85;P06865-2;A0A087WUJ7;H3BRP6;A0A087WTY2;H3BVH8;H3BT62;H3BQ04	chr15	q23	-0.55875	0.210094	0.0248756
COQ7	H3BP28;Q99807;Q99807-2;I3L1T0;H3BSZ3;H3BS11;H3BTN8	chr16	p12.3	0.189582	0.655237	0.313941
NME3	H3BPD9;H3BMQ7	chr16	p13.3
FUS	H3BPE7;P35637-2;P35637;H3BNZ4	chr16	p11.2	-0.178951	0.812929	0.551087
ZNF598	H3BPG6;H3BQQ2;H3BR87	chr16	p13.3
MACF1	H3BQK9;H3BPE1;A0A5F9ZGX0;A0A669KBB0;H0Y4F5;A0A669KB06;A0A669KB84;E9PS75;B4DQX9	chr1	p34.3	-0.235837	0.173537	0.0174754
ANTKMT	H3BQW1;J3KMW5;Q9BQD7;H3BPE8	chr16	p13.3
ZFYVE19	H3BRF9;Q96K21;Q96K21-2;H3BRM1;H3BN64;H3BVF5;H3BSF5;H3BP54	chr15	q15.1	0.215514	0.529828	0.188744
GSTM1	H3BRM6	chr1	p13.3
ABAT	H3BRN4;P80404;H3BNQ7;H3BPW8	chr16	p13.2	-0.393957	0.526626	0.186177
SMPD3	H3BS51;Q9NY59-2;Q9NY59	chr16	q22.1	-0.872595	0.30768	0.0569518
SMIM1	H3BS66;A0A2R8Y7R4;B2RUZ4	chr1	p36.32
MPHOSPH6	H3BSB3;H3BNT4;Q99547;H3BNK8;H3BU96	chr16	q23.3	-0.0837742	0.829152	0.581182
FAM219B	H3BSK2;H3BM86;Q5XKK7-2;Q5XKK7-3;Q5XKK7;H3BRU1;H3BNG0;H3BMU7;H3BMY2	chr15	q24.2	-0.101393	0.9017	0.728499
ACSM3	H3BSM0;Q53FZ2;Q53FZ2-2;H3BUF2;H3BV29;H3BT38	chr16	p12.3	0.0771878	0.908844	0.748658
RUSF1	H3BSM7;Q96GQ5;H3BR29;Q96GQ5-2;I3L2V0;H3BTA0;H3BS97	chr16	p11.2	-0.233201	0.625735	0.279164
ZNF106	H3BSS6;Q9H2Y7;Q9H2Y7-2;A0A0C4DGM5;H3BNX5;H3BS99;H3BNJ4;U3KQH7;H3BRD4	chr15	q15.1	0.0989407	0.870717	0.661588
BLOC1S6	H3BST1;Q9UL45;H3BR42;H3BRA4;H3BNE3;H3BPR6;H3BN13;Q9UL45-2	chr15	q21.1	-0.0240916	0.958105	0.866271
CTU2	H3BSW6;Q2VPK5;Q2VPK5-5;Q2VPK5-3;H3BPG4;H3BNM3	chr16	q24.3	0.247168	0.476137	0.145783
ADPGK	H3BTH4	chr15	q24.1	-0.240859	0.699889	0.373117
CRISPLD2	H3BTI0;Q9H0B8;Q9H0B8-2;Q9H0B8-3;H3BSZ9;H3BTP0;Q9H0B8-5;Q9H0B8-4	chr16	q24.1	-0.392922	0.629431	0.28524
MAP1LC3B;MAP1LC3B2;MAP1LC3A	H3BTL1;Q9GZQ8;A6NCE7;H3BTE7;Q9H492;Q9H492-2	chr16	q24.2	0.266487	0.704421	0.380519
CENPT	H3BTR4;Q96BT3;H3BUW2;Q96BT3-2;H3BMP6;H3BQS6;H3BN05;H3BTS2;H3BQJ0;I3L4F8;Q96BT3-3;H3BQ71	chr16	q22.1	0.593114	0.144823	0.0126824
CORO1A	H3BTU6	chr16	p11.2	0.00684705	0.995883	0.987587
E4F1	H3BUJ7;Q66K89;H3BSL4;H3BN24	chr16	p13.3	-0.284579	0.26069	0.039843
NOL3	H3BUP2;H3BUN4;O60936;O60936-3;H3BM67;O60936-1;J3QLT7;H3BQJ5	chr16	q22.1	0.241799	0.551747	0.208959
RBMX	H3BUY5	chrX	q26.3
TBC1D24	H3BV07;A0A2R8Y518;Q9ULP9-2;Q9ULP9;A0A0D9SFR5;H3BQ06	chr16	p13.3	0.0526014	0.872308	0.666068
GCA	H7BXD5;P28676;H7C2Z6;C9JIZ3;C9JWQ8;C9JV47	chr2	q24.2	0.114299	0.893302	0.70509
SAP130	H7BXF5;A0A2R8YDB8;Q9H0E3-3;Q9H0E3;Q9H0E3-2;C9J683;C9JTJ5	chr2	q14.3	-0.0142104	0.96884	0.902749
PPP6R3	H7BXH2;E9PKF6;Q5H9R7-6;Q5H9R7-2;Q5H9R7;Q5H9R7-5;Q5H9R7-4;Q5H9R7-3;H0YEN2;E9PNN8;H0YDW1;H0YEV0;E9PKG4;E9PJD8;H0YDK9	chr11	q13.2	-0.0448389	0.86053	0.639219
METTL21A	H7BXH9;Q8WXB1;C9JSX1;C9JES0;Q8WXB1-2	chr2	q33.3	0.170185	0.828875	0.58017
ESYT2	H7BXI1;A0A499FIX8;A0FGR8-6;A0A087WXU3;A0FGR8	chr7	q36.3	0.107785	0.739745	0.426578
TMEM41A	H7BXL1;F8WDE2;Q96HV5	chr3	q27.2
KALRN	H7BXZ5;O60229;O60229-4;C9IZQ6;O60229-2	chr3	q21.1	-0.722426	0.350642	0.0737796
NCL	H7BY16	chr2	q37.1
ZBTB44	H7BY22;H0YEM9;Q8NCP5-3;Q8NCP5-4;Q8NCP5-2;Q8NCP5;H0YCZ0;A0A0A0MTE9	chr11	q24.3	-0.286352	0.368617	0.0821419
CCDC88B	H7BY33;A6NC98-5	chr11	q13.1
RYR2	H7BY35;Q92736;Q92736-2;A0A590UJZ8;A0A590UKB7	chr1	q43
EWSR1	H7BY36	chr22	q12.2	-0.0973606	0.825405	0.572128
RNF34	H7BYJ1;Q969K3;Q969K3-2;A0A087WTM5;G3V504;G3V4D1;G3V5F1	chr12	q24.31	-0.159576	0.760782	0.458879
NCAM1	H7BYX6;A0A087WVU1;A0A087X1V2;A0A087WZS4;A0A0C4DGS4;A0A087WTR3;A0A087WVD0	chr11	q23.2	-1.25972	0.46794	0.140394
TPM1	H7BYY1;P09493-2	chr15	q22.2	-0.295462	0.739838	0.42672
ASB3	H7BYZ6;Q9Y575;Q9Y575-3;Q9Y575-2	chr2	p16.2	-0.145794	0.848057	0.615674
MCFD2	H7BZ18;A0A3B3IU18	chr2	p21	-0.988803	0.327816	0.0642969
CAD	H7BZB3	chr2	p23.3
AP1S2	H7BZG6	chrX	p22.2
PRUNE2	H7BZH9;E9PDC2;A0A088AWP5;Q8WUY3-4;Q8WUY3;Q8WUY3-2;Q8WUY3-3;A0A0C4DFM3;Q5JUB9;Q5JUB8;Q8WUY3-5	chr9	q21.2
PDIA3	H7BZJ3	chr15	q15.3	-0.0447063	0.94683	0.84154
OGG1	H7BZM3;O15527-8;O15527-2;O15527;O15527-7;O15527-3;O15527-4;H7C1V7;H7BXZ1;O15527-5	chr3	p25.3
PCYT1A	H7BZN1	chr3	q29
RBM33	H7C0H2	chr7	q36.3
Q00341	H7C0S8	chrNA		0.0179091	0.976128	0.922728
BET1	H7C1N3;O15155	chr7	q21.3	0.163422	0.854282	0.629848
APOO	H7C1U8;Q9BUR5-2;Q9BUR5;A0A0J9YWW6;G3V1B6	chrX	p22.11	0.341202	0.482632	0.150822
NCKAP5L	H7C1V4;Q9HCH0-2;Q9HCH0	chr12	q13.12
TATDN2	H7C1W4;Q93075;H7C1D0;H7BZJ2	chr3	p25.3	-0.270552	0.496637	0.162349
R3HDM1	H7C2F9	chr2	q21.3
EBNA1BP2	H7C2Q8;Q99848	chr1	p34.2	-0.164124	0.678747	0.345643
GNS	H7C3P4;F6S8M0;P15586-2;P15586;H0YFA9;F5H4C6	chr12	q14.3	0.0347489	0.938853	0.821062
BRAF	H7C560;A0A2R8Y8E0;P15056;A0A2U3TZI2;A0A2R8YDP5;A0A2R8Y492;A0A2R8Y679;H7C4S5;A0A2R8Y467;H7C5K3;A0A2R8YES9	chr7	q34	0.247988	0.297764	0.053388
SF1	H7C561;H7C0N4	chr11	q13.1	0.167402	0.554237	0.210897
NDUFB2	H7C5B8;O95178;C9IZW8;C9JXM4	chr7	q34	0.519178	0.336419	0.0680387
LRCH4	H7C5D9	chr7	q22.1
PLSCR1	H7C5I5;C9J7K9;O15162-2;O15162;C9J9P4;C9J0H3;C9JE06	chr3	q24	-0.29484	0.729307	0.413792
FBXL17	H7C835;Q9UF56;A0A6E1XD66;Q9UF56-3;Q9UF56-2	chr5	q21.3	-0.177476	0.551747	0.209021
GCOM1;MYZAP	H8Y6P7;P0CAP1-11;P0CAP1-8;P0CAP1-5;P0CAP1-10;P0CAP1-7;P0CAP1-6;P0CAP1-9;P0CAP1-3;P0CAP1-4;P0CAP1-2;P0CAP1;H3BTD5	chr15	q21.3	-0.349049	0.0255048	0.00086247
COPRS	H9KV77;Q9NQ92;J3QRX6	chr17	q11.2	-0.145145	0.904651	0.738936
TNRC18	H9KVB4;O15417;O15417-2;H7C177;O15417-3;H7C0N9;H7C3U5;H7BXS9	chr7	p22.1	-0.196743	0.825406	0.571111
GABPB1	H9ZYI9;Q06547-4;Q06547-3	chr15	q21.2	0.273417	0.552305	0.209632
C17orf80	I3L072;Q9BSJ5-2;Q9BSJ5-3;Q9BSJ5;J3KTJ7;J3KT60	chr17	q25.1	0.0288142	0.958267	0.866763
PEDS1-UBE2V1;UBE2V1;PEDS1	I3L0A0;Q13404-7;Q13404-1;Q13404-2;G3V2F7;A0A0A0MSL3;Q13404-6;F8WBY2;F8W924	chr20	q13.13
SLC25A52	I3L0B8;Q3SY17	chr18	q12.1
TRAP1	I3L0K7;I3L239;I3L2D5;I3L253	chr16	p13.3
RNF167	I3L0L6;Q9H6Y7;I3L2Y3;I3L462;I3L1K4;K7EN24;I3L0V7;I3L2D4	chr17	p13.2	-0.27664	0.51744	0.178149
DCTN5	I3L0U8	chr16	p12.2
NEURL4	I3L100;I3L2W2;Q96JN8-2;Q96JN8;I3L2Z9;K7EPS7;K7ESJ6;K7ESM1	chr17	p13.1	-0.0531253	0.914668	0.762601
DGKE	I3L112;P52429;I3L2V2;P52429-2	chr17	q22	0.285259	0.620324	0.274591
DPH1	I3L1H5;A0A6Q8JGF9;Q9BZG8;Q9BZG8-3;Q9BZG8-2;U3KQN3;I3L3X9;A0A0A0MTR4;V9GYS2	chr17	p13.3	0.00882357	0.986448	0.961434
ELP5	I3L1Q3;Q8TE02;Q8TE02-4;I3L2A9;I3L2T0;I3L3N8;I3L437;Q8TE02-3;Q8TE02-2;I3L1A8;I3L200	chr17	p13.1	-0.144141	0.741091	0.428228
ZC3H7A	I3L282	chr16	p13.13	0.0830103	0.898624	0.720969
GEMIN4	I3L2C7;P57678;I3L4A4;I3L399;E7EN12;I3L4M4;I3L1J7	chr17	p13.3	0.00905023	0.980172	0.936115
CIC	I3L2J0;I3L135;I3L2I4	chr19	q13.2	0.132599	0.505209	0.167454
DVL2;DVL3;DVL1P1;DVL1	I3L2N2;O14641;I3L2W9;I3L0M7;I3L0Z8;A0A3B3ITC6;P54792-2;P54792;O14640-2;O14640;A0A087WWA7	chr17	p13.1	-0.306439	0.311657	0.0585479
ALDH3A2	I3L2W1;A0A0D9SGC3	chr17	p11.2
TFAP4	I3L301	chr16	p13.3	-0.214165	0.758229	0.45552
EPN2	I3L356;I3L2H1	chr17	p11.2
PFN1	I3L3D5	chr17	p13.2
ARHGAP17	I3L3P1	chr16	p12.1
NAA38	I3L3Z2;Q9BRA0;I3L4V0;Q9BRA0-2;A0A0B4J297;I3L310	chr17	p13.1	-0.201307	0.7993	0.525411
ATPAF1	I3L448;Q5TC12;A8MRA7;Q5TC12-3;H0YEW4;Q5TC12-2;H0YD21;H0YDD6;E9PPX6	chr1	p33	0.163482	0.748318	0.439847
TMEM219	I3L4B3;I3L2J7;Q86XT9;H3BML8	chr16	p11.2
ACTG1	I3L4N8	chr17	q25.3	-0.121446	0.870476	0.658575
GPS2	I3L4X7;Q13227-2;Q13227;I3L3Y9	chr17	p13.1	-0.203709	0.438782	0.120418
CEP20	I3NI25;Q96NB1;I3L269;I3L0U4;I3L2N4;I3L4V2;I3L0K3;I3L3N6;Q96NB1-2	chr16	p13.11	-0.222963	0.805471	0.535113
TOM1L1	I3NI44;J3KQU4;I3L4I4;O75674-2;O75674-3;O75674;I3L1Q1;I3L4N3;I3L4G0;I3L3T4;I3L367	chr17	q22
RBBP8	I6L8A6;Q99708-3;Q99708;Q99708-2;F6Q6H0;J3KSA4;J3QL93;J3QLW6;J3QSH7;J3QRM0	chr18	q11.2
FABP5;FABP5P3	I6L8B7;A8MUU1;REV__U3KQK0;REV__Q99880;REV__O60814;REV__P06899;REV__P23527;REV__P33778;REV__P57053;REV__Q16778;REV__P62807;REV__Q5QNW6;REV__Q8N257;REV__Q93079;REV__Q99877;REV__Q99879;REV__Q5QNW6-2;REV__P58876	chr8	q21.13
NPC2	J3KMY5;G3V3E8;E7EMS2;G3V3D1;P61916;H0YIZ1;G3V2V8;P61916-2	chr14	q24.3	-0.0564037	0.941376	0.826527
ADGRB3	J3KMY8;O60242-2;O60242	chr6	q12
INTS2	J3KMZ7;Q9H0H0;A0A2R8Y4Z6;A0A2R8Y7F8	chr17	q23.2	0.0341488	0.903794	0.735633
BNIP2	J3KN59;Q12982-2;Q12982	chr15	q22.2	-0.0002118	0.999838	0.999221
TPM3	J3KN67	chr1	q21.3	-0.456316	0.759448	0.457254
TBC1D8B	J3KN75;Q0IIM8;Q0IIM8-2;D6RFZ2;H0Y552;D6RC82	chrX	q22.3	0.277647	0.689804	0.360128
SAMD14	J3KN99;Q8IZD0;Q8IZD0-2	chr17	q21.33
CAMP	J3KNB4;P49913	chr3	p21.31	-0.445062	0.736826	0.422685
MAP3K4	J3KNB8;Q9Y6R4-2	chr6	q26	0.0195753	0.961833	0.87818
SAAL1	J3KND1	chr11	p15.1
RGPD3;RGPD6	J3KNE0;A6NKT7;H7BZ48	chr2	q12.2	0.370115	0.219333	0.0275774
MPHOSPH9	J3KNE4;A0A0A0MTP3;Q99550-2;Q99550;H0YG46;U3KQJ0;F5H1U6;H0YFS3;U3KQ61;U3KQD6	chr12	q24.31	-0.0915781	0.889948	0.697354
SEPTIN1	J3KNL2;Q8WYJ6;Q8WYJ6-2;I3L2M1	chr16	p11.2	-0.537211	0.200225	0.0228664
PHKG2;PHKG1	J3KNN3;P15735;P15735-2;H3BP07;H3BTW6;H3BN16;H3BTI9;F6VCX5;Q16816;Q16816-2;F8WD25;C9JME8;C9J2Q6	chr16	p11.2	0.0343844	0.928859	0.800494
BRAP	J3KNN7;Q7Z569;Q7Z569-2	chr12	q24.12	0.193882	0.559845	0.215986
ZNF292	J3KNV1;O60281;O60281-2;H0YB79;E5RJG2;E5RFE6	chr6	q14.3	-0.0099699	0.991881	0.97639
CLUAP1	J3KNW5;Q96AJ1;I3L487;I3L3S9	chr16	p13.3
PWWP3A	J3KNX4;Q2TAK8;A0A0D9SGJ8;Q2TAK8-3;Q2TAK8-2;K7EP97;K7ES53	chr19	p13.3
FBRS	J3KNZ9;Q9HAH7;Q9HAH7-1;H3BRE6	chr16	p11.2
ANKRD46	J3KP26;Q86W74;Q86W74-1;E5RHV2;E5RI20;E5RFM7;E5RI04	chr8	q22.3
PHACTR2	J3KP75;O75167-5;O75167-2;O75167;O75167-4;H9KVA6;F6TH74;F5H858	chr6	q24.2	-0.425936	0.586556	0.236635
CCDC18	J3KP97;Q5T9S5;E9PFB9;Q5T9S5-2;Q5T9S2;H0YCD6	chr1	p22.1
CRISP3	J3KPA1;P54108;P54108-2;P54108-3;I3L0A1	chr6	p12.3	-0.538918	0.543365	0.200568
RBM7	J3KPD3;Q9Y580;F5GXV8;F5GY08;F5H606;I3L521;F5H674	chr11	q23.2	-0.0797917	0.839043	0.601502
HECTD4	J3KPF0;F8VWT9;Q9Y4D8-4;Q9Y4D8;Q9Y4D8-2;Q9Y4D8-5;A0A494C150;Q9Y4D8-3;V9GYT9;F8VU57	chr12	q24.13	0.196855	0.521586	0.181528
KIF3A	J3KPF9;A0A087X011;E9PES4;Q9Y496;H7C2F6;C9J9X2	chr5	q31.1	0.210233	0.413359	0.105026
BAZ2A	J3KPG5;F8VU39;Q9UIF9-2;Q9UIF9-3;Q9UIF9;A0A0C4DGI9;H0YHL2;H0YII3;F8VWQ3;H0YHQ7	chr12	q13.3	0.109811	0.672809	0.338948
PSTPIP1	J3KPG6;O43586;H0YKY3;O43586-2;H0YLW8;H0YLX8;B4E1Z9;H0YLI2;H0YLM9;H0YNS1;H0YNR2	chr15	q24.3	0.133853	0.892554	0.703465
CSAD;GADL1	J3KPG9;Q9Y600-2;Q9Y600;Q9Y600-3;Q6ZQY3-3	chr12	q13.13
HDAC7	J3KPH8;Q8WUI4-3;Q8WUI4-8;Q8WUI4-5;Q8WUI4-6;Q8WUI4-7;Q8WUI4;Q8WUI4-4;Q8WUI4-10;F8VWY3;C9JEB6;C9JNI4;C9J102;C9JF80;Q8WUI4-2;Q8WUI4-9;H0YI41;C9JVZ1;C9JBC2;H0YH91;A0A087WYQ4;C9JGF5;H0YI15;C9JZ79;C9JH46	chr12	q13.11	-0.127552	0.690357	0.360582
SLC6A4	J3KPR9;P31645;P31645-2	chr17	q11.2
FAM83H	J3KPS2;A0A494C1T9;Q6ZRV2	chr8	q24.3
TRABD	J3KPT4;Q9H4I3;Q9H4I3-2	chr22	q13.33	0.360866	0.375685	0.0858993
CHCHD7	J3KPV1;Q9BUK0;Q9BUK0-2;Q9BUK0-4;E5RJ08;E5RHM5;E5RFN2;E5RII1	chr8	q12.1	0.292206	0.600797	0.254074
ANTXR2	J3KPY9;P58335-4;P58335-2;P58335;A0A0C4DG84;P58335-3	chr4	q21.21	-0.558701	0.264134	0.0406213
C1D	J3KPZ4;Q13901	chr2	p14	-0.230041	0.409194	0.101954
POLI	J3KQ09;Q9UNA4;J3KSW2;X6R2I3;J3KTN3;J3KRG0;J3QR36;J3KRS8;J3KTM8	chr18	q21.2	-0.354199	0.479156	0.147667
BSCL2	J3KQ12;Q96G97-4;E9PIU3;H7BXM1;E9PJK0;E9PSB5;E9PR78;Q96G97;E9PPN5;E9PJS9;F8WER0;H7C2D5;F8W7Q8	chr11	q12.3
ARMC5	J3KQ26;Q96C12;H3BS74;Q96C12-4;Q96C12-2;Q96C12-3	chr16	p11.2	0.123535	0.817369	0.556427
OLA1	J3KQ32;Q9NTK5;Q9NTK5-3;C9JTK6	chr2	q31.1	0.061552	0.832686	0.589227
PTRH2	J3KQ48;Q9Y3E5	chr17	q23.1	0.306089	0.532122	0.191949
GZMB	J3KQ52;P10144;Q6XGZ2;J3KPK2	chr14	q12	-0.332625	0.72299	0.407202
PHC1	J3KQH6;P78364;H0YH74;F5H6P9	chr12	p13.31
SUMF2	J3KQJ1;Q8NBJ7;C9J660;F8WA42;A0A494C1B1;Q8NBJ7-3;A8MXB9;H7C3B2;C9JL30;Q8NBJ7-2;E9PBT8;J3QT17;E9PG02;Q8NBJ7-5;F8WEX5;F8WES7;Q8NBJ7-4;F8WEV7	chr7	p11.2	-0.28027	0.627757	0.283735
APOL2	J3KQL8	chr22	q12.3	-0.306149	0.644703	0.300387
CEP170B	J3KQR7;Q9Y4F5-3;Q9Y4F5-2;Q9Y4F5	chr14	q32.33
COBL	J3KR05;A0A0J9YWK3;A0A3B3IU00;H7C1N2;O75128-5;O75128-4;O75128-3;O75128;O75128-7;O75128-2	chr7	p12.1
MED19	J3KR33;A0JLT2;A0JLT2-2	chr11	q12.1	0.0342518	0.936974	0.814907
CCDC12	J3KR35;Q8WUD4;C9JUN5;S4R331	chr3	p21.31	0.243324	0.325069	0.0632198
OTUB1	J3KR44;Q96FW1;F5H6Q1;F5GYJ8;F5GYN4;F5H3F0;Q96FW1-2	chr11	q13.1	-0.12753	0.6522	0.310843
PTPN7	J3KR55;P35236;P35236-2;P35236-3;H7C4T8	chr1	q32.1	0.438037	0.204438	0.0234946
TAF6	J3KR72;P49848;P49848-3;P49848-2;P49848-4;C9JTY6;C9JFL8;C9J088;C9JIS2;F8WEJ7;C9J7C4;E5RHA1;E5RKA5;C9JHQ8	chr7	q22.1	-0.0396464	0.851597	0.625315
PLK4	J3KR82;J3KR84;O00444-3;O00444-2;O00444	chr4	q28.1
MAP3K3	J3KRN4;J3QRB6;Q99759;Q99759-2	chr17	q23.3
SS18	J3KRP6;J3QS72;X6R3J2;J3QQM2;J3KT74;J3QQW2;Q15532-2;Q15532;F5GWN1;J3QSB3;J3QSG1;J3QQW6;J3QLJ7;J3QQX5;J3KT22;B4DLD3	chr18	q11.2	-0.0517462	0.865454	0.648987
CBFB	J3KS23	chr16	q22.1
MBP	J3KS94;J3QQK6;P02686-2;P02686;J3QKN5	chr18	q23	-0.608962	0.551555	0.208501
RAC3	J3KSC4;J3QLK0	chr17	q25.3
COX10	J3KSJ3;H7C101;A0A590UJJ5;Q12887	chr17	p12
CHTF8	J3KSJ7;P0CG13	chr16	q22.1	-0.312213	0.651289	0.309472
PIK3R5	J3KSW1;Q8WYR1;Q8WYR1-2;J3KRE9;X6R3K3	chr17	p13.1
FBXL20;FBXL2	J3KTA1;Q96IG2;Q96IG2-2;J3QKL3;Q9UKC9;Q9UKC9-2;F8WE99	chr17	q12	-0.0141827	0.981806	0.945176
TAF4B	J3KTH2;Q92750;Q92750-2	chr18	q11.2
ZNF521	J3KTI4;H7BYU6;Q96K83	chr18	q11.2
SRSF1	J3KTL2;Q07955;Q07955-3;Q07955-2;J3KSR8;J3QQV5;J3KSW7	chr17	q22	-0.0088869	0.980229	0.937235
EIF4A1	J3KTN0	chr17	p13.1	0.263929	0.716401	0.396186
CHERP	J3QK89;Q8IWX8	chr19	p13.11	0.00899751	0.975426	0.917738
SF3B3	J3QKV4	chr16	q22.1	0.429787	0.428949	0.114647
HYOU1	J3QL06	chr11	q23.3	0.493351	0.39375	0.0959691
SCO1	J3QL56;O75880	chr17	p13.1	0.292406	0.518297	0.178631
SCRN2	J3QL71;Q96FV2;Q96FV2-2;J3QQM9;J3QRJ1;J3KT79;J3QR84;J3KS57	chr17	q21.32	-0.59021	0.0870667	0.00533743
SLC39A11	J3QLB2;Q8N1S5;Q8N1S5-2;J3KRX2;J3QS49;A0A0J9YXE3;A0A0J9YXX3;J3KS66;J3QLA9;A0A0J9YXZ0;J3QQP1;J3QRN3;J3KTP1	chr17	q25.1	0.0700663	0.903794	0.735562
RAD51C	J3QLB5;E9PI66;Q7KZJ0;J3QKK3;O43502-2;O43502	chr17	q22
STARD3	J3QLM1;Q14849-2;Q14849-3;Q14849;J3QRM3	chr17	q12	-0.200327	0.717335	0.397391
MRPS7	J3QLS3;Q9Y2R9;J3QQS1;J3KSI8;J3QKW2	chr17	q25.1	0.251383	0.549947	0.206822
GDPD1	J3QQN7;Q8N9F7-3;Q8N9F7-2;Q8N9F7;J3KTA9	chr17	q22	0.477874	0.551555	0.208517
FLII	J3QQU5	chr17	p11.2
PNPO	J3QQZ9;Q9NVS9;Q9NVS9-3;Q9NVS9-4;A0A286YFL3	chr17	q21.32	0.0276435	0.958773	0.868505
EVI2A	J3QR06;P22794;P22794-2;J3QQH9;J3KRJ5	chr17	q11.2	-0.380648	0.379416	0.0879383
RPL19	J3QR09;J3KTE4;P84098	chr17	q12	-0.12157	0.81231	0.550082
CD226	J3QR77;Q15762	chr18	q22.2
ALDH3A2	J3QRD1;A0A5F9ZHI5;A0A5F9ZHN9;P51648;P51648-2;A0A5F9ZI12;A0A5K1VW72;A0A5F9ZGX4;I3L1M4;A0A5F9ZHZ9;J3QKK9;J3QS00;J3KTG1;I3L0X1;A0A5F9ZHP6;K7EN73	chr17	p11.2	-0.183205	0.698804	0.371272
CMTM4	J3QRP2;Q8IZR5-3;Q8IZR5-2;Q8IZR5	chr16	q22.1
MYL12A;MYL12B	J3QRS3;P19105;O14950	chr18	p11.31	-0.566936	0.0899027	0.00575912
ZNF207	J3QRS9;O43670;O43670-4;X6R4W8;O43670-3;J3KS31;J3QS27;J3KTL1;J3KRB6;J3KRW6;H0Y3M2	chr17	q11.2	0.0261651	0.913952	0.759631
ICAM2	J3QRT5;P13598;J3QKR4;J3QQX6;J3QRQ1;J3QQR8	chr17	q23.3	-0.69618	0.0352972	0.00140557
YES1	J3QRU1;P07947	chr18	p11.32	-0.220389	0.650641	0.308852
VAMP2	J3QRU4;F8WCA0;L7N2F9;P63027	chr17	p13.1	-0.177078	0.612432	0.266522
LLGL2	J3QRV5;Q6P1M3-2;Q6P1M3;J3KSD5;J3QLD8;Q6P1M3-3	chr17	q25.1
MIF4GD	J3QRZ6;A9UHW6;A9UHW6-2;A9UHW6-3;J3QLJ5;J3QLD1;A0A3B3IU65;J3KSU6;J3KSB8;J3QKW3;J3QLN4	chr17	q25.1	-0.195285	0.482898	0.151137
HELZ	J3QS41;P42694-2;A0A075B6R3;J3KT20;J3QRR8;J3KS59	chr17	q24.2
MPDU1	J3QS48;I3L295;J3KT75;J3QW43;J3QRD5;O75352-2;O75352;I3L1D2;J3KSI4;I3L4E0;J3KTK8;J3QQZ4;I3L405;I3L261	chr17	p13.1
MPO	J3QSF7	chr17	q22
HYPK	J3QT56	chr15	q15.3	-0.0566578	0.90087	0.726338
BAG1	J3QTA2;Q99933;Q99933-3;Q99933-2;A0A0U1RR89	chr9	p13.3	-0.0454196	0.944832	0.832782
CHCHD6	J3QTA6;Q9BRQ6;J3QTB2;H0Y922	chr3	q21.3	-0.0365994	0.958773	0.869262
TPSAB1;TPSB2;TPSD1	J3QTS8;A0A087WUI4;A0A087X1U0;Q15661-2;Q15661;P20231;A0A0C4DGM1;A0A0C4DFZ7;Q9BZJ3-2;Q9BZJ3	chr16	p13.3	-0.0808447	0.953417	0.854255
CXXC4	J9JIF5;Q9H2H0	chr4	q24	-0.198035	0.769136	0.47418
RWDD4	K4DI92;Q6NW29;D6R9C7;D6RCM5;D6RDH6;E7EV43;Q6NW29-2	chr4	q35.1	0.141487	0.807965	0.541945
CUL4B	K4DI93	chrX	q24	0.148015	0.658384	0.320628
WBP2	K7EIJ0;K7ENL2;A6NG10;K7EMC9;Q969T9;Q969T9-2;K7EIN1;K7ESN4;K7EIK1	chr17	q25.1	0.215816	0.518547	0.178966
CYGB	K7EIM9;Q8WWM9	chr17	q25.1
SMAD4	K7EIU8;Q13485;K7ES96;K7EL18;K7EIJ2;K7EL15;A0A087WUF3;K7ELK2;K7ENG1	chr18	q21.2	-0.0495319	0.895136	0.71133
EML2	K7EIZ0	chr19	q13.32	-0.10117	0.930896	0.805493
ILF3	K7EJ09	chr19	p13.2	-0.301316	0.807965	0.541429
CALR	K7EJB9	chr19	p13.13	0.550658	0.638947	0.294333
ACTN4	K7EJH8	chr19	q13.2
YIF1B	K7EJQ6;Q5BJH7-2;K7EPQ7	chr19	q13.2
H3-3B;H3-3A	K7EK07;P84243;K7EMV3;A0A590UJJ6;B4DEB1;K7ES00;K7EP01	chr17	q25.1	-0.729218	0.371572	0.0833541
STAT5A	K7EK35;P42229;P42229-2;K7EIF9;K7EM17;C9JVV6	chr17	q21.2	-0.0954109	0.916002	0.768073
EIF3K	K7EK53;B4DQ48	chr19	q13.2
LONP1	K7EKE6;K7EJE8;P36776-2;P36776;P36776-3;K7ER27;K7ERR6;K7EQF8;K7ER56	chr19	p13.3	0.208305	0.738605	0.425035
EVPL	K7EKI0;Q92817	chr17	q25.1	0.819059	0.271608	0.0433999
ILF3	K7EKJ9	chr19	p13.2	0.46182	0.495098	0.161436
SMIM24	K7EKM7;O75264	chr19	p13.3	-0.131096	0.920944	0.778892
TMUB2	K7EKW3;E7ESS3;Q71RG4-2;Q71RG4;Q71RG4-3	chr17	q21.31	0.321072	0.379485	0.0883033
ARRB2	K7EL17	chr17	p13.2
CDC37	K7EL68	chr19	p13.2
VMP1	K7EL93;K7EL74;K7ENU2;K7EK01;K7EMI0;K7ELS2;Q96GC9;K7EMN6	chr17	q23.1	0.328376	0.60397	0.256847
GID4	K7ELH7;K7ENE2;Q8IVV7;K4DI96	chr17	p11.2	-0.0413675	0.962441	0.879769
DPY19L3	K7ELH8;Q6ZPD9;K7ELG1;Q6ZPD9-2;Q8N6Q4	chr19	q13.11	0.562313	0.116961	0.00872715
PRKCSH	K7ELL7;P14314;K7EPW7;K7EKX1;K7EJ70;K7EIP3;K7EL27	chr19	p13.2	-0.235086	0.561479	0.216886
TMEM205	K7ELQ9;Q6UW68;K7EM09;K7EPR0;K7ER05;K7EJQ9;K7EMV9	chr19	p13.2	-0.191727	0.818753	0.559262
ACBD4	K7EM05;Q8NC06;Q8NC06-2;K7EMH4;Q8NC06-3	chr17	q21.31
RPS15	K7EM56;A0A0B4J2B4;S4R417;K7ELC2;S4R456;A0A1Y8EIB3	chr19	p13.3	0.0409349	0.957277	0.864374
UBALD1	K7EM88;K7EQ49;Q8TB05;A0A075B769;K7EM52;D3DUE0;K7EKR5;Q8TB05-2	chr16	p13.3
SPINT2	K7EM91;O43291-2;O43291;K7ES27	chr19	q13.2
ACAA2	K7EME0;K7EJ68;K7EJB1	chr18	q21.1
SHFL	K7EML3	chr19	p13.2
SPC24	K7EMX1;K7EJH0;K7EJV2;K7ESQ2;Q8NBT2;Q8NBT2-2;K7ERQ7;A0A0A0MSN0	chr19	p13.2	0.631676	0.119967	0.00908096
ELOF1	K7EN05;K7EPC8;A0A024R7E8;K7EQ44;K7EMV4;P60002	chr19	p13.2	-0.0285648	0.98282	0.951114
FUT5;FUT3;FUT6	K7ENC0;P21217;Q11128;P51993;P51993-2	chr19	p13.3
NARS1	K7ENF0	chr18	q21.31	0.288879	0.350642	0.0737438
U2AF2	K7ENG2	chr19	q13.42	0.154332	0.860318	0.638019
DNMT1	K7ENQ6;K7ERQ1	chr19	p13.2
CYTH1	K7ENQ8;K7ERV8;K7EKA2;K7ENH6	chr17	q25.3
STK11	K7EP59;Q15831;Q15831-2;K7EQN8;K7EMR0	chr19	p13.3	-0.0075687	0.988233	0.967131
RBM42	K7EP90;Q9BTD8-4;Q9BTD8-2;Q9BTD8-3;Q9BTD8;K7ER08;K7EQ03;K7EML2	chr19	q13.12	0.0082747	0.985348	0.958398
TMEM161A	K7EPA3;Q9NX61-2;Q9NX61;K7EQE7;K7EQ34;U3KQT6;K7EKY7	chr19	p13.11	0.227842	0.792519	0.516038
MGRN1	K7EPJ5;O60291-4;O60291;O60291-3;O60291-2;B4DR12;K7ERA1;K7EJN3;K7EIM7	chr16	p13.3	0.591987	0.46382	0.136814
HDGFL2	K7EPS6	chr19	p13.3
C19orf12	K7EPS8;Q9NSK7-3;Q9NSK7-4;F8W6J3;Q9NSK7-2	chr19	q12	0.0183776	0.982073	0.947083
UNC13D	K7EQ37;K7EM66	chr17	q25.1
DAZAP1	K7EQ55;K7EK33;Q96EP5;Q96EP5-2;K7EQ02	chr19	p13.3	0.0982239	0.759504	0.457415
FZR1	K7EQT1;Q9UM11-3;Q9UM11-2;Q9UM11	chr19	p13.3
APOC4-APOC2;APOC2	K7ER74;P02655;Q6P163;V9GYJ8	chr19	q13.32	-0.247248	0.86053	0.639443
ACAA2	K7ER88	chr18	q21.1	-0.13591	0.883898	0.686993
EIF3G	K7ER90	chr19	p13.2
KDSR	K7ERC8;Q06136;Q06136-2;K7EQS7	chr18	q21.33	0.359776	0.317155	0.0607832
ICAM3	K7ERF0	chr19	p13.2
CFD	K7ERG9;P00746	chr19	p13.3
APOC1	K7ERI9;P02654;K7EJI9;K7ELM9;K7EPF9;K7EKP1	chr19	q13.32	-0.977551	0.244797	0.0352049
ROGDI	K7ERP1;K7EPS3;Q9GZN7;K7EMJ5;K7EID1;K7EJ96;K7EL91;K7ERN3	chr16	p13.3	-0.048481	0.958773	0.869223
UBE2O	K7ES11	chr17	q25.1
SBNO2	K7ES28;Q9Y2G9-3;Q9Y2G9	chr19	p13.3	0.189835	0.745953	0.43567
MRPL4	K7ES61;Q9BYD3;X6RAY8;Q9BYD3-2;K7ELQ0;K7ELF1;K7EKI4;K7EJ73	chr19	p13.2	0.287008	0.337426	0.0684081
TUBB6	K7ES63	chr18	p11.21
CAPNS1	K7ES78	chr19	q13.12
CDIP1	K7ESA8;H3BTN7;K7ELR4;Q9H305-3;Q9H305-2;Q9H305;K7ENR4	chr16	p13.3
UBA2	K7ESK7	chr19	q13.11	-0.144976	0.920477	0.776164
EML2	K7ESL7	chr19	q13.32	0.257222	0.528548	0.187617
ZCCHC2	K7ESN2;Q9C0B9;K7EKB8;A0A087WXC7;Q9C0B9-2	chr18	q21.33
DCAKD	K7ESP4;Q8WVC6;Q8WVC6-2	chr17	q21.31	-0.263239	0.410978	0.102646
GYPA	K9JIK7;Q13030;E9PH25;E7EQF3;E9PD10;A0A087WU29;A0A0C4DFT7;P02724-3;P02724-2;P02724	chr4	q31.21
SLC35A4	L0R6Q1	chr5	q31.3	-0.236365	0.739728	0.426479
ASDURF	L0R819;U3KQP1;U3KQP6;U3KQ49	chr2	q32.2	0.122761	0.747383	0.437348
MIEF1	L0R8F8	chr22	q13.1	0.0399288	0.963342	0.887621
SARS2	M0QWZ7;Q9NP81;Q9NP81-2;M0R2C6;M0R259;B4DJM9;M0QX29;M0R2H5;M0R1C0	chr19	q13.2	-0.153724	0.704092	0.379936
ZNF550	M0QWZ8;A0A0C4DGB4;Q7Z398-2;Q7Z398	chr19	q13.43
ZNF649	M0QX90;Q9BS31	chr19	q13.41
MCOLN1	M0QXD0;Q9GZU1	chr19	p13.2	-0.194207	0.689804	0.360087
ZNF428	M0QXZ5;Q96B54	chr19	q13.31	0.0796944	0.895136	0.711679
PLA2G4C	M0QY18;M0R339;M0QZB1;Q9UP65-2;Q9UP65;Q9UP65-3	chr19	q13.33
ZFP36	M0QY76;P26651	chr19	q13.2	0.300698	0.532122	0.190732
KXD1	M0QY77;Q9BQD3;M0R0B4;M0R2G3;M0R228;M0QX74;M0QXP3;M0QXN9	chr19	p13.11	-0.17412	0.622785	0.276511
HNRNPL	M0QYL7	chr19	q13.2	-0.0421484	0.958773	0.868763
TUBB4A	M0QYM7;M0R042	chr19	p13.3
CLEC4M;CD209	M0QYX2;M0R0P0;E7ENS9;M0QZ42;H7BXU4;M0QZG5;Q9NNX6-11;Q9NNX6;Q9H2X3;Q9NNX6-2;Q9NNX6-10;Q9NNX6-6;Q9H2X3-8;Q9NNX6-7;Q9H2X3-10;Q9H2X3-4;Q9H2X3-5;Q9H2X3-3;Q9NNX6-3;Q9NNX6-12;Q9H2X3-9;Q9H2X3-2;Q9NNX6-8;Q9H2X3-7;Q9H2X3-6;Q9NNX6-5	chr19	p13.2	-0.421204	0.695809	0.367893
GRAMD1A	M0QZ12;Q96CP6-2;Q96CP6-3;Q96CP6;S4R3I2;M0R0J9	chr19	q13.11
SAMD4B	M0QZ22;Q5PRF9;A0A087WZT0;M0R0X3;M0QY61;M0QXV2;M0QX45	chr19	q13.2	0.0954752	0.7707	0.47614
HRC	M0QZ43;P23327	chr19	q13.33
FCHO1	M0QZI3;O14526;O14526-2;A0A0C3SFZ9;O14526-3;M0R1K4;M0R3E5;M0QZI9;M0QXD1;M0R3E7;M0QY09;M0QZE1;M0QZS1;M0QXW2;M0R107;M0R2J7;M0QZF0;M0QYT8;M0QYA9;M0QXY1	chr19	p13.11	-0.0565406	0.870717	0.6612
HNRNPM	M0QZM1	chr19	p13.2	0.0773933	0.902125	0.73042
CD37	M0QZP6;B7ZAN3;P11049-3;P11049-2;P11049	chr19	q13.33
MED25;PTOV1	M0QZQ2;Q71SY5-4;Q71SY5-5;Q71SY5;Q71SY5-6;M0QYR4;M0QZB9	chr19	q13.33	0.164309	0.467528	0.139709
ARHGEF1	M0QZR4;Q92888;Q92888-2;M0QYC1;M0QYS3;M0QZH8;M0QXV6;M0R3H5;REV__Q9BZR6;REV__H7C0V4;REV__H7C215	chr19	q13.2	-0.0700724	0.860847	0.640677
HNRNPM	M0R019	chr19	p13.2	0.0292342	0.959764	0.872574
MPND	M0R044;W4VSR2;Q8N594-2;Q8N594;M0R0F2;M0R189;M0QXK5	chr19	p13.3
SAE1	M0R054;M0QYM8;M0R286	chr19	q13.32
AP2S1	M0R0N4;M0QYZ2;P53680;X6R390;P53680-2;M0QZ21;M0R1S0	chr19	q13.32	-0.0457862	0.887164	0.692299
ZNF414	M0R0Q5	chr19	p13.2
EMP3	M0R122;M0QZ66;P54852;M0QXN1	chr19	q13.33	0.497679	0.33598	0.0677394
RPL18A	M0R1A7;M0R3D6	chr19	p13.11	0.173734	0.846228	0.612744
KCNN4	M0R1J0;D1MQ08;O15554;M0QZ70	chr19	q13.31	-0.702495	0.357508	0.0764678
ZNF446	M0R202;Q9NWS9-2;Q9NWS9;A0A0B4J2G2;A0A0A0MR84;M0R034	chr19	q13.43	-0.103227	0.812203	0.549631
NAPA	M0R213	chr19	q13.33
MRPL34	M0R226;Q9BQ48	chr19	p13.11	0.120526	0.837254	0.596102
ZNF417;ZSCAN9;ZNF623	M0R230;Q8TAU3;M0R2A6;M0R082;M0R0M6;M0R178;S4R2X8;E9PQL7;O15535;O15535-2;O75123-2;O75123	chr19	q13.43	-0.341317	0.254971	0.0383172
ECH1	M0R248	chr19	q13.2
FCGRT	M0R266	chr19	q13.33
SNRPA	M0R268	chr19	q13.2
NXNL1	M0R296;Q96CM4	chr19	p13.11	-0.699274	0.55689	0.213039
EMC10	M0R2A0;Q5UCC4-2;Q5UCC4;M0QYY4;M0R030	chr19	q13.33	0.158134	0.686974	0.356835
POLD1	M0R2B7;P28340;A0A087WYJ2;M0QZR8;A0A2R8Y7K6;A0A2R8Y705;M0QXQ2;M0R3H8;M0R2J2	chr19	q13.33	0.106644	0.711068	0.389228
ARHGEF1	M0R2C7	chr19	q13.2
SHKBP1	M0R2P6;Q8TBC3;M0R0S1;M0R0S2;M0QZF4;M0QYB1;M0R0E3;M0R0K4;M0R204;M0R1G0;M0QZE8;Q8TBC3-2;M0R2U6;M0QZF2;M0QXA4;M0QYJ9	chr19	q13.2	-0.169997	0.658331	0.319499
SUGP2	M0R2Z9;Q8IX01;Q8IX01-4;Q8IX01-3;M0R3F6;M0R216;M0R065;M0R2Y3;M0R1Y3	chr19	p13.11	0.353129	0.18527	0.0198709
EPS15L1	M0R330	chr19	p13.11
SPHK2	M0R344;Q9NRA0-4;Q9NRA0-2;Q9NRA0;Q9NRA0-5;Q9NRA0-3;M0R0E9;A0A075B7A1;E9PCV4;M0QXX5;M0QZP3	chr19	q13.33	-0.327669	0.567205	0.222228
IRF3	M0R3C2	chr19	q13.33
RABAC1	M0R3D4;Q9UI14;M0R1H9;M0QXH1	chr19	q13.2	0.175297	0.65644	0.316644
IRF7	M9RSF4;Q92985-4;Q92985-2;Q92985;A0A3B3ISS4;E9PR03;A0A3B3ISC0;E9PSE3;Q92985-3	chr11	p15.5	-0.0702932	0.932746	0.808432
DNASE2	O00115;O00115-2;K7ENE5	chr19	p13.13	-0.205308	0.790881	0.51356
AGPS	O00116;A0A1B0GWA2;A0A2R8YEL0;B8ZZ81	chr2	q31.2	0.199179	0.446505	0.124803
KIF2A	O00139;O00139-4;A0A6Q8PG37;O00139-1;O00139-5;A0A6Q8PGH7;D6R9M0;A0A6Q8PGG1	chr5	q12.1	-0.224752	0.455066	0.130689
TK2	O00142;O00142-6;H3BP77;A0A0A0MSY7;O00142-2;O00142-4;O00142-3;O00142-5;J3KS73;J3QRP0;J3QL12;J3KRW8;H3BV57	chr16	q21	-0.625287	0.0981647	0.00671761
DDX39A;DDX39B	O00148;O00148-2;O00148-3;K7EQN7;A0A0D9SEM9;K7EPJ3;K7EN69;K7ENP6;K7EL56;K7EIL8;F6SXL5	chr19	p13.12	0.188484	0.47882	0.147506
PDLIM1	O00151	chr10	q23.33	-0.887951	0.0389182	0.00162937
ACOT7;ACOT7L	O00154-4;O00154-7;O00154;O00154-5;K7EKP8;O00154-2;O00154-3;Q6ZUV0	chr1	p36.31	0.347853	0.426495	0.112456
MYO1C	O00159-3;F5H6E2;O00159;O00159-2;I3L3Y6;I3L501;I3L3F5	chr17	p13.3	-0.365417	0.376581	0.0862492
MYO1F	O00160;M0QY89;M0QXU5;M0QXU2	chr19	p13.2	-0.116532	0.903794	0.735479
SNAP23	O00161;O00161-2;H3BM38;H3BV99;H3BP15;H3BQY9;H3BNE1;H3BR18;H3BPJ0;H3BR99;H3BNG6;H3BU94	chr15	q15.1	-0.129409	0.756913	0.453548
HAX1	O00165;O00165-2;O00165-5;O00165-3;Q5VYD6;O00165-4;O00165-6	chr1	q21.3	0.0418055	0.936732	0.814309
AIP	O00170;E9PMH2;V9GYQ3	chr11	q13.2	-0.202217	0.428513	0.114479
GTPBP1	O00178;F5H716;B0QY59;F5H257;F8WAZ4;H0YGA8	chr22	q13.1	-0.0768121	0.809735	0.546011
LGALS9;LGALS9C;LGALS9B	O00182-3;O00182-2;O00182-6;O00182;O00182-5;O00182-4;J3KSY2;Q3B8N2-2;Q6DKI2;Q3B8N2;J3QS92;J3KSA0	chr17	q11.2	-0.528402	0.424186	0.110831
STXBP3	O00186	chr1	p13.3	-0.273351	0.155759	0.0144436
SMAP;C11orf58	O00193;E9PM92;E9PRZ9;E9PQA1	chrNA		-0.205929	0.618345	0.272529
RAB27B	O00194;K7ES41;K7EJ38	chr18	q21.2	-0.455947	0.582885	0.233609
AP3B1;AP3B2	O00203;O00203-3;A0A590UJE5;H0YBD0;A0A590UK64;A0A590UK30;F5GWU4;F5GYB0;A0A590UJ44;A0A590UK69	chr5	q14.1	-0.266969	0.22047	0.027893
LGALS8	O00214-2;F6V2D4;O00214;E9PN19;H7BXD8;Q5T3P9;B1ANM0;E9PJ77;E9PRN3	chr1	q43	0.323342	0.490569	0.156951
NDUFS8	O00217;E9PPW7;E9PKH6;E9PN51;F8W9K7;H0YDT4;Q08E91	chr11	q13.2	0.254043	0.512368	0.174006
NFKBIE	O00221;Q7LC14;H0Y4W4;H3BNC2	chr6	p21.1	-0.218099	0.63689	0.292545
PSMD11	O00231;O00231-2;J3QRY4;J3QS13;J3KSW3	chr17	q11.2	0.21326	0.161925	0.0156758
PSMD12	O00232;O00232-2;J3KTJ5;J3KSK1	chr17	q24.2	0.154975	0.424486	0.111014
PSMD9	O00233;J3KN29;F5H5V4;F5GX23;O00233-2;F5H7X1;F5H169;O00233-3	chr12	q24.31	0.055244	0.86053	0.638853
SIRPB1	O00241;H3BRP9;H3BV43;H3BML4;H9KV29;O00241-2	chr20	p13	-0.343855	0.752246	0.446962
ATOX1	O00244;E5RIM7;E5RGN3	chr5	q33.1	0.266523	0.383132	0.0902678
MEN1	O00255-2;O00255;A0A5F9ZHS3;E7EN32;O00255-3;A0A5F9ZI68;E7ENS2;Q9GZQ5	chr11	q13.1	-0.32003	0.065401	0.00344422
CBX4	O00257;O00257-3;F8WCW6;I3L4F1	chr17	q25.3	-0.0370144	0.945173	0.834354
PGRMC1	O00264;O00264-2	chrX	q24	0.231806	0.658664	0.321048
SUPT5H	O00267;O00267-2;M0QYL9;M0R2M5	chr19	q13.2	0.0175532	0.94683	0.841381
TAF4	O00268;A0A0G2JRY5;V9GY14;V9GY03	chr20	q13.33	-0.146499	0.460849	0.134119
DFFA	O00273-2	chr1	p36.22	0.069885	0.9017	0.728485
DFFA	O00273;K7ERT1	chr1	p36.22	-0.161656	0.499273	0.164389
RFXAP	O00287	chr13	q13.3	-0.0307586	0.954727	0.859865
HIP1	O00291;O00291-4;O00291-3;C9JMG5	chr7	q11.23	-0.0826386	0.886277	0.691287
CLIC1	O00299	chr6	p21.33	0.284524	0.36681	0.0813095
EIF3F	O00303;H0YDT6;E9PQV8;A0A1W2PP79	chr11	p15.4	-0.114345	0.66044	0.324051
WWP2	O00308;O00308-2;O00308-3;O00308-4;H3BS79;H3BPJ8;H3BRX8	chr16	q22.1	0.24539	0.494491	0.160994
ARNTL	O00327-6;A0A669KBF4;O00327-3;O00327-5;O00327-4;O00327-8;O00327;E9PL54;E9PKN1;E9PKG7;H0YER9	chr11	p15.3
PDHX	O00330-3;O00330;E9PLU0;O00330-2;H0YD97;E9PRI6	chr11	p13	0.0377358	0.954315	0.859069
QSOX1	O00391;O00391-2	chr1	q25.2	-0.111371	0.902125	0.729769
DCTN6	O00399;E5RK00;E5RFU3	chr8	p12	-0.0136889	0.971344	0.908538
SLC33A1	O00400;A0A2R8YF57;H7C562;H7C577;A0A2R8Y5I5;A0A2R8YEX5;A0A2R8Y359;H7C532;A0A2R8Y6H1	chr3	q25.31	0.295555	0.589078	0.239702
WASL	O00401	chr7	q31.32	0.0234629	0.973625	0.912764
PDE2A	O00408-4;O00408-3;O00408;E9PEF1;O00408-5;O00408-6;O00408-2;F5H130;H0YFL1	chr11	q13.4
FOXN3	O00409-2;O00409;H0YJ54;H0YJG3;H0YJ94;H0YJ22;G3V3A7;H0YJY0	chr14	q32.11	-0.117714	0.846978	0.61349
IPO5	O00410;O00410-3;H0Y8C6;O00410-2;E7ETV3;E7EQT5;E7EV12;E7EWK4;E7EX05;H0Y3V4;E7ESZ1;E7ETV8;C9JZD8;C9JQT6;C9J875;C9JXE0;C9JZ53;F8WF30;C9J583	chr13	q32.2	-0.273014	0.28346	0.0480399
POLRMT	O00411;K7EMH3;K7ESD1	chr19	p13.3	-0.0151855	0.98282	0.950701
EEF2K	O00418;H3BRH4	chr16	p12.2	-0.103754	0.820867	0.561738
CCRL2	O00421;O00421-2	chr3	p21.31
SAP18	O00422-2	chr13	q12.11	-0.0185067	0.955328	0.861334
IGF2BP3	O00425;O00425-2;F8WD15	chr7	p15.3	0.675292	0.469066	0.141376
DNM1L	O00429-2;O00429-4;O00429-8;O00429-9	chr12	p11.21	0.0286259	0.962681	0.882188
DNM1L	O00429;O00429-3;O00429-6;O00429-5;O00429-7;F8VZ52;F8VUJ9;B4DDQ3;B4DPZ9;F8W1W3;F8VR28;F8VYL3;H0YI79;H0YHY4	chr12	p11.21	0.00804595	0.983528	0.952143
RTCA	O00442-2;O00442;A6NIC1	chr1	p21.2	-0.0235087	0.970527	0.906927
PIK3C2A	O00443;A0A0C4DGF9;O00443-2;E9PPP3	chr11	p15.1	0.10534	0.788749	0.505934
IFRD1	O00458;A0A6Q8PHD2;O00458-2;A0A6Q8PH75;A0A6Q8PF03;A0A6Q8PHN0;A0A6Q8PFA5;C9JA65;H0YEE3;E9PMY4;C9JNM6;C9JLG5	chr7	q31.1	-0.440205	0.358439	0.0770857
PIK3R2	O00459;E9PFP1;A0A087X257;V9GYJ4;A0A5F9ZHY3	chr19	p13.11	0.0211545	0.958773	0.868607
GOLIM4	O00461	chr3	q26.2
MANBA	O00462;A0A2R8YEC9;A0A2R8Y524;E9PFW2;A0A2R8Y4U7;A0A2R8YCE9;A0A2R8YE79;A0A2R8Y211;A0A2R8Y7A0;A0A2R8Y7N1;A0A2R8Y7A7	chr4	q24	-0.371484	0.377184	0.0866492
TRAF5	O00463-3;O00463;O00463-2	chr1	q32.3
EXOC5	O00471;F8W9B8	chr14	q22.3	0.0733617	0.822846	0.564382
ELL2	O00472;O00472-2;D6RC27;H0Y8G1;A0A0U1RR08	chr5	q15	0.201008	0.753969	0.449162
BTN3A3;BTN3A2;BTN3A1	O00478;O00478-2;C9JZT5;C9JUV8;C9JQT8;C9J877;C9JNZ3;E9PRX1;E7EPR2;C9JVU4;C9J3Q8;E9PJE9;E9PFB8	chr6	p22.2	0.163935	0.729307	0.413898
HMGN4	O00479	chr6	p22.2	-0.291718	0.588081	0.238339
BTN3A1	O00481;O00481-4;O00481-2;O00481-3	chr6	p22.2	0.144144	0.828875	0.580832
NDUFA4	O00483	chr7	p21.3	0.314723	0.594337	0.246583
PSMD14	O00487;C9JW37	chr2	q24.2	0.211123	0.26848	0.0421593
ZNF593	O00488;A9J4F5	chr1	p36.11	0.237474	0.608278	0.261817
BIN1	O00499-6;O00499-2;O00499;O00499-11;O00499-7;O00499-4;O00499-3;O00499-5;O00499-8	chr2	q14.3	-0.292097	0.659106	0.322018
KPNA3	O00505;H0Y4S9	chr13	q14.2	-0.143629	0.617787	0.271516
STK25	O00506;O00506-3;O00506-2;H7C279;C9J6L2;C9JCC0;C9J232;C9JDH9;C9JN58;E7EM58;C9JJV0;C9JFA1	chr2	q37.3	-0.131611	0.712083	0.390638
BCL9	O00512	chr1	q21.2	0.903933	0.0002482	1.9949e-06
FAAH	O00519;A0A087WYA0	chr1	p33	-0.187507	0.809735	0.545968
VWA5A	O00534;O00534-3;O00534-2;B4DHS6;O00534-4	chr11	q24.2	0.576712	0.426246	0.112135
PES1	O00541-2	chr22	q12.2
CACNA1A	O00555;A0A1C7CYY9;A0A1B0GTN7;A0A087WW63;A0A1B0GU81;A0A1B0GUS3;A0A1B0GTW2;K7EKF7;O00555-4;O00555-6;K7EQ95;O00555-5;A0A1B0GTI4;A0A590UJK2;B5TYJ1;A0A1B0GU74;A0A384DVW2;O00555-2;O00555-3;A0A1B0GUM7	chr19	p13.13	0.463965	0.0624574	0.00320679
SDCBP	O00560;O00560-3;O00560-2;B4DHN5;E9PBU7;G5EA09	chr8	q12.1	-0.213342	0.741215	0.428831
PITPNM1	O00562-2;O00562;E9PMZ6;E9PMS0;E9PSD1	chr11	q13.2	0.0999607	0.818238	0.558248
MPHOSPH10	O00566;U3KQ48	chr2	p13.3	-0.0691149	0.895136	0.709905
NOP56	O00567;A0A494C128;Q5JXT2;H0YDU4;H0Y653	chr20	p13	-0.287781	0.499273	0.164544
DDX3X	O00571;A0A0D9SF53;A0A0D9SG12;A0A2R8YF78;A0A0D9SFB3;A0A2R8Y645;A0A2U3TZJ9;O00571-2;F6S8Q4;A0A2R8YDH3;A0A2R8Y7T2;A0A2R8Y650;A0A2R8YCU0;A0A087WVZ1;A0A2R8YF89;A0A087WX09;A0A2R8Y770	chrX	p11.4	0.0661204	0.817369	0.556415
PODXL	O00592;O00592-2;G3V0E6	chr7	q32.3	0.424597	0.612247	0.265875
FCN1;FCN2	O00602;A0A087WVE2;Q15485-2	chr9	q34.3	0.186078	0.883296	0.685491
PEX12	O00623;A0A075B773;K7ELY8	chr17	q12	-0.323846	0.51485	0.175603
PIR	O00625	chrX	p22.2	0.478776	0.337897	0.0687045
KPNA4	O00629;H7C4F6	chr3	q25.33	-0.0049497	0.983976	0.953876
TRIM38	O00635	chr6	p22.2	0.0638866	0.865148	0.648134
E2F3	O00716-2	chr6	p22.3	-0.362293	0.428046	0.114071
PPP6C	O00743;O00743-3;O00743-2;Q5T1S7	chr9	q33.3	-0.0890067	0.65644	0.316367
MAN2B1	O00754;O00754-2;M0QZ24;M0R174;M0R2P5;M0QYZ1;M0QZG6	chr19	p13.13	-0.377823	0.630712	0.286226
FBP2	O00757	chr9	q22.32	-0.785091	0.433994	0.117766
UBE2C	O00762;O00762-3;O00762-4;A0A0A0MSE8;A0A087WVK1;K4DI81;O00762-2	chr20	q13.12	0.895334	0.163836	0.0160131
ACACB	O00763-2;O00763;O00763-3;F8W8T8;H0YGH5;A0A087WUA1	chr12	q24.11	-0.602889	0.235525	0.031865
PDXK	O00764;F2Z2Y4;O00764-3;O00764-2;A8MV33	chr21	q22.3	-0.243767	0.581658	0.232426
SH2B2	O14492;O14492-2;C9JK89	chr7	q22.1	0.321159	0.39375	0.0963412
ARID1A	O14497;O14497-2;H0Y488;A0A1B0GTU5;O14497-3;A0A087WUV6;H0YEW5;H0YCU6	chr1	p36.11	-0.0574265	0.817372	0.556649
CDK2AP1;CDK2AP2	O14519-2;O14519;O75956;F5GZF0;E9PKR4	chr12	q24.31	0.484264	0.297764	0.0531932
C2CD2L	O14523-2;O14523;E9PK05	chr11	q23.3	0.126589	0.752271	0.44737
NEMP1	O14524;O14524-2;G3V5K2	chr12	q13.3	0.0548977	0.94033	0.823578
TXNDC9	O14530;O14530-2;B8ZZX4;F8WCJ3;F8WBV5;G3XAJ4	chr2	q11.2	-0.0328743	0.930551	0.802958
TRAFD1	O14545;F8VNX8;F8VVF3;O14545-2;F8VWK2;S4R2Z9	chr12	q24.13	0.010309	0.986448	0.961781
[truncated: 8,126 more rows]

## Sheet: 6C
GSE6401						GSE2658
geo_accession	200797_s_at	200798_x_at	mean	gain.1q		geo_accession	200797_s_at	200798_x_at	mean	gain.1q
GSM147557	5.1414	4.03642	4.58891	-		GSM50986	5.46102	4.70169	5.08135	3
GSM147558	4.88001	3.66644	4.27323	+		GSM50987	6.90603	5.32365	6.11484	2
GSM147559	5.13202	3.78502	4.45852	+		GSM50988	7.33411	6.83569	7.0849	2
GSM147560	5.20235	4.32884	4.7656	+		GSM50989	5.46437	4.43896	4.95166	2
GSM147561	5.48961	4.29636	4.89298	+		GSM50990	7.21322	6.20273	6.70797	3
GSM147562	6.46915	5.56132	6.01523	+		GSM50991	6.63349	6.56627	6.59988	NA
GSM147563	4.77805	2.95768	3.86787	-		GSM50992	6.85209	6.18534	6.51872	2
GSM147564	5.56612	3.87378	4.71995	+		GSM50993	6.92766	6.30468	6.61617	2
GSM147565	5.26131	3.97655	4.61893	-		GSM50994	6.71351	5.80341	6.25846	2
GSM147566	6.21188	4.63795	5.42492	+		GSM50995	6.35907	4.36913	5.3641	2
GSM147567	4.6494	3.24699	3.9482	-		GSM50996	6.17104	6.12724	6.14914	NA
GSM147569	5.59029	4.23939	4.91484	-		GSM50997	6.97659	6.33592	6.65626	3
GSM147570	4.77706	3.80286	4.28996	-		GSM50998	5.81465	3.29132	4.55299	2
GSM147571	5.90327	4.42042	5.16184	+		GSM50999	6.44764	4.96706	5.70735	2
GSM147572	5.0807	3.78472	4.43271	-		GSM51000	7.6657	7.011	7.33835	3
GSM147573	5.37944	3.9381	4.65877	-		GSM51001	7.0482	6.22946	6.63883	4+
GSM147574	4.97525	3.4139	4.19458	-		GSM51002	7.65686	7.70809	7.68248	4+
GSM147575	4.91856	4.61253	4.76555	+		GSM51003	7.15505	6.85748	7.00627	2
GSM147576	5.93656	4.99441	5.46549	+		GSM51004	6.27768	5.36799	5.82284	NA
GSM147577	5.53527	4.63182	5.08354	+		GSM51005	6.40522	6.01093	6.20808	NA
GSM147579	5.71066	5.06005	5.38535	+		GSM51006	5.16931	4.4114	4.79035	NA
GSM147580	5.59962	4.70913	5.15437	+		GSM51007	6.37977	5.09534	5.73755	NA
GSM147581	5.43531	3.97332	4.70432	-		GSM51008	6.02594	5.56117	5.79356	4+
GSM147583	5.01485	3.78354	4.39919	+		GSM51009	5.86451	5.29148	5.578	NA
GSM147585	5.46907	3.61326	4.54116	-		GSM51010	5.6543	5.47102	5.56266	2
GSM147587	5.30004	3.65681	4.47842	-		GSM51011	7.10616	6.24086	6.67351	4+
GSM147589	6.03903	4.69997	5.3695	-		GSM51012	7.61459	5.51668	6.56563	NA
GSM147590	5.91733	4.81246	5.3649	+		GSM51013	5.50868	5.01847	5.26358	3
GSM147592	6.16034	5.26998	5.71516	+		GSM51014	6.77269	5.71306	6.24288	NA
GSM147593	5.8133	5.17121	5.49225	-		GSM51015	5.24126	4.33318	4.78722	NA
GSM147594	5.77443	4.22042	4.99743	+		GSM51016	5.88912	5.309	5.59906	NA
GSM147595	5.88272	4.16704	5.02488	+		GSM51017	5.86723	5.40972	5.63847	NA
GSM147596	5.07974	3.49169	4.28571	-		GSM51018	7.44854	6.46467	6.95661	NA
GSM147597	4.76166	3.70351	4.23259	-		GSM51019	7.16635	6.11444	6.64039	3
GSM147598	5.46319	4.28433	4.87376	-		GSM51020	5.87543	5.46238	5.66891	NA
GSM147600	5.36262	3.85635	4.60949	+		GSM51021	6.91444	5.85832	6.38638	NA
GSM147601	5.89497	4.37855	5.13676	+		GSM51022	5.88379	4.71109	5.29744	NA
GSM147602	6.05742	5.04934	5.55338	+		GSM51023	6.4621	5.58503	6.02357	3
GSM147604	4.71646	3.59027	4.15336	+		GSM51024	6.12812	5.796	5.96206	NA
GSM147605	5.56266	4.25984	4.91125	+		GSM51025	6.92133	6.20507	6.5632	3
GSM147606	5.58941	4.41467	5.00204	-		GSM51026	6.72205	6.22492	6.47348	NA
GSM147609	6.26513	4.68415	5.47464	+		GSM51027	4.76729	2.69534	3.73132	2
GSM147610	5.23258	2.05834	3.64546	-		GSM51028	5.91946	5.80207	5.86077	NA
GSM147612	5.79006	3.8695	4.82978	-		GSM51029	7.09283	6.2296	6.66122	4+
GSM147613	4.92454	3.91449	4.41952	-		GSM51030	7.09496	5.77751	6.43623	3
GSM147614	5.83414	5.14721	5.49068	-		GSM51031	5.93119	4.92114	5.42617	NA
GSM147615	5.61155	4.43065	5.0211	+		GSM51032	6.09734	4.99668	5.54701	NA
GSM147616	5.36435	3.80285	4.5836	+		GSM51033	6.48949	5.28071	5.8851	2
GSM147618	5.91345	4.50455	5.209	-		GSM51034	7.17316	6.07055	6.62186	NA
GSM147621	5.52593	3.75232	4.63912	-		GSM51035	5.53625	4.42475	4.9805	3
GSM147622	6.04081	5.13205	5.58643	+		GSM51036	5.83897	4.3778	5.10838	2
GSM147624	5.82137	4.60251	5.21194	-		GSM51037	6.53017	5.60527	6.06772	NA
GSM147625	5.80618	4.55812	5.18215	+		GSM51038	6.94205	5.93986	6.44095	3
GSM147626	5.49079	3.43787	4.46433	-		GSM51039	6.55577	5.72304	6.1394	NA
GSM147627	6.0478	4.9948	5.5213	+		GSM51040	6.02465	5.22599	5.62532	NA
GSM147630	6.0599	4.8751	5.4675	-		GSM51041	5.95153	4.4835	5.21752	4+
GSM147631	5.62492	4.4601	5.04251	-		GSM51042	6.54051	5.31419	5.92735	NA
GSM147632	5.81985	4.80379	5.31182	+		GSM51043	6.28959	5.96954	6.12956	NA
GSM147633	5.85272	4.43655	5.14464	+		GSM51044	7.25687	6.77772	7.0173	NA
GSM147634	4.97309	2.8936	3.93335	-		GSM51045	6.91594	6.11554	6.51574	3
GSM147635	5.24786	3.92523	4.58655	+		GSM51046	5.86693	5.06505	5.46599	NA
GSM147636	5.83963	4.5984	5.21901	-		GSM51047	6.56634	5.92085	6.24359	NA
GSM147637	4.93685	2.39509	3.66597	-		GSM51048	7.37032	5.45708	6.4137	2
GSM147638	5.06302	1.91012	3.48657	+		GSM51049	6.25362	5.63406	5.94384	NA
GSM147639	5.55789	4.0841	4.82099	+		GSM51050	7.22862	6.24191	6.73527	NA
GSM147641	5.61785	3.90436	4.76111	+		GSM51051	6.3881	4.35831	5.3732	2
GSM147642	6.0696	4.63565	5.35263	-		GSM51052	6.79718	6.1062	6.45169	NA
GSM147643	5.03073	3.8416	4.43616	-		GSM51053	4.87262	4.58649	4.72955	NA
GSM147644	6.0848	5.13131	5.60805	+		GSM51054	7.28763	5.86939	6.57851	NA
GSM147645	5.882	4.68613	5.28407	+		GSM51055	6.57577	5.74674	6.16125	2
GSM147647	5.25109	3.59691	4.424	-		GSM51056	6.94345	6.3534	6.64843	NA
GSM147648	6.48639	5.06507	5.77573	+		GSM51057	5.28534	5.31997	5.30266	2
GSM147649	5.7308	5.16817	5.44949	-		GSM51058	6.2401	5.65599	5.94804	4+
GSM147650	5.79522	5.09542	5.44532	-		GSM51059	6.38015	6.32419	6.35217	4+
GSM147651	5.65503	3.87426	4.76464	-		GSM51060	6.34808	6.24178	6.29493	2
GSM147653	5.61361	4.36868	4.99115	+		GSM51061	6.85614	6.58236	6.71925	2
GSM147657	5.85049	4.37254	5.11151	+		GSM51062	5.61115	5.29111	5.45113	NA
						GSM51063	6.08425	6.02909	6.05667	NA
						GSM51064	6.17768	5.77251	5.97509	NA
						GSM51065	6.09292	5.43037	5.76165	NA
						GSM51066	6.63472	6.55723	6.59597	3
						GSM51067	7.25498	6.14987	6.70242	2
						GSM51068	5.59657	4.7802	5.18839	NA
						GSM51069	6.60231	5.7645	6.1834	NA
						GSM51070	6.24039	4.12078	5.18059	3
						GSM51071	6.17202	5.17806	5.67504	NA
						GSM51072	7.4505	7.03261	7.24155	3
						GSM51073	4.76274	3.82233	4.29254	2
						GSM51074	6.19544	5.35619	5.77581	2
						GSM51075	6.15101	5.75224	5.95163	3
						GSM51076	7.20628	6.4588	6.83254	3
						GSM51077	6.81266	6.56642	6.68954	4+
						GSM51078	6.25421	5.13722	5.69571	NA
						GSM51079	6.50212	4.62492	5.56352	NA
						GSM51080	6.56287	6.01954	6.29121	NA
						GSM51081	6.66765	5.87432	6.27099	NA
						GSM51082	6.2511	5.6508	5.95095	NA
						GSM51083	6.84181	5.81794	6.32987	2
						GSM51084	6.63415	5.64029	6.13722	NA
						GSM51085	6.3249	5.60887	5.96688	3
						GSM51086	7.3495	6.61791	6.9837	3
						GSM51087	6.25344	5.43088	5.84216	2
						GSM51088	7.14525	6.02596	6.58561	3
						GSM51089	6.89295	5.98583	6.43939	NA
						GSM51090	6.50159	4.23152	5.36656	2
						GSM51091	7.15475	6.55072	6.85274	2
						GSM51092	5.43055	4.78586	5.10821	NA
						GSM51093	5.17001	4.55499	4.8625	NA
						GSM51094	6.31102	5.93603	6.12352	2
						GSM51095	5.18882	4.6064	4.89761	2
						GSM51096	5.73246	5.19799	5.46523	2
						GSM51097	6.56251	5.56337	6.06294	2
						GSM51098	6.89206	5.95333	6.4227	NA
						GSM51099	5.10624	5.22919	5.16771	NA
						GSM51100	6.17578	5.04728	5.61153	2
						GSM51101	7.35775	6.75308	7.05542	3
						GSM51102	7.01551	5.43975	6.22763	2
						GSM51103	6.31667	5.25863	5.78765	2
						GSM51104	6.94415	6.28641	6.61528	NA
						GSM51105	6.87429	6.21522	6.54476	3
						GSM51106	6.29477	4.82019	5.55748	NA
						GSM51107	7.30251	6.79989	7.0512	2
						GSM51108	7.2594	6.91039	7.0849	4+
						GSM51109	7.32352	6.91317	7.11834	2
						GSM51110	5.44709	5.28776	5.36743	2
						GSM51111	6.27663	6.47915	6.37789	NA
						GSM51112	6.51164	5.81223	6.16194	2
						GSM51113	6.6913	5.93802	6.31466	2
						GSM51114	6.27139	6.06646	6.16893	2
						GSM51115	5.73599	4.95898	5.34748	3
						GSM51116	5.84052	5.88625	5.86339	2
						GSM51117	7.23677	6.81314	7.02496	4+
						GSM51118	5.64163	5.53556	5.58859	3
						GSM51119	6.40372	5.79903	6.10138	NA
						GSM51120	6.08121	5.89315	5.98718	3
						GSM51121	6.01893	5.84245	5.93069	NA
						GSM51122	6.15726	5.46063	5.80894	4+
						GSM51123	6.67429	6.28552	6.47991	4+
						GSM51124	7.37619	6.0389	6.70754	3
						GSM51125	6.23584	5.17882	5.70733	2
						GSM51126	5.4537	4.64289	5.04829	2
						GSM51127	6.04002	4.60061	5.32032	2
						GSM51128	5.76589	5.01223	5.38906	NA
						GSM51129	6.28577	4.93817	5.61197	2
						GSM51130	5.97574	4.67511	5.32542	3
						GSM51131	6.45099	2.53821	4.4946	2
						GSM51132	6.01532	4.83539	5.42535	2
						GSM51133	6.44395	5.37604	5.90999	2
						GSM51134	6.96875	6.02273	6.49574	NA
						GSM51135	6.4264	5.4684	5.9474	2
						GSM51136	4.65756	3.79565	4.22661	2
						GSM51137	6.91077	5.82487	6.36782	2
						GSM51138	5.18536	4.52413	4.85474	NA
						GSM51139	6.267	5.28977	5.77839	2
						GSM51140	6.38396	5.67363	6.0288	2
						GSM51141	6.9592	5.78844	6.37382	2
						GSM51142	7.02183	6.26663	6.64423	4+
						GSM51143	6.9892	5.76427	6.37673	2
						GSM51144	6.61204	6.04931	6.33068	2
						GSM51145	5.02237	4.5213	4.77183	NA
						GSM51146	6.88273	6.35385	6.61829	NA
						GSM51147	5.36714	5.01917	5.19316	2
						GSM51148	6.50024	5.99191	6.24607	NA
						GSM51149	5.60464	5.14789	5.37627	2
						GSM51150	5.84876	5.53063	5.68969	NA
						GSM51151	6.89926	5.91804	6.40865	3
						GSM51152	6.15979	5.178	5.6689	2
						GSM51153	6.9341	6.35912	6.64661	2
						GSM51154	6.32398	5.76236	6.04317	3
						GSM51155	6.35258	5.83194	6.09226	2
						GSM51156	4.69074	3.91353	4.30213	2
						GSM51157	5.84691	4.86694	5.35693	2
						GSM51158	6.34644	4.60877	5.47761	NA
						GSM51159	5.99335	5.20337	5.59836	2
						GSM51160	6.50817	5.84347	6.17582	2
						GSM51161	6.17244	3.87551	5.02398	2
						GSM51162	7.00349	5.40381	6.20365	4+
						GSM51163	6.86105	5.83828	6.34967	2
						GSM51164	6.90813	6.32918	6.61866	3
						GSM51165	7.33489	6.6831	7.00899	NA
						GSM51166	6.13231	6.25726	6.19478	4+
						GSM51167	7.21213	5.35695	6.28454	2
						GSM51168	6.19375	5.31897	5.75636	NA
						GSM51169	4.91908	3.22538	4.07223	2
						GSM51170	7.63244	6.86934	7.25089	4+
						GSM51171	5.96947	5.27019	5.61983	2
						GSM51172	5.30276	5.00482	5.15379	3
						GSM51173	6.00221	5.28023	5.64122	NA
						GSM51174	6.34398	5.58072	5.96235	3
						GSM51175	5.85214	5.73034	5.79124	NA
						GSM51176	6.88487	6.6001	6.74248	2
						GSM51177	5.71742	5.11226	5.41484	NA
						GSM51178	6.6199	5.70777	6.16384	NA
						GSM51179	6.82009	5.75978	6.28993	3
						GSM51180	6.07114	4.56336	5.31725	NA
						GSM51181	6.72926	5.83131	6.28029	NA
						GSM51182	6.40719	5.9097	6.15844	NA
						GSM51183	6.72125	6.86048	6.79086	NA
						GSM51184	6.73856	6.17907	6.45882	2
						GSM51185	6.11662	5.5518	5.83421	3
						GSM51186	5.85356	5.7128	5.78318	2
						GSM51187	6.75037	5.98388	6.36712	2
						GSM51188	6.8203	6.06212	6.44121	NA
						GSM51189	6.58368	6.05832	6.321	2
						GSM51190	6.91416	6.28871	6.60144	4+
						GSM51191	6.83083	5.43981	6.13532	4+
						GSM51192	5.0484	4.44268	4.74554	2
						GSM51193	6.50108	5.8344	6.16774	4+
						GSM51194	6.61083	6.28006	6.44545	4+
						GSM51195	6.01076	4.49238	5.25157	2
						GSM51196	5.94217	4.53449	5.23833	2
						GSM51197	7.53386	6.57941	7.05663	3
						GSM51198	5.17958	3.76095	4.47027	4+
						GSM51199	6.31021	6.05381	6.18201	3
						GSM51200	5.6981	5.17427	5.43619	2
						GSM51201	6.64229	5.93192	6.2871	4+
						GSM51202	6.85275	6.52346	6.68811	3
						GSM51203	6.0649	5.61211	5.83851	2
						GSM51204	4.85339	3.78767	4.32053	2
						GSM51205	5.8351	4.84739	5.34124	2
						GSM51206	6.68524	6.43836	6.5618	2
						GSM51207	5.36255	5.11175	5.23715	3
						GSM51208	5.31134	4.82707	5.06921	2
						GSM51209	5.34754	4.9919	5.16972	2
						GSM51210	6.54155	5.71984	6.1307	2
						GSM51211	7.10467	6.46254	6.78361	3
						GSM51212	6.8704	5.80821	6.33931	2
						GSM51213	6.592	6.42705	6.50952	2
						GSM51214	7.67126	7.18631	7.42879	3
						GSM51215	6.35745	4.93691	5.64718	4+
						GSM51216	6.42281	5.91239	6.1676	2
						GSM51217	6.76831	6.01139	6.38985	2
						GSM51218	6.21298	6.04157	6.12727	3
						GSM51219	7.04562	6.71967	6.88264	4+
						GSM51220	6.19088	5.91007	6.05047	2
						GSM51221	6.46508	5.41951	5.9423	2
						GSM51222	6.9544	6.43935	6.69688	3
						GSM51223	7.3074	6.20074	6.75407	3
						GSM51224	6.96917	6.14778	6.55847	4+
						GSM51225	6.68107	5.97448	6.32778	4+
						GSM51226	5.21297	5.42834	5.32065	NA
						GSM51227	5.03096	5.26932	5.15014	3
						GSM51228	7.02168	6.48095	6.75132	4+
						GSM51229	6.02184	5.95601	5.98892	2
						GSM51230	6.69521	6.4355	6.56536	NA
						GSM51231	4.42829	4.57522	4.50175	2
						GSM51232	6.48891	4.59539	5.54215	4+
						GSM51233	7.22221	6.67381	6.94801	4+
						GSM51234	6.78391	6.27716	6.53054	3
						GSM51235	6.84589	6.09047	6.46818	NA
						GSM51236	6.84525	5.34795	6.0966	3
						GSM51237	6.86472	6.3069	6.58581	2
						GSM51238	6.96939	6.45168	6.71053	2
						GSM51239	5.95915	5.02224	5.49069	2
						GSM51240	6.32903	5.92018	6.12461	3
						GSM51241	7.75016	5.77877	6.76447	2
						GSM51242	7.19158	5.90953	6.55055	2
						GSM51243	6.36765	5.58206	5.97485	2
						GSM51244	6.28132	5.86482	6.07307	4+
						GSM51245	6.86035	6.2922	6.57628	3
						GSM51246	7.76006	7.56876	7.66441	4+
						GSM51247	6.36797	3.42236	4.89516	2
						GSM51248	7.16832	7.22233	7.19533	4+
						GSM51249	6.24482	4.9807	5.61276	NA
						GSM51250	3.88934	2.48618	3.18776	2
						GSM51251	6.6775	5.06593	5.87171	3
						GSM51252	5.68973	4.9465	5.31812	2
						GSM51253	6.91985	6.36342	6.64164	2
						GSM51254	6.69778	5.67309	6.18544	2
						GSM51255	5.10818	4.79523	4.9517	NA
						GSM51256	6.77102	6.09773	6.43438	2
						GSM51257	7.32265	6.90721	7.11493	2
						GSM51258	6.62053	4.70764	5.66409	2
						GSM51259	6.56134	6.38203	6.47168	3
						GSM51260	7.4268	6.96847	7.19763	3
						GSM51261	6.06096	5.45155	5.75626	2
						GSM51262	6.67649	6.11786	6.39718	2
						GSM51263	7.10714	6.30712	6.70713	3
						GSM51264	6.0222	4.99002	5.50611	2
						GSM51265	5.45908	4.38503	4.92206	2
						GSM51266	6.11785	5.69732	5.90758	3
						GSM51267	6.33842	5.24073	5.78958	NA
						GSM51268	7.27404	6.98817	7.1311	3
						GSM51269	7.38498	6.76502	7.075	4+
						GSM51270	7.22624	6.65945	6.94285	3
						GSM51271	6.29058	6.0778	6.18419	2
						GSM51272	7.13298	6.86534	6.99916	4+
						GSM51273	7.23901	6.90427	7.07164	4+
						GSM51274	6.8366	6.41362	6.62511	2
						GSM51275	6.0139	5.54778	5.78084	2
						GSM51276	6.77179	5.77974	6.27577	2
						GSM51277	6.56976	6.25152	6.41064	2
						GSM51278	6.22289	4.73431	5.4786	3
						GSM51279	7.05986	5.839	6.44943	4+
						GSM51280	6.34621	5.71353	6.02987	3
						GSM51281	5.54005	5.09265	5.31635	NA
						GSM51282	6.22316	5.12992	5.67654	2
						GSM51283	6.43035	5.27617	5.85326	NA
						GSM51284	6.95412	4.38243	5.66828	3
						GSM51285	6.5266	5.40223	5.96441	NA
						GSM51286	7.06738	6.6553	6.86134	2
						GSM51287	6.94687	6.42754	6.68721	2
						GSM51288	6.92767	5.91333	6.4205	4+
						GSM51289	6.63144	6.01649	6.32397	2
						GSM51290	6.68926	5.77868	6.23397	NA
						GSM51291	7.06423	6.60058	6.8324	3
						GSM51292	6.87828	6.02601	6.45215	NA
						GSM51293	7.47256	6.69371	7.08314	4+
						GSM51294	6.55402	5.86044	6.20723	NA
						GSM51295	6.56194	5.40752	5.98473	2
						GSM51296	6.40151	3.40583	4.90367	2
						GSM51297	6.39785	5.45623	5.92704	3
						GSM51298	6.99161	6.48933	6.74047	2
						GSM51299	6.30745	4.9852	5.64632	NA
						GSM51300	4.40725	3.77131	4.08928	NA
						GSM51301	6.5684	6.38882	6.47861	3
						GSM51302	6.19232	5.93893	6.06562	NA
						GSM51303	7.18856	6.17943	6.684	3
						GSM51304	6.62941	5.59859	6.114	NA
						GSM51305	6.25112	5.08045	5.66579	2
						GSM51306	6.02784	5.35069	5.68926	2
						GSM51307	7.22887	6.21443	6.72165	3
						GSM51308	7.02113	6.25494	6.63803	4+
						GSM51309	6.95273	6.3178	6.63526	NA
						GSM51310	6.97201	6.11581	6.54391	2
						GSM51311	5.93709	5.58513	5.76111	2
						GSM51312	7.29914	6.65945	6.9793	NA
						GSM51313	6.32765	5.79744	6.06254	2
						GSM51314	6.88164	5.7113	6.29647	4+
						GSM51315	7.27559	5.77851	6.52705	NA
						GSM51316	6.08315	5.31754	5.70035	NA
						GSM51317	6.76955	6.12493	6.44724	3
						GSM51318	6.82698	6.55847	6.69272	4+
						GSM51319	7.34218	6.20475	6.77347	2
						GSM51320	6.95388	3.58988	5.27188	3
						GSM51321	6.75661	5.58024	6.16842	NA
						GSM51322	6.75604	6.47623	6.61614	3
						GSM51323	6.0845	5.7925	5.9385	NA
						GSM51324	5.94	5.60864	5.77432	NA
						GSM51325	7.20093	6.69624	6.94858	3
						GSM51326	6.92539	5.89371	6.40955	4+
						GSM51327	7.18565	6.38069	6.78317	3
						GSM51328	5.89064	4.95692	5.42378	NA
						GSM51329	7.12506	5.71643	6.42075	3
						GSM51330	6.05758	4.93217	5.49487	2
						GSM51331	7.13482	6.65527	6.89505	2
						GSM51332	7.17546	6.34611	6.76079	3
						GSM51333	6.40637	5.29286	5.84961	2
						GSM51334	6.54302	6.05926	6.30114	NA
						GSM51335	4.90176	4.71352	4.80764	4+
						GSM51336	5.20634	4.43814	4.82224	2
						GSM95646	NA	NA	NA	NA
						GSM95647	NA	NA	NA	NA
						GSM95648	NA	NA	NA	NA
						GSM95649	NA	NA	NA	NA
						GSM95650	NA	NA	NA	NA
						GSM95651	NA	NA	NA	NA
						GSM95652	NA	NA	NA	NA
						GSM95653	NA	NA	NA	NA
						GSM95654	NA	NA	NA	NA
						GSM95655	NA	NA	NA	NA
						GSM95656	NA	NA	NA	NA
						GSM95657	NA	NA	NA	NA
						GSM95658	NA	NA	NA	NA
						GSM95659	NA	NA	NA	NA
						GSM95660	NA	NA	NA	NA
						GSM95661	NA	NA	NA	NA
						GSM95662	NA	NA	NA	NA
						GSM95663	NA	NA	NA	NA
						GSM95664	NA	NA	NA	NA
						GSM95665	NA	NA	NA	NA
						GSM95666	NA	NA	NA	NA
						GSM95667	NA	NA	NA	NA
						GSM95668	NA	NA	NA	NA
						GSM95669	NA	NA	NA	NA
						GSM95670	NA	NA	NA	NA
						GSM95671	NA	NA	NA	NA
						GSM95672	NA	NA	NA	NA
						GSM95673	NA	NA	NA	NA
						GSM95674	NA	NA	NA	NA
						GSM95675	NA	NA	NA	NA
						GSM95676	NA	NA	NA	NA
						GSM95677	NA	NA	NA	NA
						GSM95678	NA	NA	NA	NA
						GSM95679	NA	NA	NA	NA
						GSM95680	NA	NA	NA	NA
						GSM95681	NA	NA	NA	NA
						GSM95682	NA	NA	NA	NA
						GSM95683	NA	NA	NA	NA
						GSM95684	NA	NA	NA	NA
						GSM95685	NA	NA	NA	NA
						GSM95686	NA	NA	NA	NA
						GSM95687	NA	NA	NA	NA
						GSM95688	NA	NA	NA	NA
						GSM95689	NA	NA	NA	NA
						GSM95690	NA	NA	NA	NA
						GSM95691	NA	NA	NA	NA
						GSM95692	NA	NA	NA	NA
						GSM95693	NA	NA	NA	NA
						GSM95694	NA	NA	NA	NA
						GSM95695	NA	NA	NA	NA
						GSM95696	NA	NA	NA	NA
						GSM95697	NA	NA	NA	NA
						GSM95698	NA	NA	NA	NA
						GSM95699	NA	NA	NA	NA
						GSM95700	NA	NA	NA	NA
						GSM95701	NA	NA	NA	NA
						GSM95702	NA	NA	NA	NA
						GSM95703	NA	NA	NA	NA
						GSM95704	NA	NA	NA	NA
						GSM95705	NA	NA	NA	NA
						GSM95706	NA	NA	NA	NA
						GSM95707	NA	NA	NA	NA
						GSM95708	NA	NA	NA	NA
						GSM95709	NA	NA	NA	NA
						GSM95710	NA	NA	NA	NA
						GSM95711	NA	NA	NA	NA
						GSM95712	NA	NA	NA	NA
						GSM95713	NA	NA	NA	NA
						GSM95714	NA	NA	NA	NA
						GSM95715	NA	NA	NA	NA
						GSM95716	NA	NA	NA	NA
						GSM95717	NA	NA	NA	NA
						GSM95718	NA	NA	NA	NA
						GSM95719	NA	NA	NA	NA
						GSM95720	NA	NA	NA	NA
						GSM95721	NA	NA	NA	NA
						GSM95722	NA	NA	NA	NA
						GSM95723	NA	NA	NA	NA
						GSM95724	NA	NA	NA	NA
						GSM95725	NA	NA	NA	NA
						GSM95726	NA	NA	NA	NA
						GSM95727	NA	NA	NA	NA
						GSM95728	NA	NA	NA	NA
						GSM95729	NA	NA	NA	NA
						GSM95730	NA	NA	NA	NA
						GSM95731	NA	NA	NA	NA
						GSM95732	NA	NA	NA	NA
						GSM95733	NA	NA	NA	NA
						GSM95734	NA	NA	NA	NA
						GSM95735	NA	NA	NA	NA
						GSM95736	NA	NA	NA	NA
						GSM95737	NA	NA	NA	NA
						GSM95738	NA	NA	NA	NA
						GSM95739	NA	NA	NA	NA
						GSM95740	NA	NA	NA	NA
						GSM95741	NA	NA	NA	NA
						GSM95742	NA	NA	NA	NA
						GSM95743	NA	NA	NA	NA
						GSM95744	NA	NA	NA	NA
						GSM95745	NA	NA	NA	NA
						GSM95746	NA	NA	NA	NA
						GSM95747	NA	NA	NA	NA
						GSM95748	NA	NA	NA	NA
						GSM95749	NA	NA	NA	NA
						GSM95750	NA	NA	NA	NA
						GSM95751	NA	NA	NA	NA
						GSM95752	NA	NA	NA	NA
						GSM95753	NA	NA	NA	NA
						GSM95754	NA	NA	NA	NA
						GSM95755	NA	NA	NA	NA
						GSM95756	NA	NA	NA	NA
						GSM95757	NA	NA	NA	NA
						GSM95758	NA	NA	NA	NA
						GSM95759	NA	NA	NA	NA
						GSM95760	NA	NA	NA	NA
						GSM95761	NA	NA	NA	NA
						GSM95762	NA	NA	NA	NA
						GSM95763	NA	NA	NA	NA
						GSM95764	NA	NA	NA	NA
						GSM95765	NA	NA	NA	NA
						GSM95766	NA	NA	NA	NA
						GSM95767	NA	NA	NA	NA
						GSM95768	NA	NA	NA	NA
						GSM95769	NA	NA	NA	NA
						GSM95770	NA	NA	NA	NA
						GSM95771	NA	NA	NA	NA
						GSM95772	NA	NA	NA	NA
						GSM95773	NA	NA	NA	NA
						GSM95774	NA	NA	NA	NA
						GSM95775	NA	NA	NA	NA
						GSM95776	NA	NA	NA	NA
						GSM95777	NA	NA	NA	NA
						GSM95778	NA	NA	NA	NA
						GSM95779	NA	NA	NA	NA
						GSM95780	NA	NA	NA	NA
						GSM95781	NA	NA	NA	NA
						GSM95782	NA	NA	NA	NA
						GSM95783	NA	NA	NA	NA
						GSM95784	NA	NA	NA	NA
						GSM95785	NA	NA	NA	NA
						GSM95786	NA	NA	NA	NA
						GSM95787	NA	NA	NA	NA
						GSM95788	NA	NA	NA	NA
						GSM95789	NA	NA	NA	NA
						GSM95790	NA	NA	NA	NA
						GSM95791	NA	NA	NA	NA
						GSM95792	NA	NA	NA	NA
						GSM95793	NA	NA	NA	NA
						GSM95794	NA	NA	NA	NA
						GSM95795	NA	NA	NA	NA
						GSM95796	NA	NA	NA	NA
						GSM95797	NA	NA	NA	NA
						GSM95798	NA	NA	NA	NA
						GSM95799	NA	NA	NA	NA
						GSM95800	NA	NA	NA	NA
						GSM95801	NA	NA	NA	NA
						GSM95802	NA	NA	NA	NA
						GSM95803	NA	NA	NA	NA
						GSM95804	NA	NA	NA	NA
						GSM95805	NA	NA	NA	NA
						GSM95806	NA	NA	NA	NA
						GSM95807	NA	NA	NA	NA
						GSM95808	NA	NA	NA	NA
						GSM95809	NA	NA	NA	NA
						GSM95810	NA	NA	NA	NA
						GSM95811	NA	NA	NA	NA
						GSM95812	NA	NA	NA	NA
						GSM95813	NA	NA	NA	NA
						GSM95814	NA	NA	NA	NA
						GSM95815	NA	NA	NA	NA
						GSM95816	NA	NA	NA	NA
						GSM95817	NA	NA	NA	NA
						GSM95818	NA	NA	NA	NA
						GSM95819	NA	NA	NA	NA
						GSM95820	NA	NA	NA	NA
						GSM95821	NA	NA	NA	NA
						GSM95822	NA	NA	NA	NA
						GSM95823	NA	NA	NA	NA
						GSM95824	NA	NA	NA	NA
						GSM95825	NA	NA	NA	NA
						GSM95826	NA	NA	NA	NA
						GSM102606	6.72346	4.32916	5.52631	NA
						GSM102607	6.51952	5.36136	5.94044	NA
						GSM102609	7.16357	6.38639	6.77498	NA
						GSM102610	6.51678	6.15607	6.33643	NA
						GSM102611	6.52374	5.79406	6.1589	NA
						GSM102612	6.42203	5.81299	6.11751	NA
						GSM102613	6.13668	5.26148	5.69908	NA
						GSM102614	6.83335	6.27662	6.55499	NA
						GSM102615	7.09759	6.0641	6.58085	NA
						GSM102616	6.92324	5.80495	6.36409	NA
						GSM102617	7.09731	6.63234	6.86483	NA
						GSM102618	6.59604	5.46392	6.02998	NA
						GSM102620	6.98361	6.45253	6.71807	NA
						GSM102621	7.10299	6.63101	6.867	NA
						GSM102622	7.29599	6.51808	6.90704	NA
						GSM102623	6.6191	5.62908	6.12409	NA
						GSM102624	7.03339	6.24305	6.63822	NA
						GSM102625	6.61217	5.98235	6.29726	NA
						GSM102626	6.84821	5.99179	6.42	NA
						GSM102627	7.15948	5.95503	6.55726	NA
						GSM102628	7.05827	4.34153	5.6999	NA
						GSM102629	5.84539	5.19748	5.52144	NA
						GSM102630	7.87347	4.75778	6.31563	NA
						GSM102631	6.62267	5.78492	6.20379	NA
						GSM102632	7.82187	6.05083	6.93635	NA
						GSM102633	5.8699	3.85627	4.86308	NA
						GSM102634	6.00745	4.37697	5.19221	NA

## Sheet: 6E
geo_accession	217978_s_at	UBE2Q1_cat	Event	OS_month			Model
GSM50986	3.33226	Low	0	69.24			time	n.risk	n.event	n.censor	estimate	std.error	conf.high	conf.low	strata
GSM50987	4.06041	High	0	66.67			1.6	124	1	0	0.991935	0.00809723	1	0.976317	UBE2Q1_cat=Low
GSM50988	4.22895	High	0	66.43			1.93	123	1	0	0.983871	0.011498	1	0.961947	UBE2Q1_cat=Low
GSM50989	3.42705	Low	0	66.5			2.77	122	1	0	0.975806	0.0141403	1	0.949134	UBE2Q1_cat=Low
GSM50990	4.67159	High	1	42.67			4.87	121	1	0	0.967742	0.0163957	0.999345	0.937138	UBE2Q1_cat=Low
GSM50992	4.2476	High	0	65.2			9.84	120	1	0	0.959677	0.0184078	0.994933	0.925671	UBE2Q1_cat=Low
GSM50993	4.06955	High	1	38.27			10.67	119	1	0	0.951613	0.0202499	0.990141	0.914584	UBE2Q1_cat=Low
GSM50994	3.98953	Low	0	64.73			12.27	118	1	0	0.943548	0.0219657	0.985057	0.903789	UBE2Q1_cat=Low
GSM50995	3.56384	Low	0	64.33			12.58	117	1	0	0.935484	0.0235833	0.979739	0.893228	UBE2Q1_cat=Low
GSM50997	4.89521	High	1	7.8			15.08	116	1	0	0.927419	0.0251224	0.974228	0.88286	UBE2Q1_cat=Low
GSM50998	3.00157	Low	0	62.97			19.63	115	1	0	0.919355	0.0265972	0.968552	0.872657	UBE2Q1_cat=Low
GSM50999	3.69732	Low	0	63.32			21.05	114	1	0	0.91129	0.0280186	0.962734	0.862596	UBE2Q1_cat=Low
GSM51000	4.45683	High	1	8.84			21.37	113	1	0	0.903226	0.0293948	0.956791	0.852659	UBE2Q1_cat=Low
GSM51001	4.73595	High	1	36.1			21.68	112	0	1	0.903226	0.0293948	0.956791	0.852659	UBE2Q1_cat=Low
GSM51002	5.41941	High	1	20.13			21.81	111	0	1	0.903226	0.0293948	0.956791	0.852659	UBE2Q1_cat=Low
GSM51003	4.19816	High	0	61.71			22.01	110	0	1	0.903226	0.0293948	0.956791	0.852659	UBE2Q1_cat=Low
GSM51008	3.71701	Low	1	27.3			22.05	109	0	1	0.903226	0.0293948	0.956791	0.852659	UBE2Q1_cat=Low
GSM51010	3.45557	Low	1	52.03			22.24	108	0	1	0.903226	0.0293948	0.956791	0.852659	UBE2Q1_cat=Low
GSM51011	3.98356	Low	0	60.1			22.25	107	0	1	0.903226	0.0293948	0.956791	0.852659	UBE2Q1_cat=Low
GSM51013	3.60626	Low	1	1.6			22.57	106	0	1	0.903226	0.0293948	0.956791	0.852659	UBE2Q1_cat=Low
GSM51019	4.05917	High	1	29.93			22.97	105	1	0	0.894624	0.0309133	0.950504	0.842029	UBE2Q1_cat=Low
GSM51023	4.0285	High	1	26.23			23.78	104	0	1	0.894624	0.0309133	0.950504	0.842029	UBE2Q1_cat=Low
GSM51025	4.37178	High	1	49.4			24.27	103	0	1	0.894624	0.0309133	0.950504	0.842029	UBE2Q1_cat=Low
GSM51027	2.3039	Low	0	57.33			25.13	102	0	1	0.894624	0.0309133	0.950504	0.842029	UBE2Q1_cat=Low
GSM51029	4.55933	High	0	57.83			25.38	101	0	1	0.894624	0.0309133	0.950504	0.842029	UBE2Q1_cat=Low
GSM51030	4.24829	High	0	57.15			26.05	100	0	1	0.894624	0.0309133	0.950504	0.842029	UBE2Q1_cat=Low
GSM51033	3.82235	Low	0	43.07			26.07	99	0	1	0.894624	0.0309133	0.950504	0.842029	UBE2Q1_cat=Low
GSM51035	2.64156	Low	1	21.05			26.23	98	0	1	0.894624	0.0309133	0.950504	0.842029	UBE2Q1_cat=Low
GSM51036	2.84938	Low	0	61.51			26.5	97	1	0	0.885401	0.032604	0.943827	0.830591	UBE2Q1_cat=Low
GSM51038	3.65051	Low	0	59.7			26.82	96	0	1	0.885401	0.032604	0.943827	0.830591	UBE2Q1_cat=Low
GSM51041	3.4827	Low	1	26.5			27.18	95	0	1	0.885401	0.032604	0.943827	0.830591	UBE2Q1_cat=Low
GSM51045	4.27659	High	1	23.97			27.3	94	1	0	0.875982	0.0343134	0.93692	0.819007	UBE2Q1_cat=Low
GSM51048	3.3794	Low	1	43.85			27.41	93	0	1	0.875982	0.0343134	0.93692	0.819007	UBE2Q1_cat=Low
GSM51051	3.28503	Low	0	55.03			27.52	92	0	1	0.875982	0.0343134	0.93692	0.819007	UBE2Q1_cat=Low
GSM51055	3.79444	Low	0	55.48			27.91	91	0	1	0.875982	0.0343134	0.93692	0.819007	UBE2Q1_cat=Low
GSM51057	3.99367	High	1	39.78			27.92	90	0	1	0.875982	0.0343134	0.93692	0.819007	UBE2Q1_cat=Low
GSM51058	4.34786	High	0	65.47			28.6	89	0	1	0.875982	0.0343134	0.93692	0.819007	UBE2Q1_cat=Low
GSM51059	3.90882	Low	0	54.57			28.65	88	0	1	0.875982	0.0343134	0.93692	0.819007	UBE2Q1_cat=Low
GSM51060	3.5792	Low	1	47.43			29.08	87	0	1	0.875982	0.0343134	0.93692	0.819007	UBE2Q1_cat=Low
GSM51061	4.10876	High	0	52.93			29.32	86	0	1	0.875982	0.0343134	0.93692	0.819007	UBE2Q1_cat=Low
GSM51066	4.2067	High	0	53.85			29.58	85	0	1	0.875982	0.0343134	0.93692	0.819007	UBE2Q1_cat=Low
GSM51067	4.10102	High	0	53.63			29.72	84	0	1	0.875982	0.0343134	0.93692	0.819007	UBE2Q1_cat=Low
GSM51070	3.52782	Low	1	15.08			30	83	0	1	0.875982	0.0343134	0.93692	0.819007	UBE2Q1_cat=Low
GSM51072	4.8338	High	0	53.3			30.31	82	0	2	0.875982	0.0343134	0.93692	0.819007	UBE2Q1_cat=Low
GSM51073	3.04884	Low	0	53.2			30.48	80	0	1	0.875982	0.0343134	0.93692	0.819007	UBE2Q1_cat=Low
GSM51074	3.48651	Low	0	53.1			30.5	79	0	1	0.875982	0.0343134	0.93692	0.819007	UBE2Q1_cat=Low
GSM51075	4.48179	High	0	52.93			30.89	78	0	1	0.875982	0.0343134	0.93692	0.819007	UBE2Q1_cat=Low
GSM51076	4.66573	High	1	21.6			30.95	77	0	1	0.875982	0.0343134	0.93692	0.819007	UBE2Q1_cat=Low
GSM51077	4.7441	High	1	7.48			31.5	76	0	1	0.875982	0.0343134	0.93692	0.819007	UBE2Q1_cat=Low
GSM51083	3.5324	Low	1	41.81			31.9	75	1	0	0.864302	0.0368455	0.929027	0.804086	UBE2Q1_cat=Low
GSM51085	3.6638	Low	1	2.77			32.13	74	0	1	0.864302	0.0368455	0.929027	0.804086	UBE2Q1_cat=Low
GSM51086	4.42816	High	1	1.6			32.14	73	1	0	0.852462	0.0393427	0.920796	0.789199	UBE2Q1_cat=Low
GSM51087	3.9224	Low	0	51.57			32.43	72	1	0	0.840622	0.0417548	0.912311	0.774567	UBE2Q1_cat=Low
GSM51088	4.03054	High	1	17.79			33.04	71	1	0	0.828783	0.0440984	0.903602	0.760158	UBE2Q1_cat=Low
GSM51090	3.5951	Low	1	36.13			33.07	70	0	1	0.828783	0.0440984	0.903602	0.760158	UBE2Q1_cat=Low
GSM51091	4.94342	High	1	11.28			33.57	69	0	1	0.828783	0.0440984	0.903602	0.760158	UBE2Q1_cat=Low
GSM51094	3.7502	Low	0	51.28			33.77	68	0	1	0.828783	0.0440984	0.903602	0.760158	UBE2Q1_cat=Low
GSM51095	2.94843	Low	0	46.37			33.93	67	0	1	0.828783	0.0440984	0.903602	0.760158	UBE2Q1_cat=Low
GSM51096	3.39992	Low	0	50.94			33.95	66	0	1	0.828783	0.0440984	0.903602	0.760158	UBE2Q1_cat=Low
GSM51097	3.48326	Low	0	50.75			34.14	65	0	1	0.828783	0.0440984	0.903602	0.760158	UBE2Q1_cat=Low
GSM51100	3.48318	Low	0	50.01			34.28	64	0	1	0.828783	0.0440984	0.903602	0.760158	UBE2Q1_cat=Low
GSM51101	4.52952	High	0	49.23			34.3	63	0	1	0.828783	0.0440984	0.903602	0.760158	UBE2Q1_cat=Low
GSM51102	3.84197	Low	0	49.61			34.48	62	0	1	0.828783	0.0440984	0.903602	0.760158	UBE2Q1_cat=Low
GSM51103	4.07449	High	0	49.55			34.53	61	0	1	0.828783	0.0440984	0.903602	0.760158	UBE2Q1_cat=Low
GSM51105	4.49225	High	0	48.21			35.11	60	0	1	0.828783	0.0440984	0.903602	0.760158	UBE2Q1_cat=Low
GSM51107	4.32584	High	0	48.87			35.13	59	0	1	0.828783	0.0440984	0.903602	0.760158	UBE2Q1_cat=Low
GSM51108	3.40222	Low	0	48.21			35.15	58	0	1	0.828783	0.0440984	0.903602	0.760158	UBE2Q1_cat=Low
GSM51109	4.48009	High	0	47.8			35.37	57	0	1	0.828783	0.0440984	0.903602	0.760158	UBE2Q1_cat=Low
GSM51110	3.97973	Low	0	47.27			35.58	56	0	1	0.828783	0.0440984	0.903602	0.760158	UBE2Q1_cat=Low
GSM51112	3.19168	Low	0	46.98			35.59	55	0	1	0.828783	0.0440984	0.903602	0.760158	UBE2Q1_cat=Low
GSM51113	3.51629	Low	1	1.93			35.65	54	0	1	0.828783	0.0440984	0.903602	0.760158	UBE2Q1_cat=Low
GSM51114	3.67712	Low	0	46.67			36.13	53	1	0	0.813145	0.0480366	0.893423	0.740081	UBE2Q1_cat=Low
GSM51115	3.54178	Low	1	31.9			37.03	52	0	1	0.813145	0.0480366	0.893423	0.740081	UBE2Q1_cat=Low
GSM51116	3.47879	Low	1	33.04			37.7	51	0	1	0.813145	0.0480366	0.893423	0.740081	UBE2Q1_cat=Low
GSM51117	5.24562	High	1	15.63			37.98	50	0	1	0.813145	0.0480366	0.893423	0.740081	UBE2Q1_cat=Low
GSM51118	3.58483	Low	0	46.32			38.13	49	0	1	0.813145	0.0480366	0.893423	0.740081	UBE2Q1_cat=Low
GSM51120	4.39247	High	1	39.4			38.34	48	0	1	0.813145	0.0480366	0.893423	0.740081	UBE2Q1_cat=Low
GSM51122	4.0729	High	1	3.5			39.58	47	0	1	0.813145	0.0480366	0.893423	0.740081	UBE2Q1_cat=Low
GSM51123	4.40278	High	1	10.73			40.1	46	0	1	0.813145	0.0480366	0.893423	0.740081	UBE2Q1_cat=Low
GSM51124	4.22774	High	0	45.43			40.33	45	0	1	0.813145	0.0480366	0.893423	0.740081	UBE2Q1_cat=Low
GSM51125	4.1562	High	0	45.43			41.25	44	0	1	0.813145	0.0480366	0.893423	0.740081	UBE2Q1_cat=Low
GSM51126	3.66434	Low	0	45.43			41.51	43	0	1	0.813145	0.0480366	0.893423	0.740081	UBE2Q1_cat=Low
GSM51127	3.76277	Low	0	45.17			41.73	42	0	1	0.813145	0.0480366	0.893423	0.740081	UBE2Q1_cat=Low
GSM51129	4.03934	High	1	20.73			41.81	41	1	0	0.793312	0.0540118	0.8819	0.713624	UBE2Q1_cat=Low
GSM51130	3.6351	Low	0	44.97			41.92	40	0	1	0.793312	0.0540118	0.8819	0.713624	UBE2Q1_cat=Low
GSM51131	3.13778	Low	0	44.97			42.12	39	0	1	0.793312	0.0540118	0.8819	0.713624	UBE2Q1_cat=Low
GSM51132	4.08746	High	1	14.33			43.07	38	0	1	0.793312	0.0540118	0.8819	0.713624	UBE2Q1_cat=Low
GSM51133	4.12649	High	0	44.8			43.8	37	0	1	0.793312	0.0540118	0.8819	0.713624	UBE2Q1_cat=Low
GSM51135	3.67553	Low	1	19.63			43.85	36	1	0	0.771276	0.0609174	0.869086	0.684474	UBE2Q1_cat=Low
GSM51136	3.04417	Low	0	46.57			44.2	35	0	1	0.771276	0.0609174	0.869086	0.684474	UBE2Q1_cat=Low
GSM51137	4.43195	High	0	44.2			44.97	34	0	2	0.771276	0.0609174	0.869086	0.684474	UBE2Q1_cat=Low
GSM51139	3.10012	Low	0	44.2			45.17	32	0	1	0.771276	0.0609174	0.869086	0.684474	UBE2Q1_cat=Low
GSM51140	4.23923	High	0	43.97			45.43	31	0	1	0.771276	0.0609174	0.869086	0.684474	UBE2Q1_cat=Low
GSM51141	3.98832	Low	0	43.8			46.32	30	0	1	0.771276	0.0609174	0.869086	0.684474	UBE2Q1_cat=Low
GSM51142	4.27987	High	0	43.49			46.37	29	0	1	0.771276	0.0609174	0.869086	0.684474	UBE2Q1_cat=Low
GSM51143	4.15181	High	0	43.54			46.57	28	0	1	0.771276	0.0609174	0.869086	0.684474	UBE2Q1_cat=Low
GSM51144	3.99116	High	0	43.37			46.67	27	0	1	0.771276	0.0609174	0.869086	0.684474	UBE2Q1_cat=Low
GSM51147	3.44066	Low	0	30.5			46.98	26	0	1	0.771276	0.0609174	0.869086	0.684474	UBE2Q1_cat=Low
GSM51149	3.16592	Low	1	9.84			47.27	25	0	1	0.771276	0.0609174	0.869086	0.684474	UBE2Q1_cat=Low
GSM51151	3.24402	Low	1	12.27			47.43	24	1	0	0.739139	0.0743136	0.855032	0.638955	UBE2Q1_cat=Low
GSM51152	2.46943	Low	0	41.51			48.21	23	0	1	0.739139	0.0743136	0.855032	0.638955	UBE2Q1_cat=Low
GSM51153	4.53057	High	0	42.47			49.61	22	0	1	0.739139	0.0743136	0.855032	0.638955	UBE2Q1_cat=Low
GSM51154	4.0235	High	0	42.47			50.01	21	0	1	0.739139	0.0743136	0.855032	0.638955	UBE2Q1_cat=Low
GSM51155	4.00409	High	0	42.17			50.75	20	0	1	0.739139	0.0743136	0.855032	0.638955	UBE2Q1_cat=Low
GSM51156	2.60149	Low	0	41.92			50.94	19	0	1	0.739139	0.0743136	0.855032	0.638955	UBE2Q1_cat=Low
GSM51157	3.08152	Low	0	42.12			51.28	18	0	1	0.739139	0.0743136	0.855032	0.638955	UBE2Q1_cat=Low
GSM51159	3.09721	Low	0	41.73			51.57	17	0	1	0.739139	0.0743136	0.855032	0.638955	UBE2Q1_cat=Low
GSM51160	4.28257	High	0	41.47			52.03	16	1	0	0.692943	0.0984337	0.840397	0.571361	UBE2Q1_cat=Low
GSM51161	2.50821	Low	0	41.25			53.1	15	0	1	0.692943	0.0984337	0.840397	0.571361	UBE2Q1_cat=Low
GSM51162	4.2835	High	0	41.27			53.2	14	0	1	0.692943	0.0984337	0.840397	0.571361	UBE2Q1_cat=Low
GSM51163	4.64003	High	1	17.27			54.57	13	0	1	0.692943	0.0984337	0.840397	0.571361	UBE2Q1_cat=Low
GSM51164	4.25129	High	0	41.03			55.03	12	0	1	0.692943	0.0984337	0.840397	0.571361	UBE2Q1_cat=Low
GSM51166	4.5245	High	0	40.77			55.48	11	0	1	0.692943	0.0984337	0.840397	0.571361	UBE2Q1_cat=Low
GSM51167	4.53067	High	0	40.57			57.33	10	0	1	0.692943	0.0984337	0.840397	0.571361	UBE2Q1_cat=Low
GSM51169	3.03269	Low	0	40.33			59.7	9	0	1	0.692943	0.0984337	0.840397	0.571361	UBE2Q1_cat=Low
GSM51170	5.24315	High	0	40.03			60.1	8	0	1	0.692943	0.0984337	0.840397	0.571361	UBE2Q1_cat=Low
GSM51171	4.02682	High	0	40.08			61.51	7	0	1	0.692943	0.0984337	0.840397	0.571361	UBE2Q1_cat=Low
GSM51172	2.9224	Low	0	40.1			62.97	6	0	1	0.692943	0.0984337	0.840397	0.571361	UBE2Q1_cat=Low
GSM51174	3.23428	Low	0	39.58			63.32	5	0	1	0.692943	0.0984337	0.840397	0.571361	UBE2Q1_cat=Low
GSM51176	4.23177	High	0	39.43			64.33	4	0	1	0.692943	0.0984337	0.840397	0.571361	UBE2Q1_cat=Low
GSM51179	3.7434	Low	0	38.34			64.73	3	0	1	0.692943	0.0984337	0.840397	0.571361	UBE2Q1_cat=Low
GSM51184	3.72289	Low	1	10.67			66.5	2	0	1	0.692943	0.0984337	0.840397	0.571361	UBE2Q1_cat=Low
GSM51185	3.92839	Low	1	32.43			69.24	1	0	1	0.692943	0.0984337	0.840397	0.571361	UBE2Q1_cat=Low
GSM51186	3.5783	Low	0	38.13			1.6	124	1	0	0.991935	0.00809723	1	0.976317	UBE2Q1_cat=High
GSM51187	3.63653	Low	0	37.98			3.5	123	1	0	0.983871	0.011498	1	0.961947	UBE2Q1_cat=High
GSM51189	3.58572	Low	0	37.7			5.05	122	1	0	0.975806	0.0141403	1	0.949134	UBE2Q1_cat=High
GSM51190	4.10879	High	1	11.41			5.37	121	1	0	0.967742	0.0163957	0.999345	0.937138	UBE2Q1_cat=High
GSM51191	4.38928	High	0	37.23			6.53	120	1	0	0.959677	0.0184078	0.994933	0.925671	UBE2Q1_cat=High
GSM51192	3.3635	Low	0	37.03			7.13	119	1	0	0.951613	0.0202499	0.990141	0.914584	UBE2Q1_cat=High
GSM51193	3.92848	Low	1	4.87			7.48	118	1	0	0.943548	0.0219657	0.985057	0.903789	UBE2Q1_cat=High
GSM51194	4.99424	High	0	36.03			7.8	117	1	0	0.935484	0.0235833	0.979739	0.893228	UBE2Q1_cat=High
GSM51195	3.07044	Low	1	32.14			8.84	116	1	0	0.927419	0.0251224	0.974228	0.88286	UBE2Q1_cat=High
GSM51196	3.40495	Low	0	35.11			9.87	115	1	0	0.919355	0.0265972	0.968552	0.872657	UBE2Q1_cat=High
GSM51197	4.15632	High	0	34.03			10.25	114	1	0	0.91129	0.0280186	0.962734	0.862596	UBE2Q1_cat=High
GSM51198	3.18296	Low	0	35.15			10.73	113	1	0	0.903226	0.0293948	0.956791	0.852659	UBE2Q1_cat=High
GSM51199	4.31732	High	1	5.37			11.28	112	1	0	0.895161	0.0307326	0.950738	0.842833	UBE2Q1_cat=High
GSM51200	3.10878	Low	0	34.53			11.41	111	1	0	0.887097	0.0320374	0.944585	0.833107	UBE2Q1_cat=High
GSM51201	4.30329	High	0	34.5			11.85	110	1	0	0.879032	0.0333136	0.938343	0.823471	UBE2Q1_cat=High
GSM51202	4.48976	High	0	35.67			14.33	109	1	0	0.870968	0.0345651	0.932017	0.813917	UBE2Q1_cat=High
GSM51203	3.40211	Low	0	34.28			14.73	108	1	0	0.862903	0.0357949	0.925616	0.804439	UBE2Q1_cat=High
GSM51204	2.96927	Low	0	34.14			15.63	107	1	0	0.854839	0.037006	0.919144	0.795032	UBE2Q1_cat=High
GSM51205	3.07241	Low	0	35.13			16.95	106	1	0	0.846774	0.0382007	0.912608	0.78569	UBE2Q1_cat=High
GSM51206	3.97334	Low	0	35.59			17.27	105	1	0	0.83871	0.0393811	0.90601	0.776409	UBE2Q1_cat=High
GSM51207	3.12296	Low	0	35.58			17.79	104	1	0	0.830645	0.040549	0.899354	0.767185	UBE2Q1_cat=High
GSM51208	3.88467	Low	0	35.65			17.88	103	1	0	0.822581	0.0417062	0.892645	0.758016	UBE2Q1_cat=High
GSM51209	3.4763	Low	0	35.37			20.13	102	1	0	0.814516	0.0428541	0.885885	0.748897	UBE2Q1_cat=High
GSM51210	4.0967	High	0	33.7			20.73	101	1	0	0.806452	0.0439941	0.879076	0.739827	UBE2Q1_cat=High
GSM51211	4.07576	High	0	34.23			21.58	100	0	1	0.806452	0.0439941	0.879076	0.739827	UBE2Q1_cat=High
GSM51212	3.57158	Low	0	34.3			21.6	99	1	0	0.798306	0.0451504	0.87217	0.730697	UBE2Q1_cat=High
GSM51213	3.77716	Low	0	33.77			21.61	98	0	1	0.798306	0.0451504	0.87217	0.730697	UBE2Q1_cat=High
GSM51214	4.66689	High	0	33.77			21.85	97	0	1	0.798306	0.0451504	0.87217	0.730697	UBE2Q1_cat=High
GSM51215	3.77004	Low	0	33.57			22.01	96	0	1	0.798306	0.0451504	0.87217	0.730697	UBE2Q1_cat=High
GSM51216	3.91479	Low	1	21.37			22.02	95	0	1	0.798306	0.0451504	0.87217	0.730697	UBE2Q1_cat=High
GSM51217	3.76043	Low	0	33.95			22.28	94	0	1	0.798306	0.0451504	0.87217	0.730697	UBE2Q1_cat=High
GSM51218	3.97897	Low	0	34.48			22.48	93	0	1	0.798306	0.0451504	0.87217	0.730697	UBE2Q1_cat=High
GSM51219	4.46974	High	0	34.17			22.59	92	0	1	0.798306	0.0451504	0.87217	0.730697	UBE2Q1_cat=High
GSM51220	3.55749	Low	0	33.93			22.98	91	0	1	0.798306	0.0451504	0.87217	0.730697	UBE2Q1_cat=High
GSM51221	3.87546	Low	0	33.07			23.27	90	0	1	0.798306	0.0451504	0.87217	0.730697	UBE2Q1_cat=High
GSM51222	4.23173	High	0	32.9			23.97	89	1	0	0.789336	0.0465428	0.864727	0.720517	UBE2Q1_cat=High
GSM51223	4.55144	High	0	32.8			24.11	88	0	1	0.789336	0.0465428	0.864727	0.720517	UBE2Q1_cat=High
GSM51224	4.02369	High	0	32.61			24.41	87	0	1	0.789336	0.0465428	0.864727	0.720517	UBE2Q1_cat=High
GSM51225	4.63444	High	1	6.53			24.42	86	0	1	0.789336	0.0465428	0.864727	0.720517	UBE2Q1_cat=High
GSM51227	3.12705	Low	0	31.5			24.48	85	0	1	0.789336	0.0465428	0.864727	0.720517	UBE2Q1_cat=High
GSM51228	4.92847	High	1	5.05			24.58	84	0	1	0.789336	0.0465428	0.864727	0.720517	UBE2Q1_cat=High
GSM51229	3.87144	Low	0	30.48			24.63	83	0	1	0.789336	0.0465428	0.864727	0.720517	UBE2Q1_cat=High
GSM51231	2.22525	Low	0	32.13			25.3	82	0	1	0.789336	0.0465428	0.864727	0.720517	UBE2Q1_cat=High
GSM51232	3.33256	Low	0	29.08			25.33	81	1	0	0.779591	0.0481722	0.856783	0.709353	UBE2Q1_cat=High
GSM51233	5.6776	High	0	31.73			25.4	80	0	2	0.779591	0.0481722	0.856783	0.709353	UBE2Q1_cat=High
GSM51234	4.84058	High	0	31.73			25.62	78	0	1	0.779591	0.0481722	0.856783	0.709353	UBE2Q1_cat=High
GSM51236	4.08061	High	0	31.2			26.02	77	0	1	0.779591	0.0481722	0.856783	0.709353	UBE2Q1_cat=High
GSM51237	3.7775	Low	0	30.89			26.23	76	1	0	0.769333	0.04996	0.848478	0.697571	UBE2Q1_cat=High
GSM51238	3.69186	Low	0	30.31			26.71	75	0	1	0.769333	0.04996	0.848478	0.697571	UBE2Q1_cat=High
GSM51239	4.16571	High	0	31.25			26.98	74	0	1	0.769333	0.04996	0.848478	0.697571	UBE2Q1_cat=High
GSM51240	3.99743	High	0	31.13			27.02	73	0	1	0.769333	0.04996	0.848478	0.697571	UBE2Q1_cat=High
GSM51241	4.19682	High	0	29.81			27.15	72	0	1	0.769333	0.04996	0.848478	0.697571	UBE2Q1_cat=High
GSM51242	4.06553	High	0	30.28			27.45	71	0	1	0.769333	0.04996	0.848478	0.697571	UBE2Q1_cat=High
GSM51243	4.07406	High	0	30.48			27.62	70	0	1	0.769333	0.04996	0.848478	0.697571	UBE2Q1_cat=High
GSM51244	4.27893	High	0	30.5			28.34	69	0	1	0.769333	0.04996	0.848478	0.697571	UBE2Q1_cat=High
GSM51245	3.4132	Low	0	30.95			28.6	68	0	1	0.769333	0.04996	0.848478	0.697571	UBE2Q1_cat=High
GSM51246	5.96644	High	1	11.85			28.85	67	0	1	0.769333	0.04996	0.848478	0.697571	UBE2Q1_cat=High
GSM51247	2.58768	Low	0	29.58			29.17	66	0	1	0.769333	0.04996	0.848478	0.697571	UBE2Q1_cat=High
GSM51248	5.1132	High	0	29.57			29.57	65	0	1	0.769333	0.04996	0.848478	0.697571	UBE2Q1_cat=High
GSM51250	2.35345	Low	0	29.32			29.81	64	0	1	0.769333	0.04996	0.848478	0.697571	UBE2Q1_cat=High
GSM51251	4.36716	High	0	28.34			29.93	63	1	0	0.757122	0.0524596	0.839111	0.683143	UBE2Q1_cat=High
GSM51252	3.70144	Low	0	26.82			30.28	62	0	1	0.757122	0.0524596	0.839111	0.683143	UBE2Q1_cat=High
GSM51253	3.51976	Low	0	29.72			30.48	61	0	1	0.757122	0.0524596	0.839111	0.683143	UBE2Q1_cat=High
GSM51254	3.90643	Low	0	30			30.5	60	0	1	0.757122	0.0524596	0.839111	0.683143	UBE2Q1_cat=High
GSM51256	3.64075	Low	0	30.31			31.13	59	0	1	0.757122	0.0524596	0.839111	0.683143	UBE2Q1_cat=High
GSM51257	4.07705	High	1	7.13			31.2	58	0	1	0.757122	0.0524596	0.839111	0.683143	UBE2Q1_cat=High
GSM51258	2.89305	Low	0	27.91			31.25	57	0	1	0.757122	0.0524596	0.839111	0.683143	UBE2Q1_cat=High
GSM51259	4.5524	High	1	14.73			31.73	56	0	2	0.757122	0.0524596	0.839111	0.683143	UBE2Q1_cat=High
GSM51260	4.62019	High	0	27.62			32.61	54	0	1	0.757122	0.0524596	0.839111	0.683143	UBE2Q1_cat=High
GSM51261	3.35736	Low	0	27.52			32.8	53	0	1	0.757122	0.0524596	0.839111	0.683143	UBE2Q1_cat=High
GSM51262	3.44387	Low	0	27.41			32.9	52	0	1	0.757122	0.0524596	0.839111	0.683143	UBE2Q1_cat=High
GSM51263	4.54875	High	0	29.17			33.7	51	0	1	0.757122	0.0524596	0.839111	0.683143	UBE2Q1_cat=High
GSM51264	3.68129	Low	0	28.6			33.77	50	0	1	0.757122	0.0524596	0.839111	0.683143	UBE2Q1_cat=High
GSM51265	3.22582	Low	0	27.92			34.03	49	0	1	0.757122	0.0524596	0.839111	0.683143	UBE2Q1_cat=High
GSM51266	3.81919	Low	0	28.65			34.17	48	0	1	0.757122	0.0524596	0.839111	0.683143	UBE2Q1_cat=High
GSM51268	4.94659	High	1	25.33			34.23	47	0	1	0.757122	0.0524596	0.839111	0.683143	UBE2Q1_cat=High
GSM51269	5.21024	High	0	28.6			34.5	46	0	1	0.757122	0.0524596	0.839111	0.683143	UBE2Q1_cat=High
GSM51270	5.35208	High	0	28.85			35.67	45	0	1	0.757122	0.0524596	0.839111	0.683143	UBE2Q1_cat=High
GSM51271	4.87038	High	0	27.02			36.03	44	0	1	0.757122	0.0524596	0.839111	0.683143	UBE2Q1_cat=High
GSM51272	5.57967	High	0	27.45			36.1	43	1	0	0.739514	0.0574954	0.827726	0.660703	UBE2Q1_cat=High
GSM51273	5.68461	High	0	26.98			37.23	42	0	1	0.739514	0.0574954	0.827726	0.660703	UBE2Q1_cat=High
GSM51274	4.50675	High	0	26.02			38.27	41	1	0	0.721477	0.0625738	0.815616	0.638204	UBE2Q1_cat=High
GSM51275	3.90982	Low	0	26.07			39.4	40	1	0	0.70344	0.0675019	0.802943	0.616268	UBE2Q1_cat=High
GSM51276	3.74437	Low	0	26.23			39.43	39	0	1	0.70344	0.0675019	0.802943	0.616268	UBE2Q1_cat=High
GSM51277	4.82377	High	0	25.4			39.78	38	1	0	0.684929	0.0725792	0.789632	0.594109	UBE2Q1_cat=High
GSM51278	3.82471	Low	1	22.97			40.03	37	0	1	0.684929	0.0725792	0.789632	0.594109	UBE2Q1_cat=High
GSM51279	4.87004	High	0	25.4			40.08	36	0	1	0.684929	0.0725792	0.789632	0.594109	UBE2Q1_cat=High
GSM51280	4.43172	High	0	25.62			40.57	35	0	1	0.684929	0.0725792	0.789632	0.594109	UBE2Q1_cat=High
GSM51282	3.72296	Low	0	25.38			40.77	34	0	1	0.684929	0.0725792	0.789632	0.594109	UBE2Q1_cat=High
GSM51284	3.37317	Low	0	25.13			41.03	33	0	1	0.684929	0.0725792	0.789632	0.594109	UBE2Q1_cat=High
GSM51286	4.08243	High	0	25.3			41.27	32	0	1	0.684929	0.0725792	0.789632	0.594109	UBE2Q1_cat=High
GSM51287	4.59936	High	0	24.58			41.47	31	0	1	0.684929	0.0725792	0.789632	0.594109	UBE2Q1_cat=High
GSM51288	3.82782	Low	0	24.27			42.17	30	0	1	0.684929	0.0725792	0.789632	0.594109	UBE2Q1_cat=High
GSM51289	4.53204	High	0	24.63			42.47	29	0	2	0.684929	0.0725792	0.789632	0.594109	UBE2Q1_cat=High
GSM51291	4.99039	High	0	24.42			42.67	27	1	0	0.659561	0.0818061	0.774263	0.561851	UBE2Q1_cat=High
GSM51293	5.08069	High	1	16.95			43.37	26	0	1	0.659561	0.0818061	0.774263	0.561851	UBE2Q1_cat=High
GSM51295	3.64519	Low	0	22.24			43.49	25	0	1	0.659561	0.0818061	0.774263	0.561851	UBE2Q1_cat=High
GSM51296	3.11867	Low	0	27.18			43.54	24	0	1	0.659561	0.0818061	0.774263	0.561851	UBE2Q1_cat=High
GSM51297	4.75412	High	0	24.11			43.97	23	0	1	0.659561	0.0818061	0.774263	0.561851	UBE2Q1_cat=High
GSM51298	4.65975	High	0	27.15			44.2	22	0	1	0.659561	0.0818061	0.774263	0.561851	UBE2Q1_cat=High
GSM51301	4.35138	High	1	10.25			44.8	21	0	1	0.659561	0.0818061	0.774263	0.561851	UBE2Q1_cat=High
GSM51303	4.91538	High	0	24.41			45.43	20	0	2	0.659561	0.0818061	0.774263	0.561851	UBE2Q1_cat=High
GSM51305	3.45671	Low	0	22.01			47.8	18	0	1	0.659561	0.0818061	0.774263	0.561851	UBE2Q1_cat=High
GSM51306	3.97381	Low	0	21.81			48.21	17	0	1	0.659561	0.0818061	0.774263	0.561851	UBE2Q1_cat=High
GSM51307	4.39524	High	0	22.98			48.87	16	0	1	0.659561	0.0818061	0.774263	0.561851	UBE2Q1_cat=High
GSM51308	5.03778	High	0	26.71			49.23	15	0	1	0.659561	0.0818061	0.774263	0.561851	UBE2Q1_cat=High
GSM51310	4.31099	High	1	9.87			49.4	14	1	0	0.612449	0.110394	0.760392	0.493291	UBE2Q1_cat=High
GSM51311	4.13286	High	0	22.48			49.55	13	0	1	0.612449	0.110394	0.760392	0.493291	UBE2Q1_cat=High
GSM51313	4.51369	High	0	22.59			52.93	12	0	2	0.612449	0.110394	0.760392	0.493291	UBE2Q1_cat=High
GSM51314	4.31903	High	0	23.27			53.3	10	0	1	0.612449	0.110394	0.760392	0.493291	UBE2Q1_cat=High
GSM51317	4.63566	High	0	24.48			53.63	9	0	1	0.612449	0.110394	0.760392	0.493291	UBE2Q1_cat=High
GSM51318	4.73532	High	0	21.61			53.85	8	0	1	0.612449	0.110394	0.760392	0.493291	UBE2Q1_cat=High
GSM51319	3.32642	Low	0	21.68			57.15	7	0	1	0.612449	0.110394	0.760392	0.493291	UBE2Q1_cat=High
GSM51320	3.99839	High	0	21.58			57.83	6	0	1	0.612449	0.110394	0.760392	0.493291	UBE2Q1_cat=High
GSM51322	3.89662	Low	0	22.25			61.71	5	0	1	0.612449	0.110394	0.760392	0.493291	UBE2Q1_cat=High
GSM51325	3.93047	Low	0	26.05			65.2	4	0	1	0.612449	0.110394	0.760392	0.493291	UBE2Q1_cat=High
GSM51326	4.70286	High	0	22.02			65.47	3	0	1	0.612449	0.110394	0.760392	0.493291	UBE2Q1_cat=High
GSM51327	4.41604	High	0	22.01			66.43	2	0	1	0.612449	0.110394	0.760392	0.493291	UBE2Q1_cat=High
GSM51329	4.65496	High	0	22.28			66.67	1	0	1	0.612449	0.110394	0.760392	0.493291	UBE2Q1_cat=High
GSM51330	3.85858	Low	0	22.57
GSM51331	4.38472	High	1	17.88
GSM51332	4.47425	High	0	21.85
GSM51333	3.44552	Low	0	22.05
GSM51335	3.65736	Low	0	23.78
GSM51336	3.13116	Low	1	12.58

## Sheet: 6F
lineage	DepMap_ID	Public.Name	gain1q	UBE2Q1 gene dependency	UBE2Q1 copynumber log2(relative to ploidy +1)
multiple_myeloma	ACH-000436	OCIMY7	2	-1.34334	1.57948
multiple_myeloma	ACH-000838	AMO1	2	-0.86038	1.80065
multiple_myeloma	ACH-000658	KMS18	0	-0.857048	1.06683
multiple_myeloma	ACH-000426	KMS20	2	-0.784325	1.82529
multiple_myeloma	ACH-000204	LP1	2	-0.660927	1.66514
multiple_myeloma	ACH-000576	KMS27	1	-0.636344	1.33121
multiple_myeloma	ACH-000512	INA6	0	-0.626676	1.21892
multiple_myeloma	ACH-000763	MM1S	1	-0.579588	1.36516
multiple_myeloma	ACH-000714	KMS11	2	-0.461	1.92712
multiple_myeloma	ACH-000363	SKMM2	0	-0.421849	1.02076
multiple_myeloma	ACH-000588	KMS26	0	-0.421469	1.29449
multiple_myeloma	ACH-000653	JJN3	1	-0.313862	1.32662
multiple_myeloma	ACH-000024	OPM2	2	-0.303629	1.79037
multiple_myeloma	ACH-000817	RPMI8226	0	-0.27854	1.25141
multiple_myeloma	ACH-000541	KMS34	0	-0.274399	1.09491
multiple_myeloma	ACH-000821	EJM	0	-0.270533	1.00559
multiple_myeloma	ACH-000183	L363	1	-0.233091	1.3031
multiple_myeloma	ACH-000889	KMM1	1	-0.169533	1.34244
multiple_myeloma	ACH-000854	OCIMY5	0	-0.136682	1.03036

## Sheet: 6G
Genes	Protein.Ids	UBE2Q1.correlation	Rank.UBE2Q1.correlation	OPM2_OE_logFC	OPM2_OE_adj.P.Val	MM_1q_logFC	MM_1q_adj.P.Val
AAAS	Q9NRG9	-0.0558996	5232	0.0403998	0.474781	-0.104244	0.645183
AACS	Q86V21	0.178765	1046	0.101461	0.328605	0.150739	0.682388
AAGAB	Q6PD74	0.0484721	2978	0.238443	0.0539872	0.164577	0.822178
AAK1	Q2M2I8;A0A096LP25;E9PG46	0.253695	494	-0.112957	0.117555	0.0735301	0.850242
AAMDC	Q9H7C9;E9PNP3;E9PR47	-0.113947	6380	0.100104	0.182887	-0.179914	0.737647
AAMP	Q13685;C9JEH3;C9JG97;C9JTS3	0.256572	476	0.124316	0.743584	-0.0237593	0.959764
AAR2	Q9Y312;A0A7P0T8J7;A0A7P0TA70;A2A2Q9	0.0178061	3566	0.04162	0.622832	-0.0820109	0.700165
AARS1	P49588;A0A6Q8PF33;A0A6Q8PFK3;A0A6Q8PFY2;A0A6Q8PGB5;A0A6Q8PGE8;A0A6Q8PGN5;A0A6Q8PGR9;A0A6Q8PH44;A0A6Q8PHJ2;A0A6Q8PHP7;H3BPK7	0.125262	1701	0.02112	0.720114	0.0975414	0.871614
AARS2	Q5JTZ9	-0.0447508	5008	0.0133791	0.94831	0.251095	0.461175
AASDHPPT	Q9NRN7	-0.0121762	4269	0.133904	0.10478	-0.231383	0.485453
AASS	Q9UDR5;F8WAH1;A0A7P0T8W7;A0A7P0TA09;A0A7P0TA62;A0A7P0TAY5;A0A7P0TB07;A0A7P0TBD2;A0A7P0Z402;A0A7P0Z428	-0.134656	6749	0.265272	0.724135	-0.0261319	0.981441
AATF	Q9NY61;A0A087WTH8;A0A7P0T868;A0A7P0TAR0;A0A7P0TBG4;A0A7P0Z434;A0A7P0Z4N2	-0.0154642	4357	0.0886902	0.430999	-0.313829	0.386651
ABAT	P80404;H3BNQ7;H3BRN4	-0.052758	5159	0.39179	0.0630083	-0.393957	0.526626
ABCB10	Q9NRK6	0.087154	2268	-0.0104197	0.963682	0.505537	0.276078
ABCB6	Q9NP58	0.102876	2023	0.106316	0.51243	0.39632	0.271158
ABCB7	O75027;A0A087WW65;A0A2R8Y473;A0A5F9ZA98;B4DGL8	0.0105031	3734	0.0831775	0.608544	0.598298	0.0883315
ABCB8	Q9NUT2	0.27441	398	-0.0136099	0.959365	0.863131	0.00316481
ABCC1	P33527;A0A0A0MS99;A0A7I2V2E0;I3L4X2	-0.31437	8232	-0.394263	0.0415574	-0.355897	0.380258
ABCD1	P33897	-0.208524	7690	-0.379409	0.186217	-0.312666	0.500573
ABCD2	Q9UBJ2	-0.00270583	4045	-0.665519	0.0647953	0.171015	0.736968
ABCD3	P28288;A0A3B3ITW3	0.0157637	3613	-0.14249	0.0921884	0.101523	0.810348
ABCE1	P61221;D6R9I9;D6RGF4;H0Y990	-0.062266	5377	0.0231592	0.724757	0.138635	0.895136
ABCF1	Q8NE71;H0YGW7;Q5STZ8	0.0345666	3228	0.0184805	0.713655	0.122889	0.83673
ABCF2	Q9UG63	0.242303	558	0.110733	0.0971085	0.282524	0.261192
ABCF3	Q9NUQ8	0.274251	400	-0.0288096	0.604403	0.182978	0.469066
ABHD10	Q9NUJ1	-0.203983	7660	0.251694	0.0383847	-0.353993	0.545962
ABHD11	Q8NFV4	0.0697174	2581	0.22704	0.20341	0.630895	0.189293
ABHD12	Q8N2K0;A0A5F9ZGT4;A0A5F9ZGW7;A0A5F9ZGZ9;A0A5F9ZH28;A0A5F9ZH49;A0A5F9ZH71;A0A5F9ZHF0;A0A5F9ZHH2;A0A5F9ZHM3;A0A5F9ZHQ0;A0A5F9ZHQ8;I3L1V0;I3L206;I3L294	0.0461639	3013	-0.0972952	0.366229	0.172214	0.700165
ABHD13	Q7L211	-0.13896	6825	0.308623	0.0869241	-0.340944	0.451254
ABHD14B	Q96IU4;F8W9U3	-0.0660702	5455	-0.0520603	0.430787	0.146944	0.709653
ABHD16A	O95870;A0A0G2JJD3	0.071364	2555	-0.178536	0.279383	0.324077	0.258037
ABHD5	Q8WTS1;A0A2R8YG22;C9J1D1	0.126522	1683	-0.0840277	0.551832	0.119523	0.894574
ABHD6	Q9BV23	-0.0996464	6132	0.380365	0.0575555	0.43919	0.312989
ABI1	Q8IZP0;A0A0A0MRT6;B6VEX4	-0.12936	6637	-0.240769	0.0724391	-0.381393	0.0463738
ABI2	Q9NYB9;A0A0C4DG21;A0A7D9NKC8;E7EP65;E7EW77;E9PEZ7;F8WAL6;A0A0A0MQU9;F8WBL5;F8WEB9	-0.205662	7671	-0.274437	0.170649	-0.229034	0.600797
ABITRAM	Q9NX38;X6REY2	0.0290172	3342	0.168064	0.1917	0.172433	0.708567
ABL1	P00519	-0.0108523	4239	-0.0414609	0.787961	-0.129434	0.718842
ABL2	P42684	0.402293	94	0.142659	0.1123	0.538082	0.000101324
ABLIM1	O14639;A0A3B3IS55;F8W8M4	-0.0931548	5998	-0.456153	0.0435748	-0.264597	0.681667
ABR	Q12979;A0A0G2JQ41;A0A1C7CYZ0;I3L4Y1;A0A0G2JRJ1;I3L2P5;I3L3W0	-0.230648	7897	-0.447825	0.319393	-0.570583	0.204876
ABRACL	Q9P1F3;Q5SZC9	-0.000849738	3994	-0.415066	0.0419124	-0.121588	0.83766
ABRAXAS1	Q6UWZ7;A0A087WWJ9;D6REL5;A0A087WZ78	-0.148321	6963	0.0817661	0.716356	0.209181	0.536173
ABRAXAS2	Q15018	0.0375136	3177	0.101893	0.223314	0.169723	0.35671
ABT1	Q9ULW3	-0.0364357	4823	-0.0290752	0.803658	0.13243	0.789623
ACAA1	P09110;C9JDE9;H0Y4D4;H7C131	-0.120454	6482	0.0622829	0.599742	-0.29727	0.474295
ACAA2	P42765;A0A0B4J2A4;K7EME0	-0.169545	7269	-0.21245	0.788958	-0.13591	0.883898
ACAD10	Q6JQN1;F8VXK4;F8W1I9	-0.159104	7120	-0.198067	0.507687	0.0753726	0.870476
ACAD8	Q9UKU7	-0.235323	7925	0.290971	0.0906467	-0.122872	0.822846
ACAD9	Q9H845;H0Y8Z9;Q9H9W4	0.0538687	2883	0.185491	0.22543	0.383554	0.326509
ACADM	P11310;Q5T4U5;A0A7P0T8G6;A0A7P0TB51;A0A7P0TB55;F6YB23;H0YDT5	-0.153593	7040	0.600214	0.0275968	0.19967	0.790881
ACADS	P16219;E9PE82	-0.430314	8333	0.270055	0.0798451	-0.680706	0.253596
ACADSB	P45954	-0.103276	6199	0.157246	0.235344	0.074628	0.889296
ACADVL	P49748	-0.0155599	4359	0.110996	0.545745	0.287544	0.658384
ACAP1	Q15027	0.00463322	3862	-0.240085	0.0299956	-0.0549393	0.922319
ACAP2	Q15057;A0A0U1RQT1;H7C3K3;H7C3Q8	-0.0894487	5927	0.161204	0.089071	-0.0309014	0.92334
ACAT1	P24752;A0A5F9ZHD4;A0A5F9ZHJ0;A0A5F9ZI66	-0.498387	8339	0.373084	0.0368877	-0.711509	0.494638
ACAT2	Q9BWD1	0.0825335	2344	-0.0519307	0.626705	0.193523	0.594337
ACBD3	Q9H3P7	0.349923	174	0.0933075	0.28271	0.512518	0.0298846
ACBD5	Q5T8D3;B7Z2R7;A0A7I2V2M2;A0A7I2V2Y9;A0A7I2V347;A0A7I2V420;A0A7I2V556;A0A7I2V560;A0A7I2V5E1;A0A7I2V5U2;A0A7I2V690;A0A7I2YQD7;A0A7I2YQE9;A0A7I2YQJ9;A0A7I2V462;Q5T8E0;X6RDD7	0.0351732	3218	0.101083	0.175565	0.214452	0.700165
ACBD6	Q9BR61	0.441762	61	0.143345	0.0895411	0.70636	0.000338289
ACD	Q96AP0;A0A8Q3SHY1;A0A8Q3SHY4;A0A8Q3WLR8;A0A8Q3WLT1;A0A8Q3WM11;R4GMR6;R4GNJ5;A0A8Q3SI32;A0A8Q3SI54;A0A8Q3WKP4;A0A8Q3WKU3;A0A8Q3WM19	-0.2	7626	0.0308202	0.731721	-0.139938	0.598321
ACIN1	S4R3H4	0.00891635	3770	-0.155038	0.339733	-0.0168879	0.954066
ACLY	P53396	0.15322	1314	0.0394487	0.486376	0.201559	0.422733
ACO2	Q99798;A0A7I2V3F1;A0A7I2V3U0;A0A7I2V586;A0A7I2V5A1;A0A7I2V5T4;A0A7I2V614;A0A7I2V3C8;A0A7I2V4I8;A0A7I2V538;A0A7I2V5W7;A0A7I2V6A6;A2A274	-0.256663	8037	0.48247	0.0308089	-0.247922	0.614603
ACOT1	P49753;Q86TX2;A0A087WT95;G3V4F2	-0.249235	7998	0.0233007	0.977039	-0.243238	0.700808
ACOT13	Q9NPJ3	-0.0328405	4743	0.0439848	0.801345	0.63954	0.221834
ACOT8	O14734;A0A494C0N6;H7C5A7	0.0620699	2720	-0.117169	0.366194	0.0999454	0.860319
ACOT9	Q9Y305;C9J7L8;H7C5Q2	-0.387653	8315	0.14692	0.247533	-0.503762	0.198007
ACOX1	Q15067;I3L0T4;I3L4S5;K7ELT1	-0.155354	7064	0.00694737	0.938777	-0.18474	0.627084
ACOX3	O15254	-0.144431	6907	-0.116918	0.157303	-0.394974	0.365492
ACP1	P24666;G5E9R5	0.0615787	2728	0.042407	0.612217	0.0648164	0.876262
ACP2	P11117;A0A5F9ZHR7;B7Z7D2;E9PQY3	-0.188913	7522	-0.00300469	0.988113	-0.736364	0.0423673
ACP6	Q9NPH0	0.128632	1646	-0.178658	0.24048	0.999301	0.0189734
ACSF2	Q96CM8;E9PF16	-0.410083	8325	-0.0816248	0.853546	-0.809052	0.00200995
ACSF3	Q4G176;A0A3B3ISK9;F5H362;F5H5A1;F5H755;H0YGC7	-0.146483	6936	0.141413	0.490638	0.207408	0.69846
ACSL1	P33121;Q9ULC5;A0A8C8L3F5;E7EPM6;A0A8C8KCK5;B7Z3Z9;H0Y9U7	-0.0568554	5253	-0.0799856	0.148144	0.000141034	0.999838
ACSL3	O95573;A0A7P0T8L6;A0A7P0TA76;A0A7P0TB52;A0A7P0TBB1	0.00825779	3780	0.351767	0.0670409	0.162396	0.592522
ACSL4	O60488;A0A804HI36;D6RF95	0.102852	2026	0.00927072	0.933033	0.0413842	0.923099
ACSL5	Q9ULC5;A0A8C8L3F5;A0A8C8KCK5;A0A804HIN9	0.139945	1516	-0.12301	0.373135	0.0651939	0.889112
ACSM3	Q53FZ2;H3BSM0;H3BVD5	-0.0960986	6055	0.3956	0.0765987	0.0771878	0.908844
ACSS1	Q9NUB1	-0.238388	7935	0.100468	0.645809	-0.113309	0.838472
ACSS2	Q9NR19;B4DEH9;C9IYL0;C9J7L5;C9JXD9;C9JY31;F8WCJ4;F8WDJ9	0.000267941	3967	0.24916	0.120514	0.15486	0.74769
ACTG1	K7EM38	-0.145264	6920	0.597019	0.0339126	-0.121447	0.870476
ACTN1	P12814;A0A7I2V4Y4;A0A804HII9;A0A804HIN7;A0A804HJU8;A0A804HK61;A0A804HKE2;A0A804HL31;A0A804HLD0;A0A804HLF4;H9KV75	-0.150396	6991	0.115676	0.323157	-0.315752	0.732413
ACTR10	Q9NZ32;F6S9Y6;G3V2Q5;G3V5Y4;V9GYX7	0.0393882	3147	-0.176668	0.0478806	0.0505271	0.871614
ACTR1A	P61163;A0A1B0GVS3;R4GMT0	-0.0889766	5915	0.0624925	0.324158	-0.149734	0.437043
ACTR1B	P42025	-0.177766	7371	-0.0421498	0.792237	-0.127046	0.63292
ACTR2	P61160;A0A1B0GWD0;A0A1B0GWH0	-0.0315722	4721	-0.0110189	0.874826	-0.0870874	0.800371
ACTR3	P61158;B4DXW1	-0.00414066	4083	-0.0643745	0.293417	-0.0504623	0.903369
ACTR5	Q9H9F9	-0.110482	6323	-0.101546	0.268367	-0.0513418	0.7993
ACTR6	Q9GZN1;F8VP72;F8W043;F8W057;F8W0Q1	0.123391	1730	-0.00428049	0.963261	0.158446	0.419931
ACTR8	Q9H981;H0Y849	-0.00527611	4115	0.159724	0.117798	-0.0340997	0.914718
ACYP1	P07311;G3V2U7	0.00135705	3942	0.261274	0.0386892	-0.210409	0.686624
ACYP2	P14621;E9PF46;F8WA34;U3KPX1	0.152057	1331	-0.148805	0.252881	0.212687	0.797181
ADA	P00813;A0A8Q3SIA9;A0A8Q3SIC7;F5GWI4;A0A8Q3SI46;A0A8Q3SIC0;A0A8Q3SIG8;A0A8Q3SIH0;A0A8Q3SJ63;A0A8Q3WKY2;A0A8Q3WKZ1;A0A8Q3WKZ4;A0A8Q3WKZ5;A0A8Q3WKZ6;A0A8Q3WKZ9;A0A8Q3WL01;A0A8Q3WM09;A0A8Q3WM84;A0A8Q3SI69;A0A8Q3WKX5;A0A8Q3WKX8;A0A8Q3WL06;A0A8Q3WLK2;A0A8Q3WM58;F5GXW0	0.120564	1770	-0.0460522	0.508759	0.615371	0.142609
ADAL	Q6DHV7	-0.0952906	6041	0.369928	0.152848	0.0894334	0.807865
ADAM10	O14672	-0.00495019	4105	0.0726268	0.50752	-0.488713	0.292931
ADAM15	Q13444	0.254679	487	0.0564361	0.756181	0.602876	0.321519
ADAM17	P78536;A0A8V8TN27;A0A8V8TNK7;A0A8V8TPV7	-0.0402087	4898	0.126885	0.503299	-0.0782428	0.889419
ADAM9	Q13443;A0A7I2V2E1;A0A7I2V2Z6;A0A7I2V3B5;A0A7I2V3C1;A0A7I2V3W3;A0A7I2V4B3;A0A7I2V5N8;A0A7I2YQ97;A0AVL1;F8WC54	0.0820714	2353	0.188208	0.187915	-0.0595941	0.94683
ADAR	P55265;A0A3B3IRQ9;A0A3B3ISU1;A0A3B3ISX1;A0A7P0Z4K3;A2IBT1	0.465085	40	0.0540644	0.297846	0.971356	1.09714196357651e-06
ADARB1	P78563	-0.0809041	5761	0.03151	0.716357	0.220002	0.897287
ADAT3	Q96EY9;D6W601	-0.254701	8023	0.0806305	0.572274	-0.0638294	0.920833
ADD1	P35611;A0A804HL01;H0Y9H2;E7ENY0;E7EV99	0.0536142	2885	0.0975519	0.468067	0.0176588	0.979756
ADD2	P35612	0.0377787	3175	0.000732774	0.996057	0.463386	0.464573
ADD3	Q9UEY8	0.0229459	3458	0.0981335	0.268336	-0.0466691	0.92144
ADH5	P11766	0.00868165	3771	0.0941705	0.148148	0.00183409	0.997167
ADI1	Q9BV57;A0A0G2JQN5	0.404002	90	0.161336	0.0874649	0.33139	0.242464
ADK	P55263;A0A5F9ZH31;A0A5F9ZH72;A0A5F9ZH76;A0A5F9ZH83;A0A5K1VW54;A0A5K1VW94	0.0938443	2167	0.104621	0.133869	-0.0727368	0.849274
ADM	P35318;E9PL83	-0.17466	7322	-1.00196	0.334012	0.626697	0.61002
ADNP	Q9H2P0;A0A2R8Y6X0;A0A669KBJ7	-0.0160331	4371	0.0457327	0.411504	-0.0569924	0.80963
ADNP2	Q6IQ32	-0.1656	7222	-1.22168	0.180324	-0.190412	0.744124
ADO	Q96SZ5	-0.233082	7911	0.0874403	0.292518	-0.193921	0.361431
ADPGK	Q9BRR6	-0.057799	5269	0.0754318	0.246053	-0.240859	0.699889
ADPRS	Q9NX46	0.0801944	2385	0.00615977	0.928003	0.151838	0.545166
ADRM1	Q16186;A0A087WX59;A0A087WUX6	0.222728	680	0.150316	0.0730435	0.143068	0.654889
ADSL	P30566;A0A096LNY6;A0A0A6YY92;A0A1B0GTJ7;A0A1B0GWJ0;A0A7P0T8E4;A0A7P0Z472;A0A1B0GTG9;A0A1B0GWF8;A0A7P0T9A7;A0A096LNY4;A0A096LNY5;A0A096LP72;A0A096LP92;A0A1W2PRX2;B4DEP1	-0.0236755	4543	0.0239929	0.723873	0.0644921	0.9017
AFDN	P55196;A8MQ02;J3KN01;Q5TIG5;H0Y7R8;A0A804HJ20;H0Y8U8	0.0518951	2915	0.0202616	0.809529	0.225443	0.65833
AFF1	P51825;A0A669KBI3;F5GXF9	-0.055905	5233	-0.222616	0.0527806	0.245566	0.558573
AFF4	Q9UHB7;C9JCE0	0.121765	1753	-0.10586	0.360807	0.251675	0.204876
AFG1L	Q8WV93;H0Y5F4	-0.155114	7062	-0.0405247	0.94831	-0.225464	0.597126
AFG3L2	Q9Y4W6;A0A8I5KVV1;A0A8I5QJR7	-0.0647354	5429	0.166064	0.2492	0.388454	0.283139
AFTPH	Q6ULP2;B8ZZI9;A0A8Q3SI81;A0A8Q3SIA4;A0A8Q3WKU6;A0A8Q3WM48	0.318666	243	-0.163515	0.221246	0.0511315	0.89629
AGA	P20933	-0.15134	7007	0.125604	0.723783	0.150544	0.870516
AGAP2	F8VVT9;Q99490;J3KNM6	0.0240623	3435	0.105886	0.384368	-0.0716112	0.785831
AGFG1	P52594	-0.153801	7042	-0.160342	0.135893	-0.111263	0.604985
AGFG2	O95081;A0A0C4DG34	0.0159748	3608	0.104362	0.691804	0.0192299	0.980229
AGGF1	Q8N302;A0A2R8YFF1	0.0481903	2984	-0.112741	0.706731	0.512393	0.161925
AGK	A0A3B3ISY9;A0A3B3ISZ0;A0A3B3ITD0;E9PC15;Q53H12;E9PG39;A0A0G2JLD0;A0A0G2JLG5	0.136702	1543	0.348959	0.0937433	0.528185	0.171608
AGL	P35573	-0.265211	8078	0.0602306	0.762252	-0.155311	0.611745
AGMAT	Q9BSE5	-0.00549819	4119	-0.450302	0.68003	0.0964349	0.947782
AGO1	Q9UL18;A0A6I8PTZ8;Q5TA58;A0A8V8TNY0;A0A8V8TQA7	0.0216897	3483	-0.101469	0.460843	0.0342951	0.913583
AGO2	Q9H9G7;Q9HCK5;Q9UKV8;Q9UL18;A0A6I8PTZ8;Q5TA58;A0A8V8TNY0;A0A8V8TQA7	0.100434	2068	-0.0872209	0.255406	0.261586	0.211258
AGO3	Q9H9G7;Q5TA56	0.00571022	3829	-0.0761863	0.47017	-0.0928616	0.759129
AGPAT1	Q99943	0.248138	520	-0.571981	0.0874649	0.732995	0.00339821
AGPAT3	Q9NRZ7	-0.0311118	4711	-0.17705	0.535725	-0.0395906	0.963342
AGPAT5	Q9NUQ2	-0.114215	6384	0.00640428	0.97181	0.121282	0.839152
AGPS	O00116;A0A1B0GWA2;A0A2R8YEL0;A0A7P0T984;A0A7P0T9C9;A0A7P0TAL3;A0A7P0TAU9;B7Z3Q4	0.140502	1504	-0.0508631	0.5004	0.199179	0.446505
AHCTF1	Q8WYP5	0.28405	365	0.0425526	0.548559	0.337405	0.0149221
AHCY	P23526	-0.0878977	5895	0.158372	0.0755423	-0.195662	0.524453
AHCYL1	O43865	-0.0546489	5207	-0.464496	0.182199	-0.108317	0.773796
AHCYL2	Q96HN2	0.0387843	3155	-0.103985	0.540498	-0.353171	0.230039
AHNAK	Q09666	0.191488	935	-0.384119	0.0394036	0.540536	0.485822
AHSA1	O95433;G3V438;H0YJU2	0.246721	525	-0.0171904	0.828969	0.221281	0.35671
AHSG	P02765;C9JV77	-0.164934	7212	1.77697	0.0781185	-0.436467	0.469066
AIDA	Q96BJ3	0.314926	261	-0.0120311	0.909953	0.515727	0.0102352
AIFM1	O95831;A0A6Q8PFE1;A0A6Q8PFM5;A0A6Q8PG15;A0A6Q8PHC0;A0A6Q8PHJ4;A0A6Q8PHJ9;A0A7I2PK44;E9PMA0	-0.0727987	5600	0.241598	0.0691446	0.193618	0.719488
AIFM2	Q9BRQ8	0.0444467	3046	0.557207	0.694422	0.145598	0.784138
AIM2	O14862	0.149672	1371	-0.629658	0.414897	0.0495041	0.946848
AIMP1	Q12904;A0A5F9ZHC5;A0A804HJ47;A0A8C8KIA0;A0A8C8MUD1	0.131958	1599	0.0186938	0.829567	0.0800611	0.837383
AIMP2	Q13155;A8MU58	0.0668826	2626	-0.0125842	0.890249	0.238613	0.526543
AIP	O00170;A0A804HKH9;E9PMH2;A0A804HIX8;A0A804HJ38;A0A804HJ46;A0A804HKK3;A0A804HKL7;V9GYQ3	0.0495148	2963	-0.16398	0.0427029	-0.202217	0.428513
AK2	P54819;F8W1A4;A0A5F9ZHP2;A0A5K1VW67;F8VY04;F8VZG5	-0.134219	6734	0.0217253	0.84396	-0.0492496	0.914668
AK3	Q9UIJ7	-0.157522	7090	-0.0439713	0.896127	-0.477307	0.387889
AK4	P27144;A0A8I5KW96;F8VS11	-0.101656	6171	-1.11101	0.250592	0.0505312	0.962544
AK6	Q9Y3D8;A0A087WVD7;A0A087WY94	0.280106	382	0.000237593	0.998831	0.571841	0.0352991
AKAP1	Q92667;I3L0K6;I3L2A2;I3L2N7;I3L364;I3L3K1	0.165994	1168	0.117192	0.366803	0.209919	0.532122
AKAP10	O43572	-0.00155088	4013	-0.0401677	0.641147	-0.0960757	0.678383
AKAP11	Q9UKA4	0.0502326	2946	0.19695	0.0319676	-0.11999	0.772894
AKAP12	Q02952	-0.224783	7844	1.42789	0.0270075	-0.328996	0.627731
AKAP13	Q12802;A0A087WTD7;A8MYJ1;A0A087WY36	-0.176318	7348	0.0463476	0.498987	-0.303577	0.142609
AKAP17A	Q02040;X6RAJ1	0.0588005	2793	0.109218	0.278686	-0.0296037	0.941768
AKAP6	Q13023	0.0106653	3731	-0.971736	0.395845	0.31322	0.82884
AKAP8	O43823;A0A7P0T893	0.237334	589	0.124199	0.0634806	0.140677	0.514179
AKAP8L	Q9ULX6;A0A7P0TAE3;A0A7P0TAJ5	0.0237309	3441	0.0419583	0.623618	-0.175611	0.482632
AKAP9	Q99996;A0A0A0MRF6;A0A7P0T8N5;A0A7P0T928;A0A7P0T939;A0A7P0T9A9;A0A7P0TAA2;A0A7P0TAD6;A0A7P0TAX3;A0A7P0TBH8;A0A7P0TBI4;A0A7P0Z4N5;A0A7P0Z4Q5	0.243779	543	-0.226121	0.196311	0.164242	0.565848
AKNA	Q7Z591	0.0213193	3488	-0.296167	0.0717827	0.522331	0.649153
AKR1A1	P14550	-0.189911	7534	-0.179523	0.470157	-0.557932	0.155765
AKR1B1	P15121;E9PCX2	0.0941734	2165	4.3363672829447e-06	0.999936	-0.205505	0.67512
AKR1D1	P51857	0.0864326	2281	0.303546	0.306364	0.0154323	0.987153
AKT1	P31749;A0A804HJM6	-0.257879	8043	-0.0492289	0.593378	-0.605072	0.00375671
AKT1S1	Q96B36;H9KV91	0.0724474	2535	0.015718	0.906903	-0.161051	0.612432
AKT2	P31751;M0R0P9;C9JHS6;J3QKW1;J3QLS6;M0R275	-0.132803	6709	-0.122997	0.121581	-0.220048	0.305215
ALAD	P13716	0.014702	3635	0.0688993	0.482396	0.199543	0.66044
ALAS1	P13196	0.104701	1993	0.178195	0.404048	0.140568	0.804871
ALCAM	Q13740;F5GXJ9	0.00453282	3866	-0.6779	0.056412	-0.117623	0.876845
ALDH16A1	Q8IZ83	0.10483	1989	-0.122803	0.200189	-0.160756	0.510368
ALDH18A1	P54886	-0.0116333	4259	0.0347891	0.527957	0.0125816	0.983976
ALDH1B1	P30837	-0.132043	6691	0.15647	0.198114	-0.25177	0.712375
ALDH1L1	O75891	-0.121364	6503	-0.336655	0.332809	-0.543714	0.278784
ALDH1L2	O75891;Q3SY69;A0A494C1M4	-0.0229808	4525	-0.100398	0.510257	-0.495127	0.526543
ALDH2	O94788;P05091;F8VP50;H0YKL3;H0YMG7	-0.301132	8196	-1.98985	0.131749	-1.27786	0.00734278
ALDH3A2	P51648;A0A5F9ZGX4;A0A5F9ZHI5;A0A5F9ZHN9;A0A5F9ZI12;A0A5K1VW72;J3QRD1	-0.15121	7004	-0.0446834	0.679813	-0.183205	0.698804
ALDH4A1	P30038	-0.10981	6315	0.198947	0.250485	0.0930623	0.859893
ALDH5A1	P51649;C9J8Q5;A0A5F9ZI23	-0.347073	8284	0.557773	0.0270075	-0.264121	0.765737
ALDH6A1	Q02252;G3V4Z4	-0.232463	7907	0.0850763	0.597763	-0.407809	0.559526
ALDH7A1	P49419;A0A1B0GUA1;A0A1B0GW77;A0A1B0GW82;A0A0J9YWF7;A0A1B0GTG2;A0A1B0GTY9;F8WDY6;H0YHM6	-0.208701	7693	0.797581	0.564034	-0.738642	0.436647
ALDH9A1	P49189	0.198262	877	0.240478	0.0308089	0.682879	0.0274662
ALDOA	P04075;H3BR68;J3KPS3	0.17618	1069	0.220128	0.0900956	0.155498	0.462643
ALDOC	P09972;A8MVZ9	-0.145169	6917	-0.149421	0.456181	-0.26071	0.521586
ALG11	Q2TAA5;A0A3B3IS90;A0A7P0T8Y4	-0.127961	6614	-0.0445483	0.743584	-0.0437676	0.944279
ALG13	A0A087WT15;A0A096LP10	-0.0080068	4175	1.18646	0.0971085	0.0360824	0.954726
ALG14	Q96F25	0.059452	2780	0.295405	0.498987	0.227169	0.729307
ALG2	Q9H553	-0.06956	5536	0.0441202	0.713655	0.178363	0.720177
ALG3	Q92685;C9J7S5;H7C0X4	-0.0403966	4903	0.415914	0.692259	-0.00791021	0.995482
ALG5	Q9Y673;A0A7P0T8X9;A0A7P0T850;A0A7P0T882;A0A7P0T901;A0A7P0T9B8;A0A7P0T9C7;A0A7P0T9X2;A0A7P0TAL2;A0A7P0TB27;A0A7P0Z4I2;B4DR67	-0.127755	6608	0.199579	0.0716724	-0.380263	0.477848
ALKBH1	Q13686	-0.12366	6536	0.102241	0.629191	0.164819	0.744124
ALKBH3	Q96Q83;E9PSA5;E9PN35;E9PRD0;E9PRJ2	-0.0739534	5618	0.000364157	0.998357	-0.155278	0.788186
ALKBH4	Q9NXW9	-0.0879031	5896	-0.00345263	0.973625	-0.0912296	0.745953
ALKBH5	Q6P6C2	-0.0416785	4933	-0.141302	0.166386	-0.406327	0.0563292
ALKBH6	Q3KRA9	0.0346388	3226	-0.129451	0.578	-0.0809242	0.958105
ALKBH7	Q9BT30;M0QZH2;M0QZI0	-0.151834	7017	1.05359	0.164248	0.0457338	0.955011
ALKBH8	Q96BT7	-0.172897	7307	0.125078	0.543721	-0.332241	0.230142
ALMS1	Q8TCU4;A0A087WTU9;A0A087WV20;A0A804HIB7;A0A804HJA5;A0A804HJW3;A0A804HKC0;A0A804HKP4;A0A804HL70	0.0337544	3248	0.0845814	0.313743	0.0915311	0.892554
ALS2	Q96Q42;A0A0S2Z5Q7;A0A7P0T8F3;A0A7P0T8P3;A0A7P0T8R1;A0A7P0T8T2;A0A7P0T951;A0A7P0T958;A0A7P0T976;A0A7P0T980;A0A7P0T9R1;A0A7P0T9U5;A0A7P0T9V4;A0A7P0TAH8;A0A7P0TAM1;A0A7P0Z499;A0A7P0Z4F3;A0A7P0Z4I4;A0A7P0Z4J9;A0A7P0Z4M6	0.264979	445	-0.51031	0.145335	1.04756	0.075513
ALYREF	Q86V81;E9PB61	0.102091	2036	-0.158138	0.056412	-0.077996	0.895136
AMDHD2	Q9Y303;A0A3B3IU33;H3BQ15;H3BSV9;H3BTZ6	0.0556386	2841	0.405036	0.497597	-0.0320724	0.938523
AMFR	Q9UKV5;H3BRK9	-0.00872468	4191	-0.0124336	0.9532	0.0909478	0.861462
AMPD1	P23109;A0A1B0GTL6	-0.288655	8161	0.0368274	0.812987	-0.872478	0.276377
AMPD2	Q01433;A0A5F9UK94;A0A7P0Z4H6;A0A804CCZ3;A0A804H2H4;H0Y360;H0YF16;A0A590UK85	0.0950372	2157	-0.165208	0.527674	0.225572	0.58858
AMPD3	Q01432;E9PKC5	-0.271142	8097	-0.377159	0.138703	-0.157979	0.859893
AMZ2	Q86W34;J3KRD0;J3KRS2;J3KS38;J3KSH1;J3KTM1;J3QLK6	-0.232188	7906	-0.203941	0.183232	-0.298695	0.334511
ANAPC1	Q9H1A4	0.0612771	2732	-0.055342	0.469277	-0.00650713	0.981441
ANAPC10	Q9UM13;A0A286YEY6;D6R9Q5;D6RA92;D6RD74;A0A3B3ISY7	0.0401683	3123	-0.0689789	0.606454	0.130151	0.625298
ANAPC13	Q9BS18	-0.0792544	5728	1.27707	0.0588352	-0.0245373	0.967615
ANAPC16	Q96DE5;A0A087WUN5	0.0755174	2476	0.23814	0.0364413	0.155049	0.627757
ANAPC2	Q9UJX6	-0.044694	5005	-0.0359247	0.702306	-0.0417288	0.892554
ANAPC4	Q9UJX5	-0.0979484	6103	-0.0629922	0.557113	-0.162398	0.695582
ANAPC5	Q9UJX4;F5H0F9;H0YFB5;F5H0N1	0.0217873	3481	-0.0403323	0.684581	0.0300998	0.912193
ANAPC7	Q9UJX3	0.195751	896	0.0205195	0.706758	0.109127	0.516374
ANGEL2	Q5VTE6	0.304378	302	0.122828	0.495986	0.629998	0.00392111
ANK3	P16157;Q01484;Q12955;A0A5F9ZGS5;A0A5F9ZGS7;A0A5F9ZGX3;A0A5F9ZGX8;A0A5F9ZGY1;A0A5F9ZGY3;A0A5F9ZGY4;A0A5F9ZGZ1;A0A5F9ZGZ5;A0A5F9ZH03;A0A5F9ZH17;A0A5F9ZH19;A0A5F9ZH30;A0A5F9ZH34;A0A5F9ZH35;A0A5F9ZH38;A0A5F9ZH39;A0A5F9ZH58;A0A5F9ZH70;A0A5F9ZHA1;A0A5F9ZHC9;A0A5F9ZHD2;A0A5F9ZHE2;A0A5F9ZHE4;A0A5F9ZHF7;A0A5F9ZHG3;A0A5F9ZHJ4;A0A5F9ZHJ6;A0A5F9ZHL3;A0A5F9ZHL5;A0A5F9ZHL9;A0A5F9ZHM6;A0A5F9ZHN0;A0A5F9ZHN5;A0A5…	-0.091685	5969	-0.689549	0.422263	-0.767358	0.309408
ANKFY1	Q9P2R3	-0.248701	7991	-0.0774625	0.216131	-0.165134	0.446803
ANKHD1	Q8IWZ3;A0A0A0MQZ8;H0Y472;H0Y4P6;H0Y785;H0Y7Y3	0.0153103	3626	0.107853	0.278851	-0.101145	0.818753
ANKLE2	Q86XL3;F5H6J0	0.193683	916	0.0360719	0.703258	0.190448	0.441277
ANKMY2	Q8IV38;G3V0G5	0.00984195	3752	-0.0566362	0.689846	0.0666118	0.863133
ANKRD11	Q6UB99	0.0530219	2897	0.229256	0.0725134	0.077168	0.876765
ANKRD12	Q6UB98	0.073533	2508	-0.310508	0.0588352	-0.0977697	0.710642
ANKRD13A	Q8IZ07;S4R3D2	-0.294249	8182	-0.0660576	0.47906	-0.382585	0.231638
ANKRD16	Q6P6B7	-0.190257	7535	0.183494	0.257263	-0.418431	0.527866
ANKRD17	O75179;Q8IWZ3;H0YM23;E9PDP5;H0Y4P6;H0YLQ3;H3BLS9;H7C2F5	0.154205	1299	0.126177	0.0601883	0.0804396	0.825389
ANKRD27	Q96NW4;K7ELM1	0.0831073	2335	-0.388719	0.0351144	-0.511127	0.24112
ANKRD28	O15084;Q8N8A2;A0A2R8Y7Y4;B4DIW9;H7C209;H7C4A0	-0.0718275	5586	0.082079	0.338369	-0.213933	0.300178
ANKRD44	Q8N8A2;A0A2R8Y7Y4;H7C209	-0.195529	7582	-0.0809481	0.443309	-0.22304	0.480648
ANKRD49	Q8WVL7	-0.037092	4833	0.122243	0.563594	0.034444	0.94033
ANKRD50	Q9ULJ7	0.255577	485	-0.0992843	0.379714	0.349024	0.789314
ANKRD52	Q8NB46	-0.0275305	4639	-0.0602521	0.732861	-0.408866	0.789723
ANKRD54	Q6NXT1;C9JU48;D3YTC9;H7BZV9	-0.122439	6519	-0.0904267	0.535512	-0.0519417	0.914668
ANKZF1	Q9H8Y5;B8ZZS4	0.335465	198	0.0776827	0.405393	0.419535	0.0650276
ANLN	Q9NQW6	0.170639	1129	0.0626541	0.403771	0.273112	0.737866
ANO6	Q4KMQ2;A0A7P0T8Y2;A0A7P0TAF4;A0A7P0TAW4;A0A7P0TBC5;A0A7P0TBD5;A0A7P0TBI1	-0.227366	7871	-0.158756	0.265572	-0.502313	0.134284
ANO8	Q9HCE9;M0QYD2	0.107553	1953	0.538504	0.623607	0.0150217	0.988602
ANP32B	Q92688	0.202712	830	-0.178385	0.217144	0.206342	0.611022
ANP32E	Q9BTT0;E9PPH5	0.461857	44	-0.0445913	0.62954	1.32398	8.90255340604342e-08
ANTXR2	P58335;A0A7P0TAR4;A0A7P0Z4A8;J3KPY9;A0A0C4DG84	-0.0629785	5388	0.3846	0.593673	-0.558701	0.264134
ANXA1	P04083;Q5T3N1	-0.105385	6243	-0.759533	0.459866	0.0729476	0.94683
ANXA11	P50995	-0.053968	5191	0.156167	0.143895	0.18652	0.627643
ANXA2	A6NMY6;P07355;H0YL33;H0YM50;H0YMD0;H0YMU9;H0YMW4;H0YN28;H0YN42;H0YNP5	0.126201	1689	0.248154	0.0736975	0.970444	0.112239
ANXA3	P12429;D6RA82;D6RFG5	-0.0980699	6105	-0.620403	0.140488	0.322492	0.789723
ANXA4	P09525;Q6P452	-0.182745	7430	-5.57797e-05	0.999196	-0.0381055	0.94683
ANXA5	P08758;D6RBE9;D6RBL5	0.251859	503	-0.0557472	0.512572	0.246735	0.521586
ANXA6	P08133;A0A0S2Z377;E5RI05;E5RJR0;E7EMC6;E5RFF0;E5RIU8;E5RK69	0.144362	1435	-0.878056	0.478311	0.0397664	0.959163
ANXA7	P20073	-0.0863046	5873	-0.12743	0.121624	-0.313132	0.304959
AP1B1	Q10567;C9J1E7;H7C034	-0.0251777	4589	-0.00109217	0.987831	-0.0129691	0.979756
AP1G1	O43747	-0.0299773	4690	-0.0386668	0.691092	-0.154959	0.563756
AP1G2	O75843;H0YJ08	0.0345455	3229	-0.413947	0.0429123	-0.0400003	0.944832
AP1S1	P61966;A0A2R8YGH5;H7C1E4	-0.162882	7182	-0.0976924	0.210222	0.00203471	0.997167
AP1S2	P56377;A0A5F9ZHW1;A0A5F9ZHX2;A0A5F9ZI43;A6NH01;H0Y673;H7BZG6	0.0630273	2697	-0.0255866	0.883828	-0.111479	0.828875
AP2A2	O94973;A0A0G2JS82	-0.0536598	5181	0.0128041	0.884066	-0.177085	0.427055
AP2B1	P63010;Q10567;A0A087X253;A0A087WU93;A0A087WYD1;A0A087WZQ6;C9J1E7	0.313481	270	-0.0946146	0.124261	0.0688712	0.74331
AP2M1	Q96CW1;A0A087WY71;A0A8I5KWD3;C9JGT8;C9JJD3;C9JPV8;C9JTK4;E9PFW3	0.145359	1424	-0.0817681	0.121581	-0.00933628	0.9754
AP2S1	P53680;M0QYZ2;M0R0N4;X6R390	0.0916984	2201	-0.10987	0.219864	-0.0457862	0.887164
AP3D1	O14617;A0A087WYN6;A0A8V8TQW4;A0A2R8Y4J3	-7.92578e-05	3976	0.0428171	0.491729	-0.240971	0.221345
AP3M2	P53677;E5RI83;E7ER80	-0.232622	7908	0.149747	0.648303	-0.218283	0.433789
AP3S1	Q92572	-0.194433	7574	0.00277664	0.978175	-0.457456	0.0203747
AP4B1	Q9Y6B7;B1ALD0	0.0531488	2893	-0.0548511	0.719038	0.117951	0.748318
AP4E1	Q9UPM8	0.156041	1279	-0.0771616	0.568497	0.00278039	0.991725
AP4M1	O00189;C9IZL5;C9JC87;C9JMG3;C9JWL4;F8WCR6;H0Y6K1	-0.0661038	5458	0.184843	0.166905	-0.250021	0.405622
AP4S1	Q9Y587;A0A5F9ZHV3;G3V3X7;G3V4P7;G3V5J6;A0A5F9ZH42;A0A5F9ZI62;A0A8C8KBR5;A0A8C8KCP6	-0.0737116	5613	0.202996	0.256763	-0.134838	0.741215
AP5B1	Q2VPB7	-0.202183	7646	-0.0716266	0.638139	-0.051361	0.887642
AP5M1	Q9H0R1;E7EQ45;S4R311	-0.177209	7359	-0.224536	0.93535	-0.0669434	0.850242
AP5S1	Q9NUS5;A2A2L4;Q5JX74	0.00391579	3882	-0.2745	0.647541	-0.105599	0.892554
AP5Z1	O43299;A0A3B3IS81	-0.0366305	4826	-0.132907	0.4944	0.158552	0.65867
APAF1	O14727;C9JLV4	-0.0474638	5066	0.132421	0.342296	0.0192493	0.981441
APBA3	O96018	0.271569	409	-0.287151	0.231524	0.300239	0.361587
APBB1IP	Q7Z5R6	-0.102564	6182	0.796859	0.0313057	0.0402313	0.953987
APC	P25054	-0.159733	7133	0.252757	0.124158	-0.449355	0.38085
APEH	P13798;C9JIF9;H0YFE5;H7C1U0	-0.0777273	5695	0.058877	0.67726	0.00732959	0.98953
APEX1	P27695;G3V3M6;G3V5Q1;H7C4A8	-0.138656	6818	-0.0756537	0.191615	-0.298543	0.307649
API5	Q9BZZ5	0.127888	1658	-0.0157059	0.799256	-0.000579226	0.99933
APIP	Q96GX9	-0.0534683	5175	0.049317	0.56827	-0.237234	0.507692
APLP2	Q06481	-0.108272	6289	0.0153879	0.942703	-0.6186	0.362687
APMAP	Q9HDC9;H0Y512	-0.0780754	5705	-0.110528	0.32085	0.224239	0.679401
APOA1	P02647;F8W696	-0.198114	7605	1.92839	0.196848	-0.466207	0.597126
APOB	P04114	-0.181294	7418	0.141226	0.199653	-0.214903	0.800217
APOBEC3B	Q96AK3;Q9UH17;B0QYD3;Q6ICH2	-0.0323426	4736	-0.72662	0.0615184	-0.0551214	0.930896
APOBEC3C	Q9NRW3	-0.0276492	4642	-0.128779	0.367598	0.00935938	0.987153
APOBEC3D	Q96AK3;Q6ICH2	-0.19897	7613	0.304743	0.831707	-0.0352489	0.962969
APOBEC3F	Q8IUX4	0.0603465	2756	-0.0580021	0.956561	-0.129931	0.865995
APOBEC3G	Q9HC16	-0.166678	7242	-0.523835	0.42103	-0.318963	0.436647
APOE	P02649	-0.159025	7118	0.294178	0.121581	-0.429526	0.656188
APOL2	Q9BQE5;J3KQL8;B0QYK8;E9PM95	-0.0475355	5068	-0.091782	0.614567	-0.306149	0.644703
APOO	Q9BUR5;H7C1U8;G3V1B6	-0.0314906	4719	0.328919	0.0893476	0.341202	0.482632
APOOL	Q6UXV4	0.0442305	3052	0.184932	0.242979	0.357423	0.41301
APP	E9PG40;P05067;A0A0A0MRG2;H7C0V9;H7C2L2	-0.0259363	4610	-0.076451	0.695933	-0.318623	0.572077
APPL1	Q9UKG1	0.0507634	2939	-0.0783149	0.230415	-0.0667474	0.826439
APPL2	Q8NEU8;F8VS86	-0.16287	7180	0.0388425	0.889226	-0.272949	0.539109
APRT	P07741;H3BQZ9	0.141256	1487	0.00394052	0.964786	-0.0423176	0.940872
APTX	Q7Z2E3;A0A0A0MRW7;A0A5K1VW64;C9J8U3	-0.123735	6537	0.0560757	0.632192	-0.0284056	0.94291
AQR	O60306	-0.0701519	5545	0.0120536	0.870475	0.0347309	0.870717
ARAF	P04049;P10398;P15056;A0A2R8Y8E0;A0A2U3TZI2;H7C560;A0A0S2Z4L5;A0A2R8Y492;A0A2R8YDP5;A0A8I5KQV4;A0A8I5KS16;A0A8I5KSB0;A0A8I5KSV6;A0A8I5KYC4;A0A8I5QKU8;A0A8I5QKZ6;A0A2R8Y679;H7C4S5	0.113414	1869	0.00398045	0.966006	0.129436	0.594337
ARAP1	Q96P48;E7EU13	-0.14721	6947	0.155379	0.153899	-0.241173	0.529195
ARCN1	P48444;B0YIW6	0.0654527	2653	0.170306	0.121581	0.00625795	0.986868
ARF4	P18085;C9JAK5;U3KQF2	-0.0528951	5164	0.0785033	0.437924	-0.039653	0.936758
ARF5	P84085;C9J1Z8	-0.236438	7928	-0.0624641	0.278851	-0.212022	0.486306
ARF6	P62330	-0.230227	7893	-0.148033	0.0695983	-0.502624	0.0324753
ARFGAP1	Q8N6T3;E5RHC5;E5RHT6;F8VWH9;F8W1U7	0.174381	1096	0.154666	0.0403059	0.0710651	0.849755
ARFGAP2	Q8N6H7;E9PN48;A0A0D9SF70;E9PMU9;E9PQP3;G5E9L0;H0YDN9	0.0678788	2611	0.134942	0.166577	-0.00663207	0.98733
ARFGAP3	H0Y6A0	-0.0690853	5523	0.525672	0.0766983	-0.302967	0.510815
ARFGEF1	Q9Y6D6;E5RHL7;E5RIF2	-0.209513	7698	-0.0895271	0.1905	-0.301044	0.230302
ARFGEF2	Q9Y6D5;A0A7P0T7Z2;A0A7P0TA34	-0.19985	7623	-0.0926555	0.2635	-0.104931	0.73362
ARFIP1	P53367	-0.177989	7378	0.0694568	0.413787	-0.165299	0.804797
ARFIP2	P53365;A0A087X1E4;E9PRV8	-0.0998495	6133	0.0631662	0.510257	-0.244017	0.442591
ARFRP1	Q13795	-0.0191039	4439	0.151619	0.156449	-0.225299	0.557979
ARGLU1	Q9NWB6	0.00774382	3788	0.395566	0.650194	-0.0942967	0.715766
ARHGAP1	Q07960;H0YE29	0.00995176	3747	-0.0925459	0.227102	-0.182756	0.507561
ARHGAP10	A1A4S6;H0Y8W5	0.00553985	3834	-0.0251027	0.813957	0.00591309	0.996748
ARHGAP12	Q8IWW6;H0Y5D8;Q1RLN5	-0.251268	8010	0.177528	0.22987	-0.338484	0.283139
ARHGAP17	Q68EM7;C9IZD3;I3L1S9;I3L4P0	0.019814	3528	-0.005011	0.959663	-0.0202027	0.975829
ARHGAP19	Q14CB8	-0.248598	7989	0.0185746	0.880868	-0.316513	0.644743
ARHGAP21	Q5T5U3;A0A087WW76;A0A1B0GTZ9;A0A1B0GV73;A0A7P0TAS2;A0A805TBS0;H0Y468;Q5JSD8	0.0326024	3272	0.166256	0.158787	-0.0912143	0.874989
ARHGAP25	P42331;C9JB56;H7C4P1	-0.35373	8293	0.72141	0.334191	-0.503486	0.0274662
ARHGAP27	Q6ZUM4;A0A0G2JNY3;A0A0G2JRG8;A0A8I5KVA8;E9PIR1;E9PNT2;E9PNX6	0.0937043	2169	0.0405428	0.749258	-0.0601931	0.838472
ARHGAP31	Q2M1Z3	0.300393	312	-0.695468	0.50752	0.429256	0.189293
ARHGAP35	Q9NRY4	-0.044404	5001	0.0917316	0.235326	-0.155555	0.608667
ARHGAP4	P98171;E7EQN5;E9PCM6;H7C3K8	0.159679	1240	-0.248078	0.057046	0.411645	0.218555
ARHGAP45	Q92619;F5H1R4;K7EM85;K7ES98	-0.0105706	4232	0.104597	0.21566	-0.0811085	0.84546
ARHGAP5	Q13017	0.102391	2031	-0.00159297	0.993711	-0.174523	0.484417
ARHGDIA	P52565;J3KRY1;J3KTF8;J3QQX2	0.216823	725	-0.141745	0.079837	-0.0923502	0.762403
ARHGDIB	P52566;F5H3P3;H0YGX7	-0.101932	6173	-0.59529	0.0349215	-0.065635	0.944991
ARHGEF1	Q92888;M0QZR4;A0A8V8TMH9;A0A8V8TP90;M0QYC1;M0R2C7	-0.00495988	4107	-0.0240348	0.750994	-0.0700724	0.860847
ARHGEF11	O15085	0.313882	268	0.3273	0.0749551	0.437766	0.140482
ARHGEF12	Q9NZN5;E9PMR6	-0.149639	6979	0.0751126	0.452182	-0.651694	0.0345055
ARHGEF18	Q6ZSZ5;A0A087WZG4;A0A3B3IPE9;A0A590UK10;M0QZS0;A0A804CAZ4	0.0115556	3703	-0.0170933	0.906235	0.103231	0.758484
ARHGEF2	Q92974;A0A5F9ZI21;A0A8Q3SIN5;V9GYM8;A0A8Q3SIV8;V9GYF5;V9GYG5;V9GZ14	0.542131	11	0.13826	0.15289	1.11745	1.90688974465523e-05
ARHGEF6	Q15052	-0.18985	7532	0.446908	0.0270075	-0.48354	0.224301
ARHGEF7	B1ALK7;E7EUY6;B1ANY6;C9JAD7;C9JDI6;E7EU80	-0.317966	8240	0.133445	0.307322	-0.62163	0.000153677
ARID1A	O14497;A0A1B0GTU5;H0Y488;H0YCU6	0.129495	1632	0.0355619	0.440039	-0.0574265	0.817372
ARID1B	Q8NFD5;A0A3F2YNW7;A0A6Q8NVI4;H0Y2R3;H0Y7H8;A0A1B0GU09;A0A1B0GU65;A0A1B0GV92;A0A6I8PTU7	-0.147052	6943	0.189103	0.0425455	-0.0442023	0.900292
ARID2	Q68CP9;F8W108;F8WCU9	0.0476004	2993	-0.0366249	0.697755	0.0315182	0.905084
ARID3B	Q8IVW6;H3BQ92	-0.020804	4477	-0.0405854	0.562476	-0.182169	0.555415
ARID4A	P29374;C9J1W3	-0.30672	8217	0.02042	0.909231	-0.779572	0.00560987
ARID4B	P29374;Q4LE39;H7C485;X6RCR8	0.160256	1228	-0.00683212	0.939338	0.236356	0.379556
ARID5B	Q14865;A0A7P0TAD2	0.141364	1485	0.312453	0.190388	0.722736	0.297683
ARIH1	Q9Y4X5;H3BNB9	0.280903	378	0.0388491	0.675709	0.238389	0.309408
ARIH2	O95376	0.331039	207	0.011886	0.888127	0.453406	0.011522
ARL1	P40616;B4DZG7;F8VYN9	-0.0911961	5957	0.0521763	0.535743	-0.258247	0.331783
ARL14EP	Q8N8R7	-0.025684	4606	0.0342444	0.792237	-0.101544	0.782863
ARL15	Q9NXU5	-0.11069	6325	0.294622	0.116553	-0.60016	0.0855108
ARL2BP	Q9Y2Y0;H3BU49	0.0426657	3079	0.840558	0.317439	0.0548643	0.905337
ARL3	P36405	0.183738	1013	0.183605	0.0868739	0.457488	0.270791
ARL5A	Q9Y689;F8WER2	0.0226092	3466	-0.167077	0.371042	-0.0180613	0.970022
ARL6	Q9H0F7;A0A0J9YXT0;H7C5H6	-0.0352696	4792	0.0487013	0.704675	0.426381	0.283139
ARL6IP1	Q15041;H3BN98;H3BPJ2	0.06852	2602	0.207032	0.53733	0.235774	0.695357
ARL6IP4	Q66PJ3;A0A0C4DG62;A0A0C4DH18;A0A8C8KBE9;F5GYV5;F8WCT1;F8WEP2;H7BZV4	-0.0517468	5140	0.131704	0.153167	-0.144349	0.709653
ARL6IP5	O75915	-0.0111395	4246	-0.0996695	0.468067	0.297759	0.438782
ARL6IP6	Q8N6S5;A0A8I5KQ30;A0A8I5KQY4;A0A8I5KRB3;A0A8I5KU55;A0A8I5KYK3;H7C0H7;H7C192	-0.074899	5641	-0.406609	0.0931693	0.268582	0.417538
ARL8A	Q96BM9	0.0600461	2763	-0.0255411	0.894895	-0.0610521	0.870717
ARL8B	Q9NVJ2	0.0160037	3606	0.00383045	0.990958	-0.143439	0.700889
ARMC1	Q9NVT9	0.0440365	3056	-0.171811	0.4341	0.148693	0.666618
ARMC10	Q8N2F6;A0A0J9YWR7;A0A0J9YXE4;H7C2M7	-0.143872	6902	0.00108	0.996505	-0.0828604	0.863133
ARMC5	Q96C12;J3KQ26	0.354658	164	0.188691	0.319361	0.123535	0.817369
ARMC6	Q6NXE6;F5H2K4	0.150033	1364	0.00181004	0.987137	0.212682	0.595186
ARMC8	Q8IUR7;B7Z637	0.190889	944	-0.0373905	0.640681	0.244167	0.331194
ARMCX3	Q9UH62	-0.0999281	6135	0.371492	0.0462832	0.0164558	0.981953
ARMH3	Q5T2E6;Q5T2E7	-0.0298023	4687	-0.0572565	0.679813	-0.145697	0.65006
ARMT1	Q9H993;F5GZY1	0.314858	262	-0.180638	0.0906467	0.583737	0.0195013
ARNT	P27540	0.352607	167	0.0215535	0.754847	0.664005	0.000239816
ARPC1A	Q92747;A0A1W2PNV4;E9PF58	-0.0146836	4333	0.1346	0.364918	-0.132466	0.659717
ARPC1B	O15143;A0A1W2PNV4;C9JEY1;C9K057;F8VXW2	0.0407095	3114	-0.790658	0.469142	0.211301	0.667591
ARPC2	O15144	0.0272021	3378	-0.013223	0.872631	0.00267179	0.995883
ARPC3	O15145	0.0506919	2941	0.043228	0.54224	-0.00438539	0.993752
ARPC5	O15511;B1ALC0	0.0194952	3536	0.0427242	0.86456	0.15639	0.769136
ARPC5L	Q9BPX5	0.0654235	2654	0.175152	0.073542	-0.298694	0.427352
ARPP19	P56211;H3BMD8;H3BTD3	0.0594257	2782	-0.132221	0.186197	-0.0182368	0.976123
ARRB1	P49407;E9PM35	-0.0252091	4591	0.110779	0.866827	0.0410759	0.96884
ARRB2	P32121;I3L412;K7ENA6	-0.0677972	5496	-0.185998	0.360807	0.0311072	0.967688
ARRDC1	Q8N5I2;F2Z3I4;Q5T370;Q5T371	-0.228812	7881	0.0120492	0.940403	-0.259005	0.14489
ARSA	P15289;A0A0C4DFZ2	-0.183185	7440	0.0809889	0.724329	-0.836212	0.136287
ASAH1	Q13510;A0A1B0GTM3;A0A1B0GTZ5;A0A1B0GUA4;A0A1B0GUE3;A0A1B0GUG1;A0A1B0GUH5;A0A1B0GW68;E7EMM4;A0A1B0GTP7;A0A1B0GUW4;A0A1B0GV06	-0.120433	6481	0.315933	0.184769	-0.0623805	0.94033
ASAP1	Q9ULH1;A0A0A0MRE5;H0YBF7	-0.260989	8062	-0.402954	0.147855	-0.41091	0.237928
ASB3	Q9Y575	0.206441	806	-0.165815	0.332684	-0.145794	0.848057
ASCC2	Q9H1I8;B1AH59	-0.0581338	5280	-0.0160187	0.87976	-0.0794746	0.746014
ASCC3	Q8N3C0	-0.0619815	5369	-0.029473	0.610952	-0.20427	0.348904
ASDURF	L0R819;U3KQP1	0.171944	1118	0.0532983	0.589917	0.122761	0.747384
ASF1A	Q9Y294	0.116485	1818	0.122285	0.266412	0.180841	0.562849
ASF1B	Q9NVP2;K7EIL9;K7ELW9;K7EM93;K7ES22	0.109	1932	0.0349892	0.649376	0.154313	0.825405
ASH1L	Q9NR48;A0A7I2V4H9;A0A7I2V4K0;A0A7I2YQU9;A0A7I2V316;A0A7I2V3D6;A0A7I2V542	0.0922832	2193	0.909605	0.11995	0.463165	0.769233
ASH2L	Q9UBL3;F5H8F7	0.0845274	2310	-0.10056	0.143885	0.0408536	0.897575
ASL	P04424;F8W943	-0.0725815	5597	-0.0666695	0.317834	0.120968	0.762941
ASMTL	O95671	-0.159627	7131	-0.0312273	0.685677	-0.708508	0.0372471
ASNS	P08243;F8WEJ5	0.314572	263	-0.263181	0.0270075	0.462712	0.478565
ASPH	Q12797	-0.0988961	6122	0.114747	0.488254	-0.329148	0.520993
ASPSCR1	Q9BZE9;J3KRY8;J3KRF7	-0.0337795	4762	-0.049783	0.329711	-0.147183	0.551533
ASRGL1	Q7L266	-0.0654804	5445	0.222012	0.099527	0.282175	0.449195
ASS1	P00966;Q5T6L5;Q5T6L6	0.00290734	3901	-1.02356	0.0270075	-0.272039	0.870717
ASXL2	Q76L83;E7EWD6;A0A5F9ZHC8	0.0128965	3679	0.155093	0.282592	-0.0196755	0.964106
ATAD1	Q8NBU5;A0A7P0T9B4;A0A7P0T9U2;A0A7P0TAM5	0.187219	981	0.204378	0.194154	0.63315	0.0352972
ATAD2	Q6PL18	0.177584	1057	-0.131075	0.146832	0.205901	0.600829
ATAD2B	Q9ULI0;C9JG15	-0.0135929	4307	-0.175373	0.194634	0.0473819	0.954292
ATAD3A	Q9NVI7;Q5SV16	-0.0531823	5170	0.199841	0.258295	0.317166	0.368455
ATAD3B	Q5T9A4;A0A5K1VW56	0.0565234	2832	0.37807	0.0707396	0.393608	0.607414
ATAD5	Q96QE3;A0A075B754	0.00260324	3910	-0.121378	0.612648	-0.215883	0.821589
ATE1	A0A8I5KNT9;A0A8I5KS65;A0A8I5KT53;A0A8I5KVR2;A0A8I5KWF1;A0A8I5KWU7;A0A8I5KX91;A0A8I5KXU0;A0A8I5KYL1;A0A8I5KZ24;A0A8I5QKV3;F5GXE4;A0A8I5KVF5;A0A8I5KXC6	0.280497	380	-0.0104092	0.94185	0.0772564	0.904401
ATF1	P18846	-0.0650933	5435	0.436384	0.094078	-0.150016	0.627643
ATF6	P18850;A0A7P0T8R5;A0A7P0T8Y1;A0A7P0T992;A0A7P0T9H5;A0A7P0T9V3;A0A7P0TAF2;A0A7P0TAH1;A0A7P0Z421;A0A7P0Z4I7	0.355068	163	0.303131	0.196311	1.16016	0.00177566
ATF7IP	Q6VMQ6;F5GYR7;F5H592	0.159183	1245	-0.012408	0.909455	0.0428334	0.898894
ATG101	Q9BSB4;F8VQD9;F8VVA0	0.000308588	3964	-0.0339962	0.866664	-0.36447	0.397631
ATG12	O94817	0.0249375	3419	0.148787	0.162275	-0.0620455	0.898024
ATG13	O75143;J9JIF6	-0.0582195	5281	0.0365092	0.751253	-0.225476	0.329716
ATG16L1	Q676U5;E7EVC7	0.0331792	3262	0.148867	0.676957	0.25613	0.39375
ATG2A	Q2TAZ0	-0.0214965	4491	0.0213217	0.803577	0.108512	0.761127
ATG2B	Q96BY7	-0.0519656	5144	0.0512251	0.489742	0.119954	0.789723
ATG3	Q9NT62	0.325772	225	0.117656	0.215279	0.366208	0.0195013
ATG4A	Q8WYN0;A0A0A0MT61;G5E979;H7BYM2	-0.0247256	4577	0.290551	0.0992238	0.123502	0.760836
ATG4B	Q9Y4P1;C9JIK8;F2Z2K8;H0Y2Y0	0.159721	1238	0.0664373	0.537555	0.144779	0.521586
ATG4C	Q96DT6	-0.0766381	5675	0.0883736	0.554789	-0.763342	0.0199932
ATG5	Q9H1Y0;A0A2R8Y718;L7UQJ2	0.084044	2319	-0.0959126	0.24546	0.0358417	0.906675
ATG7	O95352;H7C059	-0.125041	6565	0.104268	0.144919	0.015843	0.976081
ATG9A	Q7Z3C6	-0.0408244	4915	-0.0298653	0.53575	-0.213587	0.788749
ATIC	P31939;H7C1S2	0.205442	814	-0.083593	0.292054	0.273703	0.328078
ATL2	Q8NHH9;B5MCN0	0.248366	519	0.138215	0.292054	0.508799	0.0434804
ATL3	Q6DD88;F5H6I7	0.265868	441	-0.253744	0.05391	0.424256	0.143603
ATM	Q13315	-0.30699	8218	-0.183833	0.263144	-0.514932	0.10627
ATN1	P54259	0.113607	1863	-0.269032	0.360122	0.155333	0.644625
ATOX1	O00244;E5RGN3;E5RIM7	0.260518	464	-0.391205	0.129287	0.266523	0.383132
ATP11A	P98196;E9PEJ6;H0Y547	-0.137954	6806	0.365969	0.406828	-0.255733	0.767049
ATP11B	Q9Y2G3;A0A0C4DG94	0.0373246	3182	-0.260818	0.0376939	-0.00503195	0.990867
ATP11C	Q8NB49;A0A067XG54;A0A804HIW2	-0.0660812	5456	-0.0307055	0.769054	0.0855456	0.872308
ATP13A1	Q9HD20;H7C3H2	0.068206	2606	-0.108134	0.448819	0.267522	0.65644
ATP13A3	Q9H7F0;A0A2R8Y635;A0A2R8YDN7	0.104261	2000	-0.141376	0.172645	0.326635	0.338519
ATP1B1	P05026;A0A8I5KNT2;A0A8I5KX89;B7Z9S8	-0.204051	7661	0.454531	0.116125	-0.415937	0.615121
ATP1B3	P54709;C9JA36;C9JXZ1	0.134652	1574	0.0734572	0.824703	-0.0937057	0.860319
ATP2A2	P16615	0.244391	539	-0.089867	0.40525	0.632112	0.0267134
ATP2A3	Q93084	-0.0419237	4939	-0.383465	0.0473373	0.214467	0.651449
ATP2B4	P20020;P23634	0.216381	730	-0.0158587	0.898567	0.567076	0.253027
ATP2C1	P98194;B4E2Q0;H0Y9V7	0.17704	1061	-0.0113066	0.929455	0.332382	0.253027
ATP5F1A	P25705;K7EJP1;K7EK77;K7ENJ4;K7ERX7	-0.0527784	5160	0.419082	0.0305947	0.139925	0.781312
ATP5F1B	P06576;H0YH81;F8W079	-0.02968	4683	0.386661	0.0349215	0.117802	0.836118
ATP5F1C	P36542	-0.15572	7066	0.444112	0.0270075	0.118727	0.839079
ATP5F1D	P30049	-0.0987123	6119	0.37172	0.0634121	0.08431	0.828318
ATP5IF1	Q9UII2;A0A0B4J230	-0.0661951	5459	1.59579	0.187463	0.162845	0.79099
ATP5ME	P56385	-0.00706673	4156	0.155945	0.457186	0.466246	0.479789
ATP5MF	P56134;C9JU26;C9JJT5;G3V325	-0.0744792	5632	-0.095756	0.773268	-0.0316065	0.962969
ATP5PB	P24539;Q5QNZ2	0.0415238	3100	-0.0510834	0.815006	0.452845	0.287524
ATP5PD	O75947	0.0780923	2418	0.155053	0.474176	0.49663	0.317155
ATP5PF	P18859;A8MUH2	-0.00457533	4097	0.457427	0.0308707	0.201189	0.647164
ATP5PO	P48047	-0.0448526	5012	0.43479	0.0270075	0.0164118	0.981441
ATP6AP1	Q15904;A0A0C4DGX8;A0A7I2V3T8;A0A7I2YQA5;A6QRJ1	-0.0644148	5421	0.0256605	0.830302	0.169423	0.737647
ATP6AP2	O75787;A0A1B0GUT7;A0A1B0GVB9;A0A1B0GVW0;A0A1B0GWJ8;A0A1C7CYW4;B7Z1I9;H7C3E1;A0A1B0GTB0;A0A1B0GTU8;A0A1B0GU12;A0A1B0GVC7;A0A1B0GVI9;A0A1B0GWD6;B7Z413	-0.0228008	4519	0.0409994	0.787779	0.255823	0.549947
ATP6V0A1	Q93050;K7EM24;B7Z2A9;B7Z641;K7ELZ6;K7EQW2	-0.133721	6726	0.0207155	0.830934	-0.290458	0.411803
ATP6V0A2	Q9Y487;A0A6Q8PFU6;Q8TBM3	0.0021711	3926	0.095758	0.435368	0.00809999	0.985725
ATP6V0D1	P61421;F5GYQ1;J3QL14	-0.0504216	5111	0.24534	0.0408812	0.0761914	0.882487
ATP6V1A	P38606	0.0709794	2560	0.118188	0.187351	0.178875	0.432102
ATP6V1C1	P21283;E7EV59	0.0776838	2429	-0.0582865	0.460407	0.180234	0.391421
ATP6V1D	Q9Y5K8;G3V2S6;G3V2V6;H0YJH8	-0.0473829	5065	0.0440245	0.666908	-0.113694	0.760836
ATP6V1E1	P36543;C9J8H1	-0.0451996	5016	0.136316	0.236316	-0.0688159	0.824836
ATP6V1F	Q16864	-0.11401	6383	0.0857455	0.394185	-0.232639	0.33598
ATP6V1H	Q9UI12;G3V126	-0.097167	6081	-0.0383506	0.585127	-0.153959	0.545166
ATP8B2	P98198;A0A5K1VW70	0.484775	32	0.376119	0.197744	1.15368	1.07914313764786e-06
ATP9B	O43861	0.0221288	3472	-0.115462	0.359268	-0.0587198	0.909547
ATPAF1	Q5TC12;A8MRA7;H0YD21;H0YEW4;I3L448	-0.0525448	5154	0.00617214	0.953387	0.163482	0.748318
ATPAF2	Q8N5M1;C9J2Q2	-0.300803	8195	0.212357	0.216131	-0.206053	0.570999
ATR	Q13535;A0A590UJ01	0.159074	1246	-0.0766264	0.418857	0.26839	0.244797
ATRIP	Q8WXE1;A0A0U1RQJ8;A0A0U1RQW3;A0A0U1RRM7	0.101505	2042	0.247079	0.237345	0.236076	0.566805
ATRN	O75882	-0.1121	6345	0.377024	0.114212	-0.122785	0.802708
ATRX	P46100;A0A096LNL6;A0A096LNL9;A0A096LNN3;A0A096LNW1	-0.157733	7096	0.116107	0.241828	-0.21288	0.237983
ATXN1	P54253	0.00256427	3916	-0.4188	0.0275418	0.169729	0.614603
ATXN10	Q9UBB4;A0A1W2PQD2	0.115368	1830	-0.109637	0.161336	0.222168	0.393308
ATXN1L	P0C7T5	0.0413062	3104	0.000384768	0.998357	0.182249	0.693992
ATXN2	Q99700;F8VQP2;F8WB06;A0A2R8Y5A6;A0A2R8Y7E6;A0A2R8Y7P6;A0A2R8YDM9;A0A5F9ZHW5;A0A5F9ZHX3;A0A5F9ZI57;F8W0B5;H0YH87;V9GY86	0.165834	1171	0.125743	0.115902	0.104861	0.625957
ATXN2L	Q8WWM7;H3BUF6;H3BSK9	0.444546	59	0.013867	0.829567	0.196713	0.254472
ATXN7	O15265;A0A2R8YDD6	-0.0665686	5464	0.153871	0.519885	-0.172252	0.72299
ATXN7L3B	Q96GX2	0.09128	2208	0.23034	0.09697	0.453952	0.389561
AUH	Q13825	-0.228016	7874	0.256612	0.113397	-0.343831	0.551533
AUP1	Q9Y679	0.286122	357	-0.0894738	0.44227	0.616262	0.0077737
AVEN	Q9NQS1	0.0465001	3010	0.124107	0.088014	-0.029962	0.962969
AVL9	Q8NBF6;B8ZZW5;H7C0I1	0.1463	1412	-0.0532247	0.482017	-0.119901	0.695211
AZI2	Q9H6S1;C9JVK8	0.0189445	3546	-0.368441	0.592098	0.111546	0.744124
B2M	P61769;F5H6I0;H0YLF3	0.236607	593	0.317932	0.527663	0.597804	0.283139
B3GLCT	Q6Y288	-0.35886	8300	0.290903	0.0668628	-0.600552	0.0576649
B3GNT2	Q9NY97	0.184185	1009	0.158264	0.369007	0.171884	0.789623
B4GALT1	P15291;Q86XA6	-0.219193	7787	0.236286	0.153899	-0.290141	0.564329
B4GALT3	O60512	0.295666	327	-0.000325935	0.998357	0.799167	0.0382286
B4GALT7	Q9UBV7;D6RJI5;H0Y9D6	-0.170968	7287	-0.0639909	0.783244	-0.437589	0.309408
BABAM1	Q9NWV8;J3KQS6	0.0831571	2334	0.130455	0.188466	0.186429	0.365857
BABAM2	Q9NXR7	0.0454465	3027	0.0294949	0.56035	0.109313	0.698804
BACH1	O14867	-0.283348	8148	-0.118325	0.490638	-0.28351	0.245924
BAD	Q92934	-0.214292	7743	-0.0295758	0.86456	-0.384906	0.242401
BAG1	Q99933;C9JYK5;J3QTA2;A0A0U1RQD7;C9J9Y9;F1LLU6	-0.0639101	5408	0.193617	0.0431961	-0.0454196	0.944832
BAG2	O95816	-0.128049	6615	-0.702463	0.53214	0.225784	0.660239
BAG3	O95817	-0.105201	6238	0.350875	0.0408812	-0.0599905	0.938347
BAG4	O95429;H0YBT1	0.00537712	3839	-0.0603673	0.673932	-0.0840289	0.790881
BAG5	Q9UL15	-0.198451	7607	0.136714	0.145335	-0.344582	0.0786302
BAG6	P46379;A0A024RCR6;A0A0G2JJM1;A0A0G2JK23;A0A0G2JL47;A0A7I2V508;A0A7P0MQS5;F6S6P2;X6REW1	0.095938	2143	-0.0111783	0.842219	0.00949392	0.970022
BAIAP2L1	Q9UHR4	-0.0630807	5391	0.364086	0.0809433	1.27414	0.11719
BAK1	Q16611	0.113461	1867	0.320374	0.0702749	0.792889	0.0528707
BANF1	O75531	0.100562	2064	0.118873	0.271683	0.0739442	0.922319
BANP	Q8N9N5;A0A804HKG3;B4DE54	-0.0789481	5719	-0.00082752	0.996505	-0.103029	0.627757
BAP1	Q92560;F8W6N3	-0.0833897	5815	0.0389996	0.783908	-0.15846	0.820867
BARD1	Q99728;A0A087X2H0	0.0543807	2866	0.106821	0.367085	0.337484	0.499273
BASP1	P80723	-0.131957	6689	0.180655	0.328065	-0.436572	0.678607
BAX	Q07812;H0YA56;I6LPK7	0.299853	313	-0.206668	0.120606	0.615051	0.0113875
BAZ1A	Q9NRL2	0.0205513	3505	-0.0943226	0.551013	0.0440492	0.925763
BAZ1B	Q9UIG0	0.226922	650	0.156283	0.0997855	0.217112	0.461175
BAZ2A	Q9UIF9;F8VU39;J3KPG5;A0A0C4DGI9	0.114737	1842	0.162159	0.0707396	0.109811	0.672809
BBC3	Q9BXH1	-0.0751787	5648	0.162672	0.807186	-0.313883	0.484371
BBX	Q8WY36;C9J8D0;C9JA69;C9JSH4;C9JYU6;C9JZA0;C9K0D1	-0.192625	7559	-0.0476858	0.551787	-0.25143	0.382217
BCAP31	P51572;A0A2R8Y5M6;C9J0M4;C9JMD7;C9JQ75;C9JSP1	-0.0468967	5052	-0.0135624	0.930407	0.237232	0.676994
BCAR1	P56945;A0A2R8Y596;A0A2R8Y4C2;A0A2R8Y5C9;A0A2R8Y5E4;A0A2R8Y6M6;A0A2R8Y8C4;A0A2R8YFK2;A0A2R8YFS8	-0.240974	7951	0.264057	0.0412981	-0.361757	0.567205
BCAS2	O75934	0.231704	620	-0.0225487	0.834532	0.261704	0.14566
BCAS3	Q9H6U6;K7ESE9	0.00854678	3775	-0.115694	0.123162	0.0238147	0.951175
BCAT2	O15382;M0QXF9;M0QZ10;M0QZP4;B3KSI3	-0.09122	5958	0.0632907	0.822898	0.0544853	0.936732
BCCIP	Q9P287	0.0802574	2383	0.118042	0.0874649	-0.0450143	0.915672
BCDIN3D	Q7Z5W3	0.150055	1362	0.222221	0.597688	-0.104786	0.870516
BCKDHA	P12694;F5H5P2	-0.0735423	5609	0.265403	0.0498183	-0.00418483	0.995883
BCKDHB	P21953	-0.132676	6704	0.343742	0.0368877	0.112117	0.895136
BCKDK	O14874;H3BS02;H3BTL2	-0.0506315	5114	0.150319	0.118964	0.0150567	0.983976
BCL10	O95999;A0A087WWW9	-0.134326	6738	-0.524752	0.0270075	-0.400765	0.264988
BCL11A	Q9H165;A0A2U3TZJ5	-0.187365	7501	-0.130687	0.58112	0.0494564	0.962544
BCL2	P10415;A0A7I2V3S7;A0A7I2V5Q7	-0.369212	8305	-0.343084	0.232783	-0.687833	0.276377
BCL2L1	Q07817;Q5TE64;A0A7I2V597;Q5QP56;Q9H1R6	0.0726373	2524	-0.368944	0.0383847	0.0159672	0.982355
BCL2L11	O43521	-0.024691	4574	0.0692169	0.615141	0.641758	0.242464
BCL2L13	Q9BXK5;A0A087WW80;A0A0A0MR90;E9PDD6;F2Z2C3;F6VJB4	-0.0103365	4227	0.0842649	0.426422	0.372363	0.122367
BCL7B	Q9BQE9;F2Z3H6;F8WDZ4;F8WE18	0.273185	403	-0.0928315	0.225871	0.257219	0.382268
BCL7C	Q9BQE9;Q4VC05;Q8WUZ0;F2Z3H6;F8WDZ4;F8WE18;I3L1Q2;I3L4D5	-0.128951	6627	0.0355675	0.70052	-0.229934	0.330984
BCL9	O00512;A0A804HI55;A0A804HIV1	0.378366	113	0.0610947	0.381307	0.903933	0.000248201
BCL9L	Q86UU0;A0A087WZX0	0.0555386	2844	0.742715	0.275749	-0.100506	0.871614
BCLAF1	Q9NYF8;A0A1W2PQ43;E9PJA7;E9PK09;E9PK91;E9PKI6;E9PQN2;H0YF00	0.150146	1360	-0.033897	0.492319	0.0328264	0.920833
BCOR	Q6W2J9;A0A5F9ZGX7;H7BYY2;H7BZ37;H7C231;H7C2V9	0.213192	755	0.0357941	0.623607	0.17009	0.628897
BCORL1	Q5H9F3	0.141987	1474	0.277816	0.214482	0.935678	0.124999
BCR	P11274	-0.177281	7361	-0.188608	0.071742	-0.253025	0.326705
BCS1L	Q9Y276;C9J1S9;C9J8G3	-0.125166	6567	-0.0905459	0.589917	0.0749846	0.890719
BDH1	Q02338;E9PCG9	-0.0620658	5372	0.152109	0.261177	0.380324	0.509666
BDH2	Q9BUT1;D6R9U8;D6RBF6;D6RFG2;D6RIR6	-0.1094	6309	-0.0103294	0.954935	-0.225798	0.759609
BDP1	A6H8Y1;A0A0G2JNU3	0.0609116	2743	0.00815195	0.984149	0.599757	0.436472
BECN1	Q14457;E7EV84;K7ELY9	-0.171607	7293	0.20017	0.0427932	-0.328695	0.110282
BEND3	Q5T5X7	0.0232199	3450	-0.0640403	0.378089	0.360833	0.600384
BET1L	Q9NYM9;A0A0C4DH16;B8ZZS0;E9PQJ6;H7BXT7	-0.0279899	4649	0.0604419	0.693021	-0.0774594	0.899028
BHLHA15	Q7RTS1	-0.153173	7029	0.377589	0.0847728	-0.693595	0.129745
BICD1	Q96G01;A8MVZ6	-0.168058	7257	0.234322	0.15054	0.104701	0.913388
BICD2	Q8TD16	0.363275	141	0.179134	0.0387777	0.216238	0.345306
BICRA	Q9NZM4;A0A087WWH3	-0.047532	5067	-0.00494654	0.968187	-0.315981	0.276368
BICRAL	Q6AI39	0.032936	3264	-0.0615101	0.63238	-0.0617923	0.874989
BID	P55957	-0.105577	6248	-0.0635339	0.691379	-0.0667141	0.886406
BIN2	Q9UBW5;S4R418	-0.0556105	5227	0.211528	0.160898	-0.176197	0.688247
BIN3	Q9NQY0;E5RHU4;H7BYV6	-0.161084	7156	-0.288731	0.403204	-0.0768038	0.889127
BIRC2	Q13489;Q13490;A0A669KBC7;E9PMH5;E9PQZ9;H0YDY3	0.0485999	2975	0.0966915	0.253864	0.106795	0.789043
BIRC3	Q13489;A0A669KBC7	-0.244008	7963	-2.59086	0.331219	-0.561215	0.587021
BIRC5	O15392;A0A0B4J1S3;H3BLT4;K7EMW2	0.304294	304	0.29494	0.0347605	0.619343	0.160617
BIRC6	Q9NR09;A0A3B3IUB9;A0A8V8TQB4;A0A8V8TR92;H7C094;H7C3P0	0.189124	965	0.0748312	0.314625	0.0163463	0.953314
BLM	P54132;A0A3B3IT82;A0A7P0TBM9;H0YNU5	0.053257	2892	0.0312641	0.769054	0.140719	0.65833
BLMH	Q13867;K7ESE8	0.146669	1402	-0.156153	0.237687	0.157564	0.611322
BLNK	Q8WV28;A0A8Q3SIR3;A0A8Q3SIW1	-0.151365	7009	-0.139984	0.652596	-0.819445	0.0744015
BLOC1S1	P78537;A0A087WSV2;F8VP73;F8W036;F8W099;F8W606;G8JLQ3	-0.158019	7098	0.0409095	0.714871	-0.323152	0.0608725
BLOC1S2	Q6QNY1;A0A087X1N6;J3QRU7	-0.0950939	6036	-0.0793164	0.496722	-0.059206	0.872958
BLOC1S3	Q6QNY0;K7EN58	0.04818	2985	-0.0388237	0.766377	0.00553002	0.987364
BLOC1S4	Q9NUP1	-0.0529191	5165	-0.0930503	0.140918	-0.326976	0.558258
BLOC1S5	Q8TDH9;A0A0A0MTN6;A0A0D9SEU2;G5E931	-0.15755	7092	-0.024414	0.90332	-0.1338	0.619535
BLOC1S6	Q9UL45;H3BST1;H3BMT8;H3BR42;H3BRA4	0.0533502	2890	-0.0212346	0.84707	-0.0240916	0.958105
BLVRA	P53004	-0.0415868	4928	0.092512	0.312251	0.191629	0.83766
BLVRB	P30043;A0A2R8YEP4	0.0971944	2127	0.0880622	0.384368	0.595726	0.215471
BLZF1	Q9H2G9	0.301108	311	-0.906896	0.177487	0.420808	0.0479148
BMF	Q96LC9	-0.324708	8254	-0.413383	0.117798	-0.254072	0.739643
BMS1	Q14692	-0.0297088	4684	-0.0317325	0.691031	-0.210639	0.386054
BNIP1	Q12981	-0.0953853	6042	-0.151703	0.214482	0.0805767	0.822846
BNIP2	Q12982;H7C096	0.113879	1859	0.110692	0.663786	-0.000211807	0.999838
BOD1L1	Q8NFC6;H0Y9Y2	-0.08768	5893	-0.11197	0.238851	-0.160201	0.283139
BOLA1	Q9Y3E2	0.0394574	3142	-0.164072	0.153899	0.583983	0.0105719
BOLA3	Q53S33	0.124174	1720	0.284395	0.0769659	0.45525	0.190948
BOP1	Q14137	-0.0531035	5167	0.127163	0.176667	-0.0843754	0.818238
BORCS5	Q969J3;G3V1P3	-0.0161048	4374	0.101297	0.202367	-0.167455	0.584671
BORCS6	Q96GS4	-0.0427985	4963	0.0610356	0.486796	-0.125151	0.666937
BORCS8	Q96FH0	-0.0250986	4585	-0.0909892	0.707842	-0.160714	0.549893
BPGM	P07738	-0.00568935	4122	0.0857667	0.329334	0.700666	0.352427
BPHL	Q86WA6;B4DML3;Q49AI2	-0.115066	6396	0.238645	0.101887	0.364515	0.427055
BPNT1	O95861;A6NF51	0.332841	203	0.0454676	0.484572	0.990203	0.000148379
BPNT2	Q9NX62;H0YB38	0.0436343	3061	0.127765	0.179251	0.360055	0.417197
BPTF	Q12830;A0A2R8Y7Q1;E7ETD6;E9PE19;F5GXF5	0.178532	1050	-0.0492968	0.46892	0.104909	0.506133
BRAF	P15056;A0A2U3TZI2	0.078715	2406	0.00862638	0.916516	0.247988	0.297764
BRAP	Q7Z569;J3KNN7	0.210058	781	0.120715	0.112311	0.193882	0.559845
BRAT1	Q6PJG6	0.211214	772	-0.0910103	0.457232	0.274634	0.283139
BRCA1	P38398;Q5YLB2	0.0669104	2625	-0.0837774	0.617385	0.815652	0.25255
BRCC3	P46736;X6RJS7	-0.0845579	5838	0.0969455	0.30469	0.116807	0.645183
BRD1	O95696	-0.131648	6681	-0.0718951	0.584855	-0.0622025	0.827158
BRD2	P25440;H0Y6K2;A0A0G2JHN8;A0A0G2JK44;A0A140T9E9;A0A140T9I1	0.227481	646	0.128201	0.143885	0.132999	0.53202
BRD3	Q15059	-0.206491	7679	-0.440835	0.0427932	-0.253516	0.26017
BRD4	O60885	-0.0237442	4546	0.0357465	0.550935	-0.0597147	0.788749
BRD7	Q9NPI1	-0.0173516	4402	-0.00977924	0.898567	-0.0284279	0.905695
BRD8	B5MCW3;H7C127;H7C128;H7C179	0.168871	1142	0.219499	0.174702	0.184908	0.28543
BRD9	Q9H8M2	0.0265697	3389	-0.0770021	0.429218	-0.158067	0.538226
BRF1	Q92994	-0.0390496	4870	0.434037	0.200189	0.0851497	0.916002
BRI3BP	Q8WY22;A0A5F9ZHY7	0.0723463	2537	-0.443819	0.303237	0.405027	0.652871
BRIX1	Q8TDN6	0.0298229	3325	-0.0463269	0.577401	-0.0512213	0.91978
BRK1	Q8WUW1	-0.122874	6527	0.0144799	0.897743	-0.392807	0.154441
BRMS1	Q9HCU9;E9PJF5;G5E9I4;H0YCF7	-0.0919082	5974	0.1979	0.202679	-0.118147	0.811782
BRMS1L	Q5PSV4;H0YHD0	0.179376	1041	0.016127	0.896127	0.09727	0.868177
BROX	Q5VW32;F5GXQ0;Q5VW33	0.347266	176	0.0660457	0.489852	1.01869	8.48593994386123e-06
BRPF1	P55201;A0A5F9ZH11;A0A5F9ZHW9;A0A5F9ZHX4;A0A804HI52;A0A804HIN1;A0A804HJV3;A0A804HKK9;A0A804HKY8;A0A804HL48;A0A8C8KWW5;A0A8C8L8G4;C9JHC0	-0.22672	7861	-0.0640544	0.507687	-0.152427	0.417624
BRPF3	Q9ULD4;E9PI60;E9PSF3;F6XDC4;H0Y7B4	0.114555	1849	-0.237958	0.182976	0.314559	0.509246
BSDC1	Q9NW68	0.00249681	3920	-0.000867584	0.996311	0.167503	0.600797
BSG	P35613;A0A087WUV8;A0A7P0TA85;A0A7P0TB04;A0A7P0T8A7;I3L192;R4GMX5;R4GN83	-0.0245591	4569	-0.0778173	0.598694	-0.251487	0.536089
BST2	Q10589	-0.0437308	4982	0.28309	0.0408812	-0.586149	0.177783
BTAF1	O14981	0.146413	1408	-0.0249992	0.721498	0.0132796	0.965233
BTBD2	Q9BX70;K7ENV9	-0.0575699	5263	0.51879	0.0327417	0.0107738	0.980172
BTD	P43251;A0A5F9ZH15;A0A5F9ZH80	-0.147252	6948	0.328536	0.130993	0.17658	0.90824
BTF3	P20290;D6RDG3;A0A7I2V3T6;A0A7I2V5Y3;A0A7I2YQL2;H0Y9Y1	0.204753	817	0.180234	0.114212	0.207096	0.63505
BTF3L4	Q96K17;E9PL10	0.138125	1534	0.204147	0.0427029	-0.0141977	0.980172
BTN3A2	P78410;E9PRR1;E9PRX1	-0.00906465	4201	-2.3492	0.253495	0.315052	0.899926
BUB1B	O60566	0.0965717	2135	0.168243	0.0585785	0.517419	0.627349
BUB3	O43684;J3QSX4;J3QT28	0.139716	1518	0.0628793	0.300776	0.042222	0.849147
BUD13	Q9BRD0	-0.0598905	5324	0.0135635	0.850765	-0.0681504	0.827865
BUD23	O43709;H7C0G4	0.0514176	2923	-0.0221798	0.780987	-0.169769	0.74769
BUD31	P41223	-0.0833363	5812	-0.0148291	0.889226	-0.173782	0.467941
BYSL	Q13895	0.160146	1231	0.131156	0.113493	0.322122	0.411803
BZW1	Q7L1Q6;C9IZ80	0.168954	1141	0.00102758	0.98935	-0.0711388	0.783242
BZW2	Q9Y6E2;B5MCE7;B5MCH7;E7ETZ4;Q75MG1	0.182709	1019	-0.105436	0.585371	0.212571	0.532122
C11orf54	Q9H0W9;A0A087WT99;A0A1W2PRB8;E9PPB5;E9PQS1;E9PJU8	-0.151109	7002	0.187523	0.0679237	-0.299335	0.389304
C11orf68	Q9H3H3	0.0130726	3672	-0.122652	0.0759201	0.0363443	0.943059
C11orf98	A0A494BXY3;E9PLD3;E9PRG8	-0.0860829	5866	-0.388884	0.141551	-0.398616	0.230269
C12orf29	Q8N999	-0.0157905	4363	0.00521264	0.97081	0.00806402	0.988072
C12orf4	Q9NQ89	-0.159612	7130	0.271759	0.100232	-0.614247	0.680095
C12orf57	Q99622;F5GXW5;U3KQ07	0.161682	1211	0.132681	0.380945	0.428867	0.271158
C15orf39	Q6ZRI6;H3BMJ2	-0.036264	4814	-0.179576	0.126264	0.0271629	0.961578
C15orf40	Q8WUR7;H0YAC3;H3BMR1	-0.0346218	4775	0.113481	0.554789	-0.00117153	0.998442
C17orf75	Q9HAS0;J3KRR1;J9JIC5;K7EII1;K7EIQ2;K7ERX0	-0.198905	7612	0.0932115	0.355192	-0.353668	0.185579
C17orf80	Q9BSJ5;I3L072	0.0419026	3093	-0.054343	0.874474	0.0288142	0.958267
C18orf21	Q32NC0;A0A087X0E7	-0.100527	6147	-0.172337	0.491729	-0.313796	0.671382
C18orf25	Q96B23;A0A087WVF1;K7EQH1	-0.0835476	5818	-0.0407981	0.877453	0.146937	0.652217
C18orf32	Q8TCD1	0.0465959	3008	-0.790034	0.290644	0.374118	0.414214
C19orf12	Q9NSK7;A0A8C8PZE2;F8W6J3;K7EPS8	0.024041	3436	-0.34362	0.111907	0.0183776	0.982073
C19orf25	Q9UFG5;A0A087WUU5;E7EP72;K7EK56;K7ELZ1;K7EQW1;K7ER12	-0.136959	6793	0.315087	0.0531877	-0.0202917	0.961208
C19orf47	Q8N9M1;A0A804HLH2;J3QKY6;J3QKZ5;J3QS16;J9JIE4	0.0590919	2789	-0.0866587	0.269802	-0.0887927	0.794401
C19orf53	Q9UNZ5	-0.101582	6170	0.075603	0.889226	-0.275263	0.453598
C1D	Q13901;J3KPZ4	0.00488655	3855	-0.182465	0.242979	-0.230041	0.409194
C1GALT1	Q9NS00	-0.103559	6202	0.00835549	0.97181	-0.291103	0.543888
C1GALT1C1	Q96EU7	-0.159568	7128	0.221742	0.196311	-0.379373	0.44963
C1orf109	Q9NX04;V9GY35;V9GYI2;V9GYN4;V9GYQ8;V9GYT8	-0.130284	6655	0.125478	0.252881	-0.363438	0.17647
C1orf122	Q6ZSJ8	0.064585	2672	-0.118309	0.558664	-0.0997373	0.749117
C1orf131	Q8NDD1;Q5TBH9;Q5TBI2	0.0339871	3243	0.0866241	0.40093	-0.253438	0.562849
C1orf174	Q8IYL3;A0A7P0T887	0.00265199	3909	0.276647	0.346902	-0.0115631	0.985768
C1orf198	Q9H425;E5RFY9	-0.0776444	5692	0.161401	0.232171	-0.178803	0.854282
C1orf43	Q9BWL3;X6R6S3	-0.0463662	5044	0.200022	0.430542	0.0211289	0.976081
C1orf50	Q9BV19	0.175826	1073	0.0539386	0.618445	-0.125126	0.67512
C1orf52	Q8N6N3	0.111456	1892	-0.0729572	0.369007	0.0972861	0.770609
C1QBP	Q07021;I3L3B0;I3L3Q7	0.0132404	3669	0.0853	0.686348	0.362567	0.551896
C20orf27	Q9GZN8;H7BYU9	-0.0188923	4433	-0.0645853	0.409487	0.287321	0.622956
C2CD2L	O14523;E9PK05	-0.015384	4354	-0.12022	0.486501	0.126589	0.752271
C2CD3	Q4AC94;A0A7P0T883;A0A7P0T8V8;A0A7P0Z475;A0A7P0Z4J2;H0YG44;H7BZB4;H7C288	-0.199229	7615	-0.0371325	0.88132	-0.096652	0.780972
C2CD5	Q86YS7;H0YFC4	-0.062079	5373	0.0603115	0.585123	0.00956679	0.97795
C2orf49	Q9BVC5;C9J4K0	0.0251441	3414	-0.0094274	0.906747	0.203401	0.678237
C2orf69	Q8N8R5	0.14431	1437	-0.0546846	0.791137	0.138265	0.695809
C2orf76	Q3KRA6	0.166872	1161	0.141527	0.102803	0.183732	0.699095
C3	P01024;A0A8Q3WLS3;A0A8Q3WM02	-0.229818	7889	0.320683	0.1048	-0.595988	0.363059
C3orf38	Q5JPI3	0.208946	789	-0.165804	0.366756	0.0969426	0.810348
C5orf22	Q49AR2	0.0279287	3363	-0.056504	0.676274	-0.315817	0.400974
C5orf24	Q7Z6I8;H0YAE0	-0.123992	6542	-0.0334931	0.850765	-0.159154	0.673044
C6orf47	O95873	0.165418	1176	0.140788	0.460115	0.226771	0.826439
C6orf89	Q6UWU4	-0.00759565	4167	-0.185906	0.46924	-0.348789	0.622785
C7orf25	Q9BPX7	-0.064732	5428	0.00751743	0.957875	0.0223486	0.954726
C7orf50	Q9BRJ6;C9JQV0;H7C0T1;H7C2R9	-0.0650412	5434	0.0116494	0.960745	-0.252857	0.509246
C8orf33	Q9H7E9;A0A3B3IRR6;A0A3B3IT54;A0A3B3ITA3	0.0177333	3570	0.0774914	0.743584	0.0680473	0.893282
C8orf82	Q6P1X6;H0YF29	-0.158923	7115	-0.620998	0.553688	0.161698	0.822846
C9orf40	Q8IXQ3	-0.0406453	4910	-0.133596	0.545568	0.343405	0.679399
C9orf64	Q5T6V5	-0.0980966	6106	-0.029917	0.979846	-0.0447765	0.913583
C9orf78	Q9NZ63	-0.00062226	3988	-0.14134	0.129865	-0.175076	0.528548
C9orf85	Q96MD7;F6X0R3	-0.134282	6737	0.424715	0.428308	-0.0811299	0.86808
CA13	Q8N1Q1	-0.00408293	4080	-1.13396	0.0600524	0.0252036	0.976123
CA2	P00918;E5RID5;E5RK37	0.0232888	3448	1.6064	0.341734	0.969264	0.258797
CA8	P35219	0.357793	154	-0.418895	0.0536543	0.690682	0.448793
CAAP1	Q9H8G2;A0A3B3ISJ3	0.0626933	2705	0.250475	0.0308707	0.0522484	0.896557
CAB39	Q9Y376;Q9H9S4;B7ZBJ4;Q5TAW7	-0.0689781	5521	-0.243919	0.037109	-0.133369	0.600829
CAB39L	Q9H9S4;B7ZBJ4;Q5TAW7	0.152073	1329	-0.0158705	0.947826	-0.0108138	0.988602
CABIN1	Q9Y6J0;A0A087WWW8	-0.184215	7454	-0.0319368	0.763998	0.0180316	0.962969
CACTIN	Q8WUQ7;K7ENY9;K7EIU6	0.0322347	3280	0.0813941	0.303618	-0.0885062	0.694595
CACUL1	Q86Y37	0.00582695	3825	-0.235573	0.187703	0.0272262	0.931867
CACYBP	Q9HB71	0.611928	4	0.147944	0.0975327	1.10858	7.68501322923929e-10
CAD	P27708;F8VPD4;H7C2E4	0.0901763	2222	-0.119274	0.0738977	0.124484	0.632854
CADM1	Q9BY67;A0A087X0T8;A0A087X1W8;A0A0A0MTJ8;X5DQS5	-0.0537214	5184	-0.224323	0.121356	-0.73461	0.425812
CADPS2	Q86UW7;F8W8P5;H7BYR4	-0.0106155	4233	0.143038	0.479264	-0.304133	0.536022
CALCOCO1	Q9P1Z2	-0.187894	7507	0.0687809	0.57568	-0.133398	0.769136
CALCOCO2	Q13137;D6REB0	0.0356067	3206	0.117345	0.246029	-0.0754224	0.86053
CALR	P27797;A0A7P0T861;K7EJB9;K7EL50	-0.0401389	4897	0.358895	0.0308089	0.550658	0.638947
CALU	O43852;H0Y875	0.190527	950	0.278026	0.0270075	0.484995	0.276368
CAMK1D	Q8IU85	-0.00196435	4026	0.31217	0.0408812	-0.272796	0.490087
CAMK2D	Q13557;E9PBG7;E9PF82;A0A8V8TN60;A0A8V8TN65;A0A8V8TN88;A0A8V8TNA1;A0A8V8TNA7;A0A8V8TND4;A0A8V8TPJ8;A0A8V8TPK3;A0A8V8TPY4;D6R938;H0Y9J2	-0.279257	8133	-0.0433077	0.607009	-0.345385	0.720979
CAMK4	Q16566	-0.150188	6988	-0.189521	0.860831	-0.802761	0.358439
CAMKK2	Q96RR4;F5GZ00	-0.0420018	4942	0.18544	0.0899165	-0.0160031	0.978882
CAMLG	P49069;A0A7I2V518	0.0462395	3012	-0.280228	0.293302	0.42861	0.0892042
CAMSAP1	Q5T5Y3	0.119535	1780	-0.0322538	0.769955	-0.0594075	0.822103
CAMSAP2	Q08AD1	0.111465	1891	0.128055	0.614968	0.0425803	0.956487
CAND1	Q86VP6;A0A0C4DGH5	0.177282	1059	-0.0499812	0.484209	0.0489349	0.825405
CANT1	Q8WVQ1;K7EN15	0.13476	1571	0.242399	0.22543	0.211124	0.472491
CANX	P27824;A0A7P0T840;A0A7P0T8G1;A0A7P0T937;A0A7P0T9L0;A0A7P0TAE9;A0A7P0TAR9;A0A7P0TB65;A0A7P0Z484;A0A7P0Z4D6;D6RAU8;A0A7P0T8N1;A0A7P0TAN9;A0A7P0Z4H2	0.0691708	2591	0.0363635	0.816186	0.32709	0.428046
CAP1	Q01518	-0.113838	6378	-0.0710503	0.242827	-0.117083	0.823205
CAPG	P40121;A0A979HLS1;A0A979HLS2;B8ZZL6;E7ENU9	0.0228563	3460	-0.801049	0.381174	-0.0632081	0.930896
CAPN1	P07384;E9PIA9;E9PJA6;E9PJJ3;E9PLC9;E9PLX0;E9PMC6;E9PQB3;E9PRM1;E9PSA6	0.0414198	3103	0.0347665	0.687727	-0.274953	0.230558
CAPN15	O75808	-0.254841	8025	0.0233561	0.828431	-0.285941	0.413509
CAPN2	P17655	0.491136	29	-0.146836	0.0774604	1.04315	0.00407272
CAPN7	Q9Y6W3	-0.278386	8130	0.122704	0.151301	-0.320791	0.137667
CAPRIN1	Q14444;E9PLA9;G3V153	-0.00649696	4140	0.137763	0.0827434	0.426115	0.647605
CAPZA1	P52907	-0.0778364	5699	0.0375101	0.614836	-0.0505781	0.895136
CAPZA2	P47755;C9JUG7;F8W9N7	-0.0785378	5710	0.189653	0.0874649	-0.329261	0.160057
CAPZB	P47756;A0A6I8PRV6;B1AK85;B1AK87;B1AK88	-0.164676	7209	0.104973	0.226982	-0.141612	0.627731
CARD11	Q9BXL7	0.185144	996	-0.26377	0.299674	0.385864	0.559536
CARD16	Q5EG05;A0A8I5KS59	0.0386311	3161	0.239795	0.363163	-0.0514704	0.960568
CARD19	Q96LW7	0.128366	1651	0.0950004	0.570142	0.531937	0.157984
CARD8	Q9Y2G2	0.248435	517	1.46211	0.059766	0.0540986	0.906431
CARHSP1	Q9Y2V2;H3BNU9;H3BPY5;H3BSW7;H3BTK3;H3BUY4;I3L3X8	0.205419	815	0.0645016	0.601665	0.540118	0.185094
CARM1	Q86X55;K7EQA8	0.101681	2040	-0.153231	0.0766041	-0.0600265	0.886277
CARMIL1	Q5VZK9;A0A0U1RQQ1;A0A8V8TRE2	-0.349724	8291	0.0605175	0.812987	-1.00492	0.0245864
CARMIL2	Q6F5E8;A0A8Q3SIB7;A0A8Q3SII9;A0A8Q3WKY0	-0.0446353	5002	-0.0164828	0.987011	-0.296968	0.317155
CARNMT1	Q8N4J0;Q5T8U9	0.213576	753	-0.115458	0.22233	0.521627	0.182566
CARS1	E9PLP0	-0.136954	6791	-0.0379607	0.732998	-0.241572	0.481304
CARS2	Q9HA77;A0A087WWV1;H0YFF0	-0.208596	7691	0.353337	0.0545487	-0.15733	0.695809
CASC3	O15234	0.100489	2067	0.0437469	0.632726	-0.00815757	0.981441
CASK	O14936;A0A2R8YE77;A0A2R8YEJ7;A0A2R8YEK3;A0A2R8YFN5;A0A2R8YGH2;A0A2U3TZM1;A0A2U3TZM4;A0A2U3TZN6;A0A7I2RJN6;Q5JS79	-0.109642	6312	0.0142044	0.850765	-0.400083	0.417779
CASP1	P29466;A0A8Q3SIY2;G3V169	0.125865	1692	-0.333605	0.188835	-0.334383	0.48642
CASP10	Q92851	0.0622078	2717	0.172651	0.0717827	-0.109242	0.850242
CASP2	P42575	0.182424	1020	0.0844595	0.411504	0.22993	0.618345
CASP3	P42574	0.404519	89	0.0151499	0.85336	0.532436	0.160057
CASP6	P55212	0.20836	791	0.0306643	0.815295	0.224944	0.581658
CASP7	P55210;A0A0A0MRL7;Q5SVL2;A0A5F9ZHZ6	0.0343894	3232	0.0637803	0.384357	-0.382588	0.208597
CASP8	Q14790;H7C0E2;A0A8Q3SID9;A0A8Q3WKY8;C9JB29	-0.0578888	5272	0.0788018	0.476044	-0.099339	0.713595
CASP9	P55211;H0Y6Y2	-0.0274205	4637	0.17743	0.0937433	0.287637	0.545962
CAST	A0A0C4DGB5;A0A6Q8PGN6;A0A6Q8PH20;F8W7E0;H0Y944;H0YA91;D6RBR1;D6RGF7;E7EN75;E9PSG1	0.0146645	3637	0.544764	0.0783628	-0.123063	0.740713
CAT	P04040	-0.116162	6416	0.0159826	0.839904	0.0231552	0.981441
CAV1	Q03135	-0.198095	7604	0.313197	0.756019	-0.759149	0.26848
CBFA2T3	O75081;H3BNH2	-0.0118401	4263	0.493403	0.368413	0.446418	0.480486
CBFB	J3KTD8	0.152445	1324	-0.213694	0.146233	0.168816	0.521586
CBL	P22681;A0A0U1RQX8;A0A0U1RR39;A0A1B0GW38	0.0626086	2708	0.00471323	0.943359	0.147029	0.72299
CBLB	Q13191;A0A2R8Y5E1;A0A2R8Y8D8;A0A2R8YFD4	-0.0595004	5310	-0.0406865	0.752862	-0.513149	0.494488
CBLL1	Q75N03;A0A8V8TMY5;C9J2P9	-0.111852	6338	0.134748	0.132717	-0.239382	0.487022
CBR1	P16152	0.215349	743	-0.572132	0.553773	-0.013905	0.98282
CBR4	Q8N4T8	-0.160079	7140	0.179686	0.460023	-0.0143894	0.983976
CBX1	P83916;B5MD17;J3KS05	-0.110897	6327	0.136135	0.157303	-0.27938	0.4611
CBX3	Q13185	0.13625	1550	0.124369	0.0844519	0.112868	0.710642
CBX4	O00257	0.135428	1560	0.00274093	0.977627	-0.0370144	0.945173
CBX5	P45973	0.198764	870	-0.0423072	0.476547	0.336425	0.259718
CBX6	O95503;B0QXZ6	-0.138205	6812	0.000641298	0.99887	-0.0156844	0.986034
CBX8	Q9HC52;C9J6K3;C9JM54	0.097296	2124	-0.00863797	0.935014	0.360752	0.291815
CC2D1A	Q6P1N0;K7EJY5	0.192489	925	0.0187112	0.84396	0.113459	0.648589
CC2D1B	Q5T0F9;H0Y517;H7C1U3	0.166498	1164	0.0160942	0.874826	-0.0286878	0.923056
CCAR1	Q8IX12;A0A0C4DGG8;F5H1H2;F5H2E6;F5H3E1	0.0823383	2349	0.031144	0.684889	0.0224123	0.913372
CCAR2	Q8N163;G3V119;H0YB24	0.0890735	2245	0.0426421	0.406156	-0.0246004	0.947602
CCDC102A	Q96A19	-0.172007	7299	-0.0886692	0.511406	-0.622505	0.125514
CCDC115	Q96NT0;F8WCZ3	0.0210451	3496	0.251201	0.0713946	0.124747	0.718842
CCDC117	Q8IWD4;B0QYH3	0.101172	2052	0.227568	0.0458092	0.154638	0.703886
CCDC12	Q8WUD4;C9JUN5;J3KR35;S4R331	0.244065	541	-0.114954	0.197836	0.243324	0.325069
CCDC124	Q96CT7	0.0558049	2839	0.148757	0.188682	-0.137569	0.682726
CCDC127	Q96BQ5	-0.0905971	5942	-0.0659862	0.676833	0.298456	0.521322
CCDC134	Q9H6E4	-0.120817	6494	0.316475	0.0270075	-0.192573	0.65833
CCDC137	Q6PK04;I3L0U5	-0.0606566	5343	0.0530513	0.782404	-0.456896	0.0140914
CCDC174	Q6PII3	-0.0295719	4681	-0.0691196	0.600928	0.120653	0.745953
CCDC186	Q7Z3E2;A0A0C4DFU7	0.282999	369	-0.0627948	0.56572	0.00547212	0.985264
CCDC22	O60826	-0.228492	7878	-0.023916	0.718348	-0.352623	0.024481
CCDC25	Q86WR0	-0.144515	6909	-0.0231132	0.800631	-0.410007	0.0443659
CCDC28A	Q8IWP9;B4DUJ5	0.203213	828	-0.048662	0.653698	-1.0112e-05	0.99995
CCDC32	Q9BV29;H0YLN5;H0YN78	-0.00153511	4011	0.322543	0.0810654	-0.61564	0.228721
CCDC43	Q96MW1;Q86WV7;K7ER24	0.268916	425	0.473976	0.0390554	0.0505529	0.875484
CCDC47	Q96A33	-0.050081	5104	-0.034624	0.738931	0.0530845	0.90455
CCDC50	Q8IVM0	-0.0533783	5173	0.0246487	0.889226	-0.110948	0.792519
CCDC51	Q96ER9;C9JSW8	0.136642	1544	0.158691	0.268794	0.530572	0.0927541
CCDC59	Q9P031;F8VNY5	-0.0419487	4941	0.266902	0.353246	-0.441592	0.264158
CCDC6	Q16204	0.0727915	2520	0.110014	0.194694	-0.019983	0.978882
CCDC61	Q9Y6R9	-0.0933268	6006	-0.0850043	0.592349	-0.419174	0.219333
CCDC71L	Q8N9Z2	-0.0460673	5039	-0.0257036	0.893651	-0.121082	0.812614
CCDC82	Q8N4S0;A0A2R8Y4L3;A0A2R8Y7C3;A0A2R8YE98;A0A7P0T881;A0A7P0T8E7;A0A7P0TAG3;F5H777	-0.00325683	4065	0.124049	0.649376	-0.279479	0.226167
CCDC86	Q9H6F5;H0YG79	-0.0321419	4729	0.261807	0.0275418	-0.0665091	0.911722
CCDC88A	Q3V6T2;A0A2R8Y5D7;A0A2R8Y802;A0A2R8Y885;A0A2R8YCU9;A0A2R8YDS8;A0A2U3TZV9;H0Y470;H0Y7U8;H7C2C6	0.0451481	3036	0.372779	0.0270075	-0.0726579	0.891053
CCDC88C	Q9P219	-0.0857015	5861	0.0826754	0.289694	-0.22141	0.441744
CCDC9	Q9Y3X0;A0A2R8Y4Z8;M0QYB4;M0QZR0;M0R2W0	-0.0574812	5262	0.0706444	0.46924	-0.24666	0.328064
CCDC90B	Q9GZT6;H0YF06	-0.274317	8111	0.253203	0.18805	-0.0321293	0.962799
CCDC91	Q7Z6B0;A0A0A0MTP0;F5GWB1	-0.297795	8190	-0.00494379	0.976406	-0.620182	0.0132342
CCDC93	Q567U6;F8W9X7	-0.291735	8171	0.0473076	0.657361	-0.332652	0.0342227
CCDC97	Q96F63	0.120839	1765	-0.0563365	0.43042	-0.0960837	0.782863
CCM2	Q9BSQ5;A0A0A0MT72;A0A3B3IRS0;C9JUH3;E9PEC4	-0.124663	6552	0.000356937	0.998111	-0.333002	0.513805
CCNA2	P20248	0.0724199	2536	0.0423138	0.57306	0.327494	0.482898
CCNB1	P14635;D6RHI0;E9PC90	0.171649	1121	0.160947	0.250547	0.547643	0.266786
CCNDBP1	O95273;H3BQA6;H3BR23	0.194055	909	0.020188	0.900945	0.501265	0.159018
CCNH	P51946;A0A2R8YEM2	0.127952	1657	-0.0930914	0.356217	0.0744694	0.798674
CCNK	O75909;G3V5E1;G3V235;G3V2Q3	-0.0899124	5934	0.126767	0.194634	-0.0605718	0.789723
CCNL1	Q9UK58	0.104813	1991	-0.201262	0.172649	0.116211	0.63454
CCNL2	Q96S94;C9J148	-0.0738955	5616	-0.241385	0.517793	-0.205667	0.672188
CCNT1	O60563;O60583;C9JUL2;H7BZ27	0.173523	1103	-0.0140442	0.914717	0.0424469	0.892071
CCNT2	O60583;F2Z2C9;F8WDY7	0.180105	1037	-0.0126481	0.956691	0.0778133	0.882487
CCP110	O43303	0.00914141	3768	-0.1211	0.161336	0.38149	0.641047
CCPG1	Q9ULG6;H3BNE2	-0.22694	7865	-0.000833693	0.998357	-0.614287	0.181215
CCS	O14618;E9PP76;J3KNF4	-0.0127509	4283	-0.0216607	0.766125	0.173919	0.562849
CCT2	P78371;F5GWF6;F8VQ14	0.406787	87	0.129006	0.0932457	0.328497	0.0553983
CCT3	P49368;B4DUR8;E9PQ35;E9PRC8;Q5SZW8;Q5SZX6	0.445162	55	0.102815	0.121581	0.422379	0.0228203
CCT4	P50991	0.444583	57	0.151212	0.117648	0.407093	0.0149221
CCT5	P48643;B7ZAR1;E9PCA1;E7ENZ3	0.400184	98	0.157626	0.0576142	0.370315	0.0237688
CCT6A	P40227	0.368049	131	0.0914813	0.134806	0.386167	0.0160723
CCT7	Q99832	0.419192	76	0.0512625	0.360413	0.30811	0.0300613
CCT8	P50990;H7C4C8	0.255988	482	0.110984	0.0618219	0.342524	0.0840001
CD151	P48509;E9PRJ3;K4DIA7;E9PMR4	0.0196344	3531	-0.537056	0.577155	-0.414633	0.481955
CD2AP	Q9Y5K6	0.0134814	3664	-0.0392601	0.453897	-0.0863059	0.848732
CD2BP2	O95400	-0.00189975	4023	-0.0366031	0.649821	-0.23919	0.454796
CD320	Q9NPF0;M0R100	-0.00319918	4063	0.231964	0.0679237	-0.135735	0.871614
CD38	P28907	-0.185257	7471	-0.0543521	0.674835	-0.533888	0.375099
CD44	P16070;E9PKC6;H0Y2P0;H0Y5E4;H0YCV9;H0YD13;H0YDW7;Q86UZ1	0.0244046	3429	-0.852065	0.0618219	-0.781183	0.271158
CD46	R4GN18	-0.151378	7012	0.435739	0.0530912	0.0855546	0.913583
CD47	Q08722;A0A2R8Y484	-0.146166	6932	-0.139527	0.299674	-0.427201	0.30804
CD48	P09326;A0A087X1S7	0.143642	1444	0.348897	0.0776873	0.262887	0.772894
CD53	P19397	-0.139972	6841	-0.652654	0.689875	-0.511957	0.494352
CD55	P08174;A0A8Q3SI51;A0A8Q3SI94;A0A8Q3WKT6;A0A8Q3WLV2;B1AP13;H3BLV0	0.164515	1182	0.0685561	0.641147	0.390515	0.380763
CD58	P19256;B1AMW1;H0YDI1	-0.172661	7305	-0.0333934	0.877453	-0.282998	0.666563
CD59	P13987;A0A2U3TZL5;E9PNW4;H0YET2	0.140111	1508	0.29762	0.176133	0.0194917	0.982355
CD63	P08962;F8VWK8;F8W022;F8VNT9;F8VV56	-0.0279885	4648	0.870804	0.179257	-0.316089	0.683011
CD74	P04233	0.0444272	3048	-0.0739115	0.945868	-1.08034	0.114529
CD81	P60033;E9PRJ8;A6NMH8;E9PIF1;E9PJK1;H0YDJ9;H0YDL9;H0YEE2	-0.154142	7045	0.069563	0.490381	-0.558931	0.498868
CD99L2	Q8TCZ2;A0A0U1RQT8	-0.108523	6298	0.0794673	0.623607	-0.123381	0.852522
CDA	P32320	-0.154806	7057	-0.529985	0.0932457	-0.22942	0.853172
CDAN1	Q8IWY9;H3BPZ6	-0.079438	5730	-0.0998406	0.527842	-0.35261	0.254971
CDC123	O75794;H7BZW7;X6RA30;X6RF82	0.218523	710	0.013168	0.928134	0.0911487	0.830861
CDC16	Q13042;A0A3B3ISD2;Q5T8C6	-0.00630156	4135	0.00571969	0.954935	-0.0273534	0.914139
CDC23	Q9UJX2	-0.17885	7387	-0.0136122	0.877327	-0.0569348	0.829354
CDC26	Q8NHZ8	0.00617407	3819	0.153014	0.302729	-0.240075	0.283139
CDC27	P30260;G5EA36	0.322951	232	0.0979707	0.307594	0.121803	0.579735
CDC34	P49427;U3KQP9	0.118037	1799	0.0545149	0.664817	0.561762	0.452149
CDC37	Q16543;K7EKQ2;K7EQA9	0.206863	801	0.000161688	0.998357	0.0253713	0.927703
CDC37L1	Q7L3B6;B1AL69	0.205368	816	-0.1516	0.308947	0.284111	0.39375
CDC40	O60508;Q5SRN1	0.071755	2545	-0.0196119	0.70252	0.0620357	0.775234
CDC42	P60953	-0.0330309	4745	0.126245	0.194099	-0.669156	0.411803
CDC42SE1	Q9NRR8	0.130205	1622	-0.450905	0.206691	0.569299	0.297764
CDC5L	Q99459	0.172962	1108	-0.0456464	0.596105	0.168889	0.3212
CDC73	Q6P1J9;A0A1B0GUB2	0.569278	10	-0.0120982	0.845526	0.510933	0.000857187
CDCA2	Q69YH5;E9PEI0	0.124472	1712	0.177828	0.0294188	-0.0829163	0.924166
CDCA5	Q96FF9;B5MBX0	0.143207	1452	-0.109642	0.164678	0.0853873	0.889333
CDCA7L	Q96GN5	0.0801411	2386	0.0913735	0.451016	-0.0369542	0.973251
CDCA8	Q53HL2	0.215457	741	0.098535	0.278851	0.729513	0.275767
CDIPT	O14735;B3KY94	0.0531231	2894	-0.375293	0.0294188	-0.192468	0.766335
CDK1	P06493;A0A024QZP7	0.283506	367	0.0183934	0.869717	0.769624	0.0893894
CDK11A	Q9UQ88;Q5QPR3;Q5QPR4	-0.147038	6942	-0.0156455	0.85564	-0.240732	0.562849
CDK12	Q9NYV4	-0.0150477	4343	-0.0531351	0.532608	-0.103864	0.566503
CDK13	Q14004;A0A2R8Y4Z0	0.193952	913	0.0246584	0.813957	-0.085172	0.669919
CDK16	Q00536;H0YAZ9	-0.0670852	5475	0.0603028	0.761263	0.0420258	0.954726
CDK17	Q00537;F5H6Z0	0.129377	1636	0.052182	0.547114	-0.175098	0.597606
CDK19	Q9BWU1;F6QTA4	0.0480953	2987	0.0284609	0.897217	-0.0314353	0.948156
CDK4	P11802;F8VTV8;F8VWX7;F8VXD2;F8VYH9;F8VZ51;F8VZZ0;F8W1L8	0.0319256	3286	0.0678677	0.694414	-0.164422	0.80434
CDK5	Q00535	0.125087	1704	0.0542868	0.593673	0.205704	0.630712
CDK5RAP1	Q96SZ6;H0Y721	-0.0276926	4643	0.114932	0.462021	0.0807543	0.851597
CDK5RAP3	Q96JB5;J3QRM1	0.166473	1165	0.084043	0.306545	0.218835	0.592522
CDK6	Q00534	0.242712	552	-0.100189	0.410721	0.537002	0.346391
CDK7	P50613;D6R9G1;D6RAD4	0.0576763	2815	-0.23281	0.0977593	-0.213778	0.404081
CDK9	P50750	0.266529	435	-0.0449451	0.585371	0.0915625	0.788566
CDKAL1	Q5VV42	0.105526	1978	0.0372929	0.645809	0.219933	0.424486
CDKN1B	P46527;E7ES52	-0.0611057	5352	-0.458688	0.0473373	-0.0213249	0.960949
CDKN2AIP	Q9NXV6;D6RGD2;J3KNE1	0.137178	1541	-0.0135489	0.894964	0.0172932	0.962441
CDKN2AIPNL	Q96HQ2	0.00925156	3762	0.0128275	0.944535	-0.102254	0.813353
CDKN2C	P42773	0.149211	1378	-0.880084	0.60004	0.231729	0.709653
CDNF	Q49AH0	0.101369	2047	-0.402758	0.246763	0.348059	0.689803
CDR2	Q01850;H3BU23	-0.0559322	5235	0.0155079	0.924905	0.0200733	0.978882
CDS2	O95674	-0.174706	7326	-0.1614	0.57204	-0.0902196	0.800371
CDV3	Q9UKY7	-0.113628	6373	0.316195	0.0588352	-0.263277	0.65833
CDYL	Q9Y232;C9JQG7	-0.0428019	4964	0.0162615	0.81693	0.230236	0.40975
CEBPB	P17676	-0.0846972	5843	-0.272366	0.0575555	-0.0892976	0.895136
CEBPZ	Q03701	0.104848	1988	-0.0194219	0.791575	0.00219185	0.995883
CELF1	Q92879;G5EA30	0.12537	1700	0.021275	0.836428	0.232461	0.486872
CELF2	A0A0J9YXJ0;E9PC62	-0.0846337	5839	0.29489	0.158787	-0.405476	0.13818
CELSR1	Q9HCU4;Q9NYQ6;A0A6I8PRU0;H0Y7R9	-0.168701	7262	0.4506	0.05883	0.347013	0.516699
CEMIP2	Q9UHN6	0.0497037	2957	-0.32638	0.165273	0.0959789	0.903794
CENPB	P07199	-0.115433	6402	-0.227577	0.103416	-0.297548	0.242598
CENPC	Q03188;H0Y8J2	-0.135277	6769	0.13475	0.30714	-0.31979	0.0981647
CENPF	P49454	-0.171771	7297	0.29745	0.0317105	-0.119527	0.837383
CENPH	Q9H3R5;B3KVZ3;H0Y9E6	0.0707415	2566	0.106921	0.360413	0.338682	0.375099
CENPK	Q9BS16;D6RC76;D6RHD3	0.0761684	2463	0.0783466	0.529886	0.330413	0.512238
CENPN	Q96H22	0.015729	3614	0.0156906	0.860376	0.291078	0.507692
CENPQ	Q7L2Z9	0.115096	1837	0.0478713	0.631661	0.472402	0.204772
CENPT	Q96BT3;H3BTR4	0.219362	701	-0.00552349	0.968397	0.593114	0.144823
CENPU	Q71F23;D6R9S4;Q09GN1	0.177698	1055	0.165784	0.165273	0.355927	0.425812
CENPV	Q7Z7K6;A0A0M3HER2	0.0288722	3344	-1.37149	0.248794	0.106099	0.903794
CENPX	A8MT69;J3QR01;J3QRS1	0.0431298	3070	0.0223464	0.891031	0.457671	0.311823
CEP120	Q8N960;A0A6Q8PF83;A0A6Q8PH95;D6REX9	-0.12759	6604	-0.139644	0.642429	-0.149028	0.545166
CEP128	Q6ZU80;G3V3F4;Q86TS1	0.0623481	2712	-1.22457	0.301499	-0.0432643	0.945173
CEP131	Q9UPN4;I3L2J8	0.0386706	3160	0.0760688	0.446927	-0.0509402	0.9017
CEP135	Q66GS9	0.150035	1363	0.0240703	0.816557	0.214092	0.351252
CEP152	O94986	0.00968111	3755	0.151281	0.215205	-0.0439972	0.910321
CEP164	Q9UPV0	-0.0102515	4224	-0.366765	0.380184	0.167178	0.748318
CEP170	Q5SW79;H0Y2V6;H0YB92	0.462899	43	0.130566	0.231202	0.579194	0.000944376
CEP192	Q8TEP8;A0A0A0MR42;H0Y966;K7ELX0;K7ENP4	-0.0141913	4324	0.0279084	0.629258	-0.0603676	0.876262
CEP20	Q96NB1;I3NI25;I3L269	-0.00712933	4158	-0.191284	0.323912	-0.222963	0.805471
CEP250	Q9BV73;H7C0P0	-0.0292983	4678	-0.184862	0.128116	-0.220736	0.324455
CEP290	O15078;A0A5F9ZHU6;A0A6Q8PGB1;A0A6Q8PH78;J3KNF5;A0A5K1VW81;A0A6Q8PG44;A0A6Q8PGC3;A0A6Q8PGP6;A0A6Q8PH24	0.00103918	3947	0.116417	0.749522	0.535461	0.668825
CEP350	Q5VT06;H0Y6Q4	0.37809	114	0.119062	0.231524	0.307155	0.254971
CEP41	Q9BYV8;A0A6Q8PEV5;A0A6Q8PF12;A0A6Q8PFB1;A0A6Q8PFB5;A0A6Q8PG60;A0A6Q8PH03;A0A7I2PK71;A0A7I2SYM4;C9J6R3;F8WAV3	0.0732481	2513	0.16975	0.118964	0.135135	0.749628
CEP43	O95684;A0A087WV25	0.408028	86	0.104951	0.415236	0.482259	0.0156854
CEP44	Q9C0F1	0.110461	1909	-0.0960687	0.531173	-0.00357638	0.995883
CEP55	Q53EZ4	0.140163	1507	0.175635	0.153589	0.180021	0.850242
CEP57	Q86XR8;F5GYW0;F5H0C6;F5H1B0	-0.141075	6862	0.182717	0.071483	-0.188284	0.656276
CEP76	Q8TAP6	-0.0606506	5342	0.0555874	0.709483	0.0550117	0.872308
CEP78	Q5JTW2;A0A2R8Y432;A0A2R8Y4C1;A0A2R8Y589;A0A2R8Y5W6;A0A2R8Y7A4;A0A2R8Y7U5;A0A2R8YCP0;A0A2U3TZI9;A8MST6	0.286713	356	0.0908683	0.646529	0.252544	0.44963
CEP83	Q9Y592;A0A338VFC5	-0.0339594	4767	0.0204615	0.94557	-0.265558	0.594337
CEP85	Q6P2H3	0.242115	559	0.187568	0.0449364	0.396654	0.112239
CEP95	Q96GE4;B7ZAE2;H0YJW6;J3KRW3	0.0427811	3076	0.192389	0.476022	0.0149519	0.986369
CEP97	Q8IW35	0.2397	572	0.117905	0.117798	0.400303	0.297074
CEPT1	Q9Y6K0;A0A8V8TRF3;A0A8V8TQ23;A0A8V8TQL1	-0.0654439	5444	-0.388558	0.468521	0.0562683	0.925691
CERS2	Q96G23;H0YKH6;H0YNU7;Q5SZE1;Q5SZE2;Q5SZE3;Q5SZE4	0.37026	125	-0.112441	0.335651	0.898828	0.00522608
CERT1	Q9Y5P4;A0A2R8Y5H3;A0A2R8Y5S9;A0A2R8Y7Q9;A0A2R8YFI2;A0A2R8Y7C5;A0A2R8YE18;A0A2R8YEA4;A0A2R8YEK8;A0A2U3TZL3;A0A2R8YCI0;A0A2R8YDX6;A0A2R8YE59	0.205785	812	-0.12917	0.119357	0.159041	0.573738
CETN3	O15182;E5RFM2;E5RH67;E5RJF8;E5RK82	-0.0749782	5643	0.288201	0.356217	-0.188829	0.63292
CFAP20	Q9Y6A4	0.105841	1972	-0.0441328	0.549799	0.0633398	0.889765
CFAP36	Q96G28;B5MC35;B5MCA1;B5MD16	0.0783994	2412	-1.28452	0.460407	-0.0845167	0.910155
CFAP410	O43822	-0.131042	6671	-0.0578692	0.56827	-0.195717	0.619947
CFDP1	Q9UEE9	0.0771428	2439	-0.175964	0.184717	-0.080255	0.896557
CFL1	P23528;Q9Y281;E9PK25;E9PLJ3;E9PP50;E9PQB7;G3V1A4	0.0980089	2114	-0.0359681	0.594447	0.116301	0.763807
CFL2	Q9Y281;F8WDN3	-0.120332	6479	0.11524	0.573609	-0.570936	0.393308
CGAS	Q8N884;A0A7P0TBQ3	0.258618	473	-0.1113	0.443466	0.298251	0.294809
CGGBP1	Q9UFW8;C9JUJ0	-0.0344855	4770	-0.0240248	0.825871	-0.0785688	0.841972
CGREF1	Q99674;A0A4W8W4R1	-0.21379	7738	-0.347754	0.548146	-0.845617	0.648566
CHAF1A	Q13111;K7EPA1	0.143065	1460	0.0121806	0.833342	0.0909075	0.868273
CHAF1B	Q13112	0.174036	1099	0.0194524	0.802167	0.37833	0.462143
CHAMP1	Q96JM3	0.324623	228	0.135544	0.0595497	0.418515	0.000682385
CHCHD1	Q96BP2	-0.00329543	4068	-0.0593304	0.757938	0.352207	0.377229
CHCHD3	Q9NX63;A0A286YEX5;C9JRZ6;F8WAR4	0.00647543	3815	0.413046	0.0275499	0.257914	0.471642
CHCHD4	Q8N4Q1	0.0609106	2744	-0.0404657	0.805449	0.436319	0.376581
CHCHD5	Q9BSY4	-0.0577249	5267	-0.00633546	0.981864	-0.0903353	0.860847
CHCHD6	Q9BRQ6;J3QTA6;J3QTB2	-0.247545	7982	0.00496587	0.98783	-0.0365994	0.958773
CHCHD7	Q9BUK0;J3KPV1	0.165452	1174	0.0775939	0.486796	0.292206	0.600797
CHD1	O14646	0.268384	428	0.0545228	0.588418	0.10964	0.645183
CHD1L	Q86WJ1;A0A0A0MRH8;A0A0A0MSH9;A0A494C179;A0A494C1F7;A0A494C1P7	0.189775	961	-0.158069	0.253495	0.383898	0.172447
CHD2	O14647;A0A0D9SEP7;A0A0D9SEU0;A0A1B0GTU9;A0A8V8TQC6;A0A0D9SFA3;A0A0D9SFV8;A0A0D9SGK0;A0A8V8TRB2;B7Z3I4	-0.0852121	5855	0.0632605	0.384357	-0.190126	0.292681
CHD3	A0A8V8TR54;H7C0J3;H7C3H7	-0.12598	6584	-0.578238	0.340543	-0.0532817	0.970022
CHD6	Q8TD26	-0.0375819	4843	-0.0224591	0.906486	0.130182	0.773209
CHD7	Q9P2D1;A0A8Q3WKT9	-0.158124	7101	0.0769606	0.328605	-0.448355	0.304959
CHD8	Q9HCK8;A0A2R8Y840;H0YJG4	0.238727	580	-0.0162085	0.889226	-0.00499475	0.985384
CHD9	Q3L8U1;H3BTW3;A0A087WU44	-0.197808	7599	0.0443106	0.670353	-0.585647	0.266806
CHEK1	O14757;E7EPP6	0.156063	1278	0.0633649	0.375966	0.130233	0.806915
CHEK2	O96017;A0A087X102;A0A7P0MUT5;H0Y820	-0.117253	6438	0.0388657	0.529595	-0.0929707	0.804797
CHERP	Q8IWX8;J3QK89	0.145801	1420	-0.0396385	0.498306	0.00899751	0.975426
CHFR	Q96EP1;A0A087X0W6;A0A096P6K8	-0.1856	7474	0.375455	0.695685	-0.317692	0.413423
CHID1	Q9BWS9	-0.0453129	5022	0.150407	0.0402342	-0.185345	0.843061
CHKA	P35790;E9PM06	-0.285774	8153	0.0898116	0.443306	0.164446	0.895623
CHKB	Q9Y259	-0.0871343	5884	-0.0808017	0.43468	0.0661742	0.890719
CHM	P24386	0.135384	1562	-0.0740058	0.68003	0.263991	0.336166
CHML	P26374	0.170356	1131	0.417307	0.0572494	0.67209	0.0899027
CHMP1A	Q9HD42;A0A6Q8PF35;A0A6Q8PFF9;A0A6Q8PG85;A0A6Q8PGM8;F5H875;F8VUA2;F8VVT7	-0.00466358	4099	0.0148617	0.842372	-0.0445937	0.922319
CHMP1B	Q7LBR1	-0.186451	7491	-0.131728	0.871289	-0.128483	0.741215
CHMP2A	O43633;M0QXX8;M0R1L7;M0R1T5	-0.00216766	4032	0.172918	0.191154	-0.27434	0.313428
CHMP2B	Q9UQN3;A0A087WW88	0.155128	1289	0.0687752	0.762252	-0.0572763	0.900145
CHMP4A	Q9BY43;H0YIN6	0.022287	3469	-0.0318287	0.732439	-0.180658	0.645596
CHMP5	Q9NZZ3	0.0341439	3239	0.0881011	0.286028	-0.0296498	0.959764
CHMP6	Q96FZ7;I3L4A1;I3L4G8	-0.153519	7037	0.0289695	0.8436	-0.0268043	0.970022
CHMP7	Q8WUX9;E5RJI3	0.16813	1151	-0.0514692	0.581215	-0.0125425	0.980172
CHORDC1	Q9UHD1;E9PHZ2	0.326884	218	0.0995023	0.498987	0.216987	0.391421
CHP1	Q99653;F5GX29;H0YKE7;H0YLY7;H0YNG9	-0.101462	6165	0.317388	0.0430142	0.0121407	0.976123
CHPF	Q8IZ52;A0A8I5QJC8	-0.0470192	5055	0.311357	0.293494	-0.147513	0.789623
CHPF2	Q9P2E5;A0A8I5KRN5;A0A8I5KSK8;C9JZF7;G5E9W2;H7C5L5	0.153051	1319	0.110946	0.538013	0.0540318	0.916716
CHRAC1	Q9NRG0;H0YBP8	-0.0437773	4985	-0.0261255	0.928134	0.203298	0.565595
CHST12	Q9NRB3	-0.0274238	4638	0.102903	0.624899	-0.131826	0.789623
CHSY1	Q86X52	0.140089	1511	0.141961	0.0869241	-0.24628	0.671601
CHTF18	Q8WVB6;A0A0D9SF58;E7EXA6	0.0834294	2331	-0.0855207	0.188848	0.263364	0.601933
CHTF8	P0CG13;J3KSJ7	-0.104198	6218	-0.274651	0.208714	-0.312213	0.651289
CHTOP	Q9Y3Y2;A0A087X1B7;Q5T7Y7;X6R700	0.325056	227	-0.251006	0.0602653	0.30322	0.139676
CHUK	O15111	-0.17702	7356	-0.125391	0.335651	-0.348942	0.0608607
CIAO1	O76071	0.0709312	2562	0.175082	0.141134	0.0448354	0.864354
CIAO2A	Q9H5X1;H0YKV4;H0YLH6	0.0954141	2149	0.141607	0.0955173	0.039502	0.904651
CIAO2B	Q9Y3D0;H3BNV7;J3QLT9	0.213054	758	0.0175113	0.842372	0.333653	0.11222
CIAO3	Q9H6Q4;H3BSH2	-0.0564522	5246	0.0750161	0.458104	-0.114916	0.700165
CIAPIN1	Q6FI81;H3BPG7;H3BQ23;H3BT65;H3BV90;H3BUG4	0.154635	1292	0.115058	0.0554293	0.133381	0.661606
CIB1	Q99828	-0.209371	7697	-0.0432917	0.79679	-0.533829	0.338448
CIC	A0A7P0T9K5;I3L2J0	0.167388	1158	-0.168433	0.17477	0.132599	0.505209
CINP	Q9BW66;H0YKY0;H0YN33	-0.102087	6178	0.144292	0.347962	-0.145748	0.515327
CIP2A	Q8TCG1	0.193406	918	-0.112066	0.31898	0.467867	0.264694
CIR1	Q86X95;H3BLY3	0.0313988	3294	-0.0714269	0.533625	0.134431	0.700268
CIRBP	Q14011;D6W5Y5;K7EJV1;K7EJV5;K7ELV6;K7EMY9;K7EPM4;K7EQR7;K7ER40;K7ELT6;K7ENX8	0.188781	973	0.086868	0.356493	0.308604	0.646429
CISD1	Q9NZ45	-0.141277	6865	0.161775	0.487203	0.192128	0.696658
CISD2	Q8N5K1;D6RCF4	-0.00685438	4151	0.0441729	0.724362	0.285855	0.618345
CISD3	P0C7P0	-0.157727	7095	0.265785	0.071322	-0.158185	0.789314
CIT	O14578;A0A7I2V365;A0A7I2V4A6;A0A7I2V4H7;A0A7I2V4I0;A0A7I2V692;H7BYJ3	-0.0985456	6116	0.108053	0.311773	-0.444633	0.451208
CIZ1	Q9ULV3;A0A494C0L7;F5H2X7;H0Y5D5;Q5SYW2;A0A0U1RQR2	0.100916	2057	0.10167	0.202515	0.123414	0.590787
CKAP2	Q8WWK9	0.254434	489	0.40947	0.0270075	0.860102	0.144712
CKAP2L	Q8IYA6	0.194279	906	0.0890489	0.565576	0.340621	0.536173
CKAP4	Q07065	-0.19275	7561	0.040041	0.816857	-0.592438	0.221345
CKAP5	Q14008;H0YDX5	0.3111	279	0.0838083	0.128116	0.00827816	0.975392
CLASP1	Q7Z460;F8WA11;A0A8V8TLP7;A0A8V8TQK9;A0A8V8TRF6;H0Y5T1	0.230827	623	-0.030984	0.644044	0.294687	0.0807753
CLASP2	O75122;A0A0U1RQI6;E3W994;E7ERI8;E7EW49;J3KR49;A0A804HJG7;H7C4I5	-0.0946531	6025	0.0731318	0.337243	-0.258019	0.532122
CLASRP	Q8N2M8;A0A0A0MQS2;F5H0Q6	-0.00308764	4056	-0.00795532	0.929403	-0.0487847	0.900395
CLCC1	Q96S66;A0A6Q8PEZ7;A0A6Q8PFF7;A0A6Q8PG14;A0A6Q8PG30;A0A6Q8PG68;A0A6Q8PG75;A0A6Q8PGA4;A0A6Q8PHQ1;A0A8I5KRC0;Q5T1P5;A0A8I5KPC2	-0.24924	7999	0.0547934	0.819157	-0.274091	0.529114
CLCN7	P51798;A0A8V8TPE0;A0A8V8TQF3;H0Y2M6;H3BNG8;I3L470	-0.199116	7614	0.106973	0.27831	-0.127973	0.825389
CLDND1	Q9NY35;A0A0R4J2F2;D6R9S8;D6RA76;D6RAZ7;D6RC11;D6RCE6;D6RCR8;D6RD48;D6RDI6;D6RDP6;D6RDY1;D6RFX6;D6RHU6;D6RIU2;H0Y8T9	-0.0210739	4482	-0.489461	0.797515	0.0692093	0.876765
CLEC16A	Q2KHT3;A0A8V8TR67	-0.025309	4597	-0.00527813	0.976337	-0.115607	0.744021
CLGN	O14967	0.0898687	2235	-0.343168	0.134178	0.552566	0.448761
CLIC1	O00299	0.260452	466	-0.0206049	0.732595	0.284524	0.36681
CLIC2	O15247	-0.0465888	5047	-0.405848	0.749197	-0.50279	0.552319
CLIC4	Q9Y696	-0.16244	7171	0.0209783	0.793263	-0.629986	0.202779
CLINT1	Q14677	0.110621	1903	0.0171766	0.823482	0.0329998	0.937014
CLIP1	P30622;F5H0N7;F5H1T5;F5H6A0;J3KP58	-0.101175	6159	-0.0571325	0.442094	-0.359326	0.165831
CLIP2	Q9UDT6	-0.0618811	5365	-0.702486	0.206025	0.0711271	0.921804
CLK1	P49759;F8WBF5	-0.143979	6904	-0.0785368	0.929165	0.0336973	0.965233
CLK3	P49761;H3BQG1;H3BUL5;H3BVF8	-0.0240598	4559	-0.123252	0.219864	-0.112573	0.904651
CLK4	Q9HAZ1;E7ES88	-0.183517	7444	-1.13111	0.172645	0.0512852	0.902125
CLMN	Q96JQ2;G3V3D8	-0.147888	6958	0.00578936	0.968487	-0.661608	0.159816
CLN5	O75503;A0A087WZY0;A0A1B0GTR6;A0A1B0GTV7;A0A1B0GUE8;A0A1B0GV94;A0A1B0GVL0;A0A1B0GWI2;A0A1B0GWJ7;A0A1C7CYZ2	-0.162486	7172	0.656717	0.0270075	-0.228277	0.716496
CLNS1A	P54105;E9PJF4;E9PMI6;J3KN38;E9PQ83	-0.023399	4537	0.142108	0.248794	-0.249293	0.33598
CLP1	Q92989;E9PL17;E9PJM4;E9PKV5	-0.0314431	4717	-0.0218067	0.720508	0.0592001	0.841239
CLPB	Q9H078;A0A2U3TZY2	-0.130609	6664	0.130553	0.17404	-0.153222	0.667774
CLPP	Q16740;M0R208	0.0747162	2486	0.378346	0.0270075	0.384298	0.372895
CLPTM1	O96005	-0.0664594	5463	-0.040609	0.749394	-0.0332348	0.960949
CLPTM1L	Q96KA5;G5E9Z2	0.189059	966	-0.139104	0.287176	0.246714	0.701315
CLPX	O76031;H0YM48	0.149542	1374	0.263042	0.0850309	0.190343	0.491211
CLTA	P09496;F8WF69	0.178509	1051	0.551677	0.0655354	0.0467274	0.854833
CLTB	P09497	0.0746962	2487	0.321101	0.0310636	-0.23693	0.493198
CLTC	Q00610;A0A087WVQ6;K7EJJ5;A0A8V8TQ14;A0A8V8TQK1;A0A8V8TQK3;A0A8V8TR47;A0A8V8TRE8;A0A8V8TRF0;A0A8V8TQ18;J3KRF5	0.133468	1586	-0.0205801	0.787695	-0.0209676	0.94033
CLTCL1	P53675;A0A087WX41	-0.168089	7258	0.306675	0.137301	-0.0553774	0.89404
CLU	P10909;H0YAS8;H0YC35	-0.174664	7323	0.258141	0.148373	-0.579819	0.449132
CLUH	O75153;A0A494C0R8;I3L2B0;K7EIG1	0.277261	389	0.0992312	0.121853	0.23566	0.292213
CLYBL	Q8N0X4;Q5JVC0	-0.211939	7719	0.609599	0.0353388	-0.429805	0.460849
CMAS	Q8NFW8	-0.0461169	5042	-0.0132993	0.830856	-0.0865007	0.831793
CMBL	Q96DG6	0.198791	869	-0.117203	0.728597	0.300155	0.760836
CMC1	Q7Z7K0;C9JES7	0.184462	1004	0.23762	0.117798	0.385626	0.251203
CMC2	Q9NRP2;H3BPP2	0.0248201	3423	0.0601619	0.607116	0.081207	0.848037
CMC4	P56277	-0.261735	8066	-0.107076	0.463469	-0.323007	0.670018
CMIP	Q8IY22;A0A087WU05	0.00690274	3803	-0.199235	0.121624	-0.112544	0.860782
CMPK1	P30085;A0A8V8TMN5;Q5T0D2	0.316648	253	0.125377	0.162428	0.477465	0.0981647
CMSS1	Q9BQ75;C9J384	-0.0776311	5691	-0.183853	0.0588352	-0.371359	0.358439
CMTM6	Q9NX76	-0.0598813	5323	-0.137701	0.318941	-0.118844	0.78963
CMTR1	Q8N1G2;Q5T7F5	-0.270316	8094	-0.115925	0.201526	-0.28303	0.319628
CMTR2	Q8IYT2	0.149734	1370	-0.129305	0.419416	0.256797	0.420077
CNBP	P62633	0.172453	1112	0.669084	0.0270075	0.0381998	0.94344
CNDP2	Q96KP4	0.141648	1481	-0.04029	0.531278	0.319366	0.492509
CNN2	Q99439;A0A087X271;B4DDF4;B4DUT8;H3BVI6;K7ES69	-0.0652992	5439	0.332077	0.0483853	0.115992	0.807965
CNNM3	Q8NE01	-0.335753	8268	-0.247454	0.192909	-0.0970511	0.792096
CNOT1	A5YKK6;H3BMZ2	0.0811809	2370	-0.0747349	0.285028	-0.0653627	0.650641
CNOT10	Q9H9A5;E9PCN5;H7C0K1	-0.108291	6291	0.119984	0.0645495	-0.0301838	0.883296
CNOT11	Q9UKZ1	-0.0153535	4352	-0.154012	0.20102	-0.0741714	0.773796
CNOT2	Q9NZN8;F8VRS8;F8VUB4;F8VV52;F8W145;H0YH84;H0YI11	0.149838	1368	0.0026179	0.97247	-0.0527502	0.789723
CNOT3	O75175;A0A0G2JN65;A0A0G2JPP0;H0Y5X7;H7C5J4	0.0579476	2806	0.00587861	0.935014	-0.0387963	0.878932
CNOT4	O95628	0.0586788	2794	0.196187	0.0592863	-0.107151	0.627757
CNOT7	Q9UIV1;E5RGH2;H0YAV9	-0.0694903	5533	-0.0321964	0.711443	-0.291565	0.0565538
CNOT9	Q92600	0.0429854	3072	-0.0841769	0.320858	0.0125656	0.962544
CNP	P09543	-0.0833794	5814	0.0493973	0.484378	0.140483	0.719488
CNPY2	Q9Y2B0;F8W031;F8VXJ7	-0.0313166	4715	-0.0587184	0.353545	0.423945	0.389288
CNPY3	Q9BT09	0.0355673	3207	-0.105133	0.570161	0.249469	0.581658
CNPY4	Q8N129;A0A0J9YYJ0	-0.0697156	5538	-0.107217	0.656312	0.131126	0.826273
CNST	Q6PJW8	-0.0103069	4225	0.141023	0.372171	0.425448	0.59032
CNTRL	Q7Z7A1;A0A8I5KPW8;A0A8I5KQ52;A0A8I5KY43;Q5JVD1;Q5JVD6	-0.290808	8167	-0.211976	0.612186	-0.22228	0.415589
CNTROB	Q8N137;I3L0P9	-0.0559574	5236	0.036992	0.770831	0.0576741	0.875484
COA1	Q9GZY4	-0.05095	5120	-0.276575	0.471041	0.366217	0.622454
COA3	Q9Y2R0;K7EPV0	0.152653	1322	0.270203	0.0961222	0.413867	0.30485
COA4	Q9NYJ1	-0.0888878	5913	0.0129761	0.959746	-0.575796	0.426398
COA5	Q86WW8;B9A057	0.0726498	2522	-0.215593	0.337243	0.112403	0.876262
COA6	Q5JTJ3	0.161195	1219	0.182736	0.172818	0.780216	0.00503263
COA7	Q96BR5	0.0203498	3510	-0.0775504	0.787303	0.315983	0.533674
COASY	Q13057;K7EN91;K7EPC2;K7ES73	-0.159731	7132	-0.0128105	0.850765	0.178177	0.55689
COBLL1	Q53SF7;A0A0B4J1Z0;A0A0D9SG04;A0A0X1KG75;C9J8C4	-0.0548012	5211	0.0699652	0.76584	-0.375995	0.492556
COG1	Q8WTW3;E9PBL8	-0.209253	7696	0.204448	0.0270075	-0.302384	0.278509
COG2	Q14746;B7Z2Y2	-0.212698	7723	0.216492	0.057046	-0.333985	0.231768
COG3	Q96JB2	-0.1999	7624	0.239875	0.0322511	-0.411136	0.195884
COG4	Q9H9E3;A0A0A0MS45;A0A6I8PIQ6;J3KNI1;A0A8V8TQ33;A0A8V8TQL5;A0A8V8TQM1;A0A8V8TRG1	-0.227328	7867	0.203029	0.114212	-0.324038	0.178654
COG5	Q9UP83	-0.169422	7267	0.0413081	0.496056	-0.28267	0.231638
COG6	Q9Y2V7	-0.228131	7875	0.117654	0.141592	-0.353637	0.211258
COG7	P83436	-0.138269	6813	-0.0122426	0.876209	-0.241611	0.358794
COG8	Q96MW5;B4DYU2	-0.163725	7192	0.011062	0.935014	-0.238822	0.46382
COIL	P38432	0.188713	974	-0.0412629	0.655688	0.112018	0.658384
COL6A1	P12109	-0.00922973	4206	-1.16072	0.213847	-0.0882102	0.960649
COLGALT1	Q8NBJ5;A0A8I5QKL8;A0A8I5QL08;M0QX72	-0.0583367	5286	0.0838559	0.269468	-0.0281573	0.966013
COMMD1	Q8N668;H7C169	-0.140161	6843	-0.0713462	0.431188	-0.120193	0.587654
COMMD10	Q9Y6G5;D6RJ90;H0Y9N4	-0.29595	8189	0.0965862	0.239189	-0.341394	0.0388612
COMMD2	Q86X83	-0.0552545	5221	-0.0435822	0.718348	0.0741539	0.858675
COMMD4	Q9H0A8;A0A0B4J287;H3BM91	-0.0381792	4852	0.0729587	0.366229	-0.245349	0.412593
COMMD5	Q9GZQ3;H0YEQ6	-0.335272	8267	0.0298698	0.649584	-0.226476	0.158759
COMMD6	Q7Z4G1;B0QZ40	-0.0655859	5449	0.0498383	0.566512	-0.193508	0.428046
COMMD7	Q86VX2;A0A2R8Y455;A0A2R8Y600;A0A2R8Y620;A0A2R8Y7U2	-0.196607	7592	-0.264286	0.16066	-0.371534	0.121229
COMMD8	Q9NX08	0.147501	1395	0.0288509	0.608358	0.110441	0.641912
COMMD9	Q9P000	-0.265944	8081	0.0878966	0.289754	-0.366708	0.00559825
COMT	P21964;E7EMS6	-0.0778283	5698	-0.225914	0.0867344	-0.297906	0.443088
COMTD1	Q86VU5;R4GNF4	0.113947	1857	0.190356	0.231969	0.514243	0.307649
COP1	Q8NHY2;H0Y339	0.143071	1459	0.351688	0.140488	0.276855	0.215672
COPA	P53621;A0A3B3IS84;A0A3B3ISC6;A0A3B3IT15;A0A3B3ITV3;A0A3B3IU89	-0.16707	7248	0.085481	0.268988	0.0502624	0.895114
COPB1	P53618	0.0645603	2674	0.0602737	0.392262	-0.029589	0.951175
COPB2	P35606;A0A7I2V258;H0Y938;H0YAC7;A0A7I2V3G0;A0A7I2YQF9	0.0731374	2515	0.129312	0.123364	0.0196852	0.960649
COPE	O14579;M0QXB4	0.117475	1806	0.0961845	0.208947	0.056128	0.895197
COPG1	Q9Y678	0.0917611	2200	0.205232	0.0728283	-0.026516	0.958105
COPG2	Q9UBF2	-0.0947406	6027	-0.121629	0.0621625	-0.0746552	0.828875
COPRS	Q9NQ92;J3QRX4;J3QRX9	-0.0441442	4995	0.888112	0.332809	-0.145145	0.904651
COPS2	P61201;B4DIH5	0.0496399	2959	0.0263286	0.740346	-0.0268971	0.921053
COPS3	Q9UNS2;H7C3P9	0.185397	995	0.209003	0.0563621	0.0481909	0.864717
COPS4	Q9BT78;D6RFN0;D6RAX7	0.0793914	2393	0.0924186	0.255897	-0.0388625	0.875377
COPS5	Q92905;E5RHF2;E5RHH5	0.120972	1764	-0.0132776	0.909455	0.088066	0.755946
COPS6	Q7L5N1;E7EM64	-0.0279061	4647	0.181208	0.126264	-0.0562361	0.849899
COPS7A	Q9UBW8;F5GYF7;F5H248;F5H4U8;F5H7C6;F5GXT7;F5H3M6;F5H4Z0;G3XAP1	0.0870198	2270	0.16285	0.175648	-0.0716662	0.832312
COPS7B	Q9H9Q2;A0A087X1P5;J3KQ34;J3QT73	-0.00510668	4112	0.0662577	0.498909	0.00987496	0.981441
COPS8	Q99627;E9PGT6	0.0378354	3172	0.0844614	0.146239	0.0237451	0.958773
COPZ1	P61923;F8VUC5;F8VVA7;F8VXB1;F8VXR1;F8VYZ4;F8W156	0.0987969	2099	0.202775	0.0353388	0.0569549	0.912045
COQ10B	Q9H8M1;B8ZZV9;B8ZZX2	-0.201855	7644	-0.24487	0.622109	-0.603783	0.267079
COQ3	Q9NZJ6	-0.125717	6578	0.196791	0.204865	0.196347	0.695211
COQ5	Q5HYK3;B4DP72	-0.0642116	5419	0.147252	0.508623	0.116676	0.79208
COQ6	Q9Y2Z9;G3V434	-0.0688462	5517	0.245297	0.099527	0.0471689	0.941768
COQ7	Q99807;H3BP28	-0.132078	6693	0.0887909	0.538774	0.189582	0.655237
COQ8A	Q8NI60	0.0766872	2454	0.102015	0.429049	0.55126	0.193764
COQ8B	Q96D53;A0A7I2V3G8;A0A7I2V4Z6;A0A7I2V544;A0A7I2V5Z5;M0R001;M0R011;M0R0L2	0.168765	1144	0.0789262	0.815733	0.487709	0.116961
COQ9	O75208;H3BNT2;H3BPC6;H3BPW3;H3BRC0;H3BSJ5;H3BVA5	-0.1304	6656	0.0063136	0.974215	0.00399903	0.994456
CORO1A	P31146;H3BRY3	0.106221	1968	-0.387155	0.0751583	0.226471	0.719125
CORO1B	Q9BR76	-0.211269	7713	0.179245	0.41926	-0.747497	0.0293664
CORO1C	Q9ULV4;B4E3S0	-0.0347304	4778	-0.0351357	0.647541	-0.392406	0.359863
CORO7	P57737;A0A0A6YYL4;I3L167;E7EP81	0.186704	984	-0.0235639	0.662201	0.46095	0.264508
COTL1	Q14019	-0.0604854	5338	0.300779	0.0868852	-0.229014	0.844073
COX11	Q9Y6N1	-0.164478	7205	-0.0336272	0.850765	-0.191132	0.786817
COX15	Q7KZN9;A0A3B3IRX1	0.0437706	3058	-0.247296	0.292518	0.53299	0.379485
COX17	Q14061;C9J8T6;H7C4E5	0.0673615	2617	0.624792	0.451016	0.503286	0.462374
COX18	Q8N8Q8;B7ZL88	0.017738	3569	-0.419561	0.515921	0.31473	0.704282
COX19	Q49B96;F8WEL9	-0.281216	8142	-0.0985338	0.49161	0.0331731	0.958857
COX20	Q5RI15	0.330053	209	0.127644	0.632192	1.64126	1.07914313764786e-06
COX4I1	P13073	0.101645	2041	0.158713	0.385729	0.466987	0.253027
COX5A	P20674;H3BNX8;H3BRI0	0.105465	1979	0.235838	0.142736	0.571262	0.330827
COX5B	P10606	0.0571064	2821	0.199771	0.348871	0.325153	0.483866
COX6A1	P12074	-0.0576538	5266	0.233976	0.124481	-0.0967769	0.871614
COX6B1	P14854	-0.0481905	5076	0.320184	0.0270075	0.08563	0.849274
COX6C	P09669	0.035784	3204	0.271612	0.19733	0.40203	0.52233
COX7A2	P14406;D6RGV5;D6RIE3;H0UI06	0.0121205	3693	0.137697	0.381782	0.366181	0.594337
COX7A2L	O14548	0.0166318	3594	0.275988	0.124261	0.261644	0.627643
COX7C	P15954;D6R9Z7	0.0783472	2414	0.0949958	0.689846	0.472058	0.4025
CP	P00450;D6RE86;E9PFZ2	-0.221901	7823	0.320517	0.441721	-0.409714	0.493198
CPD	O75976	0.0703048	2571	0.0882539	0.401152	-0.124519	0.824613
CPEB4	Q17RY0;Q7Z5Q1;Q8NE35;A0A590UJI5;A0A5K1VW61;A0A5K1VW71;A0A5K1VW79;A0A5K1VW93;B7ZLQ8;E5RFP2;E5RJM0	0.198664	871	0.227985	0.0895411	0.25573	0.307618
CPNE1	Q99829;A6PVH9;B0QZ18;F2Z2V0;Q5JX44;Q5JX45;Q5JX52;Q5JX60;Q5JX61;E7ENH5;Q5JX58;Q5JX59	0.0433949	3066	0.0103071	0.906235	0.144102	0.772894
CPOX	P36551;H0YA22	0.215659	740	-0.0649216	0.707475	0.668524	0.0731907
CPPED1	Q9BRF8	0.0429688	3073	-0.190014	0.0615649	0.279891	0.695211
CPQ	Q9Y646;E5RH35;E5RJA8;E5RJP8;E5RJZ7	-0.120381	6480	-0.539318	0.0270075	0.140924	0.875484
CPSF1	Q10570;A0A087X101	0.0581218	2803	-0.297299	0.0402342	-0.0164024	0.945385
CPSF2	Q9P2I0	0.207449	795	0.00390642	0.952685	0.131216	0.492509
CPSF3	Q9UKF6;C9JZH6;G5E9W3	0.222956	678	-0.0395427	0.613386	0.107854	0.521586
CPSF6	Q16630;F8WJN3	0.207056	798	0.0569738	0.266695	0.0650193	0.819741
CPSF7	Q8N684;F5H669	0.0244713	3427	-0.0199816	0.743513	-0.119821	0.710626
CPT1A	P50416	-0.203846	7659	-0.30452	0.0727944	-0.2339	0.647605
CPT2	P23786;A0A1B0GV75;A0A1B0GVF3	-0.121028	6496	0.100986	0.583048	0.0199713	0.980172
CPTP	Q5TA50;J3KST3	-0.0123229	4274	0.292304	0.0763534	-0.041283	0.964106
CPVL	Q9H3G5;C9JLV0	-0.0722331	5590	0.0934327	0.872615	-0.330333	0.749883
CRACR2A	Q9BSW2	-0.124795	6557	0.0505707	0.551787	-0.352112	0.35671
CRADD	P78560;F5H7C2;F8VV49;F8VVY5	-0.0387077	4859	0.0482617	0.653918	-0.130422	0.777274
CRAT	P43155;H0Y4Z7;A0A7P0T9E7;A0A7P0T9R9;A0A7P0TAQ4;A0A7P0TAR1;A0A7P0TBF3	-0.0810989	5766	-0.0786274	0.483682	0.256968	0.729307
CRBN	Q96SW2;A0A1W2PPJ5;J3QT87	-0.187969	7508	-0.0616779	0.536063	-0.501063	0.083116
CREB1	P16220;P18846;E9PAR2;G5E998	-0.154852	7058	-0.180611	0.241036	-0.141959	0.528898
CREBBP	Q92793;I3L466	-0.0171505	4397	-0.0906416	0.302938	0.0471265	0.910259
CREG1	O75629;A0A3B3IRL2	-0.0839504	5825	0.391325	0.0408812	0.0126986	0.987153
CRELD1	Q96HD1;A0A669KAV0;A0A804HJB9;A0A804HJJ0;A0A804HJM5;A0A804HKD9;A0A804HKP7;A0A804HKP9;A0A804HL07;A0A804HL60;A0A8C8KJP3;A0A669KAY9;A0A669KB87;A0A669KBB3;A0A804HI35;A0A804HJ85;A0A804HK40;A0A804HKL1;A0A804HL19;A0A804HL34;A0A804HL57;A0A804HLG6;F8WBY3	-0.119428	6464	0.0279745	0.923713	-0.284267	0.609272
CRELD2	Q6UXH1;A6PWM2	-0.0142902	4327	0.362923	0.0349215	0.187357	0.849755
CRIP1	P50238;H3BRQ4;K4DIB9	0.00485908	3856	-1.18252	0.249723	0.410267	0.715727
CRIP2	P52943;H0YHD8	0.00679884	3805	0.330392	0.191615	-0.0905823	0.91632
CRIPT	Q9P021	0.0785392	2409	0.420169	0.0969172	-0.0841058	0.913583
CRK	P46108	-0.105498	6246	-0.0837174	0.462763	-0.500988	0.0662867
CRKL	P46109	-0.205834	7672	-0.241832	0.0449364	-0.146964	0.556709
CRLF3	Q8IUI8	-0.00410928	4082	0.0801701	0.46924	-0.052413	0.914668
CRNKL1	Q9BZJ0;Q5JY65	0.367561	133	0.0655213	0.326485	0.322481	0.00501606
CROT	Q9UKG9;C9J3D7	0.151585	1338	-0.255814	0.715919	0.415528	0.300767
CRTAP	O75718;C9JP16	-0.0787828	5714	0.044275	0.713784	-0.0648802	0.903369
CRTC1	Q6UUV9;M0QX46;M0QXN6	0.0612679	2733	0.0958045	0.36642	-0.12587	0.732051
CRTC2	Q53ET0;Q5T4K5;H0YDQ8	0.482251	35	-0.152891	0.136519	0.811045	3.84239615172394e-07
CRTC3	Q6UUV7	-0.154565	7053	0.904984	0.247754	-0.320231	0.714721
CRYBG3	Q68DQ2	0.212574	759	0.0574884	0.762617	-0.0552046	0.910153
CRYZ	Q08257	-0.100098	6139	0.159701	0.0707774	-0.00248064	0.998442
CRYZL1	O95825;A6NHJ8;A6NMA8;A6NND8;C9JAL0;C9JQD0;C9JZK8;C9K0F7;F8WF64;H7C3I5;H7C3S0	0.197442	887	-0.0236029	0.734188	0.199601	0.380763
CS	O75390;A0A0C4DGI3;B4DJV2;H0YIC4	-0.182365	7427	0.111677	0.292867	0.0887868	0.823311
CSDE1	O75534;E9PLT0;A0A8I5KPC0;A0A8I5KPJ6;A0A8I5KPQ8;A0A8I5KS07;A0A8I5KTQ3;A0A8I5KV85;A0A8I5KW29;A0A8I5KW72;A0A8I5KWW0;A0A8I5KXH5;A0A8I5KXL1;A0A8I5KYL8;A0A8I5QJA6;A0A8I5QKX0;E9PNG3	0.25485	486	0.164791	0.231485	0.173193	0.482508
CSE1L	P55060	0.228573	640	-0.0984513	0.238635	0.153999	0.463403
CSNK1A1	P48729;Q8N752;A0A5F9W493;U3KPX3;A0A590UJ43;D6REM4;E7ETM0;H0Y9X2;U3KQK7	0.113967	1856	-0.138635	0.0993568	0.124425	0.551533
CSNK1D	P48730;P49674;H7BYT1;A0A669KBC0;B0QY34;B0QY35;B0QY36;H0Y645;H7C3J2;J3QQI9	0.0436367	3060	0.0897713	0.303628	0.049454	0.874563
CSNK1E	P49674;H0Y5S9;H0Y682	-0.0621698	5374	0.131852	0.623193	-0.0831308	0.923056
CSNK1G2	P78368;A0A087WWF5;A0A087WXD7;K7ESB6	0.0635804	2693	-0.16869	0.842766	-0.0710344	0.884407
CSNK1G3	P78368;Q9HCP0;Q9Y6M4;A0A0U1RQT7;Q8IXA3;A0A0U1RQY7;A0A8V8TKT3;U3KQA5;U3KQB3;A0A087WWF5;A0A087WXD7;K7ESB6	-0.342664	8277	-0.130992	0.630744	-0.347027	0.0872336
CSNK2A2	P19784;H3BNI9	0.0692725	2588	0.0540471	0.326425	0.0519508	0.92144
CSNK2B	P67870;A0A0G2JM12;A0A7I2YQ78;N0E472;Q5SRQ3;Q5SRQ6	0.345509	181	0.258043	0.0607707	0.334241	0.0300871
CSPP1	Q1MSJ5;A0A6Q8PF61;A0A6Q8PF96;A0A6Q8PGS3;A0A6Q8PHN8;A0A7I2PHE7;A0A7I2V2I3;A0A7I2V2P7;A0A7I2V372;A0A7I2V398;A0A7I2V3M9;A0A7I2V3Q0;A0A7I2V3V5;A0A7I2V3Z9;A0A7I2V450;A0A7I2V4L2;A0A7I2V4R5;A0A7I2V5A7;A0A7I2V5L8;A0A7I2V5N5;A0A7I2V5W3;A0A7I2YQX1;A0A7I2V3F6;A0A7I2V3G6;A0A7I2V4C3;A0A7I2V571;A0A7I2V5J7;A0A7I2V5P5;A0A7I2V5Y8;F2Z2M5	0.183727	1014	0.559298	0.0387777	0.183857	0.786817
CSRP1	P21291;E9PS42	0.159308	1244	0.405221	0.0270075	0.355572	0.352254
CST3	P01034	0.154396	1297	0.345237	0.114803	0.334043	0.486872
CSTB	P04080	-0.17059	7283	-0.039833	0.828402	-0.199546	0.712083
CSTF1	Q05048	0.260276	468	0.0699385	0.150507	0.134648	0.566845
CSTF2	P33240;E7EWR4;A0A0A0MT56;E9PID8	0.232487	611	0.0270536	0.81693	0.34734	0.0332641
CSTF2T	P33240;Q9H0L4;E7EWR4;E9PID8	0.346697	179	0.10181	0.12369	0.140735	0.532122
CSTF3	Q12996;E9PLP8	0.305477	301	-0.0397686	0.476385	0.304071	0.104152
CTBS	Q01459	-0.214545	7747	-0.393554	0.11995	-0.491128	0.340498
CTC1	Q2NKJ3;J3KSR1;J3KSZ1;J3QKT7;A0A8V8TP86;A0A8V8TQB6;A0A8V8TQN9;A0A8V8TQP4	0.0645491	2675	-0.218836	0.1917	0.0366104	0.930896
CTDP1	Q9Y5B0;K7EJD2;A0A0J9YWB6;A0A0J9YWJ4	0.0309411	3304	-0.0796401	0.431946	-0.0654568	0.773796
CTDSPL2	Q05D32;H0YMH7;H0YNU2;H0YNW9	-0.105307	6240	-0.078743	0.189605	-0.208744	0.52335
CTH	P32929	0.179626	1040	-1.01982	0.0270075	0.161374	0.83963
CTHRC1	Q96CG8;E5RK99	-0.0137197	4309	0.225635	0.177048	-0.22244	0.913952
CTIF	O43310	-0.0561322	5240	0.0811476	0.492084	-0.387711	0.323873
CTNNB1	P35222;A0A2R8Y543;A0A2R8Y5A3;A0A2R8Y5C3;A0A2R8Y5Z1;A0A2R8Y750;A0A2R8Y804;A0A2R8YCH5;B4DGU4;A0A2R8Y6G0	-0.104443	6222	-0.199853	0.10916	-0.786148	0.231768
CTNNBIP1	Q9NSA3	-0.0814052	5772	0.294918	0.394185	-0.63912	0.142124
CTNNBL1	Q8WYA6;A0A087WUB9;A2A2P1	0.157989	1260	-0.0192635	0.810247	0.0771064	0.73362
CTNND1	O60716;A0A669KB05;A0A669KB62;C9JZR2;A0A804HIL4;A0A804HJM1;A0A804HK15;H0YC95	-0.115588	6409	-0.228301	0.340543	-0.235005	0.699889
CTPS1	P17812;Q9NRF8;A0A3B3IRQ8;A0A3B3IRI2;A0A3B3ITF6;A0A8Q3WKZ7;A0A8Q3WL40;A0A3B3ITB8;A0A3B3ITH9;A0A8Q3WL00;A0A8Q3WL12	0.322381	235	0.120229	0.0783628	0.513744	0.0311702
CTPS2	Q9NRF8	-0.238904	7939	-0.0728157	0.942151	-0.190122	0.627643
CTR9	Q6PD62	0.163319	1196	0.0651152	0.338349	0.351815	0.0257652
CTSA	P10619;A0A7I2V4K5;X6R5C5;X6R8A1	0.0352175	3216	-0.0267814	0.857177	0.0564513	0.916002
CTSB	P07858;A0A7I2V4Z9;A0A7P0NGZ6;E9PHZ5;E9PSG5;A0A7I2V440;A0A7I2V668;R4GMQ5	-0.10064	6151	0.0329267	0.604403	-0.56558	0.367094
CTSC	P53634;A0A7I2V2Q8;A0A7I2V466;A0A7I2V6E3;A0A7I2YQT5	-0.277101	8122	0.316533	0.0618219	-0.776535	0.0547792
CTSD	P07339;A0A1B0GV23;A0A1B0GVD5;A0A1B0GVP3;A0A1B0GW44;A0A1B0GWE8;C9JH19;F8W787	-0.231809	7904	0.164076	0.0458396	-0.610373	0.0528707
CTSO	P43234;A0A7P0T898;A0A7P0T8T8;A0A7P0Z4C4	0.201841	843	0.650877	0.498987	0.177872	0.702853
CTSS	P25774;A0A7P0T844;A0A7P0T8H4;A0A7P0T8U1;A0A7P0T904;A0A7P0TAQ0;A0A804DAZ0;U3KQE7	0.113565	1865	-0.458584	0.580253	0.497008	0.244328
CTSZ	Q9UBR2;A0A7P0T8I6;A0A7P0T989	-0.114621	6390	-0.722867	0.567435	-0.722801	0.136842
CTTN	Q14247	-0.167259	7250	0.311169	0.135838	-0.634216	0.240926
CTU1	Q7Z7A3	-0.0745546	5633	-0.00504398	0.963261	-0.414297	0.355414
CTU2	Q2VPK5;H3BSW6	0.225594	662	0.0813385	0.222216	0.247168	0.476137
CUL2	Q13617;A0A0A0MTN0;Q5T2B5;A0A0D9SET6;A0A8I5KPX0;A0A8I5KQQ5;A0A8I5KS98;A0A8I5KSW7;A0A8I5KTY2;A0A8I5KTY5;A0A8I5KU22;A0A8I5KUA9;A0A8I5KV54;A0A8I5KVE2;A0A8I5KVR3;A0A8I5KWB8;A0A8I5KXB2;A0A8I5KYM7;A0A8I5KYP8;A0A8I5KYZ8;A0A8I5QJI3;A0A8I5QKN3	0.213465	754	0.0987264	0.281301	0.133096	0.489387
CUL3	Q13618;H7C1L6	0.155964	1280	-0.0280318	0.726236	0.221748	0.270379
CUL4A	Q13619;A0A087WWN2	-0.293345	8179	0.135643	0.0707396	-0.343584	0.164566
CUL4B	Q13620;A0A669KAX4;A0A7P0T9L3;A0A7P0TAQ3;A0A804CL36;K4DI93;A0A669KBG9;A0A7P0T8P8;A0A7P0T9C8;A0A7P0T9D0;A0A7P0T9P5;A0A7P0T9R8;A0A7P0TAF9;A0A7P0Z4G9	0.0325758	3273	0.00997887	0.906235	0.148015	0.658384
CUL5	Q93034	-0.185624	7476	0.0048337	0.959365	-0.495494	0.00396815
CUL7	Q14999;A0A669KB95;A0A669KBH4;A0A8I5KQF0;A0A8I5KUS3;A0A8I5KW87	-0.0426433	4959	-0.480345	0.245436	-0.111276	0.827158
CUTA	O60888;C9IZG4	0.199716	860	0.0551124	0.749522	0.25456	0.585924
CUTC	Q9NTM9	-0.0857934	5863	-0.131338	0.277293	-0.0735111	0.904325
CUX1	O14529;P39880;A0A2R8Y852;A0A2R8YDI1	-0.006852	4150	0.0458333	0.452186	-0.151549	0.672809
CWC15	Q9P013	0.0689318	2597	0.138574	0.155076	-0.0688493	0.808818
CWC22	Q9HCG8;B7WP74	0.170234	1132	0.0668038	0.272557	-0.00796967	0.979756
CWC25	Q9NXE8;A0A087WY60	-0.0361495	4811	-0.0718713	0.429566	-0.0467573	0.915796
CWC27	Q6UX04;A0A8I5KU89;A0A8I5KW10;D6REK3;A0A8I5KP46;A0A8I5KPF6;A0A8I5KQK1;A0A8I5KQW2;A0A8I5KRF5;A0A8I5KRH9;A0A8I5KST0;A0A8I5KT14;A0A8I5KUW8;A0A8I5KX65;A0A8I5KXM7;A0A8I5KZ67	0.202711	831	0.0808275	0.301402	0.0996203	0.704092
CWF19L1	Q69YN2	-0.0416605	4931	-0.0325724	0.592476	0.0953664	0.698362
CWF19L2	Q2TBE0;H0YE03;H7C3G7	-0.142156	6878	-0.0352988	0.691546	-0.0976893	0.807965
CXorf38	Q8TB03	0.0746616	2488	0.00758989	0.960485	0.183459	0.538226
CXXC1	Q9P0U4;K7EQ21;K7EKZ6	-0.132682	6705	-0.0439417	0.509108	-0.289725	0.176379
CXXC5	Q7LFL8	-0.224149	7834	0.189345	0.410155	-0.318211	0.443971
CYB5A	P00167	0.0844401	2311	-0.10819	0.577155	0.418705	0.338881
CYB5B	O43169;A0A8I5KP74;A0A8I5KSY3;A0A8I5KSY8;A0A8I5KX20;A0A8I5KYK4;A0A8I5QJ67;A0A8I5QKN7;D6RFH4;H3BUX2;J3QR91	-0.0923178	5984	0.0103617	0.954399	0.0954372	0.836392
CYB5R1	Q9UHQ9;H7C0R7	0.294127	331	0.198172	0.253398	1.18886	0.000640197
CYB5R3	P00387;A0A8I5KPU0;A0A8I5KR71;A0A8I5QKT9;A0A8J8YWN6;A0A8J8Z3C6;A0A087WZB1	-0.0229735	4524	0.00377808	0.977752	0.15763	0.672952
CYB5R4	Q7L1T6	0.0477423	2992	-0.0628145	0.712932	0.119292	0.765737
CYBA	P13498;A0A8Q3SIH4;A0A8Q3WL14;A0A8Q3WL20	-0.163365	7189	0.159561	0.610952	-0.384957	0.433789
CYBC1	Q9BQA9;H0Y2X1	-0.0639899	5412	-0.462084	0.0305947	0.0381422	0.958773
CYC1	P08574	-0.0598282	5320	-0.0890036	0.703074	0.277839	0.508633
CYCS	P99999;C9JFR7	0.00678566	3806	0.0652413	0.917757	0.363842	0.551533
CYFIP1	Q7L576;A0A087WVZ5;A0A0G2JQT1;A0A0G2JR96	-0.138667	6819	-0.279794	0.0435211	-0.495771	0.00829871
CYLD	Q9NQC7;H3BS09;J3KRR7;J3QKR2	0.0569365	2826	-0.36161	0.0601883	-0.19898	0.499273
CYP20A1	Q6UW02;C9J8K7;E9PHG5;F8WBE2	-0.0939642	6018	-0.090931	0.52552	0.0159411	0.98523
CYP51A1	Q16850;A0A8I5KRT9;A0A8I5KWQ7	-0.0443847	5000	-0.120701	0.221293	0.412042	0.352336
CYRIA	Q9H0Q0	-0.377977	8309	-0.729483	0.19956	-1.20772	0.00019347
CYRIB	Q9NUQ9;A0A8V8TMP7	-0.107513	6273	-0.119802	0.118964	-0.175732	0.59362
CYTH1	Q15438	-0.0290942	4669	0.023394	0.73199	-0.0974547	0.839603
CYTIP	O60759;C9JRF8	0.14347	1448	-0.172008	0.167269	0.0397648	0.959347
CZIB	Q9NWV4	-0.0185662	4428	0.00322045	0.968487	-0.0851172	0.770015
D2HGDH	Q8N465;B5MCV2;H7C0N1	-0.213651	7733	-0.00640843	0.971652	-0.188448	0.63689
DAAM1	Q86T65;Q9Y4D1;A0A0J9YYF7	0.0248072	3424	-0.188906	0.185015	0.0515948	0.953684
DAD1	P61803;A0A0B4J239;F5GXX5;F5H895	0.0220314	3476	-0.327129	0.428941	-0.0240737	0.976123
DAG1	Q14118	0.083523	2330	0.128775	0.569959	0.121783	0.794401
DAGLB	Q8NCG7;E7ET49	-0.188758	7519	-0.0132118	0.907376	-0.150412	0.627084
DAP	P51397	-0.171491	7291	0.125561	0.263476	-0.412907	0.215727
DAP3	P51398;V9GYL9;V9GZ03	-0.0197686	4457	0.0923826	0.431003	0.395665	0.235389
DAPK1	P53355	-0.263776	8075	0.257557	0.488254	-0.133782	0.870717
DAPK3	O43293	-0.165107	7214	0.643241	0.37528	-0.0800962	0.941768
DARS1	P14868	-0.0936446	6014	-0.010795	0.903625	-0.0482001	0.880896
DARS2	Q6PI48;A0A3B3IS01;A0A3B3ISK7;A0A3B3IT01	0.19096	941	0.25665	0.0595497	1.23784	0.00011079
DAXX	Q9UER7	0.0820846	2352	0.09219	0.242979	0.0348487	0.94683
DAZAP1	Q96EP5;K7EK33;K7EQ02;K7EQ55	0.221255	692	0.0645733	0.192909	0.0982239	0.759504
DBI	P07108;B8ZWD1	0.235033	601	0.0821093	0.545809	0.381772	0.26017
DBN1	Q16643;D6R9W4;D6RCR4;D6RFI1	-0.0969398	6076	0.0314624	0.650194	-0.70525	0.155759
DBNL	Q9UJU6;H0Y5J4	0.0330999	3263	-0.0240672	0.783453	-0.139034	0.700165
DBR1	Q9UK59;A0A8V8TMF7;A0A8V8TMH0;A0A8V8TMX5;A0A8V8TNX0;F8WAY1	-0.0399194	4891	0.0761386	0.267981	-0.0611723	0.788749
DBT	P11182;A0A7P0Z494;A0A7P0T9W1	-0.139226	6829	0.382228	0.0364413	0.0518135	0.946848
DCAF1	Q9Y4B6	0.0806335	2379	-0.148037	0.117798	0.00803792	0.98523
DCAF10	Q5QP82;A0A0A0MQT4	-0.0561403	5241	-0.119856	0.481663	-0.366581	0.373121
DCAF11	Q8TEB1;H0YKR8;H0YL64;H0YLH4;H0YM56;H0YM86;H0YMN6;H0YN21;H0YN92;H0YNS2	-0.0827949	5799	0.0343459	0.720074	0.0320149	0.94683
DCAF13	Q9NV06;A0A087WT20	-0.0675679	5490	-0.0220781	0.819739	-0.147776	0.613387
DCAF16	Q9NXF7	-0.305603	8211	0.0957489	0.474711	-0.347696	0.244741
DCAF5	Q96JK2	0.0159872	3607	0.265645	0.252102	-0.121482	0.869638
DCAF6	Q58WW2	0.207991	793	0.12889	0.13579	0.564233	0.0494016
DCAF7	P61962;A0A087WWI6;A0A8I5KQ63;A0A8I5KRG1;A0A8I5KT41;A0A8I5KTU5;A0A8I5KX45;A0A8I5KXF0;A0A8I5QKQ1	0.26155	457	-0.000106367	0.99887	-0.0358975	0.876765
DCAF8	Q5TAQ9;Q5TAQ8;V9GY54	0.581678	8	-0.0265597	0.791216	1.43905	3.21370067533754e-10
DCAKD	Q8WVC6;A0A8I5KS02;A0A8I5KT67	-0.224672	7842	-0.271819	0.379591	-0.263239	0.410978
DCD	P81605	-0.138367	6814	0.616718	0.46924	0.0514558	0.962969
DCK	P27707;D6RFG8	0.0980058	2116	-0.08965	0.263144	0.398767	0.29799
DCP1A	Q9NPI6;A0A087WT55;A0A087WXD0	0.157282	1270	0.0391437	0.437108	0.145869	0.504087
DCP1B	Q8IZD4;F5GZK9	0.0521494	2908	0.125245	0.229793	0.0394207	0.923056
DCP2	Q8IU60;B7Z3U5	-0.122154	6518	-0.201542	0.385729	-0.251136	0.500573
DCPS	Q96C86;A0A3B3ITF0	-0.253814	8019	-0.183671	0.0539705	-0.585516	0.157325
DCTD	P32321;D6R9S0;D6RBJ9;D6RBN2;D6RC36	0.071482	2551	0.040365	0.530411	0.00514086	0.99387
DCTN1	Q14203;E7EX90;A0A7P0Z4C3;A0A804CDA6;Q6AWB1	-0.0176891	4406	0.119589	0.0965346	-0.12865	0.540043
DCTN2	Q13561;A0A7I2V390;A0A7I2V4H4;A0A7I2V4Y9;A8K8J9;F8VRV7;F8VW18;F8W1I6;H0YHL1	-0.0893098	5924	0.0695835	0.291028	-0.0655353	0.809259
DCTN3	O75935;A0A0A0MRV8;X6RA56;X6RCK5;X6RLR1	-0.000935277	3996	0.121369	0.335651	-0.0148203	0.967906
DCTN4	Q9UJW0	0.0291735	3339	0.117049	0.0618219	0.0211381	0.941333
DCTN5	Q9BTE1;H3BR94	-0.0190548	4438	0.0685601	0.533748	-0.164699	0.521586
DCTN6	O00399	0.101496	2043	0.507098	0.0270075	-0.0136889	0.971344
DCTPP1	Q9H773;H3BPN2;H3BSA6	0.0323112	3279	-0.166319	0.137799	0.0794508	0.895136
DCUN1D1	Q6PH85;Q96GG9;C9J0B2;C9J8R4;C9JVE2;H7C216;C9JAV2;C9JRE2;C9JRU6	0.0547247	2857	0.0302399	0.700704	-0.202439	0.832661
DCXR	Q7Z4W1;J3KS22;J3QL34;J3QRQ2;J3QS36	-0.265157	8077	-0.0829035	0.323862	-0.277518	0.497501
DDA1	Q9BW61	-0.0238859	4549	0.0819626	0.602964	-0.065935	0.851874
DDAH1	O94760;B4DYP1	-0.120535	6486	-0.433773	0.0551831	0.0572357	0.960896
DDAH2	O95865;A0A140T971;H0Y7N1;Q5SRR8;Q5SSV3	0.0648759	2665	-0.168151	0.161185	0.000781685	0.999714
DDB1	Q16531;A0A7P0T870;A0A7P0T965;A0A7P0TAK7;A0A7P0Z3Z5;A0A7P0Z4B9;A0A7P0Z4L2;F5GWI0;F5GY55;F5GZY8;F5H2L3	0.149288	1377	-0.141554	0.0899165	0.0677352	0.793804
DDB2	Q92466	-0.0355981	4802	-0.252252	0.0349215	-0.512636	0.211258
DDHD1	Q8NEL9;A0A087X0H7;A0A669KAW5;A0A6E1W401	0.0767139	2452	-0.133079	0.370684	-0.10424	0.699095
DDHD2	O94830;E9PIF5;E9PKE6;E9PM60;E9PPH8;E9PQY9	0.0426854	3077	-0.0239159	0.79934	-0.195951	0.693992
DDOST	P39656;A0A0C4DGS1	0.002916	3900	-0.0674009	0.467726	0.279186	0.541497
DDRGK1	Q96HY6;A0A0A0MRX2	0.119151	1788	0.0162515	0.899586	0.318541	0.424655
DDX1	Q92499;A0A7I2V2M5;A0A7I2V421;A0A7I2V430;A0A7I2V4F0;A0A7I2V4J3;A0A7I2V4Q0;A0A7I2V5X8;A0A7I2YQ77;A0A7I2YQD0	-0.105711	6250	0.030751	0.606136	-0.144131	0.524521
DDX10	Q13206;A0A3B3ISR7;A0A8I5KPM1;A0A8I5KQZ1;A0A8I5KSH6;A0A8I5KUU7;A0A8I5KXY1;E9PIF2	-0.0394594	4880	0.017955	0.924631	-0.25494	0.512863
DDX17	Q92841;A0A1X7SBZ2;A0A5H1ZRQ2	0.140589	1501	0.0294114	0.525861	0.0416536	0.898861
DDX18	Q9NVP1;H7C452	-0.0131438	4295	0.0319342	0.668626	-0.0775949	0.785923
DDX19A	Q9NUU7;Q9UMR2;F6QDS0;H3BMQ5;H3BN59;H3BQK0;I3L0H8;I3L352	0.153326	1313	0.104835	0.187351	0.0997419	0.693992
DDX19B	Q9UMR2;H3BMQ5;H3BN59;H3BQK0	0.0264469	3390	-0.00359757	0.99028	-0.174312	0.833229
DDX20	Q9UHI6;A0A7P0T9T8	0.0539473	2878	-0.143893	0.344426	0.0369241	0.913388
DDX21	Q9NR30;A0A8I5KND9;A0A8I5KNN2;A0A8I5KNP3;A0A8I5KYZ4	0.0934174	2175	0.195241	0.0652651	0.0825003	0.838472
DDX23	Q9BUQ8;A0A8V8TQ76;A0A8V8TR86;A0A8V8TRI2	0.216356	731	0.0742019	0.142415	0.125951	0.523003
DDX24	Q9GZR7;A0A087WXU8;F5GYL3;G3V529	0.0361556	3200	-0.525168	0.0336829	-0.284749	0.455199
DDX27	Q96GQ7;A0A087X059;B7Z6D5	-0.0296452	4682	0.104551	0.176219	-0.232073	0.467931
DDX28	Q9NUL7	-0.153379	7033	0.14118	0.536601	0.305253	0.21796
DDX31	Q9H8H2	-0.122895	6528	0.0403814	0.624604	-0.121317	0.777516
DDX39B	Q13838;Q5STU3;A0A0G2JJZ9;A0A140T9X3;H0Y400	0.0511308	2932	0.0797993	0.281562	-0.0591259	0.902125
DDX3X	O00571;O15523;A0A0D9SF53;A0A0D9SFB3;A0A2R8Y4A4;A0A2R8Y645;A0A2R8YCW1;A0A2R8YF78;A0A2R8YFR4;A0A2R8YFS5;A0A2U3TZJ9;F6S8Q4;A0A0D9SG12;A0A2R8Y5G6;A0A2R8Y7T2;A0A2R8YDH3;A0A2R8YDT5;C9J081;C9J8G5;A0A2R8Y4D2	0.326846	219	0.0771822	0.196401	0.0661204	0.817369
DDX41	Q9UJV9;A0A499FJW5;D6RGI7;H0YA06	0.0850843	2300	-0.132388	0.0605752	-0.0185667	0.967904
DDX42	Q86XP3	-0.0067874	4148	0.0284082	0.652925	-0.0487974	0.967456
DDX46	Q7L014;A0A0C4DG89	0.2776	388	0.0074523	0.904877	0.0812862	0.704623
DDX47	Q9H0S4;F5H1N9	0.00493737	3853	0.00741418	0.917757	-0.2252	0.545962
DDX49	Q9Y6V7	0.13161	1602	-0.10869	0.219592	0.0794327	0.863735
DDX5	P17844;J3KTA4;A0A7I2V2S0;A0A7I2V507;J3KTQ4;J3QRQ7;J3QR02;X6RLV5	0.290409	341	0.0919896	0.167675	0.144054	0.61002
DDX50	Q9BQ39	-0.0905457	5940	-0.0160325	0.762252	-0.146191	0.619535
DDX51	Q8N8A6	-0.0924436	5985	0.0153873	0.862739	-0.0357814	0.92144
DDX52	Q9Y2R4;A0A087WTD6;A0A087X069;A0A087X1P7	-0.0833709	5813	-0.10942	0.363645	-0.136346	0.733909
DDX54	Q8TDD1	-0.124582	6549	0.0203568	0.808243	-0.360585	0.152797
DDX55	Q8NHQ9;F5H5U2	-0.0578352	5270	-0.0701334	0.419142	-0.128809	0.63772
DDX56	Q9NY93;F8WDT8;G3V0G3;H7C3E9	0.013788	3660	0.0779941	0.230804	-0.043222	0.92334
DDX59	Q5T1V6;Q5T1V5	0.223026	676	-0.0992185	0.168285	0.646493	0.0134869
DDX6	P26196	-0.0123195	4273	-0.149077	0.0572494	-0.040968	0.89416
DEAF1	O75398;A0A8I5KQJ8;A0A8I5KQY1;A0A8I5KR93;A0A8I5KUA2;A0A8I5KZ80;A0A8I5QJC6;A0A8I5QL28	0.0116562	3701	0.560775	0.25035	-0.24369	0.365492
DECR1	Q16698;H0YAW3	0.00727922	3798	0.323108	0.156463	0.382986	0.379485
DECR2	Q9NUI1;Q4VXZ8	-0.130941	6668	0.106807	0.215279	-0.0274243	0.967924
DEK	P35659;A0A494C028;A0A494C198;B4DFG0;H0Y993	-0.0667961	5470	-0.168596	0.0676063	-0.168846	0.822846
DENND1A	Q8TEH3;A0A0A0MS48;A0A8V8TNT3	-0.0363861	4821	0.00369288	0.96698	-0.0681973	0.845657
DENND3	A2RUS2;B3KRG7;E9PF32;H0YAY3	-0.159219	7122	-0.0472459	0.889226	-0.328722	0.507692
DENND4A	Q7Z401;A0A0U1RR27;A0A7I2RAZ6	-0.196597	7591	-0.702695	0.0270075	-0.265735	0.297683
DENND4B	O75064	0.274876	395	0.0412032	0.715747	0.332913	0.276368
DENND4C	Q5VZ89;R4GMN2	-0.0778954	5703	0.177105	0.048455	-0.114042	0.753969
DENND5B	Q6ZUT9;F5H4A0	-0.0536086	5179	0.296066	0.330774	-0.29101	0.403506
DENND6A	Q8IWF6;H7C598	0.15372	1308	0.0646643	0.813957	0.175878	0.480486
DENR	O43583	0.135483	1559	-0.0100722	0.892175	-0.143012	0.448761
DEPDC5	O75140;A0A5F9UWT1;A0A2R8Y5E9;A0A2R8Y5K9;A0A2R8Y5P2;A0A2R8Y5T1;A0A2R8Y6H3;A0A2R8Y6H8;A0A2R8Y6V4;A0A2R8Y721;A0A2R8Y7U0;A0A2R8Y7U6;A0A2R8Y842;A0A2R8YEW8;A0A2R8YF50;A0A2R8YF97;H0Y770	-0.324702	8253	-0.0778023	0.527616	-0.415879	0.0910037
DEPTOR	Q8TB45	-0.0423671	4954	0.309312	0.0274234	-0.013938	0.988233
DERA	Q9Y315;E9PML7;E9PPM8	-0.0612298	5357	0.0258544	0.789589	-0.228874	0.379253
DERL1	Q9BUN8;B4E1G1	0.0901204	2224	-0.253138	0.189085	0.323039	0.589078
DERL3	Q96Q80	0.000371689	3961	-0.407104	0.62307	0.218531	0.818299
DERPC	P0CG12	0.0596076	2771	0.0263927	0.769771	0.194826	0.589078
DESI1	Q6ICB0	0.0956922	2145	0.124015	0.25629	-0.0294348	0.974174
DESI2	Q9BSY9	0.504662	21	0.362566	0.53445	1.00463	2.58790433432721e-06
DFFA	O00273;K7ERT1	0.00273406	3905	-0.0536694	0.712676	0.069885	0.9017
DFFB	O76075;B4DZS0	-0.157497	7088	-0.316843	0.488254	-0.470802	0.219333
DGCR8	Q8WYQ5	0.141732	1479	0.135029	0.112329	0.11288	0.646455
DGKA	P23743;C9JM35;F8VNZ9;F8W1H7;F8W1M3;G3V327	-0.18607	7487	0.163092	0.712148	-0.394551	0.326825
DGKE	P52429;I3L112	0.0314369	3292	-0.279739	0.138703	0.285259	0.620324
DGLUCY	A0A0C4DGD4;E5RIU5;E5RJ62;H0YB09;H0YB62	-0.0153785	4353	-0.204185	0.520692	0.57687	0.392522
DGUOK	Q16854	-0.355155	8294	0.193165	0.250993	-0.184856	0.718842
DHCR7	Q9UBM7;A0A804HI25;A0A804HJQ7;A0A8I5KRR9;B4E1K5;E9PM00	-0.0761913	5663	-0.232127	0.143938	-0.685565	0.14379
DHDDS	Q86SQ9;A0A8V8TQ96;E9PI09;E9PR24;Q5T0A1;Q5T0A2;A0A8V8TQS0;A0A8V8TQU2;Q5T0A6	0.359046	150	0.247695	0.544894	0.783126	0.013996
DHODH	Q02127;I3NI32;I3L449;J3QRQ3	0.0788634	2401	0.169212	0.259759	0.511607	0.23092
DHPS	P49366;M0R264;Q5J8M5	0.448715	50	0.104984	0.153406	0.47184	0.0415212
DHRS1	Q96LJ7;H0YNC2	-0.335263	8266	-0.0316003	0.935014	-0.655902	0.0731907
DHRS11	Q6UWP2;A0A087WZN3;A0A087X0R1	-0.0917606	5971	0.120354	0.177169	-0.181796	0.662448
DHRS13	Q6UX07	-0.0934047	6008	0.000890348	0.998111	-0.00789763	0.992362
DHRS7	Q9Y394;H0YJ66;H0YJR8	-0.0973739	6082	-0.208599	0.807359	-0.0628298	0.916002
DHRS7B	Q6IAN0;A0A0C4DGQ8	0.143087	1458	-0.116536	0.286009	0.498253	0.26116
DHTKD1	Q96HY7	-0.250443	8004	0.0238248	0.84271	-0.225487	0.772894
DHX15	O43143	0.203831	824	-0.0515555	0.420694	0.0711556	0.715172
DHX16	O60231;A0A140T947	0.154072	1301	-0.0904464	0.28612	0.0934809	0.627643
DHX29	Q7Z478	0.140242	1506	-0.0631689	0.409359	-0.0208069	0.966013
DHX30	Q7L2E3;H7BXY3	0.29755	324	0.0590122	0.38565	0.465016	0.00384741
DHX32	Q7L7V1	0.111495	1889	0.105548	0.64061	0.160967	0.848732
DHX33	Q9H6R0;I3L1L6	-0.156914	7077	-0.129607	0.493082	-0.177216	0.532122
DHX34	Q14147	0.0177949	3567	0.0774602	0.486376	0.437487	0.0840001
DHX35	Q9H5Z1;Q5THR1	0.00531582	3841	-0.21921	0.116125	-0.0945488	0.806328
DHX36	Q9H2U1;E7EWK3	0.108436	1940	0.0619215	0.368637	-0.0021164	0.995482
DHX37	Q8IY37;F5H3Y4	0.0567335	2828	0.0354549	0.732655	0.00207504	0.995883
DHX38	Q92620	0.134662	1573	-0.0107757	0.882757	0.114995	0.67091
DHX40	Q8IX18;J3KSW6;J3KTK0	0.140103	1510	-0.0957875	0.551469	-0.11005	0.788566
DHX57	Q6P158;H7C109	0.108285	1941	0.0166607	0.830778	-0.123533	0.566845
DHX8	Q14562	0.0584588	2796	0.0932873	0.126384	0.0066842	0.981486
DHX9	Q08211	0.378054	115	-0.0632303	0.248794	0.487388	0.00336499
DIABLO	Q9NR28;A0A024RBT2	-0.0640641	5416	-0.176985	0.161407	0.209679	0.593227
DIAPH1	O60610;A0A2R8Y5N1;A0A2R8YEF8;B4E2I7	0.155958	1281	-0.0701855	0.185801	0.112425	0.855929
DIAPH2	O60879	-0.144276	6905	-0.112362	0.197383	-0.663512	0.149606
DIAPH3	Q9NSV4	0.0889257	2246	0.403277	0.0430142	0.132353	0.841138
DICER1	Q9UPY3;A0A7I2YBM0;A0A8Q3SJI0;A0A8Q3WLH8;A0A8Q3WLJ5;H0YJZ6;A0A6Q8PFV4;A0A6Q8PH99;A0A6Q8PHG6	0.154537	1294	-0.00601695	0.935025	-0.116194	0.645183
DIDO1	Q9BTC0	0.260704	461	0.0896438	0.268988	0.215239	0.235525
DIMT1	Q9UNQ2;A0A0C4DGB1;A0A494C0G7;A0A7P0T9J1;A0A7P0T9Y7;A0A7P0Z4I0;B4DRY2;D6RCL3	0.0651061	2659	-0.151102	0.362784	-0.0524162	0.908844
DIP2A	Q14689;A0A494C143	-0.00947842	4214	-0.0760051	0.802153	0.0388523	0.944425
DIPK1A	Q5T7M9;A0A087WZ97;A0A087WZK6;A0A087X2C2	-0.123198	6531	0.647061	0.0364413	-0.295065	0.645596
DIPK2A	Q8NDZ4;C9JY09;E7ET39	0.163232	1198	0.315365	0.0895411	0.0960355	0.837383
DIS3	Q9Y2L1;G3V1J5	-0.0593401	5306	-0.238992	0.63767	-0.173651	0.666618
DIS3L	Q8TF46	-0.121604	6507	-0.0583279	0.496113	-0.100005	0.772894
DIS3L2	Q8IYB7	0.0366944	3190	-0.0022803	0.981483	-0.0545709	0.833229
DKC1	O60832;A0A8Q3SIS9;A0A8Q3SIY6;A0A8Q3SJE8;A0A8Q3WLC8;A0A8Q3WLD1;A0A8Q3WLG7;C9IYT0;A0A8Q3SIX2;A0A8Q3WLE4;A0A8V8TKY9	-0.0603906	5334	0.076508	0.27233	-0.152429	0.782863
DLAT	P10515;A0A7P0Z4G4;E9PEJ4;H0YDD4;A0A7P0T997;A0A7P0TA47;A0A7P0TAG1;A0A7P0TAX2;A0A7P0TBE2;A0A7P0TBK2	-0.1825	7428	0.30232	0.0647953	-0.267342	0.594337
DLD	P09622;E9PEX6	-0.105401	6244	0.144975	0.0750771	0.0469222	0.937014
DLG1	Q12959;A0A0C4DFT3;A0A590UJ08;A0A590UJ18;A0A590UJ29;A0A590UJ68;A0A590UJ81;A0A590UJC5;A0A590UJD9;A0A590UJR4;A0A590UJR5;A0A590UJS9;A0A590UJX2;A0A590UK48;A0A590UK81;A0A590UKA8;C9JUA9	-0.115239	6400	-0.0979553	0.0997855	-0.239342	0.344814
DLG3	Q92796;Q5JUW8	0.270649	414	-0.0695958	0.430542	0.301417	0.659106
DLGAP4	Q9Y2H0;A0A0B4J2C2;F8WF49	-0.0291604	4672	-0.084906	0.312146	0.0149246	0.974459
DLGAP5	Q15398;G3V4E5	0.161698	1210	0.17306	0.121581	0.460238	0.466784
DLST	P36957	-0.137731	6803	0.297993	0.0462069	-0.0149767	0.98282
DMAC2	Q9NW81	0.0508393	2936	0.303823	0.0976578	0.168987	0.750195
DMAC2L	Q99766;A0A5K1VW60	-0.306298	8213	0.158922	0.400623	-0.547806	0.295146
DMAP1	Q9NPF5;Q5TG38;Q5TG39;Q5TG40	0.0605638	2750	0.0341552	0.738212	-0.0328437	0.900145
DMD	A0A075B6G3;P11532;A0A087WV90;A0A5H1ZRP8;A0A5H1ZRP7;A0A5H1ZRP9;A0A5H1ZRQ1;A0A5H1ZRQ8;A0A5H1ZRR9;A0A7P0T8I2;A0A7P0TAM6;A0A7P0TAX0;A0A7P0Z4P7;A0A7P0Z4Q6;A0A804HJY0;A0A804HKR4;A0A804HKY9;H0Y304	-0.115879	6412	0.137196	0.363134	-0.436276	0.326825
DMXL1	Q9Y485;F5H269	-0.0558923	5231	-0.0283845	0.835032	-0.1063	0.695211
DMXL2	Q8TDJ6;H0YLM8	-0.15643	7074	0.42668	0.173473	-0.231384	0.72547
DNAAF2	Q9NVR5	-0.000307549	3985	0.0873794	0.754313	0.229839	0.685079
DNAAF5	Q86Y56;E9PGY2;H0Y650	-0.0049333	4104	-0.125109	0.0906467	-0.0807378	0.787893
DNAJA1	P31689	0.314535	264	0.257303	0.0874649	0.182568	0.397112
DNAJA2	O60884	0.201896	840	0.119169	0.0690289	0.0564885	0.836024
DNAJA3	Q96EY1;I3L1T6	-0.081863	5780	0.386028	0.0427029	0.0163586	0.978882
DNAJB1	P25685;M0QXK0	0.199847	857	0.0823881	0.235588	0.266259	0.192017
DNAJB11	Q9UBS4	0.0696516	2582	0.175348	0.0707396	0.347399	0.492745
DNAJB12	Q9NXW2;J3KPS0;V9GY70;V9GYN7	-0.0748483	5638	0.00538809	0.958995	0.0288634	0.962969
DNAJB14	Q8TBM8	0.0174713	3575	-0.0845145	0.626415	0.0137001	0.9847
DNAJB2	P25686;C9JRD2;C9JXB9	-0.0620314	5371	0.377616	0.0695983	0.108817	0.789723
DNAJB4	Q9UDY4	-0.158905	7114	0.345704	0.0333019	0.181327	0.735388
DNAJB9	Q9UBS3	0.165485	1173	0.376046	0.0387777	0.374715	0.504087
DNAJC1	Q96KC8	0.0513796	2924	0.0269275	0.88132	-0.138581	0.865552
DNAJC10	Q8IXB1;A0A7P0Z431;A0A494C1G5;A0A7P0T8Y3;A0A7P0T9B7;A0A7P0TAQ9;A0A7P0TB22;A0A7P0TB83;A0A7P0TB97;A0A7P0Z4F2;E7EP04	-0.142982	6890	-0.0174255	0.839338	-0.238376	0.709913
DNAJC11	Q9NVH1;B1AK20	0.0988966	2095	0.344117	0.0653481	0.406929	0.204876
DNAJC13	O75165;A0A3B3IRM0	0.0855044	2295	-0.00616553	0.936202	0.244514	0.270379
DNAJC16	Q9Y2G8;Q5TDG9;Q5TDH4	0.0558163	2838	0.108147	0.556165	0.340135	0.521586
DNAJC17	Q9NVM6	-0.103913	6211	-0.242375	0.0870439	-0.237032	0.508853
DNAJC19	Q96DA6;A0A8I5KQT8;F2Z3A7;G5E9V2	-0.0469183	5053	0.169807	0.271628	0.0833802	0.892554
DNAJC2	Q99543;F2Z3H0;F2Z3N9;H7C3L7	0.255998	481	0.0885975	0.190804	0.310589	0.173797
DNAJC21	Q5F1R6	0.0598884	2766	-0.0893655	0.177487	-0.0494958	0.892554
DNAJC25	A0A024R161;F2Z3D1;J3QR79;Q9H1X3	0.0850691	2301	0.468253	0.218789	-0.227745	0.807945
DNAJC3	Q13217;X6R9L0	0.14207	1473	0.590301	0.0270075	0.724838	0.244741
DNAJC30	Q96LL9	0.0502538	2945	1.77681	0.117798	0.706465	0.219333
DNAJC5	Q9H3Z4	-0.177627	7366	0.133689	0.88276	-0.389497	0.549893
DNAJC7	Q99615;A0A6I8PIK4;A0A6I8PLE7;A0A6I8PR89;A0A6I8PRZ0;A0A6I8PS32;A0A6I8PU73;A0A6I8PU89;A0A6I8PUC2;A0A6I8PUD4;K7EIH8;K7EK03;K7EPP7;K7ER44	0.263743	451	0.173077	0.0820405	0.213045	0.254971
DNAJC8	O75937;S4R3J5	-0.0129297	4291	-0.00460029	0.965174	-0.0789917	0.784626
DNAJC9	Q8WXX5	0.0321039	3282	-0.0783876	0.366229	-0.0687075	0.837383
DNASE2	O00115;A0A8V8TNK3;K7ENE5	-0.0083057	4184	-0.00220077	0.977862	-0.205308	0.790881
DNLZ	Q5SXM8;Q5SXM7	-0.184593	7460	0.118185	0.366501	-0.243431	0.714448
DNM1	Q05193;A0A0D9SFB1;A0A0D9SFE4;A0A0U1RQP1;A0A1B0GU67;A0A1B0GUX5	-0.0234957	4539	2.31428	0.274178	-0.178574	0.755946
DNM1L	O00429;A0A8V8TQT5	0.0229759	3457	0.0754336	0.254489	0.0286259	0.962681
DNM2	K7EMQ3	0.184757	1000	-0.121743	0.307716	-0.0891078	0.751283
DNMBP	Q6XZF7	-0.273027	8106	-0.342051	0.0611692	-0.239024	0.475836
DNMT1	A0A7I2V311;K7ELB1;K7ER10	0.204025	822	-0.315628	0.133555	0.404257	0.148065
DNPEP	Q9ULA0;E5RIA4;E7EMB6;E7ETB3	-0.193058	7564	-0.0633394	0.569196	-0.214197	0.535278
DNPH1	O43598;H0Y8X4	0.13144	1605	-0.0304874	0.725178	0.323052	0.284716
DNTTIP1	Q9H147;H7C1J2;H7C1M5	-0.0954457	6046	0.048484	0.711443	-0.287879	0.316575
DNTTIP2	Q5QJE6	-0.0618309	5364	0.0662864	0.432115	-0.147817	0.592522
DOCK10	Q96BY6;A0A2R8YD85;A0A8V8TLG2;A0A8V8TLW2	-0.223139	7829	1.04571	0.386384	-0.506664	0.24976
DOCK11	Q5JSL3;A0A0J9YW64;A6NIW2	0.0817624	2360	0.623318	0.311555	0.279169	0.516723
DOCK2	Q92608;E5RFJ0;H0YB76	-0.285715	8152	-1.69429	0.190723	-0.351556	0.0199932
DOCK4	Q8N1I0	0.0150689	3630	-0.194148	0.132426	-0.488036	0.604985
DOCK5	Q9H7D0	-0.0900424	5936	-0.117517	0.20157	-0.0487014	0.949596
DOCK7	Q96N67;A0A0U1RR97;A0A1B0GWE0	-0.0457965	5029	0.111998	0.129044	-0.0618079	0.927508
DOCK8	Q8NF50;A2A369;E9PDJ4	-0.079856	5739	-0.067287	0.788958	-0.14943	0.355376
DOCK9	Q9BZ29;A0A088AWN3;A0A0A0MT38;A0A0D9SFH5;A0A804HIE8;A0A8V8TQS9;A0A8V8TR95;A0A8V8TRI9;Q6ZSL5;X6RGR3	-0.356826	8296	-0.425268	0.366215	-0.397949	0.362753
DOHH	Q9BU89	0.160068	1232	0.347734	0.0390554	0.21994	0.308049
DOK1	Q99704	-0.0965549	6063	0.0793378	0.423131	-0.144742	0.681667
DOK2	O60496;E5RIG9	-0.0597459	5314	-0.12944	0.206484	-0.163604	0.838472
DOK3	Q7L591;D6R951;D6R977;D6RAM3;D6RAZ9;D6RC22	-0.00291262	4049	-0.0177964	0.828402	-0.101165	0.80595
DOP1A	Q5JWR5;Q5TA12	0.109691	1924	-0.0550548	0.929781	-0.36906	0.464573
DOP1B	Q9Y3R5;A0A8I5KUN1	0.0155671	3620	-0.509609	0.272557	0.153543	0.862557
DPCD	Q9BVM2;Q5JQQ4	0.186332	988	0.191773	0.219592	0.400168	0.340498
DPF3	Q92784;F8W7T1	0.318433	245	-0.069029	0.350371	0.261409	0.852522
DPH1	Q9BZG8;I3L1H5;I3L3X9;U3KQN3;V9GYS2	-0.0633743	5397	-0.187903	0.18043	0.00882357	0.986448
DPH2	Q9BQC3;H0YCR5	-0.0458697	5032	-0.0372093	0.883633	-0.258596	0.346391
DPH5	Q9H2P9	0.145182	1428	-0.0123731	0.9747	0.373142	0.0879622
DPH6	Q7L8W6	-0.0239584	4555	-0.0612568	0.50894	-0.0435204	0.937014
DPH7	Q9BTV6	-0.0815142	5774	-0.108644	0.462205	-0.03713	0.94683
DPM1	O60762;A0A804HIB3;A0A804HIK9;H0Y368;Q5QPJ9;Q5QPK2	-0.0409715	4920	-0.00792561	0.94831	-0.0579537	0.925763
DPM3	Q9P2X0	-0.124934	6561	0.316348	0.130087	-0.00676271	0.991882
DPP3	Q9NY33;G3V180;G3V1D3;E9PQ14	-0.00226691	4033	-0.106061	0.162469	-0.270475	0.271158
DPP7	Q9UHL4	-0.18102	7414	-2.05298	0.245319	-0.73755	0.480867
DPP8	Q6V1X1;J3KPT0	-0.134118	6732	0.0318188	0.847992	-0.333433	0.131392
DPP9	Q86TI2;A0A2R8YF65;A0A8V8TR99;M0R2A8;M0R2G6	0.158784	1255	-0.00508114	0.954288	0.0952254	0.672188
DPY19L1	A0A1B0GW05	-0.0106989	4238	-0.0997652	0.507619	0.0317116	0.967456
DPY19L3	Q6ZPD9;K7ELH8	0.224414	669	0.214566	0.351842	0.562313	0.116961
DPY30	Q9C005	0.203349	827	-0.0623767	0.592655	0.346587	0.244693
DPYD	Q12882	-0.19642	7588	0.326376	0.0318805	-0.357924	0.307581
DPYSL2	Q16555;A0A1C7CYX9	0.103549	2014	-1.16699	0.0598055	0.0795222	0.925763
DPYSL3	Q14195	-0.139236	6830	-0.0651608	0.95119	-0.409685	0.602551
DR1	Q01658	0.0590921	2788	0.168794	0.120514	0.000136934	0.999838
DRAP1	Q14919;C9JCC6;E9PNC7;E9PQX9	-0.0331185	4749	0.0687414	0.679469	-0.136577	0.686974
DRG1	Q9Y295	0.0623019	2714	0.00952664	0.906747	-0.0756452	0.769136
DRG2	P55039;A8MZF9;J3KRL5;J3QKV7;J3QKW7;J3QL90;J3QLF3;J3QR71;J3QRI9	0.20967	785	0.041392	0.640681	-0.0822194	0.776146
DROSHA	Q9NRR4	-0.0743422	5628	-0.034439	0.788659	0.0827465	0.854833
DSCC1	Q9BVC3	0.120703	1766	0.0925539	0.402739	0.514932	0.177452
DSN1	Q9H410;Q5JW54	0.121108	1763	-0.0850492	0.263144	0.258881	0.479929
DST	Q03001;F8W9J4;A0A7P0T890;E7ETB9;E9PHM6;F6QMI7;A0A494C1D7;Q5T0V7;Q6P0N6	-0.143011	6891	0.536577	0.0270075	-0.779806	0.0900117
DSTN	P60981;F6RFD5	0.0823228	2350	0.12953	0.253495	-0.0662194	0.899942
DSTYK	Q6XUX3	0.238528	583	-0.511938	0.149127	0.831761	0.0846467
DTD1	Q8TEA8;A0A087WZV9;A0A2R8Y6X2;A0A2R8YCT7	-0.0850885	5851	-0.0340527	0.873527	-0.220019	0.481891
DTL	Q9NZJ0;F5GZ90	0.432909	65	0.136833	0.280377	1.35392	0.242897
DTNBP1	Q96EV8	0.00720519	3799	-0.0484858	0.568497	-0.11947	0.696056
DTWD1	Q8N5C7	-0.040679	4911	0.0266626	0.91516	0.0504515	0.938553
DTWD2	Q8NBA8;D6REE2	-0.0271011	4633	-0.298913	0.243038	0.200088	0.649143
DTX3L	Q8TDB6	0.284994	362	0.134263	0.332809	0.759335	0.0441711
DTYMK	P23919;H7BZ20;H7C312	-0.103908	6210	0.208162	0.0402342	0.0299179	0.949596
DUS1L	Q6P1R4;H0YGW8;J3QKP9;J3QLE4;J3QQZ0	0.0287955	3346	-0.102098	0.143895	-0.0208584	0.954507
DUS2	Q9NX74;E7EUN9	0.126045	1690	-0.0601538	0.521848	0.181143	0.450698
DUS3L	Q96G46;K7EM42;K7EMI3	0.140672	1499	-0.0290249	0.68722	0.123049	0.760836
DUSP11	O75319;H7C0E6;A0A8Q3SI82;A0A8Q3SI85;A0A8Q3SIB0;A0A8Q3SIC9;A0A8Q3SIE6;A0A8Q3SIF8;A0A8Q3WM77	0.140058	1514	-0.100012	0.438511	0.274544	0.137564
DUSP12	Q9UNI6	0.363868	139	0.16861	0.161443	0.811869	0.025067
DUSP22	Q9NRW4;S4R3A4	-7.23283e-05	3975	0.387885	0.0633891	0.168285	0.686527
DUSP23	Q9BVJ7	0.395806	103	0.100148	0.401152	0.888065	0.00152575
DUSP3	P51452;K7ELG5	0.0484664	2979	0.0777645	0.330635	-0.160905	0.683144
DUT	P33316;A0A0C4DGL3;H0YKC5;H0YMP1;H0YNW5;H0YKI0;H0YMM5;H0YNJ9	-0.147888	6957	-0.154587	0.128135	-0.0573102	0.923028
DVL3	Q92997	-0.0379805	4847	-0.17684	0.31131	-0.164388	0.521322
DXO	O77932;F8WC68	-0.0189004	4434	0.118015	0.558664	-0.0122313	0.983976
DYM	Q7RTS9;A0A6Q8PF81	-0.234556	7921	-0.125808	0.367547	-0.485092	0.273299
DYNC1H1	Q14204;A0A2R8Y5T0;A0A2R8Y6H2;A0A2R8Y706;A0A2R8YFZ7;A0A7P0T7V5;A0A7P0T825;A0A7P0T8N2;A0A7P0T8W5;A0A7P0T916;A0A7P0T9C4;A0A7P0T9F1;A0A7P0T9K2;A0A7P0T9R4;A0A7P0TA13;A0A7P0TAF3;A0A7P0TAM4;A0A7P0TAW9;A0A7P0TB75;A0A7P0TBJ7	0.0845428	2309	-0.0543402	0.40566	0.0350082	0.894531
DYNC1I2	E7EQL5;E7EQU2;E7ESD3;E7ET01;E7EUM4	0.112048	1883	0.07288	0.644564	-0.0442924	0.870476
DYNC1LI1	Q9Y6G9;C9JGM7	0.257335	475	0.0553295	0.428401	0.089754	0.65163
DYNC1LI2	O43237;B4E2E0;H3BUM4	-0.0232634	4536	-0.0814401	0.427737	-0.0151251	0.981441
DYNC2H1	Q8NCM8;H0YDE0	0.000690616	3953	0.204664	0.596906	0.404473	0.712375
DYNLL1	P63167;F8VRV5;F8VXI7;F8VXL2	0.256385	477	0.242609	0.126264	0.0209139	0.937014
DYNLL2	P63167;Q96FJ2	-0.140287	6844	-0.0585718	0.514295	-0.304587	0.355235
DYNLT1	P63172	0.0113298	3710	-0.0130624	0.925268	-0.201694	0.736825
DYNLT3	P51808;A6NGJ0;F2Z328	-0.00839702	4186	0.116195	0.512572	0.0560579	0.923483
E2F3	O00716;Q14209	-0.0448156	5009	0.370787	0.385666	-0.362293	0.428046
E2F4	Q16254	0.122789	1739	0.20033	0.0768634	0.0310843	0.930395
E4F1	Q66K89;H3BUJ7;H3BQZ4;H3BSL4	-0.17183	7298	0.918774	0.190723	-0.284579	0.26069
EAF2	Q96CJ1;B4DWJ3	0.19068	947	0.344091	0.066918	-0.073591	0.896045
EAPP	Q56P03;G3V2W9	-0.254812	8024	-0.044824	0.68858	-0.451736	0.0142657
EARS2	Q5JPH6;H3BTB7	-0.211715	7718	0.217673	0.11995	-0.1285	0.806062
EBAG9	O00559;E9PND3;A0A8V8TPH5;E9PJ38;E9PN10	0.0276501	3366	-0.18218	0.275352	-0.101821	0.832686
EBNA1BP2	Q99848;H7C2Q8	0.0109582	3725	0.00628412	0.952685	-0.164124	0.678747
ECD	O95905;C9J316;F2Z2R1	-0.060959	5351	0.0467557	0.590608	-0.15795	0.700165
ECE1	P42892;A0A3B3ISF9;B4DKB2	-0.123204	6532	0.288312	0.0603829	-0.303824	0.236078
ECH1	Q13011;M0QZW4;M0R248	-0.125178	6569	0.197963	0.0430142	-0.0814966	0.892554
ECHDC1	Q9NTX5;H0Y5L2;H0YCS9	-0.229187	7884	-0.00934404	0.909762	-0.34177	0.337521
ECHS1	P30084	-0.205264	7666	0.337363	0.0409528	-0.26763	0.587021
ECI1	P42126;H3BS70;Q96DC0	-0.120604	6488	0.204923	0.0431668	-0.298049	0.702853
ECI2	O75521;A0A0C4DGA2	-0.108829	6302	0.157894	0.0755423	0.200958	0.753969
ECPAS	Q5VYK3;J3KN16;A0A804HJA4	0.225151	664	-0.0141928	0.813957	0.311334	0.158759
ECSIT	Q9BQ95;J3KTF5;A0A8I5KR62	0.0332261	3260	0.122556	0.261959	0.305603	0.539675
EDC3	Q96F86;H3BPN4;H3BSQ0	0.272587	405	0.0264787	0.665297	0.130578	0.592522
EDC4	Q6P2E9	0.0824892	2346	-0.0199387	0.705906	0.102506	0.656188
EDEM1	Q92611	-0.0716214	5582	-0.0676581	0.546755	-0.442651	0.348904
EDEM2	Q9BV94	0.184911	998	0.237247	0.12284	0.774488	0.0981647
EDEM3	Q9BZQ6;A0A8I5KR65;A0A8I5KSQ8;A0A8I5KTR7;A0A8I5KVE6;A0A8I5KWI4;A0A8J8YX80;A0A8I5KU04	0.374303	120	0.365757	0.062607	1.1755	0.00206747
EDF1	O60869	0.211143	774	-0.085999	0.440421	-0.00902926	0.982214
EDRF1	Q3B7T1	0.140559	1503	0.300776	0.0390554	0.192204	0.765737
EEA1	Q15075	-0.0513053	5127	-0.034772	0.710753	-0.252937	0.144929
EED	O75530;A0A5F9ZI63	0.100001	2078	-0.102253	0.177387	0.118173	0.63689
EEF1A2	Q05639;A0A2U3TZH3;A0A2R8Y488;A0A2R8Y660;A0A2R8YDN5	0.00856598	3773	-0.00611343	0.968023	-0.537207	0.848732
EEF1AKMT1	Q8WVE0	-0.125672	6577	0.184661	0.812987	-0.204469	0.915796
EEF1AKMT2	Q5JPI9;A0A494BZY7;G3V238	-0.252816	8016	-0.0848735	0.411504	-0.547815	0.0345055
EEF1B2	P24534;C9JZW3	0.213068	757	-0.0736715	0.319361	0.199959	0.661606
EEF1D	P29692;A0A087X1X7;E9PRY8;E9PI39;E9PIZ1;E9PJD0;E9PK01;E9PK06;E9PK72;E9PKK3;E9PL12;E9PL71;E9PMW7;E9PN91;E9PNW6;E9PPR1;E9PQ49;E9PQZ1;H0YCK7	0.307107	296	-0.0706042	0.571476	0.15347	0.681525
EEF1G	P26641	0.238948	578	-0.205671	0.0449364	0.242967	0.39375
EEF2	P13639	0.326396	222	0.102569	0.202768	0.23359	0.455213
EEF2K	O00418;H3BRH4	0.0169407	3585	0.0798785	0.504006	-0.103754	0.820867
EEFSEC	P57772;C9J8T0	-0.105337	6241	-0.0381781	0.562705	0.0142667	0.963342
EFEMP1	Q12805;A0A0U1RQV3;Q580Q6	-0.129429	6639	0.148647	0.645606	-0.453331	0.679765
EFL1	Q7Z2Z2;A0A8Q3SIF5;H0YKI9	0.021677	3484	0.0794503	0.197383	0.163323	0.549893
EFR3A	Q14156;A0A1B0GUZ7	0.0324381	3275	-0.346803	0.0419544	0.195188	0.563896
EFTUD2	Q15029	0.0954119	2151	0.010384	0.877651	0.0381883	0.872208
EGLN1	Q9GZT9;A0A590UJK7	0.449183	49	0.257204	0.0402342	0.770068	1.07914313764786e-06
EHBP1	Q8NDI1;H7C1E6	0.0843589	2315	0.0520786	0.521556	0.183455	0.432934
EHBP1L1	Q8N3D4	0.222549	681	0.159058	0.119598	0.195892	0.456569
EHD1	Q9H4M9;Q9NZN3;A0A024R571;C9J2Z4;C9JC03;C9JDQ8	-0.0561052	5239	-0.0446624	0.486796	-0.129085	0.831894
EHD3	Q9NZN3	0.145155	1429	0.241595	0.121624	0.0648529	0.931867
EHD4	Q9H223;Q9NZN3	-0.276952	8119	0.127009	0.0536543	-0.672956	0.0416484
EHHADH	Q08426	0.0787294	2405	0.203949	0.682729	-0.208172	0.730333
EHMT1	Q9H9B1;A0A0C4DGF8;A0A1B0GV09;A0A1B0GWF6	0.0531007	2895	0.0560099	0.550398	0.0531521	0.860782
EHMT2	A0A0G2JIR1;A0A0G2JIS2;A0A0G2JRR0;A2ABF8	0.0433614	3068	-0.363347	0.479748	0.182785	0.441505
EI24	O14681;E9PK61;E9PM05;E9PS58	0.00579774	3827	0.0397996	0.687899	0.0583704	0.925763
EIF1	P41567;O60739;K7EM18	0.372366	123	0.183123	0.119598	0.186397	0.600797
EIF1AD	Q8N9N8;E9PLI6;E9PS30;E9PS76;E9PQD0	0.122309	1746	0.157419	0.19733	-0.147384	0.662285
EIF1AX	P47813;O14602;A6NJH9;X6RAC9	0.082562	2343	0.291295	0.032257	-0.170593	0.785923
EIF1B	O60739	0.152428	1325	0.0103321	0.963684	-0.0350111	0.972658
EIF2A	Q9BY44;F8WAE5;H7C5R5	0.203924	823	0.0301996	0.596008	0.0622168	0.886277
EIF2AK2	P19525;A0A7P0TAL9;A0A7P0TBA9;A0A7P0Z4M0	-0.0933773	6007	-0.0808783	0.561191	-0.206976	0.704623
EIF2AK3	Q9NZJ5;A0A804HIT4;A0A804HJ50	-0.0109045	4242	0.392561	0.0431668	0.170025	0.657919
EIF2AK4	Q9P2K8;H0YME5	-0.187054	7495	-0.0691642	0.547514	-0.547672	0.0967259
EIF2B1	Q14232;F5H0D0	0.190895	943	0.0648421	0.515921	-0.0143792	0.966005
EIF2B2	P49770;G3V5E5;H0YJJ8	0.0244516	3428	0.117309	0.15483	-0.0408753	0.930395
EIF2B3	Q9NR50;H0Y580	0.0693872	2587	0.0786206	0.438057	-0.0390069	0.916002
EIF2B4	Q9UI10;E7ERK9	0.0635682	2694	-0.0424897	0.659379	0.315505	0.587509
EIF2B5	Q13144;A0A3B3IUB1	0.0391838	3150	0.0442092	0.653536	-0.0389717	0.911722
EIF2D	P41214;Q5SY38	0.287487	354	0.243072	0.0270075	0.585219	0.000892884
EIF2S1	P05198;G3V4T5;H0YJS4	0.218688	708	0.161135	0.0408812	0.177058	0.411803
EIF2S2	P20042	0.316077	257	0.0931434	0.311555	0.152951	0.578337
EIF3A	Q14152	-0.057305	5260	0.181875	0.100679	-0.239521	0.0731907
EIF3B	P55884;C9JQN7;C9JZG1	-0.0442745	4997	0.140277	0.0967592	0.175486	0.773059
EIF3D	O15371	-0.0533466	5172	0.168763	0.0387777	-0.233473	0.114745
EIF3E	P60228;A0A7I2V2H9;A0A7I2V2W0;A0A7I2V3I0;A0A7I2V3I2;A0A7I2V3S3;A0A7I2V4B4;A0A7I2V5P9;A0A7I2V5Z6;B3KW56;E5RGA2;E5RHS5	-0.0985257	6115	0.0376969	0.700108	-0.274588	0.0423811
EIF3F	O00303;H0YDT6	0.093372	2177	0.142292	0.135661	-0.114345	0.66044
EIF3G	O75821;K7EL20;K7ENA8;K7EP16;K7ER90	-0.145607	6925	0.143439	0.0707396	-0.226421	0.265174
EIF3H	O15372;B3KS98;E5RJT0	-0.0531079	5168	0.179954	0.0884102	-0.267862	0.0703241
EIF3I	Q13347;A0A7I2V2M3;A0A7I2V3N2;A0A7I2V3U3;A0A7I2V5V8;A0A7I2V607;A0A7I2V613;A0A7I2V640;A0A7I2V685;A0A7I2YQF8;A0A7I2YQI2;A0A7I2YQI6;A0A7I2YQU2;A0A7P0MRT9;Q5TFK1;A0A7I2V391;A0A7I2V3K6;A0A7I2V3T4;A0A7I2V4C2;A0A7I2V4S8;A0A7I2V5E4;A0A7I2YQN1;A0A7I2YQP9;A0A7I2YQX4	0.0295491	3331	0.17444	0.0847728	-0.233986	0.359302
EIF3J	O75822	0.0953594	2153	0.105941	0.281431	-0.0931453	0.831809
EIF3K	Q9UBQ5;K7ERF1;K7ES31	-0.00414802	4084	0.0807706	0.5158	-0.160929	0.369414
EIF3L	Q9Y262;B0QY89;B0QY90;H0Y7E6	-0.0723983	5593	0.0647722	0.46924	-0.250307	0.073914
EIF3M	Q7L2H7;E9PN86;J3KNJ2	0.0207562	3500	0.0329697	0.775367	-0.253151	0.495158
EIF4A1	P60842;J3KS25;J3KT12;J3KTB5;J3QKZ9;J3QL43;J3QLN6;J3QR64;J3QS69;J3KSZ0	0.0395916	3138	0.0258386	0.761611	-0.033522	0.9017
EIF4A2	Q14240;E7EQG2	-0.264872	8076	-0.115836	0.369764	0.0723146	0.964239
EIF4A3	P38919;I3L3H2	0.0521684	2907	-0.00911944	0.889226	-0.0276263	0.899942
EIF4B	P23588;E7EX17;F8VX11	0.342591	187	0.0350502	0.715919	0.170445	0.424486
EIF4E2	O60573;A0A8I5KSA5;A0A8I5KT16;B4E1E4;B8ZZ50;B8ZZL3;B9A023;B9A044;C9JEL3	0.239195	575	-0.0151194	0.888557	0.0509163	0.918545
EIF4E3	Q8N5X7;A0A3B3ITM5	-0.145731	6927	-0.3618	0.121581	-0.316868	0.2886
EIF4EBP1	Q13541	0.0318313	3288	0.207531	0.0971085	-0.290263	0.594337
EIF4EBP2	Q13542	0.339691	191	-0.130702	0.46924	0.176454	0.514818
EIF4ENIF1	Q9NRA8;B1AKL4;B1AKL5	-0.277845	8126	-0.105876	0.333135	-0.275915	0.21109
EIF4G1	Q04637;E7EUU4;E7EX73;E9PGM1;A0A7I2Y1C3	0.493735	28	0.116805	0.117798	-0.218942	0.837383
EIF4G2	D3DQV9;H0Y3P2	0.127414	1666	0.481954	0.431003	-0.0361667	0.903794
EIF4G3	O43432;A0A0A0MSA7;A0A0U1RQK7;A0A804HJV5;A0A8I5KT99;A0A8I5KV92;A0A8I5QJH9;A0A8J9G7U8	-0.109187	6307	-0.0734207	0.362743	-0.224248	0.287899
EIF4H	A0A7I2V385	0.200036	855	-0.443682	0.169097	0.12603	0.673072
EIF5	P55010	0.132506	1597	-0.135782	0.117798	-0.00422497	0.992362
EIF5B	O60841;A0A087WUT6	0.218658	709	-0.000458344	0.995559	0.0576591	0.858404
EIF6	P56537	0.179014	1042	0.0478605	0.411588	0.113536	0.703315
EIPR1	Q53HC9;A8MUM1;C9JVR6	0.110481	1907	0.0136846	0.878498	-0.135618	0.491738
ELAC1	Q9H777	0.000410023	3959	0.0916036	0.56827	0.0966964	0.7993
ELAC2	Q9BQ52;G5E9D5;E7ES68;H7C2I4;J3QQT1	0.125528	1696	-0.0251343	0.68003	0.0822259	0.757051
ELAVL1	Q15717;M0QZR9;M0R055	0.101013	2055	0.231321	0.0765315	0.00725401	0.981441
ELF1	P32519;A0A0U1RRL5	-0.227946	7872	0.176952	0.143938	-0.260744	0.209643
ELF2	Q15723	-0.198878	7611	0.106698	0.404036	-0.11741	0.74907
ELL	P55199;U3KQ90	0.182262	1021	0.0789437	0.278753	0.04408	0.91641
ELL2	O00472	0.228105	644	0.152953	0.785756	0.201008	0.753969
ELMO1	Q92556	-0.252696	8015	0.0443253	0.424499	-0.381385	0.0110034
ELMO2	Q96JJ3;Q5JVZ4;Q5JVZ5	-0.05426	5195	0.295367	0.158787	-0.113602	0.825806
ELMOD2	Q8IZ81;D6RBS5	0.15372	1309	0.182345	0.287079	0.597884	0.0808926
ELOA	Q14241	-0.0644912	5423	-0.161189	0.117798	-0.213186	0.30804
ELOB	Q15370;A0A0B4J296;A0A8I5KUS5;B8ZZU8;I3L0M9	0.320996	239	0.15752	0.227062	0.126604	0.757051
ELOC	Q15369;A0A8I5KYG1;A0A8J9AD82;E5RHG8	0.226917	652	0.160362	0.12054	0.0537241	0.826439
ELOF1	A0A024R7E8;K7EMV4;K7EN05;K7EPC8;K7EQ44;P60002	0.00411655	3876	0.258447	0.0413086	-0.0285648	0.98282
ELOVL1	Q9BW60	0.0319305	3285	-0.0546802	0.853101	-0.0168577	0.980805
ELP1	O95163;A0A6Q8PEX6;A0A6Q8PFB7;A0A6Q8PG86;A0A6Q8PGW3;A0A6Q8PHF4;A0A6Q8PHI5;F5H2T0	0.136573	1545	0.0513236	0.521602	0.127292	0.481955
ELP2	Q6IA86	0.0146558	3638	-0.0517467	0.411504	0.0582318	0.837383
ELP3	Q9H9T3;E5RHR2;E5RHY2;E5RIC0;E5RIZ7	-0.00103448	3997	-0.0495696	0.366229	0.0381394	0.903369
ELP4	Q96EB1;A0A1W2PNF7;A0A1W2PNY5;A0A1W2PP47;A0A1W2PP49;A0A1W2PPP6;A0A1W2PQ05;A0A1W2PQA7;A0A1W2PQZ6;A0A1W2PR08;A0A1W2PRF0;A0A1W2PRF5;A0A1W2PRJ0;A0A1W2PS44;A0A1W2PS93;A0A1X7SBS0;E9PPJ9;G5E9D4	-0.0353726	4794	0.061059	0.643586	-0.126797	0.677247
ELP5	Q8TE02;I3L1Q3;I3L2A9;I3L2T0;I3L437;I3L200	0.0339695	3244	-0.0554027	0.486376	-0.144141	0.741091
ELP6	Q0PNE2;C9J9N8;C9IYN7;C9J2D6;C9JA82;C9JEX8;C9JLH5	-0.127337	6600	-0.124302	0.245036	-0.214601	0.393905
EMB	Q6PCB8;D6RDX7	-0.0909903	5948	-0.530836	0.426563	-0.238675	0.595474
EMC1	Q8N766;A0A8I5KQA0;A0A8I5KRL9;A0A8I5KW55;H7C5A2	-0.129247	6636	-0.146592	0.0707774	0.0030709	0.99387
EMC10	Q5UCC4;M0R2A0	-0.118799	6457	0.00270524	0.981145	0.158134	0.686974
EMC2	Q15006	-0.0307817	4706	0.209814	0.0588352	0.00209015	0.996643
EMC3	Q9P0I2;A0A8I5KS41	-0.0716346	5584	-0.0734396	0.546687	0.104079	0.820867
EMC4	Q5J8M3;H0YNK8;H0YK61;H0YMH5;H0YNK0;S4R329	-0.0212564	4487	-0.0752289	0.30056	0.178145	0.595186
EMC7	Q9NPA0;H0YDT8;H0YDX2	-0.0782083	5706	-0.158598	0.140376	0.0142671	0.981441
EMC8	O43402	-0.0039281	4076	0.134073	0.0895411	0.0325153	0.946848
EMC9	Q9Y3B6;H0YKG4	0.0146743	3636	0.0920903	0.494481	0.101585	0.828875
EMD	P50402;A0A804HIV7;A0A804HLA2	0.000299335	3965	-0.159072	0.419154	0.127577	0.787559
EMG1	Q92979;A0A087WVM7	-0.261984	8068	-0.0196558	0.782527	-0.140054	0.65644
EML2	C9JRL6;K7ESL7	-0.198645	7609	-0.690784	0.369007	0.257222	0.528548
EML3	Q32P44;B7WPE2;G3V195;G3V1D0;H0Y3M3	-0.100302	6142	-0.115537	0.0773305	-0.448432	0.024481
EML4	Q9HC35;B5MBZ0	-0.0761925	5664	-0.169744	0.359268	-0.33299	0.265853
EMSY	Q7Z589;E9PMC9;H0YCS3	-0.25989	8057	-0.190837	0.164099	-0.213967	0.26069
ENAH	Q8N8S7;A0A0U1RRM6;A0A075B6E5;A0A0U1RQP7	0.0630172	2698	0.259922	0.0473373	0.249537	0.828875
ENDOD1	O94919	-0.0451047	5014	-0.129963	0.261434	-0.250364	0.66044
ENDOG	Q14249	0.117062	1811	0.0271328	0.885821	0.474301	0.427352
ENGASE	Q8NFI3	-0.258011	8045	0.265145	0.102731	-0.346357	0.11719
ENO1	P06733;A0A2R8Y6G6	0.0295295	3332	0.087911	0.654983	-0.0475598	0.902125
ENO2	P09104;F5H0C8	-0.316772	8238	-0.487877	0.311483	-0.463535	0.533674
ENO3	P13929	0.00691546	3802	0.398223	0.0755423	0.346045	0.461298
ENOPH1	Q9UHY7;D6RA00	-0.129402	6638	0.0515867	0.50149	-0.274701	0.426398
ENOSF1	Q7L5Y1;A0A3F2YNX7;J3QL81	-0.338126	8271	-0.118329	0.443306	-0.495199	0.24976
ENPP4	Q9Y6X5	0.212128	766	-0.10248	0.279218	0.868027	0.0547709
ENSA	O43768;A0A1W2PRU0;A6NMQ3;Q5T5H1	0.497858	27	-0.0157435	0.876209	1.00452	2.18247555339531e-06
ENTPD4	Q9Y227;Q8NE73;H0YBY8	-0.0311925	4714	0.388537	0.696273	-0.379849	0.392354
ENTPD5	O75356;G3V450;G3V4I0	0.124225	1716	-0.218211	0.466957	0.0299219	0.96898
ENTR1	Q96C92;H7C331	-0.00402346	4078	0.18256	0.345993	-0.11241	0.808297
ENY2	Q9NPA8	0.162456	1203	0.0330301	0.792093	0.16779	0.278004
EOGT	Q5NDL2;C9J4G5;C9JQM7;F5H225	-0.0891629	5923	0.253781	0.164944	0.0947326	0.86313
EP300	Q09472;A0A669KB12	-0.216911	7767	0.0440109	0.403141	-0.111129	0.586158
EPB41	P11171;Q9H4G0;Q9Y2J2;A0A2R8Y570;A0A2R8Y5G2;A0A2R8Y5Z6;A0A2R8Y6G5;A0A2R8YFR9;A0A2U3TZH6;A0A3B3IU06;A0A2R8Y7N0;A0A2R8Y7Y3;A0A2R8YCW8;A0A2R8YD30;A0A3B3IUD6;A0A0A0MRA8;A0A0C4DH22;A0A1B0GTF8;A0A1B0GTW6;A0A1B0GWG0;A0A2R8Y420;A0A2R8Y6D0;A0A3B3ITC5;A0A3B3ITP0;A8K968;A0A2R8Y6T6;Q4VXN0;Q4VXN1	-0.0813181	5769	-0.142337	0.181439	0.0878389	0.852522
EPB41L1	Q9H4G0;A0A0C4DH22;A0A1B0GTW6;Q4VXN0;Q4VXN1;Q4VXN5;Q4VXN6	-0.148901	6970	0.309058	0.0275418	-1.0862	0.405622
EPB41L2	O43491;A0A2R8Y5B3;E9PHY5;E9PII3;E9PK52	-0.0950967	6037	-0.347055	0.0914913	-0.289322	0.545962
EPC1	Q9H2F5;A0A590UJN0	0.0985212	2104	0.0779141	0.455747	-0.0452159	0.920477
EPC2	Q52LR7	-0.0566073	5251	-0.00115189	0.99786	-0.0774196	0.824613
EPG5	Q9HCE0;A0A8Q3SIJ2;A0A8Q3SIJ4;A0A8Q3SIP5;A0A8Q3SIU6;A0A8Q3SJD2;K7EM87;K7ENK5;K7EPN4	-0.115013	6394	-0.38315	0.0662602	-0.18204	0.597448
EPHX1	P07099	0.101142	2053	0.407975	0.0685407	0.333276	0.528045
EPHX2	P34913;E5RFH6;H0YAW7	-0.127957	6613	0.294115	0.0270075	-0.673636	0.300241
EPM2AIP1	Q7L775	0.0143083	3650	-0.0349516	0.696273	-0.0173775	0.980239
EPN1	Q9Y6I3	-0.233494	7915	-0.000304043	0.99786	-0.903593	0.28346
EPN2	O95208;E9PBC1;F6PQP6;I3L2B2;I3L2H1;I3L356	-0.0384582	4856	-0.285453	0.0914913	-0.25465	0.524086
EPRS1	P07814	0.519114	17	0.0852733	0.181041	0.787642	7.42327056499712e-05
EPS15	P42566;B1AUU8	-0.107874	6282	-0.0900725	0.248482	-0.321131	0.0893383
EPS15L1	M0QY01	-0.0361216	4809	0.0925213	0.593943	-0.153807	0.353069
EPS8	Q12929;A0A2R8Y4W2;A0A2R8YE63	0.0137076	3662	0.647919	0.0483853	0.189809	0.839079
EPS8L2	Q9H6S3;A0A3B3ISQ4	-0.0919808	5977	-0.171064	0.714827	-0.713085	0.436505
ERAL1	O75616;J3QRV9;J3QSB2	-0.0841205	5829	0.178917	0.386384	0.151128	0.761965
ERAP1	Q9NZ08	-0.0714292	5574	0.143681	0.400479	-0.240789	0.745953
ERAP2	Q6P179;D6RGW0	-0.22425	7837	-0.622204	0.233322	-0.894906	0.352697
ERBIN	Q96RT1;A0A8V8TML0;A0A8V8TML4;A0A8V8TML6;A0A8V8TN18;A0A8V8TN23;A0A8V8TP04;A0A8V8TP09;A0A8V8TPC7;A0A8V8TPD2;H0YA04	-0.142448	6885	0.0561293	0.488198	-0.150726	0.708544
ERC1	Q8IUD2;X6RLX0;A0A8J9C065;G8JLD3;K7EKH8;K7EPP6;X6RM00	0.163267	1197	0.369617	0.0308707	0.0817982	0.849274
ERC2	O15083;H7C4G9	0.190208	954	0.294695	0.475029	0.0999966	0.879312
ERCC1	P07992;K7EP14;K7ER60;K7ER89;K7ES46	0.147793	1392	-0.0833701	0.254489	-0.0549847	0.903794
ERCC2	P18074;A8MX75;A0A804HK53;E7EVE9	-0.142225	6880	-0.0133576	0.876209	-0.0976152	0.763807
ERCC3	P19447;A0A2R8Y6W8	-0.0157873	4362	0.0133643	0.870853	-0.0515661	0.850242
ERCC4	Q92889;A0A804HKF9	0.0608762	2747	-0.10724	0.150652	0.12218	0.627349
ERCC6	P0DP91;Q03468;A0A7P0T9G4;A0A7P0TA32;D6R9X7	-0.07539	5649	-0.208438	0.30714	-0.111533	0.695211
ERCC6L	Q2NKX8;B5MDQ0	-0.0871259	5883	0.169418	0.0684117	-0.0182572	0.981441
ERCC8	Q13216;A0A2R8Y5I1;A0A2R8YD24;A0A2R8YEZ3;A0A6Q8PFI5;A0A6Q8PH55;A0A7I2PE23;A0A804HJN0;C9JNT2;G3XAG7	-0.117722	6446	0.0176156	0.939385	-0.187344	0.66959
ERGIC1	Q969X5;A0A8I5KS17	-0.130479	6660	0.100041	0.388363	-0.386014	0.481383
ERGIC2	Q96RQ1;F8VPA6;F8VR88;F8W0R1;F8VRW9;F8VUZ2	0.0501744	2947	-0.0645192	0.57568	0.0428756	0.954106
ERGIC3	Q9Y282;H0Y5K5;H0Y621;H0Y6Z0;H0Y802	0.0365346	3191	0.0464309	0.609918	0.0820214	0.910259
ERH	P84090;G3V279	0.0997879	2084	0.16569	0.295621	0.126507	0.536022
ERI1	Q8IV48	0.000979888	3949	-0.158486	0.0690289	-0.478582	0.324336
ERI3	O43414;A0A3B3ISV9;F6QUN3;H0Y4B0	-0.0739141	5617	0.0868098	0.121581	-0.180353	0.647605
ERICH1	Q86X53	0.0284514	3354	-0.252555	0.131223	-0.0685692	0.92334
ERLEC1	Q96DZ1;A0A8I5KQC1;A0A8I5KRL2;A0A8I5KTC7;A0A8I5KU57;A0A8I5KUG7;A0A8I5KUW0;A0A8I5KVT1;A0A8I5KWA3;A0A8I5KWJ1;A0A8I5KXM1;A0A8I5KXV7;A0A8I5KY03;A0A8I5KYU6;A0A8I5KYX4	-0.130097	6651	0.167793	0.0906467	-0.372664	0.477
ERLIN1	O75477	-0.121529	6505	0.0675278	0.675947	0.104586	0.914668
ERLIN2	O94905;E5RHW4;E5RJ09	-0.0667377	5467	0.274718	0.0717827	0.244004	0.6932
ERMP1	Q7Z2K6;E7ER77;A0A8I5KNY4;A0A8I5KUT1;A0A8I5KWW9;A0A8I5KXJ0;A0A8I5KYJ3;A0A8I5QJH1;A0A8I5QJM6;A0A8I5QJT4;A0A8I5QL16	-0.0286305	4659	-0.370112	0.073542	0.145404	0.808297
ERN1	O75460;A0A7P0TAB0	-0.230593	7895	0.284897	0.663258	-0.482264	0.217879
ERO1A	Q96HE7;G3V3E6;G3V5B3	-0.0432218	4971	-0.158904	0.0916189	-0.238216	0.597657
ERO1B	Q86YB8;A0A8I5KWQ1	0.194433	905	0.347731	0.549438	0.655864	0.273299
ERP29	P30040;F8VY02	-0.15581	7069	0.103297	0.121581	-0.32593	0.55414
ERP44	Q9BS26;A0A8I5KU76	0.0542131	2872	0.305947	0.0408812	0.0409586	0.964864
ERVK3-1	A0A0U1RQL9;A0A0U1RQN3;A0A0U1RQS5;A0A0U1RQV1;B3KNS4	0.00512464	3850	0.533372	0.0427029	0.397301	0.709653
ESCO1	Q5FWF5	-0.027364	4636	0.267022	0.0653481	0.0926227	0.867159
ESD	P10768;U3KQT1	-0.174887	7332	0.221688	0.049646	-0.365373	0.161985
ESF1	Q9H501;A0A087WX71	0.139338	1524	0.117389	0.232419	0.000402066	0.99974
ESS2	Q96DF8	0.110402	1910	0.00191076	0.984823	0.19315	0.321125
ESYT1	Q9BSJ8	0.289399	348	-0.018381	0.850765	0.520832	0.0431197
ESYT2	A0A499FIX8;H7BXI1	0.0440464	3054	-0.498566	0.133869	0.107785	0.739745
ETF1	P62495;B7Z7P8	0.218906	703	0.178752	0.0655354	0.210061	0.429229
ETFA	P13804;A0A8I5KT03;A0A8I5KUF3;A0A8I5KVC9;A0A8I5KYP7;H0YK49;H0YKF0;H3BV91	-0.252414	8012	0.0498182	0.857158	-0.631481	0.307618
ETFB	P38117;M0QY67	-0.27527	8115	0.00778818	0.982288	-0.545592	0.289515
ETFDH	Q16134;A0A804HI48;A0A804HI73;A0A804HJK8;A0A804HJT7;A0A804HK05;A0A804HL84;B4DEQ0	-0.170007	7274	0.34564	0.0270075	-0.060946	0.973872
ETFRF1	Q6IPR1;G3V521	-0.191336	7547	-0.0406495	0.830869	-0.196363	0.802199
ETHE1	O95571;M0QXB5	-0.0459703	5035	0.183971	0.0914913	0.132712	0.787656
ETNK1	Q9HBU6;A0A5K1VW28;H0YH69	0.00253483	3918	0.223432	0.138703	0.196991	0.728606
ETV3	P41162	0.110567	1905	0.23523	0.0809433	0.466725	0.338881
ETV6	P41212	-0.0776145	5690	-0.325212	0.0523575	-0.226272	0.471685
EVI2B	P34910	0.013839	3659	-0.635378	0.356993	-0.286884	0.604985
EVI5L	Q96CN4	0.0377905	3174	-0.0476244	0.784489	-0.0748426	0.854413
EVL	Q9UI08;A0A087WYI2;G3V2K5;G3V3G2;G3V535;G3V5F7	-0.0930765	5995	-0.895367	0.246855	-0.0819015	0.916002
EWSR1	Q01844;A0A0D9SFL3;B0QYK0;C9JGE3;H7BY36	0.0137433	3661	-0.00232611	0.986533	-0.0860162	0.92868
EXD2	Q9NVH0;A0A8I5KSH7	0.0996031	2087	-0.113726	0.63767	0.145435	0.744124
EXOC1	Q9NV70	-0.00665012	4143	0.0978434	0.198182	-0.0805534	0.757619
EXOC2	Q96KP1	0.0329273	3265	0.00576473	0.954546	-0.000853527	0.998442
EXOC3	O60645;D6RB59;H0Y995	-0.0323221	4734	0.0907681	0.278576	0.0047337	0.988656
EXOC4	Q96A65	0.013893	3657	0.0251129	0.759519	-0.0139461	0.965437
EXOC5	O00471;A0A0A0MSI8;F8W9B8	0.0253908	3411	-0.0285862	0.733073	0.0733617	0.822846
EXOC6	Q8TAG9;E7EW84	-0.0388429	4864	0.0112935	0.909762	-0.0767944	0.789723
EXOC6B	Q9Y2D4;A0A0U1RRB6	0.0273735	3372	-0.00472209	0.970805	-0.0491782	0.906008
EXOC7	Q9UPT5;A0A0A0MRE1;A0A0A0MSB8;B4DJ07	0.0210968	3494	0.103214	0.162469	-0.0545105	0.827158
EXOC8	Q8IYI6	0.0615194	2729	0.0504618	0.728597	-0.028528	0.940459
EXOG	Q9Y2C4;F2Z2D3;F8WC11;F8WE28;F8WE38;F8WEP0;H7C0W6;H7C451	-0.0230322	4530	-0.109504	0.684188	0.62734	0.116092
EXOSC1	Q9Y3B2;B1AMU3;B1AMU4;B1AMU7;R4GNH9	-0.0119096	4266	0.0290202	0.662201	-0.0246195	0.941287
EXOSC10	Q01780;K7EJ37	0.0341782	3238	-0.00113815	0.988578	-0.0439543	0.871614
EXOSC2	Q13868;A0A8I5KVY3;A3KFL2;A3KFL5;A0A8I5KV47;A0A8I5QL34;B4E001	-0.107984	6286	0.0265471	0.763998	-0.0810371	0.784761
EXOSC3	Q9NQT5	-0.0421243	4946	0.00435875	0.954942	-0.221101	0.33091
EXOSC4	Q9NPD3;E9PI41	-0.0211197	4484	0.0268414	0.679813	0.00404344	0.99387
EXOSC5	Q9NQT4;M0R102;M0R050	-0.0305309	4699	-0.0282733	0.749258	-0.1853	0.72299
EXOSC6	Q5RKV6	-0.0672796	5483	0.0867553	0.380696	-0.098874	0.749161
EXOSC7	Q15024	-0.166452	7237	0.0673363	0.309606	-0.0173576	0.953553
EXOSC8	Q96B26;A0A8I5KRG4;A0A8I5KRX4;A0A8I5KVC8;A0A8I5QJI7	-0.203776	7658	-0.0458255	0.575237	-0.233501	0.221345
EXOSC9	Q06265;D6R905;D6RA17;D6RIY6;H0Y9L5	-0.103015	6192	0.0601377	0.364068	-0.134765	0.510368
EYA3	Q99504;B1APR7	-0.0247048	4575	0.0698046	0.438102	0.0541772	0.90824
EZH1	Q92800;A0A0A0MSY9;K7EIH5	-0.0133416	4299	0.396632	0.558842	-0.263541	0.543888
EZH2	Q15910;Q92800;A0A0A0MSY9	0.32341	231	0.0813716	0.278851	0.464781	0.0787498
F11R	Q9Y624;A0A087WY82	0.00690057	3804	-1.25551	0.236473	-0.0715709	0.913697
F13A1	P00488;H0Y4W5	-0.0791568	5725	0.268943	0.117798	-0.522255	0.618345
F2	P00734;E9PIT3	-0.103084	6195	0.564573	0.0349215	-0.0533426	0.964239
F5	P12259;A0A0A0MRJ7	-0.158063	7100	0.328041	0.0593793	-0.254402	0.718973
F8A1	P23610	-0.0611646	5356	0.010657	0.929899	-0.0991917	0.706837
FAAP100	Q0VG06;F5GZS4;F5H095	0.175492	1076	-0.0802998	0.577618	0.240397	0.703886
FABP5	Q01469	0.31839	246	-0.140248	0.451873	0.276872	0.678635
FABP6	P51161	0.392976	104	0.22913	0.206691	1.99105	0.15002
FADD	Q13158	-0.0961715	6057	-0.0445235	0.675059	-0.113316	0.71673
FAF1	Q9UNN5;B3KT28	-0.182963	7433	-0.527509	0.557019	-0.282215	0.271158
FAF2	Q96CS3	-0.163031	7185	0.0957042	0.405393	0.00563323	0.990861
FAH	P16930	-0.189167	7527	-0.163845	0.121581	-0.483821	0.161867
FAHD1	Q6P587	-0.0478715	5074	0.113681	0.538546	0.369617	0.366619
FAHD2A	Q96GK7;Q6P2I3;C9JGM0	-0.0597327	5313	0.200292	0.0730435	0.014936	0.981441
FAHD2B	Q6P2I3	-0.113326	6368	0.236205	0.232171	0.394172	0.428046
FAIM	Q9NVQ4;C9JDZ2	0.13995	1515	0.179028	0.253398	0.02163	0.978882
FAM107B	Q9H098	-0.110026	6317	-0.559413	0.0274234	-0.542381	0.35848
FAM111A	Q96PZ2;A0A6Q8PF34;A0A804HLI8	0.0192168	3540	0.171372	0.0458396	-0.0862958	0.818144
FAM114A2	Q9NRY5;E5RFK2;E5RGF9;E5RHI8;E5RHP2	0.104787	1992	-0.0798844	0.221235	0.025296	0.953665
FAM118A	Q9NWS6	-0.136631	6786	0.187243	0.25245	-0.159307	0.76559
FAM118B	Q9BPY3;E9PMJ2;J3KP39	-0.117506	6441	0.172454	0.140153	-0.474439	0.0686955
FAM120A	Q9NZB2;A0A0C4DG79;A0A8V8TNY3	0.00463718	3861	0.0212903	0.741348	-0.386498	0.582094
FAM120B	Q96EK7;A0A0D9SEJ5;F5GY05	-0.153531	7038	0.0429869	0.546121	-0.235094	0.215936
FAM120C	Q9NX05	-0.0703102	5552	-0.16804	0.1707	-0.148254	0.812203
FAM133B	Q8N9E0;Q5BKY9;G3XAI9	0.117776	1803	-0.104197	0.404036	-0.124868	0.830418
FAM136A	Q96C01;C9J2Y4;E7EQY1	-0.0379387	4845	0.0109376	0.963261	-0.0102564	0.986369
FAM162A	Q96A26;E9PH05;F8W7Q4;A0A8I5KUL7;A0A8I5KUT6;A0A8I5KW67	0.0771625	2437	0.0486286	0.833035	0.368367	0.608165
FAM169A	Q9Y6X4	0.0761342	2467	-0.286388	0.753434	0.178184	0.890191
FAM172A	Q8WUF8;B4DMI0;E9PBM2	-0.0467206	5048	-0.0234357	0.715175	-0.432457	0.121229
FAM177A1	Q8N128;G3V583	0.139875	1517	0.0514043	0.782053	0.105989	0.756045
FAM185A	Q8N0U4;C9JFL0	0.0721949	2539	0.514459	0.147248	0.166428	0.696343
FAM204A	Q9H8W3;F2Z2Y3;Q5T374	0.0353991	3211	0.0432151	0.9685	-0.153864	0.762115
FAM20B	O75063	0.178716	1047	0.229774	0.131223	0.500295	0.0895173
FAM210A	Q96ND0;K7EK00;K7ERQ2	-0.0168139	4391	0.178795	0.372033	0.503301	0.423738
FAM219A	Q8IW50;A0A0A0MRV9;A0A0A0MRW0;A0A0A0MRW1;A0A0A0MRW2;A0A0A0MRW3;Q5T586;Q5T593	0.059458	2779	0.267388	0.495986	0.210204	0.759129
FAM234A	Q9H0X4;B4DGG1	-0.0261883	4616	0.416362	0.112329	0.359946	0.467941
FAM241A	Q8N8J7	0.307142	295	-0.28201	0.469891	0.586884	0.474148
FAM32A	Q9Y421;K7EIY1;K7ELZ8;K7ENN5	-0.049139	5091	0.0216854	0.828488	-0.210644	0.521586
FAM3A	P98173;D3DWX8;Q5HY75	-0.371762	8307	0.211604	0.082591	-0.513296	0.334511
FAM3C	Q92520;C9JMN4;C9JP35	-0.189821	7531	0.0100913	0.94831	-0.725708	0.0731907
FAM50A	Q14320	0.174496	1093	0.166469	0.108718	0.240885	0.573735
FAM53C	Q9NYF3	0.126979	1673	0.182765	0.215279	0.126812	0.782316
FAM76A	Q8TAV0;E9PQL1	0.0227038	3465	0.118413	0.61748	0.0348752	0.94033
FAM76B	Q5HYJ3;F5GX09	-0.166839	7245	0.0467278	0.686655	-0.0928547	0.825389
FAM83G	A6ND36	-0.0472229	5060	0.0726539	0.704675	0.431407	0.547161
FAM8A1	Q9UBU6;A0A8I5KTS2;A0A8I5KV35	0.0134205	3667	0.0363834	0.88132	0.180859	0.777044
FAM98A	Q8NCA5;A0A8I5KR56;A0A8I5KZA5;A0A8I5QKV5;E9PH82	0.0753738	2479	0.146055	0.0771611	-0.0495309	0.91632
FAM98B	Q52LJ0;Q8NCA5;A0A8I5KR56;A0A8I5KZA5;A0A8I5QKV5;B4DT23	-0.217855	7776	-0.0615373	0.291083	-0.198482	0.433789
FAM98C	Q17RN3	-0.292919	8178	0.0894996	0.488254	-0.242603	0.556879
FAN1	Q9Y2M0;A0A590UKC0;A0A590UK78	-0.113369	6370	0.474446	0.856325	-0.359279	0.808818
FANCD2	Q9BXW9;A0A6Q8PFY3;H7BZJ7	-0.0172389	4400	-0.315588	0.0679836	0.244857	0.646041
FANCI	Q9NVI1;H3BP78;A0A6Q8PGF4;A0A6Q8PH09;A0A8Q3SIW9;A0A8Q3SIZ6;F8W7R3	0.0837795	2325	-0.197828	0.0407102	0.396228	0.32708
FAR1	Q8WVX9;E9PPB8	0.311102	278	0.325342	0.0606543	0.50495	0.234568
FARP1	Q9Y4F1;A0A1B0GV68;C9JME2;M0QYB0;M0R262	0.0657722	2643	0.270918	0.0932457	0.0212371	0.981405
FARS2	O95363	0.0602726	2757	0.0558246	0.703258	0.65928	0.0151649
FARSA	Q9Y285;K7ER00	0.0182444	3557	0.0252709	0.712932	-0.122435	0.729742
FARSB	Q9NSD9	0.0865507	2279	0.0190352	0.812781	-0.00833656	0.98523
FAS	P25445;A0A8Q3WLK1;A0A8Q3SIR6;A0A8Q3SJI5;A0A8Q3WLI5;Q59FU8;A0A8Q3WLK6	0.0127751	3684	-1.05356	0.224944	-0.080135	0.923056
FASN	A0A0U1RQF0;P49327	0.245407	534	0.259799	0.0394036	0.259422	0.451014
FASTKD1	Q53R41	0.250291	507	0.476978	0.0536543	0.532936	0.0649823
FASTKD2	Q9NYY8	-0.0473287	5062	0.211549	0.107899	0.163722	0.608278
FASTKD5	Q7L8L6	0.119697	1777	0.25518	0.0506511	0.252231	0.331194
FAU	P62861;E9PM49;E9PR30	0.00223052	3924	-0.0208256	0.830934	-0.0585995	0.973488
FBH1	Q8NFZ0;F6UZG9	-0.176687	7353	0.174791	0.132121	-0.397209	0.156997
FBL	P22087;M0QXL5;M0R0P1;M0R1H0;M0R299;M0R2B0;M0R2Q4;M0R2U2	-0.0949041	6034	0.0284273	0.623618	-0.236754	0.621517
FBP1	O00757;P09467;A0A3B3IUC7	-0.255441	8029	0.363169	0.209845	-0.652185	0.532122
FBXL18	Q96ME1	0.0171379	3581	0.12009	0.226403	0.168306	0.570373
FBXL6	Q8N531	0.08959	2242	0.333358	0.334227	0.272672	0.615121
FBXL8	Q96CD0;J3QRK9	0.0453859	3029	-0.32423	0.171782	-0.0670612	0.892554
FBXO11	Q86XK2;A0A804HK63;H0YAV3	-0.143542	6899	0.265416	0.10151	-0.13344	0.687091
FBXO22	Q8NEZ5;H3BTH6;H3BUC1;H3BVA4	-0.19357	7569	-0.121752	0.215409	-0.391627	0.324336
FBXO28	Q9NVF7	0.218263	713	0.303161	0.288172	0.492342	0.0464627
FBXO3	Q9UK99;B4E3U2;E9PJM3;E9PL46	-0.00658313	4141	0.251113	0.069203	-0.123637	0.672188
FBXO30	Q8TB52	0.153863	1305	-0.00563532	0.959469	0.163164	0.545166
FBXO38	Q6PIJ6	-0.24022	7946	-0.0467504	0.842372	-0.4728	0.0404333
FBXO4	Q9UKT5;D6RAJ6	-0.00717621	4161	-0.126623	0.335651	-0.0665427	0.844698
FBXO42	Q6P3S6;X6RKU3	-0.00294362	4050	-0.0439725	0.801578	-0.222563	0.661606
FBXO45	P0C2W1;C9JLC0	-0.201761	7642	0.155504	0.301845	-0.381047	0.156073
FBXO7	Q9Y3I1	-0.0917822	5972	-0.110758	0.330435	0.171954	0.803286
FBXO9	Q9UK97;H7C4H6;V9GZ74	0.114631	1845	0.262178	0.0707396	0.0995495	0.784918
FBXW11	Q9UKB1;E5RGC1	-0.162168	7167	0.134802	0.680105	-0.129828	0.784177
FBXW2	Q9UKT8;Q4VXH1	-0.0344764	4769	-0.316261	0.234193	0.144532	0.728606
FBXW7	Q969H0;G0Z2K0;S4R3N3;S4R3U4	0.0468504	3003	0.384878	0.320177	-0.0892144	0.875377
FBXW9	Q5XUX1;K7EL01	-0.210366	7707	0.0284216	0.910214	-0.269506	0.375469
FCF1	Q9Y324;G3V1S4;G3V5S9	0.0303496	3314	-0.0623507	0.411504	-0.140013	0.7931
FCHO1	O14526;A0A0C3SFZ9;A0A8V8TMX9;A0A8V8TNC3;A0A8V8TP91;A0A8V8TPA0;A0A8V8TPM7;A0A8V8TPN1;M0QYA9	0.0397321	3135	-0.0693266	0.291083	-0.0565406	0.870717
FCHO2	Q0JRZ9	-0.188209	7512	0.145868	0.224297	-0.0587413	0.897326
FCHSD1	Q86WN1;E5RGB1;E5RGT6	-0.233259	7914	-0.101581	0.559693	-0.684036	0.00486759
FCHSD2	O94868;E7ENZ2;E9PG19;H0YG35	-0.198475	7608	-0.229672	0.0487182	-0.813457	0.00417903
FCSK	Q8N0W3;J3KSP6	-0.0200504	4465	0.0706652	0.720508	0.0848676	0.844073
FDFT1	P37268;A0A1W2PQ47;E9PNM1;E9PJG4;E9PS69	0.0720035	2542	-0.038455	0.602387	0.105731	0.860847
FDPS	P14324;A0A087WVN4;A0A087X1D8	0.537977	13	-0.019153	0.889226	1.08828	8.74027539808692e-09
FDX1	P10109	-0.144534	6910	0.349072	0.0875197	-0.369188	0.330984
FDX2	Q6P4F2;E7EQL1	-0.180993	7412	0.226392	0.125349	-0.104224	0.868005
FDXR	P22570;A0A0A0MSZ4;A0A0A0MT64;A0A0A0MTN9;A0A0A0MTR6;A0A0C4DFN8;A0A0C4DGN7;J3QQX3	-0.051529	5133	-0.268554	0.490638	-0.143533	0.828875
FECH	P22830;A0A499FJN5;K7ELX4	-0.221326	7816	0.0182075	0.932119	0.0529991	0.945376
FEM1B	Q9UK73	-0.177409	7364	1.59849	0.0294188	-0.127744	0.862643
FEN1	P39748;I3L3E9	0.169496	1135	-0.0714218	0.297405	0.116565	0.748318
FER	P07332;P16591;E7ENM8;W0S4B9	0.0291736	3338	0.0747115	0.494771	-0.175562	0.789858
FERMT2	Q96AC1;Q9BQL6;A0A0U1RRM8;H0YJ34;A0A8V8TN73	-0.101471	6166	-0.159421	0.424272	-0.298278	0.671035
FERMT3	Q86UX7;A0A8V8TMD7;A0A8V8TME2;A0A8V8TMT7;A0A8V8TMU1;A0A8V8TNT4;F5H1C6;F5H3I6	-0.111539	6334	0.00511829	0.968098	-0.440206	0.342485
FGD3	Q5JSP0	-0.211444	7716	-0.0916892	0.22371	-0.243904	0.318983
FGD4	Q96M96;E9PJX4;F8VWL3;A0A804HK93;B7Z493;F8W1R0	-0.113041	6362	-0.0344141	0.906235	-0.405936	0.466279
FGFR1OP2	Q9NVK5	0.0699972	2575	-0.0992765	0.239993	-0.188538	0.551747
FH	P07954;A0A804HI24;A0A804HKE6	0.350274	173	0.4069	0.0270075	1.22899	4.81184389440122e-07
FHIT	P49789;E9PBZ0	0.0122052	3692	0.138534	0.149288	0.352485	0.453594
FHL1	Q5JXI8	0.00210115	3930	0.698475	0.0483853	0.335198	0.754636
FHL3	Q13643	-0.167239	7249	0.982534	0.125141	-0.331439	0.63689
FHOD1	Q9Y613;H3BVE7	-0.00925896	4208	0.105442	0.0967592	-0.183018	0.728211
FIBP	O43427;E9PJW6;E9PSD3	-0.000694142	3991	-0.111667	0.17128	-0.196178	0.442064
FIG4	Q92562;A0A6Q8PF62;A0A6Q8PF70;A0A6Q8PF86;A0A6Q8PF90;A0A6Q8PFJ3;A0A6Q8PG49;A0A6Q8PG59;A0A6Q8PG61;A0A6Q8PGB4;A0A6Q8PGL0;A0A6Q8PGM1;A0A6Q8PGP4;A0A6Q8PGY4;A0A6Q8PGY7;A0A6Q8PHA1;A0A6Q8PHB4;A0A6Q8PHC7;A0A6Q8PHH5;A0A6Q8PHK3;A0A6Q8PHM5;A0A6Q8PHP5;Q5TCS4;Q5TCS5	-0.189142	7525	-0.498931	0.115655	-0.309913	0.184044
FIP1L1	Q6UN15;H0Y8P7	0.189053	967	0.0194126	0.823067	0.144946	0.51114
FIS1	Q9Y3D6	-0.0437881	4986	0.00847884	0.950644	-0.0011849	0.99933
FIZ1	Q96SL8	-0.140446	6849	0.5105	0.0631572	-0.332869	0.716593
FKBP11	Q9NYL4;E9PAR0;F8VU90	-0.0398084	4890	0.209061	0.0895411	-0.301295	0.711329
FKBP15	Q5T1M5;A0A8I5KX71;A0A8I5QJ94;A0A8I5QJL3	-0.214902	7751	-0.0723453	0.340543	-0.187838	0.418642
FKBP2	P26885;A0A494C1N0;F5H0N4	-0.0629264	5385	0.203794	0.170718	-0.142767	0.86053
FKBP3	Q00688	0.0662294	2635	0.027584	0.623618	-0.155536	0.788749
FKBP4	Q02790;H0YFG2	0.409294	85	-0.0239437	0.687861	0.479864	0.0304062
FKBP5	Q13451	0.174766	1089	-0.0320076	0.720794	0.149945	0.791565
FKBP7	Q9Y680;A0A8I5KRR8;B4DRE2;H7BZJ4	-0.104955	6234	0.173954	0.0593793	-0.470983	0.430752
FKBP8	Q14318	0.141173	1488	-0.096143	0.347803	0.415997	0.0842844
FKBPL	Q9UIM3	-0.063129	5393	0.0624666	0.623607	-0.072393	0.839259
FLAD1	Q8NFF5	0.40304	93	0.00850749	0.917757	1.09782	2.51727145929641e-06
FLCN	Q8NFG4;C9J4C4	-0.0943326	6022	0.00949435	0.911563	-0.123912	0.879368
FLII	Q13045	-0.0651556	5436	-0.0205022	0.714292	-0.13156	0.698362
FLNA	P21333;Q60FE5;A0A7P0NMY4	-0.0441992	4996	-0.479334	0.118347	0.423964	0.722181
FLNB	O75369;E7EN95;A0A804HK76;A0A804HL72	-0.0579557	5274	0.024589	0.937507	0.121862	0.891053
FLOT1	O75955;A0A140T974;A0A140T9R1;A0A140T9W4	-0.110426	6321	0.239272	0.0413086	-0.0772687	0.837383
FLOT2	Q14254;E7EMK3;J3QLD9;K7EKW9	-0.115489	6405	0.0978026	0.375966	-0.0216392	0.970022
FLYWCH2	Q96CP2	0.0154338	3623	-0.052858	0.672044	0.0342889	0.94683
FMC1	Q96HJ9;A0A0A6YYJ8	-0.0829817	5802	0.147932	0.317124	-0.170006	0.763506
FMNL1	O95466;K7EK60;K7EJE6	0.228942	638	-0.159661	0.0585785	0.402883	0.190226
FMNL2	Q96PY5;C9IZY8	-0.0196651	4454	-0.0960602	0.271873	-0.367248	0.484417
FMR1	Q06787;A0A087WVL8;A0A087WXI3;A0A087WY29;A0A8I5KS01;A0A8I5KT56;A0A8I5KTZ9;A0A8I5KUC2;A0A8I5KWH0;A0A8I5KZ21;A8MQB8;G3V0J0;A0A8I5KTT6;A0A8I5KYA7	0.0714766	2552	-0.0363978	0.706758	0.281361	0.870476
FN1	P02751	-0.0548907	5214	0.759503	0.0333019	-0.151079	0.934725
FN3KRP	Q9HA64;I3L139;I3L2G3;I3L3W5	-0.00295372	4051	0.0734567	0.21793	-0.168666	0.607151
FNBP1	Q96RU3;H0Y7W6;A0A8V8TQ35	-0.248641	7990	-0.625017	0.0874649	-0.846391	0.140482
FNBP1L	Q5T0N5;A0A075B6Q2	-0.19738	7595	-0.464791	0.0593793	0.0507087	0.965233
FNBP4	Q8N3X1;F5GXL1	0.16533	1178	-0.058804	0.591609	0.160419	0.663014
FNDC3A	Q9Y2H6;G5E9X3	-0.20115	7639	0.181925	0.0724391	-0.751091	0.0900117
FNDC3B	Q53EP0	-0.0597511	5315	0.114242	0.593448	-0.0847426	0.866409
FNTA	P49354;B3KVN2;E9PQP6	-0.149664	6982	0.0805624	0.55711	-0.168644	0.414811
FNTB	P49356;B4DL54	0.0381237	3169	0.0811222	0.512801	-0.219128	0.600542
FOCAD	Q5VW36	-0.00155718	4014	-0.12944	0.168285	-0.149986	0.736876
FOXK1	P85037	-0.00397037	4077	-0.210096	0.278851	-0.0791616	0.82367
FOXK2	Q01167;E9PM37;E9PPI7	0.0176501	3572	-0.0344234	0.772323	0.10029	0.796859
FOXN3	O00409	-0.160255	7145	-0.295085	0.371042	-0.117714	0.846978
FOXP1	Q9H334;A0A0B4J2F3;A0A3B3IS87;A0A3B3IST0;A0A3B3IST6;A0A3B3IT14;A0A3B3IT66;C9J0F0;G5E965;H0Y882	-0.0240575	4558	-0.340521	0.570142	-0.469919	0.274613
FOXP2	O15409;A0A0U1RQE0;A0A0U1RQM2;A0A0U1RQR8;A0A0U1RQY3;A8MUV4;A0A0U1RQE6;Q8N6B5	-0.000158382	3979	-0.0937683	0.929559	-0.0662279	0.938019
FOXRED1	Q96CU9;A0A8I5KSK3;A0A8I5KTW5;A0A8I5KUS8;A0A8J9AK24	0.0143173	3648	0.195991	0.182205	0.361076	0.265853
FPGS	Q05932	-0.0748694	5640	0.0248058	0.865491	0.109099	0.868177
FPGT	O14772;V9GXZ4;A0A0S2Z5C6;A0A3B3ITB1;A6NHC7;E9PK10;E9PKE1;E9PMK0;E9PMM4;H0YDF0	-0.0210608	4481	-0.0857949	0.185801	0.235875	0.289774
FRA10AC1	Q70Z53	0.0897967	2237	-0.14463	0.290644	-0.247426	0.645596
FRG1	Q14331;E9PRR7	0.111233	1893	0.0953198	0.165636	0.0183487	0.958105
FRYL	O94915;A0A286YEZ9;A0A2C9F2R7;F2Z2S2;H0Y9X0	-0.136767	6787	0.0110778	0.876209	0.0598234	0.849274
FSCN1	Q16658	-0.130182	6653	-1.96335	0.0762398	-0.256003	0.767639
FSD1L	Q9BXM9;A0A0C4DG97;C9JD05;F8W946	0.0431257	3071	-0.102848	0.706283	0.158518	0.784918
FTH1	P02794;E9PKY7;E9PRK8;G3V192	-0.0978652	6100	0.353047	0.40566	-0.176654	0.850661
FTL	P02792	-0.0413153	4925	0.251728	0.572274	-0.430853	0.736037
FTO	Q9C0B1;A0A1B0GTC3;A0A1B0GTC5;A0A1B0GTI3;A0A1B0GTY1;A0A1B0GU26;A0A1B0GUC3;A0A1B0GV98;A0A1B0GVH5	0.0772696	2436	-0.0230344	0.689826	-0.16383	0.660239
FTSJ1	Q9UET6;B7Z4K4	0.150263	1356	0.0117638	0.907504	0.262407	0.430752
FTSJ3	Q8IY81	0.0393081	3148	0.159943	0.0618219	0.00645646	0.990848
FUBP1	Q96AE4;E9PEB5;C9JSZ1	-0.0789112	5716	-0.0378125	0.502435	-0.115419	0.795917
FUBP3	Q96I24	0.0148963	3633	0.113661	0.14298	-0.141552	0.502971
FUCA1	P04066	-0.347609	8285	0.219108	0.474711	-0.977425	0.00840076
FUCA2	Q9BTY2	-0.0513853	5130	0.396333	0.0441094	-0.325946	0.63689
FUNDC2	Q9BWH2	-0.0167959	4390	0.291236	0.157411	0.288689	0.666102
FUS	P35637;Q92804;A0A0J9YYE0;H3BPE7	0.189932	958	0.0326785	0.804316	-0.178951	0.812929
FUT8	Q9BYC5;G3XAD2	-0.0746065	5635	0.0333813	0.674873	0.355995	0.554434
FXN	Q16595;C9JAX1;A0A2R8Y4G3;A0A2R8Y577;A0A2R8Y5A1	-0.333493	8263	-0.0430194	0.973625	-0.23931	0.612432
FXR1	A0A8V8TMQ1;A0A8V8TNP6	0.454768	45	-0.0590814	0.790348	0.414639	0.024481
FXR2	P51116	0.359001	151	-0.0248345	0.754393	0.285713	0.18441
FYCO1	Q9BQS8	-0.287357	8159	-0.059403	0.715919	-0.257008	0.276377
FYN	P06241	-0.13583	6777	-0.365286	0.563616	-0.63711	0.158759
FYTTD1	Q96QD9;H9KVC1;H9KVC6	0.0899828	2229	-0.254491	0.149027	0.0374285	0.937014
G3BP1	Q13283;A0A7I2V2V1;A0A7I2V5M7;A0A7I2V651;A0A7I2YQN9;A0A7I2YQU8;A0A7P0P2U7	0.243386	546	-0.0157786	0.813139	0.0310217	0.955468
G3BP2	Q9UN86;A0A7I2V3E2;A0A7I2V3P9;A0A7I2V3Z6;A0A7I2V647;A0A7I2YQD9;A0A7I2YQL7	0.468586	38	0.264048	0.0274234	0.302021	0.153655
G6PC3	Q9BUM1;A0A8Q3SIG5;A0A8Q3WL73;A0A8Q3WL84;K7ESE6	-0.0293681	4679	-0.315592	0.157303	0.0500393	0.962969
G6PD	E7EM57;E7EUI8;A0A8Q3WL95	-0.249265	8000	-0.167924	0.739434	-0.308077	0.41301
GAA	P10253	-0.123261	6533	-0.142325	0.321723	-0.51533	0.359726
GAB1	Q13480;B7Z3B9	-0.00122197	4005	0.277406	0.0527806	-0.324029	0.484417
GABARAP	O95166;Q9H0R8;F5GZY7;H6UMI1	0.0978369	2119	-0.0266226	0.899027	0.43009	0.282125
GABARAPL2	O95166;P60520;Q9H0R8;F5GZY7;H3BSM5;H6UMI1	0.132657	1595	0.561734	0.0402342	0.415971	0.314522
GABPA	Q06546	0.0512429	2928	-0.156166	0.0874649	0.0222772	0.954315
GABPB1	H9ZYI9	-0.118328	6452	-0.17456	0.259081	0.273417	0.552305
GABPB2	Q8TAK5;Q5SZG2	0.154038	1302	-0.0751277	0.557678	0.539737	0.0851445
GADD45GIP1	Q8TAE8	0.0626419	2706	0.247286	0.0655354	0.172875	0.686343
GAK	O14976	-0.129478	6641	0.16588	0.0946317	-0.190287	0.434485
GALE	Q14376;Q5QPP3;Q5QPP4;Q5QPP1	-0.0203308	4469	0.0639639	0.456289	0.0858517	0.892693
GALK1	P51570;K7EII7	-0.0241057	4560	0.0307444	0.680729	-0.223649	0.432148
GALK2	Q01415;H0YN31	0.154006	1303	-0.047774	0.741249	0.260055	0.351252
GALM	Q96C23;H7C1B5;H7C320	-0.135077	6762	-0.0911075	0.483682	-0.472378	0.428513
GALNS	P34059;H3BP66	-0.400402	8321	0.182954	0.15289	-0.672333	0.037904
GALNT3	Q14435;C9J2C3	0.161273	1217	0.174637	0.195217	0.644399	0.31864
GALNT6	Q8NCL4;S4R3A9;S4R3S5	-0.178531	7383	0.678539	0.196311	-0.188141	0.713018
GALNT7	Q86SF2;H0YAH3;H0YAK0	-0.215736	7761	0.305078	0.0501632	-0.492046	0.195884
GALT	P07902;A0A8I5KVJ6;F2Z2X9;G3V223;G3V4G9;G3V3U5	-0.0579033	5273	0.00137149	0.98887	0.0755251	0.86053
GAMT	Q14353;A0A1W2PR36	-0.148829	6969	0.00618935	0.985756	0.0211874	0.975656
GAN	Q9H2C0	0.357133	157	-0.10719	0.208947	0.702897	0.0274917
GANAB	E9PKU7;E9PNH1	-0.129549	6642	0.306102	0.0976366	-0.142454	0.773209
GANC	Q8TET4;H3BMM3;H3BN99	-0.019991	4463	0.0608853	0.866664	-0.252854	0.671601
GAPDH	P04406;E7EUT5	0.345163	184	0.122521	0.173529	0.328768	0.167889
GAPVD1	Q14C86;F8W9S7	0.071932	2544	0.0302413	0.626366	0.183621	0.38605
GAR1	Q9NY12	-0.0514617	5132	-0.0716787	0.360807	-0.210892	0.719488
GARS1	P41250;A0A6Q8PGZ8;A0A6Q8PGA8;A0A6Q8PGI6;A0A6Q8PGW4;A0A6Q8PHH9	0.195821	895	-0.109355	0.0766983	0.12008	0.848037
GART	P22102;C9JBJ1;C9JKQ7;C9JTV6;C9JZG2;F8WD69	0.114838	1840	0.129339	0.088014	0.260802	0.815323
GAS2	O43903;E9PQ74;E9PRR5	-0.00425969	4090	0.0256383	0.757119	0.23941	0.864354
GAS6	Q14393	0.147407	1396	0.526205	0.071742	0.0997319	0.897287
GATAD1	Q8WUU5	-0.160455	7147	-0.12443	0.476476	-0.263378	0.441277
GATAD2A	Q86YP4;C9JGN4;C9JJK9;C9JMI3;C9JVY3;H7C3H1;V9GY85;V9GYX5	-0.220542	7810	-0.0614945	0.353809	-0.150331	0.469882
GATAD2B	Q8WXI9;A0A0U1RR30;A0A0U1RRM1	0.355559	161	-0.110357	0.120872	0.545551	0.000262242
GATB	O75879;D6REA0;H0Y9W6	-0.0373933	4841	0.364474	0.188466	0.3773	0.22108
GATC	O43716;H0YIV9	0.0528791	2900	0.383293	0.0274234	0.281217	0.383132
GATD1	Q8NB37;E9PLI5;E9PQD8;H0YE25;H0YF25	-0.0115161	4254	0.135376	0.148559	-0.0210641	0.965437
GATM	P50440;A0A6Q8PFC6;A0A6Q8PGA2;A0A6Q8PHC6;H0YMX4	-0.0425286	4957	0.0964756	0.473636	0.512079	0.461298
GBA2	Q9HCG7;A0A0A0MRV1	-0.0227933	4518	0.0899115	0.496567	0.078517	0.837383
GBE1	Q04446;E9PGM4	0.169437	1136	0.00870958	0.934325	0.290782	0.21796
GBF1	Q92538;A0A669KB10;A0A669KBG8;A0A7I2V529;A0A7P0RGV0;A0A7I2V2L4;A0A7I2V2L5;A0A7I2V342;A0A7I2V3Q4;A0A7I2V3Y5;A0A7I2V452;A0A7I2V4K2;A0A7I2V514;A0A7I2YQ65;A0A7I2YQM2	-0.0314173	4716	-0.0164894	0.784698	-0.119643	0.612237
GBP2	P32456	0.0288401	3345	-0.34011	0.546755	-0.00757119	0.99387
GC	P02774;D6RBJ7;D6RF35	-0.256599	8036	0.245878	0.136227	-0.562923	0.355235
GCA	P28676;H7BXD5	-0.02393	4552	-0.251962	0.0417346	0.114299	0.893302
GCAT	O75600	-0.0219164	4497	-0.108852	0.842372	-0.473786	0.690357
GCC1	Q96CN9	-0.0712	5570	0.0208825	0.877453	-0.109924	0.575347
GCC2	Q8IWJ2;A0A8I5KW38;A0A8I5QJB7	0.023099	3453	0.143879	0.0796028	-0.157745	0.570847
GCDH	Q92947;K7EKT3	-0.185471	7473	-0.0500833	0.703258	-0.0764077	0.898383
GCFC2	P16383;H7C335	0.0497468	2956	-0.00570255	0.958477	-0.24305	0.312878
GCLC	P48506;A0A2R8Y648;A0A2R8YEL6;B4E2I4;E1CEI4	0.00044621	3958	-0.188535	0.0427029	0.282573	0.544787
GCLM	P48507	-0.0128934	4289	0.0809852	0.36642	0.329799	0.58858
GCN1	Q92616	0.135774	1557	-0.0151647	0.826043	0.174776	0.507495
GCSH	P23434;A0A1W2PPQ1;A0A1W2PNX3;A0A1W2PPE4;A0A1W2PRH4;A0A1W2PS29;H3BNV1;H3BQ30;H3BUG8	-0.142919	6889	-0.00598636	0.985255	-0.126867	0.866159
GDAP1	Q8TB36;A0A6Q8PEZ4;A0A6Q8PFG4;A0A6Q8PGL3;A0A6Q8PGS2;A0A6Q8PGU0;A0A6Q8PH79;A0A7I2RYU0;B4DIH2	0.0221127	3473	-0.309867	0.351842	0.270451	0.618345
GDAP2	Q9NXN4	-0.106619	6260	-0.0997114	0.50752	-0.147302	0.667774
GDE1	Q9NZC3;H3BNA5;H3BRL5	-0.0750796	5646	-1.05641	0.112946	-0.234168	0.66044
GDI1	P31150	0.152275	1326	-0.161404	0.0616259	0.205516	0.593227
GDI2	P50395	0.203589	825	0.0241827	0.814521	-0.0155995	0.961833
GDPD1	Q8N9F7;J3QRR6	0.0777942	2424	-0.539926	0.306276	0.477874	0.551555
GDPGP1	Q6ZNW5	0.108509	1939	-0.0236213	0.904945	0.286277	0.334105
GEMIN2	O14893;A0A8J9FJK1	-0.0655	5446	-0.00353983	0.987137	0.0397545	0.941768
GEMIN4	P57678;I3L2C7;I3L399;I3L4A4	-0.0545422	5202	-0.240494	0.193066	0.00905023	0.980172
GEMIN5	Q8TEQ6	-0.21533	7756	-0.0309673	0.781573	-0.193861	0.433789
GEMIN6	Q8WXD5	-0.0301445	4692	-0.0295904	0.75769	-0.022205	0.980731
GEMIN7	Q9H840	0.118239	1798	0.0177338	0.904428	0.1508	0.753969
GET3	O43681	0.152051	1332	-0.13283	0.0410587	0.192183	0.351252
GET4	Q7L5D6;C9JHN8;C9JPA8;C9JY46	-0.132508	6698	-0.138106	0.170649	-0.0185968	0.962969
GFER	P55789;H3BRD2;H3BRW3	-0.195573	7583	0.0352738	0.686325	0.00506341	0.99387
GFM1	Q96RP9	-0.0306681	4704	0.316294	0.0502996	0.249787	0.478565
GFM2	Q969S9;D6RAL1	-0.0249974	4584	0.0547666	0.773268	0.0767863	0.890825
GFUS	Q13630;E9PKL9;A0A0J9YX13;E9PLH9;E9PP14;H0YE90	0.216627	726	-0.227976	0.141351	0.225506	0.551747
GGA1	Q9UJY5;B0QYR6	-0.174843	7331	0.016015	0.867504	-0.0680077	0.822103
GGA2	Q9UJY4;H3BMM6;H3BPI3	0.0591247	2787	0.081172	0.380945	0.0114993	0.980172
GGA3	Q9NZ52;J3KSG3;J3KSS7	-0.035709	4804	-0.001427	0.988113	-0.0975044	0.640856
GGACT	Q9BVM4	-0.130613	6665	0.472277	0.0333019	-0.412778	0.377849
GGCT	O75223;M0QZK8	-0.0646783	5426	-0.0465961	0.693335	-0.116571	0.766523
GGH	Q92820;A0A7I2V5P2;A0A7I2V5X9;A0A7I2YQQ3	-0.119847	6473	0.168598	0.40566	-0.698316	0.30905
GGNBP2	Q9H3C7	0.166405	1166	0.230719	0.372308	0.236746	0.547781
GHDC	Q8N2G8;K7EJT7;K7EL54;K7EQ41;K7ESN3	0.000702	3952	0.0395019	0.807359	0.0682119	0.887642
GHITM	Q9H3K2	0.010911	3726	-0.109849	0.69599	0.214274	0.774945
GID4	Q8IVV7;K7ELH7;K7ENE2	0.145837	1419	-0.380246	0.120514	-0.0413675	0.962441
GID8	Q9NWU2	0.310471	282	0.115182	0.217984	0.470889	0.00152015
GIGYF1	O75420	0.0117137	3700	-0.145809	0.321877	-0.242491	0.428046
[truncated: 4,300 more rows]
