# Supplementary material for: The proteogenomic landscape of multiple myeloma reveals insights into disease biology and therapeutic opportunities
Source: Nat Cancer. 2024 Jun 28;5(8):1267–84. doi: 10.1038/s43018-024-00784-3 (PMC11358022; doi:10.1038/s43018-024-00784-3)
Supplement: Supplementary file 16 — Statistical source data. [file 43018_2024_784_MOESM16_ESM.xlsx]

## Sheet: 7A
relative genomic location Hg38 bin	5000001	10000001	15000001	20000001	25000001	30000001	35000001	40000001	45000001	50000001	55000001	60000001	65000001	70000001	75000001	80000001	85000001	90000001	95000001	100000001	105000001	110000001	115000001	120000001	125000001	130000001	135000001	140000001	145000001	150000001	155000001	160000001	165000001	170000001	175000001	180000001	185000001	190000001	195000001	200000001	205000001	210000001	215000001	220000001	225000001	230000001	235000001	240000001	245000001
chromosome	chr1	chr1	chr1	chr1	chr1	chr1	chr1	chr1	chr1	chr1	chr1	chr1	chr1	chr1	chr1	chr1	chr1	chr1	chr1	chr1	chr1	chr1	chr1	chr1	chr1	chr1	chr1	chr1	chr1	chr1	chr1	chr1	chr1	chr1	chr1	chr1	chr1	chr1	chr1	chr1	chr1	chr1	chr1	chr1	chr1	chr1	chr1	chr1	chr1
upregulated proteins
PCL.MM	5	2	3	4	5	14	9	13	6	1	3	NA	NA	NA	3	NA	NA	3	2	NA	1	1	5	2	NA	NA	NA	NA	NA	6	17	14	4	3	2	1	3	2	3	1	6	1	2	1	3	5	2	3	2
PCL.MGUS	2	2	4	4	5	8	7	10	5	NA	2	NA	NA	NA	1	NA	NA	1	NA	NA	NA	1	NA	1	NA	NA	NA	NA	NA	6	17	16	6	1	4	2	2	2	3	2	2	NA	1	2	2	5	1	1	2
MM.MGUS	NA	NA	NA	NA	NA	NA	NA	NA	NA	NA	NA	NA	NA	NA	NA	NA	NA	NA	NA	NA	NA	NA	NA	NA	NA	NA	NA	NA	NA	NA	NA	NA	NA	NA	NA	NA	NA	NA	NA	NA	NA	NA	NA	NA	NA	NA	NA	NA	NA
downregulated proteins
PCL.MM	4	3	2	4	8	4	2	2	1	4	4	2	3	1	NA	NA	3	3	4	2	2	3	9	5	1	NA	NA	NA	NA	NA	9	5	10	3	1	2	4	1	1	2	3	5	2	NA	1	2	2	1	1
PCL.MGUS	2	4	5	6	7	7	2	4	3	3	3	3	1	1	NA	1	2	1	4	2	1	4	NA	5	1	NA	NA	NA	1	1	8	5	5	4	2	NA	4	1	1	3	3	6	NA	NA	NA	2	1	2	NA
MM.MGUS	NA	NA	NA	NA	NA	NA	1	NA	NA	NA	NA	NA	NA	NA	NA	NA	NA	NA	NA	NA	1	NA	NA	NA	NA	NA	NA	NA	NA	NA	NA	NA	NA	NA	NA	NA	1	NA	NA	NA	NA	NA	NA	NA	NA	NA	NA	NA	NA
upregulated phosphopeptides
PCL.MM	14	5	5	11	38	12	4	33	26	3	4	1	2	2	12	NA	NA	2	4	NA	1	1	10	3	NA	NA	NA	NA	NA	6	43	67	1	3	10	2	1	NA	NA	3	10	6	2	4	1	6	3	3	11
PCL.MGUS	5	NA	2	4	NA	5	1	16	12	2	3	1	NA	NA	8	NA	NA	4	4	NA	NA	NA	NA	1	NA	NA	NA	NA	NA	8	45	NA	3	4	NA	5	1	2	NA	3	9	11	2	3	2	6	3	1	10
MM.MGUS	NA	NA	NA	NA	NA	1	NA	1	NA	NA	NA	NA	NA	NA	NA	NA	NA	NA	NA	NA	NA	NA	NA	NA	NA	NA	NA	NA	NA	2	2	NA	1	2	NA	1	NA	NA	NA	NA	6	NA	NA	NA	NA	2	NA	NA	1
downregulated phosphopeptides
PCL.MM	8	12	4	5	11	21	12	4	8	7	6	NA	7	1	1	4	2	3	4	NA	2	5	2	1	3	NA	NA	NA	NA	1	14	13	7	7	6	10	1	5	1	NA	6	20	6	NA	6	4	1	5	1
PCL.MGUS	15	5	4	8	NA	26	6	5	7	4	6	1	1	2	NA	5	2	2	5	1	1	3	4	NA	NA	NA	NA	NA	NA	NA	10	NA	3	3	NA	2	4	NA	2	NA	3	3	3	NA	NA	1	1	8	NA
MM.MGUS	2	NA	1	5	NA	7	NA	1	5	1	NA	NA	NA	NA	NA	NA	1	NA	1	NA	NA	NA	2	NA	NA	NA	NA	NA	NA	NA	2	NA	NA	NA	NA	NA	NA	NA	NA	NA	NA	NA	NA	NA	NA	NA	NA	NA	NA
[truncated: 584 more columns]

## Sheet: 7B
proteome data							phosphoproteome data
Protein.IDs	Gene name	logFC_PCL.blood.BM	P.Value_PCL.blood.BM	adj.P.Val_PCL.blood.BM			Proteins	firstSwissprot	firstSwissprot.position	ID	Gene name	logFC_PCL.blood.BM	P.Value_PCL.blood.BM	adj.P.Val_PCL.blood.BM
H7C0S8		0.75023	0.288055	0.884621			A0A024R0Y4;O75478	O75478	361	TADA2A.361.S.1	TADA2A	0.0465707	0.922556	0.994632
A6NM71		0.243667	0.726665	0.965624			A0A024R3M2;J3KNL5;A0A1B0GWG7;A0A1B0GUD6;Q3KR37-2;Q3KR37;Q3KR37-4;E9PRD6;A0A2R8Y5X2	Q3KR37-2	234	GRAMD1B.234.S.1	GRAMD1B	-0.366694	0.458762	0.942964
H0YHG0;H0YHH1;H0YIP3;H0YHR6		0.388584	0.17036	0.875935			A0A024R4E5;Q00341;H0Y394;Q00341-2	Q00341	1246	HDLBP.1246.S.1	HDLBP	0.338007	0.570158	0.956807
B4DLN1		0.0530179	0.932401	0.99377			A0A024R4E5;Q00341;H0Y394;Q00341-2	Q00341	1247	HDLBP.1247.S.1	HDLBP	0.786194	0.1301	0.88258
P04217;M0R009;P04217-2	A1BG	-0.836665	0.189896	0.875935			A0A024R4E5;Q00341;H0Y394;Q00341-2	Q00341	1252	HDLBP.1252.S.1	HDLBP	0.056437	0.902053	0.993936
P01023;F8W7L3;P20742-2;P20742;H0YFH1	A2M	-0.143769	0.834078	0.98331			A0A024R4E5;Q00341;H0Y394;H7C3D0;Q00341-2	Q00341	1223	HDLBP.1223.S.1	HDLBP	0.367289	0.443113	0.940971
Q9NRG9;Q9NRG9-2;F8VZ44;H3BU82;F8VUB6	AAAS	0.0653835	0.805371	0.979712			A0A024R4E5;Q00341;H0Y394;H7C3D0;Q00341-2	Q00341	1236	HDLBP.1236.S.1	HDLBP	0.656268	0.210097	0.895067
Q86V21;Q86V21-2;Q86V21-3;E7EW25	AACS	0.289021	0.54269	0.936737			A0A024R4E5;Q00341;H0Y394;H7C3D0;Q00341-2	Q00341	1237	HDLBP.1237.S.1	HDLBP	0.340717	0.511871	0.949966
Q6PD74	AAGAB	-0.0908663	0.776733	0.975535			A0A024R4E5;Q00341;H0Y394;Q00341-2	Q00341	944	HDLBP.944.S.1	HDLBP	0.394975	0.427279	0.936543
Q6PD74-2;H0YL49	AAGAB	-0.434268	0.501195	0.929787			A0A024R4E5;Q00341;H0Y394;Q00341-2	Q00341	904	HDLBP.904.S.1	HDLBP	0.198009	0.756426	0.984466
A0A096LP25;Q6ZSR9	AAK1	0.134121	0.749639	0.971803			A0A024R4E5;Q00341;H0Y394;H7C2D1;Q00341-2	Q00341	887	HDLBP.887.S.1	HDLBP	-0.930075	0.403655	0.930826
Q2M2I8;Q2M2I8-2;E9PG46;A0A096LP60	AAK1	0.247057	0.577033	0.941824			A0A024R4E5;Q00341;H0Y394;H7C2D1;H7BZC3;Q00341-2	Q00341	622	HDLBP.622.S.1	HDLBP	-0.721214	0.30014	0.914954
Q9H7C9;E9PNP3;E9PR47;E9PIQ4;E9PJP1;E9PLK9;K4DI89;Q9H7C9-3;Q9H7C9-2	AAMDC	0.0493942	0.923733	0.99377			A0A024R4E5;Q00341;H0Y394;H7C2D1;H7BZC3;Q00341-2	Q00341	667	HDLBP.667.S.1	HDLBP	-0.166597	0.787854	0.987528
C9JG97;C9JEH3;Q13685;C9JTS3;H7C0R2	AAMP	0.0525075	0.872656	0.98784			A0A024R4E5;Q00341;C9JIZ1;C9J5E5;C9JZI8;C9JES8;C9JHZ8;C9JHS7;C9JK79;C9JT62;C9JEJ8;C9JBS3;C9JQ82;C9JMQ6;C9JHN6;Q00341-2	Q00341	31	HDLBP.31.S.1	HDLBP	0.961336	0.105853	0.879668
Q9Y312;A2A2Q9	AAR2	0.490597	0.168385	0.875935			A0A024R4E5;Q00341;C9JIZ1;C9J5E5;C9JZI8;C9JES8;C9JHZ8;C9JHS7;C9JK79;C9JT62;C9JEJ8;C9JBS3;C9JQ82;C9JMQ6;C9JHN6;Q00341-2	Q00341	35	HDLBP.35.S.1	HDLBP	0.656559	0.0817008	0.879668
P49588;A0A6Q8PFY2;H3BPK7;A0A6Q8PGN5;A0A6Q8PF33;P49588-2;A0A6Q8PGE8;A0A6Q8PGR9;A0A6Q8PGB5;A0A6Q8PFK3;A0A6Q8PHJ2;A0A6Q8PH44;A0A6Q8PHP7;A0A6Q8PHP3;A0A6Q8PF77;A0A6Q8PG28;A0A6Q8PG62;A0A6Q8PGI8;A0A6Q8PHN5	AARS1	0.804659	0.0815052	0.849076			A0A024R5I4;O94956;O94956-3;A0A0A0MTF1;E9PRW4;O94956-2;O94956-4	O94956	320	SLCO2B1.320.S.1	SLCO2B1	-2.21212	0.00440229	0.825562
Q5JTZ9	AARS2	-0.531143	0.11385	0.861516			A0A024R6I7;P01009	P01009	383	SERPINA1.383.S.1	SERPINA1	-0.464065	0.235041	0.897942
Q9BTE6;C9J5N1;Q9BTE6-2;Q9BTE6-3;K7EQ85;L7N2F4;K7N799;H7C1K1;L7N2F5;H7C054	AARSD1	-0.0870293	0.798475	0.979186			A0A024R8F3;A0A1B0GTD0;Q5VTD9-2;Q5VTD9	Q5VTD9-2	43	GFI1B.43.S.1	GFI1B	0.108176	0.899384	0.993936
Q9NRN7;E9PLW6;E9PNF3;Q9NRN7-2	AASDHPPT	0.299881	0.43147	0.917953			A0A024RA52;P25787;H3BT36	P25787	7	PSMA2.7.S.1	PSMA2	0.552628	0.242171	0.898903
Q9UDR5;F8WAH1;F8WE53	AASS	0.163674	0.801357	0.979319			A0A024RAC6;Q14241	Q14241	542	ELOA.542.S.1	ELOA	0.907315	0.0112449	0.864593
Q9NY61;A0A087WWS8;A0A087WTH8;A0A087WW41	AATF	0.14347	0.774569	0.975209			A0A024RAC6;Q14241	Q14241	334	ELOA.334.S.1	ELOA	-0.630475	0.57739	0.957225
H3BRN4;P80404;H3BNQ7;H3BPW8	ABAT	0.381007	0.530667	0.936699			A0A024RAC6;Q14241	Q14241	311	ELOA.311.S.1	ELOA	1.03342	0.29205	0.914446
Q8IZY2-2;Q8IZY2;H0YCN5;A0A087WZX6	ABCA7	-1.27392	0.266048	0.876232			A0A024RAC6;Q14241	Q14241	163	ELOA.163.S.1	ELOA	1.52985	0.112499	0.879668
P08183-2;P08183	ABCB1	1.37415	0.396708	0.90241			A0A024RAC6;Q14241	Q14241	251	ELOA.251.S.1	ELOA	0.117441	0.789553	0.987531
Q9NRK6	ABCB10	-0.83339	0.0976262	0.852396			A0A024RAC6;Q14241	Q14241	373	ELOA.373.S.1	ELOA	-0.0680326	0.935708	0.995705
Q9NP58-4;Q9NP58	ABCB6	-0.0641924	0.874663	0.987889			A0A024RAC6;Q14241	Q14241	410	ELOA.410.S.1	ELOA	1.93912	0.121034	0.879668
A0A087WW65;A0A5F9ZA98;O75027-3;O75027;O75027-2;A0A590UJS8;B4DGL8;A0A2R8Y473;E9PJR8;A0A2R8YF35;E9PNQ5	ABCB7	-1.09798	0.0694189	0.849076			A0A024RAC6;Q14241	Q14241	151	ELOA.151.S.1	ELOA	0.0520889	0.866305	0.991337
Q9NUT2-5;Q9NUT2-4;Q9NUT2-2;Q9NUT2;Q9NUT2-3;C9JYI3;C9JTY4;H7C5K9	ABCB8	-0.0697743	0.916989	0.993242			A0A024RBG1;Q9NZJ9-2;Q9NZJ9-3;Q9NZJ9;A0A0C4DGJ4	A0A024RBG1	149	NUDT4.149.S.1	NUDT4	0.368834	0.267318	0.904163
P33527-2;P33527;I3L4X2;P33527-9;P33527-5;P33527-3;A0A0A0MS99;P33527-6;P33527-4;P33527-8;P33527-7	ABCC1	-0.590504	0.104586	0.858784			P46379-3;P46379;P46379-2;A0A0G2JK23;A0A024RCR6	P46379-3	1111	BAG6.1111.S.1	BAG6	0.991766	0.0163306	0.864593
Q5T3U5-2;Q5T3U5;H0Y904;D6R9B3	ABCC10	0.43446	0.518137	0.934125			P46379-3;P46379;P46379-2;A0A0G2JK23;A0A024RCR6;P46379-5;A0A0G2JL47;H0Y710	P46379-3	994	BAG6.994.S.1	BAG6	-0.296423	0.369748	0.924373
P33897;A6NEP8	ABCD1	-0.489188	0.388142	0.90241			P46379-3;P46379;P46379-2;A0A0G2JK23;A0A024RCR6;P46379-5;A0A0G2JL47;H0Y710	P46379-3	1003	BAG6.1003.S.1	BAG6	0.130161	0.726784	0.980712
Q9UBJ2	ABCD2	-0.930401	0.172201	0.875935			P46379-3;P46379;P46379-2;A0A0G2JK23;A0A024RCR6;P46379-5;A0A0G2JL47;P46379-4;H0Y710;H0Y4L1	P46379-3	1147	BAG6.1147.S.1	BAG6	0.146366	0.588545	0.960792
A0A3B3ITW3;P28288;P28288-2;P28288-3	ABCD3	-0.840196	0.0198322	0.833569			A0A2R8Y568;A0A024RDL5;A0A2R8Y522;A0A087WVB5;Q75MD7;A0A2R8Y8C6;Q8WXX7-5;Q8WXX7-2;Q8WXX7	Q8WXX7-5	654	AUTS2.654.S.1	AUTS2	-1.25727	0.0625321	0.874146
P61221;D6R9I9;D6RGF4	ABCE1	-0.0517268	0.84492	0.984381			A0A044PY82;Q96FF7	Q96FF7	91	MISP3.91.S.1	MISP3	1.163	0.163987	0.891277
H0Y990	ABCE1	-1.17659	0.184529	0.875935			A0A044PY82;Q96FF7;K7ELQ6	Q96FF7	208	MISP3.208.S.1	MISP3	1.49295	0.111648	0.879668
Q8NE71;Q8NE71-2;H0YGW7;A0A0G2JIC2;F5GYK6	ABCF1	-0.18931	0.497565	0.929787			A0A067XG54;H7C0E8;Q8NB49;Q8NB49-2;Q8NB49-3;Q8NB49-4	Q8NB49	445	ATP11C.445.S.1	ATP11C	-0.743425	0.236794	0.898206
Q5STZ8	ABCF1	-0.0182152	0.961329	0.99491			Q14135-4;Q14135;Q14135-2;A0A0A6YYI5;A0A075B6E4;G5E9M7;G5E9M9;Q14135-6;Q14135-5	Q14135-4	268	VGLL4.268.S.1	VGLL4	0.176481	0.789422	0.987531
Q9UG63;Q9UG63-2;C9JHK9;C9JZV3	ABCF2	-0.154474	0.714618	0.962369			Q14135-4;Q14135;Q14135-2;A0A0A6YYI5;A0A075B6E4;G5E9M7;G5E9M9;Q14135-6;E7EWF5;Q14135-5;E7EQU6;E7ERW0;F8W708;F8WBN7;E7EUJ2;C9JX59;C9JBN2	Q14135-4	109	VGLL4.109.S.1	VGLL4	0.0788563	0.92724	0.994632
Q9NUQ8;Q9NUQ8-2;F8WCU6	ABCF3	-0.132185	0.702531	0.961745			Q14135-4;Q14135;Q14135-2;A0A0A6YYI5;A0A075B6E4;G5E9M7;G5E9M9;Q14135-6;E7EWF5;Q14135-5;E7EQU6;E7ERW0;F8W708	Q14135-4	155	VGLL4.155.S.1	VGLL4	0.362721	0.721975	0.979459
Q9NUJ1;Q9NUJ1-3	ABHD10	0.341802	0.308503	0.891932			Q14135-4;Q14135;Q14135-2;A0A0A6YYI5;A0A075B6E4;G5E9M7;E7EWF5;E7EQU6;E7ERW0;F8W708;F8WBN7;E7EUJ2;A0A096LP98	Q14135-4	58	VGLL4.58.S.1	VGLL4	0.370629	0.497669	0.949754
Q8NFV4;Q8NFV4-4;Q8NFV4-6;C9J7Q4;H7BZ58;H7C396;H0YC52;Q8NFV4-3;Q8NFV4-2	ABHD11	0.871497	0.0859075	0.849076			A0A075B6H4;Q9H8E8-2;Q9H8E8	Q9H8E8-2	157	KAT14.157.S.1	KAT14	-0.567067	0.190085	0.894377
Q8N2K0;Q8N2K0-2;Q8N2K0-3;A0A5F9ZH71;I3L206;A0A5F9ZHQ8;A0A5F9ZH49;A0A5F9ZHH2;A0A5F9ZHQ0;A0A5F9ZGT4;A0A5F9ZGW7;I3L380;A0A5F9ZH28;I3L294;A0A5F9ZGZ9;A0A5F9ZHF0;A0A5F9ZHG5;A0A5F9ZHM3;I3L1V0;I3L440;Q5T712	ABHD12	-0.277719	0.693387	0.96045			A0A087WX83;A0A075B749;Q5VU43-3;Q5VU43;Q5VU43-4;Q5VU43-6;Q5VU43-7;Q5VU43-13;Q5VU43-2;E9PQG4	Q5VU43-3	806	PDE4DIP.806.S.1	PDE4DIP	1.23152	0.0992506	0.879668
Q7L211	ABHD13	-0.296134	0.572498	0.941824			A0A087WX83;A0A075B749;Q5VU43-3;Q5VU43;Q5VU43-4;Q5VU43-6;Q5VU43-7;Q5VU43-13;Q5VU43-2;E9PQG4	Q5VU43-3	794	PDE4DIP.794.S.1	PDE4DIP	1.0309	0.0531096	0.869233
Q96IU4;F8W9U3;B4DQI4;Q96IU4-2	ABHD14B	0.226507	0.526744	0.936108			A0A087WSV0;Q9HB09-3;Q9HB09	Q9HB09-3	272	BCL2L12.272.S.1	BCL2L12	-0.172114	0.707017	0.978443
A0A0G2JJD3;O95870;O95870-2;A0A0G2JI89;F2Z3G6;F2Z3H2	ABHD16A	-0.381847	0.263408	0.875935			A0A087WSV0;Q9HB09-3;Q9HB09	Q9HB09-3	241	BCL2L12.241.S.1	BCL2L12	-0.976921	0.300438	0.914954
Q8WTS1;A0A2R8YEZ7;A0A2U3TZT9;C9J1D1;F8W7B5;A0A2R8YG27;A0A2R8YER6;A0A2R8Y7S6;A0A2R8YG22;H7BZY9	ABHD5	-0.967438	0.138073	0.869233			A0A087WSX5;Q5EBL2	Q5EBL2	340	ZNF628.340.S.1	ZNF628	0.0801068	0.752389	0.984466
Q9BV23;C9JNE7;C9J010	ABHD6	-0.126159	0.839798	0.98331			B7WPH3;A0A0R4J2E1;A0A087WT21;Q9BXF3-3;Q9BXF3;Q9BXF3-2	Q9BXF3-3	402	CECR2.402.S.1	CECR2	1.6329	0.0593112	0.873812
A0A0A0MRT6;Q8IZP0-2;Q8IZP0-4;Q8IZP0-3;Q8IZP0-5;Q8IZP0-6;Q8IZP0-9;Q8IZP0;B6VEX4;Q8IZP0-10;Q8IZP0-8;Q8IZP0-7;Q8IZP0-12;Q8IZP0-11	ABI1	-0.342079	0.415633	0.909683			B7WPH3;A0A0R4J2E1;A0A087WT21;Q9BXF3-3;Q9BXF3	Q9BXF3-3	994	CECR2.994.S.1	CECR2	NA	NA	NA
Q9NYB9;Q9NYB9-4;Q9NYB9-2;F8WAL6;A0A7D9NKC8;A0A0C4DG21;E7EP65;E7EW77;E9PEZ7;H7C3Q7;H0Y6B5;F8WEB9;A0A0A0MQU9;F8WBL5;F8WAU3;F8WAZ8;F8WCD7;E7EUA1	ABI2	0.676589	0.115229	0.861516			A0A087WTD5;J3KN36;P69849;Q5JPE7;Q5JPE7-2;Q5JPE7-3	P69849	1205	NOMO2.1205.S.1	NOMO2	-0.137546	0.732468	0.982144
Q9P2A4;Q9P2A4-2;I3L3W4;I3L1X2	ABI3	-0.896654	0.110082	0.861516			A0A087X032;A0A087WTH3;A0A087X251;A0A087X0T6;Q2M2Z5-5;Q2M2Z5-2;Q2M2Z5-3;Q2M2Z5-4;Q2M2Z5;A0A087WX12	Q2M2Z5-5	150	KIZ.150.S.1	KIZ	-0.636205	0.0554357	0.871971
Q9NX38;X6REY2;X6R8U7	ABITRAM	-0.715425	0.180164	0.875935			A0A087WTJ2;Q96F15;Q96F15-2	Q96F15	265	GIMAP1-GIMAP5.265.S.1	GIMAP1-GIMAP5	-0.446666	0.427249	0.936543
P00519-2;P00519;R4GRW0	ABL1	0.0275699	0.945195	0.99377			A0A087WTJ2;Q96F15	Q96F15	17	GIMAP1-GIMAP5.17.S.1	GIMAP1-GIMAP5	-0.764243	0.209875	0.895067
P42684;P42684-6;P42684-3;P42684-2;P42684-5;P42684-7;P42684-10;P42684-4;P42684-8	ABL2	-0.115011	0.7724	0.974603			Q5JWB9;A0A087WTT2;Q96A57;Q96A57-2	Q96A57	24	TMEM230.24.S.1	TMEM230	-1.53478	0.00955392	0.864593
A0A3B3IS55;O14639-2;O14639;F8W8M4;A0A0A0MRL6;O14639-6;O14639-4;O14639-3;O14639-5;J3QSX6;A0A494C1G0;A0A494C1P1;H0Y7N6;F6XFR5	ABLIM1	0.544824	0.576866	0.941824			Q5JWB9;A0A087WTT2;Q96A57;Q96A57-2	Q96A57	14	TMEM230.14.S.1	TMEM230	-1.49224	0.0377398	0.864593
A0A0C4DGA7;O94929;D6RAL0;F5GYR0;Q6H8Q1-4;Q6H8Q1-6;Q6H8Q1-8;Q6H8Q1-3;Q6H8Q1-7;Q6H8Q1-2;Q6H8Q1-5;Q6H8Q1;Q6H8Q1-9	ABLIM3	-0.733897	0.515872	0.932918			A0A087WTU9;Q8TCU4-2;Q8TCU4;A0A087WV20;Q8TCU4-3	Q8TCU4-2	92	ALMS1.92.S.1	ALMS1	0.832585	0.0138391	0.864593
Q12979;A0A1C7CYZ0;Q12979-4;A0A0G2JQ41;B7Z683;Q12979-3;I3L2P5;I3L3W0;A0A0G2JRJ1;I3L1U8;I3L379;A0A0G2JQB5;I3L2C0;I3NI05;A0A0G2JQT5;I3L0R7;I3L2L3;I3L259	ABR	-0.614979	0.345756	0.898709			A0A087WTU9;Q8TCU4-2;Q8TCU4;A0A087WV20;Q8TCU4-3	Q8TCU4-2	464	ALMS1.464.S.1	ALMS1	0.368801	0.546407	0.955429
Q9P1F3;Q5SZC9	ABRACL	0.838744	0.307752	0.891932			A0A087WVR3;A0A087WTW0;Q96T88;Q96T88-2	Q96T88	287	UHRF1.287.S.1	UHRF1	-0.676239	0.220391	0.895067
D6REL5;Q6UWZ7-2;Q6UWZ7;A0A087WZ78;A0A087WWJ9	ABRAXAS1	-0.184615	0.697555	0.96045			Q9UKL3;A0A087WTW5	Q9UKL3	1368	CASP8AP2.1368.S.1	CASP8AP2	0.00461147	0.990205	0.999468
Q15018	ABRAXAS2	-0.351434	0.205597	0.875935			Q9UKL3;A0A087WTW5	Q9UKL3	567	CASP8AP2.567.S.1	CASP8AP2	-1.86083	0.0669174	0.879029
Q9ULW3	ABT1	0.0120257	0.974359	0.996976			Q9UKL3;A0A087WTW5	Q9UKL3	940	CASP8AP2.940.S.1	CASP8AP2	-1.1119	0.0266882	0.864593
Q969K4;Q969K4-4;Q969K4-3;Q969K4-2;F2Z3F5;H7C4W8	ABTB1	0.223645	0.63969	0.947419			Q9UKL3;A0A087WTW5	Q9UKL3	1327	CASP8AP2.1327.S.1	CASP8AP2	-0.456636	0.358925	0.921251
P09110;C9JDE9;H7C131;H0Y4D4;P09110-2;B4DVF4;F2Z2Q6;F2Z3P7	ACAA1	-0.165689	0.629989	0.9449			Q9UKL3;A0A087WTW5	Q9UKL3	1537	CASP8AP2.1537.S.1	CASP8AP2	0.0464737	0.936764	0.995705
K7ER88	ACAA2	1.08322	0.0346952	0.833569			A0A087WU03;O14979-3;O14979-2	O14979-3	8	HNRNPDL.8.S.1	HNRNPDL	-0.37061	0.444208	0.941056
P42765	ACAA2	-0.0930189	0.83317	0.98331			A0A087WU05;Q8IY22;A0A087WY48;Q8IY22-3;Q8IY22-2	Q8IY22	377	CMIP.377.S.1	CMIP	0.530756	0.229446	0.897334
Q13085;Q13085-2;Q13085-3;Q59FY4;A0A0C4DGT1;A0A087X2F8;A0A087X126;A0A087X0W4;S4R3S7;A0A087WVR6	ACACA	0.323323	0.262476	0.875935			A0A087WU18;Q99607	Q99607	151	ELF4.151.S.1	ELF4	-0.292051	0.70566	0.978443
O00763-2;O00763;O00763-3;F8W8T8;H0YGH5;A0A087WUA1	ACACB	-1.00344	0.156671	0.875935			A0A087WU18;Q99607	Q99607	188	ELF4.188.S.1	ELF4	-0.779675	0.11807	0.879668
Q6JQN1;Q6JQN1-5;Q6JQN1-2;F8W1I9;Q6JQN1-4;Q6JQN1-3;F8W0Q4;F8W179;D6RFF6;F8VXK4	ACAD10	-0.0219763	0.956165	0.994784			K9JIK7;Q13030;E9PH25;E7EQF3;E9PD10;A0A087WU29;A0A0C4DFT7;P02724-3;P02724-2;P02724	P02724-3	97	GYPA.97.S.1	GYPA	1.0329	0.404744	0.930826
Q9UKU7;Q9UKU7-3;Q9UKU7-2;E9PLS3	ACAD8	-0.150456	0.71452	0.962369			A0A087WUB9;Q8WYA6;Q8WYA6-4;Q8WYA6-3;Q8WYA6-2	Q8WYA6	545	CTNNBL1.545.S.1	CTNNBL1	0.109428	0.726892	0.980712
Q9H845;H0Y8Z9;D6RCD8	ACAD9	0.0258018	0.957405	0.994784			A0A087WUC6;Q15005;E9PL01;E9PI68	Q15005	11	SPCS2.11.S.1	SPCS2	-0.153751	0.739795	0.983202
Q5T4U5;P11310;P11310-2;B7Z9I1;E9PJM9;E9PRX4	ACADM	0.337553	0.639506	0.947419			A0A087WUC6;Q15005;E9PL01;E9PI68	Q15005	14	SPCS2.14.S.1	SPCS2	-0.0317275	0.96049	0.997435
P16219;E9PE82	ACADS	-0.140756	0.835399	0.98331			A0A087WUC6;Q15005;E9PL01;E9PI68	Q15005	30	SPCS2.30.S.1	SPCS2	-0.706818	0.401361	0.930342
P45954;P45954-2	ACADSB	0.701004	0.123111	0.866459			A0A087WUC6;Q15005;E9PL01;E9PI68	Q15005	33	SPCS2.33.S.1	SPCS2	-0.654614	0.28154	0.909342
P49748;P49748-3;P49748-2;G3V1M7;J3QRJ8;K7EQP4;J3KSR4;K7EJW8;J3KS89;J3QKU9;K7EMF8	ACADVL	0.37858	0.332963	0.896704			A0A087WUK2;O14979;O14979-3;O14979-2	O14979	241	HNRNPDL.241.S.1	HNRNPDL	-0.0301371	0.902503	0.993936
Q15027	ACAP1	-0.652952	0.265775	0.876232			A0A087WUK4;P13056-2;P13056-3;P13056	P13056-2	215	NR2C1.215.S.1	NR2C1	0.834101	0.130033	0.88256
Q15057;A0A087X1H5;A0A0U1RQT1;H7C3Q8;H7C3K3;C9J8L1;F8WAU0	ACAP2	-0.351026	0.23681	0.875935			A0A087WUK4;P13056-2;P13056-3;P13056	P13056-2	64	NR2C1.64.S.1	NR2C1	-0.463749	0.462955	0.943076
P24752;A0A5F9ZHL1;A0A5F9ZHJ7;A0A5F9ZHH9;H0YEL7;P24752-2;A0A5F9ZHL7;E9PRQ6	ACAT1	-0.0717482	0.917443	0.993242			A0A0A0MT50;A0A087X1S4;A0A087WUP2;E7ESE9;J3KNW2;E7EUP4;B5MDK9;Q9H322;Q9NNX9;Q9H320;Q9H321-2;Q9H321	Q9H322	22	VCX3B.22.S.1	VCX3B	-1.75683	0.178349	0.894138
A0A5F9ZHJ0;A0A5F9ZHD4;A0A5F9ZI66	ACAT1	-1.05006	0.13624	0.869233			A0A0A0MT50;A0A087X1S4;A0A087WUP2;E7ESE9;J3KNW2;E7EUP4;B5MDK9;Q9H322;Q9NNX9;Q9H320;Q9H321-2;Q9H321	Q9H322	24	VCX3B.24.S.1	VCX3B	-1.54158	0.264283	0.904163
Q9BWD1;Q9BWD1-2	ACAT2	0.0270577	0.966946	0.99594			A0A0A0MT50;A0A087X1S4;A0A087WUP2;E7ESE9;J3KNW2;E7EUP4;B5MDK9;Q9H322;Q9NNX9;Q9H320;Q9H321-2;Q9H321	Q9H322	27	VCX3B.27.S.1	VCX3B	-3.84259	0.00882537	0.864593
Q9H3P7	ACBD3	0.302112	0.321627	0.893764			H0YBT0;A0A087WUS5;P01106;P01106-2;H0YBG3;A0A0B4J1R1;P04198	P01106	62	MYC.62.S.1	MYC	0.922829	0.255422	0.903171
B7Z2R7;Q5T8D3-2;Q5T8D3-3;Q5T8D3-4;A0A087X0B8	ACBD5	-0.443177	0.419603	0.912102			A0A087WVA8;Q8IWB9;Q8IWB9-2;J3KRZ8	Q8IWB9	790	TEX2.790.S.1	TEX2	-0.337271	0.326074	0.91556
Q9BR61;A0A2R8Y544	ACBD6	-0.244628	0.649033	0.951199			A0A087WVA8;Q8IWB9;Q8IWB9-2;J3KRZ8	Q8IWB9	767	TEX2.767.S.1	TEX2	-1.0135	0.389147	0.927413
A0A590TQL1;R4GNJ5;Q96AP0-2;Q96AP0;R4GMR6	ACD	-0.454074	0.130546	0.867924			A0A087WVA8;Q8IWB9;Q8IWB9-2	Q8IWB9	266	TEX2.266.S.1	TEX2	0.112761	0.777708	0.985291
Q9UKV3-5	ACIN1	-1.18012	0.20491	0.875935			A0A087WVA8;Q8IWB9;Q8IWB9-2;J3KRZ8	Q8IWB9	538	TEX2.538.S.1	TEX2	0.166201	0.7842	0.98679
S4R3H4	ACIN1	0.145101	0.553057	0.939136			A0A087WVA8;Q8IWB9;Q8IWB9-2	Q8IWB9	222	TEX2.222.S.1	TEX2	-0.240782	0.750298	0.984466
P53396;K7EIE7;K7ESG8	ACLY	-0.131795	0.673407	0.956208			A0A087WVC4;P22694;P22694-9;A0A0A0MS54;P22694-6;P22694-7;P22694-5;P22694-3;P22694-4;P22694-10;P22694-2	P22694	339	PRKACB.339.S.1	PRKACB	0.000680375	0.998901	0.999748
P21399;F5H2R8;F5H143;F5H3Z7	ACO1	0.568542	0.134833	0.869233			A0A087WVC5;A0A0C4DH65;A5PL33-2;A5PL33-3;A5PL33	A5PL33-2	252	KRBA1.252.S.1	KRBA1	-1.06323	0.0612106	0.874146
A2A274;Q99798	ACO2	0.143417	0.700475	0.961357			A0A087WVU6;Q9ULT8;A0A087X2H1;G3V4V5	Q9ULT8	357	HECTD1.357.S.1	HECTD1	-0.479364	0.517002	0.950862
Q86TX2;G3V4F2	ACOT1	1.00103	0.0730129	0.849076			A0A087WVU6;Q9ULT8;A0A087X2H1;G3V4V5	Q9ULT8	345	HECTD1.345.S.1	HECTD1	0.527959	0.161975	0.890902
Q8WYK0-2;Q8WYK0	ACOT12	0.693844	0.318039	0.893121			A0A087WVV2;Q9P2E9;V9GY78	Q9P2E9	552	RRBP1.552.S.1	RRBP1	0.026667	0.976587	0.998722
Q9NPJ3;Q9NPJ3-2	ACOT13	-0.297719	0.507988	0.929787			A0A087WVV2;Q9P2E9;V9GY78	Q9P2E9	583	RRBP1.583.S.1	RRBP1	-1.03232	0.548576	0.955534
A0A087X0W7;A0A087WT95;P49753;P49753-2;A0A2R8Y7H3;Q8N9L9	ACOT2	0.602155	0.323834	0.894573			A0A087WVV2;Q9P2E9;V9GY78	Q9P2E9	573	RRBP1.573.S.1	RRBP1	-0.18891	0.814948	0.988886
O00154-4;O00154-7;O00154;O00154-5;K7EKP8;O00154-2;O00154-3;Q6ZUV0	ACOT7	0.247734	0.640509	0.947921			A0A087WVV2;F8W7S5;Q9P2E9;Q9P2E9-3	Q9P2E9	978	RRBP1.978.S.1	RRBP1	0.566672	0.527274	0.95178
O14734;H7C5A7;E9PJN0;A0A494C0N6;E9PRD4;E9PMC4;E9PIS4;H0Y698;Q9BR14	ACOT8	-1.08416	0.0448235	0.849076			A0A087WVV2;F8W7S5;Q9P2E9;Q9P2E9-3	Q9P2E9	997	RRBP1.997.S.1	RRBP1	-0.0654112	0.912712	0.994632
Q9Y305;Q9Y305-2;Q9Y305-4;Q9Y305-3;H7C5Q2;C9J7L8	ACOT9	0.43405	0.333367	0.896704			A0A087WVV2;F8W7S5;Q9P2E9;Q9P2E9-3	Q9P2E9	959	RRBP1.959.S.1	RRBP1	0.324072	0.602762	0.96385
Q15067-2;Q15067;Q15067-3;K7ELT1;I3L0T4;I3L4S5;K7ENF1;K7ESC7;I3L2U4	ACOX1	0.267149	0.295854	0.886073			A0A087WVV2;Q9P2E9;V9GY78	Q9P2E9	602	RRBP1.602.S.1	RRBP1	0.0853471	0.855614	0.990244
O15254;O15254-2;D6RJ89	ACOX3	0.316387	0.53442	0.936737			A0A087WVV2;Q9P2E9;V9GY78	Q9P2E9	604	RRBP1.604.S.1	RRBP1	0.217929	0.774385	0.985291
P24666-2;D3YTI2	ACP1	-0.131224	0.7639	0.973854			A0A087WVV2;Q9P2E9;V9GY78	Q9P2E9	615	RRBP1.615.S.1	RRBP1	-0.777815	0.219393	0.895067
P24666;G5E9R5;P24666-4;P24666-3;F2Z2Q9	ACP1	0.349777	0.284611	0.881902			A0A087WVV2;F8W7S5;Q9P2E9;Q9P2E9-3	Q9P2E9	803	RRBP1.803.S.1	RRBP1	0.567205	0.270233	0.904235
P11117;E9PQY3;A0A5F9ZHR7;E9PHY0;B7Z7D2;A0A5F9ZH82;A0A5F9ZI20;A0A5F9ZH40;B7Z6U3;P11117-2	ACP2	1.36129	0.00884106	0.833569			A0A087WVV2;F8W7S5;Q9P2E9;Q9P2E9-3	Q9P2E9	832	RRBP1.832.S.1	RRBP1	1.33636	0.10563	0.879668
P15309;P15309-2;P15309-3;E9PFE6	ACP3	-0.698998	0.195278	0.875935			A0A087WVV2;A0A087WU26;F8W7S5;Q9P2E9;Q9P2E9-3	Q9P2E9	1263	RRBP1.1263.S.1	RRBP1	0.63285	0.215834	0.895067
P13686;K7EIP0;A0A3B3IS75;K7ESF2;K7EJD9	ACP5	0.0661983	0.906635	0.99272			A0A087WVV2;A0A087WU26;F8W7S5;Q9P2E9;Q9P2E9-3	Q9P2E9	1276	RRBP1.1276.S.1	RRBP1	0.0566428	0.896534	0.993936
Q9NPH0;A0A087WYU6;Q9NPH0-2;V9GZ71;A0A0A0MS36;A0A087WW36	ACP6	-0.230397	0.712505	0.962258			A0A087WVV2;A0A087WU26;F8W7S5;Q9P2E9;Q9P2E9-3	Q9P2E9	1277	RRBP1.1277.S.1	RRBP1	0.114862	0.822942	0.988886
Q96CM8-3;Q96CM8;Q96CM8-2;E9PF16;Q96CM8-4;D6RF87;H0Y8N1	ACSF2	-0.293524	0.650997	0.951246			A0A087WVV2;Q9P2E9;Q9P2E9-3	Q9P2E9	655	RRBP1.655.S.1	RRBP1	-0.995791	0.0706245	0.879668
F5H5A1;F5H755;F5H362;H0YGC7;F5H3B2;H0YH37;H0YGJ0	ACSF3	-0.181444	0.761492	0.973854			A0A087WVV2;Q9P2E9;Q9P2E9-3	Q9P2E9	659	RRBP1.659.S.1	RRBP1	0.445465	0.257397	0.904086
Q4G176;A0A3B3ISK9;F5H2G6;F5GX20	ACSF3	1.27693	0.0451853	0.849076			A0A087WW23;P20292	P20292	41	ALOX5AP.41.S.1	ALOX5AP	-0.310133	0.712242	0.979087
P33121;E7EPM6;P33121-2;P33121-3;B7Z3Z9;D6RER0;H0Y9U7;H0Y9Z9;D6RG07	ACSL1	0.194969	0.775755	0.975535			A0A087WW59;Q7Z7L8	Q7Z7L8	425	C11orf96.425.S.1	C11orf96	0.858361	0.342837	0.920283
O95573;F5GWH2;F5H062;C9JC11	ACSL3	-0.00983901	0.981369	0.997198			A0A087WW59;Q7Z7L8	Q7Z7L8	399	C11orf96.399.S.1	C11orf96	0.575509	0.671042	0.974266
O60488-2;O60488;D6RF95;H0Y9A0;D6RDA8	ACSL4	-0.265772	0.48166	0.927043			A0A087WW59;Q7Z7L8	Q7Z7L8	406	C11orf96.406.S.1	C11orf96	2.1221	0.172175	0.893705
Q9ULC5-3;Q9ULC5;Q9ULC5-4	ACSL5	-0.773147	0.0763719	0.849076			O00555;A0A1C7CYY9;A0A1B0GTN7;A0A087WW63;A0A1B0GU81;A0A1B0GUS3;A0A1B0GTW2;K7EKF7;O00555-4;O00555-6;K7EQ95	O00555	2464	CACNA1A.2464.S.1	CACNA1A	2.59268	0.191388	0.894377
H3BSM0;Q53FZ2;Q53FZ2-2;H3BUF2;H3BV29;H3BT38	ACSM3	0.195724	0.715694	0.962369			O00555;A0A1C7CYY9;A0A1B0GTN7;A0A087WW63;A0A1B0GU81;A0A1B0GUS3;A0A1B0GTW2;K7EKF7;O00555-4;O00555-6;K7EQ95	O00555	2268	CACNA1A.2268.S.1	CACNA1A	1.0593	0.442007	0.940686
Q9NUB1-2;Q9NUB1;Q9NUB1-4;Q9NUB1-3;Q5TF43	ACSS1	0.17689	0.713317	0.962369			O00555;A0A1C7CYY9;A0A1B0GTN7;A0A087WW63;A0A1B0GU81;A0A1B0GUS3;A0A1B0GTW2;K7EKF7;O00555-4;O00555-6;K7EQ95;O00555-5;A0A1B0GTI4;A0A590UJK2;B5TYJ1;A0A1B0GU74;A0A384DVW2;O00555-2;O00555-3;A0A1B0GUM7	O00555	2126	CACNA1A.2126.S.1	CACNA1A	0.00862934	0.99784	0.999637
Q9NR19;Q9NR19-2;F8WCJ4;C9IYL0;B4DEH9;C9JY31;C9JXD9;F8WDJ9;C9J7L5;F8WC73	ACSS2	-0.158419	0.767604	0.973854			A0A087WW65;A0A5F9ZA98;O75027-3;O75027;O75027-2;A0A590UJS8	O75027-3	703	ABCB7.703.S.1	ABCB7	-1.02588	0.0421087	0.868812
A0A0B4J1R2;Q9H6R3;Q9H6R3-2;H0YII9	ACSS3	-1.4623	0.275506	0.880218			A0A087WW76;A0A452Q6Z5;Q5T5U3	Q5T5U3	1433	ARHGAP21.1433.S.1	ARHGAP21	0.201745	0.748299	0.984258
A0A6Q8PFE4	ACTB	-0.762637	0.558859	0.94122			A0A087WW76;A0A452Q6Z5;Q5T5U3	Q5T5U3	1418	ARHGAP21.1418.S.1	ARHGAP21	-0.660022	0.418026	0.934268
A0A2R8Y793;G5E9R0;A0A6Q8PH58;C9JUM1;C9JTX5;A0A6Q8PGD7;F8WCH0	ACTB	0.182953	0.794217	0.979186			A0A087WW76;A0A452Q6Z5;Q5T5U3	Q5T5U3	1742	ARHGAP21.1742.S.1	ARHGAP21	0.274707	0.572716	0.957221
P60709;E7EVS6;A0A2R8YFE2	ACTB	0.0894324	0.856572	0.98653			A0A087WW76;A0A452Q6Z5;Q5T5U3	Q5T5U3	1514	ARHGAP21.1514.S.1	ARHGAP21	0.0580855	0.921235	0.994632
A0A2R8YEA7	ACTB	-0.912525	0.158445	0.875935			A0A087WW76;A0A452Q6Z5;Q5T5U3	Q5T5U3	1861	ARHGAP21.1861.S.1	ARHGAP21	0.437117	0.288289	0.912018
P68032;P63267;P68133;P62736;A6NL76;P63267-2;C9JFL5;F6UVQ4;F6QUT6;F8WB63;B8ZZJ2	ACTC1	0.0298319	0.94039	0.99377			A0A087WW76;A0A452Q6Z5;Q5T5U3	Q5T5U3	1669	ARHGAP21.1669.S.1	ARHGAP21	-0.13193	0.742935	0.983202
P63261;I3L3I0;I3L1U9;I3L3R2;J3KT65	ACTG1	-0.273151	0.499137	0.929787			A0A087WW76;A0A452Q6Z5;Q5T5U3;A0A1B0GV73;E7ESW5	Q5T5U3	459	ARHGAP21.459.S.1	ARHGAP21	0.21471	0.636579	0.96837
I3L4N8	ACTG1	1.45801	0.117472	0.861516			A0A087WWA3;Q4R9M9;O60333-2;O60333;O60333-4;A0A0U1RQL3	O60333-2	1613	KIF1B.1613.S.1	KIF1B	-0.335775	0.502578	0.949966
O96019;O96019-2;H7C5S0;C9JQT2;O94805	ACTL6A	0.00455815	0.987228	0.999229			A0A087WWA3;Q4R9M9;O60333-2;O60333;O60333-4;A0A0U1RQL3	O60333-2	1441	KIF1B.1441.S.1	KIF1B	-0.152247	0.790074	0.987531
Q9H568	ACTL8	-0.207357	0.861156	0.98653			A0A087WWA3;Q4R9M9;O60333-2;O60333;O60333-4;A0A0U1RQL3	O60333-2	1408	KIF1B.1408.S.1	KIF1B	0.101417	0.781901	0.986382
P12814-3;P12814;P12814-2;P12814-4;G3V2N5;G3V5M4;G3V380	ACTN1	0.0238132	0.971192	0.996976			A0A087WWA3;Q4R9M9;O60333-2;O60333;O60333-4	O60333-2	1011	KIF1B.1011.S.1	KIF1B	0.0956847	0.842291	0.989215
G3V2X9	ACTN1	0.447869	0.379383	0.901174			A0A087WWH3;Q9NZM4-2;Q9NZM4	Q9NZM4-2	1171	BICRA.1171.S.1	BICRA	0.387971	0.292471	0.914446
Q08043;A0A087WSZ2	ACTN3	-1.00882	0.576065	0.941824			A0A087WWH3;Q9NZM4-2;Q9NZM4	Q9NZM4-2	513	BICRA.513.S.1	BICRA	0.339895	0.332688	0.91556
O43707;O43707-2;F5GXS2;O43707-3;H7C144;K7EP19;D6RH00	ACTN4	-0.174709	0.718444	0.96311			A0A087WWH3;Q9NZM4-2;Q9NZM4	Q9NZM4-2	677	BICRA.677.S.1	BICRA	0.0345917	0.898217	0.993936
Q9NZ32;V9GYX7;G3V2Q5;G3V5Y4;F6S9Y6;H0YJD9;G3V524;H0YJE8;G3V4K6	ACTR10	0.231972	0.384881	0.90241			Q9P2T1;F8WAN9;A0A087WWM4;Q9P2T1-3;H0YMB3;Q9P2T1-2;H0YNJ6;H0YLV5;H0YNH0;H0YMR9;H0YMG3;A0A0B4J281;H0YN74;H0YKK3;H0YMV5	Q9P2T1	37	GMPR2.37.S.1	GMPR2	-0.111009	0.903279	0.993936
P61163;R4GMT0;A0A1B0GVS3	ACTR1A	0.29497	0.41797	0.911339			Q9P2T1;F8WAN9;A0A087WWM4;Q9P2T1-3;H0YMB3;Q9P2T1-2;H0YNJ6;H0YLV5;H0YNH0;H0YMR9;H0YMG3;A0A0B4J281;H0YN74;H0YKK3;H0YMV5	Q9P2T1	26	GMPR2.26.S.1	GMPR2	-0.61721	0.357284	0.921251
P42025	ACTR1B	-0.0454698	0.887848	0.98924			Q9P2T1;F8WAN9;A0A087WWM4;Q9P2T1-3;H0YMB3;Q9P2T1-2;H0YNJ6;H0YLV5;H0YNH0;H0YMR9;H0YMG3;A0A0B4J281;H0YN74;H0YKK3;H0YMV5	Q9P2T1	28	GMPR2.28.S.1	GMPR2	-0.457371	0.546785	0.955429
P61160;P61160-2;A0A1B0GWD0;A0A1B0GWH0	ACTR2	-0.210722	0.479818	0.927043			A0A499FJY3;A0A087WWP4;Q96T37-4;Q96T37-2;Q96T37-3;Q96T37;A0A494C001	Q96T37-4	578	RBM15.578.S.1	RBM15	0.400325	0.579049	0.957584
P61158;B4DXW1;F8WDR7;F8WEW2;F8WE84	ACTR3	-0.061862	0.825198	0.98331			A0A499FJY3;A0A087WWP4;Q96T37-4;Q96T37-2;Q96T37-3;Q96T37;A0A494C001	Q96T37-4	680	RBM15.680.S.1	RBM15	-0.364087	0.390172	0.927909
Q9H9F9	ACTR5	-0.140997	0.622792	0.94451			A0A499FJY3;A0A087WWP4;Q96T37-4;Q96T37-2;Q96T37-3;Q96T37;A0A494C001	Q96T37-4	664	RBM15.664.S.1	RBM15	0.146249	0.716186	0.979087
Q9GZN1;F8W057;G3V1Y1;F8VP72;F8W043;F8W0Q1;Q9GZN1-2;F8VRL1;F8VSD1	ACTR6	-0.0277551	0.917591	0.993242			A0A499FJY3;A0A087WWP4;Q96T37-4;Q96T37-2;Q96T37-3;Q96T37;A0A494C001	Q96T37-4	642	RBM15.642.S.1	RBM15	0.900664	0.0343054	0.864593
Q9H981;Q9H981-2;H0Y849;Q9H981-3;C9J7L6	ACTR8	0.302818	0.333874	0.896704			A0A499FJY3;A0A087WWP4;Q96T37-4;Q96T37-2;Q96T37-3;Q96T37;A0A494C001	Q96T37-4	65	RBM15.65.S.1	RBM15	-0.24337	0.356531	0.921251
Q04771;A0A1B0GXA9;C9JHJ7	ACVR1	-0.0540657	0.89544	0.989966			A0A499FJY3;A0A087WWP4;Q96T37-4;Q96T37-2;Q96T37-3;Q96T37;A0A494C001	Q96T37-4	626	RBM15.626.S.1	RBM15	-0.506887	0.237235	0.898596
A0A1B0GU86;Q03154;C9JMV9;Q03154-4;Q03154-3;Q03154-2;A0A1B0GV31;A0A1B0GVA5;C9JYZ0;F8WC59;A0A1B0GTG3	ACY1	-0.0438292	0.933714	0.99377			A0A499FJY3;A0A087WWP4;Q96T37-4;Q96T37-2;Q96T37-3;Q96T37;A0A494C001	Q96T37-4	612	RBM15.612.S.1	RBM15	0.127381	0.735272	0.982533
Q96HD9;E9PRA7	ACY3	-0.380618	0.807564	0.979712			A0A499FJY3;A0A087WWP4;Q96T37-4;Q96T37-2;Q96T37-3;Q96T37;A0A494C001	Q96T37-4	615	RBM15.615.S.1	RBM15	0.129018	0.75485	0.984466
P07311;G3V2U7;G3V3F8;G3V597;P07311-2	ACYP1	0.72732	0.204303	0.875935			A0A499FJY3;A0A087WWP4;Q96T37-4;Q96T37-2;Q96T37-3;Q96T37;A0A494C001	Q96T37-4	83	RBM15.83.S.1	RBM15	-0.977267	0.176705	0.894105
P14621;U3KPX1;E9PF46;F8WA34;U3KQL2;U3KPX8	ACYP2	-0.731624	0.397117	0.90241			A0A499FJY3;A0A087WWP4;Q96T37-4;Q96T37-2;Q96T37-3;Q96T37;A0A494C001	Q96T37-4	721	RBM15.721.S.1	RBM15	0.586371	0.116923	0.879668
P00813;F5GWI4;F5GXW0;F5GYD4	ADA	-0.901657	0.336693	0.896704			A0A499FJY3;A0A087WWP4;Q96T37-4;Q96T37-2;Q96T37-3;Q96T37;A0A494C001	Q96T37-4	656	RBM15.656.S.1	RBM15	-0.133743	0.635395	0.967796
B4E3Q4;Q9NZK5;A0A087X0I3;Q9NZK5-2;A0A3B3IT96;A0A3B3IRR5;C9IZA8;F5H7J3	ADA2	-1.22696	0.117172	0.861516			A0A499FJY3;A0A087WWP4;Q96T37-4;Q96T37-2;Q96T37-3;Q96T37;A0A494C001	Q96T37-4	737	RBM15.737.S.1	RBM15	0.202019	0.455986	0.942444
Q6DHV7;Q6DHV7-2;Q6DHV7-3;H3BQR9;H3BUD6	ADAL	-0.749383	0.0619112	0.849076			A0A499FJY3;A0A087WWP4;Q96T37-4;Q96T37-2;Q96T37-3;Q96T37;A0A494C001	Q96T37-4	215	RBM15.215.S.1	RBM15	-0.553813	0.45974	0.942964
O14672;O14672-2;H0YK87;C9J9B4;H0YNC5;H3BS53	ADAM10	-0.595074	0.243302	0.875935			A0A499FJY3;A0A087WWP4;Q96T37-4;Q96T37-2;Q96T37-3;Q96T37;A0A494C001	Q96T37-4	250	RBM15.250.S.1	RBM15	-0.203291	0.52722	0.951772
Q13444-8;Q13444-2;Q13444-7;Q13444-6;Q13444-12;Q13444-5;Q13444-4;Q13444-3;Q13444;Q13444-11;Q13444-10	ADAM15	-0.706717	0.477352	0.927043			A0A499FJY3;A0A087WWP4;Q96T37-4;Q96T37-2;Q96T37-3;Q96T37;A0A494C001	Q96T37-4	834	RBM15.834.S.1	RBM15	0.5173	0.349771	0.920283
P78536;P78536-2;A6H8L4	ADAM17	-0.0702189	0.872128	0.98784			A0A499FJY3;A0A087WWP4;Q96T37-4;Q96T37-2;Q96T37-3;Q96T37;A0A494C001	Q96T37-4	697	RBM15.697.S.1	RBM15	-0.0378192	0.923376	0.994632
P78325;P78325-2;P78325-3	ADAM8	0.145401	0.851275	0.985317			A0A087WWP8;Q5VWQ0;A0A0C4DH79;Q5VWQ0-4	Q5VWQ0	81	RSBN1.81.S.1	RSBN1	-0.37062	0.492173	0.949486
Q13443;A0AVL1;F8WC54;Q13443-2;A0A0J9YY58	ADAM9	0.435191	0.491095	0.929787			A0A087WWP8;Q5VWQ0;A0A0C4DGT8	Q5VWQ0	547	RSBN1.547.S.1	RSBN1	0.0931434	0.879954	0.991749
O75689;A0A087WTN6;H0Y7Q1;A0A3B3ISA7;O75689-3;O75689-2;H7C264;H7C324;H7C4B3;H7BZT6;C9JN36	ADAP1	-1.44854	0.25614	0.875935			F2Z329;A0A087WWU1;Q96Q45-2;Q96Q45;Q96Q45-5;Q96Q45-3	Q96Q45-2	54	TMEM237.54.S.1	TMEM237	-1.44722	0.00123893	0.811114
P55265;P55265-4;P55265-5;P55265-2;A0A3B3IRQ9;P55265-3;A0A3B3ISX1;A0A3B3ITG9;A0A3B3ISU1	ADAR	0.0132202	0.973757	0.996976			A0A087WWW8;Q9Y6J0-2;Q9Y6J0;B5MEB3	Q9Y6J0-2	1762	CABIN1.1762.S.1	CABIN1	-0.125092	0.857859	0.9905
P78563-4;P78563-2;P78563;P78563-5;P78563-6;P78563-3;A0A0A0MSG8	ADARB1	0.847476	0.390538	0.90241			A0A087WWW8;Q9Y6J0-2;Q9Y6J0;B5MEB3	Q9Y6J0-2	1673	CABIN1.1673.S.1	CABIN1	-0.0729393	0.853335	0.989849
Q96EY9;D6W601;C9JFC1	ADAT3	0.747056	0.167639	0.875935			A0A087WWW8;Q9Y6J0-2;Q9Y6J0;B5MEB3	Q9Y6J0-2	1719	CABIN1.1719.S.1	CABIN1	-0.196548	0.69159	0.977482
O60503;I3NI20	ADCY9	0.178385	0.658445	0.95353			A0A087WWW8;Q9Y6J0-2;Q9Y6J0	Q9Y6J0-2	1360	CABIN1.1360.S.1	CABIN1	1.14893	0.0770237	0.879668
P35611;P35611-3;E7EV99;E7ENY0;P35611-5;H0Y9H2;A0A0A0MSR2;D6RAH3;D6RF25;D6RJE2;H0YG19;H0YFD8	ADD1	-0.289699	0.663396	0.955152			A0A087WWW8;Q9Y6J0-2;Q9Y6J0	Q9Y6J0-2	383	CABIN1.383.S.1	CABIN1	0.839262	0.120615	0.879668
P35612;P35612-4;P35612-3;A0A1C7CYY0;P35612-5;P35612-6;C9JTM0;C9J080;C9J299;P35612-7	ADD2	-0.36285	0.686594	0.959333			A0A087WWW8;Q9Y6J0-2;Q9Y6J0;B5MEB3	Q9Y6J0-2	2015	CABIN1.2015.S.1	CABIN1	-0.0475362	0.872147	0.991749
Q9UEY8	ADD3	-0.00462441	0.992694	0.999836			A0A087WWW8;Q9Y6J0-2;Q9Y6J0;B5MEB3	Q9Y6J0-2	1661	CABIN1.1661.S.1	CABIN1	0.256889	0.529916	0.952157
Q9UHX3-4;Q9UHX3-3;Q9UHX3;M0R0K5;Q9UHX3-6;Q9UHX3-2;Q9UHX3-5	ADGRE2	-0.610463	0.457289	0.925155			A0A087WWW9	A0A087WWW9	127	BCL10.127.S.1	BCL10	-0.536695	0.55694	0.956807
P48960-3;P48960;P48960-2;K7EPE8;B4DWB8;M0QY55;K7EKV5;K7EPP8	ADGRE5	-0.558469	0.227925	0.875935			A0A087WWY9;Q8TB24;Q8TB24-4;H0YJ83	Q8TB24	572	RIN3.572.S.1	RIN3	-0.865772	0.434046	0.938068
Q86Y34;H3BRU4;F8W8F7;H3BS78	ADGRG3	-0.629977	0.387757	0.90241			A0A087WX19;A0A087WX45;Q6IPM2-2;Q6IPM2-3;Q6IPM2-4;Q6IPM2;C9J5R6	Q6IPM2-2	525	IQCE.525.S.1	IQCE	-0.162505	0.693632	0.977537
Q8IZF4;A0A087WZA0	ADGRG5	-0.783721	0.252291	0.875935			A0A087WX58;K7EPS6;Q7Z4V5-2;Q7Z4V5;Q7Z4V5-4;Q7Z4V5-3	Q7Z4V5-2	608	HDGFL2.608.S.1	HDGFL2	-0.0410957	0.933369	0.995327
V9HW50;P00325;D6RHZ6;P00325-2;P00326;P07327;A0A087WU81;A0A087WUC4	ADH1B	-0.189435	0.808054	0.979712			A0A087WX58;K7EPS6;Q7Z4V5-2;Q7Z4V5;Q7Z4V5-4;Q7Z4V5-3	Q7Z4V5-2	613	HDGFL2.613.S.1	HDGFL2	0.0988152	0.790617	0.987531
P11766;H0YAG8;D6RFE4;D6RAY0;D6R9G2	ADH5	-0.242608	0.446043	0.920136			A0A087WX58	A0A087WX58	54	HDGFL2.54.S.1	HDGFL2	0.412876	0.229535	0.897334
Q9BV57;Q9BV57-2;A0A0G2JQN5;H7C382	ADI1	0.935716	0.0113735	0.833569			A0A087WXD1;Q96T83	Q96T83	693	SLC9A7.693.S.1	SLC9A7	-0.117074	0.894016	0.993192
P55263;P55263-3;P55263-2;A0A5K1VW54;P55263-4;A0A5F9ZH31;A0A5K1VW94;A0A5F9ZH72;A0A5F9ZGZ8;A0A5F9ZH83;A0A5F9ZH76	ADK	-0.0302163	0.951986	0.994091			A0A0D9SEW3;A0A087WXF8;Q9NP64-2;Q9NP64-3;Q9NP64;A0A087WYV3;A0A087WXU5	Q9NP64-2	90	ZCCHC17.90.S.1	ZCCHC17	-0.0153555	0.977354	0.998722
P35318;E9PL83;E9PQE6	ADM	2.7139	0.237246	0.875935			A0A0D9SEW3;A0A087WXF8;Q9NP64-2;Q9NP64-3;Q9NP64;A0A087WYV3	Q9NP64-2	146	ZCCHC17.146.S.1	ZCCHC17	0.465794	0.557577	0.956807
Q9H2P0;A0A669KBJ7;A0A2R8Y6X0;A0A2R8YCL6	ADNP	-0.292058	0.31992	0.893462			A0A087WXL6;B7Z879;Q9H270	Q9H270	937	VPS11.937.S.1	VPS11	-0.541152	0.358995	0.921251
Q6IQ32;H0YLN6;H0YM09	ADNP2	-0.202245	0.637223	0.947405			A0A087WXL6;B7Z879;A0A0G2JS92;Q9H270	Q9H270	813	VPS11.813.S.1	VPS11	0.290296	0.608467	0.964692
Q96SZ5	ADO	0.639831	0.11844	0.862004			A0A087WXL6;B7Z879;Q9H270	Q9H270	303	VPS11.303.S.1	VPS11	0.654342	0.436482	0.938675
Q9BRR6-2;Q9BRR6;H3BRS6;Q9BRR6-4;Q9BRR6-3;H3BN66;Q9BRR6-6;H3BU35;Q9BRR6-5	ADPGK	-0.555561	0.139121	0.869233			A0A087WXM6;J3QQT2;J3KRX5;A0A0A6YYL6;P18621;P18621-3;J3KRB3;A0A087WWH0;J3QS96;A0A087WY81;J3KSJ0	P18621	5	RPL17.5.S.1	RPL17	0.107832	0.890326	0.992852
H3BTH4	ADPGK	-0.854836	0.235995	0.875935			A0A087WXZ7;K7EIX2;Q6AI08	Q6AI08	643	HEATR6.643.S.1	HEATR6	0.267148	0.741323	0.983202
P54922;C9JZW7	ADPRH	0.628652	0.416055	0.909683			A0A087WY71;Q96CW1-2;Q96CW1;E9PFW3;C9JGT8;C9JJD3;C9JTK4;C9JPV8;C9JJ47	Q96CW1-2	45	AP2M1.45.S.1	AP2M1	0.163827	0.714521	0.979087
Q9NX46	ADPRS	-0.142419	0.653317	0.952797			A0A087WYC0;A0A6Q8KRG2;Q08379;Q08379-2	Q08379	953	GOLGA2.953.S.1	GOLGA2	1.11417	0.0208522	0.864593
Q16186;A0A087WX59;A0A087WUX6	ADRM1	-0.000891552	0.997178	0.999836			A0A087WYC0;A0A6Q8KRG2;Q08379;Q08379-2	Q08379	981	GOLGA2.981.S.1	GOLGA2	0.529815	0.336021	0.916766
A0A1B0GWJ0;A0A1B0GTJ7;P30566;A0A0A6YY92;P30566-2;A0A096LNY6;A0A1B0GTG9;A0A096LNY5;A0A096LNY4;B4DEP1;A0A096LP72;V9GY96;A0A096LP76;A0A096LP92;A0A1W2PRX2	ADSL	-0.205346	0.582217	0.941824			Q6UXV4;A0A087WYF7;A0A087WUX8	Q6UXV4	203	APOOL.203.S.1	APOOL	0.294987	0.772007	0.985291
P30520;G3V5D8;G3V232;G3V2N1	ADSS2	-0.503354	0.263498	0.875935			Q6UXV4;A0A087WYF7;A0A087WUX8	Q6UXV4	205	APOOL.205.S.1	APOOL	0.033336	0.931522	0.995018
A8MQ02;P55196;P55196-5;J3KN01;Q5TIG5;P55196-6;H0Y8L4;H0Y9I0;H0Y948;F8W9I4;E9PFY5;H0Y8U8;H0YA98	AFDN	-0.860348	0.280974	0.880218			E9PFH7;A0A087WYG2;A0A669KB35;Q9UPT6;Q9UPT6-2	Q9UPT6	207	MAPK8IP3.207.S.1	MAPK8IP3	-0.524577	0.411901	0.933363
P51825-3;P51825-2;P51825;F5GXF9;A0A669KBI3;E7ETI4;E7EMC5;H0Y9S4	AFF1	-0.818301	0.1242	0.867704			E9PFH7;A0A087WYG2;A0A669KB35;Q9UPT6	Q9UPT6	365	MAPK8IP3.365.S.1	MAPK8IP3	-1.22572	0.0447307	0.868812
Q9UHB7;Q9UHB7-2;Q9UHB7-3;C9JCE0;H7C319	AFF4	0.0556314	0.841693	0.98331			E9PFH7;A0A087WYG2;A0A669KB35;Q9UPT6	Q9UPT6	584	MAPK8IP3.584.S.1	MAPK8IP3	-1.10444	0.213826	0.895067
Q8WV93;H0Y5F4;H7C448	AFG1L	-0.481396	0.338007	0.897174			E9PFH7;A0A087WYG2;A0A669KB35;Q9UPT6	Q9UPT6	585	MAPK8IP3.585.S.1	MAPK8IP3	-0.684815	0.256552	0.903171
Q9Y4W6;K7EP56	AFG3L2	-1.06644	0.0949773	0.849076			A0A087WYM5;A0A494C0M8;A0A494C171;Q9BVV6-2;Q9BVV6-4;Q9BVV6;Q9BVV6-3;A0A494C0Z1	Q9BVV6-2	421	KIAA0586.421.S.1	KIAA0586	-0.12845	0.708541	0.97861
Q6ULP2-8;Q6ULP2-6;Q6ULP2;Q6ULP2-9;Q6ULP2-7;B8ZZI9;A0A0U1RR74	AFTPH	0.0271126	0.938409	0.99377			Q7Z478;A0A087WYN9	Q7Z478	200	DHX29.200.S.1	DHX29	0.0720023	0.849585	0.989468
P20933;H0Y8L9;H0Y9C7	AGA	0.577584	0.367993	0.90022			Q7Z478;A0A087WYN9	Q7Z478	580	DHX29.580.S.1	DHX29	-0.0694832	0.926575	0.994632
Q99490-2	AGAP2	-0.296695	0.387587	0.90241			Q7Z478;A0A087WYN9	Q7Z478	71	DHX29.71.S.1	DHX29	0.229165	0.763512	0.985194
Q96P47;Q96P47-2;Q96P47-4;H0Y873;Q96P47-5;E7ESL9;Q96P47-3;Q96P47-6;H7C5G0;H7C4U6;C9J975;H7C4F1;A0A087X044;Q9UPQ3-3	AGAP3	0.166297	0.752957	0.971957			Q7Z478;A0A087WYN9	Q7Z478	27	DHX29.27.S.1	DHX29	0.132048	0.777293	0.985291
P52594-2;P52594-3;P52594;P52594-4;B8ZZY2;C9J2I0;H7C0S7	AGFG1	-0.33988	0.363236	0.90022			Q7Z478;A0A087WYN9	Q7Z478	251	DHX29.251.S.1	DHX29	0.426521	0.306533	0.91556
O95081;A0A0C4DG34;O95081-2;H7BZA5	AGFG2	-0.331316	0.567007	0.941824			A0A087WYR5;Q68CY6;Q9BSG1-3;Q9BSG1-4;Q9BSG1	Q9BSG1-3	77	ZNF2.77.S.1	ZNF2	-0.0973699	0.824624	0.988886
Q8N302;A0A2R8YFF1;Q8N302-3;Q8N302-2	AGGF1	-0.175282	0.725752	0.965273			A0A087WYT3;Q15185-4;Q15185;B4DDC6;Q15185-2	Q15185-4	113	PTGES3.113.S.1	PTGES3	0.137407	0.653111	0.971511
Q53H12;E9PC15;A0A3B3ITD0;A0A3B3ISY9;A0A3B3ISZ0;A0A0G2JLG5;E9PG39;A0A3B3ITX7;A0A3B3ITV0;A0A3B3IS09;A0A3B3IUC9;A0A0G2JLD0;A0A3B3IRM6;Q53H12-2	AGK	-0.444421	0.539878	0.936737			A0A087WYT3;Q15185-4;Q15185;Q15185-3;B4DDC6	Q15185-4	85	PTGES3.85.S.1	PTGES3	0.127453	0.790631	0.987531
P35573;P35573-2;P35573-3;A0A1C7CYW1	AGL	-0.234245	0.539679	0.936737			A0A087WYT3;Q15185-4;Q15185;Q15185-3;Q15185-2	Q15185-4	44	PTGES3.44.S.1	PTGES3	0.275182	0.529381	0.952157
Q9BSE5	AGMAT	1.71706	0.156364	0.875935			A0A087WZ13;E9PAU2;Q8IY67-2;Q8IY67;Q8IY67-3	Q8IY67-2	6	RAVER1.6.S.1	RAVER1	-0.546318	0.101387	0.879668
A0A6I8PTZ8;Q9UL18;Q5TA58;A0A0U1RQZ8	AGO1	-0.413568	0.241693	0.875935			A0A087WZ13;E9PAU2;Q8IY67-2;Q8IY67;Q8IY67-3	Q8IY67-2	14	RAVER1.14.S.1	RAVER1	-0.271012	0.371921	0.924604
Q9UKV8;Q9UKV8-2	AGO2	0.114019	0.797227	0.979186			A0A087WZ13;E9PAU2;Q8IY67-2	Q8IY67-2	483	RAVER1.483.S.1	RAVER1	0.753026	0.335574	0.916746
Q9H9G7;Q9H9G7-2;Q5TA56;A0A0U1RR19	AGO3	-0.186862	0.519648	0.934125			A0A087WZ13;E9PAU2;Q8IY67-2;K7EQG2	Q8IY67-2	617	RAVER1.617.S.1	RAVER1	-0.00155596	0.995554	0.999468
Q99943	AGPAT1	-0.620518	0.205019	0.875935			A0A087WZ13;E9PAU2;Q8IY67-2	Q8IY67-2	567	RAVER1.567.S.1	RAVER1	0.211394	0.715203	0.979087
O15120;O15120-2	AGPAT2	-1.12825	0.291355	0.884621			A0A087WZ62;Q9H6U8;Q9H6U8-3;A0A087WTZ3;A0A087WVC0;A0A087WZY8;A0A087WX16	Q9H6U8	13	.13.S.1		-0.428286	0.493748	0.949754
Q9NRZ7-2;Q9NRZ7;Q9NRZ7-3;C9JL26;C9J184	AGPAT3	-0.541818	0.199556	0.875935			A0A087WZ62;Q9H6U8;Q9H6U8-3;A0A087WTZ3;A0A087WVC0;A0A087WZY8;A0A087WX16	Q9H6U8	16	.16.S.1		-0.212995	0.777779	0.985291
Q9NUQ2;H0YC22	AGPAT5	-1.29007	0.0187381	0.833569			A0A087WZE9	A0A087WZE9	124	HMGN3.124.S.1	HMGN3	0.239288	0.753076	0.984466
O00116;A0A1B0GWA2;A0A2R8YEL0;B8ZZ81	AGPS	-0.421146	0.338413	0.897283			A0A087WZE9	A0A087WZE9	78	HMGN3.78.S.1	HMGN3	-0.0972289	0.860486	0.991292
O95994;B5MC07;C9J3E2;H7C3Z9;H7C040;B5MC62;Q8TD06	AGR2	-1.31184	0.237844	0.875935			A0A087WZE9;Q15651-2;Q15651	Q15651-2	6	HMGN3.6.S.1	HMGN3	0.583927	0.301063	0.914954
P01019	AGT	-1.54268	0.0449959	0.849076			A0A087WZE9;Q15651-2;P05204;Q15651	Q15651-2	31	HMGN3.31.S.1	HMGN3	0.224301	0.835178	0.988886
Q9UPW5;J3KNS1;Q9UPW5-2;Q9UPW5-3;A0A1B0GVQ2;A0A494BZI8;Q96MI9	AGTPBP1	-0.712729	0.0578133	0.849076			A0A087WZE9;Q15651-2;Q15651	Q15651-2	27	HMGN3.27.S.1	HMGN3	0.106504	0.945893	0.996679
Q8WYP5;Q8WYP5-3;Q8WYP5-2;H7C4S1	AHCTF1	0.0122299	0.958663	0.994784			R4GN62;A0A087WZG6;A0A087X1S9;Q8TEW8-5;Q8TEW8-2;Q8TEW8;F5GZI3;Q8TEW0-4;Q8TEW0-2;Q8TEW0;Q8TEW0-11;Q8TEW0-7;Q8TEW0-6;Q5VWV2;Q8TEW0-8;Q5VWU8;Q8TEW0-10;Q8TEW0-3;Q8TEW0-9;Q8TEW0-5	Q8TEW8-5	780	PARD3.780.S.1	PARD3	-1.24111	0.353915	0.920586
P23526;P23526-2	AHCY	0.505431	0.128749	0.867924			R4GN62;A0A087WZG6;A0A087X1S9;Q8TEW8-5;Q8TEW8-2;Q8TEW8	Q8TEW8-5	746	PARD3B.746.S.1	PARD3B	0.347455	0.676328	0.975426
O43865;O43865-2	AHCYL1	-0.697861	0.118418	0.862004			A0A087WZK9;E5RJT0;E5RGU4;B3KS98;O15372	O15372	183	EIF3H.183.S.1	EIF3H	-0.0150728	0.967767	0.997935
Q96HN2-2;Q96HN2;H0Y8B3;Q96HN2-4;Q96HN2-3;C9K0S0	AHCYL2	0.835546	0.212413	0.875935			A0A087WZP9;A0A0J9YYD9;A0A087WT39;V9GYI1	A0A087WZP9	121	.121.S.1		-0.122613	0.744882	0.983202
Q09666;E9PKR9;E9PLK4;E9PJZ0;E9PJC6;E9PQE3	AHNAK	1.68201	0.160571	0.875935			A0A087WZP9;A0A0J9YYD9;A0A087WT39	A0A087WZP9	201	.201.S.1		0.366225	0.562233	0.956807
O95433;O95433-2;G3V438;H0YJG7;H0YJU2;G3V3W9;H0YJ63	AHSA1	0.159959	0.667937	0.955597			A0A087WZP9;A0A0J9YYD9;A0A087WT39	A0A087WZP9	203	.203.S.1		0.309997	0.557517	0.956807
P02765	AHSG	-1.23813	0.0365491	0.833569			J3KPF9;A0A087X011;E9PES4;Q9Y496;H7C2F6	Q9Y496	687	KIF3A.687.S.1	KIF3A	0.502967	0.469945	0.944591
Q9NZD4;H3BSK6	AHSP	1.71955	0.403618	0.904765			A0A087X0I9;Q04759-3;Q04759;Q04759-2	Q04759-3	560	PRKCQ.560.S.1	PRKCQ	-0.701563	0.409744	0.932188
Q96BJ3;Q96BJ3-3;Q96BJ3-2	AIDA	-0.149093	0.781168	0.976737			A0A087X0I9;Q04759-3;Q04759;Q04759-2	Q04759-3	551	PRKCQ.551.S.1	PRKCQ	-0.951238	0.368314	0.924373
P55008;Q5STX8;P55008-2;P55008-3	AIF1	-1.89338	0.0693827	0.849076			A0A087X0I9;Q04759-3;Q04759;Q04759-2	Q04759-3	570	PRKCQ.570.S.1	PRKCQ	-0.289763	0.745382	0.983202
O95831;A0A6Q8PFM5;O95831-3;A0A6Q8PG15;A0A6Q8PFE1;A0A6Q8PHJ9;A0A6Q8PHC0;A0A6Q8PFQ8;A0A6Q8PFS4;A0A6Q8PFA7;A0A6Q8PFW2;O95831-4;O95831-2;E9PMA0;O95831-5;A0A6Q8PHJ4;A0A6Q8PF87;A0A6Q8PFN1	AIFM1	-0.472237	0.319534	0.893121			A0A087X0M4;Q9BWU0;A0A087WWF4	Q9BWU0	82	SLC4A1AP.82.S.1	SLC4A1AP	0.390674	0.211986	0.895067
Q9BRQ8;Q9BRQ8-2	AIFM2	0.901252	0.0244844	0.833569			A0A087X0M4;Q9BWU0	Q9BWU0	532	SLC4A1AP.532.S.1	SLC4A1AP	-0.347306	0.42608	0.936543
O14862	AIM2	-0.491773	0.535435	0.936737			A0A087X0M4;Q9BWU0	Q9BWU0	535	SLC4A1AP.535.S.1	SLC4A1AP	-0.0947186	0.900139	0.993936
Q12904;Q12904-2;A0A5F9ZHC5	AIMP1	-0.0333838	0.910893	0.993242			A0A087X0M4;Q9BWU0	Q9BWU0	712	SLC4A1AP.712.S.1	SLC4A1AP	-0.0106048	0.980543	0.998836
Q13155;Q13155-2;A8MU58;F8WCL2	AIMP2	0.0113955	0.974936	0.996976			A0A087X0M4;Q9BWU0;A0A087WWF4;H7C256	Q9BWU0	312	SLC4A1AP.312.S.1	SLC4A1AP	-0.0910509	0.745759	0.98333
O00170;E9PMH2;V9GYQ3	AIP	-0.0777859	0.84165	0.98331			A0A087X0M4;Q9BWU0	Q9BWU0	144	SLC4A1AP.144.S.1	SLC4A1AP	0.987185	0.261609	0.904163
Q5T9B7;P00568;H0YID2;Q9Y6K8-2;Q9Y6K8-3;Q9Y6K8	AK1	1.2347	0.213799	0.875935			O15550;A0A087X0R0;A0A6Q8PHB6;F8W8R6;F5H6S1;A0A6Q8PG32;A0A6Q8PGN0;A0A6Q8PFK0;A0A6Q8PHJ0;A0A6Q8PFD0;F5H5V6;A0A6Q8PG92;H0Y6I7	O15550	769	KDM6A.769.S.1	KDM6A	0.682516	0.112365	0.879668
F8W1A4;P54819-2;P54819;P54819-3;P54819-5;F8VY04;A0A5K1VW67;P54819-6;P54819-4	AK2	-0.457465	0.251247	0.875935			O15550;A0A087X0R0;A0A6Q8PHB6;F8W8R6;F5H6S1;A0A6Q8PG32;A0A6Q8PGN0;A0A6Q8PFK0;A0A6Q8PHJ0;A0A6Q8PFD0;F5H5V6;A0A6Q8PG92;H0Y6I7	O15550	818	KDM6A.818.S.1	KDM6A	0.21808	0.583703	0.959405
Q9UIJ7;Q9UIJ7-3;Q9UIJ7-2	AK3	0.594427	0.30883	0.891932			A0A087X0R6;Q9UMY4;Q9UMY4-1;Q9UMY4-3	Q9UMY4	14	SNX12.14.S.1	SNX12	-0.124913	0.813204	0.988886
P27144;F8VS11	AK4	0.63222	0.668815	0.955597			A0A087X0R6;Q9UMY4;Q9UMY4-1;Q9UMY4-3	Q9UMY4	73	SNX12.73.S.1	SNX12	-0.396361	0.491763	0.949486
Q9Y3D8;Q9Y3D8-2;A0A087WVD7;D6RDH4;A0A087WY94	AK6	-0.6606	0.0429914	0.838569			A0A087X0V5;P29728	P29728	715	OAS2.715.S.1	OAS2	-1.10986	0.258469	0.904086
Q92667;Q92667-2;I3L0W0;I3L2A2;I3L2N7;I3NI36;I3L0K6;I3L364;I3L3K1	AKAP1	-1.26717	0.0351248	0.833569			A0A087X0V5;P29728;P29728-2	P29728	466	OAS2.466.S.1	OAS2	-1.27898	0.510825	0.949966
O43572;E7EMD6;J3QL61;I3NI04;I3L479;I3L177;J3QR74;J3QRM7	AKAP10	0.810901	0.00524962	0.833569			A0A087X0V5;P29728;P29728-2	P29728	468	OAS2.468.S.1	OAS2	-0.504414	0.506975	0.949966
Q9UKA4	AKAP11	0.0597066	0.91051	0.993242			A0A087X0W7;A0A087WT95;P49753;P49753-2;Q86TX2	P49753	294	ACOT1.294.S.1	ACOT1	-0.197803	0.788074	0.987531
Q02952-3;Q02952-2;Q02952	AKAP12	-0.48457	0.299781	0.887639			Q04206;Q04206-2;A0A087X0W8;Q2TAM5;Q04206-3;E9PKH5;Q04206-4	Q04206	337	RELA.337.S.1	RELA	-0.608696	0.363603	0.92267
Q12802;Q12802-4;Q12802-2;A0A087WTD7;A8MYJ1;H0YMW2;A0A087WY36;H0YLH1;A0A087X047;A0A087WX73;Q12802-5;H0YK84	AKAP13	-0.418946	0.200419	0.875935			A0A096LPD8;F5H3N7;F5GWV3;A0A087X0Y2;F5H8B4;O14607-3;O14607;O14607-4;A0A087X248;A0A087X2I9;O14607-2	O14607-3	501	UTY.501.S.1	UTY	-0.654862	0.646529	0.970094
Q02040;X6RAJ1;Q02040-2;Q02040-3	AKAP17A	-0.064883	0.875275	0.987996			A0A0G2JN29;A0A087X117;Q15155;A0A0G2JP90;A0A087WW46;H3BUC9	Q15155	1205	NOMO1.1205.S.1	NOMO1	-0.0653711	0.891401	0.992852
Q9Y2D5;Q9Y2D5-5;Q9Y2D5-6;Q9Y2D5-7;Q9Y2D5-4;C9JVY5	AKAP2	-0.432735	0.381284	0.90161			A0A087X197;H7C5D9;O75427	O75427	589	LRCH4.589.S.1	LRCH4	0.257968	0.699837	0.977537
Q13023;G3V3H7;Q13023-2;G3V3H2	AKAP6	-1.08665	0.339908	0.897421			A0A087X1A9	A0A087X1A9	12	SEC22B.12.S.1	SEC22B	-0.785486	0.12146	0.879668
Q9P0M2;J3KN37;O43687-2;O43687	AKAP7	-2.43072	0.0246903	0.833569			C9JBF1;A0A087X1C3;A8MZ97	A8MZ97	153	C2orf74.153.S.1	C2orf74	-0.235914	0.819167	0.988886
O43823;M0QYL4	AKAP8	-0.319934	0.315246	0.893121			Q9Y2Y9;A0A087X1K6	Q9Y2Y9	162	KLF13.162.S.1	KLF13	8.75803e-06	0.99999	0.99999
Q9ULX6;Q9ULX6-2;V9GZ50;M0R1Y5;M0R010;M0QYT7	AKAP8L	-0.212375	0.503746	0.929787			A0A087X1N7;P20929-3;P20929-2;P20929-4;P20929	P20929-3	3901	NEB.3901.S.1	NEB	-0.099157	0.894754	0.993474
A0A0A0MRF6;Q99996-5;Q99996;Q99996-1;A0A087WX84;Q99996-4;A0A6I8PUD8;A0A2R8Y590;Q6PJH3;H7BZV6	AKAP9	0.279129	0.424525	0.913617			A0A087X1P3;Q86UW7-3;Q86UW7-2;C9IYE1;Q86UW7	Q86UW7-3	58	CADPS2.58.S.1	CADPS2	0.936582	0.106084	0.879668
Q7Z591;Q7Z591-2;Q7Z591-7;Q7Z591-8;Q7Z591-5;Q7Z591-3;Q7Z591-4;Q7Z591-6	AKNA	-1.37276	0.0781507	0.849076			A0A087X1W8;A0A0A0MTJ8;X5DQS5;Q9BY67-5;Q9BY67;Q9BY67-4;Q9BY67-3	Q9BY67-5	406	CADM1.406.S.1	CADM1	-0.904487	0.243962	0.898903
P14550;Q5T621;V9GYP9;V9GYG2	AKR1A1	0.0125472	0.979163	0.997198			A0A087X1Z3;Q9UL46;H0YM70;H0YLG1;H0YLD2	Q9UL46	10	PSME2.10.S.1	PSME2	0.0484807	0.899824	0.993936
P15121;E9PCX2;E9PEF9	AKR1B1	0.87062	0.165076	0.875935			A0A087X256;Q2M389	Q2M389	1157	WASHC4.1157.S.1	WASHC4	-0.16718	0.689802	0.977482
A0A0A0MSS8;P42330;S4R3Z2;P17516;S4R3D5;A0A3B3IRI8;P52895-2	AKR1C3	-0.868652	0.238628	0.875935			A0A087X256;Q2M389	Q2M389	1162	WASHC4.1162.S.1	WASHC4	0.0241032	0.943672	0.996344
P51857-2;P51857	AKR1D1	-0.704707	0.361859	0.90022			A0A087X2D8;O60271-4;O60271-2;O60271-9;O60271-5	O60271-4	258	SPAG9.258.S.1	SPAG9	2.6861	0.000410767	0.811114
O43488;H3BLU7;H7C5H7;A0A499FJT0;Q8NHP1;Q8NHP1-3;O95154	AKR7A2	-0.262848	0.326256	0.896297			A0A087X2D8;O60271-4;O60271-2;O60271-9;O60271-5;O60271;O60271-3;D6RHI8	O60271-4	203	SPAG9.203.S.1	SPAG9	-0.164068	0.716676	0.979087
P31749;P31749-2;G3V4I6;A0A087WY56;G3V3X1;G3V2I6	AKT1	-0.0242993	0.948499	0.99377			A0A087X2D8;O60271-4;O60271-2;O60271-9;O60271	O60271-4	1224	SPAG9.1224.S.1	SPAG9	0.159741	0.663404	0.972871
Q96B36;Q96B36-3;Q96B36-2;H9KV91;M0R2V8	AKT1S1	-0.0524416	0.887814	0.98924			A0A087X2D8;O60271-4;O60271-2;O60271-9;O60271-5	O60271-4	245	SPAG9.245.S.1	SPAG9	1.45573	0.00497012	0.825562
P31751;P31751-2;M0R0P9;J3QKW1;C9JHS6;J3QLS6;M0QZK3;J3KRI8;E7EVP8;A8MX96;A0A1B0GXA2;A0A5F9ZHJ8;C9JIJ1;A0A0A0MRF1;C9JC83;J3QL45;J3KSY8;C9J258;M0R283;C9JIF6;M0QZW8;J3KTP4;J3KTC6	AKT2	-0.0756621	0.809693	0.979712			A0A087X2D8;O60271-4;O60271-2;O60271-9;O60271-5;O60271;O60271-3	O60271-4	579	SPAG9.579.S.1	SPAG9	-1.77159	0.178548	0.894138
P13716;P13716-2;B7ZBK6	ALAD	0.513036	0.507125	0.929787			A0A087X2D8;O60271-4;O60271-2;O60271-9;O60271-5;O60271;O60271-3	O60271-4	580	SPAG9.580.S.1	SPAG9	-0.158366	0.829398	0.988886
P13196	ALAS1	0.693298	0.37019	0.90022			A0A087X2D8;O60271-4;O60271-2;O60271-9;O60271-5;O60271;O60271-3	O60271-4	318	SPAG9.318.S.1	SPAG9	0.332056	0.447062	0.941553
P22557;P22557-2;P22557-4;P22557-3;A0A2R8Y6N3;A0A2R8Y782;A0A2R8Y6R4	ALAS2	1.64791	0.123311	0.867132			A0A087X2D8;O60271-4;O60271-2;O60271-9;O60271-5;O60271;O60271-3	O60271-4	716	SPAG9.716.S.1	SPAG9	0.423624	0.245022	0.898903
F5GXJ9;Q13740-2;Q13740;H7C543;Q13740-4;Q13740-3	ALCAM	0.705649	0.173425	0.875935			A0A087X2D8;O60271-4;O60271-2;O60271-9;O60271-5;O60271;O60271-3	O60271-4	719	SPAG9.719.S.1	SPAG9	0.645485	0.0887105	0.879668
Q8IZ83;Q8IZ83-3;F5H4B6;Q8IZ83-2	ALDH16A1	0.334105	0.367848	0.90022			A0A087X2D8;O60271-4;O60271-2;O60271-9;O60271	O60271-4	1174	SPAG9.1174.S.1	SPAG9	0.225385	0.576643	0.957225
P54886	ALDH18A1	0.311699	0.412007	0.907746			A0A087X2D8;O60271-4;O60271-2;O60271-9;O60271-5;O60271;O60271-3	O60271-4	574	SPAG9.574.S.1	SPAG9	-0.0509919	0.909694	0.994632
P54886-2	ALDH18A1	0.377077	0.410263	0.906568			A0A087X2I1;P62333;H0YJX2	P62333	244	PSMC6.244.S.1	PSMC6	0.977853	0.190075	0.894377
P00352;Q5SYQ9;Q5SYQ8;Q5SYQ7	ALDH1A1	-0.320028	0.723177	0.964622			A0A088AWN2;Q8TBZ3-6;Q8TBZ3-2;Q8TBZ3-4;Q8TBZ3-5;Q8TBZ3;Q8TBZ3-7	Q8TBZ3-6	292	WDR20.292.S.1	WDR20	0.209516	0.569403	0.956807
A0A0U1RQK9;Q9UED3	ALDH1B1	-1.58888	0.215074	0.875935			A0A088AWN2;Q8TBZ3-6;Q8TBZ3-2;Q8TBZ3-4;Q8TBZ3-5;Q8TBZ3;Q8TBZ3-7	Q8TBZ3-6	404	WDR20.404.S.1	WDR20	-0.68627	0.400031	0.92981
P30837	ALDH1B1	0.640314	0.165249	0.875935			A0A088AWN2;Q8TBZ3-6;Q8TBZ3-2;Q8TBZ3-4;Q8TBZ3-5;Q8TBZ3;Q8TBZ3-7	Q8TBZ3-6	296	WDR20.296.S.1	WDR20	-0.117612	0.804727	0.988631
O75891;O75891-3;O75891-2;O75891-4;C9IZ36;C9JYZ6;C9JY00;D6RFJ7;F2Z324;F8WC34	ALDH1L1	0.813007	0.241152	0.875935			A0A088AWN2;Q8TBZ3-6;Q8TBZ3-2;Q8TBZ3-4;Q8TBZ3-5;Q8TBZ3;Q8TBZ3-7	Q8TBZ3-6	373	WDR20.373.S.1	WDR20	-0.0248434	0.956974	0.997346
A0A494C1M4;Q3SY69;Q3SY69-3;Q3SY69-2;H0YHN9;REV__Q14005-4;REV__H0YLH9;REV__Q14005-3;REV__Q14005-2;REV__Q14005	ALDH1L2	1.33471	0.237177	0.875935			A0A088AWN3;A0A0A0MSY4;Q9BZ29-5;Q6ZSL5;Q9BZ29-6;Q9BZ29;Q9BZ29-4;Q9BZ29-3;A0A0A0MT38	Q9BZ29-5	926	DOCK9.926.S.1	DOCK9	0.499651	0.389206	0.927413
P05091;S4R3S4	ALDH2	0.451018	0.607146	0.944323			A0A088AWN3;A0A0A0MSY4;Q9BZ29-5;Q6ZSL5;Q9BZ29-6;A0A0D9SFH5;Q9BZ29;Q9BZ29-4;Q9BZ29-3;A0A0A0MT38	Q9BZ29-5	442	DOCK9.442.S.1	DOCK9	-0.398597	0.496884	0.949754
J3QRD1;A0A5F9ZHI5;A0A5F9ZHN9;P51648;P51648-2;A0A5F9ZI12;A0A5K1VW72;A0A5F9ZGX4;I3L1M4;A0A5F9ZHZ9;J3QKK9;J3QS00;J3KTG1;I3L0X1;A0A5F9ZHP6;K7EN73	ALDH3A2	0.486567	0.31751	0.893121			A0A096LNL9;P46100;P46100-3;P46100-2;P46100-4;P46100-5;P46100-6	P46100	849	ATRX.849.S.1	ATRX	0.113408	0.930519	0.994974
P43353;P43353-2;Q9BUJ8;A0A087X2D4;A0A087WUF8;A0A087X192;A0A087WTE0;P48448;REV__A0A087WTE9	ALDH3B1	-0.73419	0.0544476	0.849076			A0A096LNL9;P46100;P46100-3;P46100-2;P46100-4;P46100-5;P46100-6	P46100	850	ATRX.850.S.1	ATRX	-0.0156299	0.988618	0.999468
P30038;P30038-2;P30038-3;Q5TF55	ALDH4A1	-0.311648	0.531426	0.936699			A0A096LNL9;P46100;P46100-3;P46100-2;P46100-4;P46100-5;P46100-6	P46100	703	ATRX.703.S.1	ATRX	0.67025	0.171286	0.893705
P51649;P51649-2;C9J8Q5;A0A5F9ZI23;A0A5F9ZH98;A0A5F9ZH05	ALDH5A1	-0.125412	0.860998	0.98653			A0A096LNL9;P46100;P46100-3;P46100-2;P46100-4;P46100-5;P46100-6	P46100	978	ATRX.978.S.1	ATRX	0.474536	0.615721	0.965644
Q02252;Q02252-2;G3V4Z4	ALDH6A1	1.10157	0.0253795	0.833569			A0A096LNL9;P46100;P46100-3;P46100-2;P46100-4;P46100-5;P46100-6	P46100	889	ATRX.889.S.1	ATRX	-0.0861841	0.874208	0.991749
P49419-2;P49419;A0A1B0GW77;A0A1B0GTG2;A0A1B0GTY9;A0A1B0GW82;A0A1B0GUA1;A0A1B0GTJ4;P49419-4;A0A1B0GV49;A0A0J9YWF7;A0A1B0GUY0;H0YHM6;F8WDY6;F8VVF2;A0A1B0GVU0;A0A1B0GW65;F8WD33;A0A0J9YWM6	ALDH7A1	0.0972887	0.91752	0.993242			A0A096LNL9;P46100;P46100-3;P46100-2;P46100-4;P46100-5;P46100-6	P46100	1348	ATRX.1348.S.1	ATRX	-0.130447	0.826167	0.988886
P49189;P49189-2	ALDH9A1	0.650908	0.116605	0.861516			A0A096LNL9;A0A096LPG6;P46100;A0A087WWG0;P46100-4;P46100-6	P46100	52	ATRX.52.S.1	ATRX	-0.393242	0.308639	0.91556
P04075;J3KPS3;P04075-2;H3BQN4;H3BPS8;H3BUH7;H3BR04;H3BMQ8;H3BU78;H3BR68	ALDOA	-0.4626	0.240023	0.875935			A0A096LNL9;A0A096LPG6;P46100;A0A087WWG0;P46100-4;P46100-6	P46100	66	ATRX.66.S.1	ATRX	-0.0362084	0.960513	0.997435
P09972;A8MVZ9;J3KSV6;J3QKP5;C9J8F3;K7EKH5;J3QKK1	ALDOC	-0.649055	0.233752	0.875935			A0A096LNL9;A0A096LP59;P46100;P46100-3;P46100-2;P46100-4;P46100-5;P46100-6	P46100	1061	ATRX.1061.S.1	ATRX	-0.798981	0.223487	0.895067
Q9BT22;Q9BT22-2;K7EID2;K7EPU3;A0A087WZJ8;Q6GMV1;C9J202;K7EQK1	ALG1	-0.226077	0.592325	0.942033			A0A096LNL9	A0A096LNL9	857	ATRX.857.S.1	ATRX	-0.651654	0.291108	0.913669
Q2TAA5;A0A3B3ISU2;A0A3B3ISP7;A0A3B3IS90	ALG11	-0.151999	0.742703	0.970456			A0A096LNL9;P46100;P46100-3;P46100-2;P46100-4;P46100-5;P46100-6	P46100	784	ATRX.784.S.1	ATRX	0.482269	0.560635	0.956807
Q9NP73-2;A0A096LP10;A0A087WT15	ALG13	-0.0164887	0.972161	0.996976			A0A096LNL9;P46100;P46100-3;P46100-2;P46100-4;P46100-5;P46100-6	P46100	962	ATRX.962.S.1	ATRX	-0.927285	0.218077	0.895067
Q96F25	ALG14	-0.494413	0.469528	0.926812			A0A096LNL9;P46100;P46100-3;P46100-2;P46100-4;P46100-5;P46100-6	P46100	875	ATRX.875.S.1	ATRX	-0.170955	0.682925	0.97744
Q9H553;A0A0A0MTE0	ALG2	-0.0636102	0.8498	0.984994			A0A096LNL9;P46100;P46100-3;P46100-2;P46100-4;P46100-5;P46100-6	P46100	876	ATRX.876.S.1	ATRX	-0.437489	0.509846	0.949966
F8WF93;H7BZZ2;F8WE30;H7C0X4;Q92685	ALG3	-0.753781	0.532535	0.936737			A0A096LNL9;A0A096LP59;P46100;P46100-3;P46100-2;P46100-4;P46100-5;P46100-6	P46100	1188	ATRX.1188.S.1	ATRX	0.619768	0.340962	0.919085
Q9Y673;Q9Y673-2	ALG5	0.663445	0.173581	0.875935			A0A096LNL9;A0A096LP59;P46100;P46100-3;P46100-2;P46100-4;P46100-5;P46100-6	P46100	1192	ATRX.1192.S.1	ATRX	-1.12097	0.190033	0.894377
A0A087WZ62;Q9H6U8;Q9H6U8-3;H0YCW6;Q9H6U8-2;Q9H6U8-4;A0A087WTZ3;A0A087WVC0;A0A087WZY8;A0A087WX16;A0A087WV58;Q9BRP7;F6VJS9;B3KUL3;Q9BRP7-2	ALG9	-0.36348	0.574659	0.941824			A0A096LNL9;P46100;P46100-3;P46100-2;P46100-4;P46100-5;P46100-6	P46100	819	ATRX.819.S.1	ATRX	-0.0102978	0.988626	0.999468
Q13686;H0YJF3;G3V4M4	ALKBH1	0.332298	0.363201	0.90022			A0A096LNL9;P46100;P46100-3;P46100-2;P46100-4;P46100-5;P46100-6	P46100	677	ATRX.677.S.1	ATRX	0.198839	0.735699	0.982579
Q96Q83;E9PSA5;E9PN35;Q96Q83-2;E9PRD0;E9PRJ2	ALKBH3	0.588355	0.395498	0.90241			A0A096LNL9;A0A096LP59;P46100;P46100-3;P46100-2;P46100-4;P46100-5;P46100-6	P46100	1110	ATRX.1110.S.1	ATRX	-2.41713	0.27778	0.909342
Q9NXW9;Q9NXW9-2	ALKBH4	0.174845	0.731146	0.966242			A0A096LNL9;P46100;P46100-3;P46100-2;P46100-4;P46100-5;P46100-6	P46100	1253	ATRX.1253.S.1	ATRX	-2.27631	0.00224301	0.811114
Q6P6C2;Q6P6C2-3;Q6P6C2-1;K7ER58	ALKBH5	-0.185965	0.767971	0.973854			A0A096LNL9;P46100;P46100-3;A0A096LNN3;A0A096LNL6;P46100-4;P46100-5;P46100-6	P46100	213	ATRX.213.S.1	ATRX	-0.145572	0.618817	0.966833
Q3KRA9;Q3KRA9-2;H0YD83;H0YEC4;E9PI76;Q3KRA9-3	ALKBH6	1.35384	0.207712	0.875935			A0A096LNR9;A0A1B0GUM4;A0A669KBC2;O76039;O76039-1;A0A1B0GTX4	O76039	407	CDKL5.407.S.1	CDKL5	-0.288514	0.515033	0.949966
Q9BT30;M0QZI0	ALKBH7	0.559597	0.226527	0.875935			A0A096LNZ0;A0A096LP25;Q6ZSR9	Q6ZSR9	93	AAK1.93.S.1	AAK1	0.170854	0.688162	0.977471
Q96BT7;Q96BT7-4;Q96BT7-3;Q96BT7-2;C9JQN2	ALKBH8	-0.509573	0.255222	0.875935			A0A096LNZ0	A0A096LNZ0	79	AAK1.79.S.1	AAK1	-0.0354864	0.886749	0.992105
A0A087WTU9;Q8TCU4-2;Q8TCU4;A0A087WV20;Q8TCU4-3;A0A494C1N9;A0A494BZW1;A0A494C0F1;A0A494C003	ALMS1	0.459822	0.453058	0.921312			A0A096LNZ0;A0A096LP25;Q2M2I8;Q2M2I8-2;A0A096LP60	Q2M2I8	678	AAK1.678.S.1	AAK1	-0.945527	0.269599	0.904235
P18054;K7ENN9	ALOX12	1.19722	0.129508	0.867924			A0A096LNZ0;A0A096LP25;Q6ZSR9	Q6ZSR9	175	AAK1.175.S.1	AAK1	-0.0523873	0.853568	0.989915
P16050;P16050-2	ALOX15	-0.482276	0.506532	0.929787			A0A096LP25;Q6ZSR9	Q6ZSR9	285	AAK1.285.S.1	AAK1	-0.388583	0.446844	0.941553
P09917;P09917-3;P09917-2;P09917-5;P09917-4;A0A087X109	ALOX5	0.501254	0.379536	0.901174			A0A096LP25;Q6ZSR9	Q6ZSR9	287	AAK1.287.S.1	AAK1	-0.261051	0.551713	0.956246
A0A087WW23;P20292	ALOX5AP	-0.875494	0.411841	0.907725			A0A096LP25;Q2M2I8;Q2M2I8-2	Q2M2I8	731	AAK1.731.S.1	AAK1	0.0449361	0.895114	0.993483
P05186;P05186-3;P05186-2;B1ANL0	ALPL	-0.458197	0.521896	0.934274			A0A096LP49-2;A0A075B739;A0A096LP49;A0A1W2PQX5	A0A096LP49-2	421	CCDC187.421.S.1	CCDC187	-0.569896	0.625931	0.967245
Q96Q42;Q96Q42-3;H0Y696;Q96Q42-2	ALS2	-1.23027	0.116588	0.861516			A0A0A0MR88;A0A096LPC5;Q9Y4E1-1;Q9Y4E1;Q9Y4E1-2;Q9Y4E1-6;J3KP36;Q9Y4E1-3;Q9Y4E1-5	Q9Y4E1-1	1064	WASHC2C.1064.S.1	WASHC2C	0.000997138	0.997489	0.999468
Q86V81	ALYREF	0.73595	0.0775735	0.849076			A0A0A0MR88;A0A096LPC5;Q9Y4E1-1;Q9Y4E1;Q9Y4E1-2;Q9Y4E1-6;J3KP36;Q9Y4E1-3;Q9Y4E1-5;A0A0A0MT65;Q641Q2;Q641Q2-2;E7ESD2;F8W7U3;A0A087WYF6	Q9Y4E1-1	158	WASHC2C.158.S.1	WASHC2C	0.66127	0.168035	0.892559
D6RB81;Q9UHK6;Q9UHK6-5;V9GZ45;V9GYU9;V9GYP4;Q9UHK6-4;Q9UHK6-2	AMACR	1.10758	0.26643	0.876795			A0A0A0MR88;A0A096LPC5;Q9Y4E1-1;Q9Y4E1;Q9Y4E1-2;Q9Y4E1-6;J3KP36;Q9Y4E1-3;Q9Y4E1-5;Q641Q2;Q641Q2-2;E7ESD2;F8W7U3;A0A087WYF6	Q9Y4E1-1	1146	WASHC2C.1146.S.1	WASHC2C	0.924693	0.0593114	0.873812
P02760;S4R471;S4R3Y4	AMBP	-0.698393	0.0288307	0.833569			A0A0A0MR88;A0A096LPC5;Q9Y4E1-1;Q9Y4E1;Q9Y4E1-2;Q9Y4E1-6;J3KP36;Q9Y4E1-3;Q9Y4E1-5;Q641Q2;Q641Q2-2;E7ESD2;F8W7U3;A0A087WYF6	Q9Y4E1-1	1156	WASHC2C.1156.S.1	WASHC2C	-0.223911	0.479945	0.947899
Q96NU7;H0YI62	AMDHD1	-0.333217	0.762843	0.973854			A0A0A0MR88;A0A096LPC5;Q9Y4E1-1;Q9Y4E1;Q9Y4E1-2;Q9Y4E1-6;J3KP36;Q9Y4E1-3;Q9Y4E1-5;Q641Q2;Q641Q2-2;E7ESD2;F8W7U3;A0A087WYF6	Q9Y4E1-1	1157	WASHC2C.1157.S.1	WASHC2C	0.0164649	0.95655	0.997346
Q9Y303;Q9Y303-2;Q9Y303-3;A0A3B3IU33;H3BTZ6;H3BSV9;H3BQ15;H3BSD5;H3BT49;H3BTE3	AMDHD2	-0.34767	0.410038	0.906568			A0A0A0MR88;A0A096LPC5;Q9Y4E1-1;Q9Y4E1;Q9Y4E1-2;Q9Y4E1-6;J3KP36;Q9Y4E1-3;Q9Y4E1-5;Q641Q2;Q641Q2-2;E7ESD2;F8W7U3;A0A087WYF6	Q9Y4E1-1	498	WASHC2C.498.S.1	WASHC2C	-0.0905922	0.826612	0.988886
Q9UKV5;H3BRK9;R4GNG2	AMFR	-0.459778	0.219058	0.875935			A0A0A0MR88;A0A096LPC5;Q9Y4E1-1;Q9Y4E1;Q9Y4E1-2;J3KP36;Q9Y4E1-3;Q9Y4E1-5	Q9Y4E1-1	907	WASHC2C.907.S.1	WASHC2C	0.303025	0.714668	0.979087
P23109-2;P23109;A0A1B0GTL6	AMPD1	0.028713	0.974893	0.996976			A0A0A0MR88;A0A096LPC5;Q9Y4E1-1;Q9Y4E1;Q9Y4E1-2;J3KP36;Q9Y4E1-3;Q9Y4E1-5	Q9Y4E1-1	910	WASHC2C.910.S.1	WASHC2C	-1.3883	0.300543	0.914954
A0A5F9UK94;H0Y360;Q01433;Q01433-2;Q01433-5;Q01433-3;Q01433-4;A0A590UK85;A0A590UJY6;E9PJF6;E9PIJ1;A0A590UJX5;H0YF16;A0A590UK60;H0YE32;A0A590UJD1	AMPD2	-0.926359	0.0821373	0.849076			A0A0A0MR88;A0A096LPC5;Q9Y4E1-1;Q9Y4E1;Q9Y4E1-2;Q9Y4E1-6;J3KP36;Q9Y4E1-3;Q641Q2;Q641Q2-2;E7ESD2;F8W7U3	Q9Y4E1-1	333	WASHC2C.333.S.1	WASHC2C	-0.264742	0.438783	0.939287
Q01432-5;Q01432-3	AMPD3	-0.327054	0.600521	0.943633			A0A0A0MR88;A0A096LPC5;Q9Y4E1-1;Q9Y4E1;Q9Y4E1-2;Q9Y4E1-6;J3KP36;Q9Y4E1-3;Q641Q2;Q641Q2-2;E7ESD2;F8W7U3	Q9Y4E1-1	726	WASHC2C.726.S.1	WASHC2C	0.0882841	0.831116	0.988886
P48728;A0A1B0GTM2;B3KTU4;A0A1B0GVP5;P48728-2;H0Y695;P48728-4;P48728-3;A0A1B0GTA8;A0A1B0GUH1;A0A1B0GTB6;A0A1B0GWC4;A0A1B0GTV8;A0A1B0GUU7;A0A1B0GV07;A0A1B0GU55;F8WF62;A0A1B0GUK9;A0A1B0GVD0	AMT	-0.630211	0.694723	0.96045			A0A0A0MR88;A0A096LPC5;Q9Y4E1-1;Q9Y4E1;Q9Y4E1-2;Q9Y4E1-6;J3KP36;Q9Y4E1-3;Q9Y4E1-5	Q9Y4E1-1	539	WASHC2C.539.S.1	WASHC2C	-0.272199	0.536882	0.953192
Q86W34;J3KSH1;J3KS38;J3KRS2;J3QLK6;J3KRD0;Q86W34-5;J3KTM1	AMZ2	0.491342	0.24612	0.875935			A0A0A0MR88;A0A096LPC5;Q9Y4E1-1;Q9Y4E1;Q9Y4E1-2;Q9Y4E1-6;J3KP36;Q9Y4E1-3;Q9Y4E1-5	Q9Y4E1-1	550	WASHC2C.550.S.1	WASHC2C	-1.09382	0.151238	0.886893
Q9H1A4;H0Y564;F8WAS1;A0A2R8YF63	ANAPC1	-0.10364	0.681726	0.958347			A0A0A0MR88;A0A096LPC5;Q9Y4E1-1;Q9Y4E1;Q9Y4E1-2;Q9Y4E1-6;J3KP36;Q9Y4E1-3;Q9Y4E1-5;Q641Q2;Q641Q2-2;E7ESD2;F8W7U3;A0A087WYF6	Q9Y4E1-1	1052	WASHC2C.1052.S.1	WASHC2C	0.367451	0.376163	0.924604
Q9UM13;D6RA92;D6R9Q5;A0A3B3ISY7;A0A286YEY6;D6RD74;D6RB36	ANAPC10	-0.0444077	0.90207	0.992282			A0A0A0MR88;A0A096LPC5;Q9Y4E1-1;Q9Y4E1;Q9Y4E1-2;Q9Y4E1-6;J3KP36;Q9Y4E1-3;Q9Y4E1-5	Q9Y4E1-1	661	WASHC2C.661.S.1	WASHC2C	0.705693	0.540435	0.953989
Q9BS18	ANAPC13	0.301622	0.543114	0.936737			A0A0A0MR88;A0A096LPC5;Q9Y4E1-1;Q9Y4E1;Q9Y4E1-2;Q9Y4E1-6;J3KP36;Q9Y4E1-3;Q9Y4E1-5	Q9Y4E1-1	1031	WASHC2C.1031.S.1	WASHC2C	0.524322	0.320317	0.91556
Q96DE5;A0A087WUN5	ANAPC16	0.461927	0.129843	0.867924			A0A0A0MR88;A0A096LPC5;Q9Y4E1-1;Q9Y4E1;Q9Y4E1-2;Q9Y4E1-6;J3KP36;Q9Y4E1-3;Q9Y4E1-5;Q641Q2;Q641Q2-2;E7ESD2;F8W7U3;A0A087WYF6	Q9Y4E1-1	352	WASHC2C.352.S.1	WASHC2C	1.43815	0.0255411	0.864593
Q9UJX6-2;Q9UJX6	ANAPC2	-0.0609648	0.829513	0.98331			A0A0A0MR88;A0A096LPC5;Q9Y4E1-1;Q9Y4E1;Q9Y4E1-2;Q9Y4E1-6;J3KP36;Q9Y4E1-3;Q9Y4E1-5;Q641Q2;Q641Q2-2;E7ESD2;F8W7U3;A0A087WYF6	Q9Y4E1-1	356	WASHC2C.356.S.1	WASHC2C	0.516554	0.185289	0.89417
Q9UJX5;Q9UJX5-3;Q9UJX5-2;D6RAP6;D6RFM7	ANAPC4	0.351273	0.354417	0.90022			A0A0A0MR88;A0A096LPC5;Q9Y4E1-1;Q9Y4E1;Q9Y4E1-2;Q9Y4E1-6;J3KP36;Q9Y4E1-3;Q9Y4E1-5;A0A0A0MT65;Q641Q2;Q641Q2-2;E7ESD2;F8W7U3;A0A087WYF6	Q9Y4E1-1	284	WASHC2C.284.S.1	WASHC2C	0.319283	0.450062	0.941775
F5H0F9;Q9UJX4;Q9UJX4-3;F5GY68;Q9UJX4-2;H0YFB5;F5H0N1;F5H3S5;F5GZ05	ANAPC5	-0.0757503	0.793363	0.979186			A0A0A0MR88;A0A096LPC5;Q9Y4E1-1;Q9Y4E1;Q9Y4E1-2;Q9Y4E1-6;J3KP36;Q9Y4E1-3;Q9Y4E1-5;A0A0A0MT65;Q641Q2;Q641Q2-2;E7ESD2;F8W7U3;A0A087WYF6	Q9Y4E1-1	288	WASHC2C.288.S.1	WASHC2C	0.809613	0.127354	0.879668
Q9UJX3;Q9UJX3-2;H0YIW2;H0YIX7	ANAPC7	0.0172531	0.940644	0.99377			A0A0A0MR88;A0A096LPC5;Q9Y4E1-1;Q9Y4E1;Q9Y4E1-2;Q9Y4E1-6;J3KP36;Q9Y4E1-3;Q9Y4E1-5;Q641Q2;Q641Q2-2;E7ESD2;F8W7U3;A0A087WYF6;B1AP61	Q9Y4E1-1	834	WASHC2C.834.S.1	WASHC2C	0.314359	0.618165	0.966453
P03950	ANG	3.7975	0.00133664	0.80241			A0A0A0MR88;A0A096LPC5;Q9Y4E1-1;Q9Y4E1;Q9Y4E1-2;Q9Y4E1-6;J3KP36;Q9Y4E1-3;Q9Y4E1-5;Q641Q2;Q641Q2-2;E7ESD2;F8W7U3;A0A087WYF6;B1AP61	Q9Y4E1-1	800	WASHC2C.800.S.1	WASHC2C	0.253477	0.712727	0.979087
Q9UNK9;A0A3B3IU54	ANGEL1	1.02682	0.199798	0.875935			A0A0A0MR88;A0A096LPC5;Q9Y4E1-1;Q9Y4E1;Q9Y4E1-2;Q9Y4E1-6;J3KP36;Q9Y4E1-3;Q9Y4E1-5;Q641Q2;Q641Q2-2;E7ESD2;F8W7U3;A0A087WYF6	Q9Y4E1-1	478	WASHC2C.478.S.1	WASHC2C	0.302254	0.460453	0.942964
Q5VTE6;Q5VTE6-2	ANGEL2	-0.319639	0.465106	0.925155			A0A096LPJ3;C9JFE4;Q13098-5;Q13098-7;Q13098	Q13098-5	470	GPS1.470.S.1	GPS1	-0.035368	0.929974	0.994974
P16157-14;P16157-5;P16157-12;P16157;P16157-3;P16157-16;P16157-8;P16157-10;P16157-4;P16157-13;P16157-7;P16157-6;P16157-9;P16157-15;P16157-11;P16157-21;P16157-2;H0YBS0;A0A2R8Y4B0;H0YAY8	ANK1	0.803337	0.458906	0.925155			A0A096LPJ3;C9JFE4;Q13098-5;Q13098-7;Q13098	Q13098-5	479	GPS1.479.S.1	GPS1	-0.10497	0.873257	0.991749
Q12955;Q12955-7;A0A087WTF3;A0A087WZ65;A0A087WY90;H0Y951;A0A087X0B4;B1AQT1;A0A087WX55;A0A087WZ26;D6RFK6;D6RBY7;D6RHY3;A0A087WTP5;H0YAH5;A0A087WTE8;A0A087WVC2;H0Y8Z4;A0A087WWI5;D6RF31;A0A087X0L3	ANK3	0.581119	0.366996	0.90022			A0A096LPJ3;C9JFE4;Q13098-5;Q13098-7;Q13098	Q13098-5	464	GPS1.464.S.1	GPS1	-0.18774	0.576363	0.957225
Q9P2R3;Q9P2R3-2;Q9P2R3-4;I3L3P8;K7EPT2	ANKFY1	0.572474	0.0372814	0.833569			A0A0A0MQS0;F8W9L8;A8MW92	A8MW92	599	PHF20L1.599.S.1	PHF20L1	0.244098	0.656599	0.972075
Q8IWZ3-6;Q8IWZ3;Q8IWZ3-4;H0Y4P6;H0Y785;H0Y472;H7C0V5;H7C2E1	ANKHD1	-0.0334719	0.89128	0.98966			A0A0A0MQS0;F8W9L8;A8MW92;A8MW92-4;A8MW92-2;A8MUE8;A8MXR8;E9PM57	A8MW92	270	PHF20L1.270.S.1	PHF20L1	-0.29615	0.567474	0.956807
E9PDP5;H7C2F5;H3BLS9;Q8IWZ3-2;Q8IWZ3-5;Q8IWZ3-3;D6RHC4	ANKHD1	-0.00415806	0.992774	0.999836			A0A0A0MQS0;F8W9L8;A8MW92;A8MW92-4	A8MW92	433	PHF20L1.433.S.1	PHF20L1	0.440464	0.408087	0.931647
Q9P2G1;H7C2V2;C9JZ63	ANKIB1	0.126331	0.736045	0.967221			A0A0A0MQS0;F8W9L8;A8MW92;A8MW92-4	A8MW92	435	PHF20L1.435.S.1	PHF20L1	0.700555	0.136114	0.884405
Q86XL3;Q86XL3-2;Q86XL3-3;F5H1D4;F5H6J0	ANKLE2	-0.23349	0.606791	0.944323			F5H0Q6;A0A0A0MQS2;Q8N2M8;Q8N2M8-4;Q8N2M8-3	Q8N2M8	456	CLASRP.456.S.1	CLASRP	0.118517	0.756233	0.984466
Q8IV38;G3V0G5;F8WB95	ANKMY2	0.0674195	0.868929	0.98784			F5H0Q6;A0A0A0MQS2;K7EM61	F5H0Q6	162	CLASRP.162.S.1	CLASRP	0.192435	0.633302	0.967595
Q9NXR5;Q8IUW1;Q9NXR5-2	ANKRD10	-0.452418	0.560403	0.941408			F5H0Q6;A0A0A0MQS2;Q8N2M8;Q8N2M8-4;Q8N2M8-3	Q8N2M8	285	CLASRP.285.S.1	CLASRP	0.479027	0.149533	0.886228
Q6UB99;A0A2R8Y438;A0A087WTN8;X5D778;A0A2R8YE03;A0A2R8YEI0	ANKRD11	0.638098	0.131478	0.868106			F5H0Q6;A0A0A0MQS2;Q8N2M8;Q8N2M8-4;Q8N2M8-3	Q8N2M8	547	CLASRP.547.S.1	CLASRP	0.598773	0.130562	0.883007
Q6UB98-2;Q6UB98;F5GYX2;B5MEA4;J3QRX3;J3KSU9	ANKRD12	0.00282775	0.99366	0.999836			F5H0Q6;A0A0A0MQS2;Q8N2M8;Q8N2M8-4;Q8N2M8-3	Q8N2M8	294	CLASRP.294.S.1	CLASRP	0.527912	0.081111	0.879668
Q8IZ07;H0YIN8;S4R3D2;S4R3U2;F8W150	ANKRD13A	-0.557011	0.104674	0.858784			A0A0A0MQV9;Q9UPS6-2;Q9UPS6	Q9UPS6-2	1764	SETD1B.1764.S.1	SETD1B	-0.666549	0.29001	0.912181
Q6ZTN6-3;Q6ZTN6;Q6ZTN6-2;A0A6E1YH78;A0A6E1W3F4;K7ENT0;Q86YJ7-2;Q86YJ7	ANKRD13D	0.309456	0.406022	0.90556			A0A0A0MQV9;Q9UPS6-2;Q9UPS6	Q9UPS6-2	211	SETD1B.211.S.1	SETD1B	-0.0897695	0.831761	0.988886
Q6P6B7;Q6P6B7-2	ANKRD16	1.07814	0.239893	0.875935			A0A0A0MQW0;Q9P2K5-2;A0A087WWC8;Q9P2K5-4;A0A0A0MR39;Q9P2K5	Q9P2K5-2	17	MYEF2.17.S.1	MYEF2	-0.150462	0.810998	0.988886
O75179-2;O75179;H0YM23;O75179-7;O75179-6;O75179-4;O75179-3;A0A1W2PQ15;H0YLQ3;O75179-5	ANKRD17	-0.228566	0.593159	0.942105			A0A0A0MQW0;Q9P2K5-2;A0A0C4DGV1;H0YN19;A0A0A0MR39;Q9P2K5;A0A087WUT0	Q9P2K5-2	412	MYEF2.412.S.1	MYEF2	-0.679272	0.22976	0.897334
E7ESJ3;Q9UPS8;A0A6Q8PFU2;A0A6Q8PF30;A0A6Q8PG48;A0A6Q8PGH2;A0A6Q8PGX8;H0Y4T9;A0A6Q8PHK8;A0A6Q8PHI6;A0A6Q8PH02;A0A6Q8PHK2	ANKRD26	0.803128	0.123928	0.867704			A0A0A0MQW0;Q9P2K5-2;A0A0C4DGV1;H0YKS1;A0A0A0MR39;Q9P2K5;A0A087WUT0;Q9P2K5-3	Q9P2K5-2	547	MYEF2.547.S.1	MYEF2	-0.0433204	0.932375	0.995203
Q96NW4;K7ELM1;V9GYL8;K7EIH4;K7EIN0;K7ENE0;K7EPM2	ANKRD27	0.413284	0.37197	0.90022			A0A0A0MQW0;Q9P2K5-2;A0A0C4DGV1;H0YN19;A0A0A0MR39;Q9P2K5;A0A087WUT0	Q9P2K5-2	431	MYEF2.431.S.1	MYEF2	-0.195725	0.857413	0.990316
O15084;O15084-4;O15084-1;O15084-2;B4DIW9	ANKRD28	0.129387	0.703844	0.961745			A0A0A0MQW0;Q9P2K5-2;A0A0C4DGV1;H0YN19;H0YKS1;A0A0A0MR39;Q9P2K5;A0A087WUT0;Q9P2K5-3	Q9P2K5-2	474	MYEF2.474.S.1	MYEF2	0.180073	0.759051	0.984559
Q5JPF3;Q5JPF3-3;Q5JPF3-2;A0A0C4DH05;E9PJI0	ANKRD36C	0.923641	0.373103	0.90022			A0A0A0MQW0;Q9P2K5-2;A0A0C4DGV1;H0YN19;H0YKS1;A0A0A0MR39;Q9P2K5;A0A087WUT0;Q9P2K5-3	Q9P2K5-2	459	MYEF2.459.S.1	MYEF2	-3.6912	0.155277	0.890836
A0A2R8Y7Y4;Q8N8A2-2;H7C209;Q8N8A2-3;Q8N8A2-5;H7C4A0;F8WBW3	ANKRD44	-0.804545	0.057184	0.849076			C9JP00;A0A0A0MQX8;Q9NR56;Q9NR56-7;Q5VZF2-3;Q5VZF2;Q5VZF2-2;O95205;Q9NR56-6;Q9NR56-2;Q9NR56-5;H7C4T5;Q9NR56-3;Q9NR56-4	Q9NR56	56	MBNL1.56.S.1	MBNL1	-0.700637	0.65276	0.971421
Q8WVL7;F5H227;F5H3B3;F6R851;F5GWD9	ANKRD49	0.304065	0.406177	0.90556			F2Z357;A0A0A0MQY8;J3KPC5;X6R8W7;P47736;P47736-2;P47736-3;P47736-4	P47736	498	RAP1GAP.498.S.1	RAP1GAP	2.17782	0.0857822	0.879668
Q9ULJ7;Q9ULJ7-2	ANKRD50	1.53141	0.344406	0.898092			F2Z357;A0A0A0MQY8;J3KPC5;X6R8W7;P47736;P47736-2;P47736-3;P47736-4	P47736	499	RAP1GAP.499.S.1	RAP1GAP	2.00793	0.138046	0.884405
Q8NB46	ANKRD52	-3.89057	0.135898	0.869233			A0A0A0MQZ4;Q8N3J5;V9GY69	Q8N3J5	248	PPM1K.248.S.1	PPM1K	0.287886	0.522363	0.951528
Q6NXT1;D3YTC9;H7C3L3;F8WB76;B5MCX7;Q6NXT1-2;C9JU48;V9GYU2;H7BZV9;C9JX82	ANKRD54	-0.470436	0.243843	0.875935			A0A0A0MR27;J3QT39;Q49A88-2;Q49A88-3;Q49A88-5;Q49A88-6;Q49A88;C9JU82	Q49A88-2	598	CCDC14.598.S.1	CCDC14	-0.943867	0.0412746	0.868812
Q92625;A0A3B3ISP1;A0A3B3ITU5;Q92625-2;Q7Z6G8;R4GMN5;R4GN78;F8VR14;J3QSU0;F8VVQ4;R4GMQ4;H0YI72;R4GN70;R4GMS8;Q7Z6G8-6;Q7Z6G8-3;Q7Z6G8-7;Q7Z6G8-5;Q7Z6G8-2;Q7Z6G8-10;Q7Z6G8-8;Q7Z6G8-9;Q7Z6G8-4	ANKS1A	0.362441	0.434243	0.918172			A0A0A0MR27;J3QT39;Q49A88-2;Q49A88-3;Q49A88-5;Q49A88-6;Q49A88	Q49A88-2	470	CCDC14.470.S.1	CCDC14	-0.858555	0.357978	0.921251
Q9H8Y5;C9K022;C9JQZ3;C9JS61	ANKZF1	-0.394884	0.209155	0.875935			A0A0A0MR36;Q9ULV0-2;Q9ULV0	Q9ULV0-2	430	MYO5B.430.S.1	MYO5B	0.308342	0.686427	0.977471
Q9NQW6;Q9NQW6-2;C9JJT6;H7C167;H7C1K5;H7C0Y6;C9J0G4;H7C1C2	ANLN	-1.21419	0.0978363	0.852969			A0A0A0MRB5;Q8WXG6-3;Q8WXG6-2;Q8WXG6;Q8WXG6-8;Q8WXG6-5;Q8WXG6-4;Q8WXG6-7;Q8WXG6-6;F8W8U2	Q8WXG6-3	1223	MADD.1223.S.1	MADD	-0.350867	0.584863	0.960001
Q9NW15-2;Q9NW15;Q9NW15-5;C9J670;Q9NW15-3;C9IYD3;C9JQC9;C9JPY2;C9JA49;Q9NW15-4;C9IZD0;H7C3N6;C9JH90	ANO10	-0.938967	0.133484	0.869233			A0A0A0MRB5;Q8WXG6-3;Q8WXG6-2;Q8WXG6;Q8WXG6-8;Q8WXG6-5;Q8WXG6-4;Q8WXG6-7;Q8WXG6-6	Q8WXG6-3	882	MADD.882.S.1	MADD	-0.277707	0.669909	0.974266
Q75V66	ANO5	-0.11095	0.929497	0.99377			A0A0A0MRB5;Q8WXG6-3;Q8WXG6-2;Q8WXG6;Q8WXG6-8;Q8WXG6-5;Q8WXG6-4;Q8WXG6-7;Q8WXG6-6;F8W8U2	Q8WXG6-3	1200	MADD.1200.S.1	MADD	0.871728	0.0259323	0.864593
Q4KMQ2-3;Q4KMQ2;Q4KMQ2-2;Q4KMQ2-4	ANO6	-0.370515	0.574451	0.941824			A0A0A0MRB5;Q8WXG6-3;Q8WXG6-2;Q8WXG6;Q8WXG6-8;Q8WXG6-5;Q8WXG6-4;Q8WXG6-7;Q8WXG6-6	Q8WXG6-3	1039	MADD.1039.S.1	MADD	0.518699	0.41315	0.933767
Q9HCE9;Q9HCE9-2;M0QYD2	ANO8	-1.28786	0.0867289	0.849076			A0A0A0MRB5;Q8WXG6-3;Q8WXG6-2;Q8WXG6;Q8WXG6-8;Q8WXG6-5;Q8WXG6-4;Q8WXG6-7;Q8WXG6-6;F8W8U2	Q8WXG6-3	1231	MADD.1231.S.1	MADD	1.40772	0.122187	0.879668
P39687;H0YN26;H7BZ09;O95626;O43423	ANP32A	-0.170047	0.615991	0.94451			A0A0A0MRB5;Q8WXG6-3;Q8WXG6-2;Q8WXG6;Q8WXG6-8;Q8WXG6-5;Q8WXG6-4;Q8WXG6-7;Q8WXG6-6	Q8WXG6-3	820	MADD.820.S.1	MADD	1.16743	0.0409433	0.868812
Q92688;Q92688-2	ANP32B	0.320749	0.404904	0.905514			A0A0A0MRB5;Q8WXG6-3;Q8WXG6-2;Q8WXG6;Q8WXG6-8;Q8WXG6-5;Q8WXG6-4;Q8WXG6-7;Q8WXG6-6	Q8WXG6-3	813	MADD.813.S.1	MADD	0.357969	0.425866	0.936543
Q9BTT0;Q5TB19;Q9BTT0-2;Q5TB25;E9PLC4;E9PPH5;E9PI45	ANP32E	-0.0314469	0.931036	0.99377			A0A0A0MRB5;Q8WXG6-3;Q8WXG6-2;Q8WXG6;Q8WXG6-7	Q8WXG6-3	762	MADD.762.S.1	MADD	-0.195069	0.802219	0.987809
P15144;H0YLZ8	ANPEP	-1.44943	0.0218623	0.833569			A0A0A0MRB5;Q8WXG6-3;Q8WXG6-2;Q8WXG6;Q8WXG6-8;Q8WXG6-5;Q8WXG6-4;Q8WXG6-7;Q8WXG6-6	Q8WXG6-3	910	MADD.910.S.1	MADD	0.212785	0.635378	0.967796
J3KPY9;P58335-4;P58335-2;P58335;A0A0C4DG84;P58335-3	ANTXR2	0.598831	0.25571	0.875935			A0A0A0MRB7;K7ENH8;P15923;P15923-2;X6REB3	P15923	379	TCF3.379.S.1	TCF3	-0.30073	0.536996	0.953192
P04083;Q5T3N1;Q5T3N0	ANXA1	1.25702	0.339464	0.897283			A0A0A0MRB7;K7ENH8;K7EMM4;P15923-2	P15923-2	530	TCF3.530.S.1	TCF3	0.438249	0.367143	0.923796
P50995;P50995-2;H0Y6E1	ANXA11	0.410574	0.447781	0.920238			A0A0A0MRB7;P15923;K7ELF3;P15923-2;X6REB3	P15923	139	TCF3.139.S.1	TCF3	0.264736	0.458448	0.942964
P07355;P07355-2;H0YM50;A6NMY6	ANXA2	0.801057	0.248081	0.875935			A0A0A0MRB7;K7ENH8;K7EMM4;K7EK65;K7EJN4;P15923;A0A494C1R3;K7EKB9;K7ERZ7;K7EPS2;P15923-2;X6REB3;A0A0A0MTS0	P15923	509	TCF3.509.S.1	TCF3	0.49896	0.244236	0.898903
H0YL33;H0YNA0;H0YN52;H0YLE2	ANXA2	1.69907	0.0936412	0.849076			A0A0A0MRB7;K7ENH8;K7EMM4;K7EK65;K7EJN4;P15923;A0A494C1R3;K7EKB9;K7ERZ7;K7EPS2;P15923-2;X6REB3;A0A0A0MTS0	P15923	514	TCF3.514.S.1	TCF3	0.576987	0.130227	0.882961
P12429;D6RA82;D6RFG5	ANXA3	-0.578896	0.531139	0.936699			A0A0A0MRB7;P15923;P15923-2;X6REB3	P15923	156	TCF3.156.S.1	TCF3	0.128911	0.789739	0.987531
P09525;Q6P452;P09525-2;B4E1S2	ANXA4	0.0373792	0.940575	0.99377			A0A0A0MRE3;G3V5X4	A0A0A0MRE3	6309	SYNE2.6309.S.1	SYNE2	-0.853382	0.302059	0.914954
P08758;D6RBL5;E9PHT9;D6RBE9;D6RCN3	ANXA5	-0.319719	0.568654	0.941824			A0A0A0MRE3;G3V5X4;Q8WXH0;Q8WXH0-2;A0A0C4DGK3;Q8WXH0-7	Q8WXH0	4108	SYNE2.4108.S.1	SYNE2	-0.772235	0.190102	0.894377
E5RK69	ANXA6	0.0721297	0.917907	0.993242			A0A0A0MRE3;G3V5X4;Q8WXH0;Q8WXH0-2;A0A0C4DGK3;Q8WXH0-7	Q8WXH0	4110	SYNE2.4110.S.1	SYNE2	-0.25875	0.521182	0.951528
P08133;P08133-2;E7EMC6;E5RK63;E5RJF5;E5RI05;E5RFF0;E5RJR0;E5RIU8;H0YC77	ANXA6	0.0585246	0.931837	0.99377			A0A0A0MRE3;G3V5X4;Q8WXH0;Q8WXH0-2	Q8WXH0	2420	SYNE2.2420.S.1	SYNE2	-0.0423088	0.947898	0.997187
P20073-2;P20073	ANXA7	0.460204	0.270464	0.880218			A0A0A0MRE3;G3V5X4;Q8WXH0;Q8WXH0-2	Q8WXH0	2781	SYNE2.2781.S.1	SYNE2	-0.937607	0.161148	0.890902
P28039-2;P28039;A0A087WVT3;C9JJA7	AOAH	-0.469498	0.399884	0.903238			A0A0A0MRE3;G3V5X4;Q8WXH0;Q8WXH0-2	Q8WXH0	1469	SYNE2.1469.S.1	SYNE2	-0.648061	0.393226	0.927909
Q16853-2;Q16853;K7EQZ5;K7EL47;Q16853-3;O75106-2;O75106	AOC3	0.59219	0.309217	0.891932			A0A0A0MRE5;Q9ULH1;Q9ULH1-2;H0YBF7;H0YBM4	Q9ULH1	1041	ASAP1.1041.S.1	ASAP1	-0.596297	0.261052	0.904086
Q63HQ0;Q63HQ0-2;H0Y8Y4	AP1AR	-1.70231	0.0210557	0.833569			A0A0A0MRE5;Q9ULH1;Q9ULH1-2;H0YBF7;H0YBM4	Q9ULH1	881	ASAP1.881.S.1	ASAP1	0.531258	0.194807	0.894377
Q10567-3;Q10567-4	AP1B1	-0.286857	0.576089	0.941824			A0A0A0MRE5;Q9ULH1;Q9ULH1-2;H0YBF7	Q9ULH1	823	ASAP1.823.S.1	ASAP1	-0.677679	0.31511	0.91556
Q10567-2;Q10567;C9J1E7;H7C034	AP1B1	0.216415	0.376218	0.900593			A0A0A0MRE5;Q9ULH1;Q9ULH1-2;H0YBF7;H0YBM4	Q9ULH1	910	ASAP1.910.S.1	ASAP1	-0.74209	0.459478	0.942964
O43747;O43747-2;H3BNR4;H3BR36;H3BUN9;B4DGE1;H3BN71;H3BRM7;H3BN75;H3BS13;H3BV30;B3KNW1;H3BNN2	AP1G1	0.676874	0.0849699	0.849076			A0A0A0MRE5;Q9ULH1;Q9ULH1-2;H0YBF7	Q9ULH1	843	ASAP1.843.S.1	ASAP1	0.368013	0.475722	0.946881
O75843;G3V532;G3V2V9;G3V3Z2;H0YJ08;H0YJ47	AP1G2	-0.618832	0.203844	0.875935			A0A0A0MRE5;Q9ULH1;Q9ULH1-2;H0YBF7;H0YBM4	Q9ULH1	1027	ASAP1.1027.S.1	ASAP1	0.835828	0.175715	0.894105
Q9BXS5;Q9BXS5-2;E7ENJ6;K7EJL1;K7EQX3;K7ENA7;K7EPJ8;K7ER75;A0A087WZX7;K7EJJ1;K7EQ90;K7EPR4;K7EK69;K7EMG5	AP1M1	0.225362	0.397517	0.90241			A0A0A0MRE5;Q9ULH1;Q9ULH1-2;H0YBF7;H0YBM4	Q9ULH1	1008	ASAP1.1008.S.1	ASAP1	0.823438	0.13518	0.884405
A0A2R8YGH5;P61966;H7C1E4;P61966-2	AP1S1	0.560735	0.243635	0.875935			A0A0A0MRE9;A0A0A0MRF6;Q99996-5;Q99996;Q99996-1;Q99996-3;Q99996-6;H7BYL6	Q99996-5	2677	AKAP9.2677.S.1	AKAP9	0.937987	0.105303	0.879668
P56377;A0A5F9ZHW1;F6SFB5	AP1S2	0.31031	0.609863	0.944363			A0A0A0MRE9;A0A0A0MRF6;Q99996-5;Q99996;Q99996-1;A0A087WX84;Q99996-4;Q99996-3;Q99996-6;A0A6I8PUA5	Q99996-5	1339	AKAP9.1339.S.1	AKAP9	0.450024	0.5157	0.949966
Q96PC3-4	AP1S3	0.187105	0.848705	0.984994			A0A0A0MRE9;A0A0A0MRF6;Q99996-5;Q99996;Q99996-1;A0A087WX84;Q99996-4;Q99996-3;Q99996-6;A0A6I8PUA5	Q99996-5	1089	AKAP9.1089.S.1	AKAP9	1.23191	0.0820135	0.879668
O95782-2;O95782;E9PPY8;M0R2D9;E9PPZ3;E9PS94	AP2A1	0.312535	0.411889	0.907725			A0A0A0MRE9;A0A0A0MRF6;Q99996-5;Q99996;Q99996-1;Q99996-3;Q99996-6;A0A6I8PUA5;H7BYL6	Q99996-5	2488	AKAP9.2488.S.1	AKAP9	0.864245	0.15033	0.886252
O94973;A0A0G2JS82;O94973-2;O94973-3;A0A0G2JQM1;E9PR62;A0A0G2JRF9;A0A0G2JQA4;A0A0G2JRS3;A0A0G2JQT9;H0YEG0;E9PNC4;A0A0G2JS17;H0YDE9;E9PQP4	AP2A2	0.380905	0.329482	0.896704			A0A0A0MRF6;Q99996-5;Q99996;Q99996-1;Q99996-3;Q99996-6;H7BYL6	Q99996-5	3526	AKAP9.3526.S.1	AKAP9	0.0315528	0.936014	0.995705
P63010;P63010-2;A0A087X253;A0A087WU93;A0A087WZQ6;A0A087WYD1;K7ERB2;K7EN71;K7EJX1;K7EJ01;A0A087WXS3;K7EKZ5	AP2B1	0.452048	0.1735	0.875935			A0A0A0MRF6;Q99996-5;Q99996;Q99996-1;Q99996-3;Q99996-6;A0A6I8PUA5	Q99996-5	1654	AKAP9.1654.S.1	AKAP9	0.308662	0.655263	0.971809
A0A087WY71;Q96CW1-2;Q96CW1;E9PFW3;C9JGT8;C9JJD3;C9JTK4;C9JPV8;H7C4C3	AP2M1	0.136142	0.750417	0.971803			A0A0A0MRI1;Q8IXQ4;Q8IXQ4-4	Q8IXQ4	105	GPALPP1.105.S.1	GPALPP1	-0.014208	0.962509	0.997693
M0R0N4;M0QYZ2;P53680;X6R390;P53680-2;M0QZ21;M0R1S0	AP2S1	0.571247	0.0772302	0.849076			A0A0A0MRJ3;Q8NEY1-7;Q8NEY1-4;Q8NEY1-3;Q8NEY1-2;Q8NEY1;Q8NEY1-6;H0Y6F6;Q8NEY1-5	Q8NEY1-7	754	NAV1.754.S.1	NAV1	0.0560858	0.932398	0.995203
O00203;O00203-3;A0A590UJE5;H0YBD0;A0A590UK64;A0A590UK30;F5GWU4;F5GYB0;A0A590UJ44;A0A590UK69	AP3B1	0.03604	0.885418	0.989202			A0A0A0MRJ3;Q8NEY1-7;Q8NEY1-4;Q8NEY1-3;Q8NEY1-2;Q8NEY1;Q8NEY1-6;H0Y6F6;Q8NEY1-5	Q8NEY1-7	507	NAV1.507.S.1	NAV1	-1.25886	0.157142	0.890902
O14617-5;O14617;O14617-4;A0A2R8Y4J3;A0A087WYN6	AP3D1	0.1582	0.483979	0.928268			A0A0A0MRJ3;Q8NEY1-7;Q8NEY1-4;Q8NEY1-3;Q8NEY1-2;Q8NEY1;Q8NEY1-6;H0Y6F6;Q8NEY1-5	Q8NEY1-7	541	NAV1.541.S.1	NAV1	1.46522	0.182018	0.894138
Q9Y2T2;H0YBM0	AP3M1	0.0347198	0.890119	0.98949			A0A0A0MRJ3;Q8NEY1-7;Q8NEY1-4;Q8NEY1-3;Q8NEY1-2;Q8NEY1;Q8NEY1-6;H0Y6F6;Q8NEY1-5	Q8NEY1-7	648	NAV1.648.S.1	NAV1	0.177092	0.856193	0.990244
E5RJ52;P53677;E7ER80;P53677-2;H0YBA0;H0YAY4	AP3M2	0.0300245	0.929911	0.99377			A0A0A0MRJ3;Q8NEY1-7;Q8NEY1-4;Q8NEY1-3;Q8NEY1-2;Q8NEY1;Q8NEY1-6;H0Y6F6;Q8NEY1-5	Q8NEY1-7	654	NAV1.654.S.1	NAV1	0.226658	0.61387	0.96501
Q92572;F5H459	AP3S1	0.0625932	0.830773	0.98331			A0A0A0MRJ3;Q8NEY1-7;Q8NEY1-4;Q8NEY1-3;Q8NEY1-2;Q8NEY1;Q8NEY1-6;H0Y6F6;Q8NEY1-5	Q8NEY1-7	452	NAV1.452.S.1	NAV1	-0.838271	0.298212	0.914771
Q9Y6B7;B1ALD0;B1ALD2;B1ALD1;Q9Y6B7-2;B1ALD3	AP4B1	0.0648982	0.875807	0.987996			A0A0A0MRJ3;Q8NEY1-7;Q8NEY1-4;Q8NEY1-3;Q8NEY1-2;Q8NEY1;Q8NEY1-5	Q8NEY1-7	1185	NAV1.1185.S.1	NAV1	-0.233048	0.729141	0.981006
Q9UPM8;Q9UPM8-2;H0YK95;H0YL95;H0YK94	AP4E1	-0.0946071	0.760876	0.973854			A0A0A0MRJ3;Q8NEY1-7;Q8NEY1-4;Q8NEY1-3;Q8NEY1-2;Q8NEY1;Q8NEY1-6;H0Y6F6;Q8NEY1-5	Q8NEY1-7	797	NAV1.797.S.1	NAV1	-1.20742	0.106262	0.879668
C9JC87;O00189;C9JWL4;C9IZL5;C9JMG3;H7C0A0;H7BZV3;F8WCR6;H0Y6K1;F8WDR3;F8WCC5	AP4M1	0.793717	0.241568	0.875935			A0A0A0MRJ3;Q8NEY1-7;Q8NEY1-4;Q8NEY1-3;Q8NEY1-2;Q8NEY1;Q8NEY1-6;H0Y6F6;Q8NEY1-5	Q8NEY1-7	760	NAV1.760.S.1	NAV1	-0.313346	0.619939	0.966918
Q9Y587;G3V4P7;G3V5J6;A0A5F9ZHV3;G3V3X7;A0A5F9ZI62;A0A5F9ZH42;Q9Y587-3;Q9Y587-4;Q9Y587-2	AP4S1	0.966829	0.283031	0.880434			A0A0A0MRJ3;Q8NEY1-7;Q8NEY1-4;Q8NEY1-3;Q8NEY1-2;Q8NEY1;Q8NEY1-6;H0Y6F6;Q8NEY1-5	Q8NEY1-7	672	NAV1.672.S.1	NAV1	0.445366	0.628821	0.967245
Q2VPB7	AP5B1	0.793991	0.0144145	0.833569			A0A0A0MRJ3;Q8NEY1-7;Q8NEY1-4;Q8NEY1-3;Q8NEY1-2;Q8NEY1;Q8NEY1-6	Q8NEY1-7	90	NAV1.90.S.1	NAV1	-0.434945	0.564133	0.956807
E7EQ45;Q9H0R1;Q9H0R1-2;H0YIY0;G3V3L4;G3V573;S4R311	AP5M1	0.665535	0.0651288	0.849076			A0A0A0MRJ3;Q8NEY1-7;Q8NEY1-4;H7BZD9;Q8NEY1-3;Q8NEY1-5	Q8NEY1-7	1152	NAV1.1152.S.1	NAV1	-1.98361	0.035887	0.864593
Q9NUS5;Q5JX74;A2A2L4	AP5S1	0.0668228	0.915946	0.993242			A0A0A0MRJ7;P12259	P12259	1067	F5.1067.S.1	F5	-0.783614	0.430594	0.936817
O43299;O43299-2;A0A3B3ISJ0;O43299-3;A0A3B3IS81;A0A3B3IRY2;A0A3B3ITJ1;A0A3B3IRY4;A0A3B3IU94	AP5Z1	0.75354	0.0606794	0.849076			A0A0A0MRJ7;P12259	P12259	859	F5.859.S.1	F5	2.42673	0.0510929	0.868812
O14727-4;O14727;C9JLV4;O14727-3;O14727-2;O14727-5;O14727-6;F8VNZ0	APAF1	-1.16968	0.00880647	0.833569			A0A0A0MRP6;B7ZLQ5;P28370-2;P28370;O60264	P28370-2	758	SMARCA5.758.S.1	SMARCA5	0.304155	0.547061	0.955429
O96018	APBA3	-0.659855	0.283411	0.880434			A0A0A0MRT6;Q8IZP0-2;Q8IZP0-4;Q8IZP0-3;Q8IZP0-5;Q8IZP0-6;Q8IZP0-9;Q8IZP0;B6VEX4;Q8IZP0-10;Q8IZP0-8;Q8IZP0-7;Q8IZP0-12;Q8IZP0-11	Q8IZP0-2	217	ABI1.217.S.1	ABI1	-0.927835	0.226462	0.896078
Q7Z5R6	APBB1IP	0.453164	0.323231	0.894092			A0A0A0MRT6;Q8IZP0-2;Q8IZP0-4;Q8IZP0-3;Q8IZP0-5;Q8IZP0-6;Q8IZP0-9;Q8IZP0;B6VEX4;Q8IZP0-10;Q8IZP0-8;Q8IZP0-7;Q8IZP0-12;Q8IZP0-11	Q8IZP0-2	220	ABI1.220.S.1	ABI1	-0.0640695	0.900191	0.993936
P25054;P25054-2;P25054-3;E9PFT7;A0A2Q2SV78;E7EMH9;R4GMU6;D6RFL6;H3BNH8	APC	-0.532696	0.401348	0.904335			A0A0A0MRT6;Q8IZP0-2;Q8IZP0-4;Q8IZP0-3;Q8IZP0-5;Q8IZP0-6;Q8IZP0-9;Q8IZP0;B6VEX4;Q8IZP0-10;Q8IZP0-8;Q8IZP0-7;Q8IZP0-12;Q8IZP0-11	Q8IZP0-2	226	ABI1.226.S.1	ABI1	-0.829622	0.134161	0.884405
C9JIF9;P13798;H7C393;H7C1U0;C9JLK2;F8WEH5;H0YFE5	APEH	-0.322273	0.574766	0.941824			A0A0A0MRT6;Q8IZP0-2;Q8IZP0-4;Q8IZP0-3;Q8IZP0-5;Q8IZP0-6;Q8IZP0-9;Q8IZP0;B6VEX4;Q8IZP0-10;Q8IZP0-8;Q8IZP0-7;Q8IZP0-12;Q8IZP0-11	Q8IZP0-2	178	ABI1.178.S.1	ABI1	-0.309925	0.388379	0.927397
P27695;G3V3M6;G3V5Q1;G3V3C7;A0A0C4DGK8;G3V5D9;H7C4A8;G3V359;G3V5M0;G3V3Y6;G3V2D9	APEX1	0.389803	0.485622	0.929064			A0A0A0MRT6;Q8IZP0-2;Q8IZP0-4;Q8IZP0-3;Q8IZP0-5;Q8IZP0-6;Q8IZP0-9;Q8IZP0;B6VEX4;Q8IZP0-10;Q8IZP0-8;Q8IZP0-7;Q8IZP0-12;Q8IZP0-11	Q8IZP0-2	182	ABI1.182.S.1	ABI1	-0.438524	0.511723	0.949966
Q9BZZ5-2;G3V1C3;Q9BZZ5;Q9BZZ5-6;Q9BZZ5-5;Q9BZZ5-1;Q9BZZ5-3;H0YER7;E9PQK6	API5	-0.0920584	0.780528	0.976599			A0A0A0MRW1;A0A0A0MRW2;Q5T593;A0A0A0MRW0;A0A0A0MRW3;Q8IW50-3;Q8IW50-2;Q8IW50-5;Q8IW50-6;Q8IW50-4;Q8IW50;A0A0A0MRV9;Q5T586;Q8IW50-7	Q8IW50-3	44	FAM219A.44.S.1	FAM219A	0.244058	0.641924	0.969231
Q96GX9;S4R3D6;Q96GX9-3	APIP	0.400361	0.433412	0.918172			A0A0A0MRY0;Q8WUA7-4;Q8WUA7;B0QYI1;Q8WUA7-3;Q8WUA7-2;F8WDP1	Q8WUA7-4	59	TBC1D22A.59.S.1	TBC1D22A	-0.536742	0.249203	0.901711
Q8IW19;F8WET0;E9PRH6	APLF	-0.356279	0.484709	0.928812			A0A0A0MRY0;Q8WUA7-4;Q8WUA7;B0QYI1;Q8WUA7-3;Q8WUA7-2;F8WDP1	Q8WUA7-4	85	TBC1D22A.85.S.1	TBC1D22A	0.519785	0.110862	0.879668
Q06481-3;Q06481-6;Q06481;Q06481-4;Q06481-2;Q06481-5;E9PQS3;E9PSC7;E9PK76	APLP2	-0.332327	0.64311	0.949673			A0A0A0MRY0;Q8WUA7-4;Q8WUA7;Q8WUA7-3;F8WDP1	Q8WUA7-4	120	TBC1D22A.120.S.1	TBC1D22A	-0.802436	0.0453348	0.868812
Q9HDC9;Q9HDC9-2;H0Y512	APMAP	-0.70561	0.189776	0.875935			A0A0A0MRZ1;E9PDK2;Q9H9P5;Q9H9P5-6	Q9H9P5	344	UNKL.344.S.1	UNKL	-0.365358	0.671772	0.974447
P02647;F8W696	APOA1	-2.02154	0.0255167	0.833569			A0A0A0MRZ6;Q99698;Q99698-2;Q99698-3	Q99698	154	LYST.154.S.1	LYST	NA	NA	NA
V9GYG9;V9GYM3;P02652;V9GYE3;V9GYC1;V9GYS1	APOA2	-2.49062	0.12491	0.867924			A0A0A0MRZ6;Q99698;Q99698-2;Q99698-3	Q99698	1054	LYST.1054.S.1	LYST	-0.350472	0.753423	0.984466
P06727	APOA4	-0.967531	0.024744	0.833569			A0A0A0MS08;P01857;A0A0A0MS07;P01860;A0A4W9A917	P01857	17	IGHG1.17.S.1	IGHG1	1.06031	0.248184	0.901711
P04114;A8MUN2;A0A669KB70	APOB	-0.91385	0.0283153	0.833569			F6X344;A0A0A0MS57;Q96JA4-2;Q96JA4;Q96JA4-5	Q96JA4-2	223	MS4A14.223.S.1	MS4A14	-0.524136	0.496884	0.949754
P31941;P31941-2	APOBEC3A	1.22948	0.286062	0.884022			A0A0A0MSA7;O43432;O43432-3;O43432-4;A0A0U1RQK7	O43432	1582	EIF4G3.1582.S.1	EIF4G3	-0.161917	0.667314	0.973979
Q9UH17;B0QYD3;Q9UH17-3;Q9UH17-2	APOBEC3B	0.479837	0.541944	0.936737			A0A0A0MSA7;O43432;O43432-3;A0A0U1RQK7	O43432	495	EIF4G3.495.S.1	EIF4G3	-0.343612	0.415901	0.933767
Q9NRW3	APOBEC3C	1.33657	0.0964948	0.852396			A0A0A0MSA7;O43432;O43432-3;O43432-4;A0A0U1RQK7	O43432	1409	EIF4G3.1409.S.1	EIF4G3	-0.297782	0.484007	0.948896
Q96AK3;Q6ICH2;A0A087WX48	APOBEC3D	0.687012	0.195553	0.875935			A0A0A0MSA7;O43432;O43432-3;O43432-2;A0A0U1RQK7	O43432	240	EIF4G3.240.S.1	EIF4G3	-0.274861	0.597649	0.962042
Q8IUX4;Q8IUX4-2;Q8IUX4-3	APOBEC3F	0.411347	0.611817	0.94451			A0A0A0MSA7;O43432;O43432-3;O43432-2;A0A0U1RQK7	O43432	230	EIF4G3.230.S.1	EIF4G3	-0.0767604	0.869537	0.991643
Q9HC16;Q9HC16-3	APOBEC3G	0.386808	0.584878	0.941824			A0A0A0MSA7;O43432;O43432-3;O43432-2;A0A0U1RQK7	O43432	232	EIF4G3.232.S.1	EIF4G3	-0.758206	0.324618	0.91556
A0A4V7I447;Q0VD83;Q0VD83-3	APOBR	-0.547487	0.404083	0.904765			A0A0A0MSA7	A0A0A0MSA7	737	EIF4G3.737.S.1	EIF4G3	-0.640604	0.403799	0.930826
K7ERI9;P02654;K7EJI9;K7ELM9;K7EPF9;K7EKP1	APOC1	-1.57575	0.0759845	0.849076			A0A0A0MSA7;O43432;O43432-3;O43432-4;A0A0U1RQK7	O43432	1131	EIF4G3.1131.S.1	EIF4G3	-0.218489	0.670174	0.974266
B0YIW2;P02656	APOC3	0.90086	0.338892	0.897283			A0A0A0MSB8;Q9UPT5-6;Q9UPT5;Q9UPT5-5	Q9UPT5-6	312	EXOC7.312.S.1	EXOC7	-0.192175	0.782868	0.986553
P55056	APOC4	0.418485	0.43406	0.918172			A0A0A0MSB8;Q9UPT5-6;Q9UPT5;Q9UPT5-1;Q9UPT5-5;Q9UPT5-2;A0A0A0MRE1;B4DJ07;Q9UPT5-4	Q9UPT5-6	250	EXOC7.250.S.1	EXOC7	0.207637	0.708227	0.97861
K7ER74;P02655;Q6P163;V9GYJ8	APOC4-APOC2	-1.03423	0.32579	0.896297			A0A0A0MSC0;Q9NR82-2;F8WEA4;A0A0A0MSD9;A0A0A0MRC8;Q9NR82;Q9NR82-7;Q9NR82-3;Q9NR82-6;A0A0A0MT07;Q9NR82-5;Q9NR82-4	Q9NR82-2	78	KCNQ5.78.S.1	KCNQ5	-0.398852	0.496184	0.949754
C9JF17;P05090;C9JX71;F8WBT9	APOD	0.376453	0.650769	0.951199			A0A0A0MSC0;Q9NR82-2	Q9NR82-2	404	KCNQ5.404.S.1	KCNQ5	-0.62923	0.316335	0.91556
P02649;H0Y7L5;E9PEV4;E7ERP7	APOE	0.0449864	0.930317	0.99377			A0A0A0MSC0;Q9NR82-2;F8WEA4;A0A0A0MSD9;A0A0A0MRC8;Q9NR82;Q9NR82-7;Q9NR82-3;Q9NR82-6;H0Y3Z0	Q9NR82-2	448	KCNQ5.448.S.1	KCNQ5	0.00543862	0.993599	0.999468
P02749;J3QRN2;J3QLI0;J3KS17	APOH	-0.65513	0.387824	0.90241			A0A0A0MSC0;Q9NR82-2;F8WEA4;A0A0A0MSD9;A0A0A0MRC8;Q9NR82;Q9NR82-7;Q9NR82-3;Q9NR82-6;A0A0A0MT07;Q9NR82-5	Q9NR82-2	798	KCNQ5.798.S.1	KCNQ5	-0.236537	0.576952	0.957225
Q9BQE5;E9PM95;B0QYK8	APOL2	0.175029	0.762354	0.973854			A0A0A0MSC0;Q9NR82-2;F8WEA4;A0A0A0MSD9;A0A0A0MRC8;Q9NR82;Q9NR82-7;Q9NR82-3;Q9NR82-6;A0A0A0MT07;Q9NR82-5	Q9NR82-2	822	KCNQ5.822.S.1	KCNQ5	-0.8682	0.117721	0.879668
J3KQL8	APOL2	-0.29946	0.605561	0.943999			A0A0A0MSC0;Q9NR82-2;F8WEA4;A0A0A0MSD9;A0A0A0MRC8;Q9NR82;Q9NR82-7;Q9NR82-3;Q9NR82-6;A0A0A0MT07;Q9NR82-5	Q9NR82-2	672	KCNQ5.672.S.1	KCNQ5	-1.34605	0.106912	0.879668
O95236;O95236-2;O95236-3	APOL3	-1.50323	0.123744	0.867704			A0A0A0MSC0;Q9NR82-2;F8WEA4;A0A0A0MSD9;A0A0A0MRC8;Q9NR82;Q9NR82-7;Q9NR82-3;Q9NR82-6;H0Y3Z0;H0Y6N7;P56696-2;P56696	Q9NR82-2	457	KCNQ5.457.S.1	KCNQ5	-0.706426	0.305215	0.915499
Q9BWW8	APOL6	-0.50759	0.382697	0.901734			B3KPJ4;A0A0A0MSI2;Q8IXK0-2;Q8IXK0-4;Q8IXK0;Q8IXK0-5;Q8IXK0-3	Q8IXK0-2	169	PHC2.169.S.1	PHC2	0.475381	0.52296	0.951528
H7C1U8;Q9BUR5-2;Q9BUR5;A0A0J9YWW6;G3V1B6	APOO	-1.17269	0.0802507	0.849076			A0A0A0MSJ9;Q15283-2;Q15283	Q15283-2	849	RASA2.849.S.1	RASA2	-0.293369	0.613218	0.96501
Q6UXV4;A0A087WYF7;A0A087WUX8	APOOL	-0.936835	0.098618	0.854416			A0A0A0MSJ9;Q15283-2;Q15283	Q15283-2	239	RASA2.239.S.1	RASA2	-0.409163	0.508166	0.949966
P05067-11;P05067-8;P05067;P05067-7;P05067-9;A0A0A0MRG2;E9PG40;P05067-4;P05067-6;P05067-3;P05067-5;P05067-10;H7C0V9;H7C2L2;P05067-2	APP	-0.20321	0.708979	0.962198			A0A0A0MSN6;Q6ULP2-8;Q6ULP2-6;Q6ULP2;Q6ULP2-9;B8ZZI9	Q6ULP2-8	837	AFTPH.837.S.1	AFTPH	0.47338	0.58069	0.958129
Q9UKG1;C9K0C4;C9JAB0	APPL1	-0.457436	0.354283	0.90022			A0A0A0MSN6;Q6ULP2-8;Q6ULP2-6;Q6ULP2;Q6ULP2-9;B8ZZI9	Q6ULP2-8	838	AFTPH.838.S.1	AFTPH	1.12131	0.0599813	0.873812
Q8NEU8;Q8NEU8-2;Q8NEU8-3;F8VXB0;H0YH86;F8VWV2;F8W124;F8VS86;F8VR68	APPL2	1.34734	0.013043	0.833569			A0A0A0MSN6;Q6ULP2-8;Q6ULP2-6;Q6ULP2;Q6ULP2-9;B8ZZI9	Q6ULP2-8	850	AFTPH.850.S.1	AFTPH	-0.575526	0.474475	0.94623
P07741;P07741-2;H3BQZ9;H3BQB1;H3BQF1;H3BSW3	APRT	0.881636	0.0973157	0.852396			A0A0A0MSN9;E9PD43;A0A0G2JI50;P18615;P18615-3;A0A0A0MT02	P18615	165	NELFE.165.S.1	NELFE	-0.3528	0.468011	0.944591
Q7Z2E3;Q7Z2E3-7;Q7Z2E3-5;C9J8U3;Q7Z2E3-4;Q7Z2E3-10;Q7Z2E3-8;A0A0A0MRW7;Q7Z2E3-11;Q7Z2E3-9;Q7Z2E3-13;A0A5F9ZGW5;Q7Z2E3-3;A0A5K1VW64;A0A5F9ZI51;Q7Z2E3-2;Q7Z2E3-6	APTX	0.508967	0.090778	0.849076			A0A0A0MSN9;P18615;P18615-3;P18615-4	P18615	281	NELFE.281.S.1	NELFE	0.206509	0.448727	0.941758
A0A494C115;K7N7A8;P29972-4;P29972-2;P29972-3;P29972;A0A494C1U4	AQP1	0.609784	0.684413	0.958724			A0A0A0MSN9;E9PD43;A0A0G2JI50;P18615;P18615-3;P18615-4;A0A0A0MT02;A2ABK4	P18615	37	NELFE.37.S.1	NELFE	0.343874	0.605018	0.964614
O60306;H0YLN9	AQR	0.154622	0.462818	0.925155			A0A0A0MSN9;E9PD43;P18615;P18615-3;P18615-4;A0A0A0MT02	P18615	249	NELFE.249.S.1	NELFE	-0.646901	0.349161	0.920283
P10398;Q96II5;P10398-2	ARAF	0.107898	0.710847	0.962238			A0A0A0MSN9;E9PD43;P18615;P18615-3;P18615-4;A0A0A0MT02	P18615	251	NELFE.251.S.1	NELFE	-0.713995	0.0385184	0.864712
Q96P48;Q96P48-3;Q96P48-4;E7EU13;Q96P48-1;Q96P48-2;Q96P48-7;A0A0A0MSJ2;Q96P48-5;F8WBT0;F5GWN4;H0YGD1;F5GWQ2	ARAP1	-0.720215	0.083643	0.849076			A0A0A0MSN9;E9PD43;A0A0G2JI50;P18615;P18615-3;P18615-4;A0A0A0MT02;A2ABK4	P18615	49	NELFE.49.S.1	NELFE	0.08129	0.844902	0.989468
P48444;B0YIW6;P48444-2;Q6P1Q5;E9PK34	ARCN1	0.35809	0.110186	0.861516			A0A0A0MSN9;E9PD43;A0A0G2JI50;P18615;P18615-3;P18615-4;A0A0A0MT02;A2ABK4	P18615	51	NELFE.51.S.1	NELFE	-0.395655	0.303772	0.914954
P84077;P61204;F5H423;P61204-2;F5H0C7;F5H1V1;F5H6T5;F8WDB3	ARF1	0.0311428	0.917034	0.993242			A0A0A0MSN9;E9PD43;A0A0G2JI50;P18615;P18615-3;P18615-4;A0A0A0MT02;A2ABK4	P18615	89	NELFE.89.S.1	NELFE	-1.11939	0.112253	0.879668
P18085;C9JPM4;C9JAK5;U3KQF2	ARF4	0.5484	0.0854069	0.849076			A0A0A0MSN9;E9PD43;A0A0G2JI50;P18615;P18615-3;P18615-4;A0A0A0MT02;A2ABK4	P18615	115	NELFE.115.S.1	NELFE	0.124261	0.655268	0.971809
P84085;C9J1Z8	ARF5	-0.496273	0.128333	0.867924			A0A0A0MSS3;Q8ND83-4;Q8ND83;A0A0C4DFN6;Q8ND83-2;X6RDJ2;X6RGK9;B7Z326;Q8ND83-3;C9JUW9	Q8ND83-4	261	SLAIN1.261.S.1	SLAIN1	-0.890096	0.16817	0.892559
P62330	ARF6	0.772696	0.141316	0.870061			A0A0A0MSU3;Q9H9A7	Q9H9A7	283	RMI1.283.S.1	RMI1	-0.277059	0.754877	0.984466
Q8N6T3;Q8N6T3-5;Q8N6T3-2;F8VWH9;Q8N6T3-4;F8W1U7;E5RHH7;Q8N6T3-3;E5RHT6;E5RHC5;H0YIQ0;F8VWB3;E5RGL6;E5RIU2	ARFGAP1	0.53711	0.11097	0.861516			A0A0A0MSU3;Q9H9A7	Q9H9A7	284	RMI1.284.S.1	RMI1	-0.671983	0.263695	0.904163
E9PN48	ARFGAP2	-0.515091	0.585701	0.941824			A0A0A0MSU3;Q9H9A7	Q9H9A7	292	RMI1.292.S.1	RMI1	0.0132336	0.979823	0.998836
Q8N6H7;G5E9L0;Q8N6H7-2;A0A0D9SF70;E9PQP3;E9PIY6;Q8N6H7-3;H0YDN9;E9PMU9;E9PK28;E9PJT7;H0YDX1;H0YF45;E9PMR9;E9PM63;E9PNY8;E9PM18	ARFGAP2	0.266909	0.36067	0.90022			A0A0G2JP84;A0A0A0MSZ8;A0A0G2JP25;C9JST2;A0A0G2JM43;Q8NHJ6-2;Q8NHJ6;A8MUE1;A0A0G2JPA9;A0A0G2JNA7;A0A0G2JPC7;A0A0G2JQ10;A0A0G2JM57;A0A0G2JML1	Q8NHJ6-2	318	LILRB4.318.S.1	LILRB4	-0.389	0.656332	0.97195
Q9NP61;Q9NP61-2;B0QYV8;B0QYV9	ARFGAP3	0.776557	0.0315721	0.833569			A0A0G2JP84;A0A0A0MSZ8;A0A0G2JP25;C9JST2;A0A0G2JM43;Q8NHJ6-2;Q8NHJ6;A8MUE1;A0A0G2JPA9;A0A0G2JNA7;A0A0G2JPC7;A0A0G2JQ10;A0A0G2JM57;A0A0G2JML1	Q8NHJ6-2	319	LILRB4.319.S.1	LILRB4	-0.72703	0.466221	0.944591
Q9Y6D6;E5RIF2;E5RHL7;E5RHZ1;E5RJN9	ARFGEF1	-0.564133	0.162712	0.875935			A0A0G2JP84;A0A0A0MSZ8;A0A0G2JP25;C9JST2;A0A0G2JM43;Q8NHJ6-2;Q8NHJ6;A0A0G2JP80;Q8NHL6-3;Q8NHL6-4;A0A0G2JLS4;A0A0G2JP64;A0A0G2JNQ6;D9IDM6;A0A0G2JQ15;Q8NHL6-2;Q8NHL6;A0A0G2JNM2;A0A0G2JQ44;A0A0G2JQ46;F6TER3;A0A087WSV6;D9IDM5;A0A0B4J1W1;A8MVE2;A0A087WSX8;A0A0G2JNE9;A0A0G2JMH7;A0A0G2JM84;A0A0G2JPU4;A0A0G2JMX5;A0A0G2JPC7;A0A0G2JQ10;A0A0G2JM57;A0A0G2JML1	Q8NHJ6-2	376	LILRB1.376.S.1	LILRB1	0.507372	0.524278	0.951658
Q9Y6D5	ARFGEF2	0.527237	0.124226	0.867704			A0A0G2JP84;A0A0A0MSZ8;A0A0G2JP25;C9JST2;A0A0G2JM43;Q8NHJ6-2;Q8NHJ6;A0A0G2JP80;Q8NHL6-3;Q8NHL6-4;A0A0G2JLS4;A0A0G2JP64;A0A0G2JNQ6;D9IDM6;A0A0G2JQ15;Q8NHL6-2;Q8NHL6;A0A0G2JNM2;A0A0G2JQ44;A0A0G2JQ46;F6TER3;A0A087WSV6;D9IDM5;A0A0B4J1W1;A8MVE2;A0A087WSX8;A0A0G2JNE9;A0A0G2JMH7;A0A0G2JM84;A0A0G2JPU4;A0A0G2JMX5;A0A0G2JPC7;A0A0G2JQ10;A0A0G2JM57;A0A0G2JML1	Q8NHJ6-2	379	LILRB1.379.S.1	LILRB1	-0.612016	0.634093	0.967646
Q5TH69;REV__H0YCE7;REV__E9PSD3;REV__O43427-2;REV__O43427	ARFGEF3	2.58586	0.00434543	0.833569			A0A0G2JP84;A0A0A0MSZ8;A0A0G2JP25;Q8NHJ6-2;Q8NHJ6;A8MUE1;A0A0G2JPA9;A0A0G2JNE9;A0A0G2JMH7;A0A0G2JM84;A0A0G2JPU4;A0A0G2JPC7;A0A0G2JQ10;A0A0G2JM57;A0A0G2JML1;F5H2I0	Q8NHJ6-2	416	LILRB4.416.S.1	LILRB4	-3.09789	0.189214	0.894377
P53367;P53367-3	ARFIP1	0.157068	0.550812	0.938318			A0A0A0MT33;Q9UPN6;Q9UPN6-2	Q9UPN6	617	SCAF8.617.S.1	SCAF8	-0.0558016	0.872271	0.991749
P53367-2	ARFIP1	0.4881	0.528157	0.936615			A0A0A0MT33;Q9UPN6;Q9UPN6-2	Q9UPN6	1242	SCAF8.1242.S.1	SCAF8	0.379379	0.529958	0.952157
A0A087X1E4;P53365;P53365-3;P53365-2;E9PRV8;E9PPY7	ARFIP2	0.649078	0.0769688	0.849076			A0A0A0MT33;Q9UPN6;Q9UPN6-2	Q9UPN6	779	SCAF8.779.S.1	SCAF8	-0.483672	0.231912	0.897334
Q13795;Q13795-3;Q13795-2;Q13795-4	ARFRP1	0.776164	0.0456449	0.849076			A0A2P0CTB1;A0A0A0MT35;A0A2P0CU24;A0A0A0MRV4;J3KPF5;J3KPF6	A0A2P0CTB1	7	PRXL2B.7.S.1	PRXL2B	-0.0164016	0.98765	0.999468
P05089;P05089-2;A0A5F9ZH78;A0A5F9ZGN6;P05089-3	ARG1	0.367204	0.582736	0.941824			A0A0A0MT49;A0A2R8YF80;A0A2R8YF58;A0A2R8Y7Y7;A0A2R8Y526;A0A2R8Y6V2;A0A2R8Y7R0;A0A2R8Y7S2;A0A2R8Y4P4;P51532-5;P51532-2;P51532-3;P51532-4;Q9HBD4;P51532;A0A2R8YGG3;A0A2R8Y440;A0A2R8YG32;A0A2R8Y7F3;A0A2R8Y4C5;A0A2R8Y6N0;A0A2R8YDA1;A0A2R8YGP5	P51532-5	613	SMARCA4.613.S.1	SMARCA4	-0.101965	0.80751	0.988873
Q9NWB6;Q9NWB6-2;Q9NWB6-3	ARGLU1	0.308718	0.460661	0.925155			A0A0A0MT49;A0A2R8YF80;A0A2R8YF58;A0A2R8Y7Y7;A0A2R8Y526;A0A2R8Y6V2;A0A2R8Y523;A0A2R8Y5K3;A0A2R8YFK5;K7EQF0;K7EP28;A0A2R8Y7S2;A0A2R8Y4P4;P51532-5;P51532-2;P51532-3;P51532-4;Q9HBD4;P51532;A0A2R8YGG3;A0A2R8Y440;A0A2R8YG32;A0A2R8Y7F3;A0A2R8Y4C5;A0A2R8Y6N0;A0A2R8YDA1	P51532-5	1384	SMARCA4.1384.S.1	SMARCA4	0.596345	0.49308	0.949684
Q07960;H0YE29;E9PNR6	ARHGAP1	-0.155844	0.628487	0.9449			A0A0A0MT49;A0A2R8YF80;A0A2R8YF58;A0A2R8Y7Y7;A0A2R8Y526;A0A2R8Y6V2;A0A2R8Y523;A0A2R8Y5K3;A0A2R8YFK5;K7EQF0;K7EP28;A0A2R8Y7S2;A0A2R8Y4P4;P51532-5;P51532-2;P51532-3;P51532-4;Q9HBD4;P51532;A0A2R8YGG3;A0A2R8Y440;A0A2R8YG32;A0A2R8Y7F3;A0A2R8Y4C5;A0A2R8Y6N0;A0A2R8YDA1	P51532-5	1388	SMARCA4.1388.S.1	SMARCA4	-1.20632	0.162487	0.890902
A1A4S6;H0Y8W5	ARHGAP10	-0.889006	0.589703	0.941824			A0A0A0MT49;A0A2R8YF80;A0A2R8YF58;A0A2R8Y7Y7;A0A2R8Y526;A0A2R8Y6V2;A0A2R8Y523;A0A2R8Y5K3;A0A2R8YFK5;K7EQF0;K7EP28;A0A2R8Y7S2;A0A2R8Y4P4;P51532-5;P51532-2;P51532-3;P51532-4;Q9HBD4;P51532;A0A2R8YGG3;A0A2R8Y440;A0A2R8YG32;A0A2R8Y7F3;A0A2R8Y4C5;A0A2R8Y6N0;A0A2R8YDA1	P51532-5	1349	SMARCA4.1349.S.1	SMARCA4	-0.0348751	0.962565	0.997693
Q1RLN5;Q8IWW6-3;Q8IWW6;Q8IWW6-4;Q8IWW6-2;H0Y5D8	ARHGAP12	0.837205	0.0413749	0.834946			A0A0A0MT49;A0A2R8YF80;A0A2R8YF58;A0A2R8Y7Y7;A0A2R8Y526;A0A2R8Y6V2;A0A2R8Y523;A0A2R8Y5K3;A0A2R8YFK5;K7EQF0;K7EP28;A0A2R8YF38;A0A2R8Y7S2;A0A2R8Y4P4;P51532-5;P51532-2;P51532-3;P51532-4;Q9HBD4;P51532;A0A2R8YGG3;A0A2R8Y440;A0A2R8YG32;A0A2R8Y7F3;A0A2R8Y4C5;A0A2R8Y6N0;A0A2R8YDA1	P51532-5	1419	SMARCA4.1419.S.1	SMARCA4	-0.23865	0.53116	0.952432
Q53QZ3;B8ZZK0;H7BZM0	ARHGAP15	-0.87348	0.141825	0.870061			A0A0A0MT49;A0A2R8YF80;A0A2R8YF58;A0A2R8Y7Y7;A0A2R8Y526;A0A2R8Y6V2;A0A2R8Y7R0;A0A2R8Y583;A0A2R8Y7S2;A0A2R8Y4P4;P51532-5;P51532-2;P51532-3;P51532-4;Q9HBD4;P51532;A0A2R8YGG3;A0A2R8Y440;A0A2R8YG32;A0A2R8Y7F3;A0A2R8Y4C5;A0A2R8Y6N0;A0A2R8YDA1;A0A2R8YGP5	P51532-5	695	SMARCA4.695.S.1	SMARCA4	-0.136888	0.763872	0.985194
Q68EM7;Q68EM7-6;Q68EM7-5;Q68EM7-4;C9IZD3;Q68EM7-7;I3L4P0;I3L1S9;I3L460;I3L4P6;I3L4Y5	ARHGAP17	-0.636411	0.366625	0.90022			A0A0A0MT49;A0A2R8YF80;A0A2R8YF58;A0A2R8Y7Y7;A0A2R8Y526;A0A2R8Y6V2;A0A2R8Y7R0;A0A2R8Y583;A0A2R8Y7S2;A0A2R8Y4P4;P51532-5;P51532-2;P51532-3;P51532-4;Q9HBD4;P51532;A0A2R8YGG3;A0A2R8Y440;A0A2R8YG32;A0A2R8Y7F3;A0A2R8Y4C5;A0A2R8Y6N0;A0A2R8YDA1;A0A2R8YGP5	P51532-5	699	SMARCA4.699.S.1	SMARCA4	-0.58458	0.219495	0.895067
Q8N392;Q8N392-2;E9PL26;J3KT69;Q9P2N2-2;Q9P2N2	ARHGAP18	0.108501	0.829321	0.98331			A0A0A0MT49;A0A2R8Y7S2;A0A2R8Y4P4;P51532-5;P51532-2;P51532-3;P51532-4;Q9HBD4;P51532;A0A2R8YGG3;A0A2R8Y440;A0A2R8Y4C5;A0A2R8YGP5	P51532-5	446	SMARCA4.446.S.1	SMARCA4	-1.44707	0.0441784	0.868812
Q14CB8-7;Q14CB8-6;Q14CB8;Q14CB8-2;Q14CB8-3;Q14CB8-5;R4GNI4;Q14CB8-4;R4GMS4	ARHGAP19	-1.43994	0.0414462	0.834946			A0A0A0MT72;Q9BSQ5-2;C9JUH3;Q9BSQ5-4;Q9BSQ5;Q9BSQ5-3	Q9BSQ5-2	414	CCM2.414.S.1	CCM2	0.128627	0.649683	0.970349
Q5T5U3;A0A1B0GV73;E7ESW5;A0A1B0GTZ9	ARHGAP21	0.142901	0.755846	0.97267			A0A0A0MT72;Q9BSQ5-2;C9JUH3;Q9BSQ5-4;Q9BSQ5;Q9BSQ5-3	Q9BSQ5-2	405	CCM2.405.S.1	CCM2	-0.414561	0.297016	0.91472
Q9P227;Q9P227-2;A0A087X0Z0;A0A087WTU4;A0A087X1W6;A0A087WZZ2;A0A087WXU2;A0A1B0GW11;H0Y5T2	ARHGAP23	0.88337	0.0649658	0.849076			A0A0A0MT72;Q9BSQ5-2;Q9BSQ5-4;Q9BSQ5;A0A3B3IRS0;E9PEC4	Q9BSQ5-2	202	CCM2.202.S.1	CCM2	0.311352	0.502482	0.949966
P42331-4;P42331-6;P42331-5;H7C4P1;C9JB56;P42331-2;B7Z8K7;F8WDF6	ARHGAP25	-0.589639	0.150307	0.874907			A0A0A0MT72;Q9BSQ5-2;Q9BSQ5-4;Q9BSQ5;A0A3B3IRS0;E9PEC4	Q9BSQ5-2	185	CCM2.185.S.1	CCM2	0.178451	0.700912	0.977702
Q9UNA1-2;Q9UNA1;A0A2R8YGB3;A0A2R8Y5C0;A0A2R8YDK5;H0Y4P9;H0Y835;C9J6V4;H7C3P8;H7C1J1	ARHGAP26	-0.677016	0.164446	0.875935			A0A0A0MT72;Q9BSQ5-2;C9JUH3;Q9BSQ5-4;Q9BSQ5;Q9BSQ5-3	Q9BSQ5-2	308	CCM2.308.S.1	CCM2	-0.719162	0.0561497	0.872448
Q6ZUM4;E9PIR1;Q6ZUM4-3;Q6ZUM4-4	ARHGAP27	-0.394097	0.192369	0.875935			A0A0A0MTD9;A0A0A0MTE6;F5H2S8;E9PMT0;A0A0B4J1S7;Q9Y2R2-6;Q9Y2R2-3;Q9Y2R2;Q9Y2R2-2;Q9Y2R2-4	Q9Y2R2-6	423	PTPN22.423.S.1	PTPN22	-0.606922	0.303819	0.914954
Q7Z6I6;A0A0A0MRJ8;Q7Z6I6-3;A0A0A0MRJ9;Q7Z6I6-2;Q7Z6I6-4;E9PLT5;H0Y3H0;A7KAX9-3	ARHGAP30	-0.224837	0.614498	0.94451			A0A0A0MTD9;A0A0A0MTE6;F5H2S8;E9PMT0;A0A0B4J1S7;Q9Y2R2-6;Q9Y2R2-3;Q9Y2R2;Q9Y2R2-2;Q9Y2R2-4	Q9Y2R2-6	198	PTPN22.198.S.1	PTPN22	-0.856345	0.108395	0.879668
Q2M1Z3;C9J652	ARHGAP31	-0.514608	0.237942	0.875935			A0A0A0MTD9;A0A0A0MTE6;F5H2S8;E9PMT0;A0A0B4J1S7;Q9Y2R2-6;Q9Y2R2-3;Q9Y2R2;Q9Y2R2-2;Q9Y2R2-4	Q9Y2R2-6	322	PTPN22.322.S.1	PTPN22	1.10445	0.316032	0.91556
Q9NRY4	ARHGAP35	0.0554369	0.870548	0.98784			A0A0A0MTG6;Q12770-2;Q12770;Q12770-4	Q12770-2	563	SCAP.563.S.1	SCAP	-0.0694408	0.845384	0.989468
P98171;P98171-2;E7EQN5;E9PCM6;A0A0B4J1X7;S4R314;S4R352;C9JLA8;C9J5M2;H7C2Z8;F8WAR0;H7C3K8;H7C3G3;H7C120;A0A2R8YE00;A0A2R8Y4P6	ARHGAP4	-1.03905	0.0582195	0.849076			A0A0A0MTH3;Q13418;Q13418-3	Q13418	186	ILK.186.S.1	ILK	0.722324	0.237654	0.898596
A6NI28;E9PJK4;H0YEJ7;H0YDU1	ARHGAP42	-0.582974	0.184031	0.875935			A0A0A0MTH3;Q13418;Q13418-3;Q13418-2	Q13418	232	ILK.232.S.1	ILK	0.14358	0.716435	0.979087
Q92619;K7EM85;K7ES98;Q92619-2;F5H1R4;K7ES92;K7EQA4;A0A087X1A3;K7EM55;REV__Q6ZUB0;REV__P0C874	ARHGAP45	-0.509644	0.168322	0.875935			A0A0A0MTL6;Q6ZS17-2;Q6ZS17-3;Q6ZS17-4;Q6ZS17;H3BSV5;H3BMG9;H3BQI5;H3BU12;H3BS40;H3BUP6;H3BV02	Q6ZS17-2	22	RIPOR1.22.S.1	RIPOR1	0.0830428	0.901635	0.993936
Q13017-2;Q13017;A0A0A0MSK6;H0YK04;Q13017-3;Q13017-4;G3V360;G3V444	ARHGAP5	0.164784	0.789764	0.979186			A0A0A0MTM3;Q99967-2;Q99967	Q99967-2	212	CITED2.212.S.1	CITED2	0.769067	0.293975	0.91455
O43182-4;O43182;H7BYE6;B4DN07;O43182-5;O43182-2;O43182-3	ARHGAP6	0.918907	0.181946	0.875935			J3KNE4;A0A0A0MTP3;Q99550-2;Q99550;H0YG46;U3KQJ0	Q99550-2	874	MPHOSPH9.874.S.1	MPHOSPH9	0.34927	0.413857	0.933767
Q9BRR9-2;R4GN15;Q9BRR9-5;Q9BRR9;Q9BRR9-4;Q9BRR9-3;F8VW89;H0YI36;H0YI33;F8VR90;F8W1N6;F8VQR0;F8VQY5	ARHGAP9	-0.82174	0.116718	0.861516			J3KNE4;A0A0A0MTP3;Q99550-2;Q99550;H0YFS3	Q99550-2	267	MPHOSPH9.267.S.1	MPHOSPH9	-0.148096	0.706008	0.978443
P52565;J3KTF8;J3QQX2;J3KRY1;P52565-2;J3KRE2;J3KS60	ARHGDIA	0.451017	0.13954	0.869233			J3KNE4;A0A0A0MTP3;Q99550-2;Q99550;H0YG46;U3KQJ0	Q99550-2	937	MPHOSPH9.937.S.1	MPHOSPH9	-1.58242	0.151128	0.88687
P52566;F5H3P3;F5H6Q0;F5H2R5	ARHGDIB	-0.472476	0.432359	0.918172			J3KNE4;A0A0A0MTP3;Q99550-2;Q99550;H0YG46;U3KQJ0	Q99550-2	951	MPHOSPH9.951.S.1	MPHOSPH9	0.16497	0.783015	0.986631
M0QZR4;Q92888;Q92888-2;M0QYC1;M0QYS3;M0QZH8;M0QXV6;M0R3H5;REV__Q9BZR6;REV__H7C0V4;REV__H7C215	ARHGEF1	-0.46169	0.226496	0.875935			A0A0A0MTP7;Q99590;F8VXG7;Q99590-2	Q99590	338	SCAF11.338.S.1	SCAF11	-0.627583	0.209251	0.895067
O15085;O15085-2	ARHGEF11	-0.59743	0.322987	0.894029			A0A0A0MTP7;Q99590;F8VXG7;Q99590-2	Q99590	882	SCAF11.882.S.1	SCAF11	-0.963869	0.268258	0.904163
Q9NZN5-2	ARHGEF12	-0.71497	0.0839488	0.849076			A0A0A0MTP7;Q99590;F8VXG7;Q99590-2	Q99590	796	SCAF11.796.S.1	SCAF11	0.569719	0.335222	0.916746
Q6ZSZ5;Q6ZSZ5-6;Q6ZSZ5-5;A0A590UK10;A0A3B3IPE9;A0A087WZG4;Q6ZSZ5-1;Q6ZSZ5-2;M0QZS0;A0A0A6YYC8;A0A5F9ZHI8;M0R125	ARHGEF18	-0.970517	0.0638227	0.849076			A0A0A0MTP7;Q99590;F8VXG7;Q99590-2	Q99590	798	SCAF11.798.S.1	SCAF11	0.173836	0.728633	0.981006
Q92974-2;Q92974;V9GYM8;A0A5F9ZI21;Q92974-3;Q5VY93;V9GZ14;V9GYG5;V9GYF5;V9GZ58	ARHGEF2	0.0336498	0.947051	0.99377			A0A0A0MTP7;Q99590;F8VXG7;Q99590-2	Q99590	961	SCAF11.961.S.1	SCAF11	0.203032	0.695285	0.977537
Q8TER5;Q8TER5-4;Q8TER5-3;Q8TER5-2;G3V485;G3V3N2;G3V5C1	ARHGEF40	0.055013	0.936065	0.99377			A0A0A0MTP7;Q99590;F8VXG7;Q99590-2	Q99590	963	SCAF11.963.S.1	SCAF11	0.25914	0.507566	0.949966
A0A2R8YF49;A0A2R8YFR7;H0Y895;Q12774-2;A0A5F9ZGZ6;C9J591	ARHGEF5	0.151117	0.815749	0.979935			A0A0A0MTP7;Q99590;F8VXG7;Q99590-2	Q99590	588	SCAF11.588.S.1	SCAF11	0.102332	0.931027	0.994974
Q15052	ARHGEF6	-0.469769	0.476656	0.927043			A0A0A0MTP7;Q99590;F8VXG7	Q99590	310	SCAF11.310.S.1	SCAF11	-1.22086	0.244894	0.898903
Q14155-1;Q14155-5	ARHGEF7	0.232037	0.382333	0.901734			A0A0A0MTP7;Q99590;F8VXG7;Q99590-2	Q99590	816	SCAF11.816.S.1	SCAF11	0.00377065	0.989845	0.999468
O14497;O14497-2;H0Y488;A0A1B0GTU5;O14497-3;A0A087WUV6;H0YEW5;H0YCU6	ARID1A	-0.241184	0.423846	0.913524			A0A0A0MTP7;Q99590;F8VXG7;Q99590-2	Q99590	818	SCAF11.818.S.1	SCAF11	-0.508865	0.244899	0.898903
A0A6Q8NVI4;A0A3F2YNW7;Q8NFD5-4;A0A1B0GVK1;A0A1B0GTJ8;A0A1B0GWJ2;A0A1B0GV63;H0Y2R3;A0A1B0GTI6;A0A6I8PTU7;A0A1B0GU09;A0A1B0GUG2;A0A1B0GUC6;A0A1B0GV92;A0A1B0GU65;A0A1B0GTE8;A0A1B0GVH0	ARID1B	-0.475673	0.265701	0.876232			A0A0A0MTP7;Q99590;F8VXG7;Q99590-2	Q99590	392	SCAF11.392.S.1	SCAF11	-0.72642	0.331089	0.91556
Q68CP9;Q68CP9-3;F8WCU9;F8W108;F8VWP4;A0A087WY37	ARID2	-0.160029	0.60927	0.944323			A0A0A0MTP7;Q99590;F8VXG7;Q99590-2	Q99590	393	SCAF11.393.S.1	SCAF11	0.144623	0.84744	0.989468
Q99856;K7EJ04;H0YFY1;A6NKF2	ARID3A	0.172895	0.807368	0.979712			A0A0A0MTP7;Q99590;F8VXG7;Q99590-2	Q99590	687	SCAF11.687.S.1	SCAF11	-0.343749	0.545429	0.955286
Q8IVW6-4;Q8IVW6;Q8IVW6-3;H3BQ92	ARID3B	-0.322158	0.444305	0.920023			A0A0A0MTP7;Q99590;F8VXG7;Q99590-2	Q99590	533	SCAF11.533.S.1	SCAF11	-0.50881	0.46182	0.942964
P29374;P29374-2;H7C485;C9J1W3;F8WAR5;C9JIF4	ARID4A	0.150169	0.676659	0.957501			A0A0A0MTP7;Q99590;F8VXG7;Q99590-2	Q99590	953	SCAF11.953.S.1	SCAF11	-1.53958	0.0556413	0.871971
Q4LE39;Q4LE39-2;Q4LE39-3;Q4LE39-4;H7C5R6;X6RCR8;H0Y7Y8	ARID4B	0.0658803	0.841131	0.98331			A0A0A0MTP7;Q99590;F8VXG7;Q99590-2	Q99590	405	SCAF11.405.S.1	SCAF11	-0.511138	0.161967	0.890902
Q14865;Q14865-2;Q14865-3	ARID5B	0.595533	0.480233	0.927043			A0A0A0MTP7;Q99590;F8VXG7;Q99590-2	Q99590	413	SCAF11.413.S.1	SCAF11	-0.566097	0.329147	0.91556
Q9Y4X5;A0A087WT96;H3BSK4	ARIH1	0.198167	0.545284	0.937242			A0A0A0MTP7;Q99590;F8VXG7;Q99590-2	Q99590	608	SCAF11.608.S.1	SCAF11	-0.189853	0.507472	0.949966
O95376;C9JZ71;C9JBC5	ARIH2	0.305112	0.495313	0.929787			A0A0A0MTP7;Q99590;F8VXG7;Q99590-2	Q99590	771	SCAF11.771.S.1	SCAF11	0.4098	0.584344	0.959823
P40616-2;P40616;B4DZG7;F8VYN9;F8W1Z8;F8VP99;F8VP63	ARL1	0.512188	0.165716	0.875935			A0A0A0MTP7;Q99590;F8VXG7;Q99590-2	Q99590	776	SCAF11.776.S.1	SCAF11	-0.256586	0.4792	0.947638
Q8N8R7;E9PRK7	ARL14EP	-0.156122	0.599432	0.943633			A0A0A0MTP7;Q99590;F8VXG7;Q99590-2	Q99590	902	SCAF11.902.S.1	SCAF11	0.566132	0.51826	0.950928
A0A087WUW9;Q9NXU5;A0A0B4J222;R4GN67	ARL15	-1.39815	0.112057	0.861516			A0A0A0MTR7;Q63HN8-5;Q63HN8	Q63HN8-5	82	RNF213.82.S.1	RNF213	0.414283	0.468229	0.944591
P36404;V9GYD0;P36404-2	ARL2	-0.180718	0.698473	0.960919			A0A0A0MTR7;Q63HN8-5;Q63HN8	Q63HN8-5	88	RNF213.88.S.1	RNF213	-1.12377	0.239658	0.898882
Q9Y2Y0-2;Q9Y2Y0;H3BU49;H3BM52	ARL2BP	-0.10857	0.825331	0.98331			A0A0A6YYG7;Q6IBW4;Q6IBW4-4;Q6IBW4-2;E5RJN3	Q6IBW4	282	NCAPH2.282.S.1	NCAPH2	-1.56254	0.0327231	0.864593
P36405	ARL3	0.747924	0.190429	0.875935			A0A0A6YYG7;Q6IBW4;Q6IBW4-4;Q6IBW4-2;E5RJN3	Q6IBW4	284	NCAPH2.284.S.1	NCAPH2	-0.469224	0.397589	0.929463
Q9Y689;Q9Y689-2;F8WER2	ARL5A	-0.173019	0.667046	0.955152			A0A0A6YYG7;Q6IBW4;Q6IBW4-4;Q6IBW4-2;E5RJN3;Q6IBW4-5	Q6IBW4	208	NCAPH2.208.S.1	NCAPH2	-0.669511	0.205944	0.89492
Q9H0F7;Q9H0F7-2;A0A0J9YXT0;C9IZ13;H7C5H6	ARL6	-0.359161	0.379083	0.901174			A0A0A6YYI3;Q9NQ55-2;Q9NQ55;Q9NQ55-3;A0A0B4J1V8;H7C446;A8MV53	Q9NQ55-2	359	PPAN-P2RY11.359.S.1	PPAN-P2RY11	-0.0840265	0.82031	0.988886
H3BN98;H3BPJ2;Q15041-2;Q15041;Q15041-3	ARL6IP1	-0.831166	0.317329	0.893121			A0A0A6YYI3;Q9NQ55-2;Q9NQ55;Q9NQ55-3;A0A0B4J1V8;A8MV53;C9J3W3	Q9NQ55-2	238	PPAN-P2RY11.238.S.1	PPAN-P2RY11	0.0676826	0.841832	0.989215
Q66PJ3;Q66PJ3-6;A0A0A0MTG7	ARL6IP4	-0.152248	0.600358	0.943633			A0A0A6YYI3;Q9NQ55-2;Q9NQ55;Q9NQ55-3;A0A0B4J1V8;H7C446;A8MV53	Q9NQ55-2	347	PPAN-P2RY11.347.S.1	PPAN-P2RY11	-0.108464	0.920766	0.994632
Q66PJ3-2;Q66PJ3-5	ARL6IP4	-0.509149	0.248796	0.875935			Q96HJ9-2;A0A0A6YYJ8;Q9Y383-2;Q9Y383-3;Q9Y383	Q96HJ9-2	413	LUC7L2.413.S.1	LUC7L2	0.450728	0.344841	0.920283
Q66PJ3-3;Q66PJ3-4	ARL6IP4	1.0373	0.0553576	0.849076			Q96HJ9-2;A0A0A6YYJ8;Q9Y383-2;Q9Y383-3;Q9Y383	Q96HJ9-2	424	LUC7L2.424.S.1	LUC7L2	-0.933047	0.461038	0.942964
O75915;F8WF90;C9JQU6;F8WF33	ARL6IP5	-0.738239	0.110038	0.861516			Q96HJ9-2;A0A0A6YYJ8;Q9Y383-2;Q9Y383-3;Q9Y383	Q96HJ9-2	436	LUC7L2.436.S.1	LUC7L2	0.0676705	0.856485	0.990244
Q8N6S5	ARL6IP6	-0.75544	0.275176	0.880218			Q96HJ9-2;A0A0A6YYJ8;Q9Y383-2;Q9Y383-3;Q9Y383	Q96HJ9-2	449	LUC7L2.449.S.1	LUC7L2	-0.587431	0.294622	0.91455
Q96BM9;A0A087X2J2	ARL8A	-0.949525	0.0400457	0.833569			Q96HJ9-2;A0A0A6YYJ8;Q9Y383-2;Q9Y383-3;Q9Y383	Q96HJ9-2	450	LUC7L2.450.S.1	LUC7L2	-1.09997	0.0206639	0.864593
Q9NVJ2;Q9NVJ2-2	ARL8B	-0.384811	0.403254	0.904765			P57737-3;A0A0A6YYL4;I3L442;P57737;P57737-4;P57737-2	P57737-3	879	CORO7.879.S.1	CORO7	0.439009	0.512828	0.949966
Q9NVT9;E5RJ86;E5RHK3;E9PR92	ARMC1	0.16674	0.612209	0.94451			P57737-3;A0A0A6YYL4;I3L442;P57737;P57737-4;P57737-2	P57737-3	880	CORO7.880.S.1	CORO7	0.379819	0.631025	0.967245
Q8N2F6-4;Q8N2F6-2;Q8N2F6-6;Q8N2F6-5	ARMC10	-0.616013	0.474683	0.927043			P57737-3;A0A0A6YYL4;I3L167;I3L359;I3L2Y6;I3L1G9;I3NI06;I3L1M1;P57737;P57737-4;P57737-2	P57737-3	21	CORO7.21.S.1	CORO7	1.49288	0.0448961	0.868812
Q8N2F6-3;Q8N2F6;A0A0J9YWR7;H7BXQ8;A0A0J9YXE4;C9J5N7;H7C2M7;A0A0J9YXV5;A0A0J9YY38;H7BXM8	ARMC10	-0.819718	0.0867577	0.849076			P57737-3;A0A0A6YYL4;Q9Y3D7;I3L0X9;I3L3T0;I3L1U7	P57737-3	972	CORO7.972.S.1	CORO7	-0.998742	0.073759	0.879668
J3KQ26;Q96C12;H3BS74;Q96C12-4;Q96C12-2;Q96C12-3	ARMC5	-0.0339985	0.955527	0.994784			P57737-3;A0A0A6YYL4;Q9Y3D7;I3L0X9;I3L3T0;I3L1U7	P57737-3	992	CORO7.992.S.1	CORO7	0.112747	0.92011	0.994632
Q6NXE6-2;Q6NXE6;B4E1N1;H0YH65;H0YGL0;F5H4P3;F5GWV0;F5H2X2;F5H2K4;F5H3X1;F5H052;H0YGQ5;F5H6J3;F5GZP0	ARMC6	-0.70712	0.0494325	0.849076			P57737-3;A0A0A6YYL4;I3L167;E7EP81;P57737;P57737-4;P57737-2	P57737-3	462	CORO7.462.S.1	CORO7	1.73038	0.137173	0.884405
Q8IUR7-7;Q8IUR7;Q8IUR7-8;C9J2I1;C9JBY2;C9JAA7	ARMC8	0.241871	0.396258	0.90241			P57737-3;A0A0A6YYL4;I3L167;E7EP81;P57737;P57737-4;P57737-2	P57737-3	465	CORO7.465.S.1	CORO7	0.282309	0.746202	0.983484
Q7L311;Q5H9E0;Q5H9E1;Q5H9D7;A0A1B0GXK8;A0A0B4J1X4	ARMCX2	1.02454	0.0946471	0.849076			P57737-3;A0A0A6YYL4;P57737;P57737-4;P57737-2	P57737-3	518	CORO7.518.S.1	CORO7	0.0088568	0.99078	0.999468
Q9UH62;H3BV87;H3BM63	ARMCX3	0.120944	0.840432	0.98331			A0A0B4J1R6;P29401;P29401-2;E9PFF2	P29401	295	TKT.295.S.1	TKT	-0.047956	0.892556	0.993112
Q5T2E6;Q5T2E6-2;Q5T2E7	ARMH3	0.091156	0.750612	0.971803			A0A0B4J1R7;Q96B45	Q96B45	45	BORCS7-ASMT.45.S.1	BORCS7-ASMT	-0.653178	0.266625	0.904163
Q9H993;F5GZY1	ARMT1	-0.0935781	0.840465	0.98331			A0A0B4J1S8;Q9UBF8;A0A0A0MSL0;Q9UBF8-2	Q9UBF8	258	PI4KB.258.S.1	PI4KB	0.83973	0.227708	0.896305
P27540-3;P27540;P27540-4;P27540-2;A6NGV6	ARNT	-0.0955741	0.747135	0.971803			A0A0B4J1S8;Q9UBF8;A0A0A0MSL0;Q9UBF8-2	Q9UBF8	266	PI4KB.266.S.1	PI4KB	-0.538393	0.275582	0.908719
A0A1W2PNV4;E9PF58	ARPC1A	-0.026772	0.932986	0.99377			A0A0B4J1S8;Q9UBF8;Q9UBF8-3;F8W860;Q9UBF8-2	Q9UBF8	428	PI4KB.428.S.1	PI4KB	-0.134636	0.615639	0.965616
Q92747;Q92747-2	ARPC1A	-0.0100535	0.985033	0.998464			A0A0B4J1S8;Q9UBF8;Q9UBF8-3;F8W860;Q9UBF8-2	Q9UBF8	511	PI4KB.511.S.1	PI4KB	-0.404018	0.357469	0.921251
O15143;C9JEY1;C9K057;F8VXW2;C9JBJ7;C9JTT6;F8WEB3	ARPC1B	-0.047896	0.90975	0.993242			A0A0B4J1S8;Q9UBF8	Q9UBF8	294	PI4KB.294.S.1	PI4KB	0.176273	0.786474	0.98737
O15144;C9JTV5;G5E9J0;G5E9S7	ARPC2	-0.0764049	0.814903	0.979712			A0A0B4J1S8;Q9UBF8;Q9UBF8-2	Q9UBF8	277	PI4KB.277.S.1	PI4KB	0.261401	0.466573	0.944591
O15145;F8VR50;C9JZD1	ARPC3	-0.355559	0.383538	0.901819			A0A0B4J1S8;Q9UBF8;Q9UBF8-2	Q9UBF8	275	PI4KB.275.S.1	PI4KB	-0.294441	0.541619	0.954033
P59998;F8WCF6;P59998-3;F8WDD7;A0A0A6YYG9;P59998-2;H7C0A3;P59998-4;R4GN08;F8WE39;F8WDW3	ARPC4	-0.337698	0.367198	0.90022			A0A0B4J1S9;Q8N228-2;Q8N228;Q8N228-3	Q8N228-2	216	SCML4.216.S.1	SCML4	-1.34955	0.0346073	0.864593
O15511;B1ALC0;O15511-2	ARPC5	-0.230906	0.610727	0.94451			A0A0B4J1V9;Q9NRZ9-3;Q9NRZ9-2;Q9NRZ9;Q9NRZ9-6;Q9NRZ9-5;Q9NRZ9-4;Q9NRZ9-8;Q9NRZ9-7;B1ALG6;Q9NRZ9-9	Q9NRZ9-3	115	HELLS.115.S.1	HELLS	-0.776487	0.263566	0.904163
Q9BPX5	ARPC5L	-0.332109	0.327268	0.896704			O75448;O75448-2;A0A0B4J1W0;F5GY88;H0YEG1	O75448	862	MED24.862.S.1	MED24	-0.412587	0.382332	0.926238
P56211;H3BMD8;P56211-2;H3BQ52;H3BTD3	ARPP19	0.0395322	0.919569	0.99343			O75448;O75448-2;A0A0B4J1W0;F5GY88;H0YEG1	O75448	863	MED24.863.S.1	MED24	-0.628463	0.2584	0.904086
P49407-2;P49407;E9PM35;H0YET9	ARRB1	-0.531329	0.52345	0.935046			O75448;O75448-2;A0A0B4J1W0;F5GY88;H0YEG1	O75448	873	MED24.873.S.1	MED24	0.435463	0.34531	0.920283
P32121;P32121-3;P32121-4;P32121-5;P32121-2;I3L412;K7ENA6;Q68DZ5;I3L0V6	ARRB2	-0.630282	0.180311	0.875935			A0A0B4J1W3;Q9BXJ9	Q9BXJ9	588	NAA15.588.S.1	NAA15	0.395497	0.309804	0.91556
Q5T370;Q8N5I2;Q5T371;F2Z3I4	ARRDC1	0.154582	0.594817	0.942974			A0A0B4J1W3;Q9BXJ9	Q9BXJ9	855	NAA15.855.S.1	NAA15	0.198472	0.491812	0.949486
A0A0C4DFZ2;P15289;P15289-2	ARSA	1.01704	0.0896095	0.849076			A0A0B4J269;Q13509;Q5JP53;P07437;G3V5W4;G3V2R8;G3V3R4;G3V2N6;Q13885;Q9BVA1	Q13509	75	TUBB.75.S.1	TUBB	0.807641	0.244707	0.898903
P15848;P15848-2;A0A2U3U034;D6RDH0;Q5FYB1-2;Q5FYB1	ARSB	0.441383	0.11068	0.861516			A0A0B4J269;Q13509;Q13509-2;G3V2A3;M0QYM7;M0R042;P04350;M0R2D3	Q13509	168	.168.S.1		1.49915	0.185646	0.894377
Q13510-2;Q13510;A0A1B0GTM3;A0A1B0GUA4;A0A1B0GW68;A0A1B0GUH5;E7EMM4;A0A1B0GTZ5;A0A1B0GTP7;A0A1B0GUE3;A0A1B0GUG1;A0A1B0GUW4;Q13510-3;A0A1B0GV06;A0A1B0GVG2;A0A1B0GU62;A0A1B0GUB3;A0A1B0GVE7;A0A1B0GW48;A0A1B0GUJ3;A0A1B0GV95;A0A1B0GW66;A0A1B0GVC9;A0A1B0GV88	ASAH1	0.0721518	0.886072	0.989202			A0A0B4J269;Q13509;Q13509-2;G3V2A3;M0QYM7;M0R042;P04350;M0R2D3	Q13509	172	.172.S.1		1.34889	0.263273	0.904163
A0A0A0MRE5;Q9ULH1;Q9ULH1-2;H0YBF7;H0YBM4;E5RHD7;E5RFD9	ASAP1	0.0252428	0.959523	0.994784			A0A0B4J269;Q13509;Q13509-2;P04350;Q9BUF5;K7ESM5	Q13509	339	.339.S.1		-0.488859	0.515719	0.949966
O43150;O43150-2;A0A286YFG8	ASAP2	0.702826	0.439991	0.919412			A0A0B4J2C2;F8WF49;A0A087X246;A0A087WWE6	A0A0B4J2C2	9	DLGAP4.9.S.1	DLGAP4	0.470263	0.444211	0.941056
H7BYZ6;Q9Y575;Q9Y575-3;Q9Y575-2	ASB3	-1.3	0.0466174	0.849076			A0A0B4J2C2;Q9Y2H0-3;Q9Y2H0;Q9Y2H0-1	Q9Y2H0-3	434	DLGAP4.434.S.1	DLGAP4	0.0086162	0.985123	0.999369
A0A5F9ZHP1;Q8N9N2-2;A0A5F9ZH79;Q8N9N2;H0YCB3;A0A5F9ZI37;A0A5K1VW55;A0A5F9ZI10;H0YE76;E9PQZ6;H0YER2;E9PM82;E9PKM6;E9PL92;E9PR40;A0A5F9ZGP6;H0YE79;E7EQL6;A0A087WWM6;E9PQ44;E9PJM2;C9JIW4;O43272-2;O43272-1;O43272	ASCC1	-0.126822	0.731804	0.966242			A0A0B4J2C2;F8WF49;A0A087X246;A0A087WWE6;Q9Y2H0-3;Q9Y2H0;Q9Y2H0-1	Q9Y2H0-3	205	DLGAP4.205.S.1	DLGAP4	-0.0737443	0.926249	0.994632
Q9H1I8;Q9H1I8-3;B1AH59;Q9H1I8-2;H7C3Y4;F2Z2W4;F8WAQ6	ASCC2	-0.231155	0.43314	0.918172			A0A0B4J2C2;F8WF49;A0A087X246;A0A087WWE6	A0A0B4J2C2	2	DLGAP4.2.S.1	DLGAP4	-2.37797	0.194068	0.894377
Q8N3C0;Q8N3C0-4;E5RFZ0;J3KNJ4	ASCC3	-0.248653	0.482107	0.927043			P57059;A0A0B4J2F2	P57059	575	SIK1.575.S.1	SIK1	1.03244	0.112809	0.879668
L0R819;U3KQP1;U3KQP6;U3KQ49	ASDURF	-0.261167	0.481948	0.927043			P57059;A0A0B4J2F2	P57059	534	SIK1.534.S.1	SIK1	0.536418	0.240574	0.898903
Q9Y294	ASF1A	-0.0137745	0.969133	0.996626			A0A0B4J2G4;Q15345;Q15345-3;A0A087X0S7;A0A0C4DH00;A0A087WTU1	Q15345	276	LRRC41.276.S.1	LRRC41	0.842115	0.124238	0.879668
Q9NVP2;K7ES22;K7EIL9;K7ELW9	ASF1B	-0.758842	0.369893	0.90022			A0A0B4J2G4;Q15345;Q15345-3;A0A087X0S7;A0A0C4DH00;A0A087WTU1	Q15345	281	LRRC41.281.S.1	LRRC41	0.757825	0.0788488	0.879668
Q9NR48;Q9NR48-2;F8VWK7	ASH1L	-3.30765	0.0158193	0.833569			A0A0B4J2G4;Q15345;Q15345-3;A0A087X0S7;A0A0C4DH00;A0A087WTU1	Q15345	372	LRRC41.372.S.1	LRRC41	0.738098	0.61515	0.965285
Q9UBL3-3;Q9UBL3-2	ASH2L	0.546475	0.0994201	0.855445			A0A0B4J2G4;Q15345;Q15345-3;A0A087X0S7;A0A0C4DH00;A0A087WTU1	Q15345	326	LRRC41.326.S.1	LRRC41	0.495739	0.374026	0.924604
P04424;P04424-2;P04424-3;A0A5F9ZHM8;F8W943;A0A5F9ZHC6;A0A5F9ZI35	ASL	0.0985375	0.791027	0.979186			A0A0C4DFM2;Q6ZN55;Q6ZN55-2	Q6ZN55	164	ZNF574.164.S.1	ZNF574	0.207412	0.395794	0.928362
O95671;O95671-2;O95671-3	ASMTL	-0.118673	0.814723	0.979712			A0A0C4DFM2;Q6ZN55;Q6ZN55-2	Q6ZN55	717	ZNF574.717.S.1	ZNF574	0.289477	0.464563	0.944292
P08243;P08243-2;P08243-3;F8WEJ5;C9J057;C9JT45;C9JM09;C9JLN6;C9JLA3	ASNS	0.633642	0.560988	0.941824			A0A0C4DFM7;Q5TAX3;E9PKY2;Q5TAX3-2;E9PRG2;X6R5G7;E9PQS7;E9PJN7	Q5TAX3	49	TUT4.49.S.1	TUT4	-0.377151	0.669689	0.974266
Q12797;Q12797-10;A0A087WW51;E5RHK2;E5RG56;Q12797-6;Q12797-11;Q12797-2;E5RHJ2;A0A087WUJ2;Q12797-7;E5RG29;Q12797-9;Q12797-5;Q12797-8	ASPH	-0.637707	0.142217	0.870061			A0A0C4DFM7;Q5TAX3;E9PKY2;Q5TAX3-2;E9PRG2;X6R5G7;E9PQS7;E9PJN7	Q5TAX3	54	TUT4.54.S.1	TUT4	-0.488013	0.594959	0.96144
Q9BZE9;Q9BZE9-2;Q9BZE9-3;J3QL04;J3QR12;Q9BZE9-4;J3KRY8;J3QRW3;J3QR50;J3KRG1;C9JAL9;J3KRF7	ASPSCR1	0.678271	0.0714041	0.849076			A0A0C4DFM7;Q5TAX3;E9PKY2;E9PKX1	Q5TAX3	841	TUT4.841.S.1	TUT4	0.544176	0.395105	0.928097
Q7L266;Q7L266-2;A0A087WUG3;E9PJK6;A0A087WZI5	ASRGL1	-0.497297	0.291608	0.884621			A0A0C4DFM7;Q5TAX3;E9PKY2;Q5TAX3-2;E9PRG2;X6R5G7	Q5TAX3	104	TUT4.104.S.1	TUT4	1.19359	0.239973	0.898903
P00966;Q5T6L6;Q5T6L5	ASS1	3.58335	0.0850612	0.849076			A0A0C4DFM7;Q5TAX3;E9PKY2;Q5TAX3-2;E9PRG2;X6R5G7	Q5TAX3	131	TUT4.131.S.1	TUT4	0.126178	0.869212	0.991632
Q76L83;E7EWD6;Q76L83-2;A0A5F9ZHN2;A0A5F9ZH08;A0A5F9ZHC8	ASXL2	0.371424	0.289815	0.884621			A0A0C4DFM7;Q5TAX3;E9PKY2;Q5TAX3-2;E9PRG2;X6R5G7	Q5TAX3	156	TUT4.156.S.1	TUT4	0.770715	0.182724	0.894138
Q8NBU5;Q8NBU5-2	ATAD1	-1.03414	0.0762028	0.849076			A0A0C4DFQ2;Q8NCN2	Q8NCN2	463	ZBTB34.463.S.1	ZBTB34	-0.273602	0.406476	0.930826
Q6PL18;A0A0B4J211;Q6PL18-2;E5RHW7;E5RIP2	ATAD2	-1.14205	0.114704	0.861516			A0A590UJD9;A0A0C4DFT3;A0A590UK02;A0A590UK70	A0A590UJD9	669	DLG1.669.S.1	DLG1	-1.28935	0.0568303	0.872448
Q9ULI0-2;Q9ULI0;H7BYF1;C9J1G9	ATAD2B	-0.0470336	0.909524	0.993242			A0A590UJD9;A0A0C4DFT3;A0A590UJ18;A0A590UK02;E7EQD7;A0A590UK70;A0A590UJ08;A0A590UJC5;Q12959-4;Q12959-2;A0A590UJ25;A0A590UJL2;Q12959-7;Q12959;Q12959-6;A0A590UKA8;Q12959-3;A0A590UJR5;Q12959-5;A0A590UJ68;A0A590UJS9;A0A590UK48;A0A590UJ81;A0A590UJR4;A0A590UJX2;Q12959-9;Q12959-8;A0A590UK81;A0A590UJ29;A0A590UJ64;C9JUA9	Q12959-4	540	DLG1.540.S.1	DLG1	-0.0395845	0.942645	0.996187
Q9NVI7-2;Q9NVI7;Q9NVI7-3;Q5SV16;H0Y2W2	ATAD3A	-1.11259	0.0609603	0.849076			A0A590UJD9;A0A0C4DFT3;A0A590UJ18;A0A590UK02;E7EQD7;A0A590UK70;A0A590UJ08;A0A590UJC5;Q12959-4;Q12959-2;A0A590UJ25;A0A590UJL2;Q12959-7;Q12959;Q12959-6;A0A590UKA8;Q12959-3;A0A590UJR5;Q12959-5;A0A590UJ68;A0A590UJS9;A0A590UK48;A0A590UJ81;A0A590UJR4;A0A590UJX2;Q12959-9;Q12959-8;A0A590UK81;A0A590UJ29;A0A590UJ64;C9JUA9	Q12959-4	542	DLG1.542.S.1	DLG1	-0.668757	0.196284	0.894377
Q5T9A4;Q5T9A4-3;A0A5K1VW56;Q5T9A4-2	ATAD3B	-0.401489	0.497651	0.929787			A0A590UJD9;A0A0C4DFT3;A0A590UJ18;A0A590UK02;E7EQD7;A0A590UK70;A0A590UJ08;A0A590UJC5;Q12959-4;Q12959-2;A0A590UJ25;A0A590UJL2;Q12959-7;Q12959;Q12959-6;A0A590UKA8;Q12959-3;A0A590UJR5;Q12959-5;A0A590UJ68;A0A590UJS9;A0A590UK48;A0A590UJ81;A0A590UJR4;A0A590UJX2;Q12959-9;Q12959-8;A0A590UK81;A0A590UJ29;A0A590UJ64;C9JUA9	Q12959-4	546	DLG1.546.S.1	DLG1	-1.20348	0.0688507	0.879668
Q96QE3;A0A075B754;Q96QE3-2	ATAD5	-1.25756	0.127471	0.867924			A0A590UJD9;A0A0C4DFT3;A0A590UJ18;A0A590UK02;E7EQD7;A0A590UK70;A0A590UJ08;A0A590UJC5;Q12959-4;Q12959-2;A0A590UJ25;A0A590UJL2;Q12959-7;Q12959;Q12959-6;A0A590UKA8;Q12959-3;A0A590UJR5;Q12959-5;A0A590UJ68;A0A590UJS9;A0A590UK48;A0A590UJ81;A0A590UJR4;A0A590UJX2;Q12959-9;Q12959-8;A0A590UK81;A0A590UJ29;A0A590UJ64;C9JUA9	Q12959-4	565	DLG1.565.S.1	DLG1	-0.743682	0.133675	0.884405
O95260;H0Y5C2;B4DK25	ATE1	-0.0467271	0.850915	0.985317			A0A0C4DFT8;G3XAA4;Q9NQC1-2;Q9NQC1;A0A087X085	Q9NQC1-2	634	JADE2.634.S.1	JADE2	0.25978	0.681951	0.976955
F5GXE4;O95260-2;B4E107;Q5SQQ1	ATE1	0.282174	0.371645	0.90022			A0A0C4DFX2;A0A286YFA9;Q5TBA9;A0A2R8YCY2;A0A2R8Y5V8	Q5TBA9	2389	FRY.2389.S.1	FRY	0.901096	0.258167	0.904086
P18846;F8VS03;F8VYN3;P18846-2	ATF1	0.0332515	0.926494	0.99377			A0A0C4DFX9;Q9H3P2;H0Y3X6;Q9H3P2-7	Q9H3P2	363	NELFA.363.S.1	NELFA	0.217282	0.402799	0.930826
B8ZZU6;P15336-5;P15336;E9PBF9;P15336-4;H7C2N6;P15336-7;E9PEK8;P15336-3;F5H629;P15336-2;C9JCI8;P15336-6;P15336-8;H9KVC5	ATF2	0.168595	0.655954	0.953056			A0A0C4DFX9;Q9H3P2;H0Y3X6;H7C2C7;C9JHL4;C9JEM7	Q9H3P2	225	NELFA.225.S.1	NELFA	0.451835	0.154952	0.890836
P18850	ATF6	-0.526446	0.272234	0.880218			A0A0C4DFX9;Q9H3P2;H0Y3X6;H7C2C7;C9JHL4;C9JEM7	Q9H3P2	233	NELFA.233.S.1	NELFA	0.413897	0.143971	0.885288
P17544-4;P17544-2;P17544;P17544-3;P17544-1;K7ELQ4;K7ESA4;P17544-5	ATF7	-0.343195	0.561481	0.941824			A0A0C4DFY0;Q14242;Q14242-2	Q14242	389	SELPLG.389.S.1	SELPLG	-0.565376	0.504522	0.949966
Q6VMQ6-4;Q6VMQ6;Q6VMQ6-5;Q6VMQ6-2;A8MV73;F5H2H9;F5H502;F5H1K9;F5GZ10;F5H8I0;F5H2W9;F8WE35;F5H592;F5H221;F5H6X8;F5GZ98;F5GYR7;F5H3C4	ATF7IP	0.0131315	0.963573	0.995468			A0A0C4DFY0;Q14242;Q14242-2	Q14242	409	SELPLG.409.S.1	SELPLG	0.255109	0.654381	0.971801
F8VQD9;Q9BSB4;F8VVA0;H3BMZ4	ATG101	-0.570099	0.373591	0.90022			A0A0C4DFY0;Q14242;Q14242-2	Q14242	358	SELPLG.358.S.1	SELPLG	-2.10914	0.00390153	0.825562
O94817	ATG12	0.681764	0.228221	0.875935			Q9NYB9;Q9NYB9-4;Q9NYB9-2;F8WAL6;A0A7D9NKC8;A0A0C4DG21;E7EP65;E7EW77;H7C3Q7;H0Y6B5;Q9NYB9-3	Q9NYB9	233	ABI2.233.S.1	ABI2	-1.01507	0.240854	0.898903
O75143-2;O75143;O75143-5;O75143-3;O75143-4;E9PPR2;J9JIF6;H0YEM7;J3KRU6;J3QLH7;J3QR16;A0A1B0GXJ3;J3KST9;J3QR83;H0YDR0;J3QRL1	ATG13	0.699752	0.0432702	0.841746			Q9NYB9;Q9NYB9-4;Q9NYB9-2;F8WAL6;A0A7D9NKC8;A0A0C4DG21;E7EP65;E7EW77;E9PEZ7;H7C3Q7;H0Y6B5;Q9NYB9-3	Q9NYB9	183	ABI2.183.S.1	ABI2	-0.133834	0.809977	0.988873
Q6ZNE5;Q6ZNE5-2	ATG14	-0.378321	0.491293	0.929787			A0A0C4DG42;Q8IZ26	Q8IZ26	113	ZNF34.113.S.1	ZNF34	0.119669	0.758669	0.984499
Q676U5;E7EVC7;Q676U5-2;Q676U5-3;Q676U5-5;Q676U5-4;C9J1B2;C9J8C6;C9JAY7;C9JK97	ATG16L1	0.26374	0.732895	0.966242			A0A0C4DG89;Q7L014	Q7L014	804	DDX46.804.S.1	DDX46	-0.244433	0.400898	0.930342
Q2TAZ0;Q2TAZ0-3;H7C3T2;Q2TAZ0-4	ATG2A	0.257201	0.501282	0.929787			A0A0C4DG89;D6RJA6;Q7L014	Q7L014	246	DDX46.246.S.1	DDX46	-1.77525	0.132913	0.88418
Q96BY7	ATG2B	0.313451	0.438872	0.919141			A0A0C4DG89;D6RJA6;Q7L014	Q7L014	199	DDX46.199.S.1	DDX46	0.294046	0.643609	0.969875
Q9NT62;Q9NT62-2;F8WDI0;C9JNW8	ATG3	0.0247819	0.940726	0.99377			A0A0C4DG89;Q7L014	Q7L014	928	DDX46.928.S.1	DDX46	-1.50413	0.0685459	0.879668
Q8WYN0;Q8WYN0-2;Q8WYN0-5;Q8WYN0-3;H7BYM2;G5E979;A0A0A0MT61;F8W7J2	ATG4A	0.73086	0.177605	0.875935			A0A0C4DGA7;O94929;O94929-2;O94929-3	O94929	388	ABLIM3.388.S.1	ABLIM3	1.62005	0.0831984	0.879668
Q9Y4P1;Q9Y4P1-6;Q9Y4P1-2;C9JIK8;Q9Y4P1-4;F2Z2K8;H0Y2Y0;Q9Y4P1-3;C9J1C1	ATG4B	0.294615	0.289165	0.884621			A0A0C4DGA7;O94929;O94929-2;O94929-3;A0A0A0MRD5;O94929-4	O94929	585	ABLIM3.585.S.1	ABLIM3	0.42317	0.569397	0.956807
Q96DT6;A6NGQ4;C9JC51;H7BZW5	ATG4C	-1.17251	0.0249156	0.833569			A0A0C4DGE4;A0A286YF28;A0A0J9YW33;Q13277-2;Q13277-3;Q13277	Q13277-2	206	STX3.206.S.1	STX3	0.652776	0.386746	0.927397
Q9H1Y0;Q9H1Y0-2;A0A2R8Y718;A0A1B0GV54;A0A1B0GUS1;L7UQJ2;L7UMD8;Q7Z3H3	ATG5	-0.27308	0.304061	0.887878			Q14839-2;F5GWX5;A0A2R8Y425;A0A2R8Y5J0;A0A2U3TZM0;A0A2R8YFK9;A0A2R8Y212;A0A2R8Y521;A0A0C4DGG9;Q14839;A0A2R8YFD8;A0A2R8YDJ9;A0A2R8Y8C1;A0A2R8Y445;A0A2R8YER1;A0A2R8Y5Z7;A0A2R8Y685;A0A2R8Y8B3	Q14839-2	428	CHD4.428.S.1	CHD4	0.0676637	0.863512	0.991292
O95352;O95352-3;O95352-2;C9J415;C9JFF4;C9JNU2;C9JKA3;C9JGL2;F8WDY9;H7C2R3;H7BZ92;H7C2J8;H7C059	ATG7	-0.245819	0.477001	0.927043			Q14839-2;F5GWX5;A0A2R8Y425;A0A2R8Y5J0;A0A2U3TZM0;A0A2R8YFK9;A0A2R8Y212;A0A2R8Y521;A0A0C4DGG9;Q14839;A0A2R8YFD8;A0A2R8Y8C1;A0A2R8Y445;A0A2R8YER1;A0A2R8Y5Z7;A0A2R8Y685;A0A2R8Y8B3;F5H6N4	Q14839-2	277	CHD4.277.S.1	CHD4	-0.304082	0.47925	0.947638
Q7Z3C6-2;Q7Z3C6;H7C152;H7C1G6;C9JD65;Q7Z3C6-3;C9JX27;C9IYZ9;C9JKV7;C9JDK4;C9JXG2	ATG9A	-0.690225	0.262735	0.875935			Q14839-2;F5GWX5;A0A2R8Y425;A0A2R8Y5J0;A0A2U3TZM0;A0A2R8YFK9;A0A2R8Y212;A0A2R8Y521;A0A0C4DGG9;Q14839;A0A2R8YFD8;A0A2R8YDJ9;A0A2R8YD40;A0A2R8Y8C1;A0A2R8Y445;A0A2R8YER1;A0A2R8YDW2;A0A2R8Y4X2;A0A2R8Y7I0;A0A2R8Y5M9;A0A2R8Y7M9;A0A2R8YE38	Q14839-2	1598	CHD4.1598.S.1	CHD4	-0.0811269	0.93064	0.994974
P31939;P31939-2;H7C1S2;C9JLK0;F8WEF0	ATIC	-0.170837	0.633872	0.946868			Q14839-2;F5GWX5;A0A2R8Y425;A0A2R8Y5J0;A0A2U3TZM0;A0A2R8YFK9;A0A2R8Y212;A0A2R8Y521;A0A0C4DGG9;Q14839;A0A2R8YFD8;A0A2R8YDJ9;A0A2R8YD40;A0A2R8Y8C1;A0A2R8Y445;A0A2R8YER1;A0A2R8YDW2;A0A2R8Y4X2;A0A2R8Y7I0;A0A2R8Y5M9;A0A2R8Y7M9;A0A2R8YE38	Q14839-2	1604	CHD4.1604.S.1	CHD4	-0.42234	0.295404	0.91472
Q8WXF7-2;Q8WXF7;G3V5T4;A0A6I8PUC8;A0A6I8PIS8;G3V321;H0YJ65	ATL1	1.87871	0.012941	0.833569			Q14839-2;F5GWX5;A0A2R8Y425;A0A2R8Y5J0;A0A2U3TZM0;A0A2R8YFK9;A0A2R8Y212;A0A2R8Y521;A0A0C4DGG9;Q14839;A0A2R8YFD8;A0A2R8YDJ9;A0A2R8YD40;A0A2R8Y8C1;A0A2R8Y445;A0A2R8YER1;A0A2R8YDW2;A0A2R8Y4X2;A0A2R8Y7I0;A0A2R8Y5M9;A0A2R8Y7M9;A0A2R8YE38	Q14839-2	1559	CHD4.1559.S.1	CHD4	-0.169445	0.783049	0.986631
Q8NHH9;Q8NHH9-5;C9JQQ5;H7C3A2;C9JC25;F8WD17;F8WEN4;F8WBH0	ATL2	-0.962016	0.0644095	0.849076			Q14839-2;F5GWX5;A0A2R8Y425;A0A2R8Y5J0;A0A2U3TZM0;A0A2R8YFK9;A0A2R8Y212;A0A2R8Y521;A0A0C4DGG9;Q14839;A0A2R8YFD8;A0A2R8YDJ9;A0A2R8YD40;A0A2R8Y8C1;A0A2R8Y445;A0A2R8YER1;A0A2R8YDW2;A0A2R8Y4X2;A0A2R8Y7I0;A0A2R8Y5M9;A0A2R8Y7M9;A0A2R8YE38	Q14839-2	1563	CHD4.1563.S.1	CHD4	-0.250038	0.603808	0.964295
F5H6I7	ATL3	0.286271	0.553149	0.939136			Q14839-2;F5GWX5;A0A2R8Y425;A0A2R8Y5J0;A0A2U3TZM0;A0A2R8YFK9;A0A2R8Y212;A0A2R8Y521;A0A0C4DGG9;Q14839;A0A2R8YFD8;A0A2R8Y8C1;A0A2R8Y445;A0A2R8YER1;A0A2R8Y5Z7;A0A2R8Y685;A0A2R8Y8B3;F5H6N4	Q14839-2	303	CHD4.303.S.1	CHD4	-1.5281	0.273547	0.906867
Q6DD88;F5GWF8	ATL3	-0.385648	0.41967	0.912102			Q14839-2;F5GWX5;A0A2R8Y425;A0A2R8Y5J0;A0A2U3TZM0;A0A2R8YFK9;A0A2R8Y212;A0A2R8Y521;A0A0C4DGG9;Q14839;A0A2R8YFD8;A0A2R8YDJ9;A0A2R8YD40;A0A2R8Y8C1;A0A2R8Y445;A0A2R8YER1;A0A2R8YDW2;A0A2R8Y4X2;A0A2R8Y5Z7;A0A2R8Y7I0;A0A2R8Y5M9;A0A2R8YE38	Q14839-2	1349	CHD4.1349.S.1	CHD4	-0.341966	0.70111	0.977753
Q13315;A0A6Q8PH76;E9PIN0;A0A087X0E9;M0QXY8;Q6P7P1;E9PRG7;H0YDU7;H0YEC6	ATM	-0.440937	0.436184	0.918172			Q14839-2;F5GWX5;A0A2R8Y425;A0A2R8Y5J0;A0A2U3TZM0;A0A2R8YFK9;A0A2R8Y212;A0A2R8Y521;A0A0C4DGG9;Q14839;A0A2R8YFD8;A0A2R8YDJ9;A0A2R8YD40;A0A2R8Y8C1;A0A2R8Y445;A0A2R8YER1;A0A2R8YDW2;A0A2R8Y4X2;A0A2R8Y7I0;A0A2R8Y5M9;A0A2R8Y7M9;A0A2R8YE38;A0A2R8Y6G9	Q14839-2	1630	CHD4.1630.S.1	CHD4	0.155606	0.571237	0.956807
P54259	ATN1	0.313718	0.451269	0.920496			Q14839-2;F5GWX5;A0A2R8Y425;A0A2R8Y5J0;A0A2U3TZM0;A0A2R8YFK9;A0A2R8Y212;A0A2R8Y521;A0A0C4DGG9;Q14839;A0A2R8YFD8;A0A2R8YDJ9;A0A2R8YD40;A0A2R8Y8C1;A0A2R8Y445;A0A2R8YER1;A0A2R8Y5Z7;A0A2R8Y685;A0A2R8Y8B3	Q14839-2	515	CHD4.515.S.1	CHD4	0.0559699	0.873815	0.991749
O00244;E5RIM7;E5RGN3	ATOX1	0.472238	0.335327	0.896704			H0YN29;H0YL10;A0A0C4DGH0;Q5ZPR3-2;Q5ZPR3	Q5ZPR3-2	307	CD276.307.S.1	CD276	1.69251	0.0211487	0.864593
A0A2R8YDI5;O94823;Q2YDW8;O94823-3;O94823-2;Q6PEW3;H0Y8M7	ATP10B	-0.978913	0.187059	0.875935			A0A0C4DGH3;Q9Y6R0;M0QYC2;M0QXQ4	Q9Y6R0	224	NUMBL.224.S.1	NUMBL	-1.75726	0.00134328	0.811114
E9PEJ6;H0Y547;P98196;H0Y8F0;A0A087WVE8;A2A3G9	ATP11A	-0.535624	0.433892	0.918172			A0A0C4DGH3;Q9Y6R0;P49757-3;P49757;G3V3Z8;P49757-4;P49757-2;P49757-9	Q9Y6R0	313	NUMB.313.S.1	NUMB	0.0469515	0.932837	0.995203
Q9Y2G3;H7C4W6;H7C4E6;H0Y854;A0A0C4DG94;H0Y8C7	ATP11B	-0.169698	0.795136	0.979186			A0A0C4DGH3;Q9Y6R0;P49757-3;P49757;G3V3Z8;P49757-4;P49757-2;P49757-9	Q9Y6R0	305	NUMB.305.S.1	NUMB	-0.408685	0.45415	0.942348
Q8NB49;Q8NB49-2;Q8NB49-3;Q8NB49-4;H7C113	ATP11C	-0.932703	0.0464962	0.849076			A0A0C4DGH3;Q9Y6R0	Q9Y6R0	411	NUMBL.411.S.1	NUMBL	-1.79922	0.0518956	0.868812
Q9HD20-3	ATP13A1	-1.98462	0.0688518	0.849076			A0A0C4DGQ1	A0A0C4DGQ1	245	ZSCAN5A.245.S.1	ZSCAN5A	-0.148743	0.737626	0.983202
Q9HD20;Q9HD20-2;H7C3H2	ATP13A1	-0.557354	0.246291	0.875935			A0A0C4DGQ5;P04632;K7ELJ7;K7EKD8;K7EM73;K7EMQ1;K7ES78	P04632	6	CAPNS1.6.S.1	CAPNS1	-0.374424	0.408596	0.931647
Q9NQ11-2;Q9NQ11-3;Q9NQ11;H0Y8V5;H0YAI7;H0Y8Z6;H0Y9K0;H0Y8I1;H0Y953	ATP13A2	0.874651	0.250573	0.875935			A0A0C4DGT3;A0A3B3IU98;A0A3B3IRZ4;Q6DN90-3;A0A2R8Y7T6;Q6DN90;Q6DN90-2;A0A2R8Y695	Q6DN90-3	498	IQSEC1.498.S.1	IQSEC1	-0.405941	0.467217	0.944591
A0A2R8Y635;Q9H7F0;A0A2R8YDN7;Q9H7F0-2;H7C1U7	ATP13A3	0.00933973	0.97597	0.996984			A0A0C4DGT3;A0A3B3IU98;A0A3B3IRZ4;Q6DN90-3;A0A2R8Y7T6;Q6DN90;Q6DN90-2	Q6DN90-3	878	IQSEC1.878.S.1	IQSEC1	-1.5636	0.0218292	0.864593
P05023-4;P05023;P05023-3;P05023-2;M0R116;A0A2R8YEY8;P13637;P13637-2;H0Y7C1;Q13733;Q5TC01;Q5TC02;E9PRA5;A0A669K9X0;M0QXF2;Q5TC05	ATP1A1	-0.931967	0.00645604	0.833569			A0A0C4DGT3;A0A3B3IU98;A0A3B3IRZ4;Q6DN90-3;A0A2R8Y7T6;Q6DN90;Q6DN90-2;A0A2R8Y695	Q6DN90-3	146	IQSEC1.146.S.1	IQSEC1	-0.671899	0.449842	0.941775
P05026;P05026-2;V9GYR2	ATP1B1	0.416297	0.470678	0.927043			A0A0C4DGT3;A0A3B3IU98;A0A3B3IRZ4;Q6DN90-3;A0A2R8Y7T6;Q6DN90;Q6DN90-2;A0A2R8Y695	Q6DN90-3	166	IQSEC1.166.S.1	IQSEC1	-0.675857	0.393718	0.927909
P54709;P54709-2;C9JA36;C9JXZ1;H7C4L9;H7C547;F8WBY4;C9J6S2	ATP1B3	-1.24055	0.00144506	0.80241			A0A0C4DGT3;A0A3B3IU98;A0A3B3IRZ4;Q6DN90-3;A0A2R8Y7T6;Q6DN90;Q6DN90-2;A0A2R8Y695	Q6DN90-3	184	IQSEC1.184.S.1	IQSEC1	-0.431714	0.279272	0.909342
Q9Y6H3	ATP23	2.3706	0.0618474	0.849076			A0A0C4DGT3;A0A3B3IU98;A0A3B3IRZ4;Q6DN90-3;A0A2R8Y7T6;Q6DN90;Q6DN90-2;A0A2R8Y695	Q6DN90-3	197	IQSEC1.197.S.1	IQSEC1	0.506521	0.456719	0.942444
P16615;P16615-5;P16615-2;P16615-3;P16615-4;H7C5W9;J3QSY6;A0A0C4DH86	ATP2A2	-0.245828	0.505933	0.929787			A0A0C4DGT3;A0A3B3IU98;A0A3B3IRZ4;Q6DN90-3;A0A2R8Y7T6;Q6DN90;Q6DN90-2;A0A2R8Y695	Q6DN90-3	391	IQSEC1.391.S.1	IQSEC1	-0.323341	0.68539	0.977471
Q93084;Q93084-7	ATP2A3	-0.13884	0.812522	0.979712			A0A0C4DGT3;A0A3B3IU98;A0A3B3IRZ4;Q6DN90-3;A0A2R8Y7T6;Q6DN90;Q6DN90-2;A0A2R8Y695	Q6DN90-3	386	IQSEC1.386.S.1	IQSEC1	-0.797982	0.312186	0.91556
P20020-6;P20020;P20020-4;P20020-1;P20020-5;P20020-2;E7ERY9;A0A0U1RQU3;H0YHH6;F8W1V5;A0A2R8Y535	ATP2B1	-0.330831	0.459846	0.925155			A0A0C4DGT3;A0A3B3IU98;A0A3B3IRZ4;Q6DN90-3;A0A2R8Y7T6;Q6DN90;Q6DN90-2;A0A2R8Y695	Q6DN90-3	239	IQSEC1.239.S.1	IQSEC1	-0.00737421	0.9875	0.999468
P23634-6;P23634;P23634-7;P23634-8;H7BZS8	ATP2B4	-0.447848	0.351976	0.90022			A0A0C4DGT3;A0A3B3IU98;A0A3B3IRZ4;Q6DN90-3;A0A2R8Y7T6;Q6DN90;Q6DN90-2;A0A2R8Y695	Q6DN90-3	403	IQSEC1.403.S.1	IQSEC1	-0.105402	0.881482	0.991749
P98194-3;P98194-4;H0Y9V7;H0Y9S7;H0Y8X9;D6RGE9;D6R9U9	ATP2C1	0.0805702	0.820409	0.980917			A0A0C4DGT3;A0A3B3IU98;A0A3B3IRZ4;Q6DN90-3;A0A2R8Y7T6;Q6DN90;Q6DN90-2;A0A2R8Y695	Q6DN90-3	211	IQSEC1.211.S.1	IQSEC1	0.397806	0.447074	0.941553
P25705;P25705-3;K7ENJ4;K7ERX7;K7ESA0	ATP5F1A	0.135228	0.645895	0.950327			A0A0C4DGU7;Q8N9Z2-2;Q8N9Z2	Q8N9Z2-2	52	CCDC71L.52.S.1	CCDC71L	0.568805	0.522247	0.951528
P06576;H0YH81	ATP5F1B	0.198298	0.548274	0.937935			A0A0C4DGW2;P57768-2;P57768;E5RGQ6;E5RGS8;E5RHF1;E5RH07;E5RJ65;E5RG30	P57768-2	29	SNX16.29.S.1	SNX16	-0.178245	0.690165	0.977482
F8W0P7	ATP5F1B	0.22599	0.490344	0.929787			A0A0C4DGW5;Q13123	Q13123	382	IK.382.S.1	IK	0.305859	0.803457	0.98833
P36542	ATP5F1C	0.243346	0.493496	0.929787			A0A0C4DGZ1;Q8N5P1	Q8N5P1	77	ZC3H8.77.S.1	ZC3H8	-0.268328	0.442671	0.940725
P36542-2	ATP5F1C	-0.543227	0.508631	0.929787			A0A0C4DGZ1;Q8N5P1	Q8N5P1	59	ZC3H8.59.S.1	ZC3H8	-0.61301	0.184693	0.894138
P30049	ATP5F1D	0.071685	0.803495	0.979712			A0A0C4DGZ1;Q8N5P1	Q8N5P1	165	ZC3H8.165.S.1	ZC3H8	-0.502102	0.629236	0.967245
Q9UII2;A0A0B4J230;Q9UII2-3;Q9UII2-2	ATP5IF1	0.116053	0.815093	0.979712			A0A0C4DGZ1;Q8N5P1	Q8N5P1	22	ZC3H8.22.S.1	ZC3H8	-0.309178	0.575397	0.957225
Q96IX5	ATP5MD	-1.12853	0.279308	0.880218			A0A0C4DGZ8;P07359	P07359	629	GP1BA.629.S.1	GP1BA	0.544663	0.38409	0.926376
P56385	ATP5ME	-1.11226	0.204294	0.875935			A0A0C4DGZ8;P07359	P07359	632	GP1BA.632.S.1	GP1BA	1.37532	0.090126	0.879668
P56134-3;P56134	ATP5MF	-0.561744	0.275416	0.880218			A0A0C4DH22;A0A1B0GTW6;Q9H4G0;Q9H4G0-2	Q9H4G0	578	EPB41L1.578.S.1	EPB41L1	0.161969	0.887746	0.992489
G3V325;O75127;C9JGL8;C9JJT5;C9JU26;C9JQN9;P56134-4;P56134-2	ATP5MF-PTCD1	-0.496189	0.50937	0.929787			A0A0C4DH22;A0A1B0GTW6;Q9H4G0;H0Y482;Q9H4G0-2	Q9H4G0	870	EPB41L1.870.S.1	EPB41L1	1.17608	0.326916	0.91556
E9PN17;A0A3B3ITX4;O75964;A0A3B3IRW3;Q7Z4Y8	ATP5MG	-1.06372	0.0890767	0.849076			A0A0C4DH22;A0A1B0GTW6;Q9H4G0;Q4VXN0;Q4VXN5;Q4VXN1;Q4VXN6;Q4VXN7;Q4VXN2;Q9H4G0-2	Q9H4G0	75	EPB41L1.75.S.1	EPB41L1	1.21396	0.188052	0.894377
P56378;P56378-2;A0A0A0MTQ5;G3V556	ATP5MPL	-1.06636	0.234695	0.875935			A0A0C4DH22;A0A1B0GTW6;Q9H4G0;A0A2R8Y6D0;A0A2U3TZH6;O43491;E9PHY5;O43491-4;E9PK52;O43491-3;O43491-2;E9PII3;A0A2R8Y5B3;H0Y5B0;P11171;A0A2R8Y5G2;A0A2R8Y5Z6;P11171-7;A0A2R8YCW8;A0A2R8YD30;P11171-3;A0A2R8Y420;P11171-2;Q4VB86;P11171-4;P11171-5;Q9H4G0-2;Q9Y2J2-2;A0A0A0MRA8;A8K968;Q9Y2J2;Q9Y2J2-4;A0A0A0MSA4;Q9Y2J2-3;A0A1B0GTF8;J3KT37	Q9H4G0	396	EPB41.396.S.1	EPB41	-0.520252	0.413784	0.933767
P24539;Q5QNZ2	ATP5PB	-0.895804	0.145141	0.873306			A0A0C4DH22;A0A1B0GTW6;Q9H4G0;X6RC15;Q9H4G0-2	Q9H4G0	510	EPB41L1.510.S.1	EPB41L1	1.54642	0.0645281	0.874146
O75947;O75947-2;F5H608	ATP5PD	-0.792083	0.19478	0.875935			A0A0C4DH22;A0A1B0GTW6;Q9H4G0;X6RC15;Q9H4G0-2	Q9H4G0	541	EPB41L1.541.S.1	EPB41L1	1.98377	0.108963	0.879668
P18859-2;P18859;A8MUH2	ATP5PF	0.256515	0.441717	0.919575			A0A0C4DH22;A0A1B0GTW6;Q9H4G0;X6RC15;Q9H4G0-2	Q9H4G0	544	EPB41L1.544.S.1	EPB41L1	-0.101448	0.936072	0.995705
P48047;A0A494C0K9;H7C0C1;H7C086;H7C068	ATP5PO	0.133284	0.726944	0.965624			A0A0C4DH22;A0A1B0GTW6;Q9H4G0;X6RC15;Q9H4G0-2	Q9H4G0	784	EPB41L1.784.S.1	EPB41L1	1.48534	0.282531	0.909342
Q15904;A0A0C4DGX8;A6NLC6;A6QRJ1;H7C2Y8;H7C0T7;F2Z3L8	ATP6AP1	-1.39673	0.0150858	0.833569			A0A0D9SEJ8;Q86YH2	Q86YH2	114	ZNF280B.114.S.1	ZNF280B	-0.26358	0.760203	0.985079
O75787;O75787-2;A0A1C7CYW4;A0A1B0GVW0;A0A1B0GUT7;A0A1B0GVB9;A0A1B0GTU8;A0A1B0GTB0;B7Z1I9;H7C3E1;A0A1B0GWJ8;A0A1B0GWD6;H7C240;A0A1B0GV60;A0A1B0GW13;A0A1B0GV24;A0A1B0GUV3	ATP6AP2	-1.06331	0.180404	0.875935			A0A0D9SEN7;Q13950-3	Q13950-3	340	RUNX2.340.S.1	RUNX2	1.10039	0.139873	0.884405
Q93050-1;Q93050;Q93050-3;B7Z641;B7Z2A9;K7EPG4;K7EM24;K7EN36;K7ELZ6;K7EQW2;F5H1T6;K7ERA0;K7ERA6	ATP6V0A1	-0.560011	0.0507197	0.849076			A0A0D9SEN7;Q13950-3;A0A2R8Y7Z3;I3L354;I3L0L0;Q13950-2;Q13950	Q13950-3	28	RUNX2.28.S.1	RUNX2	2.53312	0.0181483	0.864593
Q9Y487;A0A6Q8PFU6;Q8TBM3;F5H5F3;F5H847;F5GX48;A0A6Q8PHG7	ATP6V0A2	0.401683	0.264364	0.876232			A0A0D9SEU5;R4GMX8;Q6VN20;Q6VN20-3;Q6VN20-2	Q6VN20	489	RANBP10.489.S.1	RANBP10	0.10701	0.754585	0.984466
F5GYQ1;P61421;R4GN72;J3QL14;H3BQJ1;H3BQB4;H3BSG7	ATP6V0D1	-0.225574	0.450249	0.920496			A0A0D9SEU5;R4GMX8;Q6VN20;Q6VN20-3;Q6VN20-2	Q6VN20	490	RANBP10.490.S.1	RANBP10	0.406904	0.242088	0.898903
P38606-2;P38606;C9JVW8;C9JA17	ATP6V1A	-0.0676888	0.800677	0.979289			A0A0D9SEU5;R4GMX8;Q6VN20;Q6VN20-3;Q6VN20-2	Q6VN20	355	RANBP10.355.S.1	RANBP10	0.471953	0.314826	0.91556
P21281;H0YC04;C9JL73;P15313;C9JNS9;E5RGH6;H0YAT8;H0YC45	ATP6V1B2	0.0438066	0.893198	0.98966			A0A0D9SEU5;R4GMX8;Q6VN20;Q6VN20-3;Q6VN20-2	Q6VN20	369	RANBP10.369.S.1	RANBP10	-0.159256	0.709924	0.978793
P21283	ATP6V1C1	-0.210113	0.471749	0.927043			A0A0D9SEY1;G5E948;C9J840;O95819-3;O95819-2;O95819-6	O95819-3	716	MAP4K4.716.S.1	MAP4K4	-0.805795	0.45221	0.941888
Q9Y5K8;G3V2V6;G3V2S6;H0YJH8;G3V559;G3V3T8;G3V341;G3V5S7;H0YJS0;H0YJ55	ATP6V1D	0.125463	0.755702	0.972665			A0A0D9SEY1;G5E948;C9J840;O95819-3;O95819-2;O95819-6	O95819-3	733	MAP4K4.733.S.1	MAP4K4	-1.01396	0.0411327	0.868812
P36543;P36543-3;P36543-2;C9J8H1	ATP6V1E1	-0.101807	0.740148	0.969576			A0A0D9SEY1;G5E948;C9J840;E7ENQ1;E7EX83;O95819-3;O95819-2;O95819-5;O95819-6	O95819-3	981	MAP4K4.981.S.1	MAP4K4	-0.460416	0.589328	0.960801
Q16864;Q16864-2	ATP6V1F	0.0845625	0.75932	0.973854			A0A0D9SEY1;G5E948;C9J840;E7ENQ1;E7EX83;O95819-3;O95819-2;O95819-5;O95819-6	O95819-3	793	MAP4K4.793.S.1	MAP4K4	-0.83018	0.482119	0.948896
O75348;F2Z307	ATP6V1G1	0.356995	0.287567	0.884621			A0A0D9SEY1;G5E948;H7C3Z6;O95819-3;O95819-2;O95819-5;O95819-6	O95819-3	708	MAP4K4.708.S.1	MAP4K4	0.191192	0.812843	0.988886
Q9UI12;Q9UI12-2;G3V126;E5RG49;E5RHH0;E5RK31;E5RJG1;H0YB41	ATP6V1H	-0.146464	0.655138	0.953056			A0A0D9SEY1;G5E948;H7C3Z6;O95819-3;O95819-2;O95819-5;O95819-6	O95819-3	712	MAP4K4.712.S.1	MAP4K4	0.0686845	0.925579	0.994632
Q04656-5;Q04656;Q04656-2;Q04656-3;Q04656-4;A0A2R8YD60;A0A669KA36;Q04656-6	ATP7A	0.658243	0.0555531	0.849076			A0A1B0GWH8;A0A1B0GWD3;A0A0D9SF04;Q9UBH5;Q9UP10;H3BR00;O95090;H3BR84;H3BQ48;Q9UBD8;H3BPL0;A0A1B0GV41;A0A1B0GW34;A0A1B0GV71;Q13286-3;Q13286-7;Q13286-5;Q13286-2;Q13286-6;Q13286-4;Q13286	Q13286-3	12	CLN3.12.S.1	CLN3	0.0581946	0.879907	0.991749
Q9Y2Q0-3;Q9Y2Q0-2;Q9Y2Q0;Q4G1C1;H0YAA1;H0YAJ4;H0YAF4;H0Y8I6;F8VRS1;Q9NTI2-3	ATP8A1	-0.64614	0.263583	0.875935			B1APT5;A0A0D9SF09;A0A6Q8PH64	B1APT5	6	MLLT3.6.S.1	MLLT3	-0.572292	0.22301	0.895067
A0A5K1VW70;P98198;P98198-3;P98198-2;P98198-4	ATP8B2	-0.32892	0.526014	0.936108			B1APT5;A0A0D9SF09;P42568;P42568-2	P42568	483	MLLT3.483.S.1	MLLT3	0.0152179	0.980198	0.998836
O43861-2;O43861;F6XUP2;K7ERE0;K7EPH4;K7ES39;B4DJ94;K7EQQ5;A0A0G2JNU9;A0A0J9YYD2;K7EJG1	ATP9B	-0.565539	0.0754397	0.849076			Q5T321;A0A0D9SF28;F5GXV7;Q8NFP9	Q8NFP9	1262	NBEA.1262.S.1	NBEA	-0.167613	0.842968	0.989302
I3L448;Q5TC12;A8MRA7;Q5TC12-3;H0YEW4;Q5TC12-2;H0YD21;H0YDD6;E9PPX6	ATPAF1	0.423862	0.31331	0.893121			Q5T321;A0A0D9SF28;F5GXV7;Q8NFP9	Q8NFP9	1321	NBEA.1321.S.1	NBEA	1.1085	0.106586	0.879668
Q8N5M1;C9J2Q2;K7ELC1	ATPAF2	0.933189	0.0499393	0.849076			Q5T321;A0A0D9SF28;F5GXV7;Q8NFP9	Q8NFP9	1529	NBEA.1529.S.1	NBEA	0.631023	0.587607	0.96049
Q13535;Q13535-3;Q13535-2;A0A590UJ01;H0Y8R8;D6RFJ6;D6RIG7	ATR	-0.589255	0.209914	0.875935			A0A0D9SF30;P13591;A0A087WX77;A0A087WWD4;A0A087WV75;P13591-1;A0A087WTF6;A0A087WWJ5	P13591	780	NCAM1.780.S.1	NCAM1	-0.15064	0.880845	0.991749
Q6UW56-3;Q6UW56;C9JA62;Q6UW56-2	ATRAID	-0.304405	0.670291	0.955597			A0A0D9SF30;P13591;A0A087WX77;A0A087WWD4;A0A087WV75;P13591-1;A0A087WTF6;A0A087WWJ5	P13591	784	NCAM1.784.S.1	NCAM1	-1.41266	0.2408	0.898903
Q8WXE1-2;Q8WXE1;Q8WXE1-3;A0A0U1RQW3;Q8WXE1-5;A0A0U1RQJ8;A0A0U1RRM7;A0A0U1RQR9;A0A1W2PQ89	ATRIP	-0.417999	0.505245	0.929787			O00571;A0A0D9SF53;A0A0D9SG12;A0A2R8YF78;A0A0D9SFB3;A0A2R8Y645;A0A2U3TZJ9;O00571-2;F6S8Q4;A0A2R8YDH3;A0A2R8Y650;A0A2R8YCU0;A0A2R8YF89;A0A087WX09;A0A2R8YFS5;A0A2R8Y4A4;A0A2R8YCW1;A0A2R8YFR4;A0A2R8Y5G6	O00571	71	DDX3X.71.S.1	DDX3X	0.400522	0.545426	0.955286
O75882;O75882-2;O75882-3	ATRN	0.355757	0.654902	0.953056			O00571;A0A0D9SF53;A0A0D9SG12;A0A2R8YF78;A0A0D9SFB3;A0A2R8Y645;A0A2U3TZJ9;O00571-2;F6S8Q4;A0A2R8YDH3;A0A2R8Y650;A0A2R8YCU0;A0A2R8YF89;A0A087WX09;A0A2R8YFS5;A0A2R8Y4A4;A0A2R8YCW1;A0A2R8YFR4;A0A2R8Y5G6	O00571	74	DDX3X.74.S.1	DDX3X	-0.291362	0.647534	0.970349
P46100;P46100-3;P46100-2;A0A6Q8PHA4;A0A096LNN3;A0A087WWG0;A0A096LNL6;H0Y3T0;A0A096LNR8	ATRX	0.000874648	0.997194	0.999836			O00571;A0A0D9SF53;A0A0D9SG12;A0A2R8YF78;A0A0D9SFB3;A0A2R8Y645;A0A2U3TZJ9;O00571-2;F6S8Q4;A0A2R8YDH3;A0A2R8Y650;A0A2R8YCU0;A0A2R8YF89;A0A087WX09;A0A2R8YFS5;A0A2R8Y4A4;A0A2R8YCW1;A0A2R8YFR4;A0A2R8Y5G6	O00571	63	DDX3X.63.S.1	DDX3X	-1.79435	0.0266106	0.864593
P54253	ATXN1	-0.0628153	0.894609	0.98966			O00571;A0A0D9SF53;A0A0D9SG12;A0A2R8YF78;A0A0D9SFB3;A0A2R8Y645;A0A2U3TZJ9;O00571-2;F6S8Q4;A0A2R8Y7T2;A0A087WVZ1;A0A2R8YFS5;A0A2R8Y4A4;A0A2R8YCW1;A0A2R8YFR4;A0A2R8Y5G6;A0A2R8YDT5;A0A0J9YVQ7	O00571	606	DDX3X.606.S.1	DDX3X	1.0815	0.383535	0.926238
Q9UBB4;Q9UBB4-2;A0A1W2PQD2;B1AHE4;B1AHE3	ATXN10	-0.785495	0.122853	0.866416			O00571;A0A0D9SF53;A0A0D9SG12;A0A2R8YF78;A0A0D9SFB3;A0A2R8Y645;A0A2U3TZJ9;O00571-2;F6S8Q4;A0A2R8Y7T2;A0A087WVZ1;A0A2R8YFS5;A0A2R8Y4A4;A0A2R8YCW1;A0A2R8YFR4;A0A2R8Y5G6;A0A2R8YDT5;A0A0J9YVQ7	O00571	611	DDX3X.611.S.1	DDX3X	0.00282985	0.997566	0.999481
P0C7T5	ATXN1L	1.29755	0.00955414	0.833569			O00571;A0A0D9SF53;A0A0D9SG12;A0A2R8YF78;A0A0D9SFB3;A0A2R8Y645;A0A2U3TZJ9;O00571-2;F6S8Q4;A0A2R8Y7T2;A0A087WVZ1;A0A2R8YFS5;A0A2R8Y4A4;A0A2R8YCW1;A0A2R8YFR4;A0A2R8Y5G6;A0A2R8YDT5;A0A0J9YVQ7	O00571	612	DDX3X.612.S.1	DDX3X	-0.450311	0.659506	0.972291
A0A2R8Y7P6;V9GY86;A0A5F9ZHW5;Q99700-4;Q99700;F8VQP2;Q99700-5;A0A5F9ZHG6	ATXN2	-0.0879107	0.777405	0.975535			O00571;A0A0D9SF53;A0A0D9SG12;A0A2R8YF78;A0A0D9SFB3;A0A2R8Y645;A0A2U3TZJ9;O00571-2;F6S8Q4;A0A2R8Y7T2;A0A087WVZ1;A0A2R8YFS5;A0A2R8Y4A4;A0A2R8YCW1;A0A2R8YFR4;A0A2R8Y5G6;A0A2R8YDT5;A0A0J9YVQ7	O00571	619	DDX3X.619.S.1	DDX3X	-0.544971	0.630623	0.967245
Q8WWM7;Q8WWM7-6;Q8WWM7-8;Q8WWM7-5;Q8WWM7-4;Q8WWM7-9;Q8WWM7-2;Q8WWM7-3;H3BRB0;A0A0C4DGL7	ATXN2L	-0.124005	0.60869	0.944323			O00571;A0A0D9SF53;A0A0D9SG12;A0A2R8YF78;A0A0D9SFB3;A0A2R8Y645;A0A2U3TZJ9;O00571-2;F6S8Q4;A0A2R8Y7T2;A0A087WVZ1	O00571	594	DDX3X.594.S.1	DDX3X	0.382599	0.56072	0.956807
P54252-1;P54252;A0A2R8Y3X7;P54252-4;G3V3R7;P54252-3;F5H211;A0A087X1A8;G3V328;D3VVH9;C9JQV6;G3V4U9;A0A0A0MS38;A0A087WXY4;G3V2G1;P54252-5;G3V2G2;G3V3T6;G3V526;S4R399;A0A2R8Y888;G3V5H3;G3V4F5;G3V4F4;G3V3T0;D3VVP3;G3V390;D6R9I5;G3V4B1;G3V3S5;Q9H3M9;G3V3A6	ATXN3	0.0487897	0.900429	0.991913			O00571;A0A0D9SF53;A0A0D9SG12;A0A2R8YF78;A0A0D9SFB3;A0A2R8Y645;A0A2U3TZJ9;O00571-2;F6S8Q4;A0A2R8YDH3;A0A2R8Y650;A0A2R8YCU0;A0A2R8YF89;A0A087WX09;A0A2R8YFS5;A0A2R8Y4A4;A0A2R8YCW1;A0A2R8YFR4;A0A2R8Y5G6	O00571	82	DDX3X.82.S.1	DDX3X	-0.67526	0.50499	0.949966
O15265-2;A0A2R8YDD6;O15265;A0A1B0GX67	ATXN7	-0.064089	0.827	0.98331			O00571;A0A0D9SF53;A0A0D9SG12;A0A2R8YF78;A0A0D9SFB3;A0A2R8Y645;A0A2U3TZJ9;O00571-2;F6S8Q4;A0A2R8YDH3;A0A2R8Y650;A0A2R8YCU0;A0A2R8YF89;A0A087WX09;A0A2R8YFS5;A0A2R8Y4A4;A0A2R8YCW1;A0A2R8YFR4;A0A2R8Y5G6	O00571	90	DDX3X.90.S.1	DDX3X	0.120311	0.900912	0.993936
Q96GX2	ATXN7L3B	0.770644	0.262079	0.875935			A0A0D9SF58;F8WCC1;E7EXA6;Q8WVB6;Q8WVB6-2	Q8WVB6	64	CHTF18.64.S.1	CHTF18	-0.574198	0.249653	0.901711
Q13825;Q13825-2	AUH	0.618737	0.134972	0.869233			A0A0D9SF58;E7EXA6;Q8WVB6;Q8WVB6-2;Q8WVB6-3	Q8WVB6	871	CHTF18.871.S.1	CHTF18	-0.63207	0.287649	0.911381
Q9Y679;Q9Y679-3	AUP1	-0.976536	0.0922706	0.849076			A0A0D9SFE4	A0A0D9SFE4	847	DNM1.847.S.1	DNM1	0.109567	0.886366	0.992105
Q96GD4-5;J3KTD6;Q96GD4;Q96GD4-4;J3QLN8;J3QR41;J3KT86;Q96GD4-2;Q96GD4-3;J3KRJ2;J3KRF8;M0QYK8;Q9UQB9-2;A0A0A0MSY3;Q9UQB9-3;Q9UQB9;B4DXA6;Q5Y191	AURKB	-1.52139	0.113421	0.861516			A0A0D9SFL5;C9JC32;A0A5F9ZI06;Q9UPV9;H7C3T3;A0A5F9ZH95;A0A087X0N0;Q9UPV9-2;A0A0D9SGH2;Q9UPV9-3	Q9UPV9	393	TRAK1.393.S.1	TRAK1	-0.177302	0.684986	0.977471
Q9NQS1;H0YKR0	AVEN	0.0825147	0.809734	0.979712			A0A0D9SFL5;C9JC32;A0A5F9ZI06;Q9UPV9	Q9UPV9	919	TRAK1.919.S.1	TRAK1	-0.919645	0.297015	0.91472
Q8NBF6;B8ZZW5;Q8NBF6-2;H7C0I1;A0A1W2PRP5	AVL9	0.288162	0.503769	0.929787			A0A0D9SFL5;C9JC32;A0A5F9ZI06;Q9UPV9	Q9UPV9	719	TRAK1.719.S.1	TRAK1	-0.284893	0.639606	0.968799
P25311;C9JEV0;H7BZJ8	AZGP1	0.318394	0.77806	0.975787			A0A0D9SFM0;Q149N8-4;Q149N8;Q149N8-2;K4DI94	Q149N8-4	530	SHPRH.530.S.1	SHPRH	-0.95064	0.242661	0.898903
Q9H6S1;C9JVK8;Q9H6S1-3;Q9H6S1-5;Q9H6S1-4;C9JGA2	AZI2	-0.151071	0.779415	0.976292			A0A0D9SFY5;P20700;E9PBF6;A0A0D9SFE5	P20700	23	LMNB1.23.S.1	LMNB1	0.874496	0.226438	0.896078
P20160	AZU1	-1.12313	0.0121404	0.833569			A0A0D9SFY5;P20700;E9PBF6;A0A0D9SFE5	P20700	28	LMNB1.28.S.1	LMNB1	0.483459	0.246734	0.901177
P61769;H0YLF3;F5H6I0	B2M	-0.683149	0.388289	0.90241			A0A0D9SFY5;P20700;E9PBF6;A0A0D9SFE5	P20700	13	LMNB1.13.S.1	LMNB1	-0.708131	0.236972	0.898455
O94766;G3V150;O94766-2;E9PNA1;A0A087WXU9;Q9NPZ5	B3GAT3	-0.382492	0.554267	0.939692			A0A0D9SG23;H7C066;A0A1B0GW10;A0A2R8YDL9;Q9P267-2;Q9P267	Q9P267-2	300	MBD5.300.S.1	MBD5	0.467664	0.171706	0.893705
Q6Y288	B3GLCT	0.322738	0.520875	0.934253			A0A0D9SGD6;E7EV75;Q15326;E7ENI9;B7Z2J6;J3QKD2;Q15326-2;Q15326-6;Q15326-3;B0QZE2;Q15326-5;Q15326-4;A0A0A0MRY2	Q15326	420	ZMYND11.420.S.1	ZMYND11	-0.576263	0.335717	0.916766
Q9NY97-2;Q9NY97	B3GNT2	NA	NA	NA			A0A0D9SGD6;E7EV75;Q15326;E7ENI9;B7Z2J6;J3QKD2;Q15326-2;Q15326-6;Q15326-3;B0QZE2;Q15326-5;Q15326-4;A0A0A0MRY2	Q15326	444	ZMYND11.444.S.1	ZMYND11	-0.722829	0.382983	0.926238
P15291;P15291-2;Q86XA6	B4GALT1	-0.653446	0.267985	0.87698			A0A0D9SGD6;E7EV75;Q15326;E7ENI9;B7Z2J6;J3QKD2;Q15326-2;Q15326-6;Q15326-3;B0QZE2;Q15326-5;Q15326-4;A0A0A0MRY2	Q15326	447	ZMYND11.447.S.1	ZMYND11	0.906048	0.0744959	0.879668
O60512;O60512-2	B4GALT3	-1.20535	0.144001	0.872686			A0A0D9SGD6;E7EV75;Q15326;E7ENI9;B7Z2J6;J3QKD2;Q15326-2;Q15326-6;Q15326-3;B0QZE2;Q15326-5;Q15326-4;A0A0A0MRY2	Q15326	403	ZMYND11.403.S.1	ZMYND11	0.741982	0.0903331	0.879668
C9J3R8;O60513;E7ETS9;C9J4S5;C9J5S0;C9JE00;C9JA31	B4GALT4	-0.867202	0.472266	0.927043			A0A0D9SGD6;E7EV75;Q15326;E7ENI9;B7Z2J6;J3QKD2;Q15326-2;Q15326-6;Q15326-3;B0QZE2;Q15326-5;Q15326-4;A0A0A0MRY2;E9PE09	Q15326	57	ZMYND11.57.S.1	ZMYND11	0.356019	0.614263	0.96501
Q9UBV7;D6RJI5;H0Y9D6	B4GALT7	-0.283864	0.635461	0.947235			A0A0D9SGF6;Q13813;Q13813-3;Q13813-2;A0A0D9SF54	Q13813	1322	SPTAN1.1322.S.1	SPTAN1	-0.291782	0.711544	0.979087
Q9NWV8;J3KQS6;M0R0I0;Q9NWV8-3;Q9NWV8-2;M0QYV1;M0QZ44	BABAM1	-0.170484	0.488507	0.929787			A0A0D9SGF6;Q13813;Q13813-3;Q13813-2;A0A0D9SF54	Q13813	1323	SPTAN1.1323.S.1	SPTAN1	-0.793946	0.196183	0.894377
Q9NXR7;Q9NXR7-4;Q9NXR7-3;Q9NXR7-1;F8W733;C9J2G0;A0A075B7D2	BABAM2	-0.623911	0.122273	0.866416			A0A0D9SGF6;Q13813;Q13813-3;Q13813-2;A0A0D9SF54	Q13813	1476	SPTAN1.1476.S.1	SPTAN1	0.516323	0.323123	0.91556
O14867;C9JMP6;C9IYR0;C9IYH8;H7C4B6;M0QZP0	BACH1	0.241905	0.637777	0.947405			A0A0D9SGF6;Q13813;Q13813-3;Q13813-2;A0A0D9SF54	Q13813	1479	SPTAN1.1479.S.1	SPTAN1	-0.2453	0.794102	0.987531
Q92934;F5H1R6;F5H3B1;F5GYS3;A8MXU7	BAD	-0.268571	0.560006	0.941408			A0A0D9SGF6;Q13813;Q13813-3;Q13813-2;A0A0D9SF54	Q13813	1217	SPTAN1.1217.S.1	SPTAN1	-0.522033	0.195327	0.894377
J3QTA2;Q99933;Q99933-3;Q99933-2;A0A0U1RR89	BAG1	0.946622	0.120556	0.865076			A0A0D9SGF6;Q13813;Q13813-3;Q13813-2;A0A0D9SF54	Q13813	1029	SPTAN1.1029.S.1	SPTAN1	0.766705	0.40257	0.930826
O95816;O95816-2	BAG2	-0.662155	0.355203	0.90022			A0A0D9SGF6;Q13813;Q13813-3;Q13813-2;A0A0D9SF54	Q13813	1031	SPTAN1.1031.S.1	SPTAN1	-0.615507	0.234206	0.897942
O95817;C9JFK9	BAG3	-0.0467452	0.906422	0.99272			A0A0D9SGF6;Q13813;Q13813-3;Q13813-2;A0A0D9SF54	Q13813	783	SPTAN1.783.S.1	SPTAN1	0.179416	0.763127	0.985194
O95429;O95429-2;H0YBT1	BAG4	0.239749	0.435688	0.918172			A0A0D9SGF6;Q13813;Q13813-3;Q13813-2;A0A0D9SF54	Q13813	1550	SPTAN1.1550.S.1	SPTAN1	0.129028	0.72166	0.979445
Q9UL15-2;Q9UL15;G3V274	BAG5	0.15765	0.747882	0.971803			A0A0D9SGF6;Q13813;Q13813-3;Q13813-2;A0A0D9SF54	Q13813	1306	SPTAN1.1306.S.1	SPTAN1	0.000138664	0.999749	0.999988
P46379-3;P46379;P46379-2;A0A0G2JK23;A0A024RCR6;P46379-5;A0A0G2JL47;P46379-4;A0A0G2JJM1;X6REW1;F6S6P2;H0Y710;F6VEM6;F6U341;F6X9W3;A0A1B0GX79;F6WML8;A0A0G2JJR8;F6XTU0;F6U1F2;F6UR09;F6TC96;H0Y4L1;A0A0G2JIA9;A0A0G2JIB3;A0A0G2JJ92;H0Y759;H0Y7K4	BAG6	-0.29669	0.262566	0.875935			A0A0D9SGF6;Q13813;Q13813-3;Q13813-2;A0A0D9SF54	Q13813	2141	SPTAN1.2141.S.1	SPTAN1	0.191426	0.576472	0.957225
Q9UHR4	BAIAP2L1	0.32739	0.684356	0.958724			A0A0D9SGJ6;J3KQV8;O43426	O43426	1345	SYNJ1.1345.S.1	SYNJ1	0.443954	0.134637	0.884405
Q16611;Q16611-2;A0A0A0MRG8	BAK1	-0.0489172	0.899334	0.991563			A0A0D9SGJ6;J3KQV8;O43426	O43426	1565	SYNJ1.1565.S.1	SYNJ1	0.60506	0.132093	0.883653
O75531;E9PJJ8	BANF1	0.727192	0.297146	0.886433			A0A0D9SGJ6;J3KQV8;O43426	O43426	1385	SYNJ1.1385.S.1	SYNJ1	0.308827	0.624182	0.967245
Q8NDB2;Q8NDB2-3;Q8NDB2-2	BANK1	1.44704	0.248885	0.875935			A0A0D9SGJ6;J3KQV8;O43426	O43426	1391	SYNJ1.1391.S.1	SYNJ1	0.278904	0.512348	0.949966
Q8N9N5-7;Q8N9N5	BANP	0.217012	0.366695	0.90022			A0A0D9SGJ6;J3KQV8;O43426	O43426	1392	SYNJ1.1392.S.1	SYNJ1	0.120063	0.697404	0.977537
F8W6N3;Q92560;H0Y8E8;C9J7L9;F8WEY5	BAP1	-0.294123	0.312823	0.893121			A0A0D9SGJ6;J3KQV8;O43426	O43426	1318	SYNJ1.1318.S.1	SYNJ1	-0.113545	0.790871	0.987531
Q8IXM2-3;H0YIS7;Q8IXM2;F8W038;K7ES76	BAP18	0.0753558	0.922924	0.99377			Q5RIP0;A0A0G2JH50;O78179;A0A140T912;Q5QT33;A0A140T9J9;Q53YP1;A0A140T9M0	Q5RIP0	344	HLA-C.344.S.1	HLA-C	0.558088	0.378267	0.925431
Q99728-2;Q99728;Q99728-3;A0A087X2H0;A0A494C142;F6MDI1;C9IYG1;A0A087X0C6;F8WCG2;A0A087WZ19;Q99728-4	BARD1	-1.29057	0.0287034	0.833569			Q5RIP0;A0A0G2JH50;O78179;A0A140T912;Q5QT33;A0A140T9J9;Q53YP1;A0A140T9M0	Q5RIP0	353	HLA-C.353.S.1	HLA-C	-0.691425	0.192139	0.894377
Q6ZT62;Q6ZT62-2;A0A3B3IU28;B1AHD3	BARGIN	0.140781	0.795301	0.979186			Q5RIP0;A0A0G2JH50;O78179;A0A140T912;Q5QT33;A0A140T9J9;Q53YP1;A0A140T9M0	Q5RIP0	357	HLA-C.357.S.1	HLA-C	-0.379813	0.464042	0.944093
Q9UMQ3	BARX2	NA	NA	NA			Q5RIP0;A0A0G2JH50;O78179;A0A140T912;Q5QT33;A0A140T9J9;Q53YP1;A0A140T9M0	Q5RIP0	360	HLA-C.360.S.1	HLA-C	-0.0743267	0.900612	0.993936
P80723;P80723-2;U3KQP0	BASP1	-0.810693	0.246806	0.875935			A0A0G2JH68;O60610;A0A140T8Z0;O60610-2;O60610-3;A0A2R8Y5N1;B4E2I7	O60610	22	DIAPH1.22.S.1	DIAPH1	0.28528	0.526298	0.951772
Q07812-5;Q07812-8;Q07812;Q07812-2;Q07812-7;K4JQN1;Q07812-4;I6LPK7;Q07812-6;Q07812-3	BAX	-0.242492	0.463044	0.925155			A0A0G2JHC2;Q6NYC8-4;Q6NYC8;Q6NYC8-3	Q6NYC8-4	20	PPP1R18.20.S.1	PPP1R18	-0.0829101	0.83223	0.988886
Q9NRL2;Q9NRL2-2;A0A087WWN7;H0YJP5	BAZ1A	-0.49885	0.150901	0.874907			A0A0G2JHC2;Q6NYC8;Q6NYC8-3	Q6NYC8	401	PPP1R18.401.S.1	PPP1R18	0.181996	0.755449	0.984466
Q9UIG0-2;Q9UIG0	BAZ1B	0.446723	0.220149	0.875935			A0A0G2JHC2;Q6NYC8-2;Q6NYC8	Q6NYC8-2	175	PPP1R18.175.S.1	PPP1R18	0.411935	0.276504	0.908947
J3KPG5;F8VU39;Q9UIF9-2;Q9UIF9-3;Q9UIF9;A0A0C4DGI9;H0YHL2;H0YII3;F8VWQ3;H0YHQ7	BAZ2A	0.309104	0.38017	0.901174			A0A0G2JHC2;Q6NYC8-2;Q6NYC8	Q6NYC8-2	307	PPP1R18.307.S.1	PPP1R18	0.448579	0.593493	0.960883
Q9UIF8-5;Q9UIF8-3;Q9UIF8;Q9UIF8-4;Q9UIF8-2;A0A0A0MR97;H7C092;F6VJC3;C9JCA6;H7C1I6	BAZ2B	0.738676	0.300113	0.887639			A0A0G2JHC2;Q6NYC8-2;Q6NYC8	Q6NYC8-2	308	PPP1R18.308.S.1	PPP1R18	0.0799558	0.879636	0.991749
Q9BXH1;Q9BXH1-2	BBC3	0.172297	0.777097	0.975535			A0A0G2JHC2;Q6NYC8-2;Q6NYC8	Q6NYC8-2	145	PPP1R18.145.S.1	PPP1R18	-0.0571669	0.906907	0.994632
O75936;E9PKC9	BBOX1	-0.0895155	0.875489	0.987996			A0A0G2JHC2;Q6NYC8-2;Q6NYC8;Q6NYC8-3	Q6NYC8-2	125	PPP1R18.125.S.1	PPP1R18	0.326311	0.540954	0.953989
Q8IWZ6;Q8IWZ6-2;H0Y973	BBS7	-1.31712	0.0997308	0.856417			A0A0G2JHC2;Q6NYC8-2;Q6NYC8	Q6NYC8-2	224	PPP1R18.224.S.1	PPP1R18	0.635323	0.172813	0.893705
Q8WY36;Q8WY36-2;C9JA69;C9J8D0;C9JZA0;C9JYU6;C9K0D1;C9JSH4;C9JIZ2;C9JNU3;C9IYS9;C9IYG9;C9J0J4;C9JE62;C9JC04;H7C1U1;C9J067	BBX	-0.487522	0.345356	0.898709			A0A0G2JHC2;Q6NYC8-4;Q6NYC8;Q6NYC8-3	Q6NYC8-4	82	PPP1R18.82.S.1	PPP1R18	NA	NA	NA
P50895;A0A087WXM8;K7ENU8	BCAM	0.347098	0.722604	0.964622			A0A0G2JHC2;Q6NYC8-2;Q6NYC8	Q6NYC8-2	213	PPP1R18.213.S.1	PPP1R18	-0.205951	0.744622	0.983202
B7Z2L0;A0A669KBH7;A0A669KB27;Q9UHQ4;H0Y7N8;C9JTE9;H7C5E2;A0A669KAY5;Q9UHQ4-2;C9IYK6;F8WB99	BCAP29	-1.04593	0.0603337	0.849076			A0A0G2JHC2;Q6NYC8;Q6NYC8-3	Q6NYC8	368	PPP1R18.368.S.1	PPP1R18	0.918308	0.0201821	0.864593
P51572;P51572-2;A0A2R8Y5M6;C9JQ75;C9J0M4;C9JSP1;C9JMD7;C9JM14	BCAP31	-1.30516	0.130319	0.867924			A0A0G2JHC2;Q6NYC8;Q6NYC8-3	Q6NYC8	432	PPP1R18.432.S.1	PPP1R18	0.288554	0.262436	0.904163
P56945-3;P56945;P56945-8;P56945-6;P56945-7;P56945-2;P56945-5;A0A2R8Y8C4;A0A2R8Y4C2;A0A2R8YFS8;A0A2R8Y596;A0A2R8YFK2;A0A2R8Y5C9;A0A2R8Y6M6;P56945-4;A0A2R8Y5E4;H3BN62;H3BQJ7;H3BSB2;H3BSY4;H3BTB0;H3BVF0;H3BU42;H3BTL5	BCAR1	1.31468	0.234805	0.875935			A0A0G2JHC2;Q6NYC8-2;Q6NYC8;Q6NYC8-3	Q6NYC8-2	133	PPP1R18.133.S.1	PPP1R18	0.302703	0.584557	0.959836
O75815;O75815-3;O75815-2	BCAR3	2.01619	0.209374	0.875935			A0A0G2JHC2;Q6NYC8-4;Q6NYC8;Q6NYC8-3	Q6NYC8-4	42	PPP1R18.42.S.1	PPP1R18	0.374877	0.23468	0.897942
O75363;G3XAF7;H7C1E7	BCAS1	0.844585	0.035867	0.833569			A0A0G2JHC2;Q6NYC8-2;Q6NYC8	Q6NYC8-2	187	PPP1R18.187.S.1	PPP1R18	2.36887	0.0900932	0.879668
O75934	BCAS2	0.17144	0.491468	0.929787			A0A0G2JHC2;Q6NYC8-2;Q6NYC8	Q6NYC8-2	195	PPP1R18.195.S.1	PPP1R18	0.194949	0.66543	0.972982
Q9H6U6-2;Q9H6U6;K7ESE9;Q9H6U6-6;K7EKB0;K7EJH7;K7EML5;K7EJU7	BCAS3	0.15863	0.68411	0.958724			Q5SUL5;A0A0G2JIF2;A0A0G2JL56;Q5SRN5;P04439;A0A1W2PS24;P04439-2	P04439	343	HLA-A.343.S.1	HLA-A	0.446234	0.462865	0.943076
P54687-4;P54687;P54687-3;P54687-2;F5H2F2;A0A087WYF2	BCAT1	1.63603	0.24653	0.875935			Q5SUL5;A0A0G2JIF2;A0A0G2JL56;Q5SRN5;P04439;A0A1W2PS24;P04439-2	P04439	352	HLA-A.352.S.1	HLA-A	0.0743505	0.926245	0.994632
O15382;M0QXF9;B3KSI3;M0QZ10;O15382-2;M0QZP4;M0R2K7	BCAT2	0.129772	0.759891	0.973854			Q5SUL5;A0A0G2JIF2;A0A0G2JL56;Q5SRN5;P04439;A0A1W2PS24;P04439-2	P04439	359	HLA-A.359.S.1	HLA-A	0.466187	0.529907	0.952157
Q9P287;Q9P287-3;Q9P287-4	BCCIP	0.346736	0.326186	0.896297			A0A0G2JIS2;Q96KQ7-2;A2ABF8;A0A0G2JIR1;Q96KQ7;A2ABF9;A0A0G2JK64;A0A0G2JRR0;A0A0G2JRN8	Q96KQ7-2	356	EHMT2.356.S.1	EHMT2	-0.122468	0.806729	0.988631
Q7Z5W3	BCDIN3D	1.05132	0.0177499	0.833569			A0A0G2JIS2;Q96KQ7-2;A2ABF8;A0A0G2JIR1;Q96KQ7;A2ABF9;A0A0G2JK64	Q96KQ7-2	232	EHMT2.232.S.1	EHMT2	-0.559869	0.147464	0.885439
F8WF14;P06276;F8WEX7;H7C4Y0;H0Y885	BCHE	0.73017	0.207537	0.875935			A0A0G2JIS2;Q96KQ7-2;A2ABF8;A0A0G2JIR1;Q96KQ7;A2ABF9;A0A0G2JK64	Q96KQ7-2	237	EHMT2.237.S.1	EHMT2	-1.42569	0.0162412	0.864593
F5H5P2;P12694;P12694-2;F5GXU9;H0YH31	BCKDHA	0.742999	0.0677661	0.849076			A0A0G2JIS2;Q96KQ7-2;A2ABF8;A0A0G2JIR1;Q96KQ7;A2ABF9;A0A0G2JK64;Q96KQ7-3	Q96KQ7-2	153	EHMT2.153.S.1	EHMT2	-0.67329	0.11956	0.879668
P21953;P21953-2	BCKDHB	0.670543	0.161215	0.875935			A0A0G2JIS2;Q96KQ7-2;A2ABF8;A0A0G2JIR1;Q96KQ7;A2ABF9;A0A0G2JK64;Q96KQ7-3	Q96KQ7-2	173	EHMT2.173.S.1	EHMT2	-0.0501484	0.850354	0.989679
O14874;O14874-2;O14874-3;H3BTL2;H3BS02;H3BNP3;H3BQP2;H3BUV3	BCKDK	0.979023	0.053527	0.849076			A0A0G2JIS2;Q96KQ7-2;A2ABF8;A0A0G2JIR1;Q96KQ7;A2ABF9;A0A0G2JK64	Q96KQ7-2	246	EHMT2.246.S.1	EHMT2	0.0932915	0.792962	0.987531
O95999	BCL10	-0.406807	0.393548	0.90241			A0A0G2JIS2;Q96KQ7-2;A2ABF8;A0A0G2JIR1;Q96KQ7;A2ABF9;A0A0G2JK64;Q96KQ7-3	Q96KQ7-2	140	EHMT2.140.S.1	EHMT2	-0.0632634	0.825467	0.988886
A0A2U3TZJ5;Q9H165-6;Q9H165;Q9H165-2;A0A2R8YDW6	BCL11A	-1.37742	0.0330334	0.833569			A0A0G2JIS2;Q96KQ7-2;A2ABF8;A0A0G2JIR1;Q96KQ7;A2ABF9;A0A0G2JK64;Q96KQ7-3	Q96KQ7-2	119	EHMT2.119.S.1	EHMT2	0.0100243	0.985235	0.999369
Q9C0K0-2;Q9C0K0;D3YTK1;H0YFS7;E7EW59;F5H433;Q9Y467	BCL11B	-0.412399	0.637899	0.947405			A0A0G2JIS2;Q96KQ7-2;A2ABF8;A0A0G2JIR1;Q96KQ7;A2ABF9;A0A0G2JK64;Q96KQ7-3	Q96KQ7-2	40	EHMT2.40.S.1	EHMT2	0.215713	0.706835	0.978443
P10415-2;P10415	BCL2	-1.34628	0.149726	0.874907			A0A0G2JIW1;P0DMV9;P0DMV8;P0DMV8-2;V9GZ37	P0DMV9	631	HSPA1B.631.S.1	HSPA1B	0.292545	0.370005	0.924373
Q5QP56;Q9H1R6;Q5TE64;Q07817-3;Q07817;Q07817-2;Q5QP59	BCL2L1	0.871689	0.256259	0.875935			A0A0G2JIW1;P0DMV9;P0DMV8;P0DMV8-2;V9GZ37	P0DMV9	633	HSPA1B.633.S.1	HSPA1B	-0.210459	0.489307	0.949486
O43521-4;O43521-8;O43521-12;O43521;C9J417;O43521-11;O43521-10;O43521-14;O43521-19;E9PAM9;A0A0C4DH20;O43521-13;O43521-20	BCL2L11	-1.69862	0.00671028	0.833569			A0A0G2JIW1;P0DMV9;P0DMV8;P0DMV8-2;V9GZ37;Q53FA3;P34931	P0DMV9	418	HSPA1B.418.S.1	HSPA1B	0.233673	0.659186	0.972291
Q9BXK5;A0A087WX97;A0A087WTL4;Q9BXK5-4;Q9BXK5-2;E9PDD6;F2Z2C3;A0A087WW80;A0A0A0MR90;F6VJB4;H0Y3R5	BCL2L13	-0.995613	0.0286871	0.833569			A0A140T9V1;A0A0G2JJG8;O95866-5;O95866-3;O95866	O95866-5	182	MPIG6B.182.S.1	MPIG6B	0.722387	0.238128	0.898596
Q5TBC7;I6LA81	BCL2L15	0.0989066	0.877793	0.987996			P25440-2;P25440;A0A0G2JK44;H0Y6K2;A0A140T9E9;P25440-3;A0A140T9V2;A0A0G2JHL0;U3KQA6;A0A140T9F7;E9PIQ3;H0YDJ7;U3KPW0;P25440-4	P25440-2	298	BRD2.298.S.1	BRD2	0.0672417	0.845612	0.989468
Q4VC05;Q4VC05-2	BCL7A	-0.591409	0.192556	0.875935			P25440-2;P25440;A0A0G2JK44;H0Y6K2;A0A140T9E9;P25440-3;A0A140T9V2;A0A0G2JHL0;U3KQA6;A0A140T9F7;E9PIQ3;H0YDJ7;U3KPW0;P25440-4	P25440-2	301	BRD2.301.S.1	BRD2	-0.671723	0.114852	0.879668
Q9BQE9-4;Q9BQE9;F2Z3H6;F8WE18;F8WDZ4;Q9BQE9-3;Q9BQE9-2	BCL7B	-0.227701	0.56902	0.941824			P25440-2;P25440;A0A0G2JK44;H0Y6K2;A0A140T9E9;P25440-3;A0A140T9V2;A0A0G2JHN8;A0A140T9I1;P25440-4	P25440-2	591	BRD2.591.S.1	BRD2	0.0764624	0.925451	0.994632
Q8WUZ0;I3L1Q2;Q8WUZ0-2;I3L4D5	BCL7C	-0.0936822	0.758103	0.973572			P25440-2;P25440;A0A0G2JK44;H0Y6K2;A0A140T9E9;P25440-3;A0A0G2JHN8;A0A140T9I1;O60885;O60885-2;O60885-3;P25440-4	P25440-2	686	BRD4.686.S.1	BRD4	-1.40343	0.0146235	0.864593
O00512	BCL9	-0.554371	0.30717	0.891646			P25440-2;P25440;A0A0G2JK44;H0Y6K2;A0A140T9E9;P25440-3;A0A0G2JHN8;A0A140T9I1;P25440-4	P25440-2	668	BRD2.668.S.1	BRD2	-0.0766733	0.758647	0.984499
Q86UU0-4;Q86UU0-2;Q86UU0;A0A087WZX0;Q86UU0-3;E9PNR0	BCL9L	0.110772	0.801953	0.979472			A0A0G2JP80;Q8NHL6-3;Q8NHL6-4;A0A0G2JLS4;A0A0G2JP64;A0A0G2JNQ6;D9IDM6;A0A0G2JQ15;Q8NHL6-2;Q8NHL6;A0A0G2JNM2;A0A0G2JQ44;A0A0G2JQ46;F6TER3;A0A087WSV6;D9IDM5;A0A0B4J1W1;A8MVE2;A0A087WSX8;A0A0G2JNQ7;A0A0G2JNT8;A0A0G2JN35;A0A0G2JPH5;Q8N423-2;Q8N423;Q8N423-4;A0A0G2JM05;A0A0G2JLS7	Q8NHL6-3	522	LILRB1.522.S.1	LILRB1	0.0959038	0.835392	0.988886
Q9NYF8;Q9NYF8-2;H0YF14	BCLAF1	0.00349106	0.991972	0.999836			A0A0G2JP80;Q8NHL6-3;Q8NHL6-4;A0A0G2JLS4;A0A0G2JP64;A0A0G2JNQ6;D9IDM6;A0A0G2JQ15;Q8NHL6-2;Q8NHL6;A0A0G2JNM2;A0A0G2JQ44;A0A0G2JQ46;F6TER3;A0A087WSV6;D9IDM5;A0A0B4J1W1;A8MVE2;A0A087WSX8;A0A0G2JNQ7;A0A0G2JNT8;A0A0G2JN35;A0A0G2JPH5;Q8N423-2;Q8N423;Q8N423-4;A0A0G2JM05;A0A0G2JLS7	Q8NHL6-3	523	LILRB1.523.S.1	LILRB1	0.0955438	0.836158	0.988886
Q6W2J9-4;Q6W2J9-2;Q6W2J9;H7BYY2;H7C231;Q6W2J9-3;H7C2V9;A1A564;H7BZ37;A0A5F9ZGX7	BCOR	-0.224785	0.569522	0.941824			A0A0G2JN67;F8W6G6;A0A0G2JNB3;A0A0G2JLT7;A0A0G2JQ25;A0A0G2JPR9;A0A0G2JPW1;O75022-2;A0A0G2JMM1;O75022-3;O75022;A0A0G2JM46;A0A0G2JMZ3	O75022-2	574	LILRB3.574.S.1	LILRB3	-0.378751	0.221073	0.895067
Q5H9F3-3;A0A075B6Q3;Q5H9F3;Q5H9F3-2;H7C4B2	BCORL1	-1.18336	0.21604	0.875935			A0A0G2JN67;F8W6G6;A0A0G2JNB3;A0A0G2JLT7;A0A0G2JQ25;A0A0G2JPR9;A0A0G2JPW1;O75022-2;A0A0G2JMM1;O75022-3;O75022;A0A0G2JM46;A0A0G2JMZ3	O75022-2	519	LILRB3.519.S.1	LILRB3	-0.504755	0.559006	0.956807
P11274;P11274-2	BCR	-0.238861	0.431571	0.917953			A0A0G2JN67;F8W6G6;A0A0G2JNB3;A0A0G2JLT7;A0A0G2JQ25;A0A0G2JPR9;A0A0G2JPW1;O75022-2;A0A0G2JMM1;O75022-3;O75022;A0A0G2JM46;A0A0G2JMZ3	O75022-2	520	LILRB3.520.S.1	LILRB3	-0.776232	0.348896	0.920283
Q9Y276;H7C492;C9J1S9;H7BZF6;C9J8G3;C9J4Q9;C9JAS4;A0A2R8Y7T3	BCS1L	-0.691421	0.276931	0.880218			A0A0G2JMF9;P0CI00;P0CH99;A8MVS1	P0CI00	158	ZNF705G.158.S.1	ZNF705G	-0.455563	0.466269	0.944591
Q02338;E9PCG9;C9JM78;C9JQ90;A0A0G2JRX6;H7C2W1;C9JEB9	BDH1	0.392811	0.393448	0.90241			A0A0G2JNE9;A0A0G2JMH7;A0A0G2JM84;A0A0G2JPU4	A0A0G2JNE9	318	LILRB4.318.S.1	LILRB4	0.101506	0.932138	0.995201
Q9BUT1;Q9BUT1-3;Q9BUT1-2;D6R9U8;D6RIR6;D6RFG2;D6RBF6	BDH2	-0.106118	0.853467	0.985561			A0A0G2JNE9;A0A0G2JMH7;A0A0G2JM84;A0A0G2JPU4	A0A0G2JNE9	319	LILRB4.319.S.1	LILRB4	-0.410916	0.682511	0.977192
A0A0G2JNU3;A6H8Y1-7;A6H8Y1-6;A6H8Y1;A6H8Y1-2;A6H8Y1-4;A6H8Y1-3;A6H8Y1-5;A0A0G2JN16;A0A0A0MRX7;H0YCV8;H7C5U4;A6H8Y1-8	BDP1	-0.0531744	0.961908	0.994977			A0A0G2JMX5	A0A0G2JMX5	506	LILRB5.506.S.1	LILRB5	0.138616	0.829364	0.988886
Q14457;E7EV84;K7ELY9;K7ER46;K7EN35;K7EQQ7;K7EMA2;K7EKK2;A0A087WVZ2	BECN1	0.207722	0.556767	0.940653			A0A0G2JMZ8;Q16625-5;Q16625-4;Q16625-2;Q16625-3;Q16625	Q16625-5	36	OCLN.36.S.1	OCLN	1.02281	0.0440565	0.868812
Q5T5X7	BEND3	1.01064	0.0902829	0.849076			A1BQX2;A0A0G2JQ38;D6RA09;A0A0G2JN23;Q8N4S9-2;Q8N4S9-3;Q8N4S9	Q8N4S9-2	161	MARVELD2.161.S.1	MARVELD2	0.813562	0.0839095	0.879668
Q7L4P6;Q7L4P6-2	BEND5	1.38942	0.369304	0.90022			A0A1W2PRB5;A0A0J9YVS1;A0A0G2JNB1;A0A0G2JNT7;Q7Z3B3;A0A3B3IT55;Q7Z3B3-4;Q7Z3B3-2	Q7Z3B3	1082	KANSL1.1082.S.1	KANSL1	0.0612026	0.864254	0.991292
H7C1N3;O15155	BET1	0.137756	0.890256	0.98949			A0A1W2PRB5;A0A0J9YVS1;A0A0G2JNB1;I3L233;A0A1W2PRR3;A0A0G2JNT7;Q7Z3B3;A0A3B3IT55;A0A1W2PPV8;A0A0G2JQF4	Q7Z3B3	268	KANSL1.268.S.1	KANSL1	0.318366	0.501618	0.949966
Q9NYM9;H7BXT7;A0A0C4DH16;B8ZZS0;E9PHY4;E9PQJ6	BET1L	-0.361571	0.463419	0.925155			A0A1W2PRB5;A0A0J9YVS1;A0A0G2JNB1;I3L233;A0A0G2JRW7;I3L243;A0A0G2JNT7;Q7Z3B3;A0A3B3IT55;A0A1W2PPV8;A0A0G2JQF4	Q7Z3B3	30	KANSL1.30.S.1	KANSL1	-0.277423	0.346621	0.920283
P21810;C9JKG1	BGN	-2.22751	0.0459813	0.849076			A0A1W2PRB5;A0A0J9YVS1;A0A0G2JNB1;I3L233;A0A1W2PRR3;A0A0G2JNT7;Q7Z3B3;A0A3B3IT55;A0A1W2PPV8;A0A0G2JQF4	Q7Z3B3	249	KANSL1.249.S.1	KANSL1	-0.0634028	0.810339	0.988886
Q7RTS1	BHLHA15	0.987491	0.21445	0.875935			A0A1W2PRB5;A0A0J9YVS1;A0A0G2JNB1;A0A0G2JNT7;Q7Z3B3;A0A3B3IT55;Q7Z3B3-4;Q7Z3B3-2;A0A0G2JQF4	Q7Z3B3	1045	KANSL1.1045.S.1	KANSL1	-0.27577	0.281308	0.909342
Q9C0J9	BHLHE41	-0.960023	0.134986	0.869233			A0A0G2JNQ3;B2RXH8;B4DY08;G3V2D6;G3V4C1;G3V2Q1;G3V576;A0A0G2JPF8;P0DMR1;B7ZW38;G3V5V7;O60812;P07910-2;B2R5W2;P07910;G3V4W0;P07910-3;P07910-4	B2RXH8	196	HNRNPC.196.S.1	HNRNPC	-0.359474	0.497029	0.949754
A8MVZ6;Q96G01-4;Q96G01-3;Q96G01;F8VZX7;F8W056;A0A087WYJ7;Q96G01-2;U3KQF7	BICD1	1.00442	0.199481	0.875935			A0A0G2JNT7;Q7Z3B3;A0A3B3IT55;A0A1W2PPV8;Q7Z3B3-4;Q7Z3B3-2;A0A1W2PQT4;A0A0G2JQF4	Q7Z3B3	827	KANSL1.827.S.1	KANSL1	-0.289001	0.376706	0.925003
Q8TD16;Q8TD16-2	BICD2	-0.193088	0.547354	0.937338			A0A0G2JNU3;A6H8Y1-7;A6H8Y1-6;A6H8Y1;H0YCV8	A6H8Y1-7	2419	BDP1.2419.S.1	BDP1	-0.289171	0.435452	0.938275
A0A087WWH3;Q9NZM4-2;Q9NZM4	BICRA	0.101721	0.825545	0.98331			A0A0G2JNU3;A6H8Y1-7;A6H8Y1-6;A6H8Y1;A6H8Y1-2	A6H8Y1-7	1524	BDP1.1524.S.1	BDP1	-0.23286	0.725231	0.980203
Q6AI39	BICRAL	0.248675	0.653974	0.952921			A0A0G2JNU3;A6H8Y1-7;A6H8Y1-6;A6H8Y1;A6H8Y1-2;H7C5U4	A6H8Y1-7	1781	BDP1.1781.S.1	BDP1	-0.00624675	0.983688	0.999086
P55957;P55957-2;P55957-4;P55957-3	BID	-0.151753	0.686124	0.959306			A0A0G2JNY3;A0A0G2JRG8;A0A0G2JP16;Q6ZUM4;E9PIR1;Q6ZUM4-3;Q6ZUM4-4	Q6ZUM4	182	ARHGAP27.182.S.1	ARHGAP27	1.20328	0.0787993	0.879668
O00499-6;O00499-2;O00499;O00499-11;O00499-7;O00499-4;O00499-3;O00499-5;O00499-8	BIN1	0.0086555	0.989714	0.999836			A0A0G2JNY3;A0A0G2JRG8;Q6ZUM4-2;A0A0C4DGE6;E9PNT2;Q6ZUM4;E9PIR1;Q6ZUM4-3	Q6ZUM4-2	297	ARHGAP27.297.S.1	ARHGAP27	0.182461	0.731182	0.981898
Q9UBW5;Q9UBW5-3;Q9UBW5-2;S4R418	BIN2	0.041469	0.928404	0.99377			A0A0G2JNY3;A0A0G2JRG8;Q6ZUM4-2;A0A0C4DGE6;E9PNT2;E9PNX6;Q6ZUM4;E9PIR1;Q6ZUM4-3	Q6ZUM4-2	115	ARHGAP27.115.S.1	ARHGAP27	-0.147016	0.744728	0.983202
Q9NQY0;H7BYV6;Q9NQY0-2;E5RHU4;A0A1W2PS11;E5RJI6	BIN3	0.109322	0.790969	0.979186			A0A0G2JNY3;A0A0G2JRG8;Q6ZUM4-2;A0A0C4DGE6;E9PNT2;E9PNX6;Q6ZUM4;E9PIR1;Q6ZUM4-3	Q6ZUM4-2	125	ARHGAP27.125.S.1	ARHGAP27	0.0347342	0.940649	0.995993
E9PMH5;Q13490-2;Q13490;A0A087X2B2;E9PIW1;E9PI77;H0YDY3;E9PNM6;E9PQZ9	BIRC2	-0.276882	0.31349	0.893121			A0A0G2JNZ2;A0A669KB89;A0A0G2JPP5;Q14160;Q14160-3;A0A0G2JMS7;Q14160-2;H0YCG0	Q14160	1348	SCRIB.1348.S.1	SCRIB	-0.182828	0.552238	0.956389
Q13489;A0A669KBC7;H0YCJ5	BIRC3	1.30753	0.245556	0.875935			A0A0G2JNZ2;A0A669KB89;A0A0G2JPP5;Q14160;Q14160-3;A0A0G2JMS7;Q14160-2;H0YCG0	Q14160	1285	SCRIB.1285.S.1	SCRIB	-0.390624	0.536828	0.953192
A0A0B4J1S3;O15392-5;O15392-4;O15392;H3BLT4;O15392-2;K7EMW2;O15392-7;O15392-6;O15392-3;K7EP76;K7ELG2	BIRC5	-0.596371	0.299341	0.887639			A0A0G2JNZ2;A0A669KB89;A0A0G2JPP5;Q14160;Q14160-3;A0A0G2JMS7;Q14160-2;H0YCG0	Q14160	1486	SCRIB.1486.S.1	SCRIB	-0.621603	0.265607	0.904163
Q9NR09	BIRC6	0.0687776	0.846532	0.984382			A0A0G2JNZ2;A0A669KB89;A0A0G2JPP5;A0A0G2JMS7	A0A0G2JNZ2	668	SCRIB.668.S.1	SCRIB	-0.457804	0.326311	0.91556
P51451;E9PJX5	BLK	-0.852908	0.24508	0.875935			A0A0G2JNZ2;A0A669KB89;A0A0G2JPP5;Q14160;Q14160-3;A0A0G2JMS7;Q14160-2;H0YCG0	Q14160	1523	SCRIB.1523.S.1	SCRIB	-0.371925	0.465402	0.944591
A0A3B3IT82;P54132;H0YNU5;H0YLV8	BLM	-0.176853	0.617279	0.94451			A0A0G2JNZ2;A0A669KB89;A0A0G2JPP5;Q14160;Q14160-3;A0A0G2JMS7;Q14160-2;H0YDF9	Q14160	703	SCRIB.703.S.1	SCRIB	2.41035	0.00509968	0.825562
Q13867;K7ES02;K7ESE8;J3KSD8;J3KS79;K7ENH5	BLMH	-0.4813	0.152087	0.875105			A0A0G2JNZ2;A0A669KB89;A0A0G2JPP5;Q14160;Q14160-3;A0A0G2JMS7;Q14160-2;A0A669KAX5	Q14160	853	SCRIB.853.S.1	SCRIB	0.235587	0.6203	0.967073
Q8WV28;Q8WV28-3;Q2MD59;K7EKR2;Q2MD47	BLNK	-0.276608	0.718457	0.96311			A0A0G2JNZ2;A0A669KB89;Q14160;A0A0G2JMS7;Q14160-2;H0YCG0	Q14160	1566	SCRIB.1566.S.1	SCRIB	-0.563717	0.296944	0.91472
P78537;P78537-2;G8JLQ3;F8W036;F8VP73;A0A087WSV2;F8W099;F8W606;F8VNQ1;H0YHA4	BLOC1S1	-0.163908	0.595089	0.943036			A0A0G2JNZ2;A0A669KB89;A0A0G2JPP5;Q14160;Q14160-3;A0A0G2JMS7;Q14160-2;H0YCG0	Q14160	1475	SCRIB.1475.S.1	SCRIB	-0.312496	0.271026	0.904254
Q6QNY1;J3QRU7;Q6QNY1-2;A0A087X1N6	BLOC1S2	-0.0547279	0.883556	0.989202			A0A0G2JNZ2;A0A0G2JPP5;Q14160;Q14160-3;A0A0G2JMS7;Q14160-2;H0YCG0	Q14160	1309	SCRIB.1309.S.1	SCRIB	-0.452029	0.280821	0.909342
Q6QNY0;K7EN58	BLOC1S3	0.294754	0.360668	0.90022			A0A0G2JNZ2;A0A669KB89;A0A0G2JPP5;Q14160;Q14160-3;A0A0G2JMS7;Q14160-2;H0YCG0	Q14160	1508	SCRIB.1508.S.1	SCRIB	-0.286724	0.675714	0.975049
Q9NUP1	BLOC1S4	-0.245289	0.55901	0.94122			A0A0G2JNZ2;A0A669KB89;A0A0G2JPP5;Q14160;Q14160-3;A0A0G2JMS7;Q14160-2;A0A669KAX5;H0YDF9	Q14160	835	SCRIB.835.S.1	SCRIB	-0.0518588	0.883355	0.991749
Q8TDH9;Q8TDH9-3;G5E931;Q8TDH9-2;A0A0D9SEU2;A0A0A0MTN6	BLOC1S5	-0.786767	0.0422616	0.838569			A0A0G2JNZ2;A0A669KB89;A0A0G2JPP5;Q14160;Q14160-3;A0A0G2JMS7;Q14160-2;H0YCG0	Q14160	1232	SCRIB.1232.S.1	SCRIB	0.417159	0.576129	0.957225
H3BST1;Q9UL45;H3BR42;H3BRA4;H3BNE3;H3BPR6;H3BN13;Q9UL45-2	BLOC1S6	-0.353858	0.48092	0.927043			A0A0G2JNZ2;A0A669KB89;A0A0G2JPP5;Q14160;Q14160-3;A0A0G2JMS7;Q14160-2;H0YCG0	Q14160	1448	SCRIB.1448.S.1	SCRIB	-0.408113	0.231413	0.897334
C9J1E1	BLVRA	0.831083	0.55084	0.938318			A0A0G2JNZ2;A0A669KB89;A0A0G2JPP5;Q14160;Q14160-3;A0A0G2JMS7;Q14160-2	Q14160	504	SCRIB.504.S.1	SCRIB	0.153273	0.693277	0.977537
P53004	BLVRA	0.0374944	0.963097	0.995183			A0A0G2JNZ2;A0A669KB89;A0A0G2JPP5;Q14160;Q14160-3;A0A0G2JMS7;Q14160-2;H0YCG0	Q14160	1378	SCRIB.1378.S.1	SCRIB	0.216653	0.808681	0.988873
P30043;A0A2R8YEP4;M0R192;A0A2R8Y7Y9;M0QZL1	BLVRB	1.01687	0.288633	0.884621			A0A0G2JPT5;O75943-2;O75943;D6RAW6	O75943-2	60	RAD17.60.S.1	RAD17	0.8387	0.399903	0.92981
Q9H2G9;Q5T532;Q9H2G9-2;Q5T534	BLZF1	0.149522	0.710201	0.962198			B7ZLE8;A0A0G2JS53;E7EQW0;Q13075;A0A0G2JNC7;Q13075-2;A0A0G2JQE0	Q13075	982	NAIP.982.S.1	NAIP	-1.07168	0.242876	0.898903
Q96LC9;Q96LC9-3;Q96LC9-2	BMF	-0.469139	0.63424	0.946868			B7ZLE8;A0A0G2JS53;E7EQW0;Q13075;A0A0G2JNC7;Q13075-2	Q13075	1398	NAIP.1398.S.1	NAIP	-0.935019	0.355226	0.920586
Q9NSY1;H0Y9P1;Q9NSY1-2;Q9NSY1-3;K4DI97;Q5H9B9	BMP2K	0.599593	0.290815	0.884621			A0A0J9YVR0;Q8IZ21;Q8IZ21-2;Q8IZ21-3	Q8IZ21	147	PHACTR4.147.S.1	PHACTR4	-0.449786	0.358691	0.921251
P22004;P22003-2;P22003;H0Y4B5;B1AL00;P18075	BMP6	1.36527	0.124595	0.867924			A0A0J9YVR0;Q8IZ21;Q8IZ21-2;Q8IZ21-3	Q8IZ21	118	PHACTR4.118.S.1	PHACTR4	-0.0293901	0.939585	0.995839
Q13873;Q13873-2;A0A1W2PPB5	BMPR2	-0.109652	0.883864	0.989202			A0A0J9YVR0;Q8IZ21;Q8IZ21-2;Q8IZ21-3	Q8IZ21	131	PHACTR4.131.S.1	PHACTR4	0.226175	0.679779	0.975799
Q14692	BMS1	-0.230001	0.567071	0.941824			A0A0J9YVX5;Q9HD26;Q9HD26-2;F5H1Y4;Q9HD26-3	Q9HD26	276	GOPC.276.S.1	GOPC	0.334217	0.501228	0.949966
Q12981;Q12981-1;Q12981-2;Q12981-3	BNIP1	-0.231232	0.571177	0.941824			E9PJ24;B7ZM65;F8WEF5;A0A0J9YYB5;A0A0J9YWD5;Q9P1Y6-3;Q9P1Y6;A0A0J9YX88;Q9P1Y6-2	Q9P1Y6-3	1359	PHRF1.1359.S.1	PHRF1	0.357664	0.224116	0.895179
J3KN59;Q12982-2;Q12982	BNIP2	0.0538204	0.917792	0.993242			E9PJ24;B7ZM65;F8WEF5;A0A0J9YYB5;A0A0J9YWD5;Q9P1Y6-3;Q9P1Y6;A0A0J9YX88;Q9P1Y6-2	Q9P1Y6-3	1370	PHRF1.1370.S.1	PHRF1	0.0802953	0.835943	0.988886
Q8NFC6;F8WDD0	BOD1L1	-0.282058	0.340085	0.89748			E9PJ24;B7ZM65;F8WEF5;A0A0J9YYB5;A0A0J9YWD5;Q9P1Y6-3;Q9P1Y6;A0A0J9YX88;Q9P1Y6-2	Q9P1Y6-3	567	PHRF1.567.S.1	PHRF1	0.815693	0.0771709	0.879668
Q9Y3E2	BOLA1	-0.451551	0.270978	0.880218			E9PJ24;B7ZM65;F8WEF5;A0A0J9YYB5;A0A0J9YWD5;Q9P1Y6-3;Q9P1Y6;A0A0J9YX88;Q9P1Y6-2	Q9P1Y6-3	1201	PHRF1.1201.S.1	PHRF1	0.171039	0.567552	0.956807
Q9H3K6;A0A087WZT3;H3BV85;Q9H3K6-2;H3BTW0;A0A0B4J295;H3BPT9	BOLA2	0.375177	0.351174	0.90022			E9PJ24;B7ZM65;F8WEF5;A0A0J9YYB5;A0A0J9YWD5;Q9P1Y6-3;Q9P1Y6;A0A0J9YX88;Q9P1Y6-2	Q9P1Y6-3	1228	PHRF1.1228.S.1	PHRF1	-0.27632	0.362204	0.922413
Q53S33	BOLA3	0.0739779	0.877413	0.987996			E9PJ24;B7ZM65;F8WEF5;A0A0J9YYB5;A0A0J9YWD5;Q9P1Y6-3;Q9P1Y6;A0A0J9YX88;Q9P1Y6-2	Q9P1Y6-3	1123	PHRF1.1123.S.1	PHRF1	0.622008	0.106291	0.879668
Q14137;Q14137-2;A0A075B729	BOP1	-0.042478	0.920408	0.99343			E9PJ24;B7ZM65;F8WEF5;A0A0J9YYB5;A0A0J9YWD5;Q9P1Y6-3;Q9P1Y6;A0A0J9YX88;Q9P1Y6-2	Q9P1Y6-3	813	PHRF1.813.S.1	PHRF1	0.120571	0.756027	0.984466
G3V1P3;Q969J3;Q969J3-2	BORCS5	0.281127	0.474452	0.927043			E9PJ24;B7ZM65;F8WEF5;A0A0J9YYB5;A0A0J9YWD5;Q9P1Y6-3;Q9P1Y6;A0A0J9YX88;Q9P1Y6-2	Q9P1Y6-3	817	PHRF1.817.S.1	PHRF1	-1.24482	0.166932	0.891957
Q96GS4	BORCS6	0.112967	0.677012	0.957501			E9PJ24;B7ZM65;F8WEF5;A0A0J9YYB5;A0A0J9YWD5;Q9P1Y6-3;Q9P1Y6;A0A0J9YX88;Q9P1Y6-2	Q9P1Y6-3	1141	PHRF1.1141.S.1	PHRF1	0.995906	0.100475	0.879668
A0A0B4J1R7;Q96B45	BORCS7-ASMT	0.265575	0.442344	0.919575			E9PJ24;B7ZM65;F8WEF5;A0A0J9YYB5;A0A0J9YWD5;Q9P1Y6-3;Q9P1Y6;A0A0J9YX88;Q9P1Y6-2	Q9P1Y6-3	914	PHRF1.914.S.1	PHRF1	0.126405	0.685557	0.977471
Q96FH0;Q96FH0-2;K7ENY0	BORCS8	-0.109844	0.720015	0.963815			E9PJ24;B7ZM65;F8WEF5;A0A0J9YYB5;A0A0J9YWD5;Q9P1Y6-3;Q9P1Y6;A0A0J9YX88;Q9P1Y6-2	Q9P1Y6-3	355	PHRF1.355.S.1	PHRF1	0.67519	0.194215	0.894377
P07738;C9JH23	BPGM	0.197086	0.826793	0.98331			E9PJ24;B7ZM65;F8WEF5;A0A0J9YYB5;A0A0J9YWD5;Q9P1Y6-3;Q9P1Y6;A0A0J9YX88;Q9P1Y6-2	Q9P1Y6-3	935	PHRF1.935.S.1	PHRF1	0.163367	0.604601	0.964614
Q86WA6-2;Q86WA6;Q49AI2;B4DML3;H7C0M3	BPHL	-0.116027	0.832855	0.98331			E9PJ24;B7ZM65;F8WEF5;A0A0J9YYB5;A0A0J9YWD5;Q9P1Y6-3;Q9P1Y6;A0A0J9YX88;Q9P1Y6-2	Q9P1Y6-3	845	PHRF1.845.S.1	PHRF1	-0.0633654	0.837776	0.988886
A0A2R8YDF1;P17213;H0Y738;A0A0D9SFX6	BPI	-0.555497	0.454155	0.922042			E9PJ24;B7ZM65;F8WEF5;A0A0J9YYB5;A0A0J9YWD5;Q9P1Y6-3;Q9P1Y6;A0A0J9YX88;Q9P1Y6-2	Q9P1Y6-3	1033	PHRF1.1033.S.1	PHRF1	0.0462082	0.946537	0.99669
O95861;O95861-4;O95861-2;A6NF51;F8VVW8;F8W1J0;F8VZG4	BPNT1	-0.861367	0.0391094	0.833569			E9PJ24;B7ZM65;F8WEF5;A0A0J9YYB5;A0A0J9YWD5;Q9P1Y6-3;Q9P1Y6;A0A0J9YX88;Q9P1Y6-2	Q9P1Y6-3	863	PHRF1.863.S.1	PHRF1	-0.546395	0.429496	0.936624
Q9NX62;H0YBS3;H0YB38	BPNT2	0.0786021	0.842403	0.983332			E9PJ24;B7ZM65;F8WEF5;A0A0J9YYB5;A0A0J9YWD5;Q9P1Y6-3;Q9P1Y6;A0A0J9YX88;Q9P1Y6-2	Q9P1Y6-3	866	PHRF1.866.S.1	PHRF1	0.320873	0.428003	0.936543
Q12830;Q12830-4;Q12830-2;F5GXF5	BPTF	0.0773433	0.764886	0.973854			E9PJ24;B7ZM65;F8WEF5;A0A0J9YYB5;A0A0J9YWD5;Q9P1Y6-3;Q9P1Y6;A0A0J9YX88;Q9P1Y6-2	Q9P1Y6-3	972	PHRF1.972.S.1	PHRF1	0.200057	0.450672	0.941775
H7C560;A0A2R8Y8E0;P15056;A0A2U3TZI2;A0A2R8YDP5;A0A2R8Y492;A0A2R8Y679;H7C4S5;A0A2R8Y467;H7C5K3;A0A2R8YES9	BRAF	0.159755	0.605439	0.943986			E9PJ24;B7ZM65;F8WEF5;A0A0J9YYB5;A0A0J9YWD5;Q9P1Y6-3;Q9P1Y6;A0A0J9YX88;Q9P1Y6-2	Q9P1Y6-3	990	PHRF1.990.S.1	PHRF1	0.730828	0.15748	0.890902
J3KNN7;Q7Z569;Q7Z569-2	BRAP	0.162751	0.708821	0.962198			A0A0J9YWL0;Q9Y4K1;A0A494C1M5	Q9Y4K1	132	CRYBG1.132.S.1	CRYBG1	-0.453003	0.631431	0.967245
Q6PJG6;Q6PJG6-3;Q6PJG6-2;F8WDN5	BRAT1	4.33871e-05	0.999881	0.99999			A0A0J9YWL0;Q9Y4K1	Q9Y4K1	484	CRYBG1.484.S.1	CRYBG1	-0.971469	0.162362	0.890902
Q69YU5	BRAWNIN	-0.621099	0.544356	0.937242			A0A0J9YWL0;Q9Y4K1	Q9Y4K1	533	CRYBG1.533.S.1	CRYBG1	-0.463268	0.410899	0.933068
P38398-4;P38398;P38398-8;P38398-7;Q5YLB2;A0A0U1RRA9;P38398-5;E7EUM2;B7ZA85;P38398-3;P38398-6;E7EWN5;A0A494C182;E9PH68;H0Y8B8;Q3B891;H0Y881;A0A0A0MSN1;A0A2R8Y7V5;E7EQW4;H0Y8D8;E7ENB7;C9IZW4;A0A2R8Y587;H0Y850;K7EPC7	BRCA1	2.35691	0.0498603	0.849076			A0A0J9YWL0;Q9Y4K1	Q9Y4K1	417	CRYBG1.417.S.1	CRYBG1	-0.446391	0.422026	0.935121
P46736;P46736-2;H9KVA9;P46736-3;A0A0D9SF50;A0A087WZR3;P46736-4;P46736-5;X6RJS7;A0A0A0MS96	BRCC3	-0.335277	0.333745	0.896704			A0A0J9YWL0;Q9Y4K1	Q9Y4K1	329	CRYBG1.329.S.1	CRYBG1	-0.344197	0.578945	0.957584
O95696-2;O95696;J3KQ61	BRD1	-0.696569	0.0937009	0.849076			A0A2R8Y7B0;A0A2R8Y2E8;A0A0J9YXG2;Q9H165-3;A0A2R8YDS7;A0A2R8YGT9;A0A2R8Y7W4;A0A2R8YHH4;A0A2R8YEK1;A0A2R8YCR5;A0A0J9YYJ9;Q9H165-8;A0A2U3TZJ5;Q9H165-6;Q9H165;Q9H165-2;A0A2R8YDW6	Q9H165-3	86	BCL11A.86.S.1	BCL11A	-1.59291	0.0142354	0.864593
P25440-2;P25440;A0A0G2JK44;H0Y6K2;A0A140T9E9;P25440-3;A0A140T9V2;A0A0G2JHL0;U3KQA6;A0A140T9F7;A0A0G2JHN8;A0A140T9I1;E9PIQ3;H0YDJ7;A0A140T9X8;H0Y799;U3KPW0;E9PKQ9;REV__A0A0G2JHN8;REV__P25440-4;REV__A0A140T9I1	BRD2	-0.159905	0.628005	0.9449			A0A2R8Y7B0;A0A2R8Y2E8;A0A0J9YXG2;Q9H165-3;A0A2R8YDS7;A0A2R8YGT9;A0A2R8Y7W4;A0A2R8YHH4;A0A2R8YEK1;A0A2R8YCR5;A0A0J9YYJ9;Q9H165-8;A0A2U3TZJ5;Q9H165-6;Q9H165;Q9H165-2;A0A2R8YDW6	Q9H165-3	88	BCL11A.88.S.1	BCL11A	-1.35016	0.0291698	0.864593
Q15059;Q15059-2;A9J571	BRD3	-0.799402	0.0577194	0.849076			A0A2R8Y7B0;A0A2R8Y2E8;A0A0J9YXG2;Q9H165-3;A0A2R8YDS7;A0A2R8YGT9;A0A2R8Y7W4;A0A2R8YHH4;A0A2R8YEK1;A0A2R8YCR5;A0A0J9YYJ9;Q9H165-8;A0A2U3TZJ5;Q9H165-6;Q9H165;Q9H165-2;A0A2R8YDW6	Q9H165-3	74	BCL11A.74.S.1	BCL11A	-1.73831	0.0326487	0.864593
O60885;O60885-2;O60885-3;M0QZD9;M0QYW0;M0R0H4	BRD4	0.0564338	0.804948	0.979712			A0A0J9YXM6;Q562E7;Q562E7-4;Q562E7-3;Q562E7-6;Q562E7-5;I3L1G2;C9JCF9;K7ELV8	Q562E7	1272	WDR81.1272.S.1	WDR81	0.23122	0.397718	0.929463
Q9NPI1;Q9NPI1-2;I3L4V5;I3L0Y7	BRD7	-0.0646908	0.809867	0.979712			A0A0R4J2E2;Q9Y3T6;A0A0D9SF44;Q9Y3T6-3;E5RIQ4;E5RIK1	Q9Y3T6	236	R3HCC1.236.S.1	R3HCC1	-0.500365	0.644358	0.969875
Q9H0E9-2;H7C179;H7C127;Q9H0E9-4;H7C128;B5MCW3;Q9H0E9;Q9H0E9-3;H0YAH7;F8WBH2;H7C2P4;C9JV05;H0YA84;F8WDX5;D6RID0;F8WCS7	BRD8	-0.125488	0.537862	0.936737			A0A0R4J2E4;K7ENL6;Q8TES7-5;Q8TES7;Q8TES7-6;Q8TES7-4;Q8TES7-3;Q8TES7-2	Q8TES7-5	327	FBF1.327.S.1	FBF1	-0.735412	0.0771934	0.879668
Q9H8M2;Q9H8M2-3;Q9H8M2-6;Q9H8M2-1;Q9H8M2-2;H0YBR9;H0YAW8;H0YBF1;Q9H8M2-4;C9JBY0	BRD9	0.528928	0.0187591	0.833569			P43243;A0A0R4J2E8;D6REM6;D6R991;H0Y8T4;A8MXP9	P43243	240	MATR3.240.S.1	MATR3	-1.16511	0.212958	0.895067
Q92994;Q92994-5;Q92994-7;Q92994-8;Q92994-9;Q92994-3;F8VS45;F8VWT8;H0YIV6;Q3SYD7;A3KN61;Q92994-6;Q92994-4;F6VUY7;Q92994-2	BRF1	-0.326681	0.452096	0.920781			P43243;A0A0R4J2E8;D6REM6;D6R991;D6REK4;A0A1B0GX04;D6R8Z5;D6RCM3;D6RBS2;D6R9F3;D6RB45;A8MXP9	P43243	22	MATR3.22.S.1	MATR3	-0.160583	0.610904	0.964723
Q9HAW0-2;Q9HAW0;E5RGF6;E5RGX1	BRF2	0.605292	0.147749	0.874907			P43243;A0A0R4J2E8;D6REM6;D6R991;D6REK4;A0A1B0GX04;D6R8Z5;D6RCM3;D6RBS2;D6R9F3;D6RB45;A8MXP9	P43243	37	MATR3.37.S.1	MATR3	-0.233363	0.36321	0.92267
Q8WY22;A0A5F9ZHY7;REV__Q96PE2	BRI3BP	-1.22452	0.129212	0.867924			P43243;A0A0R4J2E8;D6REM6;D6R991;D6REK4;A0A1B0GX04;D6R8Z5;D6RCM3;D6RBS2;D6R9F3;D6RB45;A8MXP9	P43243	41	MATR3.41.S.1	MATR3	-0.240016	0.506943	0.949966
Q8TDN6	BRIX1	0.0486544	0.895224	0.989858			P43243;A0A0R4J2E8;D6REM6;P43243-2;B3KM87;A8MXP9	P43243	766	MATR3.766.S.1	MATR3	0.387909	0.22209	0.895067
Q8WUW1;Q8WUW1-2	BRK1	0.0589564	0.892393	0.98966			P43243;A0A0R4J2E8;D6REM6;P43243-2;B3KM87;A8MXP9	P43243	631	MATR3.631.S.1	MATR3	0.333283	0.373429	0.924604
E9PJF5;G5E9I4;Q9HCU9;H0YCF7;E9PPD1;REV__H0Y5F2;REV__H7BXQ2;REV__Q5SNV9;REV__Q5SNV9-2	BRMS1	-0.139394	0.780032	0.976371			P43243;A0A0R4J2E8;D6REM6;D6R991;H0Y8T4;A8MXP9	P43243	275	MATR3.275.S.1	MATR3	0.440913	0.382048	0.926238
Q5PSV4;Q5PSV4-2;H0YHD0	BRMS1L	0.639766	0.15592	0.875935			P43243;A0A0R4J2E8;D6REM6;D6R991;A8MXP9	P43243	188	MATR3.188.S.1	MATR3	0.329562	0.237571	0.898596
Q5VW32;Q5VW32-2;F5GXQ0;Q5VW33	BROX	0.0880533	0.841943	0.98331			P43243;A0A0R4J2E8;D6REM6;P43243-2;B3KM87;A8MXP9	P43243	596	MATR3.596.S.1	MATR3	1.37662	0.0111492	0.864593
P55201-3;P55201;P55201-2;A0A5F9ZH11;P55201-4;A0A5F9ZHW9;A0A5F9ZHX4;C9JHC0;C9JDK5	BRPF1	-0.0627815	0.809756	0.979712			P43243;A0A0R4J2E8;D6REM6;P43243-2;B3KM87;A8MXP9	P43243	598	MATR3.598.S.1	MATR3	0.0968703	0.777758	0.985291
Q9ULD4;E9PI60;Q9ULD4-3;Q9ULD4-2;H0Y7I6;F6XDC4;E9PSF3;H0Y7B4;E9PJ12;A8WI62;A8WI61	BRPF3	-0.304642	0.379455	0.901174			P43243;A0A0R4J2E8;D6REM6;P43243-2;B3KM87;H0Y8T4;A8MXP9	P43243	533	MATR3.533.S.1	MATR3	-0.528529	0.337151	0.917597
Q9NW68;Q9NW68-7;Q9NW68-3;Q9NW68-8;Q9NW68-2;Q9NW68-9;Q9NW68-5;E9PS77;F8W6C6;E9PNA9;Q9NW68-6	BSDC1	-0.0371607	0.935289	0.99377			P43243;A0A0R4J2E8;D6REM6;P43243-2;B3KM87;A8MXP9	P43243	747	MATR3.747.S.1	MATR3	0.421536	0.360363	0.921324
A0A087X2B5;P35613-2;P35613;P35613-4;I3L192;A0A087WUV8;P35613-3;R4GMX5;R4GN83;A0A2R8YDZ0	BSG	0.0119232	0.978312	0.997198			P43243;A0A0R4J2E8;D6REM6;P43243-2;B3KM87;A8MXP9	P43243	748	MATR3.748.S.1	MATR3	0.0231495	0.95957	0.997435
Q5W0U4;Q5W0U4-2	BSPRY	0.267664	0.719127	0.963672			P43243;A0A0R4J2E8;D6REM6;D6R991;A8MXP9	P43243	157	MATR3.157.S.1	MATR3	0.162797	0.713736	0.979087
A6NC48;Q10588;H0Y984;Q10588-2;H0Y8G4;H0Y9Q9	BST1	-1.61519	0.0187472	0.833569			P43243;A0A0R4J2E8;D6REM6;P43243-2;B3KM87;A8MXP9	P43243	604	MATR3.604.S.1	MATR3	0.165645	0.807829	0.988873
Q10589-2;Q10589	BST2	1.01766	0.127242	0.867924			P43243;A0A0R4J2E8;D6REM6;D6R991;D6REK4;A0A1B0GX04;D6R8Z5;D6RCM3;D6RBS2;D6R9F3;D6RB45;A8MXP9	P43243	4	MATR3.4.S.1	MATR3	-0.348272	0.353007	0.920586
O14981;A0A0A0MTH9;O14981-2	BTAF1	0.139501	0.605112	0.943835			P43243;A0A0R4J2E8;D6REM6;D6R991;D6REK4;A0A1B0GX04;D6R8Z5;D6RCM3;D6RBS2;D6R9F3;D6RB45;A8MXP9	P43243	8	MATR3.8.S.1	MATR3	-0.425689	0.179564	0.894138
Q9H0C5;Q9H0C5-2	BTBD1	0.266659	0.719571	0.963672			P43243;A0A0R4J2E8;D6REM6;D6R991;D6REK4;A0A1B0GX04;D6R8Z5;D6RCM3;D6RBS2;D6R9F3;D6RB45;A8MXP9	P43243	9	MATR3.9.S.1	MATR3	-0.126117	0.815388	0.988886
Q9BX70;K7ENV9;K7EMW9;Q9BX70-2	BTBD2	-0.101105	0.851967	0.985479			P43243;A0A0R4J2E8;D6REM6;P43243-2;B3KM87;A8MXP9	P43243	615	MATR3.615.S.1	MATR3	0.265517	0.733993	0.982396
P43251-4;P43251;P43251-3;P43251-2;A0A5F9ZH80;C9JSN9;A0A5F9ZH15	BTD	-0.25048	0.627656	0.9449			P43243;A0A0R4J2E8;D6REM6;P43243-2;B3KM87;A8MXP9	P43243	620	MATR3.620.S.1	MATR3	0.420462	0.44179	0.940686
A0A5F9ZHF5;A0A5F9ZH97;A0A5F9ZHE9;A0A5F9ZHR1;A0A2R8Y5J9	BTD	-0.189155	0.794295	0.979186			P43243;A0A0R4J2E8;D6REM6;P43243-2;B3KM87;A8MXP9	P43243	621	MATR3.621.S.1	MATR3	0.145998	0.722449	0.979561
P20290;H0Y9Y1	BTF3	-0.0380886	0.910495	0.993242			P43243;A0A0R4J2E8;D6REM6;D6R991;A8MXP9	P43243	211	MATR3.211.S.1	MATR3	0.612252	0.303077	0.914954
Q96K17;E9PL10;Q96K17-3;Q96K17-2	BTF3L4	0.0231816	0.949936	0.994091			A0A1B0GW73;H3BNF1;A0A1B0GTV3;A0A0S2Z5D0;H3BUV4;A0A1B0GUD2;H3BUT1;A0A1B0GTU6;Q9NWW5;A0A1B0GU90;Q9NWW5-2	Q9NWW5	31	.31.S.1		-0.577761	0.260083	0.904086
Q06187;Q06187-2;U3NG26;Q5JY90;F8W9W0;B7ZKW7;F8VP57;J3KR66;C9JXA2;B7ZKJ3;P54762-5;P54756-3;P29320;P54753;P54756-2;Q9UF33-3;P54756;Q9UF33-2	BTK	-0.0728309	0.840482	0.98331			A0A1B0GW73;H3BNF1;A0A1B0GTV3;A0A0S2Z5D0;H3BUV4;A0A1B0GUD2;H3BUT1;A0A1B0GTU6;Q9NWW5;H3BRN7;H3BTY4	Q9NWW5	23	.23.S.1		-0.44621	0.385033	0.926868
Q7Z6A9-2;Q7Z6A9	BTLA	-0.714812	0.476629	0.927043			A0A0U1RQE0;O15409;A0A0U1RQM2;A0A0U1RQY3;A0A0U1RQR8;O15409-9;A8MUV4;O15409-4;O15409-2;Q0PRL4	O15409	591	FOXP2.591.S.1	FOXP2	0.966149	0.148443	0.885439
Q7KYR7;Q7KYR7-5;Q7KYR7-3;Q7KYR7-1;Q7KYR7-6;Q7KYR7-4;Q8WVV5;H7BYC3;C9IY66;Q8WVV5-3;Q8WVV5-2;H7C542;C9JNC3;C9JAJ6;Q8WVV5-5;Q8WVV5-4	BTN2A1	0.280066	0.557846	0.941164			A0A0U1RQE0;O15409;A0A0U1RQM2;A0A0U1RQY3;A0A0U1RQR8;O15409-9;A8MUV4;O15409-4;O15409-6;Q8N6B5;O15409-7;O15409-8;O15409-5;C9JQP8	O15409	75	FOXP2.75.S.1	FOXP2	1.97396	0.100359	0.879668
O00481;O00481-4;O00481-2;O00481-3	BTN3A1	-0.289185	0.585022	0.941824			A0A0U1RQF0;P49327	P49327	207	FASN.207.S.1	FASN	0.965277	0.0239786	0.864593
P78410-3;P78410-2;P78410;E9PRR1;S4R3N0	BTN3A2	-1.62611	0.31707	0.893121			A0A0U1RQJ2;F6QMI7;E9PHM6;Q03001-14;Q03001-8;Q03001;F8W9J4	Q03001-14	5221	DST.5221.S.1	DST	-1.40921	0.0741451	0.879668
O00478;O00478-2;C9JZT5;C9JUV8;C9JQT8;C9J877;C9JNZ3;E9PRX1;E7EPR2;C9JVU4;C9J3Q8;E9PJE9;E9PFB8	BTN3A3	-0.241977	0.650179	0.951199			A0A0U1RQJ2;F6QMI7;E9PHM6;Q03001-14;Q03001-8;Q03001;F8W9J4	Q03001-14	5227	DST.5227.S.1	DST	-0.3747	0.471855	0.944931
O60566-3;O60566;O60566-2	BUB1B	4.04469	0.10434	0.858784			A0A0U1RQJ2;F6QMI7;E9PHM6;Q03001-14;Q03001-8;Q03001;F8W9J4	Q03001-14	3390	DST.3390.S.1	DST	-0.56851	0.319936	0.91556
O43684;O43684-2;J3QT28;J3QSX4	BUB3	0.0554228	0.809755	0.979712			A0A0U1RQS4;A0A0U1RR93;Q9BYB0-3;Q9BYB0;A0A669KBA8	Q9BYB0-3	247	SHANK3.247.S.1	SHANK3	-1.5201	0.00998289	0.864593
Q9BRD0;Q9BRD0-2;H7C462	BUD13	-0.257952	0.482854	0.92782			A0A0U1RR07;Q9HCH5-7;Q9HCH5-8;A0A0U1RQP0;Q9HCH5-11;A0A0U1RRJ3	Q9HCH5-7	241	SYTL2.241.S.1	SYTL2	0.454742	0.470435	0.944591
O43709;O43709-3;H7C0G4;H7C170;F8VZ18;F8WD87;B3KR83;F8WD67;E9PCQ7;F2Z3D9;O43709-2	BUD23	0.971492	0.189266	0.875935			A0A0U1RR07;Q9HCH5-13;Q9HCH5;Q9HCH5-15;Q9HCH5-6;Q9HCH5-7;Q9HCH5-8;A0A0U1RQP0;Q9HCH5-11;Q9HCH5-12;A0A0U1RRJ3;A0A0U1RQH1;Q9HCH5-14	Q9HCH5-13	512	SYTL2.512.S.1	SYTL2	-0.793506	0.241566	0.898903
P41223;P41223-2;C9JCD9;F8WCN7	BUD31	0.413905	0.362701	0.90022			A0A0U1RR07;Q9HCH5-13;Q9HCH5;Q9HCH5-15;Q9HCH5-7;Q9HCH5-12	Q9HCH5-13	536	SYTL2.536.S.1	SYTL2	0.429433	0.627969	0.967245
Q13895;F8WBL2;H7BY94	BYSL	-0.11298	0.789137	0.979186			A0A0U1RR32;A0A0U1RRH7;P20671;A0A3B3IS11;Q99878;Q96KK5;P0C0S8;Q16777;Q6FI13;Q8IUE6;Q93077	P20671	2	H2AC20.2.S.1	H2AC20	3.76002	0.432153	0.937607
Q7L1Q6;Q7L1Q6-2;Q7L1Q6-4;Q7L1Q6-3;C9IZ80;C9JFN4;C9J188;C9JWF5;H0Y503;C9JV57	BZW1	0.187771	0.587528	0.941824			A0A0U1RR32;A0A0U1RRH7;P20671;A0A3B3IS11;Q99878;Q96KK5;P0C0S8	P20671	20	H2AC14.20.S.1	H2AC14	0.271134	0.476503	0.947059
Q9Y6E2;E7ETZ4;B5MCH7;Q75MG1;B5MCE7;E9PFD4;E7EMS9;C9JF98;Q9Y6E2-2;E9PFE3;F8WDX8	BZW2	-0.185105	0.70169	0.961745			A0A0U1RR91;Q5VZK9;Q5VZK9-2;Q5VZK9-3	Q5VZK9	122	CARMIL1.122.S.1	CARMIL1	0.148209	0.869578	0.991643
Q9H0W9-2;Q9H0W9;A0A087WT99;Q9H0W9-3;Q9H0W9-4;E9PQS1;E9PPB5;E9PJU8;E9PIP1;E9PSC3;E9PLC5;E9PLB3;E9PR95	C11orf54	1.04891	0.0266079	0.833569			A0A0U1RRH6;O94880	O94880	84	PHF14.84.S.1	PHF14	-0.880057	0.216827	0.895067
Q9H3H3-3;Q9H3H3;Q9H3H3-1	C11orf68	0.457933	0.293449	0.884621			A0A0U1RRH6;O94880;O94880-2;B4DG57	O94880	835	PHF14.835.S.1	PHF14	0.124117	0.667278	0.973979
A0A087WW59;Q7Z7L8	C11orf96	1.53952	0.143676	0.872686			A0A0U1RRH6;O94880-2	O94880-2	651	PHF14.651.S.1	PHF14	-0.471325	0.555076	0.956807
E9PRG8;E9PLD3;A0A494BXY3	C11orf98	0.36626	0.444629	0.920023			A0A0U1RRH6;O94880	O94880	280	PHF14.280.S.1	PHF14	-0.325076	0.578531	0.957481
Q8N999;Q8N999-3;G3V1X7;Q8N999-2	C12orf29	0.0148117	0.97113	0.996976			A0A0U1RRH6;O94880	O94880	290	PHF14.290.S.1	PHF14	-0.448851	0.260276	0.904086
Q9NQ89;F5GXX6;F5H744;F5H271;H0YGS6	C12orf4	-1.87871	0.0476989	0.849076			A0A0U1RRH6;O94880;O94880-2;B4DG57	O94880	530	PHF14.530.S.1	PHF14	NA	NA	NA
Q8N5I9;A0A087WT30;J3KN91;A0A1B0GW16	C12orf45	-0.601499	0.18647	0.875935			A0A0U1RRH6;O94880;O94880-2;B4DG57	O94880	856	PHF14.856.S.1	PHF14	-0.719959	0.304093	0.914954
Q99622;U3KQ85;U3KQ07;F5GXW5	C12orf57	1.34704	0.0321532	0.833569			A0A0U1RRH6;O94880	O94880	298	PHF14.298.S.1	PHF14	0.0332287	0.942716	0.996187
Q9H3J6;F5GWJ6;F5H4X5;Q9H3J6-2	C12orf65	-0.393373	0.571693	0.941824			A0A0U1RRH6;O94880	O94880	302	PHF14.302.S.1	PHF14	-0.49424	0.258603	0.904086
Q9NWQ9	C14orf119	0.473065	0.321204	0.893764			A0A0U1RRH6;O94880;O94880-2;B4DG57	O94880	308	PHF14.308.S.1	PHF14	0.211191	0.776272	0.985291
A0A0A6YYH1;Q7Z6K5-2;Q7Z6K5;H0YMP5;H0YL85;H0YL03	C15orf38-AP3S2	0.761821	0.354683	0.90022			A0A0U1RRM4	A0A0U1RRM4	155	PTBP1.155.S.1	PTBP1	0.335118	0.613714	0.96501
Q6ZRI6;Q6ZRI6-2;H3BMJ2;Q6ZRI6-3;H3BN41;H3BRS2;H3BT66	C15orf39	0.0843949	0.866569	0.98784			A0A0U1RRM4;K7EKJ7;K7EKX4;P26599;P26599-2;P26599-3;A0A6Q8PEX4	P26599	16	PTBP1.16.S.1	PTBP1	-0.31963	0.565711	0.956807
Q8WUR7;H3BMR1;Q8WUR7-2;Q8WUR7-3;H0YAC3;H0Y996;H3BQZ5	C15orf40	-0.522001	0.113998	0.861516			A0A0U1RRM6;Q8N8S7-3;Q8N8S7-2;Q8N8S7;A0A075B6E5;A0A0U1RQP7	Q8N8S7-3	125	ENAH.125.S.1	ENAH	-0.567143	0.239728	0.898882
Q6UWD8	C16orf54	0.75334	0.269255	0.878986			A0A0U1RRM6;Q8N8S7-3;Q8N8S7-2	Q8N8S7-3	471	ENAH.471.S.1	ENAH	-1.84312	0.0385424	0.864712
Q9BSU1;H3BSG0;H3BS58;Q9BSU1-2;H3BRA5	C16orf70	-0.279856	0.584853	0.941824			A0A0X1KG75;Q53SF7;Q53SF7-2;A0A0D9SG04;A0A0B4J1Z0;A0A590PXD8;Q53SF7-3	Q53SF7	344	COBLL1.344.S.1	COBLL1	1.14621	0.0954704	0.879668
F8W1H0	C17orf49	-1.50627	0.00467495	0.833569			A0A0X1KG75;Q53SF7;Q53SF7-2;A0A0D9SG04;A0A0B4J1Z0;A0A590PXD8;Q53SF7-3	Q53SF7	356	COBLL1.356.S.1	COBLL1	0.270434	0.5846	0.959836
Q9HAS0;J9JIC5;J3KRR1;K7EII1;K7ERX0;J3QKQ1;K7EIQ2	C17orf75	0.240208	0.476469	0.927043			A0A0X1KG75;Q53SF7;Q53SF7-2;A0A0D9SG04;A0A590PXD8;Q53SF7-3	Q53SF7	911	COBLL1.911.S.1	COBLL1	1.45591	0.0274452	0.864593
I3L072;Q9BSJ5-2;Q9BSJ5-3;Q9BSJ5;J3KTJ7;J3KT60	C17orf80	-0.0109277	0.980067	0.997198			A0A0X1KG75;Q53SF7;Q53SF7-2;A0A0D9SG04;A0A590PXD8;Q53SF7-3	Q53SF7	917	COBLL1.917.S.1	COBLL1	1.55402	0.0226843	0.864593
Q32NC0-2;Q32NC0;L7N2F3;K7EM84	C18orf21	0.190298	0.66088	0.95487			A0A0X1KG75;Q53SF7;Q53SF7-2;A0A0D9SG04;A0A0B4J1Z0;A0A590PXD8;Q53SF7-3	Q53SF7	256	COBLL1.256.S.1	COBLL1	0.820537	0.303057	0.914954
Q96B23-2;A0A087WVF1;K7EQH1	C18orf25	0.685021	0.106598	0.859997			A0A0X1KG75;Q53SF7;Q53SF7-2;A0A0D9SG04;A0A590PXD8;Q53SF7-3	Q53SF7	438	COBLL1.438.S.1	COBLL1	1.50168	0.117926	0.879668
Q8TCD1	C18orf32	-0.846937	0.0919751	0.849076			A0A0X1KG75;Q53SF7;Q53SF7-2;A0A0D9SG04;A0A0B4J1Z0;H7C1G2;A0A590PXD8;Q53SF7-3	Q53SF7	247	COBLL1.247.S.1	COBLL1	0.28129	0.867617	0.99145
K7EPS8;Q9NSK7-3;Q9NSK7-4;F8W6J3;Q9NSK7-2	C19orf12	-0.933233	0.208454	0.875935			A0A0X1KG75;Q53SF7;Q53SF7-2;A0A0D9SG04;A0A590PXD8;Q53SF7-3	Q53SF7	1121	COBLL1.1121.S.1	COBLL1	1.02385	0.263516	0.904163
Q9UFG5;E7EP72;K7EK56;Q9UFG5-2;K7ER12;K7EQW1;A0A087WUU5;K7ELZ1	C19orf25	-0.0128793	0.962974	0.995183			A0A0X1KG75;Q53SF7;Q53SF7-2;A0A0D9SG04;A0A590PXD8;Q53SF7-3	Q53SF7	1070	COBLL1.1070.S.1	COBLL1	0.276601	0.722183	0.979459
Q8N9M1-2;Q8N9M1;Q8N9M1-3;J3QS80;A0A2R8Y6U9;J3QKZ5;J3QS16;J9JIE4;J3QKY6	C19orf47	-0.158307	0.603981	0.943657			A0A0X1KG75;Q53SF7;Q53SF7-2;A0A0D9SG04;A0A0B4J1Z0;A0A590PXD8;Q53SF7-3	Q53SF7	366	COBLL1.366.S.1	COBLL1	2.83519	0.0123158	0.864593
Q9UNZ5;K7ESE5;A0A0A0MQS3;K7EN09;K7EIU1	C19orf53	-0.0301112	0.940939	0.99377			A0A0X1KG75;Q53SF7;Q53SF7-2;A0A0D9SG04;A0A590PXD8;Q53SF7-3	Q53SF7	998	COBLL1.998.S.1	COBLL1	1.0493	0.337538	0.917679
J3KPZ4;Q13901	C1D	0.624575	0.147758	0.874907			A0A0X1KG75;Q53SF7;Q53SF7-2;A0A0D9SG04;A0A0B4J1Z0;A0A590PXD8;Q53SF7-3	Q53SF7	326	COBLL1.326.S.1	COBLL1	0.364128	0.605706	0.964614
Q9NS00;Q9NS00-2;C9K0C8	C1GALT1	-0.251611	0.644871	0.9503			A0A0X1KG75;Q53SF7;Q53SF7-2;A0A0D9SG04;A0A0B4J1Z0;A0A590PXD8;Q53SF7-3	Q53SF7	333	COBLL1.333.S.1	COBLL1	1.80405	0.0968521	0.879668
Q96EU7	C1GALT1C1	0.688888	0.221469	0.875935			A0A0X1KG75;Q53SF7;Q53SF7-2;A0A0D9SG04;A0A590PXD8;Q53SF7-3	Q53SF7	441	COBLL1.441.S.1	COBLL1	2.06975	0.0140883	0.864593
V9GYQ8;Q9NX04;V9GYT8;V9GYI2;V9GY35;V9GYN4;Q9NX04-2;A0A087WUX7	C1orf109	-0.361316	0.364383	0.90022			A0A0X1KG75;Q53SF7;Q53SF7-2;A0A0D9SG04;A0A590PXD8;Q53SF7-3	Q53SF7	947	COBLL1.947.S.1	COBLL1	0.586655	0.616329	0.965899
Q6ZSJ8;Q6ZSJ8-2	C1orf122	-0.73769	0.0209402	0.833569			F6XWZ1;A0A140T9V5;A0A140T9R8;A0A140T9N5;A0A140T952;A0A140T924;A0A140T8X6	F6XWZ1	116	LY6G6D.116.S.1	LY6G6D	1.79993	0.0805193	0.879668
Q8NDD1;Q8NDD1-5;Q8NDD1-6;Q5TBI2;Q5TBH9;Q8NDD1-7	C1orf131	0.0163473	0.96655	0.99594			Q5SPM2;A0A140T8Y4;A0A1W2PR61;A0A0G2JPD3;B0UXQ0;A0A1W2PQS8;Q9GJ45;Q5RJ27	Q5SPM2	343	HLA-A.343.S.1	HLA-A	-0.456559	0.445838	0.941364
Q8IYL3	C1orf174	-0.271189	0.731365	0.966242			Q5SPM2;A0A140T8Y4;A0A1W2PR61;A0A0G2JPD3;B0UXQ0;A0A1W2PQS8;Q9GJ45;Q5RJ27	Q5SPM2	352	HLA-A.352.S.1	HLA-A	-1.42206	0.172843	0.893705
Q9H425-3;Q9H425;Q9H425-2;E5RI90;E5RFY9	C1orf198	0.204549	0.717011	0.962603			H0Y941;A0A140T8Y7;Q9P2K1-2;Q9P2K1;A0A494C0X1;A0A0J9YY35;Q9P266;A0A6Q8PG12;A0A494C1C5;D6R9V3	Q9P2K1-2	84	JCAD.84.S.1	JCAD	-0.509821	0.647952	0.970349
X6R6S3;Q9BWL3;A0A1W2PQP6;Q9BWL3-5;Q9BWL3-3;Q9BWL3-4;Q9BWL3-2;A0A3B3IS96;A0A1W2PQS0;X6R6F3	C1orf43	0.172309	0.846449	0.984382			Q53Z42;A0A140T9I0;A0A140T9X5;A0A140T913	Q53Z42	343	HLA-A.343.S.1	HLA-A	0.132125	0.90256	0.993936
Q9BV19;R4GMT4;B4DSR2	C1orf50	-0.0806274	0.845147	0.984381			Q53Z42;A0A140T9I0;A0A140T9X5;A0A140T913	Q53Z42	352	HLA-A.352.S.1	HLA-A	-0.42094	0.609817	0.964692
Q8N6N3;Q8N6N3-2;Q8N6N3-3	C1orf52	-0.589315	0.140156	0.869503			Q53Z42;A0A140T9I0;A0A140T9X5;A0A140T913	Q53Z42	359	HLA-A.359.S.1	HLA-A	-0.292558	0.754487	0.984466
X6RLJ0;P02745	C1QA	-0.512312	0.595226	0.943073			O19617;A0A140T9H5;A2AEA2;P10321;P10321-2;A0A1W2PRU9	P10321	353	HLA-C.353.S.1	HLA-C	0.57939	0.333774	0.915773
D6R934;P02746;A0A0A0MSV6;D6RGJ1	C1QB	-0.849887	0.26778	0.87698			O19617;A0A140T9H5;A2AEA2;P10321;P10321-2;A0A1W2PRU9	P10321	357	HLA-C.357.S.1	HLA-C	-0.662556	0.418949	0.934268
Q07021;I3L3Q7;I3L3B0	C1QBP	0.803769	0.0948613	0.849076			A0A140T9L8;O95866-2;O95866-7	O95866-2	188	MPIG6B.188.S.1	MPIG6B	0.946147	0.0922674	0.879668
P02747	C1QC	0.123869	0.887882	0.98924			A0A140TA76;Q8ND56-2;Q8ND56;Q8ND56-3;A0A0G2JQ95;A0A096LP11	Q8ND56-2	374	LSM14A.374.S.1	LSM14A	-1.00787	0.0931498	0.879668
A0A3B3ISR2;B4DPQ0;P00736;F5H2D0;A0A3B3ITU4;F5H1V0;F5H6Y3;F5H3N3	C1R	-0.765611	0.476502	0.927043			A0A140TA76;K7EMZ9	A0A140TA76	173	LSM14A.173.S.1	LSM14A	-0.657281	0.196869	0.894377
A0A087X232;P09871;F8WCZ6;H0Y5D1;F5H7T4;B5MCV4;C9JMA2	C1S	-0.857374	0.140093	0.869503			A0A1B0GWJ0;A0A1B0GTJ7;P30566;A0A0A6YY92;P30566-2;A0A1B0GTG9;A0A096LNY5;A0A096LNY4;B4DEP1;A0A096LP72;A0A1W2PRX2;A0A1B0GWF8	P30566	9	ADSL.9.S.1	ADSL	0.0676725	0.805835	0.988631
Q9GZN8;Q9GZN8-2;H7BYU9	C20orf27	-0.591726	0.158912	0.875935			A0A1B0GTL5	A0A1B0GTL5	640	RAB11FIP5.640.S.1	RAB11FIP5	2.24858	0.0356045	0.864593
O14523-2;O14523;E9PK05	C2CD2L	0.0415006	0.911612	0.993242			A0A1B0GTL5;Q9BXF6	Q9BXF6	188	RAB11FIP5.188.S.1	RAB11FIP5	3.37691	0.0183367	0.864593
Q4AC94;Q4AC94-1;Q4AC94-3;Q4AC94-2;Q4AC94-4;H7BZB4;H7C288;F5H0U2;H0YG44	C2CD3	-0.308765	0.410188	0.906568			A0A1B0GTL5	A0A1B0GTL5	913	RAB11FIP5.913.S.1	RAB11FIP5	2.39331	0.0233613	0.864593
Q86YS7-3;Q86YS7;Q86YS7-2;Q86YS7-4;Q86YS7-5;H0YFC4;H0YFE9;H0YGU7	C2CD5	0.419605	0.200957	0.875935			A0A1B0GTL5;Q9BXF6	Q9BXF6	176	RAB11FIP5.176.S.1	RAB11FIP5	2.46335	0.0466943	0.868812
Q9NWW7;C9JZF3;C9JJF4	C2orf42	0.776243	0.308653	0.891932			A0A1B0GTL5;Q9BXF6	Q9BXF6	538	RAB11FIP5.538.S.1	RAB11FIP5	2.51784	0.00908713	0.864593
Q9BVC5;C9J4K0;Q9BVC5-2	C2orf49	0.0175619	0.974083	0.996976			A0A1B0GTL5;Q9BXF6	Q9BXF6	482	RAB11FIP5.482.S.1	RAB11FIP5	4.46091	0.00123122	0.811114
Q8N8R5	C2orf69	0.136144	0.76316	0.973854			A0A1B0GTL5;Q9BXF6	Q9BXF6	307	RAB11FIP5.307.S.1	RAB11FIP5	1.95289	0.0249208	0.864593
Q3KRA6;C9JTA8	C2orf76	0.498793	0.131409	0.868106			A0A1B0GTL5;Q9BXF6	Q9BXF6	395	RAB11FIP5.395.S.1	RAB11FIP5	1.85217	0.173525	0.893705
Q9BSF0;H7BZ15;C9JS57	C2orf88	0.236392	0.584523	0.941824			A0A1B0GTL5;Q9BXF6	Q9BXF6	280	RAB11FIP5.280.S.1	RAB11FIP5	1.27273	0.152666	0.887315
P01024;M0QYC8;M0QXZ3;M0R1Q1	C3	-0.857484	0.169337	0.875935			A0A1B0GTL5;Q9BXF6	Q9BXF6	296	RAB11FIP5.296.S.1	RAB11FIP5	3.64299	0.111337	0.879668
Q5JPI3;Q5JPI3-2;E9PFZ1	C3orf38	0.425296	0.214288	0.875935			A0A1B0GTN9;E9PKC0;Q6IQ23;Q6IQ23-2;H0YDE2;Q6IQ23-3	Q6IQ23	536	PLEKHA7.536.S.1	PLEKHA7	0.727321	0.21495	0.895067
A0A0G2JPR0;A0A140TA49;A0A3B3ISD7	C4A	1.21693	0.390755	0.90241			A0A1B0GTN9;E9PKC0;Q6IQ23;Q6IQ23-2;H0YDE2;Q6IQ23-3;A0A1B0GUN0;A0A1B0GUM1	Q6IQ23	903	PLEKHA7.903.S.1	PLEKHA7	1.81794	0.0276079	0.864593
P0C0L5;F5GXS0;A0A0G2JL54;A0A3B3ISA6	C4B	0.232603	0.84523	0.984381			A0A1B0GTN9;E9PKC0;Q6IQ23;Q6IQ23-2;H0YDE2;Q6IQ23-3;A0A1B0GUN0;A0A1B0GUM1	Q6IQ23	1063	PLEKHA7.1063.S.1	PLEKHA7	2.11501	0.125413	0.879668
P04003;A6PVY5;F2Z2V7	C4BPA	-0.222039	0.64913	0.951199			A0A1B0GTN9;E9PKC0;Q6IQ23;Q6IQ23-2;H0YDE2;Q6IQ23-3	Q6IQ23	612	PLEKHA7.612.S.1	PLEKHA7	1.68674	0.0480621	0.868812
P20851-2;P20851	C4BPB	-0.0973585	0.865339	0.987637			A0A1B0GTN9;E9PKC0;Q6IQ23;Q6IQ23-2;H0YDE2;Q6IQ23-3	Q6IQ23	556	PLEKHA7.556.S.1	PLEKHA7	1.53509	0.0848132	0.879668
D6RIS3;D6RD26;D6RIT3;Q8N1A6	C4orf33	-0.42018	0.603414	0.943633			A0A1B0GTN9;E9PKC0;Q6IQ23;Q6IQ23-2;H0YDE2;Q6IQ23-3	Q6IQ23	554	PLEKHA7.554.S.1	PLEKHA7	2.94306	0.018108	0.864593
P01031	C5	-1.72373	0.0302742	0.833569			A0A1B0GTN9;E9PKC0;Q6IQ23;Q6IQ23-2;H0YDE2;Q6IQ23-3;A0A1B0GUN0;A0A1B0GUM1	Q6IQ23	986	PLEKHA7.986.S.1	PLEKHA7	1.05903	0.0285442	0.864593
P21730	C5AR1	-1.51313	0.153791	0.875935			A0A1B0GTT1;A0A1B0GVM0;Q9BUH8;G3V536;G3V3S3	Q9BUH8	246	BEGAIN.246.S.1	BEGAIN	0.026977	0.954321	0.997319
Q49AR2;B4DR92;E5RHP8;Q49AR2-3;E5RFG1	C5orf22	0.55783	0.136257	0.869233			A0A1B0GTU4;A0A1B0GV30;F5GZ78;P49023	P49023	302	PXN.302.S.1	PXN	-0.791855	0.339071	0.91864
Q7Z6I8;Q7Z6I8-2;H0YAE0	C5orf24	0.349264	0.422188	0.912785			A0A1B0GTU4;A0A1B0GV30;F5GZ78;P49023	P49023	303	PXN.303.S.1	PXN	-0.607001	0.401939	0.930618
A6NDU8;A0A0C4DGW6	C5orf51	0.324518	0.385904	0.90241			A0A1B0GTU4;P49023-2;A0A1B0GU60;F5H836;F5GZ78;P49023;P49023-3	P49023-2	84	PXN.84.S.1	PXN	0.586135	0.483312	0.948896
O95873	C6orf47	0.174481	0.815576	0.979887			A0A1B0GTU4;P49023-2;F5GZ78;P49023;P49023-3;P49023-4	P49023-2	306	PXN.306.S.1	PXN	0.16011	0.792106	0.987531
Q6UWU4-2;Q6UWU4;Q6UWU4-3	C6orf89	0.342462	0.604758	0.943835			A0A1B0GTU4;P49023-2;F5GZ78;P49023;P49023-3;P49023-4	P49023-2	499	PXN.499.S.1	PXN	-0.865213	0.287583	0.911331
Q9BPX7;Q9BPX7-2;C9K0L6;C9JF90	C7orf25	0.128138	0.703018	0.961745			A0A1B0GTU4;P49023-2;F5GZ78;P49023;P49023-3;P49023-4	P49023-2	288	PXN.288.S.1	PXN	-0.328325	0.675495	0.975014
Q96N11-2;Q96N11	C7orf26	-0.197193	0.571629	0.941824			A0A1B0GTU4;P49023-2;A0A1B0GU60;F5H836;F5GZ78;P49023;P49023-3	P49023-2	106	PXN.106.S.1	PXN	0.845893	0.374071	0.924604
C9JQV0;Q9BRJ6;H7C0T1;H7C2R9	C7orf50	0.779114	0.171352	0.875935			A0A1B0GTV0;P51608-2;P51608	P51608-2	325	MECP2.325.S.1	MECP2	-0.0447434	0.938696	0.995839
P07357	C8A	-0.630474	0.201015	0.875935			Q9UDY2-7;Q9UDY2;Q9UDY2-3;A0A1B0GTW1;A0A3B3ITE1;A0A2R8YDH4;A0A3B3IRI3	Q9UDY2-7	1017	TJP2.1017.S.1	TJP2	1.93506	0.0282049	0.864593
A0A3B3IRR6;A0A3B3IT54;A0A3B3ITA3;Q9H7E9;Q9H7E9-2	C8orf33	-0.203065	0.62109	0.94451			Q9UDY2-7;Q9UDY2;Q9UDY2-3;A0A1B0GTW1;A0A3B3ITE1;A0A2R8YDH4;A0A3B3IRI3;Q9UDY2-2;Q9UDY2-4;A0A3B3IU51;Q9UDY2-5;A0A3B3ISF1;A0A3B3IRV6;A0A3B3IT83;Q9UDY2-6;A0A3B3ISZ5	Q9UDY2-7	297	TJP2.297.S.1	TJP2	0.90041	0.291086	0.913669
H0YF29;Q6P1X6;Q6P1X6-2;J3KNI2	C8orf82	0.585416	0.318728	0.893121			Q9UDY2-7;Q9UDY2;Q9UDY2-3;A0A1B0GTW1;A0A3B3ITE1;A0A2R8YDH4;A0A3B3IRI3;Q9UDY2-2;Q9UDY2-4;A0A3B3IU51;Q9UDY2-5;A0A3B3ISF1;A0A3B3IRV6;Q9UDY2-6;A0A3B3ISZ5	Q9UDY2-7	223	TJP2.223.S.1	TJP2	0.323184	0.863515	0.991292
P02748	C9	-0.831404	0.166041	0.875935			Q9UDY2-7;Q9UDY2;Q9UDY2-3;A0A1B0GTW1;A0A3B3ITE1;A0A2R8YDH4;A0A3B3IRI3;Q9UDY2-2;Q9UDY2-4;A0A3B3IU51;Q9UDY2-5;A0A3B3ISF1;A0A3B3IRV6;A0A3B3IT83;A0A3B3IS03;Q9UDY2-6;A0A3B3ISZ5	Q9UDY2-7	472	TJP2.472.S.1	TJP2	0.724458	0.610433	0.964692
Q9BUW7	C9orf16	0.549915	0.138884	0.869233			Q9UDY2-7;Q9UDY2;Q9UDY2-3;A0A1B0GTW1;A0A3B3ITE1;A0A2R8YDH4;A0A3B3IRI3;Q9UDY2-2;Q9UDY2-4;A0A3B3IU51;Q9UDY2-5;A0A3B3ISF1;A0A3B3IRV6;A0A3B3IT83;Q9UDY2-6;A0A3B3ISZ5	Q9UDY2-7	275	TJP2.275.S.1	TJP2	1.04983	0.340187	0.918831
Q8IXQ3	C9orf40	0.338769	0.716048	0.962369			Q9UDY2-7;Q9UDY2;Q9UDY2-3;A0A1B0GTW1;A0A3B3ITE1;A0A2R8YDH4;A0A3B3IRI3;Q9UDY2-2;Q9UDY2-4;A0A3B3IU51;Q9UDY2-5;A0A3B3ISF1;A0A3B3IRV6;B1AN86;A0A3B3IU26;Q9UDY2-6;A0A3B3ISZ5	Q9UDY2-7	194	TJP2.194.S.1	TJP2	1.68749	0.246968	0.901177
Q5T6V5;Q5T6V7;Q5T6V6	C9orf64	0.203572	0.564686	0.941824			Q9UDY2-7;Q9UDY2;Q9UDY2-3;A0A1B0GTW1;A0A3B3ITE1;A0A2R8YDH4;A0A3B3IRI3;Q9UDY2-2;Q9UDY2-4;A0A3B3IU51;Q9UDY2-5;A0A3B3ISF1;A0A3B3IRV6;A0A3B3IT83;A0A3B3IS03;Q9UDY2-6;A0A3B3ISZ5	Q9UDY2-7	733	TJP2.733.S.1	TJP2	1.57487	0.116132	0.879668
Q9NZ63	C9orf78	-0.346782	0.353175	0.90022			Q9UDY2-7;Q9UDY2;Q9UDY2-3;A0A1B0GTW1;A0A3B3ITE1;A0A2R8YDH4;A0A3B3IRI3;Q9UDY2-2;Q9UDY2-4;A0A3B3IU51;Q9UDY2-5;A0A3B3ISF1;A0A3B3IRV6;B1AN86;A0A3B3IU26;Q9UDY2-6;A0A3B3ISZ5	Q9UDY2-7	201	TJP2.201.S.1	TJP2	0.397475	0.62814	0.967245
Q96MD7-1;F6X0R3;Q96MD7;E9PN32;Q96MD7-2	C9orf85	0.502522	0.179231	0.875935			Q9UDY2-7;Q9UDY2;Q9UDY2-3;A0A1B0GTW1;A0A3B3ITE1;A0A2R8YDH4;A0A3B3IRI3;Q9UDY2-2;Q9UDY2-4;A0A3B3IU51;Q9UDY2-5;A0A3B3ISF1;A0A3B3IRV6;B1AN86;A0A3B3IU26;Q9UDY2-6;A0A3B3ISZ5	Q9UDY2-7	205	TJP2.205.S.1	TJP2	0.281862	0.761501	0.985173
E5RG43	CA1	0.13794	0.934299	0.99377			A0A1B0GU24;Q9HCJ0;Q9HCJ0-2	Q9HCJ0	714	TNRC6C.714.S.1	TNRC6C	-0.147223	0.56074	0.956807
P00915;E5RHP7;E5RH81;E5RFE7;H0YBE2;E5RGU8;E5RFL2;E5RJI8;E5RJF6;E5RII2;E5RG81;E5RHS7	CA1	0.59308	0.651757	0.951354			A0A1B0GU24;Q9HCJ0;Q9HCJ0-2	Q9HCJ0	1011	TNRC6C.1011.S.1	TNRC6C	-0.827085	0.324186	0.91556
Q8N1Q1	CA13	0.816517	0.291893	0.884621			A0A1B0GU24;Q9HCJ0;Q9HCJ0-2	Q9HCJ0	465	TNRC6C.465.S.1	TNRC6C	0.310003	0.519459	0.951528
P00918;E5RID5;E5RK37	CA2	1.42133	0.296491	0.886386			A0A1B0GU24;Q9HCJ0;Q9HCJ0-2	Q9HCJ0	1672	TNRC6C.1672.S.1	TNRC6C	-0.299692	0.34573	0.920283
P07451;E5RHI4	CA3	0.641613	0.522798	0.934482			A0A1B0GU45;Q12912;Q12912-2;F5H006	Q12912	444	IRAG2.444.S.1	IRAG2	-0.300116	0.648816	0.970349
P22748;K7EKY5;P22748-2;K7ENI8;K7EIH9	CA4	-0.0567726	0.945013	0.99377			A0A1B0GU45;Q12912;Q12912-2;F5H006	Q12912	447	IRAG2.447.S.1	IRAG2	0.67802	0.515302	0.949966
Q9Y2D0;C9JA11;C9IZP3;H7C4G3	CA5B	0.953506	0.281691	0.880218			A0A1B0GU45;Q12912;Q12912-2;F8W9L6;G3V513;F8VRE4;G3V3C2;G3V2F6	Q12912	84	IRAG2.84.S.1	IRAG2	-0.126308	0.825513	0.988886
P35219	CA8	2.1053	0.101019	0.858357			A0A1B0GU45;Q12912;Q12912-2;F5H006	Q12912	427	IRAG2.427.S.1	IRAG2	-0.197074	0.819352	0.988886
Q9H8G2;Q9H8G2-2;A0A3B3ISJ3	CAAP1	0.147241	0.669976	0.955597			A0A1B0GU45;Q12912;Q12912-2;F5H006	Q12912	413	IRAG2.413.S.1	IRAG2	0.441824	0.6229	0.967245
Q9Y376;A0A087X0K1	CAB39	-0.387758	0.293898	0.884621			A0A1B0GU45;Q12912;Q12912-2;F5H006	Q12912	418	IRAG2.418.S.1	IRAG2	-0.0283331	0.972158	0.998261
Q9H9S4;B7ZBJ4;Q5TAW7;B7ZBJ5;B7ZBJ7;B7ZBJ6	CAB39L	-1.17022	0.205067	0.875935			A0A1B0GU45;Q12912;Q12912-2;F5H006	Q12912	459	IRAG2.459.S.1	IRAG2	0.349419	0.781143	0.986213
A0A087WWW8;Q9Y6J0-2;Q9Y6J0;B5MEB3;C9JT60;C9J068	CABIN1	-0.457061	0.139492	0.869233			A0A1B0GU45;Q12912;Q12912-2;F5H006	Q12912	461	IRAG2.461.S.1	IRAG2	0.252436	0.902417	0.993936
O00555;A0A1C7CYY9;A0A1B0GTN7;A0A087WW63;A0A1B0GU81;A0A1B0GUS3;A0A1B0GTW2;K7EKF7;O00555-4;O00555-6;K7EQ95;O00555-5;A0A1B0GTI4;A0A590UJK2;B5TYJ1;A0A1B0GU74;A0A384DVW2;O00555-2;O00555-3;A0A1B0GUM7	CACNA1A	-0.57054	0.179041	0.875935			A0A1B0GU45;Q12912;Q12912-2;F8W9L6;F5H006	Q12912	399	IRAG2.399.S.1	IRAG2	-0.652023	0.304192	0.914954
Q8WUQ7;Q8WUQ7-2;K7ENY9;K7EMQ0;K7EIU6;K7EQE3	CACTIN	0.267836	0.385543	0.90241			A0A1B0GU45;Q12912;Q12912-2;F8W9L6;F5H006	Q12912	363	IRAG2.363.S.1	IRAG2	0.127716	0.877376	0.991749
Q86Y37;Q86Y37-2;Q86Y37-4	CACUL1	-0.196128	0.54725	0.937338			A0A1B0GU45;Q12912;Q12912-2;F8W9L6;F5H006	Q12912	370	IRAG2.370.S.1	IRAG2	-0.926807	0.36749	0.923833
Q9HB71;Q9HB71-3;Q9HB71-2;B2ZWH1	CACYBP	-0.280051	0.4674	0.925306			A0A1B0GU45;Q12912;Q12912-2;F8W9L6;F5H006	Q12912	378	IRAG2.378.S.1	IRAG2	0.0996617	0.929406	0.994974
F8VPD4;P27708;H7C2E4;H7C3Z5	CAD	-0.237692	0.448089	0.920238			A0A1B0GU48;A0A0D9SEQ1;A0A1W2PPZ7;A0A0D9SER9;A0A1B0GW12;A0A1B0GV09;Q9H9B1;Q9H9B1-3;Q9H9B1-4;A0A1B0GUD1;A0A1B0GVZ8	Q9H9B1	383	EHMT1.383.S.1	EHMT1	-1.66939	0.012268	0.864593
A0A087X1W8;A0A0A0MTJ8;X5DQS5;Q9BY67-5;Q9BY67;Q9BY67-4;Q9BY67-3;A0A087X0T8;Q9BY67-2;F5H8J9;F5H125;F5H0H5;H0YG94	CADM1	-0.0509722	0.963007	0.995183			A0A1B0GU48;A0A0D9SEQ1;A0A1W2PPZ7;A0A0D9SER9;A0A1B0GV09;A0A0C4DGF8;Q9H9B1;Q9H9B1-3;Q9H9B1-4;A0A1B0GUD1;A0A1B0GVZ8	Q9H9B1	435	EHMT1.435.S.1	EHMT1	-9.30698e-05	0.999915	0.99999
Q86UW7-3;Q86UW7-2;C9IYE1;Q86UW7;H7BYR4	CADPS2	1.66874	0.00504839	0.833569			A0A1B0GUI1;Q6GYQ0;Q6GYQ0-5;Q6GYQ0-2;Q6GYQ0-7;Q6GYQ0-6;Q6GYQ0-4;H0YJB5	Q6GYQ0	1658	RALGAPA1.1658.S.1	RALGAPA1	1.06296	0.0661699	0.879029
Q9P1Z2-3;Q9P1Z2;Q9P1Z2-2;Q9P1Z2-4;F8VWP8;F8VPN1;F8VUB3;F8VZI3;F8W0X2;F8VRQ9;F8VXS2;F8VQE3;H3BRW8	CALCOCO1	0.514278	0.347443	0.898709			A0A1B0GUI1;Q6GYQ0;Q6GYQ0-5;Q6GYQ0-2;Q6GYQ0-7;Q6GYQ0-6;Q6GYQ0-4;Q6GYQ0-3	Q6GYQ0	860	RALGAPA1.860.S.1	RALGAPA1	-0.0234746	0.96628	0.997935
Q13137-4;Q13137;Q13137-3;Q13137-5;Q13137-2;D6REB0;H0Y9G3;D6RF70;D6RJE7;I3L493;D6RBI4;D6RBF9;H0YBP4;I3L4E1	CALCOCO2	0.0908182	0.80219	0.979536			A0A1B0GUI1;Q6GYQ0;Q6GYQ0-5;Q6GYQ0-2;Q6GYQ0-7;Q6GYQ0-6;Q6GYQ0-4;Q6GYQ0-3	Q6GYQ0	861	RALGAPA1.861.S.1	RALGAPA1	-0.281807	0.511402	0.949966
Q05682-4;Q05682-5;E9PGZ1;C9J813	CALD1	0.725235	0.431155	0.917953			A0A1B0GUI1;Q6GYQ0;Q6GYQ0-5;Q6GYQ0-2;Q6GYQ0-7;Q6GYQ0-6;Q6GYQ0-4;Q6GYQ0-3	Q6GYQ0	711	RALGAPA1.711.S.1	RALGAPA1	-0.455189	0.527023	0.951772
P0DP25;P0DP24;P0DP23;E7EMB3;Q96HY3;G3V361;A0A590UJI2;A0A590UJC0;G3V226;M0QZ52;F8WBR5;G3V479	CALM3	0.237254	0.40532	0.90556			A0A1B0GUI1;Q6GYQ0;Q6GYQ0-5;Q6GYQ0-2;Q6GYQ0-7;Q6GYQ0-6;Q6GYQ0-4;Q6GYQ0-3	Q6GYQ0	721	RALGAPA1.721.S.1	RALGAPA1	0.0417134	0.943507	0.996344
K7EJB9	CALR	-0.472875	0.508606	0.929787			A0A1B0GUI1;Q6GYQ0;Q6GYQ0-5;Q6GYQ0-2;Q6GYQ0-7;Q6GYQ0-6;Q6GYQ0-4;Q6GYQ0-3	Q6GYQ0	773	RALGAPA1.773.S.1	RALGAPA1	-0.142246	0.688578	0.977471
P27797;K7EL50	CALR	0.572544	0.135818	0.869233			A0A1B0GUI1;Q6GYQ0;Q6GYQ0-5;Q6GYQ0-2;Q6GYQ0-7;Q6GYQ0-6;Q6GYQ0-4;Q6GYQ0-3	Q6GYQ0	775	RALGAPA1.775.S.1	RALGAPA1	0.193774	0.699098	0.977537
O43852-2;O43852-4;O43852-8;O43852-7	CALU	0.652649	0.234459	0.875935			A0A1B0GUI1;Q6GYQ0;Q6GYQ0-5;Q6GYQ0-2;Q6GYQ0-6;Q6GYQ0-4;Q6GYQ0-3	Q6GYQ0	831	RALGAPA1.831.S.1	RALGAPA1	0.452289	0.214719	0.895067
O43852;O43852-3;O43852-6;O43852-5;O43852-10;O43852-15;H0Y875;O43852-9;O43852-11;O43852-13;O43852-14;O43852-12	CALU	0.400998	0.365276	0.90022			A0A1B0GUI1;Q6GYQ0;Q6GYQ0-5;Q6GYQ0-2;Q6GYQ0-7;Q6GYQ0-6;Q6GYQ0-4;Q6GYQ0-3	Q6GYQ0	734	RALGAPA1.734.S.1	RALGAPA1	0.161268	0.813295	0.988886
Q14012;H7C071;C9JES6;F8W6S9	CAMK1	-0.278989	0.683546	0.958437			A0A1B0GUI1;Q6GYQ0;Q6GYQ0-5;Q6GYQ0-2;Q6GYQ0-7;Q6GYQ0-6;Q6GYQ0-4;Q6GYQ0-3	Q6GYQ0	740	RALGAPA1.740.S.1	RALGAPA1	0.275052	0.689443	0.977471
Q8IU85;A0A087WUR6	CAMK1D	-0.849015	0.106824	0.859997			A0A1B0GUI1	A0A1B0GUI1	1083	RALGAPA1.1083.S.1	RALGAPA1	-1.40497	0.0200914	0.864593
H0Y9C2	CAMK2D	0.795209	0.615759	0.94451			A0A1B0GUI1;Q6GYQ0;Q6GYQ0-5;Q6GYQ0-2;Q6GYQ0-7;Q6GYQ0-6;Q6GYQ0-4;Q6GYQ0-3	Q6GYQ0	1004	RALGAPA1.1004.S.1	RALGAPA1	-0.217636	0.629096	0.967245
D6R938;Q13557;E9PF82;Q13557-6;Q13557-11;Q13557-8;Q13557-3;Q13557-4;E9PBG7;Q13557-10;Q13557-9;Q13557-5;H0Y9J2	CAMK2D	0.16965	0.785066	0.978512			A0A1B0GUI1;Q6GYQ0;Q6GYQ0-5;Q6GYQ0-2;Q6GYQ0-7;Q6GYQ0-6;Q6GYQ0-4;Q6GYQ0-3	Q6GYQ0	797	RALGAPA1.797.S.1	RALGAPA1	0.377246	0.438629	0.939287
A0A2Q3DQE3;Q13555-8;Q13555-2;Q13555;Q13555-4;H0Y6G2;Q8WU40;H7BXS4;E9PBE8;E7EQE4;E7ETC9	CAMK2G	-0.632672	0.142085	0.870061			A0A1B0GUL7;P36507;G5E9C7;Q02750;Q02750-2;H3BRW9	P36507	222	MAP2K2.222.S.1	MAP2K2	0.188421	0.524588	0.951669
Q16566	CAMK4	-0.60472	0.578562	0.941824			A0A1B0GUL7;P36507;G5E9C7;Q02750;Q02750-2;H3BRW9	P36507	226	MAP2K2.226.S.1	MAP2K2	0.26048	0.440619	0.940565
Q96RR4-3;Q96RR4-2;Q96RR4-7;Q96RR4;Q96RR4-5;Q96RR4-6;Q96RR4-4;F5GZ00;F5H4I7;F5H360	CAMKK2	-0.630561	0.0231106	0.833569			A0A1B0GUN3;A0A3B3IRR3;Q9HCM7	Q9HCM7	141	FBRSL1.141.S.1	FBRSL1	0.686531	0.21411	0.895067
P49069;D6RIW3	CAMLG	-1.5953	0.00438665	0.833569			A0A1B0GUS7;B1AM27;O14795;O14795-2;A0A0U1RRL2	O14795	359	UNC13B.359.S.1	UNC13B	-0.325702	0.442569	0.940725
J3KNB4;P49913	CAMP	-1.2867	0.119695	0.865076			A0A1B0GUS7;B1AM27;O14795;O14795-2;A0A0U1RRL2	O14795	367	UNC13B.367.S.1	UNC13B	-0.0558294	0.932907	0.995212
Q5T5Y3-3;Q5T5Y3;Q5T5Y3-2	CAMSAP1	-0.150709	0.708795	0.962198			A0A1B0GUS7;I6L9J0;F8W8M9;A0A0U1RRB5;A0A1B0GVW8;B1AM27;O14795;O14795-2	O14795	1251	UNC13B.1251.S.1	UNC13B	4.8481	0.00155548	0.811114
Q08AD1-2;Q08AD1-3;Q08AD1;H0Y4Z1	CAMSAP2	-3.15375	0.0100568	0.833569			A0A1B0GUZ7;Q14156;Q14156-2;Q14156-3	Q14156	220	EFR3A.220.S.1	EFR3A	0.758161	0.0785931	0.879668
Q9P1Y5-2;Q9P1Y5;H0YE13	CAMSAP3	-0.110136	0.849609	0.984994			A0A1B0GUZ7;Q14156;Q14156-2;Q14156-3	Q14156	694	EFR3A.694.S.1	EFR3A	0.077776	0.776015	0.985291
Q86VP6;H0YH27;Q86VP6-3	CAND1	-0.136479	0.570645	0.941824			A0A1B0GVV8;A0JP08;A0A1B0GV02;O60315-2;O60315;U3KQ51;A0A1B0GW50	O60315-2	707	ZEB2.707.S.1	ZEB2	-0.58483	0.589571	0.960842
O75155;A0A3B3ISC4;F8WBB8;C9JH00;Q96NL1	CAND2	-1.1947	0.157799	0.875935			A0A1B0GVV8;A0JP08;A0A1B0GV02;O60315-2;O60315;U3KQ51;A0A6Q8PH34	O60315-2	1179	ZEB2.1179.S.1	ZEB2	-0.809958	0.0744168	0.879668
Q8WVQ1-3;Q8WVQ1;K7EN15;Q8WVQ1-2;K7EIP9;K7EQT4;K7EMT2;K7EKT2;K7EKW6	CANT1	-0.466486	0.216698	0.875935			A0A1B0GVV8;A0JP08;A0A1B0GV02;O60315-2;O60315;U3KQ51;A0A1B0GW50;E7EUW9;A0A1X7SC99;E7ESP8	O60315-2	329	ZEB2.329.S.1	ZEB2	-0.826961	0.135031	0.884405
P27824;P27824-2;H0Y9Q7;D6RDP7;D6RB85;D6RGY2;D6RAU8;H0Y9H1;D6RAQ8;D6RHJ3;D6RD16	CANX	-0.626718	0.129832	0.867924			A0A1B0GVV8;A0JP08;A0A1B0GV02;O60315-2;O60315;U3KQ51;A0A1B0GW50	O60315-2	681	ZEB2.681.S.1	ZEB2	-0.965678	0.0914406	0.879668
Q01518;Q5T0R1;Q5T0R4;Q5T0R3;Q5T0R2;Q5T0R7;Q5T0R6;Q5T0R5;Q5T0S3;Q5T0R8	CAP1	-0.302874	0.544384	0.937242			A0A1B0GV09;A0A0C4DGF8;A0A1B0GWF6;Q9H9B1;Q9H9B1-3	Q9H9B1	1048	EHMT1.1048.S.1	EHMT1	0.408439	0.347768	0.920283
Q01518-2;Q5T0R9	CAP1	0.441526	0.396269	0.90241			A0A1B0GV45	A0A1B0GV45	33	MYO18A.33.S.1	MYO18A	0.336801	0.477329	0.94717
P40121;P40121-2;E7ENU9;H7C0X8	CAPG	-0.21364	0.762337	0.973854			A0A1B0GV45	A0A1B0GV45	37	MYO18A.37.S.1	MYO18A	0.669983	0.20811	0.89492
P07384;E9PRM1;E9PJJ3;E9PMC6;E9PJA6;E9PSA6;E9PQB3;E9PL37;E9PIA9	CAPN1	0.351395	0.346913	0.898709			A0A1B0GV45	A0A1B0GV45	92	MYO18A.92.S.1	MYO18A	0.850137	0.211605	0.895067
E9PLX0	CAPN1	0.32823	0.6663	0.955152			A0A1B0GV45	A0A1B0GV45	211	MYO18A.211.S.1	MYO18A	0.0320207	0.960881	0.997435
O75808;A0A1B0GVE3;O75808-2;H3BR03	CAPN15	0.807853	0.0939369	0.849076			A0A1B0GV45	A0A1B0GV45	338	MYO18A.338.S.1	MYO18A	0.146231	0.864042	0.991292
P17655;P17655-2;C9JWY7	CAPN2	-0.458747	0.444435	0.920023			A0A1B0GV45	A0A1B0GV45	308	MYO18A.308.S.1	MYO18A	0.42925	0.564914	0.956807
E7EV01;O15484;A0A3B3IRX8;E9PS73	CAPN5	0.119937	0.904875	0.99272			A0A1B0GV45	A0A1B0GV45	186	MYO18A.186.S.1	MYO18A	-0.23816	0.81701	0.988886
Q9Y6W3;H7C1B7;F8WCZ1;F8WDQ3;H7C0F1	CAPN7	0.171959	0.585093	0.941824			A0A1B0GV45	A0A1B0GV45	198	MYO18A.198.S.1	MYO18A	0.29599	0.665087	0.972982
A0A0C4DGQ5;P04632;K7ELJ7;K7EKD8;A0A075B7C0;K7EIV0;K7EM73;U3KPR7;K7EMQ1;Q96L46	CAPNS1	-0.272709	0.572692	0.941824			A0A1B0GV68	A0A1B0GV68	583	FARP1.583.S.1	FARP1	-0.20576	0.864554	0.991292
E9PLA9	CAPRIN1	0.816022	0.190904	0.875935			A0A1B0GV70;Q96N21-2	Q96N21-2	51	TEPSIN.51.S.1	TEPSIN	0.868381	0.0795473	0.879668
Q14444;Q14444-2;G3V153	CAPRIN1	0.19564	0.592646	0.942033			A0A1B0GV70;Q96N21-2	Q96N21-2	25	TEPSIN.25.S.1	TEPSIN	0.487536	0.508298	0.949966
P52907	CAPZA1	-0.575703	0.0826146	0.849076			A0A1B0GV70;Q96N21-2;Q96N21	Q96N21-2	249	TEPSIN.249.S.1	TEPSIN	0.408167	0.245758	0.900153
P47755;F8W9N7;A0A0D9SET8;C9JUG7;P47755-2;F8WED3	CAPZA2	0.0221225	0.947321	0.99377			A0A1B0GVL4;P78312-6;P78312-2;P78312-5;P78312;E7EUR8;P78312-4;D6RFZ4;P78312-3	P78312-6	393	FAM193A.393.S.1	FAM193A	-0.323933	0.297882	0.914771
P47756-2;B1AK88	CAPZB	-0.181673	0.62115	0.94451			A0A1B0GVL4;P78312-6;P78312-2;P78312-5;P78312;E7EUR8;P78312-4;D6RFZ4;P78312-3	P78312-6	383	FAM193A.383.S.1	FAM193A	0.609395	0.163811	0.891277
Q9BXL7;H7BY05;E2QRC0	CARD11	0.216279	0.702456	0.961745			A0A1B0GVL4;P78312-6;P78312-2;P78312-5;P78312;E7EUR8;P78312-4	P78312-6	1144	FAM193A.1144.S.1	FAM193A	-0.0511494	0.907834	0.994632
Q5EG05-2;Q5EG05	CARD16	0.402779	0.374934	0.90022			A0A1B0GVL4;P78312-6;P78312-2;P78312-5;P78312;E7EUR8;P78312-4	P78312-6	1129	FAM193A.1129.S.1	FAM193A	0.301463	0.450812	0.941775
Q96LW7-2;Q96LW7	CARD19	-0.370348	0.569769	0.941824			A0A1B0GVR6;H3BTP3;E9PH57;P15884-3;P15884-4;P15884-13;A0A1B0GVB8;G0LNT4;A0A0D9SGE5;A0A0D9SG55;H3BTZ0;A0A075B723;H3BNI2;H3BT24;A0A0D9SG61;H3BTC3;H3BP59;H3BUQ3;A0A0D9SEX8;H3BMC8;A0A1B0GTP2;A0A6Q8PGE3;P15884-5;P15884;H3BPJ7;P15884-15;P15884-10;P15884-14;P15884-12	P15884-3	92	TCF4.92.S.1	TCF4	-0.447354	0.236607	0.898206
Q9Y2G2-5;Q9Y2G2-4;Q9Y2G2;Q9Y2G2-3;Q9Y2G2-2;E5RHJ3;E5RGG3;E5RFV9;E5RFI5;E5RIN1;E5RHZ3;E5RJG3;E5RGC9;H0YB90	CARD8	0.0409402	0.938463	0.99377			A0A1B0GVR6;H3BTP3;E9PH57;P15884-3;P15884-4;P15884-13;P15884-2;P15884-11;A0A1B0GWD5;A0A1B0GW91;P15884-5;P15884;H3BPJ7;P15884-15;P15884-10;P15884-14;P15884-12;P15884-16;P15884-8;P15884-6;P15884-9;P15884-7	P15884-3	515	TCF4.515.S.1	TCF4	-1.03139	0.238677	0.898635
Q9H257;Q9H257-2;Q9H257-3;A0A286YFD5	CARD9	-0.105123	0.877778	0.987996			A0A1B0GVR6;H3BTP3;E9PH57;P15884-3;P15884-4;P15884-13;P15884-2;P15884-11;A0A1B0GWD5;A0A1B0GW91;A0A1B0GVB8;A0A0D9SG78;A0A0D9SEZ3;A0A0D9SEK1;K7ESI6;A0A0D9SFU5;P15884-5;P15884;H3BPJ7;P15884-15;P15884-10;P15884-14;P15884-12;P15884-16;P15884-8;P15884-6;P15884-9;P15884-7	P15884-3	318	TCF4.318.S.1	TCF4	-0.0749407	0.938339	0.995839
Q9Y2V2;H3BUY4;H3BPY5;H3BNU9;H3BTK3;I3L3X8;H3BSW7	CARHSP1	0.320691	0.565069	0.941824			A0A1B0GVR6;H3BTP3;E9PH57;P15884-3;P15884-4;P15884-13;P15884-2;P15884-11;A0A1B0GWD5;A0A1B0GW91	P15884-3	549	TCF4.549.S.1	TCF4	-1.34873	0.223696	0.895143
Q86X55-1;Q86X55;Q86X55-2;K7EQA8;K7EK20;K7EPK1;K7EQB9	CARM1	0.279654	0.440696	0.919575			A0A1B0GW05	A0A1B0GW05	46	DPY19L1.46.S.1	DPY19L1	0.0102889	0.992255	0.999468
Q5VZK9;Q5VZK9-2;A0A0U1RQQ1;Q5VZK9-3;Q5VZK9-4;REV__Q9NP31-3;REV__Q9NP31-4;REV__Q9NP31;REV__Q9NP31-2	CARMIL1	0.729861	0.261247	0.875935			A0A1B0GW05	A0A1B0GW05	25	DPY19L1.25.S.1	DPY19L1	0.460427	0.283036	0.909342
Q6F5E8;Q6F5E8-2;R4GMZ7	CARMIL2	-0.295691	0.575412	0.941824			A0A1B0GW41;Q8WYH8-2;Q8WYH8;E9PEN0	Q8WYH8-2	118	ING5.118.S.1	ING5	0.0714267	0.801728	0.987777
Q8N4J0;Q5T8V1;Q5T8U9	CARNMT1	-0.173337	0.76092	0.973854			A0A1B0GW41;Q8WYH8-2;Q8WYH8	Q8WYH8-2	148	ING5.148.S.1	ING5	0.479439	0.115486	0.879668
P49589;P49589-2;B4DKY1;E9PRS8;C9JLN0	CARS1	1.40691	0.0542784	0.849076			A0A1B0GW95;Q96ST2;Q96ST2-3;Q96ST2-2	Q96ST2	720	IWS1.720.S.1	IWS1	0.615595	0.183914	0.894138
P49589-3;E9PLP0	CARS1	0.503222	0.230301	0.875935			A0A1B0GWA0	A0A1B0GWA0	6	ZNF654.6.S.1	ZNF654	-0.0310037	0.964077	0.997693
Q9HA77;H0YFF0;F5H579;A0A087WWV1;H0YFV1;F5H623	CARS2	0.42296	0.292059	0.884621			A0A1B0GWA0;Q8IZM8	Q8IZM8	576	ZNF654.576.S.1	ZNF654	-0.193412	0.656293	0.97195
O15234;J3KSY7;K7EQ38;J3QSC4	CASC3	0.0484	0.827555	0.98331			A0A1B0GWE8;P07339;A0A1B0GW44;A0A1B0GV23;A0A1B0GVD5;A0A1B0GVP3;A0A1B0GU92;A0A1B0GU03;C9JH19;F8WD96	P07339	37	CTSD.37.S.1	CTSD	-0.90502	0.0326855	0.864593
A0A2U3TZM4;O14936-3;O14936-4	CASK	0.457828	0.22311	0.875935			A0A1B0GWJ6	A0A1B0GWJ6	255	MYO18A.255.S.1	MYO18A	0.0628969	0.902121	0.993936
Q8WXE0;Q8WXE0-2;J3QRN1	CASKIN2	-0.107632	0.743271	0.970974			R4GND1;A0A1B0GX65;Q969T4;R4GN77;R4GMM6;R4GNG6	Q969T4	8	UBE2E3.8.S.1	UBE2E3	-1.25417	0.157109	0.890902
P29466-2;P29466;A0A1W2PRX7;Q5FBZ0	CASP1	-0.698084	0.15	0.874907			R4GND1;A0A1B0GX65;Q969T4;R4GN77;R4GMM6;R4GNG6	Q969T4	12	UBE2E3.12.S.1	UBE2E3	1.61264	0.037001	0.864593
Q92851-4;Q92851-6;Q92851;Q92851-3	CASP10	-0.0595449	0.896472	0.990356			A0A1C7CYX1;Q6PJG2;A0A0A0MSU2	Q6PJG2	632	MIDEAS.632.S.1	MIDEAS	0.0926591	0.909693	0.994632
P42575;P42575-2;A0A087WYM1;C9JRR9;P42575-3	CASP2	-0.715026	0.192698	0.875935			A0A1C7CYX1;Q6PJG2;A0A0A0MSU2;H7C1L3	Q6PJG2	346	MIDEAS.346.S.1	MIDEAS	0.034825	0.952911	0.997319
P42574;A8MVM1;C9JXR7	CASP3	-0.243566	0.571639	0.941824			A0A1C7CYX1;Q6PJG2;A0A0A0MSU2;H7C1L3	Q6PJG2	461	MIDEAS.461.S.1	MIDEAS	0.355496	0.564246	0.956807
P49662;P49662-4;E9PMT1;P49662-5;P49662-3;P51878-3;P51878-6;P51878-2;P51878;P51878-5;H0YD34;H7C0P5;Q6UXS9-3	CASP4	0.256255	0.578071	0.941824			A0A1C7CYX1;Q6PJG2;A0A0A0MSU2;H7C1L3	Q6PJG2	453	MIDEAS.453.S.1	MIDEAS	-0.679717	0.456217	0.942444
P55212;D6RHU3;P55212-2;D6RBM3	CASP6	0.518726	0.295436	0.885722			A0A1C7CYX1;Q6PJG2;A0A0A0MSU2	Q6PJG2	923	MIDEAS.923.S.1	MIDEAS	0.507331	0.421192	0.934345
P55210;P55210-3;A0A5F9ZHZ6;A0A0A0MRL7;P55210-4;P55210-2	CASP7	0.470688	0.306856	0.891646			A0A1C7CYX1;Q6PJG2;A0A0A0MSU2;H7C1L3	Q6PJG2	494	MIDEAS.494.S.1	MIDEAS	0.571574	0.381587	0.926238
Q14790-2;Q14790-4;Q14790;Q14790-9;Q14790-3;A0A0A0MS31;Q14790-8;Q14790-7;E7ETB7;H7C0E2;Q14790-5;E7EQ01;E7EVN1;C9JB29	CASP8	0.00494375	0.990658	0.999836			A0A1C7CYX1;Q6PJG2;A0A0A0MSU2	Q6PJG2	572	MIDEAS.572.S.1	MIDEAS	-0.0729277	0.908191	0.994632
P55211;F8VVS7;Q5JRU8;P55211-2;P55211-4;Q5JRU2;P55211-3;F8VWA5;H0Y3S8;H0Y6Y2;A0A087WX72	CASP9	0.627333	0.112581	0.861516			A0A1C7CYX1;Q6PJG2;A0A0A0MSU2	Q6PJG2	700	MIDEAS.700.S.1	MIDEAS	-0.0960104	0.777763	0.985291
Q9NQ75;Q9NQ75-2;Q9NQ75-3	CASS4	0.53506	0.564036	0.941824			A0A1C7CYX9	A0A1C7CYX9	27	DPYSL2.27.S.1	DPYSL2	-2.4558	0.106461	0.879668
E7EQ12;D6RC54;D6RAA8	CAST	0.859578	0.251269	0.875935			A0A1C7CYX9;Q16555-2;Q16555	Q16555-2	486	DPYSL2.486.S.1	DPYSL2	-0.785845	0.456479	0.942444
A0A6Q8PGN6;H0Y9H6	CAST	0.409908	0.471872	0.927043			A0A1W2PNV4;O15143;C9JEY1;C9K057	O15143	292	.292.S.1		-0.427528	0.609995	0.964692
P20810-10;P20810-6;P20810-9;P20810-7;H0YA91;E9PSG1	CAST	0.336815	0.477219	0.927043			A0A1W2PNV4;E9PF58;Q92747;Q92747-2	Q92747	236	.236.S.1		-0.476566	0.340506	0.919076
A6NHX0;F2Z3I9;F2Z2C1;F8WD52;B7WPJ3;Q8WTX7	CASTOR2	-0.646668	0.334732	0.896704			A0A1W2PNZ7;A0A1W2PRX1;A0A1W2PP77	A0A1W2PNZ7	223	.223.S.1		1.47038	0.0925023	0.879668
Q86V15;Q86V15-2	CASZ1	-0.120043	0.769469	0.973854			A0A1W2PNZ7;A0A1W2PRX1;A0A1W2PP77	A0A1W2PNZ7	232	.232.S.1		0.666482	0.25015	0.901711
P04040;A0A3B3ITJ0	CAT	-0.168096	0.786843	0.979186			A0A1W2PNZ7;A0A1W2PRX1;A0A1W2PP77	A0A1W2PNZ7	236	.236.S.1		-0.490941	0.375468	0.924604
E9PCT5;Q03135	CAV1	-0.325608	0.524162	0.935391			A0A1W2PNZ9;Q15652-3;Q15652;Q15652-2	Q15652-3	102	JMJD1C.102.S.1	JMJD1C	2.02749	0.0589201	0.873812
Q6NZI2;Q6NZI2-2;Q6NZI2-3	CAVIN1	-0.858444	0.374015	0.90022			A0A1W2PNZ9;Q15652-3;Q15652;H7BXU7	Q15652-3	1871	JMJD1C.1871.S.1	JMJD1C	0.220864	0.600355	0.962583
O95810	CAVIN2	1.10153	0.277171	0.880218			A0A1W2PNZ9;Q15652-3;Q15652;Q15652-2	Q15652-3	1046	JMJD1C.1046.S.1	JMJD1C	0.313792	0.311539	0.91556
O75081;O75081-4;H3BNI7	CBFA2T3	0.360465	0.588865	0.941824			A0A1W2PNZ9;Q15652-3;Q15652;Q15652-2	Q15652-3	457	JMJD1C.457.S.1	JMJD1C	0.604792	0.385083	0.926868
Q13951;A0A494C0A9;H3BSC0;J3KRT0	CBFB	0.171167	0.666072	0.955152			A0A1W2PNZ9;Q15652-3;Q15652;Q15652-2	Q15652-3	459	JMJD1C.459.S.1	JMJD1C	0.6112	0.284578	0.909342
Q13951-2;J3KTD8	CBFB	-0.0720996	0.865115	0.987637			A0A1W2PNZ9;Q15652-3;Q15652;Q15652-2	Q15652-3	761	JMJD1C.761.S.1	JMJD1C	0.542138	0.364274	0.92267
P22681;A0A1B0GW38;A0A0U1RQX8;A0A0U1RR39;A0A0U1RRJ5	CBL	-0.745729	0.0582041	0.849076			A0A1W2PNZ9;Q15652-3;Q15652;Q15652-2	Q15652-3	470	JMJD1C.470.S.1	JMJD1C	0.539525	0.226443	0.896078
Q13191;A0A2R8Y8D8;A0A2R8Y5E1;Q13191-3;Q13191-2;A0A2R8YFD4;C9JU85;A0A2R8Y7I2;A0A2R8YDW4;A0A2R8Y875;C9K048;C9JRB3;A0A2R8Y582	CBLB	-0.820829	0.272529	0.880218			A0A1W2PNZ9;Q15652-3;Q15652;Q15652-2	Q15652-3	435	JMJD1C.435.S.1	JMJD1C	0.0600828	0.909699	0.994632
Q75N03;Q75N03-2;C9J2P9;C9K074;F8WEM5	CBLL1	-0.322875	0.415472	0.909683			A0A1W2PNZ9;Q15652-3;Q15652;H7BXU7	Q15652-3	1825	JMJD1C.1825.S.1	JMJD1C	0.875666	0.298526	0.914828
P16152;E9PQ63;A8MTM1;P16152-2	CBR1	-1.38984	0.0495884	0.849076			A0A1W2PNZ9;Q15652-3;Q15652;H7BXU7	Q15652-3	1807	JMJD1C.1807.S.1	JMJD1C	-0.163982	0.751114	0.984466
O75828	CBR3	-0.220182	0.793931	0.979186			A0A1W2PNZ9;Q15652-3;Q15652;Q15652-2	Q15652-3	126	JMJD1C.126.S.1	JMJD1C	-1.08163	0.0670315	0.879029
Q8N4T8;Q8N4T8-2;H0Y962;D6RAV8;D6RJF4;D6RGF2	CBR4	0.480904	0.329331	0.896704			A0A1W2PNZ9;Q15652-3;Q15652;Q15652-2	Q15652-3	135	JMJD1C.135.S.1	JMJD1C	-0.15073	0.750579	0.984466
P0DN79;P35520;P35520-2;C9JMA6;H7C2H4;H7C1W6;H7C2W0	CBSL	0.350432	0.840237	0.98331			A0A1W2PPJ5;Q96SW2	Q96SW2	25	CRBN.25.S.1	CRBN	0.498408	0.386375	0.927397
Q9BRT8;Q9BRT8-3;Q9BRT8-2;A0A087X140;F2Z2T4;A0A087WTC0;A0A087WZQ3;Q9BRT8-4;A0A087WVU7;A0A087WY70	CBWD1	-0.10088	0.73594	0.967221			A0A1W2PPM7;A0A1W2PRY2;A0A1W2PPN8;P16389	P16389	441	KCNA2.441.S.1	KCNA2	-0.514722	0.627075	0.967245
P83916;J3KS05;B5MD17;K7ELA4;C9JWS9	CBX1	-0.320475	0.499218	0.929787			A0A1W2PPZ5;P23193;A0A1W2PRL9;P23193-2	P23193	135	TCEA1.135.S.1	TCEA1	-0.35752	0.514528	0.949966
Q13185;S4R2Y4;C9JMM0;B8ZZ43	CBX3	-0.128801	0.648248	0.951199			A0A1W2PPZ5;P23193;A0A1W2PRL9;P23193-2;E5RIS7	P23193	97	TCEA1.97.S.1	TCEA1	1.73973	0.231776	0.897334
O00257;O00257-3;F8WCW6;I3L4F1	CBX4	0.0317723	0.958814	0.994784			A0A1W2PPZ5;P23193;A0A1W2PRL9;P23193-2;E5RIS7	P23193	100	TCEA1.100.S.1	TCEA1	0.361216	0.507808	0.949966
P45973;F8VNY3	CBX5	0.112666	0.721184	0.964171			A0A1W2PPZ5;P23193;A0A1W2PRL9;P23193-2;E5RIS7;E5RJ93	P23193	57	TCEA1.57.S.1	TCEA1	0.364882	0.55519	0.956807
B0QXZ6;O95503	CBX6	-0.207123	0.695227	0.96045			A0A1W2PPZ5;P23193;A0A1W2PRL9;P23193-2;E5RIS7	P23193	81	TCEA1.81.S.1	TCEA1	1.16373	0.307196	0.91556
O95931;B0QYP3;B0QYP2	CBX7	0.0983387	0.876009	0.987996			A0A1W2PQM2;C9JDS9;F5H5D3;Q9BQE3;P0DPH8;P0DPH7;P0DPH7-2;Q6PEY2;P68363;P68363-2;F8VVB9;P68366-2;P68366;Q71U36;Q71U36-2	Q9BQE3	277	TUBA1B.277.S.1	TUBA1B	1.53515	0.106352	0.879668
Q9HC52;C9J6K3;C9JM54	CBX8	0.65072	0.306229	0.890868			A0A1W2PQM2;F5H5D3;Q9BQE3;P0DPH8;P0DPH7;P0DPH7-2;Q6PEY2;F8VXZ7;F8W0F6;P68363;P68363-2;F8VVB9;F8VRZ4;F8VS66;F8VWV9;F8VX09;F8VRK0;Q71U36;Q71U36-2;F8VQQ4	Q9BQE3	48	TUBA1B.48.S.1	TUBA1B	0.26427	0.792459	0.987531
Q6P1N0;K7EJY5	CC2D1A	0.238943	0.406853	0.905675			A0A1W2PQM2;F5H5D3;Q9BQE3;P0DPH8;P0DPH7;P0DPH7-2;Q6PEY2;F8VXZ7;F8W0F6;P68363;P68363-2;F8VVB9;F8VRZ4;F8VS66;F8VWV9;F8VX09;F8VRK0;Q71U36;Q71U36-2;F8VQQ4	Q9BQE3	54	TUBA1B.54.S.1	TUBA1B	0.821009	0.496162	0.949754
Q5T0F9-2;Q5T0F9;H7C1U3;H0Y517;Q5T0F9-3;Q5T0F9-4;Q5T0F9-5	CC2D1B	0.318221	0.449122	0.920351			A0A1W2PQQ1;Q5HYW2;A0A0J9YY72;A0A0J9YW69;Q5HYW2-2	Q5HYW2	536	NHSL2.536.S.1	NHSL2	-0.356306	0.333007	0.91556
Q8IX12-2;Q8IX12;A0A0C4DGG8;F5H2E6;F5H1H2;F5H3E1;H0YFJ7;F5H7M9;F5H1L3;F5H3I8	CCAR1	-0.00233752	0.99281	0.999836			A0A1W2PQQ1;Q5HYW2;A0A0J9YY72;A0A0J9YW69	Q5HYW2	342	NHSL2.342.S.1	NHSL2	-0.130676	0.827521	0.988886
Q8N163;Q8N163-2;H0YB24;A0A087X2B6;E5RHJ4;E5RFJ3;H0YC69;H0YC58;E5RGU7;E5RHH8	CCAR2	0.0194882	0.959159	0.994784			A0A1W2PQQ1;Q5HYW2;A0A0J9YY72;A0A0J9YW69;Q5HYW2-2	Q5HYW2	801	NHSL2.801.S.1	NHSL2	-0.902067	0.162994	0.891277
G3V119	CCAR2	-1.30552	0.0131881	0.833569			A0A1W2PQQ1;Q5HYW2;A0A0J9YY72	Q5HYW2	1214	NHSL2.1214.S.1	NHSL2	-2.03691	0.0538823	0.870722
Q96A19	CCDC102A	-0.130849	0.874281	0.987889			A0A1W2PQQ1;Q5HYW2;A0A0J9YY72;A0A0J9YW69;Q5HYW2-2	Q5HYW2	1034	NHSL2.1034.S.1	NHSL2	-0.896116	0.256529	0.903171
Q96NT0;B8ZZ99;F8WCZ3;Q96NT0-2	CCDC115	0.179455	0.521872	0.934274			A0A1W2PQQ1;Q5HYW2;A0A0J9YY72;A0A0J9YW69;Q5HYW2-2	Q5HYW2	500	NHSL2.500.S.1	NHSL2	-0.987136	0.148038	0.885439
Q8IWD4;Q8IWD4-4;Q8IWD4-3;Q8IWD4-2;F8WBN8;B0QYH3;B0QYH1	CCDC117	0.0734964	0.852748	0.985561			A0A1W2PQQ1;Q5HYW2;A0A0J9YY72;A0A0J9YW69;Q5HYW2-2	Q5HYW2	574	NHSL2.574.S.1	NHSL2	-1.28962	0.0324742	0.864593
J3KR35;Q8WUD4;C9JUN5;S4R331	CCDC12	0.207349	0.470419	0.927043			A0A1W2PQQ1;Q5HYW2;A0A0J9YY72;A0A0J9YW69;Q5HYW2-2	Q5HYW2	576	NHSL2.576.S.1	NHSL2	-0.93257	0.110366	0.879668
Q96CT7;M0R2F5	CCDC124	-0.238726	0.541359	0.936737			A0A1W2PQQ1;Q5HYW2;A0A0J9YY72;A0A0J9YW69;Q5HYW2-2	Q5HYW2	1061	NHSL2.1061.S.1	NHSL2	-0.287559	0.709746	0.978793
Q96BQ5;D6R9R2	CCDC127	-0.465566	0.378456	0.901174			A0A1W2PQQ1;Q5HYW2;A0A0J9YY72;A0A0J9YW69	Q5HYW2	1072	NHSL2.1072.S.1	NHSL2	-0.62292	0.335917	0.916766
P13994;K7ELI4;K7ES43;K7EJZ6	CCDC130	0.201155	0.532512	0.936737			A0A1W2PQS6;F6U211;A0A2R8Y7H1;A0A2R8YFH6;S4R435;P46783	P46783	130	RPS10-NUDT3.130.S.1	RPS10-NUDT3	-0.351891	0.26849	0.904163
Q9H6E4;B0QY51	CCDC134	-1.02053	0.0160929	0.833569			Q5W015;Q5VX20;A0A1W2PR17;Q16875-2;Q16875;Q16875-3;Q16875-4;Q9H178	Q16875-2	461	PFKFB3.461.S.1	PFKFB3	0.0809178	0.873288	0.991749
Q6PK04;I3L0U5;I3L4F6	CCDC137	-0.11127	0.704698	0.961745			Q5JU85-3;A0A1W2PR28;A0A1W2PR18;A0A6Q8PFR7;Q5JU85	Q5JU85-3	188	IQSEC2.188.S.1	IQSEC2	-0.650388	0.287448	0.911331
Q6PII3;A0A0B4J1R8;A0A087WYA9	CCDC174	-0.251666	0.490204	0.929787			Q5JU85-3;A0A1W2PR28	Q5JU85-3	938	IQSEC2.938.S.1	IQSEC2	0.65322	0.151367	0.887023
Q7Z3E2;H0Y7V5;A0A0C4DFU7	CCDC186	0.553431	0.192367	0.875935			A0A1W2PRJ8;B3KXV3;E9PAP7;Q8IYP9	Q8IYP9	252	ZDHHC23.252.S.1	ZDHHC23	1.52048	0.134022	0.884405
O60826	CCDC22	0.45482	0.150891	0.874907			A0A1W2PS05;Q8NEB9;A8MYT4	Q8NEB9	244	PIK3C3.244.S.1	PIK3C3	0.394634	0.345352	0.920283
Q86WR0;G3V121;B7Z2L8;Q0VGD4	CCDC25	0.0124127	0.973572	0.996976			A0A1X7SBR3;P14136-3;A0A1W2PR46;P14136;P14136-2;A0A1W2PRT3	P14136-3	305	GFAP.305.S.1	GFAP	0.394975	0.517976	0.950928
B4DUJ5;Q8IWP9	CCDC28A	-0.0469439	0.890003	0.98949			A0A1X7SBT5;Q92664;Q92664-2	Q92664	347	GTF3A.347.S.1	GTF3A	-0.0424244	0.949467	0.997187
H0YN78;Q9BV29;Q9BV29-2;H0YLN5;H0YM19;H0YLI5;H0YMC0;Q9BV29-3	CCDC32	0.923735	0.129078	0.867924			A0A1X7SBY3;H0Y860;Q9P246;Q9P246-2	Q9P246	609	STIM2.609.S.1	STIM2	0.0973001	0.795773	0.987531
Q96MW1;Q86WV7;Q96MW1-2;K7ER24	CCDC43	0.161648	0.535994	0.936737			A0A1X7SBY3;H0Y860;Q9P246;Q9P246-2;H7C5C6;H7C5A5;Q9P246-3;H7C5K2	Q9P246	518	STIM2.518.S.1	STIM2	-0.496282	0.344269	0.920283
Q96A33;A0A087WYW6;J3QR89	CCDC47	-0.646963	0.152324	0.875258			A0A1X7SBY3;H0Y860;Q9P246;Q9P246-2;H7C5C6;H7C5A5;Q9P246-3;H7C5K2	Q9P246	522	STIM2.522.S.1	STIM2	1.2783	0.133218	0.884405
Q8IVM0-2	CCDC50	-0.481246	0.330025	0.896704			A0A1X7SBY3;H0Y860;Q9P246;Q9P246-2;H7C5C6;H7C5A5;Q9P246-3;H7C5K2	Q9P246	523	STIM2.523.S.1	STIM2	-0.243707	0.641105	0.969231
Q96ER9;Q96ER9-2;C9JSW8;C9JPZ8	CCDC51	-0.31575	0.649642	0.951199			A0A1X7SBY3;H0Y860;Q9P246;Q9P246-2	Q9P246	678	STIM2.678.S.1	STIM2	-0.514235	0.225665	0.896078
Q4VC31	CCDC58	-0.512913	0.10157	0.858357			A0A1X7SBY3;H0Y860;Q9P246;Q9P246-2	Q9P246	680	STIM2.680.S.1	STIM2	-0.653205	0.0819592	0.879668
Q9P031;F8VNY5	CCDC59	-0.346455	0.519039	0.934125			A0A1X7SBY3;H0Y860;Q9P246;Q9P246-2	Q9P246	685	STIM2.685.S.1	STIM2	-1.1601	0.0579165	0.873704
Q16204	CCDC6	0.731466	0.151689	0.874907			A0A1X7SBY3;H0Y860;Q9P246;Q9P246-2	Q9P246	661	STIM2.661.S.1	STIM2	-0.944408	0.233144	0.897334
Q9Y6R9;Q9Y6R9-2;M0QYL5;M0QY15	CCDC61	0.40816	0.332255	0.896704			F8VYC4;A0A286YES2;P0DJD0;P0DJD1;A0A1W2PNU4;J3KNE0;A6NKT7;O14715;Q99666;J3KQ37;P49792;Q7Z3J3	P0DJD0	1002	RANBP2.1002.S.1	RANBP2	0.158925	0.745077	0.983202
A6NI79;H0YBY5;H0YB32	CCDC69	0.259463	0.681218	0.958347			F8VYC4;A0A286YES2;P0DJD0;P0DJD1;A0A1W2PNU4;J3KNE0;A6NKT7;H7BZ48;P49792;Q7Z3J3	P0DJD0	1519	RANBP2.1519.S.1	RANBP2	-0.822248	0.283877	0.909342
Q8N9Z2	CCDC71L	0.937771	0.178084	0.875935			F8VYC4;A0A286YES2;P0DJD0;P0DJD1;A0A1W2PNU4;J3KNE0;A6NKT7;H7BZ48;O14715;Q99666;J3KQ37;P49792;Q7Z3J3	P0DJD0	1463	RANBP2.1463.S.1	RANBP2	-0.48619	0.221782	0.895067
A0A2R8YE98;A0A2R8Y7C3;Q8N4S0;A0A2R8Y4L3;Q8N4S0-2;F5H777;E9PMD6	CCDC82	-0.178872	0.635073	0.947093			F8VYC4;A0A286YES2;P0DJD0;P0DJD1;A0A1W2PNU4;J3KNE0;A6NKT7;Q7Z3J3;Q8IWJ2	P0DJD0	1645	GCC2.1645.S.1	GCC2	0.493944	0.502	0.949966
Q9H6F5;Q9H6F5-2;H0YG79	CCDC86	0.526876	0.445049	0.920136			F8VYC4;A0A286YES2;P0DJD0;P0DJD1;A0A1W2PNU4;J3KNE0;A6NKT7;O14715;Q99666;J3KQ37;P49792;Q7Z3J3	P0DJD0	912	RANBP2.912.S.1	RANBP2	-0.0386895	0.941718	0.996159
Q3V6T2;Q3V6T2-3;A0A2U3TZV9;Q3V6T2-5;A0A2R8YG73;A0A2R8Y4W8;A0A2R8Y4X4;A0A2R8Y820;A0A2R8YGU1;A0A2R8Y885;H7C2C6;A0A2R8Y7D4;A0A2R8YG52;A0A087WXD9;A0A2R8Y6B2;A0A2R8Y7D9;A0A2R8YD81;A0A2R8Y846;A0A2R8YD99;A0A2R8Y7L3;A0A2R8YFV1;A0A2R8YFK8	CCDC88A	0.0342721	0.938125	0.99377			F8VYC4;A0A286YES2;P0DJD0;P0DJD1;A0A1W2PNU4;J3KNE0;A6NKT7;O14715;Q99666;J3KQ37;F8W705;Q99666-2;P49792;Q7Z3J3	P0DJD0	758	RANBP2.758.S.1	RANBP2	0.293471	0.520821	0.951528
A6NC98;A6NC98-4;A6NC98-2;A6NC98-3;A6NC98-6	CCDC88B	-0.281428	0.444212	0.920023			F8VYC4;A0A286YES2;P0DJD0;P0DJD1;A0A1W2PNU4;J3KNE0;A6NKT7;O14715;Q99666;J3KQ37;P49792;Q7Z3J3	P0DJD0	964	RANBP2.964.S.1	RANBP2	0.455806	0.451317	0.941775
Q9P219;Q9P219-3;Q0P665;G3V3S0	CCDC88C	0.192275	0.56558	0.941824			F8VYC4;A0A286YES2;P0DJD0;P0DJD1;A0A1W2PNU4	P0DJD0	787	RGPD1.787.S.1	RGPD1	0.313287	0.554014	0.956807
A0A2R8Y4Z8;M0QYB4;M0QZR0;M0R2W0	CCDC9	0.853527	0.0033288	0.833569			F8VYC4;A0A286YES2;P0DJD0;P0DJD1;A0A1W2PNU4;J3KNE0;A6NKT7;O14715;Q99666;J3KQ37;F8W705;Q99666-2;Q7Z3J3	P0DJD0	779	.779.S.1		-0.032488	0.963079	0.997693
Q9GZT6-2;Q9GZT6;Q9GZT6-3;H0YF06	CCDC90B	0.649625	0.124891	0.867924			A0A286YEY1;P01876	P01876	220	IGHA1.220.S.1	IGHA1	-0.00449069	0.997471	0.999468
Q7Z6B0-2;Q7Z6B0;Q7Z6B0-3;A0A0A0MTP0;A0A0A0MTK0;H0YGB4;F5GWB1;H0YH48;F5GZH9;F5GWR1;H0YH50;H0YGN9;H0YFR6	CCDC91	0.490775	0.188202	0.875935			A0A286YF22;O43175;A0A2C9F2M7;A0A286YFL2	O43175	349	PHGDH.349.S.1	PHGDH	1.50449	0.201364	0.894377
Q567U6;F8W9X7;H7C050	CCDC93	0.601181	0.0623371	0.849076			A0A286YF22;O43175;A0A2C9F2M7;A0A286YFA2;A0A286YFL2;A0A286YFC8;A0A286YFB2;A0A286YER3;A0A286YF34;A0A286YFM8	O43175	55	PHGDH.55.S.1	PHGDH	1.75414	0.22486	0.895179
Q96F63;M0QXS4	CCDC97	-0.0334332	0.916932	0.993242			A0A286YF22;O43175;A0A2C9F2M7	O43175	371	PHGDH.371.S.1	PHGDH	0.497174	0.382131	0.926238
P10147;P16619;A0A087X1J9;A0A0B4J2E2;Q16663;P55773;P55773-2	CCL3	1.96659	0.258455	0.875935			A0A286YF22;O43175;A0A2C9F2M7;A0A286YFA2;A0A286YFL2;A0A286YFC8;A0A286YFB2;A0A286YER3;A0A286YF34;A0A286YFF3;A0A286YFK5;A0A286YFM8	O43175	14	PHGDH.14.S.1	PHGDH	0.780576	0.522513	0.951528
P13501;A0A494C1Q1;A0A075B7C5	CCL5	0.907302	0.372626	0.90022			A0A286YFD6;P31350;P31350-2	P31350	20	RRM2.20.S.1	RRM2	-1.31311	0.201734	0.894377
Q9BSQ5;Q9BSQ5-3;A0A3B3IRS0;E9PEC4	CCM2	-1.02803	0.177109	0.875935			A0A286YFF8;Q7Z3U7-6;Q7Z3U7-5;Q7Z3U7;Q7Z3U7-2;Q7Z3U7-3	Q7Z3U7-6	1191	MON2.1191.S.1	MON2	0.621956	0.0451833	0.868812
P29279;P29279-2	CCN2	-0.034249	0.960636	0.994882			A0A286YFF8;Q7Z3U7-6;Q7Z3U7-5;Q7Z3U7;Q7Z3U7-2;F8VZV1	Q7Z3U7-6	205	MON2.205.S.1	MON2	0.973379	0.184775	0.894138
P20248	CCNA2	-1.50328	0.094311	0.849076			A0A2C9F2R7;O94915;H0Y9X0;F2Z2S2	O94915	1337	FRYL.1337.S.1	FRYL	-0.23867	0.674782	0.974653
P14635;E9PC90;P14635-2;D6RHI0;H0YA62	CCNB1	-0.998316	0.157228	0.875935			A0A2C9F2R7;O94915;A0A286YEZ9;H0Y9X0	O94915	2354	FRYL.2354.S.1	FRYL	-0.568915	0.361008	0.921599
P24385;F5H437	CCND1	1.00391	0.46084	0.925155			A0A2C9F2R7;O94915;A0A286YEZ9;H0Y9X0	O94915	1957	FRYL.1957.S.1	FRYL	0.0543525	0.936437	0.995705
O95273;O95273-2;H3BR23;H3BQA6;O95273-3;H3BUF4;O95273-4;REV__Q8N4P3	CCNDBP1	1.02917	0.0992793	0.855445			A0A2C9F2R7;O94915;A0A286YEZ9;H0Y9X0	O94915	1978	FRYL.1978.S.1	FRYL	-0.277314	0.466772	0.944591
A0A2R8YEM2;P51946;D6RHI7;D6RG18;A0A2R8Y4K6	CCNH	0.0784354	0.817652	0.9801			A0A2C9F2R7;O94915;A0A286YEZ9;H0Y9X0	O94915	1941	FRYL.1941.S.1	FRYL	-0.173483	0.566984	0.956807
G3V5E1;O75909;O75909-1;O75909-4;O75909-2;G3V2Q3;G3V235	CCNK	0.0493157	0.837912	0.98331			A0A2C9F2R7;O94915;A0A286YEZ9;H0Y9X0	O94915	1945	FRYL.1945.S.1	FRYL	-0.31888	0.512658	0.949966
Q9UK58;Q9UK58-6;Q9UK58-4;H7C4G1;Q9UK58-5	CCNL1	0.364416	0.274314	0.880218			A0A2C9F2R7;O94915;A0A286YEZ9;H0Y9X0	O94915	1914	FRYL.1914.S.1	FRYL	0.260182	0.431944	0.937607
Q96S94;Q96S94-3;A0A0A0MSF3;Q96S94-2;Q96S94-4;C9J148;J3QSH2	CCNL2	-0.0723	0.911028	0.993242			A0A2C9F2R7;O94915;A0A286YEZ9;H0Y9X0	O94915	2272	FRYL.2272.S.1	FRYL	0.937189	0.0213936	0.864593
O60563;A0A1W2PQ16;O60563-2	CCNT1	-0.090083	0.797043	0.979186			A0A2I3JL00;A0A590UK14;A6NFX1	A6NFX1	26	MFSD2B.26.S.1	MFSD2B	0.440294	0.440781	0.940565
O60583-2;O60583;F8WDY7;F2Z2C9;C9JUL2;H7BZ27	CCNT2	-0.306296	0.356066	0.90022			A0A2Q3DQE3;Q13555-8;Q13555-2;Q13555;H0Y6G2;Q13555-6;Q13555-7;Q13555-3;Q13555-9	Q13555-8	417	CAMK2G.417.S.1	CAMK2G	0.219206	0.639053	0.96875
Q8ND76;Q8ND76-3;Q8ND76-2;R4GNF3;A0A494C0K2	CCNY	0.0238556	0.962611	0.995183			A0A2Q3DQE3;Q13555-8;Q13555-2;Q13555;Q13555-4;H0Y6G2;Q8WU40;Q13555-6;Q13555-9	Q13555-8	373	CAMK2G.373.S.1	CAMK2G	-2.3325	0.00448867	0.825562
O43303-2;O43303;I3L262;H3BMS1;H3BVH3	CCP110	-0.420172	0.5522	0.938864			A0A2Q3DQE3;Q13555-8;Q13555-2;Q13555;Q13555-4;H0Y6G2;Q8WU40;Q13555-9	Q13555-8	325	CAMK2G.325.S.1	CAMK2G	-0.0512605	0.927555	0.994632
Q9ULG6-5;Q9ULG6-2;Q9ULG6;Q9ULG6-4;Q9ULG6-3;H3BN32;H3BPP4;H3BNE2;H3BV63	CCPG1	0.19177	0.776562	0.975535			P54252-1;P54252;A0A2R8Y3X7;P54252-4;G3V3R7;P54252-3;F5H211;A0A087X1A8;G3V328;D3VVH9;C9JQV6;G3V4U9;A0A0A0MS38;G3V2G1;P54252-5;G3V2G2;G3V3T6	P54252-1	265	ATXN3.265.S.1	ATXN3	-0.0728261	0.926238	0.994632
P32246	CCR1	2.39171	0.122545	0.866416			A0A2R8YFS5;A0A2R8Y4A4;A0A2R8YCW1;A0A2R8YFR4;A0A2R8Y5G6;A0A2R8YDT5;A0A0J9YVQ7	A0A2R8YFS5	593	DDX3X.593.S.1	DDX3X	0.454607	0.419004	0.934268
O14618;J3KNF4;E9PP76;E9PK03	CCS	0.39794	0.321859	0.893764			A0A2R8YFS5;A0A2R8Y4A4;A0A2R8YCW1;A0A2R8YFR4;A0A2R8Y5G6;A0A2R8YDT5;A0A0J9YVQ7	A0A2R8YFS5	590	DDX3X.590.S.1	DDX3X	-0.0215972	0.98338	0.999056
Q6IQ19;Q6IQ19-2;Q6IQ19-3;Q6IQ19-4	CCSAP	-0.540698	0.223749	0.875935			A0A2R8Y4K8;Q9NSI8-3;S6FRS6;Q9NSI8	Q9NSI8-3	142	SAMSN1.142.S.1	SAMSN1	1.40899	0.299808	0.914954
P78371;P78371-2;F5GWF6;F8VQ14	CCT2	-0.31575	0.305496	0.889668			A0A2R8Y4K8;Q9NSI8-3;S6FRS6;Q9NSI8	Q9NSI8-3	158	SAMSN1.158.S.1	SAMSN1	1.2632	0.21177	0.895067
P49368;P49368-2;B4DUR8;E9PRC8;Q5SZX6;Q5SZW8;E9PQ35;Q5SZX9	CCT3	-0.112173	0.701942	0.961745			A0A2R8Y4K8;Q9NSI8-3;S6FRS6;Q9NSI8	Q9NSI8-3	175	SAMSN1.175.S.1	SAMSN1	1.806	0.112206	0.879668
P50991;P50991-2	CCT4	-0.0820709	0.79159	0.979186			A0A2R8Y4K8;Q9NSI8-3;S6FRS6;Q9NSI8	Q9NSI8-3	193	SAMSN1.193.S.1	SAMSN1	0.618595	0.230287	0.897334
P48643;E7ENZ3;B7ZAR1;E9PCA1;P48643-2;H0Y914;D6RIZ7	CCT5	-0.265216	0.357837	0.90022			A0A2R8Y4K8;Q9NSI8-3;S6FRS6;Q9NSI8;Q9NSI8-2	Q9NSI8-3	415	SAMSN1.415.S.1	SAMSN1	0.619276	0.1683	0.892645
P40227;P40227-2	CCT6A	-0.215343	0.498141	0.929787			A0A2R8Y4K8;Q9NSI8-3	Q9NSI8-3	91	SAMSN1.91.S.1	SAMSN1	1.32922	0.111326	0.879668
Q92526;Q92526-2;J3KRI6	CCT6B	-1.4859	0.0526242	0.849076			A0A2R8Y4L2;P09651;P09651-2;F8W6I7;P09651-3;F8VZ49;H0YH80;F8VTQ5;Q32P51	P09651	142	HNRNPA1.142.S.1	HNRNPA1	-0.225993	0.610493	0.964692
Q99832;Q99832-3;Q99832-4;Q99832-2;F8WAM2;F8WBP8;A0A0D9SG95	CCT7	-0.118158	0.65724	0.95353			A0A2R8Y4L2;P09651;P09651-2;F8W6I7;P09651-3;H0YH80	P09651	360	HNRNPA1.360.S.1	HNRNPA1	-0.343334	0.702753	0.978331
P50990;P50990-2;P50990-3;H7C2U0	CCT8	-0.399415	0.210722	0.875935			A0A2R8Y4L2;P09651;P09651-2;F8W6I7;P09651-3;H0YH80	P09651	361	HNRNPA1.361.S.1	HNRNPA1	0.86999	0.53058	0.952157
P86790;P86791;F8WD66	CCZ1B	0.0163073	0.966434	0.99594			A0A2R8Y4L2;P09651;P09651-2;F8W6I7;P09651-3;H0YH80	P09651	363	HNRNPA1.363.S.1	HNRNPA1	-0.143632	0.756819	0.984466
Q93033	CD101	0.200522	0.855865	0.98653			A0A2R8Y4L2;P09651;P09651-2;F8W6I7;P09651-3;H0YH80	P09651	364	HNRNPA1.364.S.1	HNRNPA1	0.229384	0.691624	0.977482
Q6YHK3;Q6YHK3-2;Q6YHK3-4;Q6YHK3-3	CD109	-0.418111	0.678207	0.957501			A0A2R8Y4L2;P09651;P09651-2;F8W6I7;P09651-3;H0YH80	P09651	365	HNRNPA1.365.S.1	HNRNPA1	-0.121735	0.867118	0.99145
P08571;D6RFL4;E7EVL5	CD14	-1.46695	0.0747131	0.849076			A0A2R8Y4L2;P09651;P09651-2;F8W6I7;P09651-3;H0YH80	P09651	368	HNRNPA1.368.S.1	HNRNPA1	-0.29855	0.692321	0.977482
E9PMR4;E9PRJ3;K4DIA7;P48509	CD151	1.09328	0.162645	0.875935			A0A2R8Y4L2;P09651;P09651-2;F8W6I7;F8VZ49;H0YH80	P09651	199	HNRNPA1.199.S.1	HNRNPA1	0.647643	0.509384	0.949966
Q86VB7;F5GZZ9;Q86VB7-3;Q86VB7-2;C9JHR8;Q86VB7-4;H0YGZ7;H0YFM0	CD163	0.0818877	0.876431	0.987996			A0A2R8Y4S2;A0A2R8Y687;A0A2R8Y4Y9;Q5TBB1;A0A2R8Y7R8;A0A2R8Y6Y1;A0A2R8YCJ4;A0A087WZJ6;A0A2R8Y761;A0A2R8YGP2;A0A2R8Y6Q6;A0A087WXR7;A0A2R8YCX2;A0A2R8Y6M7;A0A2R8YEH2;A0A2R8YEB4	Q5TBB1	252	RNASEH2B.252.S.1	RNASEH2B	0.26151	0.720232	0.979312
A0A087WVM2;Q8N6Q3;Q8N6Q3-2;A0A087X113;Q8N6Q3-3	CD177	-0.789821	0.16453	0.875935			E9PGF5;E9PF55;A0A494C067;A0A2R8Y4T1;Q9HBL0;A0A087WWW7;H0Y4U1	Q9HBL0	915	TNS1.915.S.1	TNS1	0.615561	0.323172	0.91556
Q99467	CD180	-0.755421	0.297929	0.887639			E9PGF5;E9PF55;A0A494C067;A0A2R8Y4T1;Q9HBL0;A0A087WWW7;H0Y4U1	Q9HBL0	1400	TNS1.1400.S.1	TNS1	1.57422	0.091071	0.879668
P06729;Q5JVN7	CD2	-1.38935	0.178414	0.875935			E9PGF5;E9PF55;A0A494C067;A0A2R8Y4T1;Q9HBL0;A0A087WWW7;H0Y4U1	Q9HBL0	1177	TNS1.1177.S.1	TNS1	0.576959	0.442681	0.940725
U3KQG5;P41217-2;P41217;P41217-3;F8W7G1;U3KQQ2;F8WC99	CD200	-0.499921	0.593009	0.942105			E9PGF5;E9PF55;A0A494C067;A0A2R8Y4T1;Q9HBL0;A0A087WWW7;H0Y4U1	Q9HBL0	1492	TNS1.1492.S.1	TNS1	0.211307	0.828335	0.988886
Q9Y5K6	CD2AP	-0.224326	0.581497	0.941824			E9PGF5;E9PF55;A0A494C067;A0A2R8Y4T1;Q9HBL0;A0A087WWW7;H0Y4U1	Q9HBL0	963	TNS1.963.S.1	TNS1	-0.164548	0.665354	0.972982
O95400	CD2BP2	0.821957	0.0153111	0.833569			E9PGF5;E9PF55;A0A494C067;A0A2R8Y4T1;Q9HBL0;A0A087WWW7;H0Y4U1	Q9HBL0	1381	TNS1.1381.S.1	TNS1	1.70407	0.0462136	0.868812
Q9UGN4;J3QKQ4;Q9UGN4-4;Q9UGN4-2;Q9UGN4-3	CD300A	-0.108698	0.739302	0.969206			E9PGF5;E9PF55;A0A494C067;A0A2R8Y4T1;Q9HBL0;A0A087WWW7;H0Y4U1	Q9HBL0	1393	TNS1.1393.S.1	TNS1	1.69992	0.112312	0.879668
Q8TDQ1-3;Q8TDQ1-4;Q8TDQ1-2;Q8TDQ1-6;J3KS52;Q8TDQ1-5;Q8TDQ1	CD300LF	-1.24503	0.232619	0.875935			E9PGF5;E9PF55;A0A494C067;A0A2R8Y4T1;Q9HBL0;A0A087WWW7;H0Y4U1	Q9HBL0	1124	TNS1.1124.S.1	TNS1	-1.04288	0.172443	0.893705
Q9NPF0;Q9NPF0-2;M0R100	CD320	-1.26867	0.0597215	0.849076			A0A2R8Y4W2;A0A2R8YE63;Q12929;Q12929-2	Q12929	659	EPS8.659.S.1	EPS8	-0.105967	0.89997	0.993936
P20138;P20138-3;P20138-2;B4DF51	CD33	-2.07863	0.0331775	0.833569			A0A2R8Y4W2;A0A2R8YE63;Q12929;Q12929-2	Q12929	662	EPS8.662.S.1	EPS8	0.81057	0.406162	0.930826
E7EU05;P16671;P16671-4;P16671-3;E9PLT1;P16671-2;E7EX47;E7ERZ9;E7EWI4;E9PC45;E9PJX8;E7EVU1	CD36	-0.219697	0.823493	0.982152			A0A2R8Y4W2;A0A2R8YE63;Q12929;Q12929-2	Q12929	685	EPS8.685.S.1	EPS8	0.692993	0.41551	0.933767
P28907;H0Y950;P28907-2	CD38	-0.1557	0.796849	0.979186			A0A2R8Y4Z8;Q9Y3X0	Q9Y3X0	362	CCDC9.362.S.1	CCDC9	1.66864	0.0233682	0.864593
E9PSH8;P07766	CD3E	0.853913	0.54608	0.937242			A0A2R8Y4Z8;Q9Y3X0	Q9Y3X0	376	CCDC9.376.S.1	CCDC9	0.58055	0.125263	0.879668
P09693;A8MUH3;A0A3B3IUD8	CD3G	-0.79813	0.262682	0.875935			A0A2R8Y4Z8;Q9Y3X0	Q9Y3X0	386	CCDC9.386.S.1	CCDC9	1.42492	0.000511972	0.811114
P01730;F5H480	CD4	-0.8008	0.401909	0.90455			A0A2R8Y4Z8;Q9Y3X0	Q9Y3X0	202	CCDC9.202.S.1	CCDC9	0.840191	0.201674	0.894377
P25942;A0A087X1D0;P25942-2	CD40	-0.473772	0.528266	0.936615			A0A2R8Y4Z8;Q9Y3X0	Q9Y3X0	208	CCDC9.208.S.1	CCDC9	1.02532	0.0169012	0.864593
P16070;P16070-16;P16070-8;P16070-7;P16070-3;P16070-4;P16070-6;P16070-17;P16070-18;P16070-5;P16070-10;P16070-11;P16070-13;P16070-14;P16070-12;H0YD13;H0Y2P0;H0YE40;H0Y5E4;P16070-15;H0YCV9;P16070-9;H0YDW7;E9PKC6;H0YDX6;P16070-19;H0YD17;Q86UZ1;H0YEU1;H0YD90;H0YEV3;H0YF08	CD44	0.729172	0.422409	0.912918			A0A2R8Y4Z8;M0QYB4;Q9Y3X0	Q9Y3X0	80	CCDC9.80.S.1	CCDC9	0.702461	0.147208	0.885439
P15529-2;P15529-16;P15529-5;P15529-3;P15529-6;P15529-4;P15529-7;P15529-14;P15529-8;P15529-12;P15529-11;P15529-13;P15529-9;P15529-15;P15529-10;P15529;R4GN18	CD46	-1.01957	0.0394394	0.833569			A0A2R8Y4Z8	A0A2R8Y4Z8	521	CCDC9.521.S.1	CCDC9	0.894012	0.0106952	0.864593
Q08722;Q08722-4;H7BYS8;A0A2R8Y484;Q08722-2	CD47	-0.699836	0.0642289	0.849076			A0A2R8Y549;Q8NI35;Q8NI35-4;Q8NI35-3;Q8NI35-2;Q8NI35-5;A0A0U1RRD7;A0A0U1RQW4	Q8NI35	1212	PATJ.1212.S.1	PATJ	0.0513478	0.942313	0.996187
A0A087X1S7;P09326;P09326-2	CD48	0.243258	0.806839	0.979712			A0A2R8Y549;Q8NI35;Q8NI35-4;Q8NI35-3;Q8NI35-2;Q8NI35-5;A0A0U1RQT2;A0A2R8Y5I3;B4DE90	Q8NI35	1372	PATJ.1372.S.1	PATJ	0.805795	0.214484	0.895067
P06127;F5GYK3	CD5	-0.333338	0.748343	0.971803			A0A2R8Y566;Q9P260;Q9P260-2;A0A075B785	Q9P260	170	RELCH.170.S.1	RELCH	0.306184	0.501336	0.949966
P19397	CD53	-1.56201	0.135804	0.869233			A0A2R8Y566;Q9P260;Q9P260-2;A0A075B785	Q9P260	243	RELCH.243.S.1	RELCH	0.551392	0.312835	0.91556
B1AP13;P08174-2;P08174-4;P08174;P08174-3;P08174-5;H3BLV0;H7BY55;P08174-6;P08174-7;B1AP15;A0A2R8YDY3;A0A2R8YEC5;A0A2R8Y4B4	CD55	-1.07104	0.189732	0.875935			A0A2R8Y566;Q9P260;Q9P260-2;A0A075B785	Q9P260	244	RELCH.244.S.1	RELCH	0.456117	0.382835	0.926238
B1AMW1;P19256-2;P19256-3;P19256;H0YDI1	CD58	-0.360016	0.605047	0.943835			B4DGU4;A0A2R8YCH5;A0A2R8Y5A3;P35222;A0A2R8Y804;A0A2R8Y543;A0A2R8Y5C3;A0A2R8Y750;A0A2R8Y5Z1;A0A2R8Y6G0	P35222	552	CTNNB1.552.S.1	CTNNB1	0.619881	0.279614	0.909342
E9PNW4;A0A2U3TZL5;P13987;P13987-2;H0YET2	CD59	0.893512	0.218477	0.875935			A0A2R8Y5C4;Q9C0C2;Q9C0C2-2	Q9C0C2	872	TNKS1BP1.872.S.1	TNKS1BP1	0.0930318	0.899724	0.993936
O43866	CD5L	-0.800415	0.457897	0.925155			A0A2R8Y5C4;Q9C0C2;Q9C0C2-2	Q9C0C2	851	TNKS1BP1.851.S.1	TNKS1BP1	NA	NA	NA
P30203-5;P30203-3;P30203-4;P30203-2;P30203;G5E973;E7ER04;P30203-6;P30203-7;F6UFK6;H0YGL3	CD6	-1.07412	0.2492	0.875935			A0A2R8Y5C4;Q9C0C2;Q9C0C2-2	Q9C0C2	836	TNKS1BP1.836.S.1	TNKS1BP1	0.565838	0.40962	0.932074
F8VV56;F8W022;F8VWK8;P08962-3;P08962-2;P08962;F8VNT9	CD63	0.430191	0.53781	0.936737			A0A2R8Y5C4;Q9C0C2;Q9C0C2-2	Q9C0C2	893	TNKS1BP1.893.S.1	TNKS1BP1	0.657612	0.355984	0.921209
P04233-2;H0YBZ8;E7ESL3;P04233-3;E7EQJ3;E7ER71	CD74	-1.15303	0.0533956	0.849076			A0A2R8Y5C4;Q9C0C2;Q9C0C2-2	Q9C0C2	920	TNKS1BP1.920.S.1	TNKS1BP1	0.79982	0.195694	0.894377
P04233-5	CD74	0.0864398	0.893129	0.98966			H3BMQ0;A0A2R8Y5F1;A0A2R8Y7X5;P49815-5;P49815-3;A0A2R8YDR3;A0A2R8YGD6;A0A2R8YGU4;A0A2R8Y7C8;X5D2U8;P49815;P49815-4;P49815-2;A0A2R8YDZ2;P49815-7;P49815-6;A0A2R8Y6C9;H3BQK4;A0A2R8Y670	P49815-5	1344	TSC2.1344.S.1	TSC2	-0.0194859	0.950764	0.997187
P11912;M0QX61;P11912-2	CD79A	1.0253	0.601368	0.943633			H3BMQ0;A0A2R8Y5F1;A0A2R8Y7X5;P49815-5;P49815-3;A0A2R8YDR3;A0A2R8YGD6;A0A2R8YGU4;A0A2R8Y7C8;X5D2U8;P49815;P49815-4;P49815-2;A0A2R8YDZ2;P49815-7;P49815-6;A0A2R8Y6C9;H3BQK4	P49815-5	1353	TSC2.1353.S.1	TSC2	-0.15633	0.581498	0.958234
E9PJK1;E9PRJ8;H0YDL9;H0YDJ9;E9PIF1;A6NMH8;P60033;E9PM31;H0YEE2	CD81	-1.27338	0.176697	0.875935			H3BMQ0;A0A2R8Y5F1;A0A2R8Y7X5;P49815-5;P49815-3;A0A2R8YDR3;A0A2R8YGD6;A0A2R8YGU4;A0A2R8Y7C8;X5D2U8;P49815;P49815-4;P49815-2;A0A2R8YDZ2;P49815-7;P49815-6;A0A2R8Y6C9;H3BQK4	P49815-5	1382	TSC2.1382.S.1	TSC2	0.655783	0.114471	0.879668
P27701-2;P27701	CD82	0.517268	0.455698	0.924048			H3BMQ0;A0A2R8Y5F1;A0A2R8Y7X5;P49815-5;P49815-3;A0A2R8YDR3;A0A2R8YGD6;A0A2R8YGU4;A0A2R8Y7C8;X5D2U8;P49815;P49815-4;P49815-2;A0A2R8YDZ2;P49815-7;P49815-6;A0A2R8Y6C9;H3BQK4	P49815-5	1385	TSC2.1385.S.1	TSC2	-0.172956	0.669783	0.974266
Q9UIB8-3;Q9UIB8-2;Q9UIB8;Q9UIB8-7;Q9UIB8-6;Q9UIB8-5;Q9UIB8-4	CD84	0.00943071	0.993044	0.999836			H3BMQ0;A0A2R8Y5F1;A0A2R8Y7X5;P49815-5;P49815-3;A0A2R8YDR3;A0A2R8YGD6;A0A2R8YGU4;A0A2R8Y7C8;X5D2U8;P49815;P49815-4;P49815-2;A0A2R8YDZ2;P49815-7;P49815-6;A0A2R8Y6C9	P49815-5	955	TSC2.955.S.1	TSC2	0.585339	0.140916	0.885085
P42081-6;P42081-3;P42081;C9JXS1;H7C4F8;P42081-4;P42081-2;P42081-5	CD86	-2.25493	0.0180749	0.833569			H3BMQ0;A0A2R8Y5F1;A0A2R8Y7X5;P49815-5;P49815-3;A0A2R8YDR3;A0A2R8YGD6;A0A2R8YGU4;A0A2R8Y7C8;X5D2U8;P49815;P49815-4;P49815-2;A0A2R8YDZ2;P49815-7;P49815-6;A0A2R8Y6C9;A0A2R8YHA2	P49815-5	664	TSC2.664.S.1	TSC2	-0.386159	0.429923	0.936624
B8ZZZ4;P01732-2;P01732;P01732-3	CD8A	-0.680554	0.501449	0.929787			H3BMQ0;A0A2R8Y5F1;A0A2R8Y7X5;P49815-5;P49815-3;A0A2R8YDR3;A0A2R8YGD6;A0A2R8YGU4;A0A2R8Y7C8;X5D2U8;P49815;P49815-4;P49815-2;A0A2R8YDZ2;P49815-7;P49815-6;A0A2R8Y6C9;H3BQK4;A0A2R8Y670	P49815-5	1279	TSC2.1279.S.1	TSC2	NA	NA	NA
A6NNI4;A0A2R8Y478;G8JLH6;P21926;A0A087WU13	CD9	0.187352	0.871633	0.98784			H3BMQ0;A0A2R8Y5F1;A0A2R8Y7X5;P49815-5;P49815-3;A0A2R8YDR3;A0A2R8YGD6;A0A2R8YGU4;A0A2R8Y7C8;X5D2U8;P49815;P49815-4;P49815-2;A0A2R8YDZ2;P49815-7;P49815-6;A0A2R8Y6C9	P49815-5	1210	TSC2.1210.S.1	TSC2	-0.185007	0.705483	0.978443
Q9NPY3;Q9UHG2	CD93	-1.76927	0.010278	0.833569			H3BMQ0;A0A2R8Y5F1;A0A2R8Y7X5;P49815-5;P49815-3;A0A2R8YDR3;A0A2R8YGD6;A0A2R8YGU4;A0A2R8Y7C8;X5D2U8;P49815;P49815-4;P49815-2;A0A2R8YDZ2;P49815-7;P49815-6;A0A2R8Y6C9	P49815-5	1088	TSC2.1088.S.1	TSC2	-0.223046	0.569713	0.956807
A0A096LP69;A8MQT7;P14209-2	CD99	-0.136554	0.899645	0.991658			H3BMQ0;A0A2R8Y5F1;A0A2R8Y7X5;P49815-5;P49815-3;A0A2R8YDR3;A0A2R8YGD6;A0A2R8YGU4;A0A2R8Y7C8;X5D2U8;P49815;P49815-4;P49815-2;A0A2R8YDZ2;P49815-7;P49815-6;A0A2R8Y6C9	P49815-5	923	TSC2.923.S.1	TSC2	-1.13197	0.203011	0.894377
P14209;P14209-3	CD99	0.475396	0.710193	0.962198			H3BMQ0;A0A2R8Y5F1;A0A2R8Y7X5;P49815-5;P49815-3;A0A2R8YDR3;A0A2R8YGD6;A0A2R8YGU4;A0A2R8Y7C8;X5D2U8;P49815;P49815-4;P49815-2;A0A2R8YDZ2;P49815-7;P49815-6;A0A2R8Y6C9;H3BQK4;A0A2R8Y670	P49815-5	1320	TSC2.1320.S.1	TSC2	-0.180017	0.503506	0.949966
Q8TCZ2-3;Q8TCZ2-2;Q8TCZ2;A0A0U1RQT8;Q8TCZ2-5;H0Y4H3;Q8TCZ2-6	CD99L2	0.0181814	0.972075	0.996976			H3BMQ0;A0A2R8Y5F1;A0A2R8Y7X5;P49815-5;P49815-3;A0A2R8YDR3;A0A2R8YGD6;A0A2R8YGU4;A0A2R8Y7C8;X5D2U8;P49815;P49815-4;P49815-2;A0A2R8YDZ2;P49815-7;P49815-6;A0A2R8Y6C9;H3BQK4;A0A2R8Y670	P49815-5	1321	TSC2.1321.S.1	TSC2	0.0987666	0.899396	0.993936
P32320	CDA	-1.39718	0.0351371	0.833569			H3BMQ0;A0A2R8Y5F1;A0A2R8Y7X5;P49815-5;P49815-3;A0A2R8YDR3;A0A2R8YGD6;A0A2R8YGU4;A0A2R8Y7C8;X5D2U8;P49815;P49815-4;P49815-2;A0A2R8YDZ2;P49815-7;P49815-6;A0A2R8Y6C9;H3BQK4;A0A2R8Y670	P49815-5	1271	TSC2.1271.S.1	TSC2	-1.98113	0.00786486	0.864593
Q8IWY9-1;Q8IWY9;H3BM60;H3BPZ6;A0A2R8Y5C2	CDAN1	-0.530343	0.179947	0.875935			H3BMQ0;A0A2R8Y5F1;A0A2R8Y7X5;P49815-5;P49815-3;A0A2R8YDR3;A0A2R8YGD6;A0A2R8YGU4;A0A2R8Y7C8;X5D2U8;P49815;P49815-4;P49815-2;A0A2R8YDZ2;P49815-7;P49815-6;A0A2R8Y6C9;H3BQK4;A0A2R8Y670	P49815-5	1274	TSC2.1274.S.1	TSC2	0.501737	0.512142	0.949966
O75794;X6RA30;X6RKY7;X6RF82;H7BZW7	CDC123	0.706966	0.104098	0.858784			H3BMQ0;A0A2R8Y5F1;A0A2R8Y7X5;P49815-5;P49815-3;A0A2R8YDR3;A0A2R8YGD6;A0A2R8YGU4;A0A2R8Y7C8;X5D2U8;P49815;P49815-4;P49815-2;A0A2R8YDZ2;P49815-7;P49815-6;A0A2R8Y6C9	P49815-5	939	TSC2.939.S.1	TSC2	0.301538	0.511854	0.949966
Q13042-3;Q13042-2;Q13042;Q5T8C6;Q13042-4;A0A3B3ISD2	CDC16	-0.0389949	0.867809	0.98784			H3BMQ0;A0A2R8Y5F1;A0A2R8Y7X5;P49815-5;P49815-3;A0A2R8YDR3;A0A2R8YGD6;A0A2R8YGU4;A0A2R8Y7C8;X5D2U8;P49815;P49815-4;P49815-2;A0A2R8YDZ2;P49815-7;P49815-6;A0A2R8Y6C9	P49815-5	1111	TSC2.1111.S.1	TSC2	0.694849	0.111354	0.879668
Q9UJX2;Q9UJX2-3;D6RBY8;D6RCF8;Q9UJX2-2;H0Y936	CDC23	0.151145	0.5239	0.935303			H3BMQ0;A0A2R8Y5F1;A0A2R8Y7X5;P49815-5;P49815-3;A0A2R8YDR3;A0A2R8YGD6;A0A2R8YGU4;A0A2R8Y7C8;X5D2U8;P49815;P49815-4;P49815-2;A0A2R8YDZ2;P49815-7;P49815-6;A0A2R8Y6C9;H3BQK4;A0A2R8Y670	P49815-5	1297	TSC2.1297.S.1	TSC2	0.406434	0.552822	0.956609
Q8NHZ8	CDC26	0.340509	0.253232	0.875935			H3BMQ0;A0A2R8Y5F1;A0A2R8Y7X5;P49815-5;P49815-3;A0A2R8YDR3;A0A2R8YGD6;A0A2R8YGU4;A0A2R8Y7C8;X5D2U8;P49815;P49815-4;P49815-2;A0A2R8YDZ2;P49815-7;P49815-6;A0A2R8Y6C9;H3BQK4;A0A2R8Y670	P49815-5	1298	TSC2.1298.S.1	TSC2	0.774403	0.318195	0.91556
G5EA36;F6QPS0;I3L394;I3L3H6;I3L328;I3L2Z8;I3L225;K7EMA6;I3L1K3;I3L3G1;E9PRZ6	CDC27	-0.245143	0.336493	0.896704			H3BMQ0;A0A2R8Y5F1;A0A2R8Y7X5;P49815-5;P49815-3;A0A2R8YDR3;A0A2R8YGD6;A0A2R8YGU4;A0A2R8Y7C8;X5D2U8;P49815;P49815-4;P49815-2;A0A2R8YDZ2;P49815-7;P49815-6;A0A2R8Y6C9;H3BQK4;A0A2R8Y670	P49815-5	1304	TSC2.1304.S.1	TSC2	0.145727	0.841968	0.989215
P49427;U3KQ77;U3KPV8;U3KQP9	CDC34	0.479877	0.397128	0.90241			H3BMQ0;A0A2R8Y5F1;A0A2R8Y7X5;P49815-5;P49815-3;A0A2R8YDR3;A0A2R8YGD6;A0A2R8YGU4;A0A2R8Y7C8;X5D2U8;P49815;P49815-4;P49815-2;A0A2R8YDZ2;P49815-7;P49815-6;A0A2R8Y6C9;H3BQK4;A0A2R8Y670	P49815-5	1316	TSC2.1316.S.1	TSC2	0.382876	0.517431	0.950928
Q16543;K7EQA9;K7EKQ2;K7EIU0	CDC37	-0.262775	0.392716	0.90241			A0A2R8Y5P7;P49590;A0A2R8Y3N3;P49590-2;D6RB22;A0A2R8Y5E8	P49590	67	HARS2.67.S.1	HARS2	-0.0368895	0.91567	0.994632
B1AL69;Q7L3B6	CDC37L1	-0.215671	0.534597	0.936737			A0A2R8Y5P9;Q8TF72	Q8TF72	910	SHROOM3.910.S.1	SHROOM3	1.14187	0.231255	0.897334
O60508;Q5SRN1	CDC40	-0.177081	0.486169	0.929477			A0A2R8Y5P9;Q8TF72	Q8TF72	285	SHROOM3.285.S.1	SHROOM3	-0.256882	0.911274	0.994632
P60953-1	CDC42	0.745424	0.246767	0.875935			A0A2R8Y5P9;Q8TF72	Q8TF72	664	SHROOM3.664.S.1	SHROOM3	-1.09171	0.322526	0.91556
P60953;A0A590UJK8;Q5JYX0;A0A494C1M1;A0A494BZX6;A0A3B3IRV0	CDC42	-0.308651	0.448209	0.920238			A0A2R8Y5P9;Q8TF72	Q8TF72	940	SHROOM3.940.S.1	SHROOM3	-2.01296	0.281713	0.909342
Q9Y5S2;H0YLY0;A0A0U1RRC3;Q09013-12;Q09013-10;Q09013-2;Q09013-8;Q09013-5;Q09013-7;Q09013-11;Q09013-15;Q09013;Q09013-16;Q09013-6;Q09013-1	CDC42BPB	-0.0214023	0.962644	0.995183			A0A2R8Y5S3;A0A2R8YFV7;A0A2R8Y6S1;Q92574;A0A2R8Y5N2;Q92574-2	Q92574	487	TSC1.487.S.1	TSC1	-0.0556982	0.92334	0.994632
Q9NRR8;Q9NRR8-2	CDC42SE1	-0.424198	0.477065	0.927043			A0A2R8Y5S3;A0A2R8YFV7;A0A2R8Y6S1;A0A2R8YEH9;Q92574;A0A2R8Y5N2;Q92574-2	Q92574	515	TSC1.515.S.1	TSC1	-0.718406	0.214486	0.895067
Q99459	CDC5L	0.0326838	0.882588	0.989202			A0A2R8Y5S3;A0A2R8YFV7;A0A2R8Y6S1;A0A2R8YEH9;Q92574;A0A2R8Y5N2;Q92574-2	Q92574	505	TSC1.505.S.1	TSC1	-0.0466524	0.88088	0.991749
Q6P1J9;A0A3B3IRP5;A0A1B0GUB2;A0A2R8YHB3;A0A2R8Y640;A0A3B3ISN2	CDC73	0.264368	0.234815	0.875935			A0A2R8Y5S3;A0A2R8YFV7;A0A2R8Y6S1;Q92574;A0A2R8Y5N2;Q92574-2	Q92574	1100	TSC1.1100.S.1	TSC1	0.391876	0.335488	0.916746
E9PEI0;Q69YH5	CDCA2	-0.281663	0.811722	0.979712			A0A2R8Y5S3;A0A2R8YFV7;A0A2R8Y6S1;Q92574;A0A2R8Y5N2;Q92574-2	Q92574	1102	TSC1.1102.S.1	TSC1	-0.875117	0.0353308	0.864593
Q96FF9;B5MBX0;H0YCL8	CDCA5	-0.799745	0.330211	0.896704			A0A2R8Y5S3;A0A2R8YFV7;A0A2R8Y6S1;Q92574;A0A2R8Y5N2;Q92574-2	Q92574	1080	TSC1.1080.S.1	TSC1	0.468247	0.262718	0.904163
Q96GN5-5;Q96GN5-4;Q96GN5-2;Q96GN5;C9J8L0;C9IZR6;C9JFL7	CDCA7L	-0.384472	0.70996	0.962198			A0A2R8Y5S7;P35241;P35241-5;P35241-4;P35241-2;A0A2R8Y4H6	P35241	532	RDX.532.S.1	RDX	0.21119	0.613854	0.96501
Q53HL2	CDCA8	-0.754385	0.378738	0.901174			A0A2R8Y5S7;P35241;P35241-5;P35241-4;P35241-2;A0A2R8Y4H6	P35241	533	RDX.533.S.1	RDX	-0.253882	0.672285	0.974447
O14735;H3BUR9;B3KY94;O14735-3;O14735-2	CDIPT	-0.686668	0.370423	0.90022			A0A2R8Y5U1;Q76L82;Q8IXJ9;A0A494C1R1	Q8IXJ9	503	ASXL1.503.S.1	ASXL1	0.175855	0.694052	0.977537
A0A024QZP7;P06493;P06493-2;A0A087WZZ9;E5RIU6	CDK1	-0.971213	0.159923	0.875935			A0A2R8Y5V9;A0A2R8YGX3;A0A590UJB9;A0A590UK79;P67936	P67936	6	TPM4.6.S.1	TPM4	0.57841	0.315122	0.91556
Q9UQ88-4;Q9UQ88-2;Q5QPR3;Q9UQ88-3;Q9UQ88	CDK11A	0.272544	0.490215	0.929787			A0A2R8Y5V9;A0A2R8YH90;P67936;A0A2R8YE05;K7ENT6;A0A5F9UN72;K7EPB9;P67936-2	P67936	179	TPM4.179.S.1	TPM4	1.1117	0.0992215	0.879668
P21127-2;P21127-8;P21127;P21127-3;A0A0D9SEI3;A0A0D9SER5;A0A0D9SEN2;P21127-10;Q9UQ88-9;A0A087WYI9;A0A087X1I0;E9PFJ2;Q5QPQ9	CDK11B	-0.144073	0.538394	0.936737			A0A2R8Y7U5;A8MST6;A0A2R8Y5W6;Q5JTW2;Q5JTW2-5;A0A2R8Y4C1;A0A2U3TZI9;A0A2R8Y432;A0A2R8YCP0;A0A2R8Y7A4;Q5JTW2-3;Q5JTW2-2;A0A2R8Y589	Q5JTW2	621	CEP78.621.S.1	CEP78	-0.106588	0.84433	0.989468
Q9NYV4-2	CDK12	-0.111497	0.608186	0.944323			A0A2R8Y623;P62081;B5MCP9	P62081	4	RPS7.4.S.1	RPS7	0.246312	0.432526	0.937642
Q14004;A0A2R8Y4Z0;A0A2R8YFE7;A0A2R8YCQ1;A0A087X209;A0A2R8Y7Y0	CDK13	0.141542	0.666229	0.955152			A0A2R8Y635;Q9H7F0;A0A2R8YDN7;Q9H7F0-2	Q9H7F0	817	ATP13A3.817.S.1	ATP13A3	-0.521876	0.198833	0.894377
O94921;O94921-3;O94921-2;E7EUK8;C9IYJ9;C9JWL6;F8WF96;Q96Q40-6;Q96Q40-4;Q96Q40-3;Q96Q40-5;Q96Q40	CDK14	-0.504802	0.605123	0.943835			A0A2R8Y635;Q9H7F0;A0A2R8YDN7	Q9H7F0	97	ATP13A3.97.S.1	ATP13A3	0.89783	0.445068	0.941223
Q00536;Q00536-3;Q00536-2;A0A087WZU2;E5RGN0;E5RJM2;E5RIY8;E5RIU4;H0YAZ9;H0YBX5;E5RJQ8;E5RGV7;H0YC36;H0YC60	CDK16	0.498667	0.363339	0.90022			A0A2R8Y661;H0Y8H7;A0A2R8YGD3;Q9Y4G8	Q9Y4G8	1080	RAPGEF2.1080.S.1	RAPGEF2	0.0158798	0.981908	0.99902
Q00537;Q00537-2;F5H6Z0;F8VQZ9;F8VZY6;F8W1S5;F8VUX2	CDK17	0.481421	0.298728	0.887639			A0A2R8Y661;H0Y8N8;A0A2R8YGD3;Q9Y4G8	Q9Y4G8	478	RAPGEF2.478.S.1	RAPGEF2	0.996593	0.295051	0.91472
Q9BWU1;Q9BWU1-2;F6QTA4	CDK19	-0.286609	0.481041	0.927043			A0A2R8Y661;A0A2R8YGD3;Q9Y4G8;H0YAJ8	Q9Y4G8	1316	RAPGEF2.1316.S.1	RAPGEF2	0.437682	0.65022	0.970468
G3V5T9;P24941;P24941-2;E7ESI2;G3V317;K7EJ83	CDK2	-0.259415	0.588563	0.941824			A0A2R8Y661;H0Y8H7;A0A2R8YGD3;Q9Y4G8;H0YAJ8	Q9Y4G8	1176	RAPGEF2.1176.S.1	RAPGEF2	0.619434	0.394841	0.927909
O14519-2;O14519;O75956;F5GZF0;E9PKR4	CDK2AP1	-0.109942	0.807393	0.979712			A0A2R8Y661;H0Y8H7;A0A2R8YGD3;Q9Y4G8	Q9Y4G8	1089	RAPGEF2.1089.S.1	RAPGEF2	0.709771	0.363011	0.92267
Q00526;K7ELV5	CDK3	0.169312	0.793733	0.979186			A0A2R8Y661;H0Y8H7;A0A2R8YGD3;Q9Y4G8	Q9Y4G8	1091	RAPGEF2.1091.S.1	RAPGEF2	0.731776	0.491639	0.949486
P11802;F8VYH9;F8VTV8;F8VWX7;F8W1L8	CDK4	-0.651756	0.131253	0.868106			A0A2R8Y661;H0Y8H7;H0Y8T6;A0A2R8YGD3;Q9Y4G8	Q9Y4G8	1022	RAPGEF2.1022.S.1	RAPGEF2	-0.153965	0.864747	0.991292
Q00535;Q00535-2	CDK5	-0.416481	0.372916	0.90022			A0A2R8Y661;H0Y8H7;A0A2R8YGD3;Q9Y4G8	Q9Y4G8	1116	RAPGEF2.1116.S.1	RAPGEF2	0.961352	0.0812761	0.879668
Q96SZ6-3;Q96SZ6-6;Q96SZ6;Q96SZ6-2;Q96SZ6-5;Q96SZ6-4;H0Y721	CDK5RAP1	-0.0597014	0.884654	0.989202			A0A2R8Y661;A0A2R8YGD3;Q9Y4G8;H0YAJ8	Q9Y4G8	1313	RAPGEF2.1313.S.1	RAPGEF2	0.963459	0.261356	0.904163
Q96SN8;Q96SN8-2;Q96SN8-4;Q96SN8-3;A0A0A0MRG9;B1AMJ5;F8WCI3;Q5JTU8;F8WF55;F8WBJ0;C9K0C9;Q5VU43-9;Q5VU43-8;Q5VU43-12;Q5VU43-10;A0A087WWI2;Q5VU43-11;E9PS60;A0A087WYE4	CDK5RAP2	-0.538298	0.103552	0.858784			A0A2R8Y661;H0Y8T6;A0A2R8YGD3;Q9Y4G8	Q9Y4G8	959	RAPGEF2.959.S.1	RAPGEF2	0.0298456	0.97715	0.998722
Q96JB5;Q96JB5-4;Q96JB5-2;J3QQY1;Q96JB5-3;J3QL86;J3QS62;J3QRM1;J3KRK4;J3KS63;J3KRI2;J3QL95;J3KTA5	CDK5RAP3	0.0415592	0.892903	0.98966			A0A2R8Y661;H0Y8T6;A0A2R8YGD3;Q9Y4G8	Q9Y4G8	960	RAPGEF2.960.S.1	RAPGEF2	0.741649	0.438448	0.939287
Q00534	CDK6	-0.0143556	0.9872	0.999229			A0A2R8Y661;H0Y8T6	A0A2R8Y661	970	RAPGEF2.970.S.1	RAPGEF2	0.850266	0.176253	0.894105
P50613;D6RAD4;D6R9G1;D6REC6;D6RFL0;D6RGG9;D6RI01;D6R9Z2;D6RF14;D6RIG9	CDK7	-0.284744	0.240103	0.875935			A0A2R8Y6D0;A0A2U3TZH6;P11171;A0A2R8Y5G2;A0A2R8Y5Z6;P11171-7;A0A2R8YCW8;A0A2R8YD30;P11171-3;A0A2R8Y420;P11171-2;Q4VB86;P11171-4;P11171-5	P11171	505	EPB41.505.S.1	EPB41	0.0243209	0.971765	0.998168
P50750-2;P50750;X6RE90	CDK9	-0.0967652	0.746549	0.971803			A0A2R8Y6D0;A0A2U3TZH6;A0A2R8Y783;P11171;A0A2R8Y5G2;A0A2R8Y5Z6;P11171-7;A0A2R8YCW8;A0A2R8YD30;P11171-3;A0A2R8Y420;A0A2R8Y5C8;P11171-2;Q4VB86;P11171-4;P11171-5	P11171	684	EPB41.684.S.1	EPB41	-0.00285324	0.996448	0.999468
Q5VV42;Q5VV42-2;Q5VV42-3	CDKAL1	-0.24572	0.492428	0.929787			A0A2R8Y6D0;A0A2U3TZH6;A0A2R8Y783;P11171;A0A2R8Y5G2;A0A2R8Y5Z6;P11171-7;A0A2R8YCW8;A0A2R8YD30;P11171-3;A0A2R8Y420;A0A2R8Y5C8;P11171-2;Q4VB86;P11171-4;P11171-5	P11171	709	EPB41.709.S.1	EPB41	-0.66527	0.204576	0.894377
P38936	CDKN1A	2.66082	0.0249784	0.833569			A0A2R8Y6D0;A0A2U3TZH6;A0A2R8Y783;P11171;A0A2R8Y5G2;A0A2R8Y5Z6;P11171-7;A0A2R8YCW8;A0A2R8YD30;P11171-3;A0A2R8Y420;A0A2R8Y5C8;P11171-2;Q4VB86;P11171-4;P11171-5	P11171	712	EPB41.712.S.1	EPB41	1.00834	0.528238	0.952013
P46527;E7ES52;H7C2T1	CDKN1B	0.776404	0.0540335	0.849076			A0A2R8Y6D0;A0A2U3TZH6;P11171;A0A2R8Y5G2;A0A2R8Y5Z6;P11171-7;A0A2R8YCW8;A0A2R8YD30;P11171-3;A0A2R8Y420;P11171-2;Q4VB86;P11171-4;P11171-5	P11171	521	EPB41.521.S.1	EPB41	0.182108	0.767286	0.985291
Q9NXV6;J3KNE1;D6RGD2	CDKN2AIP	0.481442	0.184907	0.875935			A0A2R8Y6D0	A0A2R8Y6D0	345	EPB41.345.S.1	EPB41	0.553365	0.405863	0.930826
Q96HQ2;Q96HQ2-2	CDKN2AIPNL	0.616383	0.119602	0.865076			A0A2R8Y6D0	A0A2R8Y6D0	350	EPB41.350.S.1	EPB41	0.431576	0.657215	0.972075
P42773	CDKN2C	0.0872547	0.921572	0.99377			A0A2R8Y6D0;A0A2U3TZH6;A0A2R8Y783	A0A2R8Y6D0	429	EPB41.429.S.1	EPB41	0.0100897	0.989742	0.999468
P55273	CDKN2D	0.672655	0.270579	0.880218			A0A2R8Y6F8;A0A2R8Y3B3;A0A2U3TZM1;A0A2R8YE77;O14936-6;O14936-2;O14936;A0A2R8YEK3;A0A2R8YEJ7;A0A2R8YFN5;A0A2U3TZM4;O14936-3;O14936-4;A0A2U3TZN6	O14936-6	313	CASK.313.S.1	CASK	-0.154494	0.728151	0.981006
Q49AH0;Q49AH0-2	CDNF	0.120314	0.878763	0.987996			A0A2R8Y6F8;A0A2R8Y3B3;A0A2U3TZM1;A0A2R8YE77;O14936-6;O14936-2;O14936;A0A2R8YEK3;A0A2R8YFN5;O14936-5;A0A2U3TZM4;O14936-3;O14936-4;A0A2U3TZN6	O14936-6	395	CASK.395.S.1	CASK	-0.360552	0.387801	0.927397
Q01850;H3BU23;H3BQS4	CDR2	-2.10483	0.0188748	0.833569			A0A2R8Y6I6;Q13627-2;Q13627;A0A2R8Y6L5;Q13627-5	Q13627-2	520	DYRK1A.520.S.1	DYRK1A	0.367883	0.319488	0.91556
O95674	CDS2	-0.794034	0.0708163	0.849076			A0A2R8Y6I6;Q13627-2;Q13627	Q13627-2	749	DYRK1A.749.S.1	DYRK1A	-0.216812	0.538662	0.953439
Q9UKY7;H0Y8K3	CDV3	-0.0494236	0.86514	0.987637			A0A2R8Y6I8;A0A2R8YEM5;A0A2R8Y879;K7ERS8;P06733;K7EM90	P06733	79	ENO1.79.S.1	ENO1	-0.353748	0.20025	0.894377
D6R9V8;D6RFH2;Q9UKY7-3;D6RDN0;D6R973	CDV3	0.545975	0.70255	0.961745			A0A2R8Y700;A0A2R8Y7A1;A0A2R8YED7;Q8WXI2-5;Q8WXI2	Q8WXI2-5	878	CNKSR2.878.S.1	CNKSR2	-0.0084825	0.988933	0.999468
Q9Y232-2;Q9Y232;Q9Y232-4;C9JQG7	CDYL	-0.197889	0.625128	0.944821			A0A2R8Y765;A0A2R8Y7U4;A0A2U3TZQ7;A0A2R8Y7I9;A0A2R8Y4T4;Q969G3-6;Q969G3-5;Q969G3-3;Q969G3-4;A0A2R8Y855;B4DGM3;Q969G3-2;Q969G3;A0A2R8YES3	Q969G3-6	244	SMARCE1.244.S.1	SMARCE1	-0.939515	0.300065	0.914954
P13688-2;P13688-8;P13688-10;P13688;P13688-3;P13688-4;P13688-11;P13688-9;P13688-6;P13688-5;M0R2K4;M0R109;A0A087WYX0;P13688-7;M0QX98;T2HUW8	CEACAM1	-0.178992	0.681789	0.958347			A0A2R8Y765;A0A2R8Y7U4;A0A2U3TZQ7;A0A2R8Y7I9;A0A2R8Y4T4;Q969G3-6;Q969G3-5;Q969G3-3;Q969G3-4;A0A2R8Y855;B4DGM3;Q969G3-2;Q969G3;J3QKS7;J3QR61;A0A2R8YES3	Q969G3-6	195	SMARCE1.195.S.1	SMARCE1	-1.47272	0.00746319	0.864593
P31997	CEACAM8	-0.747809	0.443174	0.920023			A0A2R8Y793;G5E9R0;A0A6Q8PH58;C9JUM1;C9JTX5;F8WCH0;A0A2R8YGF8;A5A3E0;C9JZR7;I3L4N8;K7EM38;P0CG38;P60709;E7EVS6;P63261;I3L3I0;I3L1U9;I3L3R2;J3KT65;P68032;P63267;P68133;P62736;A6NL76;P63267-2;C9JFL5;F6UVQ4;F6QUT6;F8WB63;B8ZZJ2;Q6S8J3	A5A3E0	733	ACTG1.733.S.1	ACTG1	0.192311	0.760901	0.985088
P17676;P17676-2;P17676-3	CEBPB	0.00490214	0.992909	0.999836			A0A2R8Y793;G5E9R0;A0A6Q8PH58;C9JUM1;C9JTX5;A0A2R8YGF8;C9JZR7;K7EM38;P60709;E7EVS6;P63261;I3L3I0;I3L1U9;I3L3R2;J3KT65;P68032;P63267;P68133;P62736;A6NL76;C9JFL5;F6UVQ4;F6QUT6;F8WB63;B8ZZJ2	P60709	52	ACTG1.52.S.1	ACTG1	0.603444	0.170485	0.893705
P49716	CEBPD	-0.476451	0.541905	0.936737			A0A2R8Y793;G5E9R0;A0A6Q8PH58;C9JUM1;C9JTX5;A0A2R8YGF8;C9JZR7;K7EM38;P60709;E7EVS6;P63261;I3L3I0;I3L1U9;I3L3R2;J3KT65;P68032;P63267;P68133;P62736;A6NL76;C9JFL5;F6UVQ4;F6QUT6;F8WB63;B8ZZJ2	P60709	60	ACTG1.60.S.1	ACTG1	0.126483	0.709988	0.978793
Q15744	CEBPE	-0.428648	0.578432	0.941824			A0A2R8Y793;A0A2R8YEA7;A0A6Q8PFE4;I3L4N8;P60709;E7EVS6;P63261;Q6S8J3	P60709	232	ACTG1.232.S.1	ACTG1	0.0729485	0.794206	0.987531
Q03701;C9J9W7	CEBPZ	-0.26374	0.542755	0.936737			A0A2R8Y793;A0A2R8YEA7;A0A6Q8PFE4;I3L4N8;P60709;E7EVS6;P63261;Q6S8J3	P60709	233	ACTG1.233.S.1	ACTG1	0.121294	0.657844	0.972075
G5EA30;Q92879-2;Q92879-3;Q92879;Q92879-6;Q92879-4;Q92879-5;E9PSH0;E9PQK4;E9PKU1;F5H4Y5;F5H0D8;E9PKA1	CELF1	-0.163242	0.650565	0.951199			A0A2R8Y793;A0A2R8YEA7;A0A6Q8PFE4;A5A3E0;P60709;E7EVS6;P63261;P68032;P63267;P68133;P62736;P63267-2;Q562R1;Q6S8J3;Q9BYX7	A5A3E0	939	ACTG1.939.S.1	ACTG1	-0.164239	0.675483	0.975014
E9PC62;A0A0J9YXJ0;Q5VZZ6;A0A0J9YX66;A0A1B0GU44;A0A1B0GUN8;O95319-5;O95319-2;O95319;O95319-4;O95319-3;V9GYD9;V9GY47;A0A0J9YXK1	CELF2	0.0747569	0.881422	0.989046			F5H029;A0A2R8Y7B3;B7Z6U4;A0A2R8YF77;Q9Y4F9-2;F5GX51;A0A2R8YEE0;Q9Y4F9	Q9Y4F9-2	175	RIPOR2.175.S.1	RIPOR2	0.374478	0.42487	0.936543
A0A6I8PRU0;Q9NYQ6;A0A6I8PL36;A0A6I8PRD4	CELSR1	-0.301736	0.620204	0.94451			F5H029;A0A2R8Y7B3;B7Z6U4;A0A2R8YF77;Q9Y4F9-2;A0A2R8Y4B9;F5GX51;A0A2R8YEE0;Q9Y4F9	Q9Y4F9-2	37	RIPOR2.37.S.1	RIPOR2	0.268118	0.798125	0.987531
Q9UHN6;Q9UHN6-2;F5H6B2;B4E1B9;H3BLX9;H3BLY0	CEMIP2	-1.17384	0.111345	0.861516			F5H029;A0A2R8Y7B3;B7Z6U4;A0A2R8YF77;Q9Y4F9-2;F5GX51;A0A2R8YEE0;Q9Y4F9	Q9Y4F9-2	341	RIPOR2.341.S.1	RIPOR2	-1.23179	0.278217	0.909342
Q8N111	CEND1	0.251961	0.881319	0.989046			F5H029;A0A2R8Y7B3;B7Z6U4;A0A2R8YF77;Q9Y4F9-2;F5GX51;A0A2R8YEE0;Q9Y4F9	Q9Y4F9-2	523	RIPOR2.523.S.1	RIPOR2	-0.110897	0.850262	0.989677
P07199	CENPB	0.800668	0.0557182	0.849076			F5H029;A0A2R8Y7B3;B7Z6U4;A0A2R8YF77;Q9Y4F9-2;A0A2R8Y4B9;F5GX51;A0A2R8YEE0;Q9Y4F9	Q9Y4F9-2	21	RIPOR2.21.S.1	RIPOR2	-0.339987	0.694033	0.977537
Q03188;H0Y8J2;Q03188-2;H0Y9W1	CENPC	-0.0268811	0.929884	0.99377			A0A2R8YE98;A0A2R8Y7C3;Q8N4S0;A0A2R8Y4L3;Q8N4S0-2;F5H777	Q8N4S0	131	CCDC82.131.S.1	CCDC82	-0.409381	0.601297	0.962912
P49454;A0A087WTY4	CENPF	0.104493	0.820454	0.980917			A0A2R8YE98;A0A2R8Y7C3;Q8N4S0;A0A2R8Y4L3;Q8N4S0-2;F5H777	Q8N4S0	219	CCDC82.219.S.1	CCDC82	-0.0670455	0.903789	0.993966
B3KVZ3;Q9H3R5;H0Y9E6;D6RBJ6	CENPH	-0.706048	0.274182	0.880218			A0A2R8YE98;A0A2R8Y7C3;Q8N4S0;A0A2R8Y4L3;Q8N4S0-2;F5H777	Q8N4S0	220	CCDC82.220.S.1	CCDC82	0.14467	0.7802	0.985907
D6RHD3;Q9BS16;D6RJF0;D6RC76;D6RAX0;D6R984;D6RBN6	CENPK	-0.16483	0.824419	0.982834			A0A2R8YE98;A0A2R8Y7C3;Q8N4S0;A0A2R8Y4L3;Q8N4S0-2;F5H777	Q8N4S0	81	CCDC82.81.S.1	CCDC82	0.422569	0.455691	0.942444
Q96H22-5;Q96H22-4;Q96H22;Q96H22-3;H3BMD5;H3BMC7;Q96H22-2	CENPN	-0.157226	0.813993	0.979712			A0A5F9ZI57;A0A2R8Y7E6;H0YH87;A0A2R8YDM9;A0A2R8Y5A6;A0A5F9ZHX3;Q99700-2;A0A2R8Y7P6;V9GY86;A0A5F9ZHW5;Q99700-4;Q99700;F8VQP2;Q99700-5;A0A5F9ZHH4;F8W0B5	Q99700-2	743	ATXN2.743.S.1	ATXN2	0.492772	0.290489	0.913166
Q7L2Z9	CENPQ	-0.394803	0.500505	0.929787			A0A5F9ZI57;A0A2R8Y7E6;H0YH87;A0A2R8YDM9;A0A2R8Y5A6;A0A5F9ZHX3;Q99700-2;A0A2R8Y7P6;V9GY86;A0A5F9ZHW5;Q99700-4;Q99700;F8VQP2;Q99700-5;A0A5F9ZHH4;F8W0B5;F8WB06	Q99700-2	772	ATXN2.772.S.1	ATXN2	-0.21286	0.677469	0.975713
H3BTR4;Q96BT3;H3BUW2;Q96BT3-2;H3BMP6;H3BQS6;H3BN05;H3BTS2;H3BQJ0;I3L4F8;Q96BT3-3;H3BQ71	CENPT	-0.0767811	0.885439	0.989202			A0A5F9ZI57;A0A2R8Y7E6;H0YH87;A0A2R8YDM9;A0A2R8Y5A6;A0A5F9ZHX3;Q99700-2;A0A2R8Y7P6;V9GY86;A0A5F9ZHW5;Q99700-4;Q99700;F8VQP2;Q99700-5;A0A5F9ZHH4;F8W0B5;F8WB06	Q99700-2	508	ATXN2.508.S.1	ATXN2	-0.842954	0.181734	0.894138
Q71F23;Q71F23-3;Q09GN1;D6R9S4;Q71F23-2	CENPU	-0.794447	0.227754	0.875935			A0A5F9ZI57;A0A2R8Y7E6;H0YH87;A0A2R8YDM9;A0A2R8Y5A6;A0A5F9ZHX3;Q99700-2;A0A2R8Y7P6;V9GY86;A0A5F9ZHW5;Q99700-4;Q99700;F8VQP2;Q99700-5;A0A5F9ZHH4;F8W0B5;F8WB06	Q99700-2	758	ATXN2.758.S.1	ATXN2	-0.41816	0.621381	0.967133
Q7Z7K6;Q7Z7K6-3;A0A0M3HER2;Q7Z7K6-2	CENPV	-0.543099	0.426241	0.913771			A0A5F9ZI57;A0A2R8Y7E6;H0YH87;A0A2R8YDM9;A0A2R8Y5A6;A0A5F9ZHX3;Q99700-2;A0A2R8Y7P6;V9GY86;A0A5F9ZHW5;Q99700-4;Q99700;F8VQP2;Q99700-5;F8W0B5;F8WB06	Q99700-2	616	ATXN2.616.S.1	ATXN2	-0.143398	0.808901	0.988873
A8MT69;A8MT69-2;J3QR35;J3QR01;A8MT69-3	CENPX	-0.112191	0.853641	0.985561			A0A5F9ZI57;A0A2R8Y7E6;H0YH87;A0A2R8YDM9;A0A2R8Y5A6;A0A5F9ZHX3;Q99700-2;A0A2R8Y7P6;V9GY86;A0A5F9ZHW5;Q99700-4;Q99700;F8VQP2;Q99700-5;F8W0B5;F8WB06	Q99700-2	624	ATXN2.624.S.1	ATXN2	0.549143	0.595239	0.961464
Q8N960;A0A6Q8PH95;A0A6Q8PF83;A0A6Q8PHT7;A0A6Q8PG38;Q8N960-3;A0A6Q8PG66;D6R8Z4;A0A6Q8PF64	CEP120	-0.253626	0.345941	0.898709			A0A5F9ZI57;A0A2R8Y7E6;H0YH87;A0A2R8YDM9;A0A2R8Y5A6;A0A5F9ZHX3;Q99700-2;A0A5F9ZH85;A0A2R8Y7P6;V9GY86;A0A5F9ZHW5;Q99700-4;Q99700;F8VQP2;Q99700-5;A0A5F9ZHH4;F8W0B5;F8WB06	Q99700-2	478	ATXN2.478.S.1	ATXN2	-0.0104679	0.991412	0.999468
Q6ZU80;Q6ZU80-1;H0YJE3;Q6ZU80-3;H0YIZ9;H0YJH2;Q86TS1;H0YJD7;G3V3F4;G3V3U2	CEP128	0.212225	0.691784	0.96045			A0A5F9ZI57;A0A2R8Y7E6;H0YH87;A0A2R8YDM9;A0A2R8Y5A6;A0A5F9ZHX3;Q99700-2;A0A2R8Y7P6;V9GY86;A0A5F9ZHW5;Q99700-4;Q99700;F8VQP2;Q99700-5;A0A5F9ZHH4	Q99700-2	667	ATXN2.667.S.1	ATXN2	-0.160974	0.807281	0.988822
Q9UPN4-2;Q9UPN4;Q9UPN4-3;I3L2J8;I3L2X7;I3L4M5;I3L316	CEP131	-0.346428	0.509262	0.929787			A0A5F9ZI57;A0A2R8Y7E6;H0YH87;A0A2R8YDM9;A0A2R8Y5A6;A0A5F9ZHX3;Q99700-2;A0A2R8Y7P6;V9GY86;A0A5F9ZHW5;Q99700-4;Q99700;F8VQP2;Q99700-5;A0A5F9ZHH4	Q99700-2	684	ATXN2.684.S.1	ATXN2	0.173877	0.83091	0.988886
Q66GS9;Q66GS9-2	CEP135	-0.0903572	0.747519	0.971803			A0A2R8Y7F4;Q9Y520-5;Q9Y520;Q9Y520-7;E7EPN9;Q9Y520-4;Q9Y520-6;Q9Y520-3;Q9Y520-2;H7C5N8;A0A2R8YET2	Q9Y520-5	2058	PRRC2C.2058.S.1	PRRC2C	0.897548	0.173307	0.893705
O94986;O94986-3;O94986-1;O94986-2;A0A075B719;H0YMG1	CEP152	-0.633849	0.126794	0.867924			A0A2R8Y7F4;Q9Y520-5;Q9Y520;Q9Y520-7;E7EPN9;Q9Y520-4;Q9Y520-6;Q9Y520-2;H7C5N8;A0A2R8YET2;A0A2R8Y424	Q9Y520-5	2647	PRRC2C.2647.S.1	PRRC2C	0.407015	0.516417	0.950533
Q9UPV0;Q9UPV0-2	CEP164	-0.113307	0.768632	0.973854			A0A2R8Y7L2;P51659;A0A2R8YD50;P51659-3;P51659-2;E7ET17;E7ER27;E7EPL9	P51659	318	HSD17B4.318.S.1	HSD17B4	0.392159	0.319413	0.91556
Q5SW79;E5RFU8;E5RIH6;E5RJT5	CEP170	-0.324657	0.407179	0.905675			A0A2R8Y7Q1;E9PE19;E7ETD6;Q12830;Q12830-4;Q12830-2;F5GXF5	Q12830	1300	BPTF.1300.S.1	BPTF	-0.173151	0.580639	0.958129
Q8TEP8;H0Y966;A0A0A0MR42;K7ENP4;Q8TEP8-1;Q8TEP8-2;K7EPA2;K7ELX0;C9JT09;H0Y9P3	CEP192	-0.33368	0.288083	0.884621			A0A2R8Y7Q1;E9PE19;E7ETD6;Q12830;Q12830-4;Q12830-2;F5GXF5	Q12830	1251	BPTF.1251.S.1	BPTF	0.18937	0.801428	0.987775
I3NI25;Q96NB1;I3L269;I3L0U4;I3L2N4;I3L4V2;I3L0K3;I3L3N6;Q96NB1-2	CEP20	1.37137	0.197792	0.875935			A0A2R8Y7Q1;E9PE19;E7ETD6;A0A0A0MR81;Q12830;Q12830-4;Q12830-2;F5GXF5	Q12830	817	BPTF.817.S.1	BPTF	-0.105943	0.874669	0.991749
Q9BV73-2;Q9BV73;H7C0P0;H7C0D6;E9PHT2;E7ETF9;A6PVI9	CEP250	0.199647	0.669174	0.955597			A0A2R8Y7Q1;E9PE19;E7ETD6;Q12830;Q12830-4;Q12830-2;F5GXF5	Q12830	1673	BPTF.1673.S.1	BPTF	-0.317469	0.642028	0.969231
O15078;A0A6Q8PGB1;A0A6Q8PH78;J3KNF5;A0A6Q8PH24;A0A5F9ZHU6;A0A6Q8PGC3;A0A6Q8PG44;A0A6Q8PGP6;A0A5K1VW81;S4R322;F8VS29;A0A5F9ZHV7;A0A0A0MS86;A0A6Q8PGA1;A0A6Q8PGQ4;A0A6Q8PEZ6;F8W097;A0A6Q8PFZ5	CEP290	1.75202	0.19499	0.875935			A0A2R8Y7Q1;E9PE19;E7ETD6;Q12830;Q12830-4;Q12830-2;F5GXF5	Q12830	1684	BPTF.1684.S.1	BPTF	-0.130956	0.780568	0.986034
Q5VT06;H0Y7F7;Q5T2X4;H0Y6Q4;E9PIK0;Q5T2X5;H0YD38	CEP350	-0.168028	0.527232	0.936177			A0A2R8Y7Q1;E9PE19;E7ETD6;J3KSK9;Q12830;Q12830-4;Q12830-2;F5GXF5	Q12830	2370	BPTF.2370.S.1	BPTF	-0.00200832	0.995044	0.999468
Q9BYV8;A0A6Q8PEV5;A0A6Q8PFB1;A0A6Q8PFB5;A0A6Q8PH03;A0A6Q8PF12;A0A6Q8PGR4;Q9BYV8-2;Q9BYV8-5;A0A6Q8PGX0;A0A6Q8PG60;F8WAV3;A0A6Q8PHU1;C9JCX6;C9J6R3;A0A6Q8PH12;A0A6Q8PH93;Q9BYV8-4;A0A6Q8PFZ2	CEP41	-1.13574	0.0316636	0.833569			A0A2R8Y7Q1;E9PE19;E7ETD6;Q12830;Q12830-4;Q12830-2;F5GXF5	Q12830	980	BPTF.980.S.1	BPTF	-0.637145	0.119738	0.879668
O95684-2;O95684;A0A087WV25;O95684-3	CEP43	-0.197734	0.535959	0.936737			A0A2R8Y7Q1;E9PE19;E7ETD6;A0A0A0MR81;F5H176;Q12830;Q12830-4;Q12830-2;F5GXF5	Q12830	601	BPTF.601.S.1	BPTF	0.305563	0.611641	0.964963
Q9C0F1;Q9C0F1-2;D6RGX6;D6RBX1;D6RC25	CEP44	-0.120832	0.786672	0.979186			A0A2R8Y7Q1;E9PE19;E7ETD6;J3KSK9;Q12830;Q12830-4;Q12830-2;F5GXF5	Q12830	2465	BPTF.2465.S.1	BPTF	-0.0760306	0.855915	0.990244
Q53EZ4;Q53EZ4-2;H0Y432	CEP55	-2.10394	0.0828882	0.849076			A0A2R8Y7Q1;E9PE19;E7ETD6;Q12830;Q12830-4;Q12830-2;F5GXF5	Q12830	1310	BPTF.1310.S.1	BPTF	-0.109119	0.818776	0.988886
Q86XR8-4;Q86XR8-5;Q86XR8;F5GYW0;Q86XR8-2;Q86XR8-3;H0YFT8;F5H1B0;F5H0C6;F5GXS6;F5H6R3	CEP57	-0.00747385	0.985247	0.998559			A0A2R8Y7Q1;E9PE19;E7ETD6;J3QQQ8;J3KSK9;Q12830;Q12830-4;Q12830-2	Q12830	2682	BPTF.2682.S.1	BPTF	0.65742	0.293035	0.91455
Q96MT8-3;Q96MT8-2	CEP63	-0.405394	0.260919	0.875935			A0A2R8Y7Q1;E9PE19;E7ETD6;A0A0A0MR81;Q12830;Q12830-4;Q12830-2;F5GXF5	Q12830	216	BPTF.216.S.1	BPTF	0.00139434	0.995596	0.999468
Q8TAP6;Q8TAP6-2;B4DP81;Q8TAP6-3;K7EP44;K7EII2;K7EPF5;K7EIV8	CEP76	0.115667	0.771764	0.97433			A0A2R8Y7Q1;E9PE19;E7ETD6;J3QQK4;Q12830;Q12830-4;Q12830-2;F5GXF5	Q12830	2098	BPTF.2098.S.1	BPTF	-1.23503	0.259768	0.904086
A0A2R8Y7U5;A8MST6;A0A2R8Y5W6;Q5JTW2;Q5JTW2-5;A0A2R8Y4C1;A0A2U3TZI9;A0A2R8Y432;A0A2R8YCP0;A0A2R8Y7A4;Q5JTW2-3;Q5JTW2-2;A0A2R8Y589;A0A2R8YFB0;A0A2R8Y7M8	CEP78	0.220312	0.593779	0.942395			H3BS66;A0A2R8Y7R4;B2RUZ4	B2RUZ4	17	SMIM1.17.S.1	SMIM1	0.983418	0.203927	0.894377
Q9Y592;A0A0A0MS84;A0A338VFC5;Q9Y592-2;F8VYN8;H0YHH5	CEP83	-0.0306604	0.937434	0.99377			A0A2R8Y7R9;Q13136;Q13136-2;H0YDW2;H0YD72;O75335;B1APN9;M0QZB5;O75335-2;O75335-1	Q13136	741	PPFIA1.741.S.1	PPFIA1	-0.116727	0.848372	0.989468
Q6P2H3-2;Q6P2H3;Q6P2H3-4;H7BZW2;Q6P2H3-3	CEP85	-0.292347	0.518704	0.934125			A0A2R8Y7R9;Q13136;Q13136-2;H0YDW2;H0YD72	Q13136	763	PPFIA1.763.S.1	PPFIA1	0.0899804	0.857281	0.990244
Q5SZL2;Q5SZL2-4;A2A3P3;Q5SZL2-3;Q5SZL2-5;Q5SZL2-2;E0CX11	CEP85L	-0.86158	0.360104	0.90022			A0A2R8Y7R9;Q13136;Q13136-2	Q13136	1172	PPFIA1.1172.S.1	PPFIA1	0.32087	0.523072	0.951528
Q96GE4;Q96GE4-2;A0A0A0MTQ1;J3KRC3;K7ENV0;J3QLG4;J3KRW3;B7ZAE2	CEP95	-0.453095	0.292477	0.884621			A0A2R8Y7R9;Q13136;Q13136-2;H0YDW2	Q13136	708	PPFIA1.708.S.1	PPFIA1	0.667179	0.154281	0.890032
Q8IW35;Q8IW35-2;E9PG22;F8WF91	CEP97	-0.334341	0.63683	0.947337			P69891;A0A2R8Y7X9;P69892	P69891	51	HBG1.51.S.1	HBG1	0.894807	0.57393	0.957221
Q9Y6K0;A0A0C4DGS9	CEPT1	-0.311923	0.504233	0.929787			P69891;A0A2R8Y7X9;P69892	P69891	53	HBG1.53.S.1	HBG1	2.08644	0.0506662	0.868812
Q96G23;Q5SZE3;H0YKH6;Q5SZE4;Q5SZE1;H0YNU7;Q5SZE2;H0YLQ6	CERS2	-1.39412	0.0074233	0.833569			P62263;A0A2R8Y811	P62263	139	RPS14.139.S.1	RPS14	0.366663	0.490878	0.949486
H0YKR4;H0YNR6;H0YN04;H0YKC9;Q9HA82;H0YLY3;H0YMY6	CERS4	0.601655	0.576313	0.941824			A0A2R8YCL1;Q13322-3;Q13322-2;Q13322-4;Q13322	Q13322-3	370	GRB10.370.S.1	GRB10	-0.0735153	0.812517	0.988886
Q8N5B7-2;Q8N5B7;Q49AQ3;H0YI10;F8VXY1;Q6ZMG9;Q6ZMG9-2	CERS5	-0.200675	0.738056	0.968538			A0A2R8YCL1;Q13322-3;Q13322-2;Q13322-4;Q13322	Q13322-3	92	GRB10.92.S.1	GRB10	-0.105334	0.73746	0.983175
Q9Y5P4;Q9Y5P4-3;Q9Y5P4-2;A0A2R8Y7Q9;A0A2R8Y5S9;A0A2R8Y7C5;A0A2R8YE18;A0A2R8YEK8;A0A2R8Y5H3;A0A2U3TZL3;A0A2R8YFI2;A0A2R8YEA4;A0A2R8YE59;A0A2R8YFA1;A0A2R8YCI0;A0A2R8YDX6;H0Y9J1;A0A2R8Y773;A0A0A0MRE4	CERT1	0.146953	0.723687	0.964685			A0A2R8YCS7;A0A2R8YF51;A0A2R8Y5D2;A0A2R8Y586;A0A2R8Y7R5;A0A2R8Y755;Q9Y3Z3;Q9Y3Z3-4;Q9Y3Z3-3	Q9Y3Z3	6	SAMHD1.6.S.1	SAMHD1	-1.03525	0.197402	0.894377
P23141;P23141-2;P23141-3;H3BQV8;A0A140TA63;H3BSU0;Q9UKY3;Q9UKY3-2	CES1	-1.11261	0.347979	0.898709			A0A2R8YCS7;A0A2R8YF51;A0A2R8Y5D2;A0A2R8Y586;A0A2R8Y7R5;A0A2R8Y755;Q9Y3Z3;Q9Y3Z3-4;Q9Y3Z3-3	Q9Y3Z3	18	SAMHD1.18.S.1	SAMHD1	-0.710794	0.286791	0.911331
P41208;Q12798	CETN2	0.515611	0.218321	0.875935			A0A2R8YCS7;A0A2R8YF51;A0A2R8Y5D2;A0A2R8Y586;A0A2R8Y7R5;A0A2R8Y755;Q9Y3Z3;Q9Y3Z3-4;Q9Y3Z3-3	Q9Y3Z3	33	SAMHD1.33.S.1	SAMHD1	-0.606801	0.193518	0.894377
E5RK82;E5RJF8;O15182;H0YBL5;E5RH67;E5RFM2	CETN3	-0.0368081	0.937915	0.99377			A0A2R8YCS7	A0A2R8YCS7	583	SAMHD1.583.S.1	SAMHD1	-1.21045	0.167497	0.892559
Q9Y6A4;H3BPA3	CFAP20	-0.142301	0.723819	0.964706			A0A2R8YCU9;A0A2R8Y802;Q3V6T2;Q3V6T2-3;A0A2U3TZV9;Q3V6T2-5;A0A2R8Y820;A0A2R8Y885;H7C2C6;A0A2R8Y7D4;Q3V6T2-2;Q3V6T2-4;A0A2R8Y7B1;A0A2R8YDS8;H0Y470;H0Y7U8;A0A2R8Y5D7	Q3V6T2	1561	CCDC88A.1561.S.1	CCDC88A	-0.233645	0.5619	0.956807
P57076;C9J818;D3DSE6;A0A669KBI0;A0A669KAZ0;A0A669KAW7;C9JX57;H7C2R6;Q9NX33;H7C3D9	CFAP298	-0.474739	0.204498	0.875935			A0A2R8YCU9;A0A2R8Y802;Q3V6T2;Q3V6T2-3;A0A2U3TZV9;Q3V6T2-5;A0A2R8YG73;A0A2R8Y4W8;A0A2R8Y820;A0A2R8Y885;H7C2C6;A0A2R8Y7D4	Q3V6T2	1462	CCDC88A.1462.S.1	CCDC88A	1.02301	0.164509	0.891277
B5MCA1;Q96G28;Q96G28-2;B5MC35;B5MD16	CFAP36	-0.631055	0.397269	0.90241			A0A2R8YCU9;H0Y7K3;A0A2R8Y4Z5;A0A2R8Y4C6;Q3V6T2;Q3V6T2-3;A0A2U3TZV9;Q3V6T2-5;A0A2R8Y820;A0A2R8Y885;H7C2C6;A0A2R8Y7D4;Q3V6T2-2;Q3V6T2-4;A0A2R8Y7B1;A0A2R8YDS8;H0Y470;H0Y7U8;A0A2R8Y5D7	Q3V6T2	1652	CCDC88A.1652.S.1	CCDC88A	0.339793	0.645111	0.970009
O43822-2;O43822	CFAP410	-0.75546	0.257161	0.875935			A0A2R8YCU9;H0Y7K3;A0A2R8Y4Z5;A0A2R8Y4C6;Q3V6T2;Q3V6T2-3;A0A2U3TZV9;Q3V6T2-5;A0A2R8Y820;A0A2R8Y885;H7C2C6;A0A2R8Y7D4;Q3V6T2-2;Q3V6T2-4;A0A2R8Y7B1;A0A2R8YDS8;H0Y470;H0Y7U8;A0A2R8Y5D7	Q3V6T2	1653	CCDC88A.1653.S.1	CCDC88A	0.17881	0.821791	0.988886
B4E1Z4;E7ETN3;P00751;H7C5H1;A0A0G2JH38;P00751-2;H7C526;C9JRT3;F8WCJ9;A0A0G2JJM0;Q5ST52;F2Z3N2;Q8N6L6	CFB	-0.846443	0.0853599	0.849076			A0A2R8YCU9;H0Y7K3;A0A2R8Y4Z5;A0A2R8Y4C6;Q3V6T2;Q3V6T2-3;A0A2U3TZV9;Q3V6T2-5;A0A2R8Y820;A0A2R8Y885;H7C2C6;A0A2R8Y7D4;Q3V6T2-2;Q3V6T2-4;A0A2R8Y7B1;A0A2R8YDS8;H0Y470;A0A2R8Y5D7	Q3V6T2	1820	CCDC88A.1820.S.1	CCDC88A	0.486244	0.572639	0.957221
Q9UEE9;Q9UEE9-2;H3BUV5;H3BUI4	CFDP1	-0.398879	0.531593	0.936725			A0A2R8YCU9;H0Y7K3;A0A2R8Y802;Q3V6T2;Q3V6T2-3;A0A2U3TZV9;Q3V6T2-5;A0A2R8YG73;A0A2R8Y4W8;A0A2R8Y820;A0A2R8Y885;H7C2C6;A0A2R8Y7D4;Q3V6T2-2;Q3V6T2-4;A0A2R8Y7B1;A0A2R8YDS8;H0Y470;H0Y7U8;A0A2R8Y5D7	Q3V6T2	1417	CCDC88A.1417.S.1	CCDC88A	0.407719	0.534664	0.953022
P08603;A0A0D9SG88;P08603-2;Q5TFM2;A0A3B3IS28;A0A087WYK9;A0A3B3ISW6;Q6NSD3;Q02985-2;Q02985	CFH	-0.225443	0.669451	0.955597			A0A2R8YCU9;H0Y7K3;A0A2R8Y4Z5;A0A2R8Y4C6;Q3V6T2;Q3V6T2-3;A0A2U3TZV9;Q3V6T2-5;A0A2R8Y820;A0A2R8Y885;H7C2C6;A0A2R8Y7D4;Q3V6T2-2;Q3V6T2-4;A0A2R8Y7B1;A0A2R8YDS8;H0Y470;H0Y7U8;A0A2R8Y5D7	Q3V6T2	1702	CCDC88A.1702.S.1	CCDC88A	0.869965	0.237732	0.898596
B1AKG0;Q03591;A0A3B3IRW0;A0A3B3IS00;V9GYE7;A0A3B3IQ51;P36980-2;P36980	CFHR1	-0.33285	0.546656	0.937286			A0A2R8YCU9;H0Y7K3;A0A2R8Y4Z5;A0A2R8Y4C6;Q3V6T2;Q3V6T2-3;A0A2U3TZV9;Q3V6T2-5;A0A2R8Y820;A0A2R8Y885;H7C2C6;A0A2R8Y7D4;Q3V6T2-2;Q3V6T2-4;A0A2R8Y7B1;A0A2R8YDS8;H0Y470;H0Y7U8;A0A2R8Y5D7	Q3V6T2	1675	CCDC88A.1675.S.1	CCDC88A	1.25854	0.123166	0.879668
Q9BXR6	CFHR5	-1.01088	0.0669581	0.849076			A0A2R8YD28;Q9BVE2;Q14004;A0A2R8Y4Z0;A0A2R8YCQ1;A0A087X209;A0A2R8Y7Y0;Q14004-2;A0A2R8Y7W5;A0A2R8YF61	Q14004	662	CDK13.662.S.1	CDK13	-0.228209	0.464055	0.944093
A0A2R8Y3M9;G3XAM2;E7ETH0;P05156;A0A087X0I2;D6R9Z8;A0A0C4DGC6;Q9BZM1	CFI	0.123541	0.854843	0.986339			A0A2R8YD28;Q9BVE2;Q14004;A0A2R8Y4Z0;A0A2R8YCQ1;A0A087X209;A0A2R8Y7Y0;Q14004-2;A0A2R8Y7W5;A0A2R8YF61	Q14004	664	CDK13.664.S.1	CDK13	0.0928813	0.823314	0.988886
P23528;G3V1A4;E9PK25	CFL1	-0.014359	0.974147	0.996976			A0A2R8YD28;Q14004;A0A2R8Y4Z0;A0A2R8YCQ1;A0A2R8Y7Y0;Q14004-2;A0A2R8Y7W5	Q14004	525	CDK13.525.S.1	CDK13	-0.159486	0.71912	0.979087
Q9Y281;Q9Y281-3;F8WDN3;G3V2U0	CFL2	1.72309	0.0503992	0.849076			A0A2R8YD28;Q9BVE2;A0A2R8Y644;A0A2R8YEB7;Q14004;A0A2R8Y4Z0;A0A087X209;Q14004-2;A0A2R8Y7W5;A0A2R8YF61	Q14004	867	CDK13.867.S.1	CDK13	0.139696	0.720501	0.979401
O15519;O15519-14;O15519-11;O15519-5;O15519-6;O15519-10;O15519-8;O15519-12;O15519-9;O15519-2;O15519-13;F8WBH9;E9PAP3;C9JV51;C9J408;C9J4Q0;C9JSU3;O15519-4	CFLAR	0.218019	0.717679	0.962699			P68400;E7EU96;A0A2R8YD58;Q8NEV1;A0A2R8YFU2;A0A2R8YF43;A0A2R8YDP2;A0A2R8Y4D6;A0A2R8Y4H0;P68400-2;P19784;H3BSA1	P68400	194	CSNK2A1.194.S.1	CSNK2A1	-0.0964992	0.846053	0.989468
P27918;E9PAQ1;C9J7V5	CFP	-1.09878	0.0255172	0.833569			H7BXF5;A0A2R8YDB8;Q9H0E3-3;Q9H0E3-2	Q9H0E3-3	709	SAP130.709.S.1	SAP130	0.208855	0.688783	0.977471
Q8N884;Q8N884-2	CGAS	-0.15982	0.723034	0.964622			H7BXF5;A0A2R8YDB8;Q9H0E3-3;Q9H0E3	Q9H0E3-3	442	SAP130.442.S.1	SAP130	0.806395	0.0160295	0.864593
Q9UFW8;C9JUJ0	CGGBP1	0.425185	0.20285	0.875935			A0A2R8YDI5;O94823;Q2YDW8	O94823	617	ATP10B.617.S.1	ATP10B	-1.50283	0.0677635	0.879668
A0A4W8VYG7;A0A4W8W4R1;Q99674;Q99674-3	CGREF1	-0.647084	0.621407	0.94451			A0A2R8YDI5;O94823;Q2YDW8	O94823	510	ATP10B.510.S.1	ATP10B	-0.0856435	0.880454	0.991749
Q8WUX2;H7BY97;A6NCT7;Q07092-2;Q07092	CHAC2	0.576455	0.311519	0.893121			A0A2R8YDI5;O94823	O94823	984	ATP10B.984.S.1	ATP10B	-1.21932	0.365291	0.922937
Q13111;Q13111-3;Q13111-2;K7EJF1;K7EPA1	CHAF1A	-0.968228	0.236101	0.875935			A0A2R8YDQ5;Q6NUN9;Q6NUN9-2;C9JNZ9	Q6NUN9	10	ZNF746.10.S.1	ZNF746	0.139068	0.530828	0.952373
Q13112	CHAF1B	-0.412836	0.494554	0.929787			A0A2R8YDQ9;Q9P2R7-2;Q9P2R7;A0A2R8Y6Y7;Q5T9Q5;Q5T9Q8	Q9P2R7-2	257	SUCLA2.257.S.1	SUCLA2	0.588416	0.148925	0.885439
Q96JM3;A0A2R8Y735;S4R3K0;A0A2R8Y4S6	CHAMP1	0.113165	0.674281	0.956562			A0A2R8YDT1;P15104	P15104	322	GLUL.322.S.1	GLUL	-0.000508839	0.999665	0.999984
Q96BP2;A6NJX6	CHCHD1	-0.165528	0.762189	0.973854			A0A2U3TZM1;A0A2R8YE77;O14936-6;O14936-2;O14936;A0A2R8YEK3	O14936-6	582	CASK.582.S.1	CASK	0.949837	0.18378	0.894138
Q8WYQ3;B5MBW9;E5RGN4	CHCHD10	-0.434153	0.425918	0.913771			A0A2R8YEM5;A0A2R8Y879;K7ERS8;A0A2R8Y798;A0A2R8YEG5;P06733;A0A2R8Y6G6;K7EM90	P06733	40	ENO1.40.S.1	ENO1	-0.758843	0.0196477	0.864593
Q9Y6H1;Q5T1J5	CHCHD2	-0.614631	0.229565	0.875935			A0A2R8YEM5;A0A2R8Y879;K7ERS8;A0A2R8Y798;A0A2R8YEG5;P06733;A0A2R8Y6G6;K7EM90	P06733	27	ENO1.27.S.1	ENO1	0.259914	0.563831	0.956807
C9JRZ6;Q9NX63;F8WAR4;A0A286YEX5	CHCHD3	-0.625188	0.137324	0.869233			A0A2R8YEM5;P06733;A0A2R8Y6G6;K7EM90;P06733-2	P06733	141	ENO1.141.S.1	ENO1	-0.20889	0.546785	0.955429
Q8N4Q1;Q8N4Q1-2	CHCHD4	0.209307	0.701318	0.961745			A0A2R8YEM9;O15050;A0A2R8Y8A3	O15050	616	TRANK1.616.S.1	TRANK1	0.479156	0.690158	0.977482
Q9BSY4;Q9BSY4-2;F8WC14	CHCHD5	-0.0941287	0.858584	0.98653			A0A2R8YF49;A0A2R8YFR7;H0Y895;Q12774-2;C9J591;Q12774	Q12774-2	47	ARHGEF5.47.S.1	ARHGEF5	-1.13727	0.117961	0.879668
J3QTA6;Q9BRQ6;J3QTB2;H0Y922	CHCHD6	-0.261063	0.670732	0.955597			A0A2R8YF49;A0A2R8YFR7;H0Y895;Q12774-2;C9J591;Q12774	Q12774-2	48	ARHGEF5.48.S.1	ARHGEF5	-0.763453	0.188027	0.894377
J3KPV1;Q9BUK0;Q9BUK0-2;Q9BUK0-4;E5RJ08;E5RHM5;E5RFN2;E5RII1	CHCHD7	0.0369075	0.957731	0.994784			A0A2R8YF49;A0A2R8YFR7;A0A5F9ZGZ6;C9J591;A0A5F9ZH52;A5YM69;Q12774	A5YM69	11	ARHGEF5.11.S.1	ARHGEF5	-0.340541	0.240596	0.898903
O14646;O14646-2;A0A087WVF4;H0Y8V4	CHD1	-0.537851	0.0640696	0.849076			A0A2R8YF49;A0A2R8YFR7;H0Y895;Q12774	Q12774	1044	ARHGEF5.1044.S.1	ARHGEF5	-0.953585	0.0786549	0.879668
Q86WJ1;Q86WJ1-2;A0A494C1F7;A0A0A0MRH8;A0A0A0MSH9;Q86WJ1-3;Q86WJ1-4;Q86WJ1-5;A0A494C179	CHD1L	-0.903687	0.079916	0.849076			A0A2R8YF49;A0A2R8YFR7;H0Y895;Q12774-2;Q12774	Q12774-2	327	ARHGEF5.327.S.1	ARHGEF5	-0.0409926	0.932142	0.995201
O14647;O14647-2;A0A1B0GTU9;A0A0D9SEP7;B7Z3I4;O14647-3;A0A0D9SGK0;A0A1B0GTM9;A0A1B0GU59;A0A0D9SFV8;A0A0D9SFA3;A0A0D9SFI3;A0A0D9SF92	CHD2	0.167316	0.501445	0.929787			A0A2R8YF49;A0A2R8YFR7;Q12774	Q12774	652	ARHGEF5.652.S.1	ARHGEF5	-0.655906	0.189677	0.894377
Q12873;Q12873-3;Q12873-2;A0A5F9ZHX5;H7C2H0;I3L229;A0A5F9ZHM2;I3L1I4	CHD3	-0.106993	0.903678	0.992353			A0A2R8YF49;A0A2R8YFR7;H0Y895;Q12774	Q12774	983	ARHGEF5.983.S.1	ARHGEF5	-0.717445	0.425586	0.936543
Q14839-2;F5GWX5;A0A2R8Y425;A0A2R8Y5J0;A0A2U3TZM0;A0A2R8YFK9;A0A2R8Y212;A0A2R8Y521;A0A0C4DGG9;Q14839;A0A2R8YFD8;A0A2R8YDJ9;A0A2R8YD40;A0A2R8Y8C1;A0A2R8Y445;A0A2R8YER1;A0A2R8YDW2;A0A2R8Y4X2;A0A2R8Y5Z7;A0A2R8Y685;A0A2R8Y8B3;A0A2R8Y7I0;A0A2R8Y5M9;A0A2R8Y7M9;A0A2R8YE38;F5H6N4;F2Z2R5;A0A2R8Y7X1;A0A2R8Y6G9;A0A2R8Y795;F6T542;A0A2R8Y512	CHD4	0.0742879	0.727537	0.965869			A0A2R8YFA9;O94851-2;O94851-5;O94851-6;O94851-4;O94851-3;O94851	O94851-2	344	MICAL2.344.S.1	MICAL2	-0.371772	0.67732	0.975713
Q8TD26;Q8TD26-3;C9JFU2;H7C294;A0A075B6P4;Q8TD26-2	CHD6	0.25462	0.560559	0.941408			A0A2R8YFL0;P49711;A0A2R8Y595	P49711	150	CTCF.150.S.1	CTCF	0.407631	0.478798	0.947638
Q9P2D1;Q9P2D1-3;Q9P2D1-2;Q9P2D1-4	CHD7	0.19238	0.712413	0.962258			A0A2R8YFL0;P49711;A0A2R8Y595;P49711-2	P49711	461	CTCF.461.S.1	CTCF	-0.636934	0.536642	0.953192
Q9HCK8;Q9HCK8-2;A0A2R8Y840;H0YJG4;A0A2R8Y4P3;A0A2R8Y808;A0A2R8YFT4;H0YJA4;A0A2R8YFI9;G3V303	CHD8	0.187092	0.473301	0.927043			A0A2R8YFN5;O14936-5;Q5JS72;A0A2U3TZM4;O14936-3;O14936-4	O14936-5	192	CASK.192.S.1	CASK	-0.236533	0.535173	0.953192
Q3L8U1-2;Q3L8U1-3;Q3L8U1;H3BTW3;H3BSP3;A0A087WU44;H3BRU9;J3KRH9;J3KSW5	CHD9	-1.71054	0.0324237	0.833569			A0A2R8YGD3;Q9Y4G8	Q9Y4G8	933	RAPGEF2.933.S.1	RAPGEF2	0.321948	0.469839	0.944591
Q8NE62;C9J7D8;C9JYW4	CHDH	0.801579	0.346141	0.898709			A0A2R8YGD3;Q9Y4G8	Q9Y4G8	935	RAPGEF2.935.S.1	RAPGEF2	0.751868	0.484946	0.948896
O14757;E7EPP6;O14757-2;O14757-3;E9PPA5;E9PKQ3;E9PJI4;A0A087WT52;E9PQW7	CHEK1	-0.678095	0.128841	0.867924			A0A2R8YH03;Q5VWN6;Q5VWN6-2	Q5VWN6	219	TASOR2.219.S.1	TASOR2	1.03856	0.193812	0.894377
O96017-9;O96017;O96017-4;O96017-12;O96017-13;H0Y820;O96017-7;O96017-11;O96017-8;B7ZBF6;B7ZBF7;B7ZBF2;A0A087X102;O96017-3;C9JFD7;O96017-5;O96017-2;O96017-6;A0A3B3ITA7;B7ZBF8;F8WCV2;H7C0V7	CHEK2	-0.553296	0.326428	0.896297			A0A2R8YH03;Q5VWN6;Q5VWN6-2	Q5VWN6	1539	TASOR2.1539.S.1	TASOR2	0.111975	0.846373	0.989468
J3QK89;Q8IWX8	CHERP	0.0880531	0.714984	0.962369			A0A2R8YH03;Q5VWN6	Q5VWN6	675	TASOR2.675.S.1	TASOR2	0.981431	0.0457264	0.868812
Q96EP1-2;Q96EP1-4;Q96EP1;Q96EP1-3;A0A096P6K8;F5GWH4;F5H375	CHFR	0.457535	0.476622	0.927043			A0A2R8YH03;Q5VWN6;Q5VWN6-2	Q5VWN6	2009	TASOR2.2009.S.1	TASOR2	0.233832	0.60678	0.964614
P36222;H0Y3U8	CHI3L1	-0.613244	0.30906	0.891932			A0A2R8YH03;Q5VWN6	Q5VWN6	685	TASOR2.685.S.1	TASOR2	0.647039	0.324306	0.91556
Q9BWS9;Q9BWS9-3;Q9BWS9-2;E9PPA0;E9PI70;E9PIP0;E9PRL3;E9PPH0;H0YC89;H0YDL6;H0YEA3;H0YCC4	CHID1	0.5085	0.319517	0.893121			A0A2R8YH03;Q5VWN6;Q5VWN6-2	Q5VWN6	2066	TASOR2.2066.S.1	TASOR2	0.211874	0.796243	0.987531
Q13231-3;Q13231;Q13231-4;D6REY1;Q13231-2	CHIT1	0.0262746	0.973555	0.996976			A0A2R8YH03;Q5VWN6;J3KPH3	Q5VWN6	340	TASOR2.340.S.1	TASOR2	0.699664	0.249813	0.901711
P35790;P35790-2;E9PM06	CHKA	0.0165619	0.988965	0.999836			A0A2R8YH03;Q5VWN6;Q5VWN6-2	Q5VWN6	2035	TASOR2.2035.S.1	TASOR2	0.816127	0.0929074	0.879668
Q9Y259;Q9Y259-2	CHKB	0.112149	0.788472	0.979186			A0A2R8YH03;Q5VWN6;Q5VWN6-2	Q5VWN6	2037	TASOR2.2037.S.1	TASOR2	0.467506	0.16734	0.892559
P24386;P24386-2	CHM	-0.328357	0.272521	0.880218			A0A2U3TZH6;P11171;A0A2R8Y5G2;A0A2R8Y5Z6;P11171-7;A0A2R8YCW8;A0A3B3ITC5;A0A2R8YFU8;P11171-2;P11171-5	P11171	56	EPB41.56.S.1	EPB41	-1.34773	0.0997366	0.879668
P26374;A0A1B0GUK6	CHML	0.0272975	0.976569	0.997169			A0A2U3TZH6;O43491;E9PHY5;O43491-4;E9PK52;O43491-3;O43491-2;E9PII3;Q6R5J7;Q6ZSX4;E9PN54;E9PPC9;P11171;A0A2R8YD30;P11171-3;P11171-2;Q4VB86;P11171-4;P11171-5;Q9Y2J2-2;A0A0A0MRA8;A8K968;Q9Y2J2;Q9Y2J2-4;A0A0A0MSA4;J3QS83	O43491	950	EPB41.950.S.1	EPB41	0.413722	0.655514	0.971809
Q9HD42;F8VVT7;A0A6Q8PG85;A0A6Q8PF35;F8VUA2;F5H875;A0A6Q8PGM8;A0A6Q8PFX8;A0A6Q8PFF9;A0A6Q8PHU0;Q9HD42-2;A0A6Q8PGI9;A0A6Q8PF26	CHMP1A	1.12379	0.0418342	0.837572			A0A2U3TZH6;P11171;A0A2R8Y5G2;A0A2R8Y5Z6;P11171-7;A0A3B3ITC5;A0A2R8Y6T6;P11171-2;P11171-5	P11171	188	EPB41.188.S.1	EPB41	-0.720915	0.449937	0.941775
Q7LBR1	CHMP1B	0.064068	0.894185	0.98966			A0A2U3TZH6;P11171;A0A2R8Y5G2;A0A2R8Y5Z6;P11171-7;A0A2R8YCW8;A0A3B3ITC5;A0A2R8Y6T6;A0A2R8YFU8;P11171-2;P11171-5	P11171	84	EPB41.84.S.1	EPB41	-1.36784	0.0981943	0.879668
O43633;M0R1L7;M0QXX8	CHMP2A	0.20705	0.45305	0.921312			A0A2U3TZH6;P11171;A0A2R8Y5G2;A0A2R8Y5Z6;P11171-7;A0A2R8YCW8;A0A3B3ITC5;A0A2R8Y6T6;A0A2R8YFU8;P11171-2;P11171-5	P11171	85	EPB41.85.S.1	EPB41	-1.47257	0.131009	0.883363
Q9UQN3;Q9UQN3-2;A0A087WW88;C9J0A7	CHMP2B	-0.120142	0.745664	0.971803			A0A2U3TZH6;P11171;A0A2R8Y5G2;A0A2R8Y5Z6;P11171-7;A0A2R8YCW8;A0A2R8YD30;P11171-3;A0A2R8Y420;P11171-2;Q4VB86;P11171-4;P11171-5	P11171	540	EPB41.540.S.1	EPB41	0.11292	0.830971	0.988886
Q9Y3E7;Q9Y3E7-4;Q9Y3E7-3;Q9Y3E7-2;A0A140T963	CHMP3	0.4319	0.231095	0.875935			A0A2U3TZH6;P11171;A0A2R8Y5G2;A0A2R8Y5Z6;P11171-7;A0A2R8YCW8;A0A2R8YD30;P11171-3;A0A2R8Y420;P11171-2;Q4VB86;P11171-4;P11171-5	P11171	542	EPB41.542.S.1	EPB41	0.184844	0.728659	0.981006
Q9BY43-2;Q9BY43;H0YIN6	CHMP4A	0.925994	0.0856327	0.849076			A0A2U3TZH6;P11171;A0A2R8Y5G2;A0A2R8Y5Z6;P11171-7;A0A2R8YCW8;A0A2R8YD30;P11171-3;A0A2R8Y420;P11171-2;Q4VB86;P11171-4;P11171-5	P11171	551	EPB41.551.S.1	EPB41	0.184521	0.770233	0.985291
E9PSI1;E9PQ80;E9PQI5;E9PMQ9;O15321-2;O15321;E9PL78;E9PJM1;E9PQY7;E9PS99;H0YI89;E9PJC4	CHMP4A	0.503372	0.19048	0.875935			A0A2U3TZH6;P11171;A0A2R8Y5G2;A0A2R8Y5Z6;P11171-7;A0A2R8YCW8;A0A2R8YD30;P11171-3;A0A2R8Y420;A0A2R8Y5C8;P11171-2;Q4VB86;P11171-4;P11171-5	P11171	555	EPB41.555.S.1	EPB41	0.177992	0.809819	0.988873
Q9H444;P59074	CHMP4B	0.204042	0.669481	0.955597			A0A2U3TZH6;P11171;A0A2R8Y5G2;A0A2R8Y5Z6;P11171-7;A0A2R8YCW8;A0A2R8YD30;P11171-3;A0A2R8Y420;A0A2R8Y5C8;P11171-2;Q4VB86;P11171-4;P11171-5	P11171	560	EPB41.560.S.1	EPB41	0.133021	0.767641	0.985291
Q96CF2	CHMP4C	1.37934	0.22406	0.875935			A0A2U3TZH6;P11171;A0A2R8Y5G2;A0A2R8Y5Z6;P11171-7;A0A2R8YCW8;A0A3B3ITC5;A0A2R8Y6T6;A0A2R8YFU8;P11171-2;P11171-5	P11171	92	EPB41.92.S.1	EPB41	-0.282204	0.712935	0.979087
Q9NZZ3;Q9NZZ3-2	CHMP5	-0.235623	0.409534	0.906568			A0A2U3TZH6;P11171;A0A2R8Y5G2;A0A2R8Y5Z6;P11171-7;A0A2R8YCW8;A0A3B3ITC5;A0A2R8Y6T6;A0A2R8YFU8;P11171-2;P11171-5	P11171	95	EPB41.95.S.1	EPB41	-0.594573	0.21756	0.895067
Q96FZ7;I3L4A1	CHMP6	-0.259794	0.399089	0.902938			A0A2U3TZJ5;Q9H165-6;Q9H165;Q9H165-2	Q9H165-6	294	BCL11A.294.S.1	BCL11A	-1.38886	0.00998615	0.864593
Q8WUX9;E5RJI3;E5RIU9;Q8WUX9-2;E5RFR8	CHMP7	-0.0285586	0.956596	0.994784			A0A2U3TZJ5;Q9H165-6;Q9H165;Q9H165-2	Q9H165-6	298	BCL11A.298.S.1	BCL11A	-0.603321	0.0983943	0.879668
Q9UHD1;Q9UHD1-2;E9PPQ5;E9PHZ2;E9PIZ4;E9PSD5;E9PL00;E9PIF7	CHORDC1	0.365434	0.336289	0.896704			A0A2U3TZJ5;Q9H165-6;Q9H165;Q9H165-2	Q9H165-6	574	BCL11A.574.S.1	BCL11A	-1.35951	0.0114814	0.864593
Q99653;H0YNG9;H0YKE7;F5GX29;H0YLY7;H0YLX1	CHP1	-0.146062	0.73295	0.966242			A0A2U3TZJ5;Q9H165-6;Q9H165;Q9H165-2	Q9H165-6	591	BCL11A.591.S.1	BCL11A	-1.90308	0.0104821	0.864593
Q8IZ52;Q8IZ52-4;Q8IZ52-2;F8W6H2	CHPF	0.839225	0.0210131	0.833569			A0A2U3TZJ5;Q9H165-6;Q9H165;Q9H165-2	Q9H165-6	593	BCL11A.593.S.1	BCL11A	-0.312535	0.678724	0.975796
G5E9W2;Q9P2E5;Q9P2E5-2;C9JZF7;H7C5L5	CHPF2	-0.292607	0.509121	0.929787			A0A2U3TZJ5;Q9H165-6;Q9H165;Q9H165-2	Q9H165-6	596	BCL11A.596.S.1	BCL11A	-2.05862	0.00211904	0.811114
F8W1B3;Q8WUD6-2;Q8WUD6	CHPT1	0.117858	0.811068	0.979712			A0A2U3TZJ5;Q9H165-6;Q9H165;Q9H165-2	Q9H165-6	413	BCL11A.413.S.1	BCL11A	-0.858847	0.0641437	0.874146
Q9NRG0;H0YBP8;E5RGS9	CHRAC1	-0.301571	0.524206	0.935391			A0A2U3TZR0;Q9UBP0-3;Q9UBP0;A0A2R8YGN6;A0A2R8Y4I8;Q9UBP0-4;Q9UBP0-2;A0A2R8Y481;A0A2R8YCL5;A0A2R8Y7K2;A0A2R8YFW8;A0A2R8Y5N9	Q9UBP0-3	182	SPAST.182.S.1	SPAST	0.230137	0.669473	0.974266
F8VXK3;Q9NPF2-2;Q9NPF2;A0A087WU70;Q8NET6-2;Q8NET6	CHST11	-0.761956	0.430758	0.917953			A0A2U3U043;J3KSG1;J3QRK1;Q719H9;J3QLL6	Q719H9	12	KCTD1.12.S.1	KCTD1	0.107888	0.762041	0.985194
Q9NRB3;C9J991	CHST12	0.600145	0.241491	0.875935			A0A384DVU0;Q8IY17-3;Q8IY17;Q8IY17-2;Q8IY17-5	Q8IY17-3	420	PNPLA6.420.S.1	PNPLA6	-0.239183	0.564818	0.956807
Q7LFX5;A0A0D9SFZ3;Q7LFX5-2	CHST15	-0.243954	0.769106	0.973854			A0A384DVU0;Q8IY17-3;Q8IY17;Q8IY17-2;Q8IY17-5;M0R2K2;M0R2H4;M0QYF5;M0QZK5	Q8IY17-3	116	PNPLA6.116.S.1	PNPLA6	-0.475093	0.471009	0.944659
Q86X52	CHSY1	0.177739	0.728581	0.965967			A0A3B3IRL5;C9J381;P20839-2;P20839-4;P20839;H7C5T1;H7C511;P20839-3;P20839-7;P20839-5;P20839-6;C9K0R9;C9J029	P20839-2	135	IMPDH1.135.S.1	IMPDH1	-0.0359186	0.954165	0.997319
Q70JA7	CHSY3	-0.271423	0.696408	0.96045			A0A3B3IRR3;Q9HCM7	Q9HCM7	844	FBRSL1.844.S.1	FBRSL1	-0.654295	0.396232	0.928955
E7EXA6;Q8WVB6;Q8WVB6-2;Q8WVB6-3	CHTF18	-1.76415	0.0968163	0.852396			A0A3B3IRR6;A0A3B3IT54;A0A3B3ITA3;Q9H7E9;Q9H7E9-2	Q9H7E9	82	C8orf33.82.S.1	C8orf33	-0.218769	0.81439	0.988886
J3KSJ7;P0CG13	CHTF8	-0.34829	0.541789	0.936737			A0A3B3IRS8;B1AL16;Q8IX21;Q8IX21-2	Q8IX21	340	SLF2.340.S.1	SLF2	0.608182	0.154194	0.890017
Q9Y3Y2-4;Q9Y3Y2;Q9Y3Y2-3;A0A087X1B7;X6R700	CHTOP	-0.289264	0.419117	0.91199			A0A3B3IRS8;B1AL16;Q8IX21;Q8IX21-2	Q8IX21	481	SLF2.481.S.1	SLF2	0.331321	0.575722	0.957225
O15111	CHUK	-0.0965127	0.782151	0.977111			A0A3B3IRT8;P43307;P43307-2;C9JBX5	P43307	247	SSR1.247.S.1	SSR1	-0.678282	0.272571	0.905185
A0A0C4DGJ7;Q8WUH1;Q8WUH1-2;H0YIM9	CHURC1	0.0367177	0.913322	0.993242			A0A3B3IRT8;P43307;P43307-2;C9JBX5	P43307	268	SSR1.268.S.1	SSR1	-0.351604	0.48839	0.949486
B4DL54;P49356-2;H0YHA3;H0YID9;H0YHB4;H0YIM3;Q8WUH1-3;H0YJ25	CHURC1-FNTB	0.117833	0.67626	0.957501			A0A3B3IRU2;A0A3B3IUA2;B1AHD1;P55769	P55769	96	SNU13.96.S.1	SNU13	1.34789	0.0392376	0.868812
O76071	CIAO1	-0.0364757	0.882147	0.989202			A0A3B3IRU2;A0A3B3IUA2;B1AHD1;P55769	P55769	122	SNU13.122.S.1	SNU13	-0.0992261	0.790082	0.987531
Q9H5X1;H0YKV4;Q9H5X1-2;H0YLH6	CIAO2A	-0.340497	0.263643	0.875935			A0A3B3IRW4;Q02446	Q02446	136	SP4.136.S.1	SP4	-0.430509	0.336763	0.917486
Q9Y3D0;H3BNV7;J3QLT9;J3KS95	CIAO2B	0.165288	0.653914	0.952921			A0A3B3IRW4;Q02446	Q02446	757	SP4.757.S.1	SP4	0.031947	0.919866	0.994632
Q9H6Q4;Q9H6Q4-3;H3BSH2;H3BSJ7;I3L2A3;Q9H6Q4-2;B4DEE7;H3BUF3;H3BPX8	CIAO3	-0.0707496	0.829296	0.98331			A0A3B3IRW4;Q02446	Q02446	767	SP4.767.S.1	SP4	0.346955	0.432071	0.937607
Q6FI81;Q6FI81-3;H3BV90;H3BT65;H3BUG4;H3BPG7;Q6FI81-2;H3BQ23;H3BTZ8;H3BTT4	CIAPIN1	0.24297	0.654787	0.953056			A0A3B3IRW4;Q02446	Q02446	770	SP4.770.S.1	SP4	-0.175836	0.526826	0.951772
Q99828;Q99828-2;A0A3B3ISY8	CIB1	-0.618901	0.446061	0.920136			A0A3B3IRW4;Q02446	Q02446	40	SP4.40.S.1	SP4	-0.0400954	0.96189	0.99761
I3L2J0;I3L135;I3L2I4	CIC	0.106356	0.733425	0.966242			A0A3B3IRW4;Q02446	Q02446	43	SP4.43.S.1	SP4	-0.908713	0.125164	0.879668
H0YN33;Q9BW66;Q9BW66-3;H0YKY0;Q9BW66-2	CINP	-0.0823884	0.784317	0.978395			A0A3B3IRW4;Q02446	Q02446	46	SP4.46.S.1	SP4	-0.0813577	0.821639	0.988886
A0A087X211;Q8TCG1;Q8TCG1-2;F8WAX6;F8WF26	CIP2A	-0.35543	0.463456	0.925155			A0A3B3IRW6;Q2KHR3;Q2KHR3-2	Q2KHR3	187	QSER1.187.S.1	QSER1	-0.707251	0.308677	0.91556
Q86X95;Q86X95-2;H3BLY3	CIR1	-0.122378	0.754895	0.97266			A0A3B3IRW6;Q2KHR3;Q2KHR3-2;H0YCQ7	Q2KHR3	1211	QSER1.1211.S.1	QSER1	0.592761	0.309428	0.91556
Q14011	CIRBP	1.2295	0.0894045	0.849076			A0A3B3IRW6;Q2KHR3;Q2KHR3-2	Q2KHR3	613	QSER1.613.S.1	QSER1	0.421767	0.612935	0.964963
Q9NZ45	CISD1	-0.373154	0.601222	0.943633			A0A3B3IRW6;Q2KHR3;Q2KHR3-2	Q2KHR3	615	QSER1.615.S.1	QSER1	-0.414527	0.506912	0.949966
Q8N5K1;D6RCF4;A0A2R8Y540;I3L1N9	CISD2	0.493773	0.256761	0.875935			A0A3B3IRX3;Q71F56;A0A3B3IS46	Q71F56	2083	MED13L.2083.S.1	MED13L	0.79906	0.0598017	0.873812
P0C7P0	CISD3	-0.495207	0.421816	0.912485			A0A3B3IRX3;Q71F56;A0A3B3IS46;H0YHC1;F8VRB8	Q71F56	923	MED13L.923.S.1	MED13L	-0.100367	0.776635	0.985291
O14578-4;O14578;H7BYJ3;O14578-3;O14578-2;F5H4K4	CIT	-0.564287	0.494743	0.929787			A0A3B3IRX3;Q71F56;A0A3B3IS46;H0YHC1;F8VRB8	Q71F56	747	MED13L.747.S.1	MED13L	0.926217	0.256115	0.903171
F5H2X7;Q9ULV3;Q9ULV3-5;H0Y5D5;Q9ULV3-2;Q9BTG3;Q5SYW2;Q9ULV3-3;Q9ULV3-4;A0A494C0L7;A0A0U1RQR2;F6WSM2	CIZ1	-0.104925	0.733521	0.966242			A0A3B3IRZ4;Q6DN90-3;A0A2R8Y7T6;Q6DN90;A0A2R8Y695	Q6DN90-3	75	IQSEC1.75.S.1	IQSEC1	-1.20414	0.257237	0.903867
Q8WWK9-6;Q8WWK9-5;Q8WWK9	CKAP2	-1.73961	0.0362927	0.833569			A0A3B3IRZ4;Q6DN90-3;A0A2R8Y7T6;Q6DN90;Q6DN90-2	Q6DN90-3	911	IQSEC1.911.S.1	IQSEC1	-0.0484974	0.935793	0.995705
Q8IYA6;Q8IYA6-3;F8WBE0;Q8IYA6-2	CKAP2L	-1.75414	0.0159198	0.833569			A0A3B3IRZ4;Q6DN90-3;A0A2R8Y7T6;Q6DN90;A0A2R8Y695	Q6DN90-3	91	IQSEC1.91.S.1	IQSEC1	-0.239613	0.574414	0.957225
Q07065	CKAP4	-0.267486	0.682965	0.958437			A0A3B3IU19;A0A3B3ISR0;B7Z647;B7Z3U2;A0A3B3IS17;A0A3B3ISQ5;B9EGL1;P78352-3;P78352;P78352-2	P78352-3	292	DLG4.292.S.1	DLG4	-0.201607	0.760998	0.9851
Q14008;Q14008-2;Q14008-3;H0YDX5;E9PQH5;H0YCF6;H0YEK7	CKAP5	0.10892	0.628555	0.9449			A0A3B3ITA8;A0A3B3ITE7;A0A3B3IT25;A0A3B3IS40;Q9UGL1;Q9UGL1-2;B3KV94;A0A3B3ISE6;A0A3B3ITJ7	Q9UGL1	1383	KDM5B.1383.S.1	KDM5B	-1.95864	0.14632	0.885439
P12277;H0YJG0;G3V4N7;G3V461;P06732;G3V2I1	CKB	0.444125	0.564608	0.941824			A0A3B3ITA8;A0A3B3ITE7;A0A3B3IT25;A0A3B3IS40;Q9UGL1;Q9UGL1-2;B3KV94;A0A3B3ISE6;A0A3B3ITJ7	Q9UGL1	1384	KDM5B.1384.S.1	KDM5B	0.519761	0.517337	0.950928
F8WCN3;P12532;P12532-2;C9JSQ1;C9J6W7;C9JT96;C9JJX8;C9J995;C9J8F6	CKMT1A	0.121116	0.912322	0.993242			A0A3B3IS53;A0A3F2YNX6;Q92794;A0A3B3ITI3	Q92794	954	KAT6A.954.S.1	KAT6A	-0.265061	0.421548	0.934841
Q7Z460-4	CLASP1	0.287402	0.322511	0.894029			A0A3B3IS53;A0A3F2YNX6;Q92794;A5PLL3;A0A3B3ISZ3	Q92794	448	KAT6A.448.S.1	KAT6A	-0.138478	0.762315	0.985194
E3W994;J3KR49;O75122;A0A0U1RQI6;B3KR06;E7ENG2;O75122-2;D6RBU8;H7C4M5;C9J668;H7C5M8;H7C4I5;H7C4X8	CLASP2	0.226746	0.533902	0.936737			A0A3B3IS53;A0A3F2YNX6;Q92794;A5PLL3;A0A3B3ISZ3	Q92794	473	KAT6A.473.S.1	KAT6A	0.539435	0.568266	0.956807
E7ERI8;E7EW49;O75122-3	CLASP2	-0.122987	0.732629	0.966242			A0A3B3IS53;A0A3F2YNX6;Q92794;A0A3B3ITI3	Q92794	941	KAT6A.941.S.1	KAT6A	0.41977	0.254857	0.903171
F5H0Q6;A0A0A0MQS2;Q8N2M8;Q8N2M8-4;Q8N2M8-3;K7EP11;K7EM61;K7EKC9	CLASRP	-0.303166	0.386769	0.90241			A0A3B3IS53;A0A3F2YNX6;Q92794;A0A3B3ITI3	Q92794	1089	KAT6A.1089.S.1	KAT6A	0.0989081	0.7821	0.986382
Q05315;A8MUM7	CLC	-1.58195	0.041082	0.834265			A0A3B3IS53;A0A3F2YNX6;Q92794;A0A3B3ITI3	Q92794	974	KAT6A.974.S.1	KAT6A	0.244608	0.431989	0.937607
Q96S66;A0A6Q8PEZ7;A0A6Q8PHQ1;A0A6Q8PG30;Q96S66-2;A0A6Q8PGA4;A0A6Q8PG75;Q96S66-3;A0A6Q8PG14;A0A6Q8PFF7;Q96S66-4;Q5T1P5;A0A6Q8PF11;A0A6Q8PG68;A0A6Q8PFT6;A0A6Q8PF97;A0A6Q8PFH1	CLCC1	-1.17913	0.00781392	0.833569			A0A3B3IS53;A0A3F2YNX6;Q92794;A0A3B3ITI3	Q92794	1001	KAT6A.1001.S.1	KAT6A	-0.243005	0.592607	0.960883
P51790-4;P51790;A0A087WU31;A0A0A0MTB7;P51790-5;E9PE15;D6RIX3;D6RDZ6;A0A2R8YGW0;H0Y8Z8	CLCN3	0.0999865	0.810673	0.979712			A0A3B3IS55;O14639-2;O14639;F8W8M4;A0A0A0MRL6;O14639-6;O14639-4;O14639-3;O14639-5;J3QSX6	O14639-2	646	ABLIM1.646.S.1	ABLIM1	0.022838	0.978125	0.998722
P51798;P51798-2;H0Y2M6;H3BNG8;I3L470	CLCN7	-1.24053	0.00136674	0.80241			A0A3B3IS55;O14639-2;O14639;F8W8M4;A0A0A0MRL6;O14639-6;O14639-4;O14639-3;O14639-5;J3QSX6;A0A494C1G0;A0A494C1P1	O14639-2	527	ABLIM1.527.S.1	ABLIM1	0.801779	0.274342	0.908284
D6RD48;D6RAZ7;D6RCR8;D6RDI6;D6RFX6;D6RCE6;D6R9S8;D6RC11;A0A0R4J2F2;D6RA76;D6RDY1;D6RHU6;H0Y8T9;D6RDP6;D6RIU2;Q9NY35;Q9NY35-2	CLDND1	-0.574289	0.0799412	0.849076			A0A3B3IS55;O14639-2;O14639;F8W8M4;A0A0A0MRL6;O14639-6;O14639-4;O14639-3;O14639-5;J3QSX6;A0A494C1G0;A0A494C1P1;H0Y7N6;F6XFR5	O14639-2	392	ABLIM1.392.S.1	ABLIM1	-0.190875	0.763083	0.985194
Q2KHT3;Q2KHT3-2;H7BZI2;A0A2R8YDG4;H7BZJ9;H7BXG1;Q2KHT3-3	CLEC16A	-0.403192	0.273966	0.880218			A0A3B3IS55;O14639-2;O14639;F8W8M4;A0A0A0MRL6;O14639-6;O14639-4;O14639-3;O14639-5;J3QSX6	O14639-2	595	ABLIM1.595.S.1	ABLIM1	-0.504837	0.650035	0.970349
Q9P126;Q9P126-2;H7BYT7	CLEC1B	-0.507022	0.525015	0.935833			A0A3B3IS55;O14639-2;O14639;F8W8M4;A0A0A0MRL6;O14639-6;O14639-4;O14639-3;O14639-5;J3QSX6;A0A494C1G0;A0A494C1P1;H0Y7N6;F6XFR5	O14639-2	371	ABLIM1.371.S.1	ABLIM1	0.0829072	0.905878	0.994632
Q9ULY5;F5H5X7;F8WFA1	CLEC4E	0.700839	0.667631	0.95543			A0A3B3IS91	A0A3B3IS91	38	POLG.38.S.1	POLG	0.0263892	0.983879	0.999105
M0QYX2;M0R0P0;E7ENS9;M0QZ42;H7BXU4;M0QZG5;Q9NNX6-11;Q9NNX6;Q9H2X3;Q9NNX6-2;Q9NNX6-10;Q9NNX6-6;Q9H2X3-8;Q9NNX6-7;Q9H2X3-10;Q9H2X3-4;Q9H2X3-5;Q9H2X3-3;Q9NNX6-3;Q9NNX6-12;Q9H2X3-9;Q9H2X3-2;Q9NNX6-8;Q9H2X3-7;Q9H2X3-6;Q9NNX6-5	CLEC4M	-0.00607048	0.990168	0.999836			A0A3B3ISC6;P53621;A0A3B3IT15;P53621-2;A0A3B3IS84;A0A3B3IU89;A0A3B3ITV3;A0A3B3ISK1	P53621	402	COPA.402.S.1	COPA	-0.107679	0.909053	0.994632
Q14DL9;Q9NY25;C9JCE4;C9JPR7;Q9NY25-2	CLEC5A	-0.0494303	0.927953	0.99377			A0A3B3ISC6;A0A3B3ITI7;P53621;A0A3B3IT15;P53621-2;A0A3B3IS84;A0A3B3IU89	P53621	824	COPA.824.S.1	COPA	0.804084	0.17279	0.893705
O14967;O14967-2;D6RAZ4	CLGN	-2.43489	0.155186	0.875935			A0A3B3ISC6;A0A3B3IU78;P53621;A0A3B3IT15;P53621-2;A0A3B3IS84;A0A3B3ITV3;A0A3B3ISK1	P53621	173	COPA.173.S.1	COPA	0.229567	0.468972	0.944591
O00299	CLIC1	0.393955	0.339292	0.897283			A0A3B3ISC6;P53621;A0A3B3IT15;P53621-2;A0A3B3IS84;A0A3B3IU89;A0A3B3ITV3;A0A3B3ISK1	P53621	349	COPA.349.S.1	COPA	0.523166	0.160443	0.890902
O15247;A6PVS0	CLIC2	0.053659	0.967139	0.995967			A0A3B3ISF0;H0Y9K3;Q659C4-4;Q659C4;Q659C4-9;D6R9W6;Q659C4-2;D6RJB0	Q659C4-4	169	LARP1B.169.S.1	LARP1B	0.115545	0.809156	0.988873
O95833	CLIC3	0.726099	0.446644	0.920136			A0A3B3ISF0;A0A3B3IT29;A0A3B3ISF8	A0A3B3ISF0	112	LARP1B.112.S.1	LARP1B	0.353121	0.382093	0.926238
Q9Y696	CLIC4	0.901556	0.232111	0.875935			A0A3B3ISF0;H0Y9K3;Q659C4-4;Q659C4;Q659C4-9;D6R9W6;Q659C4-2;D6RJB0	Q659C4-4	146	LARP1B.146.S.1	LARP1B	0.246638	0.738771	0.983202
A0A2R8Y4M1;A0A5F9ZHK1;A0A2R8YGW2;A0A2R8Y615;Q9NZA1-3;Q9NZA1-2;Q9NZA1	CLIC5	0.889413	0.337824	0.897174			A0A3B3ISF0;H0Y9K3;Q659C4-4;Q659C4;Q659C4-9;D6R9W6;Q659C4-2;D6RJB0	Q659C4-4	149	LARP1B.149.S.1	LARP1B	0.37694	0.491357	0.949486
Q14677-2	CLINT1	0.35883	0.347477	0.898709			A0A3B3ISF0;H0Y9K3;Q659C4-4;Q659C4;Q659C4-9;D6R9W6;Q659C4-2;D6RJB0	Q659C4-4	154	LARP1B.154.S.1	LARP1B	0.0395116	0.948179	0.997187
Q14677;H0YD52;H0YDU9	CLINT1	0.437042	0.358982	0.90022			A0A3B3ISF0;A0A3B3IT29;A0A3B3ISF8	A0A3B3ISF0	159	LARP1B.159.S.1	LARP1B	0.612196	0.177932	0.894138
P30622-2;J3KP58	CLIP1	0.251855	0.666066	0.955152			A0A3B3ISF0;H0Y9K3;A0A3B3IT29;A0A3B3ISF8;Q659C4;Q659C4-9;D6R9W6;G3V0E9;Q659C4-3;Q659C4-2;D6RJB0	Q659C4	60	LARP1B.60.S.1	LARP1B	0.158207	0.794519	0.987531
P30622-1;P30622;F5H0N7;F5H6A0;A0A3B3ITA2;F5H1T5;F5H270;F5H367;A0A3B3IS27	CLIP1	0.454081	0.365085	0.90022			A0A3B3ISF0;H0Y9K3;A0A3B3IT29;A0A3B3ISF8;Q659C4;Q659C4-9;D6R9W6;G3V0E9;Q659C4-3	Q659C4	90	LARP1B.90.S.1	LARP1B	0.301321	0.68962	0.977482
Q9UDT6-2;Q9UDT6;H7C4L6	CLIP2	0.374951	0.628093	0.9449			A0A3B3ISJ2;Q96KQ4;H0YJL1	Q96KQ4	671	PPP1R13B.671.S.1	PPP1R13B	0.35057	0.445045	0.941223
P49759;P49759-3;F8WBF5;A0A087WVK0;B8ZZR0;P49759-2	CLK1	-0.275499	0.465346	0.925155			Q9H334;A0A3B3IST0;A0A3B3IST6;Q9H334-7;A0A3B3IRS5;G5E965;Q9H334-8;Q9H334-6;A0A3B3IUB6;C9J0F0;A0A3B3IU08;A0A3B3IU15;A0A087WVT2;A0A3B3IRY1;Q9H334-4;Q9H334-3	Q9H334	83	FOXP1.83.S.1	FOXP1	-0.23609	0.579298	0.957595
P49761-1;P49761;P49761-3;H3BUL5;H3BVF8;H3BQG1;H3BRT8;H3BQR7;H3BV35;H3BRK0;P49761-2;H3BRW2;H3BNQ5	CLK3	-0.622216	0.50085	0.929787			A0A3B3IT47;Q9Y2I8;Q9Y2I8-2;E7EQ49;A0A087WTQ2;Q9Y2I8-3	Q9Y2I8	30	WDR37.30.S.1	WDR37	-0.100016	0.768386	0.985291
Q9HAZ1;B7ZL31;A0A087WX74	CLK4	-0.379806	0.403854	0.904765			A0A3B3IT47;Q9Y2I8;Q9Y2I8-2;E7EQ49;A0A087WTQ2;Q9Y2I8-3	Q9Y2I8	31	WDR37.31.S.1	WDR37	-0.623043	0.20115	0.894377
Q96JQ2;G3V3D8;G3V4C0;G3V5U3	CLMN	0.623609	0.342598	0.897483			A0A3B3IT47;Q9Y2I8;Q9Y2I8-2;E7EQ49;A0A087WTQ2;Q9Y2I8-3	Q9Y2I8	22	WDR37.22.S.1	WDR37	-0.436298	0.601096	0.962908
A0A1B0GWI2;O75503;A0A087WZY0;A0A1B0GTR6;A0A1B0GWJ7;A0A1C7CYZ2;A0A1B0GTV7;A0A1B0GUE8;A0A1B0GV94;A0A1B0GVL0	CLN5	0.275453	0.51022	0.929787			A0A3B3IT47;Q9Y2I8;Q9Y2I8-2;E7EQ49;A0A087WTQ2;Q9Y2I8-3	Q9Y2I8	24	WDR37.24.S.1	WDR37	-0.553982	0.19842	0.894377
P54105;E9PMI6;E9PJF4;J3KN38;E9PQ83	CLNS1A	0.345047	0.34642	0.898709			A0A3B3IT62;G3V3Y4;G3V572;G3V3R9;G3V256;Q6PJT7-4;Q6PJT7-5;Q6PJT7;Q6PJT7-2;H0YJA2;Q6PJT7-3;Q6PJT7-9	Q6PJT7-4	95	ZC3H14.95.S.1	ZC3H14	0.0919097	0.940513	0.995959
Q92989;Q92989-2;E9PL17;E9PJM4;E9PKV5	CLP1	0.154069	0.657732	0.95353			A0A3B3IT62;G3V3Y4;G3V572;G3V3R9;G3V256;Q6PJT7-4;Q6PJT7-5;Q6PJT7;Q6PJT7-2;H0YJA2;Q6PJT7-3;Q6PJT7-9	Q6PJT7-4	98	ZC3H14.98.S.1	ZC3H14	0.683594	0.229614	0.897334
Q9H078-2;Q9H078;Q9H078-3;H0YGM0;Q9H078-4;A0A2U3TZY2;F5H7A5;A0A2R8YDH5;A0A2R8Y6R5;F5H392;A0A2R8Y7E8	CLPB	0.0783797	0.842552	0.983332			A0A3B3IT62;G3V3Y4;G3V256;Q6PJT7-4;Q6PJT7-5;Q6PJT7;Q6PJT7-2;H0YJA2;Q6PJT7-3;Q6PJT7-9	Q6PJT7-4	206	ZC3H14.206.S.1	ZC3H14	-0.471001	0.411447	0.933068
Q16740;M0R208;A0A2R8YEF5;M0QYV5	CLPP	0.17139	0.715907	0.962369			A0A3B3IT82;P54132;H0YNU5	P54132	1345	BLM.1345.S.1	BLM	-2.30763	0.00822418	0.864593
O96005;O96005-4;O96005-3;K7EQQ1;K7EJ16	CLPTM1	-0.801076	0.0719277	0.849076			A0A3B3ITG3;Q5VWQ8-2;Q5VWQ8;H0Y3A3;Q5VWQ8-3;Q5VWQ8-4;Q5VWQ8-5	Q5VWQ8-2	854	DAB2IP.854.S.1	DAB2IP	-0.617744	0.457311	0.942444
G5E9Z2	CLPTM1L	-0.231255	0.812845	0.979712			A0A3B3ITG3;Q5VWQ8-2;Q5VWQ8;H0Y3A3;Q5VWQ8-3;Q5VWQ8-4;Q5VWQ8-5	Q5VWQ8-2	578	DAB2IP.578.S.1	DAB2IP	-0.707133	0.0644826	0.874146
Q96KA5-2;Q96KA5	CLPTM1L	0.188765	0.73576	0.967152			A0A3B3ITG3;Q5VWQ8-2;Q5VWQ8;H0Y3A3;Q5VWQ8-3;Q5VWQ8-4;Q5VWQ8-5	Q5VWQ8-2	771	DAB2IP.771.S.1	DAB2IP	-0.524266	0.597224	0.962042
O76031;H0YM48;H0YK07	CLPX	-0.0114814	0.974687	0.996976			A0A3B3ITH3;Q9P2X3;Q9P2X3-2;J3QQU0	Q9P2X3	297	IMPACT.297.S.1	IMPACT	-0.0264466	0.956942	0.997346
P09496-2;P09496-4;P09496-3;P09496;F8WF69;P09496-5;C9J8P9	CLTA	0.452718	0.082104	0.849076			A0A3B3ITJ4;M0QXS5;M0R1W6;M0QYL7;P14866	P14866	101	HNRNPL.101.S.1	HNRNPL	-0.042156	0.887092	0.992296
P09497-2;P09497;D6RJD1;H0Y9Q6	CLTB	-0.121644	0.75763	0.973477			Q8N5Y2;A0A3B3ITL5;Q8N5Y2-6;Q8N5Y2-3;Q8N5Y2-2;Q8N5Y2-4;A0A3B3IT59;A0A3B3ITF3;Q8N5Y2-5;A0A3F2YNX2;A0A3B3IU80;A0A3B3IS72;A0A3B3IRI6	Q8N5Y2	311	MSL3.311.S.1	MSL3	-0.333252	0.378879	0.925431
Q00610-2;A0A087WVQ6;Q00610;J3KS13;K7EJJ5;J3KRF5;J3KSQ2;J3QL20	CLTC	0.24544	0.266986	0.87698			Q8N5Y2;A0A3B3ITL5;Q8N5Y2-6;Q8N5Y2-3;Q8N5Y2-2;Q8N5Y2-4;A0A3B3IT59;A0A3B3ITF3;A0A3F2YNX2;A0A3B3IRN2	Q8N5Y2	400	MSL3.400.S.1	MSL3	-0.0107005	0.985663	0.999369
P53675-2;P53675;A0A087WX41;F5H5N6;A0A087WV74;A0A087WXH4	CLTCL1	0.14388	0.620218	0.94451			A0A3B3ITR4;C9J718;C9JF32;A0A0C4DG23;C9JEW7;C9JBN7;C9JXI9;C9JSG7;C9JJM9;C9JD81;C9J3W7;O00522;O00522-3	O00522	22	.22.S.1		-1.40108	0.000965938	0.811114
P10909-4;P10909-6;P10909;P10909-5;P10909-2;H0YC35;H0YLK8;H0YAS8;E7ETB4;E5RJZ5;E5RG36;E5RGB0;E5RH61	CLU	-0.238221	0.699134	0.961249			A0A3B3ITT1;Q6IQ22	Q6IQ22	21	RAB12.21.S.1	RAB12	-0.067641	0.85501	0.990244
A0A494C0R8;K7EIG1;I3L2B0;I3L318;I3L4B5;I3L3A3;I3L350	CLUH	0.0871629	0.839874	0.98331			A0A3B3ITT5;P47914	P47914	142	RPL29.142.S.1	RPL29	0.327085	0.669986	0.974266
Q8N0X4;Q8N0X4-2;Q5JVC0;Q5JVC2;Q5JVB9;Q5JVC1;REV__J3QL73	CLYBL	-0.658743	0.202768	0.875935			A0A3B3ITT5;P47914	P47914	158	RPL29.158.S.1	RPL29	0.300346	0.582737	0.958966
Q8NFW8;Q8NFW8-2;F5GYM0;F5H296	CMAS	0.62573	0.135398	0.869233			A0A3B3ITT5;P47914;F8WF43;C9IYI4	P47914	26	RPL29.26.S.1	RPL29	0.153556	0.908552	0.994632
Q96DG6	CMBL	1.05283	0.281544	0.880218			A0A3B3ITT5;P47914;F8WF43;C9IYI4	P47914	31	RPL29.31.S.1	RPL29	-1.05255	0.209396	0.895067
Q7Z7K0;C9JES7	CMC1	0.38534	0.520812	0.934253			A0A3B3ITU7;Q9HB96	Q9HB96	210	FANCE.210.S.1	FANCE	-0.539643	0.398116	0.929463
Q9NRP2;H3BQQ1;H3BPP2	CMC2	-0.0342831	0.948423	0.99377			A0A3B3ITU7;Q9HB96	Q9HB96	249	FANCE.249.S.1	FANCE	-0.329007	0.536637	0.953192
P56277	CMC4	-0.312851	0.623187	0.944664			Q14643;Q14643-8;A0A3B3ITU8;A0A3B3IU04;Q14643-4;Q14643-3;A0A3F2YNW8;Q14643-7;Q14643-5;Q14643-6;Q14643-2;A0A3B3ITQ1;A0A3B3IU05;A0A3B3IU13;A0A3B3IRP0;A0A3B3IS59;A0A3B3IRZ9;A0A3B3ISE3;A0A3B3ISR4	Q14643	1598	ITPR1.1598.S.1	ITPR1	-0.316687	0.731973	0.982144
Q8IY22;A0A087WY48;Q8IY22-3;Q8IY22-2	CMIP	0.79205	0.19369	0.875935			Q14643;Q14643-8;A0A3B3ITU8;A0A3B3IU04;Q14643-4;Q14643-3;A0A3F2YNW8;Q14643-7;Q14643-5;Q14643-6;Q14643-2;A0A3B3ITQ1;A0A3B3IU05;A0A3B3IU13;A0A3B3IRP0;A0A3B3IS59;A0A3B3ISE3	Q14643	1764	ITPR1.1764.S.1	ITPR1	-0.0107499	0.988186	0.999468
P30085;P30085-3;P30085-2;A0A494BXC7;Q5T0D2;E9PJD2	CMPK1	-0.258095	0.666483	0.955152			A0A3B3IU23;O75626-2;O75626;O75626-3	O75626-2	475	PRDM1.475.S.1	PRDM1	0.642815	0.284553	0.909342
Q5EBM0;Q5EBM0-4;Q5EBM0-3;Q5EBM0-2	CMPK2	0.397297	0.554759	0.940334			A0A3B3IU23;O75626-2;O75626;O75626-3	O75626-2	480	PRDM1.480.S.1	PRDM1	0.316256	0.556766	0.956807
Q9BQ75-2;Q9BQ75;C9J384;H7C515	CMSS1	0.472221	0.389579	0.90241			A0A3B3IU23;O75626-2;O75626;O75626-3	O75626-2	252	PRDM1.252.S.1	PRDM1	0.0594366	0.861211	0.991292
C9JAI6;Q96DZ9-4;Q96DZ9-5;Q96DZ9-3;Q96DZ9-6;Q96DZ9-2;Q96DZ9	CMTM5	0.291929	0.707386	0.962198			A0A3B3IU23;O75626-2;O75626;O75626-3;B2REA4	O75626-2	236	PRDM1.236.S.1	PRDM1	0.686114	0.22114	0.895067
Q9NX76	CMTM6	0.169995	0.686577	0.959333			A0A3B3IU23;O75626-2;O75626;O75626-3	O75626-2	305	PRDM1.305.S.1	PRDM1	0.238619	0.745368	0.983202
Q8N1G2;Q5T7F5;H0Y4T0;H0YCQ1	CMTR1	0.394788	0.273534	0.880218			A0A3B3IU23;O75626-2;O75626;O75626-3	O75626-2	306	PRDM1.306.S.1	PRDM1	-0.326816	0.585498	0.96009
Q8IYT2;H3BR19;H3BTZ7;H3BS00;H3BNZ8;H3BUK2	CMTR2	0.546931	0.240423	0.875935			A0A3B3IU44;P42858	P42858	1862	HTT.1862.S.1	HTT	0.359498	0.569207	0.956807
P62633-8;P62633-4	CNBP	0.225588	0.468049	0.925965			A0A3B3IU44;P42858	P42858	1864	HTT.1864.S.1	HTT	-0.225005	0.700974	0.977702
P62633-2;P62633;P62633-7;P62633-3;D6RAT4	CNBP	-0.109081	0.784662	0.978448			A0A3B3IU44;P42858	P42858	1874	HTT.1874.S.1	HTT	0.0548182	0.878089	0.991749
Q96KP4;Q96KP4-2;J3QKT2;A0A087WYZ1;J3KSV5;J3QKQ0;J3QRA8;J3QRD0;J3QLU1;J3QR27;J3QL02;J3QQN6;A0A087WVS2;J3QRH4;J3KSS4;J3QRP4;J3KRJ8	CNDP2	0.449916	0.396353	0.90241			A0A3B3IU55;Q8WXE9;Q8WXE9-3	Q8WXE9	762	STON2.762.S.1	STON2	0.139694	0.847055	0.989468
Q8N9A8;H3BUT5;H3BN40;Q8N9A8-3;Q8N9A8-2	CNEP1R1	0.264652	0.61132	0.94451			A0A3B3IU55	A0A3B3IU55	227	STON2.227.S.1	STON2	1.14772	0.0191108	0.864593
G9CGD6;G9CGD6-2;Q8WWN9;Q8WWN9-2;A0A2Q2T6B6;G9CGD6-3;E5RGN6;E5RGB6;E5RJQ7;E5RK08	CNK3/IPCEF1	-0.166976	0.793407	0.979186			A0A3B3IU55;Q8WXE9;Q8WXE9-3	Q8WXE9	281	STON2.281.S.1	STON2	2.05585	0.184558	0.894138
B4DDF4;B4DUT8;Q99439;Q99439-2;H3BVI6;A0A087X271;A0A087X1X5;H3BQH0;U3KPS3;A0A087WV51	CNN2	0.722035	0.143049	0.872548			F8W717;A0A3B3IU69;O00423;O00423-3;G3V500;G3V3N9;G3V497;G3V538;G3V4H6	O00423	113	EML1.113.S.1	EML1	3.24862	0.0402895	0.868812
Q15417;Q15417-2;Q15417-3;E9PDU6;K7ESJ2;K7ENC5;K7ERK4	CNN3	0.315925	0.717372	0.962603			F8W717;A0A3B3IU69;O00423;O00423-3;G3V500;G3V3N9;H0YJS9	O00423	147	EML1.147.S.1	EML1	2.6966	0.123925	0.879668
Q8NE01;Q8NE01-2;Q8NE01-3	CNNM3	0.102605	0.784815	0.978492			A0A3B3IUB9;Q9NR09	Q9NR09	547	BIRC6.547.S.1	BIRC6	0.0506336	0.895151	0.993483
Q6P4Q7;Q6P4Q7-2;Q9H8M5-2;Q9H8M5;Q9H8M5-3	CNNM4	0.502296	0.439695	0.919412			A0A3B3IUB9;Q9NR09	Q9NR09	2222	BIRC6.2222.S.1	BIRC6	-0.984276	0.063956	0.874146
A5YKK6;A5YKK6-2;A5YKK6-3;A5YKK6-4;H3BMZ2;H3BNB1;H3BTH2;H3BMH0;H3BT18;H3BU44;H3BR89	CNOT1	0.062287	0.787822	0.979186			A0A3B3IUB9;H7C3P0;H7C094;Q9NR09	Q9NR09	1248	BIRC6.1248.S.1	BIRC6	-0.838217	0.19984	0.894377
Q9H9A5;Q9H9A5-2;Q9H9A5-6;Q9H9A5-3;Q9H9A5-4;E9PCN5;Q9H9A5-5;H7C1X9;H7C0K1;H7BZZ7	CNOT10	-0.0356063	0.893351	0.98966			A0A3B3IUB9;Q9NR09	Q9NR09	3591	BIRC6.3591.S.1	BIRC6	1.11624	0.0653966	0.876833
Q9UKZ1;H7C0C7	CNOT11	0.389749	0.0945645	0.849076			A0A3B3IUB9;Q9NR09	Q9NR09	3742	BIRC6.3742.S.1	BIRC6	0.065503	0.847476	0.989468
Q9NZN8;F8VP97;F8VV52;F8VUB4;Q9NZN8-5;Q9NZN8-4;Q9NZN8-2;F8W145;F8VVY1;F8VRS8;F8VX63;A0A087X050;H0YH84;H0YI11;Q9NZN8-3;F8VQF4;F8VWH8;F8VSK9;H0YHT6;F8VV05;F8VVD4;F8VS14;F8VPX5	CNOT2	-0.000759424	0.997669	0.999836			A0A3B3IUB9;Q9NR09	Q9NR09	3744	BIRC6.3744.S.1	BIRC6	0.878737	0.114176	0.879668
O75175;B7Z6J7;H7C148;A0A2R8Y7Z8;A0A0G2JNJ7;H7C3F5;A0A2H2FJL5;H7C5J4;A0A0G2JPP0;H0Y5X7;A0A2R8Y6N5;A0A2R8Y4W0;A0A0G2JN65;A0A087X0F9;A0A2R8Y691	CNOT3	0.308701	0.183115	0.875935			A0A3B3IUB9;Q9NR09	Q9NR09	620	BIRC6.620.S.1	BIRC6	0.835591	0.282717	0.909342
O95628-2;O95628;O95628-8;O95628-4;O95628-7;O95628-9;O95628-10;O95628-6;O95628-3;O95628-5	CNOT4	-0.135137	0.574023	0.941824			A0A3B3IUD2;Q9BUK6-3;Q9BUK6-2;Q9BUK6;Q9BUK6-7	Q9BUK6-3	143	MSTO1.143.S.1	MSTO1	0.983663	0.083761	0.879668
H0Y9Z5;Q96LI5;H0Y9C1;Q96LI5-2;D6RGK9;D6RIW9;D6R9H6	CNOT6L	-0.239199	0.333992	0.896704			Q14690;A0A3B3IUD7	Q14690	1476	PDCD11.1476.S.1	PDCD11	1.00327	0.173622	0.893705
Q9UIV1;Q9UIV1-2;E5RGH2;H0YAV9;E5RJE0;E5RHV9;E5RGA8;H0YBT3	CNOT7	-0.155921	0.592412	0.942033			A0A6Q8NVI4;A0A3F2YNW7;Q8NFD5-4;A0A1B0GVK1;A0A1B0GTJ8;A0A1B0GWJ2;A0A1B0GV63;H0Y7H8;Q8NFD5;Q8NFD5-2;Q8NFD5-3	Q8NFD5-4	792	ARID1B.792.S.1	ARID1B	-0.484772	0.431812	0.937607
Q9UFF9-3;Q9UFF9;B7Z9U0;E5RIL2;Q9UFF9-2;E5RFJ4;E5RHL9;E5RJC5;E5RHP3;E5RGE4	CNOT8	0.434841	0.441528	0.919575			A0A6Q8NVI4;A0A3F2YNW7;Q8NFD5-4;A0A1B0GVK1;A0A1B0GTJ8;A0A1B0GWJ2;A0A1B0GV63;H0Y7H8;Q8NFD5;Q8NFD5-2;Q8NFD5-3	Q8NFD5-4	805	ARID1B.805.S.1	ARID1B	-1.00562	0.0465103	0.868812
Q92600;Q92600-2;Q92600-3;H7C0W0;F8WBZ6	CNOT9	0.079117	0.742649	0.970456			A0A6Q8NVI4;A0A3F2YNW7;Q8NFD5-4;A0A1B0GVK1;A0A1B0GTJ8;A0A1B0GWJ2;A0A1B0GV63;H0Y7H8;Q8NFD5;Q8NFD5-2;Q8NFD5-3	Q8NFD5-4	809	ARID1B.809.S.1	ARID1B	0.667557	0.289625	0.912181
P09543;P09543-2;K7ERC4;C9K0L8;K7ERZ0;K7EN66	CNP	0.0699209	0.840869	0.98331			A0A6Q8NVI4;A0A3F2YNW7;Q8NFD5-4;A0A1B0GVK1;A0A1B0GTJ8;A0A1B0GWJ2;A0A1B0GV63;H0Y7H8;Q8NFD5;Q8NFD5-2;Q8NFD5-3	Q8NFD5-4	490	ARID1B.490.S.1	ARID1B	-0.518207	0.448324	0.941553
F8W031;F8VXJ7;F8W1K5;F8VP03;F8W1U5;H0YIH9	CNPY2	-0.305508	0.525457	0.936108			A0A6Q8NVI4;A0A3F2YNW7;A0A6I8PTU7;A0A1B0GU09;A0A1B0GUG2;A0A1B0GUC6;Q8NFD5;Q8NFD5-2;Q8NFD5-3	Q8NFD5	502	ARID1B.502.S.1	ARID1B	-0.136631	0.651857	0.971063
Q9BT09;A0A0C4DFY8;Q9BT09-2	CNPY3	-0.69159	0.105326	0.858784			A0A6Q8NVI4;A0A3F2YNW7;A0A6I8PTU7;A0A1B0GU09;A0A1B0GUG2;A0A1B0GUC6;A0A1B0GU65;H0Y7H8;Q8NFD5;Q8NFD5-2;Q8NFD5-3	Q8NFD5	516	ARID1B.516.S.1	ARID1B	0.0803872	0.78359	0.986754
Q8N129;A0A0J9YYJ0	CNPY4	-0.961106	0.0801025	0.849076			A0A6Q8NVI4;A0A3F2YNW7;Q8NFD5-4;A0A1B0GVK1;A0A1B0GTJ8;A0A1B0GWJ2;A0A1B0GV63;H0Y7H8;Q8NFD5;Q8NFD5-2;Q8NFD5-3	Q8NFD5-4	998	ARID1B.998.S.1	ARID1B	-0.472887	0.217496	0.895067
Q96F85;B8ZZB8;Q96F85-2	CNRIP1	-0.350974	0.528228	0.936615			A0A6Q8NVI4;A0A3F2YNW7;Q8NFD5-4;A0A1B0GVK1;A0A1B0GTJ8;A0A1B0GWJ2;A0A1B0GV63;H0Y7H8;Q8NFD5;Q8NFD5-2;Q8NFD5-3	Q8NFD5-4	999	ARID1B.999.S.1	ARID1B	-0.374794	0.342247	0.920031
Q6PJW8;Q6PJW8-2;Q6PJW8-3	CNST	-0.388205	0.517057	0.933848			A0A494BZS1;B0QY04;Q15080;A0A0G2JR51;A0A217FLJ2;Q15080-3	Q15080	161	NCF4.161.S.1	NCF4	NA	NA	NA
Q9NXG0-2;Q9NXG0;Q9NXG0-3	CNTLN	-0.853791	0.36125	0.90022			A0A494BZS1;B0QY04;Q15080;A0A0G2JR51;A0A217FLJ2;Q15080-3	Q15080	166	NCF4.166.S.1	NCF4	-0.487024	0.25525	0.903171
Q12860-2;Q12860;Q12860-3;F8VUI8;F8VUI9;F8VQW3;F8VX96	CNTN1	-0.577137	0.502356	0.929787			A0A494BZV2;H0Y2S9;H7C3G6;J3QRL2;K7EL39;Q6WCQ1;Q6WCQ1-2;Q6WCQ1-3;J3KSW8	Q6WCQ1	977	MPRIP.977.S.1	MPRIP	0.251422	0.664988	0.972982
Q7Z7A1-5;Q7Z7A1;Q7Z7A1-2;Q7Z7A1-3;Q5JVD1;Q7Z7A1-4;Q5JVD6;Q5JVD3;Q5JVD5;REV__Q5VU69	CNTRL	0.29299	0.441735	0.919575			A0A494BZV2;A0A1W2PPU9	A0A494BZV2	402	MPRIP.402.S.1	MPRIP	0.909512	0.119376	0.879668
Q8N137-3	CNTROB	-0.00892717	0.979224	0.997198			A0A494BZV2;A0A1W2PPU9;Q6WCQ1;Q6WCQ1-2	Q6WCQ1	365	MPRIP.365.S.1	MPRIP	0.265323	0.353384	0.920586
Q9GZY4;C9J6J1;C9JA07	COA1	-0.00542853	0.99353	0.999836			A0A494BZV2;H0Y2S9	A0A494BZV2	1223	MPRIP.1223.S.1	MPRIP	0.0757124	0.920063	0.994632
Q9Y2R0;K7EPV0	COA3	-0.926612	0.204794	0.875935			A0A494BZV2;H0Y2S9;Q6WCQ1;Q6WCQ1-2;Q6WCQ1-3;J3KSW8	Q6WCQ1	619	MPRIP.619.S.1	MPRIP	2.04223	0.00860056	0.864593
Q9NYJ1;Q9NYJ1-2	COA4	0.263928	0.799306	0.979186			A0A494BZV2;A0A1W2PPU9	A0A494BZV2	419	MPRIP.419.S.1	MPRIP	-0.175555	0.818491	0.988886
Q86WW8;B9A057	COA5	-0.0265245	0.958851	0.994784			A0A494BZV2;H0Y2S9;H7C3G6;J3QRL2;K7EL39;J3QL44;Q6WCQ1;Q6WCQ1-2;Q6WCQ1-3;J3KSW8	Q6WCQ1	991	MPRIP.991.S.1	MPRIP	-0.216541	0.712212	0.979087
Q5JTJ3-3;Q5JTJ3;Q5JTJ3-2	COA6	0.342538	0.577726	0.941824			A0A494BZV2;H0Y2S9;H7C3G6;J3QRL2;K7EL39;J3QL44;Q6WCQ1;Q6WCQ1-2;Q6WCQ1-3;J3KSW8	Q6WCQ1	993	MPRIP.993.S.1	MPRIP	-0.0921627	0.898978	0.993936
Q96BR5	COA7	0.0715399	0.927911	0.99377			A0A494BZV2;H0Y2S9;Q6WCQ1;Q6WCQ1-2;Q6WCQ1-3;J3KSW8	Q6WCQ1	891	MPRIP.891.S.1	MPRIP	0.300776	0.649009	0.970349
Q13057;Q13057-2;K7EN91;K7ES73;K7ESK6;K7EP09;K7EPT0;K7EPC2	COASY	-0.170402	0.582252	0.941824			A0A494BZV2;A0A1W2PPU9	A0A494BZV2	305	MPRIP.305.S.1	MPRIP	-0.769918	0.09192	0.879668
A0A0X1KG75;Q53SF7;Q53SF7-2;A0A0D9SG04;A0A0B4J1Z0;H7C1G2;C9J8C4;C9JAU3;C9J5Y6;C9JK90;C9JWZ0;F8WEK0;REV__O75820-3;REV__O75820-4;REV__O75820-2;REV__O75820	COBLL1	1.43085	0.0735226	0.849076			A0A494BZX7;W0Z7M9;A0A499FIJ6;E7ER32;A0A087X287;B0QY83;Q969V6;A0A087WU73	Q969V6	385	MRTFA.385.S.1	MRTFA	0.471446	0.204794	0.894379
Q8WTW3;A0A087WVI0;E9PBL8;J3KRP4;J3QKY9;J3QLT5	COG1	0.795663	0.00353536	0.833569			A0A494BZX7;W0Z7M9;A0A499FIJ6;E7ER32;A0A087X287;B0QY83;Q969V6;A0A087WU73	Q969V6	333	MRTFA.333.S.1	MRTFA	-0.96125	0.0187828	0.864593
Q14746;Q14746-2;B7Z2Y2;V9GY21	COG2	0.562883	0.0518106	0.849076			A0A494BZX7;W0Z7M9;A0A499FIJ6;E7ER32;A0A087X287;B0QY83;Q969V6;A0A087WU73;B0QY84;B0QY74;A0A669KBG1	Q969V6	6	MRTFA.6.S.1	MRTFA	0.536305	0.215787	0.895067
Q96JB2;Q96JB2-2;A0A087WTH9;A0A087WYY9	COG3	0.766591	0.0080601	0.833569			A0A494BZX7;W0Z7M9;A0A499FIJ6;E7ER32;A0A087X287;Q969V6	Q969V6	156	MRTFA.156.S.1	MRTFA	0.325645	0.526265	0.951772
Q9H9E3;A0A6I8PIQ6;J3KNI1;A0A0A0MS45;Q9H9E3-3;Q9H9E3-2;H3BMV9;H3BSD2;E9PRT5;J3KRB5;H3BQB2;J3QLW1	COG4	0.599315	0.059902	0.849076			A0A494BZY7;Q5JPI9;G3V238	Q5JPI9	21	EEF1AKMT2.21.S.1	EEF1AKMT2	0.0491093	0.882209	0.991749
Q9UP83-2;Q9UP83;Q9UP83-3	COG5	0.160337	0.480055	0.927043			A0A494BZZ8;Q96K49;Q96K49-2;A0A3B3IU29	Q96K49	494	TMEM87B.494.S.1	TMEM87B	-1.56925	0.111712	0.879668
Q9Y2V7;Q9Y2V7-2;H0YGX8;F5GX76;F5GX38;REV__H0YGX8;REV__Q9Y2V7-2;Q9Y2V7-4	COG6	0.337698	0.170616	0.875935			A0A494BZZ8;Q96K49;Q96K49-2;A0A3B3IU29	Q96K49	505	TMEM87B.505.S.1	TMEM87B	0.00864686	0.99179	0.999468
P83436	COG7	0.235001	0.321107	0.893764			A0A494BZZ8;Q96K49;Q96K49-2;A0A3B3IU29	Q96K49	534	TMEM87B.534.S.1	TMEM87B	-0.284622	0.490137	0.949486
B4DYU2;Q96MW5;H3BQV3;H3BSH5;A0A087X1T3;H3BMQ9;H3BUN2;J3QRV3	COG8	0.329961	0.229522	0.875935			A0A494C039;Q9Y4L1;A0A087X054	Q9Y4L1	742	HYOU1.742.S.1	HYOU1	1.20404	0.00266292	0.811114
P38432;I3L369	COIL	-0.136678	0.6555	0.953056			A0A494C039;E9PJ21;A0A087WWI4;K7EQK2;Q9Y4L1-2;Q9Y4L1;A0A087X054	Q9Y4L1-2	440	HYOU1.440.S.1	HYOU1	-1.43053	0.0661374	0.879029
Q05707-2;Q05707;Q05707-3;J3QT83;Q4G0W3;A0A0A0MQT7;H0YBB2	COL14A1	-1.07014	0.389826	0.90241			H0Y6K5;A0A494C070;Q02447-2;Q02447;A0A494C0Z6;H0Y7L6;Q02447-3;Q02447-5;Q02447-6;A0A494C1G8;Q02447-4	Q02447-2	551	SP3.551.S.1	SP3	0.130708	0.699911	0.977537
P39060-2;P39060-1;P39060;H7BXV5	COL18A1	-1.4424	0.27957	0.880218			H0Y6K5;A0A494C070;Q02447-2;Q02447	Q02447-2	61	SP3.61.S.1	SP3	0.349581	0.313938	0.91556
P02452;I3L3H7	COL1A1	-0.726695	0.745135	0.971803			A0A494C0H4;H0Y9M2;Q17R98-2;Q17R98;A0A590UJE4;H0Y9K9;G5E9Z1;Q17R98-3;A0A5F9ZGT0	Q17R98-2	837	ZNF827.837.S.1	ZNF827	-0.389483	0.387222	0.927397
A0A087WTA8;P08123	COL1A2	-0.175151	0.852708	0.985561			A0A494C0H4;H0Y9M2;Q17R98-2;Q17R98;A0A590UJE4;H0Y9K9;G5E9Z1;Q17R98-3;A0A5F9ZGW8	Q17R98-2	518	ZNF827.518.S.1	ZNF827	-0.450616	0.543209	0.954551
P12109;A0A087X0S5	COL6A1	-1.81249	0.0279556	0.833569			A0A494C0H4;H0Y9M2;Q17R98-2;Q17R98;A0A590UJE4;H0Y9K9;G5E9Z1;Q17R98-3;A0A5F9ZGT0;A0A5F9ZHK5	Q17R98-2	760	ZNF827.760.S.1	ZNF827	-0.665677	0.206954	0.89492
P12110;P12110-3;P12110-2;H7C0M5	COL6A2	-0.623203	0.537609	0.936737			A0A494C0H4;H0Y9M2;Q17R98-2;Q17R98;A0A590UJE4;A0A5F9ZGW8	Q17R98-2	207	ZNF827.207.S.1	ZNF827	0.124599	0.795725	0.987531
P12111-2;P12111;E7ENL6;P12111-4;P12111-5;P12111-3;C9JNG9;I3L392	COL6A3	-0.402948	0.606645	0.944323			A0A494C0I1;A0A494C1N8;Q86UP8;Q6EKJ0;A0A087WW90;A0A0D9SF80;Q86UP8-3;Q86UP8-5	Q86UP8	207	GTF2IRD2.207.S.1	GTF2IRD2	0.97239	0.0809345	0.879668
Q9BWP8-7;Q9BWP8-4;Q9BWP8-3;Q9BWP8;Q9BWP8-10;Q9BWP8-8;Q9BWP8-6;Q9BWP8-5;Q9BWP8-2;Q9BWP8-9;F8WB29;C9JWT5	COLEC11	-0.536868	0.403477	0.904765			A0A494C0I1;A0A494C1N8;Q86UP8;Q6EKJ0;Q86UP8-6	Q86UP8	521	GTF2IRD2.521.S.1	GTF2IRD2	0.8652	0.0829093	0.879668
Q8NBJ5;M0QX72;M0QYH0	COLGALT1	-0.642458	0.138324	0.869233			A0A494C0R8;K7EIG1;I3L2B0;O75153	O75153	649	CLUH.649.S.1	CLUH	0.746182	0.160899	0.890902
Q8N668;Q8N668-2;E9PE85;H7C377;H0Y7J4;H7C169	COMMD1	0.132957	0.708425	0.962198			A0A494C0R8;K7EIG1;I3L2B0;O75153	O75153	664	CLUH.664.S.1	CLUH	0.0873125	0.791682	0.987531
Q9Y6G5;D6RJ90;H0Y9N4;D6RC04	COMMD10	0.711723	0.011985	0.833569			A0A494C0S5;Q9BTA9;Q9BTA9-5	Q9BTA9	53	WAC.53.S.1	WAC	-0.176289	0.520043	0.951528
Q86X83-2;Q86X83;F8WC41;F8WBW1	COMMD2	0.17962	0.636518	0.947337			A0A494C0S5;Q9BTA9;Q9BTA9-2;Q9BTA9-3;C9JVK6;C9JD58;J3QTA0;Q9BTA9-5	Q9BTA9	64	WAC.64.S.1	WAC	0.580341	0.560582	0.956807
Q9UBI1;R4GMW6;H0Y6Z9;R4GN54;H0Y4W0;R4GN06;H0Y4E5;Q5T8Z1;R4GNF2	COMMD3	0.745333	0.187981	0.875935			A0A494C0S5;Q9BTA9;J3QT76;Q9BTA9-5	Q9BTA9	12	WAC.12.S.1	WAC	0.621347	0.291798	0.914446
R4GMX3;P35226;Q5T8Z6;Q5T8Z4;P35227;J3KT13	COMMD3-BMI1	0.692952	0.0931285	0.849076			A0A494C0S8;A0A494C1D8;A0A494C1T3;P06132;A0A1B0GVN9;A0A494C0Q8;A0A1B0GVZ4;Q5T446;H0Y5R6;A0A494BZY8;A0A494C007	P06132	61	UROD.61.S.1	UROD	1.05557	0.0942756	0.879668
Q9H0A8;A0A0B4J287;H3BM91;Q9H0A8-2;H3BQF2;Q9H0A8-3;H3BPG2;H3BRX0;H3BTV9	COMMD4	0.393749	0.227757	0.875935			A0A494C0W0;O95453-2;O95453;O95453-3;A0A494C0K5;A0A494C0Q6;O95453-4	O95453-2	558	PARN.558.S.1	PARN	-0.242368	0.600316	0.962583
Q9GZQ3;H0YEQ6;E9PJE4	COMMD5	0.604719	0.0424569	0.838569			A0A494C0W0;O95453-2;O95453;O95453-3;A0A494C0K5;A0A494C0Q6;O95453-4	O95453-2	567	PARN.567.S.1	PARN	0.486801	0.39401	0.927909
Q7Z4G1;Q7Z4G1-2;H7C607	COMMD6	0.461829	0.282587	0.880218			A0A494C0W0;O95453-2;O95453;O95453-3;A0A494C0K5;A0A494C0Q6;O95453-4	O95453-2	526	PARN.526.S.1	PARN	-0.722479	0.126881	0.879668
Q86VX2-2;Q86VX2	COMMD7	0.289346	0.37938	0.901174			A0A494C0W0;O95453-2;O95453;O95453-3;A0A494C0K5;A0A494C0Q6;O95453-4	O95453-2	496	PARN.496.S.1	PARN	-0.288397	0.669342	0.974266
Q9NX08	COMMD8	0.18889	0.566164	0.941824			A0A494C0W5;Q86WV6	Q86WV6	345	STING1.345.S.1	STING1	-0.0941209	0.881852	0.991749
Q9P000;Q9P000-2;E9PJ95	COMMD9	0.165992	0.598476	0.943633			A0A494C0X0;Q99426;Q99426-2;K7EP07;K7EK42	Q99426	123	TBCB.123.S.1	TBCB	0.362991	0.610001	0.964692
P21964-2;P21964;E7EMS6;E7EUU8;F8WBW9;H7BZ45	COMT	-0.294066	0.508039	0.929787			A0A494C0X7;P05107;D3DSM0	P05107	756	ITGB2.756.S.1	ITGB2	-0.169813	0.803163	0.988232
Q86VU5	COMTD1	-0.794488	0.290065	0.884621			A0A494C0Y9;Q9NZB2;Q9NZB2-6;Q9NZB2-4;A0A0C4DG79	Q9NZB2	1023	FAM120A.1023.S.1	FAM120A	-0.0588609	0.892022	0.993073
Q8NHY2-3;Q8NHY2;H0Y339;Q8NHY2-2;Q8NHY2-4;H0YF49	COP1	-0.284897	0.370161	0.90022			A0A494C0Y9;Q9NZB2;Q9NZB2-6;Q9NZB2-4;A0A0C4DG79	Q9NZB2	1044	FAM120A.1044.S.1	FAM120A	-0.114932	0.637074	0.96837
P53621;A0A3B3IT15;P53621-2;A0A3B3IS84;A0A3B3IU89;A0A3B3ITV3;A0A3B3ISK1;A0A3B3ITX2;A0A3B3IS23;A0A3B3IU84	COPA	0.366709	0.125117	0.867924			A0A494C0Y9;Q9NZB2;Q9NZB2-6;Q9NZB2-4;A0A0C4DG79	Q9NZB2	1045	FAM120A.1045.S.1	FAM120A	-0.23646	0.453977	0.942137
A0A3B3ISC6;A0A3B3ITI7;A0A3B3IU78	COPA	-0.136484	0.896506	0.990356			A0A494C108;Q8N9T8;H0YFD2;F8WFC1	Q8N9T8	171	KRI1.171.S.1	KRI1	-0.24172	0.58912	0.960801
P53618;E9PP73;E9PP63;E9PKQ1	COPB1	0.35934	0.128961	0.867924			A0A494C108;Q8N9T8;H0YFD2;F8WFC1	Q8N9T8	217	KRI1.217.S.1	KRI1	0.148944	0.921057	0.994632
P35606;P35606-2;H0YAC7;D6R997;D6RBT6;D6RBZ7;D6RCL6;D6RBG7;H0Y938	COPB2	0.324318	0.20005	0.875935			A0A494C108;Q8N9T8;H0YFD2;F8WFC1	Q8N9T8	150	KRI1.150.S.1	KRI1	2.37745	0.171746	0.893705
O14579;M0QXB4;O14579-3;O14579-2;M0R061	COPE	0.409407	0.105381	0.858784			A0A494C108;Q8N9T8	Q8N9T8	628	KRI1.628.S.1	KRI1	-0.155538	0.606867	0.964614
Q9Y678;H0Y8X7;D6RG17;H0Y8G2	COPG1	0.399776	0.102824	0.858784			A0A494C108;Q8N9T8	Q8N9T8	639	KRI1.639.S.1	KRI1	0.472297	0.277897	0.909342
Q9UBF2;Q9UBF2-2	COPG2	-0.713736	0.115807	0.861516			A0A494C108;Q8N9T8	Q8N9T8	320	KRI1.320.S.1	KRI1	-0.429358	0.582423	0.95889
H9KV77;Q9NQ92;J3QRX6	COPRS	0.193228	0.868218	0.98784			A0A494C108;Q8N9T8	Q8N9T8	309	KRI1.309.S.1	KRI1	-0.0600947	0.909864	0.994632
P61201;P61201-2;B4DIH5;H0YKU5;H0YM03;H0YMC2	COPS2	0.178728	0.517368	0.933848			A0A494C115;K7N7A8;P29972-4;P29972-2;P29972-3;P29972	P29972-4	132	AQP1.132.S.1	AQP1	1.4681	0.176682	0.894105
Q9UNS2;C9JLV5;J3QKR0;J3KTQ1;K7ES36;J3QL22;J3QS85	COPS3	-0.087547	0.768621	0.973854			A0A494C115;K7N7A8;P29972-4;P29972-2;P29972-3;P29972	P29972-4	147	AQP1.147.S.1	AQP1	0.684089	0.482554	0.948896
Q9BT78;D6RFN0;D6RAX7;Q9BT78-2;D6RD63	COPS4	0.251105	0.334771	0.896704			A0A494C164;P52630-4;P52630	P52630-4	591	STAT2.591.S.1	STAT2	-0.3407	0.455307	0.942444
Q92905;E5RHH5;E5RFS1;E5RG35;E5RK55;E5RHF2	COPS5	0.00810632	0.97757	0.997198			A0A494C1D7;Q03001-13;F6QMI7;E9PHM6;Q03001-14;E7ETB9;Q5T0V7;Q03001;F8W9J4	Q03001-13	353	DST.353.S.1	DST	-0.241804	0.813115	0.988886
Q7L5N1;E7EM64;H7C3T0	COPS6	-0.0274568	0.927836	0.99377			A0A494C1D7;F6QMI7;E9PHM6;Q03001-14;Q03001-8;Q03001-10;H0YC82;Q03001;F8W9J4	Q03001-14	1882	DST.1882.S.1	DST	-1.07533	0.194261	0.894377
Q9UBW8;F5GYF7;F5H248;F5H7C6;F5H4U8;F5H4Z0;F5H3M6;G3XAP1;F5GXT7	COPS7A	0.0151665	0.973395	0.996976			A0A494C1D7;F6QMI7;E9PHM6;Q03001-14;Q03001-8;Q03001-10;H0YC82;Q03001;F8W9J4	Q03001-14	1884	DST.1884.S.1	DST	-1.92425	0.189721	0.894377
Q9H9Q2;A0A087X1P5;J3KQ34;Q9H9Q2-2;J3QT73;J3KQ41;Q9H9Q2-3;J3QT95;J3KQV6;J3QT67;J3QT66;J3QT69;J3QT50;J3QT43	COPS7B	-0.148477	0.682547	0.958437			A0A494C1K7;Q9UGJ0-3;Q9UGJ0;A0A494C0H7;A0A494C094;F8WDA1;A0A494C188;A0A494C155	Q9UGJ0-3	27	PRKAG2.27.S.1	PRKAG2	-0.884419	0.306339	0.91556
E9PGT6;Q99627;Q99627-2;H7C3S9;F8WEF2	COPS8	0.324962	0.303292	0.887878			A0A494C1K7;Q9UGJ0-3;Q9UGJ0;A0A494C0H7;A0A494C094;F8WDA1;A0A494C188;A0A494C155;A0A494C1R6	Q9UGJ0-3	78	PRKAG2.78.S.1	PRKAG2	-1.73528	0.0564179	0.872448
F8VVA7;P61923;F8W651;P61923-5;P61923-4;F8VXB1;F8W156;F8VYZ4;F8VUC5;F8VXR1;P61923-3;F8VYK5;P61923-2;F8VYE0	COPZ1	0.436797	0.0732555	0.849076			A0A494C1L5;P50851-2;P50851;E9PEM5;A0A494BZW2;A0A494C0R9;H0YAC6;H0Y9N9	P50851-2	1477	LRBA.1477.S.1	LRBA	-0.0280872	0.946661	0.996766
Q9P299;J3KRJ9;J3QLS7;A0A0G2JLH9	COPZ2	0.713903	0.372838	0.90022			A0A494C1L5;P50851-2;P50851;E9PEM5;A0A494BZW2;A0A494C0R9	P50851-2	1261	LRBA.1261.S.1	LRBA	0.538158	0.308728	0.91556
Q9H8M1;B8ZZX2;B8ZZV9;Q9H8M1-2	COQ10B	0.435882	0.271011	0.880218			A0A494C1L5;P50851-2;P50851;E9PEM5;A0A494BZW2;A0A494C0R9	P50851-2	968	LRBA.968.S.1	LRBA	0.714631	0.0798644	0.879668
Q9NZJ6;F6WGP0	COQ3	-0.193502	0.680767	0.958347			A0A494C1L5;P50851-2;P50851;E9PEM5;A0A494BZW2;A0A494C0R9	P50851-2	1086	LRBA.1086.S.1	LRBA	0.283774	0.388132	0.927397
Q9Y3A0;Q9Y3A0-2;Q5T4B9	COQ4	-0.550747	0.294712	0.884621			A0A494C1L5;P50851-2;P50851;E9PEM5;H0YAC6	P50851-2	2485	LRBA.2485.S.1	LRBA	1.29447	0.0547856	0.870722
Q5HYK3;F8VVX6;F8VVW7;B4DP72;F8VP53	COQ5	-0.652984	0.0674036	0.849076			A0A494C1L5;P50851-2;P50851;E9PEM5;A0A494BZW2;A0A494C0R9	P50851-2	1231	LRBA.1231.S.1	LRBA	1.24137	0.0388256	0.867039
Q9Y2Z9-3;Q9Y2Z9;A0A0D9SFJ1;Q9Y2Z9-2;G3V434;G3V2L5;G3V4A6;G3V3A1	COQ6	-0.143372	0.72959	0.966242			A0A494C1L5;P50851-2;P50851;E9PEM5;A0A494BZW2;A0A494C0R9;H0YAC6	P50851-2	1787	LRBA.1787.S.1	LRBA	-0.16997	0.683983	0.977471
H3BP28;Q99807;Q99807-2;I3L1T0;H3BSZ3;H3BS11;H3BTN8	COQ7	-0.586181	0.146177	0.874907			A0A494C1L5;P50851-2;P50851;E9PEM5;A0A494BZW2;A0A494C0R9	P50851-2	1299	LRBA.1299.S.1	LRBA	-0.263368	0.621487	0.967144
Q8NI60;Q8NI60-3;Q8NI60-4;Q8NI60-2	COQ8A	-0.529955	0.369993	0.90022			A0A494C1L5;P50851-2;P50851;E9PEM5;A0A494BZW2;A0A494C0R9;H0YAC6;H0Y9N9	P50851-2	1488	LRBA.1488.S.1	LRBA	1.5305	0.00764208	0.864593
Q96D53;Q96D53-2;M0R001;M0R011;M0R3F7;M0R362;M0R0L2;M0QZZ2;M0R2F4;M0R307;M0R0F4;M0R340	COQ8B	-0.347213	0.521624	0.934274			A0A494C1L5;P50851-2;P50851;E9PEM5;A0A494BZW2;A0A494C0R9;H0YAC6;H0Y9N9	P50851-2	1498	LRBA.1498.S.1	LRBA	0.871803	0.0580613	0.873704
O75208;H3BSJ5;H3BNT2;H3BRC0;H3BPY0;H3BPC6;H3BPW3;H3BVA5;O75208-2	COQ9	-0.340733	0.332445	0.896704			A0A494C1L5;P50851-2;P50851;E9PEM5;A0A494BZW2;A0A494C0R9;H0YAC6	P50851-2	1767	LRBA.1767.S.1	LRBA	0.0491557	0.881183	0.991749
P31146;H3BRY3;H3BRJ0	CORO1A	-0.0719446	0.88361	0.989202			A0A494C1L5;P50851-2;P50851;E9PEM5;A0A494BZW2;A0A494C0R9;H0YAC6	P50851-2	1721	LRBA.1721.S.1	LRBA	-1.01694	0.239092	0.89882
H3BTU6	CORO1A	-0.921778	0.503482	0.929787			A0A494C1L5;P50851-2;P50851;E9PEM5;A0A494BZW2;H0YAC6	P50851-2	2053	LRBA.2053.S.1	LRBA	0.279817	0.631397	0.967245
Q9BR76;A0A087WW53;F5H390;F5H0D2	CORO1B	0.0815758	0.898878	0.991315			A0A494C1L5;P50851-2;P50851;E9PEM5;A0A494BZW2;H0YAC6	P50851-2	2054	LRBA.2054.S.1	LRBA	0.519693	0.300161	0.914954
Q9ULV4;Q9ULV4-2;Q9ULV4-3;F8W1H8;F8VSA4;F8VRE9;F8VTT6;F8VVB7	CORO1C	0.203586	0.69743	0.96045			A0A494C1L5;P50851-2;P50851;E9PEM5;A0A494BZW2;A0A494C0R9	P50851-2	1000	LRBA.1000.S.1	LRBA	-0.370079	0.616653	0.966111
Q92828	CORO2A	-1.13122	0.302132	0.887639			A0A494C1L5;P50851-2;P50851;E9PEM5;A0A494BZW2;A0A494C0R9	P50851-2	1118	LRBA.1118.S.1	LRBA	0.10894	0.732728	0.982144
P57737-3;A0A0A6YYL4;I3L167;E7EP81;Q9Y3D7;I3L0X9;I3L3T0;I3L359;I3L2Y6;I3L0X8;I3L1G9;I3NI06;I3L1M1;I3L1U7;I3L442;I3L212;I3L351;I3L426;I3L482;I3L0Z7;I3L258	CORO7	0.749134	0.208431	0.875935			A0A494C1L5;P50851-2;P50851;E9PEM5;A0A494BZW2;A0A494C0R9	P50851-2	1135	LRBA.1135.S.1	LRBA	0.319927	0.41847	0.934268
P57737;P57737-4;P57737-2	CORO7	2.00406	0.0439411	0.84528			A0A494C1M4;Q3SY69	Q3SY69	850	ALDH1L2.850.S.1	ALDH1L2	0.311124	0.581574	0.95824
Q14019;H3BT58	COTL1	-0.217225	0.862115	0.987095			A0A494C1P7;A0A494C0J6;A0A087WTM4;A0A494C0M4;A0A494C1H0;A0A494C111;A0A494C0Q0;A0A494C0B8;A0A494C1I3;A0A087WWW4;A0A494C1S1;A0A494C1F3;A0A494C1H1;A0A087WZM7;Q86WJ1;Q86WJ1-2;A0A0A0MRH8;Q86WJ1-3;A0A494C179	Q86WJ1	8	CHD1L.8.S.1	CHD1L	-0.850079	0.124307	0.879668
Q9Y6N1;B4DI26;Q9Y6N1-2;I3L4E7	COX11	-0.575893	0.446563	0.920136			A0A494C1P7;Q86WJ1;Q86WJ1-2;A0A494C1F7;A0A0A0MRH8;A0A0A0MSH9;Q86WJ1-3;Q86WJ1-4;Q86WJ1-5;A0A494C179	Q86WJ1	636	CHD1L.636.S.1	CHD1L	0.504624	0.450736	0.941775
A0A3B3IRX1;Q7KZN9-2;Q7KZN9	COX15	-0.675278	0.541923	0.936737			A0A494C1T7;C9K0E3;Q05655;Q05655-2;A0A494BZX2	Q05655	130	PRKCD.130.S.1	PRKCD	-0.343896	0.573006	0.957221
Q14061;H7C4E5;C9J8T6	COX17	0.324589	0.627376	0.9449			J3KPS2;A0A494C1T9;Q6ZRV2	Q6ZRV2	892	FAM83H.892.S.1	FAM83H	0.0400875	0.982808	0.99902
B7ZL88;Q8N8Q8	COX18	-1.66074	0.0776896	0.849076			A0A494C1V1;Q6ZNJ1;Q6ZNJ1-3	Q6ZNJ1	1301	NBEAL2.1301.S.1	NBEAL2	-0.397577	0.424076	0.936137
Q49B96;F8WEL9	COX19	-0.136559	0.859276	0.98653			A0A494C1V1;H0Y764;H7C3Y7;Q6ZNJ1;Q6ZNJ1-3;Q6ZNJ1-2	Q6ZNJ1	2739	NBEAL2.2739.S.1	NBEAL2	-0.515723	0.129562	0.882035
Q5RI15;Q5RI15-2	COX20	-0.6379	0.29576	0.886073			A0A494C1V1;Q6ZNJ1;Q6ZNJ1-3;Q6ZNJ1-2	Q6ZNJ1	39	NBEAL2.39.S.1	NBEAL2	0.189478	0.517905	0.950928
P13073;H3BN72;H3BNV9;H3BPG0;Q86WV2;H3BNI5	COX4I1	-0.697116	0.26135	0.875935			A0A494C1V1;H0Y764;Q6ZNJ1;Q6ZNJ1-3;Q6ZNJ1-2	Q6ZNJ1	759	NBEAL2.759.S.1	NBEAL2	-0.23141	0.34602	0.920283
P20674;H3BNX8;H3BRM5;H3BV69;H3BRI0	COX5A	0.326445	0.587541	0.941824			A0A499FI31;Q15020;Q15020-4	Q15020	924	SART3.924.S.1	SART3	0.611638	0.164254	0.891277
P10606	COX5B	-0.411426	0.47702	0.927043			A0A499FI31;Q15020;Q15020-4;Q15020-2;F8W667;A0A494C0L2;Q15020-3	Q15020	8	SART3.8.S.1	SART3	0.153712	0.756239	0.984466
P12074	COX6A1	0.395196	0.447536	0.920238			A0A499FI31;Q15020;Q15020-4;Q15020-2;F8W667;A0A494C0L2;Q15020-3	Q15020	10	SART3.10.S.1	SART3	0.31966	0.423655	0.936137
P14854;A0A494C160;K7EQD3	COX6B1	0.421877	0.356169	0.90022			A0A499FI31;Q15020;Q15020-4	Q15020	650	SART3.650.S.1	SART3	0.309647	0.507211	0.949966
P09669	COX6C	-1.37595	0.192156	0.875935			A0A499FI31;Q15020;Q15020-4;H0YHU8	Q15020	769	SART3.769.S.1	SART3	0.432988	0.200763	0.894377
D6RIE3;D6RGV5;H0UI06;P14406;D6R9C3	COX7A2	-0.59292	0.451935	0.920677			A0A499FI31;Q15020;Q15020-4;H0YHU8	Q15020	795	SART3.795.S.1	SART3	0.897627	0.178155	0.894138
O14548;E5RJZ1;H0YBD2;E5RFH8	COX7A2L	0.284988	0.650226	0.951199			A0A499FI31;Q15020;Q15020-4;H0YHU8	Q15020	797	SART3.797.S.1	SART3	0.178461	0.795075	0.987531
D6R9Z7;P15954	COX7C	-1.268	0.154346	0.875935			A0A499FIZ0;Q9H7D7;C9JCS7	Q9H7D7	201	WDR26.201.S.1	WDR26	0.974847	0.127328	0.879668
P00450;E9PFZ2;H7C5R1;H7C5N5;D6RE86	CP	0.195484	0.733266	0.966242			A0A499FIZ0;Q9H7D7;Q9H7D7-2;H0Y917;Q9H7D7-3;Q9H7D7-4	Q9H7D7	121	WDR26.121.S.1	WDR26	-0.166472	0.577914	0.957367
O75976;O75976-2;J3QQJ4;J3QRJ9	CPD	0.982909	0.0664413	0.849076			A0A499FJD3;A0A3B3ISA1;Q96S15	Q96S15	496	WDR24.496.S.1	WDR24	-0.317366	0.525427	0.951761
B7ZLQ8;Q17RY0-2;Q17RY0;E5RJM0;A0A590UJI5;H0YBG1;A0A590UJN2	CPEB4	0.616638	0.122777	0.866416			A0A499FJD3;A0A3B3ISA1;Q96S15	Q96S15	503	WDR24.503.S.1	WDR24	-1.16627	0.0176422	0.864593
Q99829;B0QZ18;F2Z2V0;A6PVH9;E7ENH5;Q5JX44;Q5JX58;Q5JX59;Q5JX60;Q5JX45;Q5JX56;Q5JX52;Q5JX61;Q5JX55;Q5JX54;E7EV27;Q5JX57;H0Y524;Q5JX53	CPNE1	0.401852	0.506175	0.929787			A0A499FJD3;A0A3B3ISA1;Q96S15	Q96S15	476	WDR24.476.S.1	WDR24	-0.635305	0.465094	0.944591
Q96FN4;Q96FN4-2;H3BQQ3;H3BUC8;H3BPR8	CPNE2	-0.379098	0.421083	0.912317			A0A499FJD3;A0A3B3ISA1;Q96S15	Q96S15	484	WDR24.484.S.1	WDR24	0.101815	0.85106	0.989679
O75131;A0A087WYQ3;E5RHZ0;H0YB26;A0A087WXR6;A0A087WUS8;E5RFT7;A0A0G2JMP5;O95741;Q9UBL6-2;O95741-2;Q9UBL6	CPNE3	0.623604	0.230379	0.875935			A0A499FJD3;A0A3B3ISA1;Q96S15	Q96S15	470	WDR24.470.S.1	WDR24	0.498071	0.457937	0.94275
Q86YQ8;E7ENV7;Q86YQ8-2;Q9HCH3;Q8IYJ1;A0A0J9YWA1;A0A087WX62;Q8IYJ1-2;A0A0J9YWU8;Q9HCH3-2	CPNE8	1.09479	0.20414	0.875935			A0A499FJE4;Q96MK2;Q96MK2-2	Q96MK2	44	RIPOR3.44.S.1	RIPOR3	-0.0642353	0.95304	0.997319
P36551;P36551-2;H0YA22;D6RER6	CPOX	-0.0605034	0.891723	0.98966			A0A499FJI4;O75592;O75592-2	O75592	2812	MYCBP2.2812.S.1	MYCBP2	0.0990719	0.826276	0.988886
Q9BRF8;Q9BRF8-2;Q9BRF8-3	CPPED1	-1.48784	0.0418625	0.837572			A0A499FJI4;O75592;O75592-2;H7C3U4	O75592	3931	MYCBP2.3931.S.1	MYCBP2	-0.344674	0.445678	0.941364
Q9Y646;E5RH35;E5RJZ7;E5RJP8;E5RJA8	CPQ	0.321746	0.57448	0.941824			A0A499FJI4;O75592;O75592-2;H7C3U4	O75592	3932	MYCBP2.3932.S.1	MYCBP2	0.312043	0.575667	0.957225
P31327;P31327-3;P31327-2;A0A669KBF2;Q5R211	CPS1	-0.122622	0.866714	0.98784			A0A499FJI4;O75592;O75592-2	O75592	2985	MYCBP2.2985.S.1	MYCBP2	0.737998	0.332483	0.91556
Q10570;A0A087X101;A0A087WTV4;E9PIM1	CPSF1	0.00497951	0.983673	0.997693			A0A499FJI4;O75592;O75592-2	O75592	2920	MYCBP2.2920.S.1	MYCBP2	-0.429188	0.310947	0.91556
Q9P2I0;H0YJF4;G3V5T3;G3V3T7	CPSF2	0.294169	0.223578	0.875935			A0A499FJI4;O75592;O75592-2	O75592	3004	MYCBP2.3004.S.1	MYCBP2	0.11226	0.906728	0.994632
Q9UKF6;G5E9W3;C9JZH6	CPSF3	0.0827275	0.753802	0.972595			A0A499FJI4;O75592;A0A087WY34;O75592-2	O75592	2712	MYCBP2.2712.S.1	MYCBP2	-0.555481	0.354214	0.920586
O95639;O95639-2;B7Z7B0;H7C419;C9K0K2;H7C016;F8WEL7;H9KVA5	CPSF4	-0.0434526	0.874489	0.987889			A0A499FJI4;O75592;O75592-2	O75592	2319	MYCBP2.2319.S.1	MYCBP2	-0.224128	0.740164	0.983202
Q16630-2;Q16630;F8WJN3;Q16630-3;F8W084;A0A3B3ISW1	CPSF6	-0.0527579	0.833423	0.98331			A0A499FJI4;O75592;O75592-2	O75592	899	MYCBP2.899.S.1	MYCBP2	0.0435111	0.937052	0.995705
Q8N684;Q8N684-3;Q8N684-2;F5H669;F5H6M0;F5H047;J3QT54;C9JM38;C9J286;C9J323;F5H5B7;F5H1W4;F5H2K8;F5H6P5;F5H6A8;F5GXA3	CPSF7	0.88386	0.0137908	0.833569			A0A499FJI4;O75592;O75592-2	O75592	3377	MYCBP2.3377.S.1	MYCBP2	0.172893	0.590138	0.960883
P50416;P50416-2;H3BMD2;H3BP22;H3BUV7;H3BUJ0	CPT1A	-1.20267	0.0189851	0.833569			A0A499FJI4;O75592;O75592-2	O75592	1624	MYCBP2.1624.S.1	MYCBP2	0.198694	0.574191	0.957225
P23786;A0A1B0GVF3;A0A1B0GV75	CPT2	0.154938	0.71679	0.962603			A0A499FJI4;O75592;O75592-2	O75592	3505	MYCBP2.3505.S.1	MYCBP2	0.117345	0.669816	0.974266
Q5TA50;J3KST3	CPTP	-0.497991	0.361907	0.90022			A0A499FJI4;O75592;O75592-2	O75592	2871	MYCBP2.2871.S.1	MYCBP2	0.200569	0.713013	0.979087
Q9H3G5;H7C0X5;H7C218;C9JLV0;C9JVI2;C9JZ94;C9J6L4;C9JI22	CPVL	-1.24324	0.0360937	0.833569			A0A499FJI4;O75592;O75592-2	O75592	3452	MYCBP2.3452.S.1	MYCBP2	1.0411	0.147405	0.885439
Q5SR44;E9PDY4;P17927;E9PQN4;H0YE06;A0A0C4DGF5;Q2VPA4-2;Q2VPA4-3;Q2VPA4	CR1	-1.13228	0.0041374	0.833569			A0A499FJI4;O75592;O75592-2	O75592	2839	MYCBP2.2839.S.1	MYCBP2	0.33938	0.442234	0.940686
P29762;B5MCB5;Q5SYZ4;P29373	CRABP1	0.346724	0.671305	0.955597			A0A499FJI4;O75592;O75592-2	O75592	2844	MYCBP2.2844.S.1	MYCBP2	0.416363	0.472244	0.944941
Q9BSW2-2;Q9BSW2;H7BXT2;H0YFI5	CRACR2A	0.245756	0.56976	0.941824			A0A499FJI4;O75592;O75592-2	O75592	3426	MYCBP2.3426.S.1	MYCBP2	-0.0863738	0.837205	0.988886
P78560	CRADD	0.586222	0.24268	0.875935			A0A499FJI4;O75592;O75592-2	O75592	3478	MYCBP2.3478.S.1	MYCBP2	0.0222505	0.962501	0.997693
P43155-2;P43155;P43155-3;H0Y4Z7;B7ZBP5;A6PVN3	CRAT	-0.106666	0.840563	0.98331			A0A4V7I447;Q0VD83;Q0VD83-3;Q0VD83-2	Q0VD83	601	APOBR.601.S.1	APOBR	-0.657155	0.0736963	0.879668
A0A1W2PPJ5;Q96SW2;J3QT87;J3QT51	CRBN	-0.181304	0.698462	0.960919			A0A4V7I447;Q0VD83;Q0VD83-3;Q0VD83-2	Q0VD83	900	APOBR.900.S.1	APOBR	-0.591262	0.548305	0.955534
P16220-1;P16220;P16220-3;C9JBT4;C9J896;C9J4L5;H7C3I0;E7EWP8;H7C1R5;C9J276	CREB1	-0.194021	0.49241	0.929787			A0A4V7I447;Q0VD83;Q0VD83-3;Q0VD83-2	Q0VD83	939	APOBR.939.S.1	APOBR	0.582077	0.214083	0.895067
Q70SY1;Q70SY1-2;Q70SY1-3;C9JPH0;A0A087WU77;A0A087WUP1;H7C1W8;Q96BA8-2;Q96BA8;H0YEU7	CREB3L2	-0.0602775	0.921124	0.99377			A0A4V7I447;Q0VD83;Q0VD83-3;Q0VD83-2	Q0VD83	982	APOBR.982.S.1	APOBR	-0.228003	0.486776	0.949486
Q92793;Q92793-2;I3L466;I3L3I5;I3L0Q1	CREBBP	-0.0415977	0.876587	0.987996			A0A4V7I447;Q0VD83;Q0VD83-3;Q0VD83-2	Q0VD83	611	APOBR.611.S.1	APOBR	-0.573342	0.310524	0.91556
Q8IUR6-3;Q8IUR6;Q8IUR6-2	CREBRF	0.0991009	0.89971	0.991658			A0A4V7I447;Q0VD83;Q0VD83-3	Q0VD83	73	APOBR.73.S.1	APOBR	-1.32297	0.110281	0.879668
A0A3B3IRL2;O75629	CREG1	0.518149	0.457261	0.925155			A0A4V7I447;Q0VD83;Q0VD83-3	Q0VD83	175	APOBR.175.S.1	APOBR	-0.399634	0.164343	0.891277
Q96HD1;Q96HD1-2;A0A669KAV0;A0A669KBB3;A0A669KB87;A0A669KBD3;H7C2L3;F8WBY3	CRELD1	-1.84402	0.000869954	0.80241			A0A4V7I447;Q0VD83;Q0VD83-3	Q0VD83	162	APOBR.162.S.1	APOBR	-0.888964	0.419759	0.934268
Q6UXH1;Q6UXH1-6;Q6UXH1-5;Q6UXH1-4;A6PWM2;Q6UXH1-3;Q6UXH1-2	CRELD2	1.39092	0.0205163	0.833569			A0A590TQL1;R4GNJ5;Q96AP0-2;Q96AP0	Q96AP0-2	25	ACD.25.S.1	ACD	-0.128108	0.669458	0.974266
Q03060-21;Q03060-32;Q03060-31;Q03060-6;G5E998;Q03060-26;E9PAR2;Q03060-24;Q03060-8;Q03060-23;Q03060-9;Q03060-1;Q03060-14;Q03060-7;Q03060-20;Q03060-16;Q03060-15;Q03060;Q03060-22;Q03060-30;J3KR46;C9IYM9;C9K092;Q03060-2;Q03060-12;Q03060-13;E9PB41;A0A0A0MSU8;Q03060-17;Q03060-29;Q03060-25;Q03060-28;Q03060-10;Q03060-27;Q03060-19;Q03060-11	CREM	-0.252772	0.646556	0.950338			A0A590TQL1;R4GNJ5;Q96AP0-2;Q96AP0	Q96AP0-2	310	ACD.310.S.1	ACD	0.135804	0.760672	0.985079
P50238;K4DIB9;H3BRQ4	CRIP1	3.11967	0.0244504	0.833569			A0A590TQL1;R4GNJ5;Q96AP0-2;Q96AP0	Q96AP0-2	313	ACD.313.S.1	ACD	0.310934	0.423203	0.936137
P52943;H0YFA4;P52943-2;H0YHD8	CRIP2	1.79829	0.0344198	0.833569			A0A590TQL1;R4GNJ5;Q96AP0-2;Q96AP0	Q96AP0-2	336	ACD.336.S.1	ACD	0.234911	0.575607	0.957225
Q9P021	CRIPT	0.956453	0.133522	0.869233			A0A590TQL1;R4GNJ5;Q96AP0-2;Q96AP0	Q96AP0-2	346	ACD.346.S.1	ACD	-0.0692399	0.820159	0.988886
J3KPA1;P54108;P54108-2;P54108-3;I3L0A1	CRISP3	-0.724926	0.313309	0.893121			A0A590UJ08;A0A590UJC5;Q12959-4;Q12959-2;A0A590UJ25;A0A590UJL2	Q12959-4	637	DLG1.637.S.1	DLG1	-1.30691	0.118089	0.879668
H3BTI0;Q9H0B8;Q9H0B8-2;Q9H0B8-3;H3BSZ9;H3BTP0;Q9H0B8-5;Q9H0B8-4	CRISPLD2	-1.5954	0.0164048	0.833569			U3KPX3;A0A590UJ43;P48729;H0Y9X2;U3KQK7;P48729-2	P48729	313	CSNK1A1.313.S.1	CSNK1A1	0.525264	0.355409	0.920613
P46108;P46108-2;I3L297	CRK	1.3499	0.00344614	0.833569			A0A590UJF0;P63092-4;P63092;Q5JWF2;A0A0A0MR13;A0A590UJ58;B0AZR9;P63092-2;Q5JWF2-2;A0A590UJY2;P63092-3	P63092-4	353	GNAS.353.S.1	GNAS	-0.63467	0.31342	0.91556
P46109	CRKL	0.342521	0.286346	0.884138			A0A590UJK3;Q14BN4;A0A590UJU9;Q14BN4-6;A0A590UJT5;Q14BN4-7;A0A590UJG7;Q14BN4-2;A0A5F9VB99;Q14BN4-3;A0A590UJ16	Q14BN4	148	SLMAP.148.S.1	SLMAP	1.53073	0.0961451	0.879668
Q8IUI8-2	CRLF3	0.0721572	0.83734	0.98331			A0A590UJK3;Q14BN4;A0A590UJU9;Q14BN4-6;A0A590UJT5;Q14BN4-7;Q14BN4-2;A0A5F9VB99;Q14BN4-3;A0A590UJ16	Q14BN4	235	SLMAP.235.S.1	SLMAP	-0.564767	0.330308	0.91556
Q8IUI8;J3KST8;J3QLS9	CRLF3	0.311071	0.546203	0.937242			A8MQ07;A0A590UJR0;Q92565;Q92565-2;C9JBS6	Q92565	225	RAPGEF5.225.S.1	RAPGEF5	1.66879	0.233165	0.897334
Q9BZJ0-2;Q5JY65;Q9BZJ0-3;Q9BZJ0	CRNKL1	0.23099	0.414257	0.909372			A0A590UJS4;Q6KC79-2;Q6KC79-3;Q6KC79	Q6KC79-2	349	NIPBL.349.S.1	NIPBL	0.177584	0.714561	0.979087
Q5TZA2;B1AKD8;Q5TZA2-2;A0A087WW81;A0A087WU09;Q8IVE0;Q86T23	CROCC	0.201488	0.717351	0.962603			A0A590UJS4;Q6KC79-2;Q6KC79-3;Q6KC79	Q6KC79-2	350	NIPBL.350.S.1	NIPBL	0.168558	0.52786	0.951858
Q9UKG9;Q9UKG9-3;C9J3D7;Q9UKG9-2	CROT	0.752712	0.256978	0.875935			A0A590UJS4;Q6KC79-2;Q6KC79	Q6KC79-2	2658	NIPBL.2658.S.1	NIPBL	-0.255469	0.31615	0.91556
O75718;C9JP16	CRTAP	-0.110117	0.788791	0.979186			A0A590UJS4;Q6KC79-2;Q6KC79-3;Q6KC79	Q6KC79-2	103	NIPBL.103.S.1	NIPBL	-0.141058	0.5885	0.960792
Q6UUV9;Q6UUV9-3;Q6UUV9-2;M0QX46;M0QXN6	CRTC1	-0.147521	0.647935	0.951199			A0A590UJS4;Q6KC79-2;Q6KC79-3;Q6KC79	Q6KC79-2	318	NIPBL.318.S.1	NIPBL	-0.282855	0.383409	0.926238
Q53ET0;Q5T4K5;J3KNE6	CRTC2	-0.321942	0.379129	0.901174			A0A590UJS4;Q6KC79-2;H0Y8M3;Q6KC79	Q6KC79-2	2493	NIPBL.2493.S.1	NIPBL	-1.54875	0.108062	0.879668
Q6UUV7-3;Q6UUV7;H0YK33;H0YK64	CRTC3	-0.685254	0.193388	0.875935			A0A590UJS4;Q6KC79-2;Q6KC79-3;Q6KC79	Q6KC79-2	883	NIPBL.883.S.1	NIPBL	0.107413	0.846193	0.989468
Q16526;H0YHT0	CRY1	0.775168	0.115614	0.861516			A0A590UJS4;Q6KC79-2;Q6KC79-3;Q6KC79	Q6KC79-2	301	NIPBL.301.S.1	NIPBL	-0.135835	0.747971	0.984252
A0A0J9YWL0;Q9Y4K1;A0A494C1M5;Q9Y4K1-2;Q96QW7	CRYBG1	-0.641673	0.486345	0.929563			A0A590UJS4;Q6KC79-2;Q6KC79-3;Q6KC79	Q6KC79-2	305	NIPBL.305.S.1	NIPBL	-0.147578	0.593081	0.960883
Q68DQ2;Q68DQ2-1;Q68DQ2-2;C9J659	CRYBG3	0.250323	0.598162	0.943633			A0A590UJS4;Q6KC79-2;Q6KC79-3;Q6KC79	Q6KC79-2	306	NIPBL.306.S.1	NIPBL	0.390057	0.327722	0.91556
Q9Y2S2;Q9Y2S2-2;A0A2R8Y4K2;A0A2R8YCZ4;A0A2R8YFQ7;A0A087WW38;A0A2R8Y7B4;A0A2R8Y5S5	CRYL1	0.36899	0.494319	0.929787			A0A590UJS4;Q6KC79-2;Q6KC79-3;Q6KC79	Q6KC79-2	604	NIPBL.604.S.1	NIPBL	-0.00866314	0.98289	0.99902
Q14894;I3NI53;I3L2W5;I3L325;I3L3J9	CRYM	-1.48366	0.199864	0.875935			A0A590UJS4;Q6KC79-2;Q6KC79-3;Q6KC79	Q6KC79-2	256	NIPBL.256.S.1	NIPBL	-0.106615	0.832039	0.988886
Q08257;Q08257-3;A6NP24;C9JH92	CRYZ	1.38478	0.136119	0.869233			A0A590UJS4;Q6KC79-2;Q6KC79-3;Q6KC79	Q6KC79-2	274	NIPBL.274.S.1	NIPBL	-0.0921031	0.773442	0.985291
O95825;A6NND8;A6NHJ8;A6NMA8;H7C3I5;C9K0F7;O95825-2;C9JAL0;F8WF64;C9JZK8;C9JQD0;H7C0X3;A0A0C4DG14;H7C3S0;H7C338	CRYZL1	-0.101757	0.789217	0.979186			A0A590UJS4;Q6KC79-2;Q6KC79-3;Q6KC79	Q6KC79-2	280	NIPBL.280.S.1	NIPBL	-0.362858	0.237384	0.898596
F8VWQ5;F8W0J2	CS	-0.245982	0.580784	0.941824			A0A590UJS4;Q6KC79-2	Q6KC79-2	2672	NIPBL.2672.S.1	NIPBL	-0.623949	0.21782	0.895067
O75390;B4DJV2;A0A0C4DGI3;H0YH82;H0YIC4;F8VTT8;F8W4S1;F8VPA1;F8VRI6;F8W1S4;F8VPF9;F8VR34;F8VZK9;F8VX68;F8VRP1;F8VX07;F8W642;F8VU34	CS	-0.0905659	0.770067	0.973854			A0A590UJS4;Q6KC79-2;Q6KC79-3;Q6KC79	Q6KC79-2	768	NIPBL.768.S.1	NIPBL	0.404991	0.53547	0.953192
O75534;O75534-4;O75534-2;O75534-3;E9PLT0;E9PNG3;E9PLD4;E9PKN4;E9PJK7	CSDE1	0.177995	0.536263	0.936737			A0A590UJS4;Q6KC79-2;Q6KC79-3;Q6KC79	Q6KC79-2	790	NIPBL.790.S.1	NIPBL	-0.339441	0.370179	0.924373
P55060-3;P55060;P55060-4;P55060-2	CSE1L	0.07986	0.723525	0.964623			A0A590UJS4;Q6KC79-2;Q6KC79-3;Q6KC79	Q6KC79-2	1042	NIPBL.1042.S.1	NIPBL	0.150821	0.830814	0.988886
Q8TDX6;Q8TDX6-3;E5RJB6;E5RK93;Q8TDX6-2	CSGALNACT1	0.492403	0.55257	0.939136			A0A590UJS4;Q6KC79-2;Q6KC79-3;Q6KC79	Q6KC79-2	892	NIPBL.892.S.1	NIPBL	-0.176001	0.495708	0.949754
Q8N6G5;Q8N6G5-2	CSGALNACT2	0.0298973	0.958507	0.994784			A0A590UJS4;Q6KC79-2;Q6KC79-3;Q6KC79	Q6KC79-2	591	NIPBL.591.S.1	NIPBL	0.208643	0.793877	0.987531
P41240;H3BUM9;H3BN15;K7ENL8;K7ES68	CSK	-0.124588	0.659332	0.954121			A0A590UJS4;Q6KC79-2;Q6KC79-3;Q6KC79	Q6KC79-2	1077	NIPBL.1077.S.1	NIPBL	0.876155	0.10778	0.879668
U3KPX3;A0A590UJ43;P48729;H0Y9X2;U3KQK7;A0A590UK94;U3KQ83;A0A590UJQ7;E5RG27;D6RGE5	CSNK1A1	0.464633	0.122869	0.866416			A0A590UJS4;Q6KC79-2;Q6KC79-3;Q6KC79	Q6KC79-2	813	NIPBL.813.S.1	NIPBL	-0.764937	0.450136	0.941775
P48730-2	CSNK1D	0.568646	0.133644	0.869233			A0A590UJU2;A0A590UK38;A0A590UJA3;Q12857-2;B1AKN7;B1AKN5;A0A590UK09;B1AKN8;Q12857;Q12857-4;A0A590UK73;S4R3W2	Q12857-2	265	NFIA.265.S.1	NFIA	0.614663	0.45485	0.942444
P49674;B0QY35;B0QY34;H0Y5S9;H0Y682;B0QY36	CSNK1E	-0.910194	0.179202	0.875935			A0A590UJU2;A0A590UK38;A0A590UJA3;Q12857-2;B1AKN7;B1AKN5;A0A590UK09;B1AKN8;Q12857;Q12857-4;A0A590UK73;S4R3W2	Q12857-2	274	NFIA.274.S.1	NFIA	1.12157	0.261924	0.904163
P78368;K7ESB6;K7EP38;A0A087WWF5;K7EJC0;A0A087WXD7;A0A087WZK4;A0A087WW97	CSNK1G2	-0.0367554	0.951736	0.994091			A0A590UJU2;A0A590UK38;A0A590UJA3;Q12857-2;B1AKN7;B1AKN5;A0A590UK09;B1AKN8;Q12857;Q12857-4;A0A590UK73;S4R3W2	Q12857-2	287	NFIA.287.S.1	NFIA	0.670852	0.406645	0.930826
Q9Y6M4-3;Q9Y6M4-4;Q9Y6M4;Q9Y6M4-2;Q9Y6M4-5;Q9Y6M4-6;H0YBN6	CSNK1G3	-0.728044	0.0353779	0.833569			A0A590UK01;Q13247-2;A0A590UK80;Q13247;Q13247-3;A0A590UJP7;A0A590UJK4	Q13247-2	81	SRSF6.81.S.1	SRSF6	1.13534	0.0652518	0.876249
P68400;E7EU96;A0A2R8YD58;Q8NEV1;A0A2R8Y5A0;A0A2R8YFU2;A0A2R8YF43;A0A2R8YDP2;A0A2R8Y4D6;A0A2R8Y4H0;P68400-2;V9GYA2;A0A2R8YEW1;A0A2R8YDY7;A0A2R8YCK2;A0A2R8Y7T1;A0A087WY74;A0A2R8YF47;V9GY80;A0A2R8YEL7;A0A2R8Y797;A0A2R8Y3W6;V9GYW6;A0A2R8YCC9;REV__E7EP72	CSNK2A1	0.562502	0.111226	0.861516			A0A590UK01;Q13247-2;A0A590UK80;Q13247;Q13247-3;A0A590UJP7;A0A590UJK4	Q13247-2	84	SRSF6.84.S.1	SRSF6	0.556998	0.608794	0.964692
P19784;H3BSA1;H3BNI9;H3BV19	CSNK2A2	0.79977	0.102577	0.858784			A0A590UK01;A0A590UK80;Q08170;A0A0D9SEM4;Q13247;Q13247-3;A0A590UJP7;A0A590UJK4	Q08170	112	SRSF4.112.S.1	SRSF4	0.917557	0.108968	0.879668
P67870;Q5SRQ6;Q5SRQ3;N0E472;A0A0G2JM12;N0E644;A0A0G2JM58	CSNK2B	0.30602	0.218287	0.875935			A0A590UK01;A0A590UK80;Q08170;A0A0D9SEM4;Q13247;Q13247-3;A0A590UJP7;A0A590UJK4	Q08170	113	SRSF4.113.S.1	SRSF4	-0.044633	0.929471	0.994974
Q1MSJ5-1;Q1MSJ5	CSPP1	-0.422192	0.352883	0.90022			A0A590UK01;Q13247-2;A0A590UK80;Q13247;Q13247-3;A0A590UJP7;A0A590UJK4	Q13247-2	45	SRSF6.45.S.1	SRSF6	0.175538	0.724751	0.979988
P21291;E9PS42;E9PP21;A0A087X134	CSRP1	1.07259	0.117545	0.861516			A0A590UK01;A0A590UK80;Q13247;Q13247-3;A0A590UJP7;A0A590UJK4	Q13247	92	SRSF6.92.S.1	SRSF6	-0.523882	0.661025	0.972588
P01034	CST3	0.285341	0.635624	0.947235			A0A590UK01;A0A590UK80;Q13247;Q13247-3;A0A590UJP7;A0A590UJK4	Q13247	93	SRSF6.93.S.1	SRSF6	-0.750497	0.413756	0.933767
O76096	CST7	-3.68117	0.00762023	0.833569			A0A5E8;Q99501	Q99501	479	GAS2L1.479.S.1	GAS2L1	2.9318	0.0636972	0.874146
P01040;C9J0E4	CSTA	-1.16495	0.0679628	0.849076			A0A5E8;Q99501;Q99501-4;Q99501-2	Q99501	316	GAS2L1.316.S.1	GAS2L1	0.86605	0.312068	0.91556
P04080;A0A1W2PS52;A0A1W2PQG6	CSTB	0.435755	0.24044	0.875935			A0A5E8;Q99501	Q99501	352	GAS2L1.352.S.1	GAS2L1	1.6361	0.0229807	0.864593
Q05048;A0A0A0MSZ9;A3KFI9;A0A087WV92	CSTF1	0.105592	0.715893	0.962369			A0A5E8;Q99501;Q99501-4;Q99501-2	Q99501	306	GAS2L1.306.S.1	GAS2L1	-0.0857052	0.864619	0.991292
E7EWR4;A0A0A0MT56	CSTF2	-0.15185	0.609117	0.944323			A0A5E8;Q99501	Q99501	490	GAS2L1.490.S.1	GAS2L1	0.0714098	0.877072	0.991749
Q9H0L4	CSTF2T	0.084378	0.795336	0.979186			A0A5F9UJX7;Q9BRK5-6;H0Y3T6;G3V1E2;Q9BRK5-4;Q9BRK5-3;A0A5F9UP49;Q9BRK5	Q9BRK5-6	99	SDF4.99.S.1	SDF4	-0.013526	0.968722	0.998051
Q12996;Q12996-2;E9PJ06;Q12996-3	CSTF3	-0.0672712	0.834788	0.98331			A0A5F9UK94;H0Y360;Q01433;Q01433-2;Q01433-5;Q01433-3;Q01433-4;A0A590UK85;A0A590UJY6;E9PJF6;E9PIJ1	Q01433	134	AMPD2.134.S.1	AMPD2	-1.11384	0.197901	0.894377
Q13363;Q13363-2;D6RAX2;E7ESU7;E7EPF8;E9PGB1;H0Y8W7;A0A087WYL1;H0Y8U5;H0Y9M9;E7EUB3	CTBP1	-0.5129	0.110153	0.861516			A0A5F9UK94;H0Y360;Q01433;Q01433-2;Q01433-5;Q01433-3;Q01433-4;A0A590UK85;A0A590UJY6	Q01433	208	AMPD2.208.S.1	AMPD2	-0.387762	0.515948	0.950152
P56545;P56545-3;P56545-2	CTBP2	-1.90069	0.0634094	0.849076			A0A5F9UK94;H0Y360;Q01433;Q01433-2;E9PJF6	Q01433	97	AMPD2.97.S.1	AMPD2	-0.0692657	0.926864	0.994632
Q01459	CTBS	0.17638	0.65298	0.952473			A0A5F9UK94;H0Y360;Q01433;Q01433-2;E9PJF6	Q01433	100	AMPD2.100.S.1	AMPD2	-1.423	0.0426345	0.868812
Q2NKJ3;Q2NKJ3-2;A0A2R8Y574;J3KSZ1;J3QKT7	CTC1	0.298314	0.523877	0.935303			A0A5F9UK94;H0Y360;Q01433;Q01433-2;E9PJF6	Q01433	118	AMPD2.118.S.1	AMPD2	-1.0619	0.102719	0.879668
A0A2R8YFL0;P49711;A0A2R8Y595;P49711-2;V9GY73;Q8NI51-11;Q8NI51-6;Q8NI51-5;Q8NI51-10;Q8NI51-2;Q8NI51-3;A0A2R8Y6Z6;A0A2R8Y6C1;F5H2V8	CTCF	-0.173138	0.499178	0.929787			A0A5F9UK94;H0Y360;Q01433	Q01433	76	AMPD2.76.S.1	AMPD2	-1.25288	0.133306	0.884405
Q9Y5B0;A0A0A0MR03;A0A0J9YWB6;K7EJD2;A0A0J9YWJ4;K7EPW4	CTDP1	-0.197001	0.51734	0.933848			A0A5F9UK94;H0Y360;Q01433;Q01433-2;Q01433-5;Q01433-3;Q01433-4;A0A590UK85;A0A590UJY6;E9PJF6;E9PIJ1	Q01433	168	AMPD2.168.S.1	AMPD2	-1.44838	0.0207495	0.864593
Q05D32;Q05D32-2;H0YMH7;H0YNU2;H0YNW9;H0YMB4	CTDSPL2	0.225958	0.535748	0.936737			A0A5F9UK94;H0Y360;Q01433;Q01433-2;Q01433-5;Q01433-3;Q01433-4;A0A590UK85;A0A590UJY6;E9PIJ1	Q01433	190	AMPD2.190.S.1	AMPD2	-1.16447	0.0636665	0.874146
P32929;P32929-3;P32929-2	CTH	0.880981	0.559142	0.94122			A0A5F9YFS9;C9JBL1	A0A5F9YFS9	84	SPCS1.84.S.1	SPCS1	0.703153	0.139163	0.884405
Q96CG8;Q96CG8-3;Q96CG8-2;E7EVQ5;E5RK99	CTHRC1	-1.56476	0.354114	0.90022			Q01484-2;A0A5F9ZI81;A0A5F9ZGY1;A0A5F9ZI69;A0A5F9ZHA1;A0A5F9ZHR2;A0A5F9ZH70;A0A5F9ZHL9;A0A5F9ZHJ4;A0A5F9ZI73;A0A5F9ZGX8;A0A5F9ZHJ6;A0A5F9ZHE2;A0A5F9ZI56;A0A5F9ZH39;A0A5F9ZHQ5;Q01484-5;A0A5F9ZGZ1;A0A5F9ZHL5;A0A5F9ZH17;A0A5F9ZI18;A0A5F9ZGS5;A0A5F9ZHG3;A0A5F9ZI08;A0A5F9ZHN0;A0A5F9ZH03;A0A5F9ZHM6;A0A5F9ZHC9;A0A5F9ZI36;A0A5F9ZHQ3;A0A5F9ZHL3;A0A5F9ZH35;A0A5F9ZH58;A0A5F9ZI15;A0A5F9ZHY6;A0A5F9ZGS7;A0A5F9Z…	Q01484-2	1708	ANK2.1708.S.1	ANK2	-0.646714	0.560829	0.956807
O43310;K7EK08;K7EQS5;K7EQS9;K7EPK6	CTIF	-0.585427	0.382433	0.901734			A0A5F9ZH52;A5YM69	A5YM69	450	ARHGEF35.450.S.1	ARHGEF35	0.185761	0.686519	0.977471
P35221;P35221-2;G3XAM7;P35221-3;E5RIB1;E5RJ41;E5RGY7;E5RG03;E5RGY6;E5RHV7;E5RIE0;H0YBB8;E5RJL0;E5RJP7;E5RGD2;E5RFM3;E5RFM5;E5RIT8;C9IZ88;E5RFK9;REV__Q9P2T0-2;REV__Q9P2T0;E5RFG3;E5RJZ2	CTNNA1	0.40021	0.417095	0.910506			A0A5F9ZHH4	A0A5F9ZHH4	394	ATXN2.394.S.1	ATXN2	-0.149538	0.827279	0.988886
B4DGU4;A0A2R8YCH5;A0A2R8Y5A3;P35222;A0A2R8Y804;A0A2R8Y543;A0A2R8Y5C3;A0A2R8Y750;A0A2R8Y5Z1;A0A2R8Y7Z0;A0A2R8Y6G0;A0A2R8Y815;A0A2R8YG06	CTNNB1	0.0424099	0.957321	0.994784			J3QRD1;A0A5F9ZHI5;A0A5F9ZHN9;P51648;P51648-2;A0A5F9ZI12;A0A5K1VW72;A0A5F9ZGX4;I3L1M4;J3QS00	P51648	293	ALDH3A2.293.S.1	ALDH3A2	1.03622	0.120544	0.879668
Q9NSA3	CTNNBIP1	-0.365498	0.445728	0.920136			A0A5F9ZHJ0;A0A5F9ZHD4;A0A5F9ZI66;P24752;A0A5F9ZHL1;A0A5F9ZHJ7	P24752	195	ACAT1.195.S.1	ACAT1	-0.643646	0.314297	0.91556
A0A087WUB9;Q8WYA6;Q8WYA6-4;Q8WYA6-3;Q8WYA6-2;A2A2P1	CTNNBL1	0.052076	0.830156	0.98331			A0A5F9ZHP1;Q8N9N2-2;A0A5F9ZH79;A0A5F9ZI37;A0A5K1VW55;E9PQZ6;E9PM82;E9PKM6;E9PL92;A0A5F9ZGP6	Q8N9N2-2	67	ASCC1.67.S.1	ASCC1	-0.00695588	0.991836	0.999468
O60716;A0A669KB05;O60716-2;O60716-3;O60716-5;C9JZR2;A0A669KB62;O60716-4;O60716-6;O60716-7;O60716-8;O60716-19;O60716-17;O60716-18;O60716-21;O60716-22;O60716-23;O60716-24;O60716-20;O60716-25;O60716-26;O60716-27;O60716-29;O60716-28;O60716-30;O60716-31;O60716-32;H0YC95;E9PKY0	CTNND1	-0.53722	0.474815	0.927043			A0A5F9ZHP2;F8VZG5;G3V213;F8VPP1;F8W1A4;P54819-2;P54819;P54819-3;P54819-5;F8VY04;A0A5K1VW67	P54819-2	4	AK2.4.S.1	AK2	-0.494263	0.33507	0.916574
P17812;A0A3B3IRI2;B4E1E0;P17812-2;A0A3B3IRQ8;A0A3B3ITF6;A0A3B3ITB8;A0A3B3ISY3;A0A3B3ITH9	CTPS1	-0.669773	0.140216	0.869503			A0A6I8PIP2;A0A6I8PU78;A0A6I8PIF8;A0A5F9ZHQ6;O75071;A0A6I8PS42	O75071	17	EFCAB14.17.S.1	EFCAB14	-0.0616422	0.934701	0.995596
Q9NRF8;H0Y5S6	CTPS2	0.346854	0.47507	0.927043			A0A5F9ZHW8;O94827-5;O94827-3;O94827;O94827-7;O94827-2;O94827-6;A0A6Q8PF22	O94827-5	903	PLEKHG5.903.S.1	PLEKHG5	0.799544	0.162271	0.890902
Q6PD62;H0YCE8;A0A2R8Y3S3	CTR9	0.298357	0.343744	0.897483			Q8WY22;A0A5F9ZHY7	Q8WY22	248	BRI3BP.248.S.1	BRI3BP	-2.33114	0.187268	0.894377
X6R5C5;X6R8A1;P10619-2;P10619;U3KQ41;Q5JZH0;U3KQU6;U3KQF1	CTSA	0.138308	0.79876	0.979186			A0A5F9ZI63	A0A5F9ZI63	62	EED.62.S.1	EED	-0.280471	0.526373	0.951772
P07858;E9PKQ7;E9PNL5;E9PHZ5;E9PLY3;E9PSG5;E9PQM1;R4GMQ5;E9PR54;E9PJ67;E9PCB3;E9PS78	CTSB	0.186065	0.706106	0.961745			A0A5H1ZRQ2;A0A1X7SBZ2;Q92841;Q92841-3;Q92841-1;Q92841-2	Q92841	599	DDX17.599.S.1	DDX17	0.121779	0.787445	0.987497
P53634;H0YCY8;P53634-2;P53634-3	CTSC	0.502868	0.261651	0.875935			A0A5H1ZRQ2;A0A1X7SBZ2;Q92841;Q92841-3;Q92841-1;Q92841-2	Q92841	601	DDX17.601.S.1	DDX17	-0.624962	0.382072	0.926238
A0A1B0GWE8;P07339;A0A1B0GW44;A0A1B0GV23;A0A1B0GVD5;A0A1B0GVP3;A0A1B0GU92;A0A1B0GU03;C9JH19;H7C469;H7C1V0;F8WD96;F8W787;A0A1B0GV01;A0A1B0GVF1	CTSD	0.198531	0.645953	0.950327			A0A5H1ZRQ2;A0A1X7SBZ2;Q92841	Q92841	64	DDX17.64.S.1	DDX17	0.456947	0.362804	0.92267
Q9UBX1;H0YD65	CTSF	-0.469813	0.412471	0.908288			A0A5H1ZRQ2;A0A1X7SBZ2;Q92841;Q92841-3;Q92841-1;Q92841-2	Q92841	674	DDX17.674.S.1	DDX17	0.0183285	0.970955	0.998106
P08311	CTSG	-0.795302	0.11243	0.861516			A0A5H1ZRQ2;A0A1X7SBZ2;Q92841;Q92841-3;Q92841-1;Q92841-2	Q92841	675	DDX17.675.S.1	DDX17	0.0236611	0.936218	0.995705
A0A087X0D5;P09668;E9PKT6;A0A3B3IRM7	CTSH	-1.01398	0.251103	0.875935			A0A5H1ZRQ2;A0A1X7SBZ2;Q92841;Q92841-3;Q92841-1;Q92841-2	Q92841	676	DDX17.676.S.1	DDX17	0.997731	0.321669	0.91556
P07711;P07711-3;Q5T8F0	CTSL	0.108186	0.887299	0.98924			A0A5H1ZRQ2;A0A1X7SBZ2;Q92841;Q92841-3;Q92841-1;Q92841-2	Q92841	571	DDX17.571.S.1	DDX17	0.22008	0.769277	0.985291
P43234	CTSO	0.354935	0.466037	0.925258			A0A5H1ZRS1;Q15154-5;Q15154;Q15154-2	Q15154-5	1283	PCM1.1283.S.1	PCM1	0.598247	0.457184	0.942444
P25774;P25774-2;U3KPS4;U3KQE7	CTSS	-0.43235	0.450032	0.920496			A0A5H1ZRS1;Q15154-5;Q15154;Q15154-2	Q15154-5	1287	PCM1.1287.S.1	PCM1	-0.170047	0.760132	0.985079
P56202;E9PI30;H0YDT2	CTSW	0.465503	0.702669	0.961745			A0A5H1ZRS1;Q15154-5;E7EV93;E9PGW9;Q15154-3;Q15154;Q15154-2	Q15154-5	190	PCM1.190.S.1	PCM1	-0.287953	0.456423	0.942444
Q9UBR2	CTSZ	-0.410046	0.429944	0.917405			A0A5H1ZRS1;Q15154-5;E7EV93;E9PGW9;Q15154-3;Q15154;Q15154-2	Q15154-5	378	PCM1.378.S.1	PCM1	0.00199097	0.99773	0.999606
Q14247;Q14247-3;Q14247-2;H0YCD9;H0YEV2	CTTN	1.72925	0.0301768	0.833569			A0A5H1ZRS1;Q15154-5;E7EV93;E9PGW9;Q15154-3;Q15154;Q15154-2	Q15154-5	384	PCM1.384.S.1	PCM1	0.259497	0.742619	0.983202
Q9P2B4;B1AMN7	CTTNBP2NL	-0.00836984	0.991555	0.999836			A0A5H1ZRS1;Q15154-5;E7EV93;E9PGW9;Q15154-3;Q15154;Q15154-2	Q15154-5	356	PCM1.356.S.1	PCM1	-0.421959	0.510143	0.949966
Q7Z7A3	CTU1	0.246392	0.629207	0.9449			A0A5H1ZRS1;Q15154-5;H0YBA1;Q15154;Q15154-2	Q15154-5	1435	PCM1.1435.S.1	PCM1	1.17216	0.0814303	0.879668
H3BSW6;Q2VPK5;Q2VPK5-5;Q2VPK5-3;H3BPG4;H3BNM3	CTU2	0.69374	0.136697	0.869233			A0A5H1ZRS1;Q15154-5;H0YBA1;Q15154;Q15154-2	Q15154-5	1722	PCM1.1722.S.1	PCM1	-1.17553	0.0246843	0.864593
Q13616;A0A590UJ50;A0A590UJ21;A0A590UJR3;A0A0C4DGX4;A0A590UK34;A0A590UJ56;A0A590UJC4;A0A590UJA0;A0A590UJM8;A0A590UJ97;A0A590UJ59;K7EKM2;A0A286YF31;Q8NI38-2	CUL1	0.132392	0.617065	0.94451			A0A5H1ZRS1;Q15154-5;E7EV93;E9PGW9;Q15154-3;Q15154;Q15154-2	Q15154-5	119	PCM1.119.S.1	PCM1	-0.159963	0.824442	0.988886
A0A0A0MTN0;Q13617;Q13617-2;Q5T2B5;Q5T2B7	CUL2	-0.200807	0.466973	0.925306			A0A5H1ZRS1;Q15154-5;Q15154;Q15154-2	Q15154-5	779	PCM1.779.S.1	PCM1	-0.500585	0.392066	0.927909
Q13618;Q13618-2;Q13618-3;A0A087WTG3;H7C399;A0A087X1R9	CUL3	-0.0938409	0.76494	0.973854			A0A5H1ZRS1;Q15154-5;H0YBA1;Q15154;Q15154-2	Q15154-5	1304	PCM1.1304.S.1	PCM1	0.180914	0.817026	0.988886
Q13619;A0A0A0MR50;Q13619-2;A0A087WWN2	CUL4A	0.439383	0.301264	0.887639			A0A5H1ZRS1;Q15154-5;Q15154;Q15154-2	Q15154-5	960	PCM1.960.S.1	PCM1	-0.0329247	0.956897	0.997346
K4DI93	CUL4B	-0.320349	0.469111	0.926472			A0A5H1ZRS1;Q15154-5;H0YBA1;Q15154	Q15154-5	1335	PCM1.1335.S.1	PCM1	0.694156	0.388764	0.927413
Q93034;H0YCA0;E9PP19	CUL5	0.285618	0.488972	0.929787			A0A5H1ZRS1;Q15154-5;H0YBA1;Q15154;Q15154-2	Q15154-5	1760	PCM1.1760.S.1	PCM1	-0.415831	0.3784	0.925431
A0A669KBH4;Q14999;Q14999-2;A0A669KB95;A0A669KAU7	CUL7	0.535217	0.610917	0.94451			A0A5H1ZRS1;Q15154-5;Q15154;Q15154-2	Q15154-5	1186	PCM1.1186.S.1	PCM1	0.251914	0.658241	0.972075
Q8IWT3;E9PEZ1;Q8IWT3-3	CUL9	-0.548249	0.206521	0.875935			A0A5H1ZRS1;Q15154-5;Q15154;Q15154-2	Q15154-5	1187	PCM1.1187.S.1	PCM1	0.365832	0.42889	0.936624
Q96C57;F5H7W8;G5EA44;E7ENF1;F5H3K2;F5H8B7;H0YGK4	CUSTOS	0.549858	0.152855	0.875935			A0A5H1ZRS1;Q15154-5;Q15154;Q15154-2	Q15154-5	1188	PCM1.1188.S.1	PCM1	0.361128	0.314789	0.91556
O60888-3;O60888;O60888-2;C9IZG4;C9IZQ5	CUTA	-0.184316	0.673295	0.956208			A0A5H1ZRS1;Q15154-5;Q15154;Q15154-2	Q15154-5	861	PCM1.861.S.1	PCM1	0.483859	0.325335	0.91556
Q9NTM9;A0A0B4J226;Q5TCZ7	CUTC	0.31872	0.480554	0.927043			A0A5H1ZRS1;Q15154-5;Q15154;Q15154-2	Q15154-5	872	PCM1.872.S.1	PCM1	0.0437174	0.8991	0.993936
P39880-3;P39880;P39880-4;P39880-2;A0A2R8Y852;P39880-5;A0A2R8YDI1;P39880-6;A0A2R8Y8D0;O14529	CUX1	-0.351621	0.224328	0.875935			A0A5H1ZRS1;Q15154-5;E7EV93;E9PGW9;Q15154-3;Q15154;Q15154-2	Q15154-5	65	PCM1.65.S.1	PCM1	0.0309291	0.927913	0.994632
Q13948;Q13948-2;Q13948-10;P39880-9;Q13948-9	CUX1	0.038378	0.912871	0.993242			A0A5H1ZRS1;Q15154-5;H0YBA1;Q15154;Q15154-2	Q15154-5	1927	PCM1.1927.S.1	PCM1	0.41342	0.467065	0.944591
Q9P013	CWC15	-0.0760413	0.773033	0.974603			A0A5H1ZRS1;Q15154-5;Q15154;Q15154-2	Q15154-5	816	PCM1.816.S.1	PCM1	0.40414	0.246313	0.900753
Q9HCG8;B7WP74	CWC22	-0.644074	0.0389939	0.833569			A0A5H1ZRS1;Q15154-5;Q15154;Q15154-2	Q15154-5	1229	PCM1.1229.S.1	PCM1	-0.0514771	0.954815	0.997346
Q9NXE8;A0A087WY60;Q9NXE8-2	CWC25	-0.150175	0.644796	0.9503			A0A5H1ZRS1;Q15154-5;Q15154;Q15154-2	Q15154-5	1231	PCM1.1231.S.1	PCM1	0.0187408	0.976102	0.998722
Q6UX04;Q6UX04-2;D6REK3	CWC27	-0.11359	0.705716	0.961745			A0A5H1ZRS1;Q15154-5;Q15154;Q15154-2	Q15154-5	991	PCM1.991.S.1	PCM1	-0.385906	0.607825	0.964614
Q69YN2;Q69YN2-3;A0A286YF56;Q69YN2-2;A0A0S2Z5Q6;A0A286YEP9	CWF19L1	0.263326	0.341707	0.897483			A0A5H1ZRS1;Q15154-5;E7EV93;E9PGW9;Q15154-3;Q15154;Q15154-2	Q15154-5	93	PCM1.93.S.1	PCM1	-0.0721661	0.861373	0.991292
Q2TBE0;Q2TBE0-2;H7C3G7;Q2TBE0-3;H0YE03	CWF19L2	-0.0754387	0.834671	0.98331			A0A5K1VW70;P98198;P98198-3	P98198	1193	ATP8B2.1193.S.1	ATP8B2	0.00500873	0.995508	0.999468
Q8TB03;Q8TB03-2;Q8TB03-3	CXorf38	0.0214305	0.951491	0.994091			A0A5K1VW70;P98198;P98198-3	P98198	1169	ATP8B2.1169.S.1	ATP8B2	-0.648831	0.233084	0.897334
Q9H5V9;Q9H5V9-3;Q9H5V9-2	CXorf56	0.406999	0.284272	0.881708			A0A5K1VW70;P98198;P98198-3	P98198	1170	ATP8B2.1170.S.1	ATP8B2	-0.505589	0.596088	0.96196
Q9P0U4;Q9P0U4-2;K7EQ21;K7EKZ6	CXXC1	0.176665	0.609826	0.944363			A0A5K1VW70;P98198;P98198-3	P98198	1175	ATP8B2.1175.S.1	ATP8B2	0.707792	0.198723	0.894377
J9JIF5;Q9H2H0	CXXC4	-0.713782	0.373755	0.90022			A0A5K1VW70;P98198;P98198-3	P98198	1181	ATP8B2.1181.S.1	ATP8B2	0.511398	0.397551	0.929463
Q7LFL8;Q7LFL8-2;D6RBE0;E7EVI8;D6RDY2;E7EV55;D6R966;D6RHG9;D6RHC6;D6RIR8;D6R9V1;D6RCN9	CXXC5	0.28008	0.444011	0.920023			A0A5K1VW70;P98198;P98198-3	P98198	1183	ATP8B2.1183.S.1	ATP8B2	1.4205	0.105412	0.879668
P00167-2;P00167;P00167-3;J3KNC7	CYB5A	-1.48329	0.0295918	0.833569			A0A5K1VW70;P98198;P98198-3	P98198	1187	ATP8B2.1187.S.1	ATP8B2	-0.82493	0.294266	0.91455
D6RFH4;H3BUX2;O43169;J3QR91	CYB5B	-0.718182	0.277865	0.880218			A0A5S6SZ32;Q96LW4-2;Q96LW4	Q96LW4-2	255	PRIMPOL.255.S.1	PRIMPOL	-0.370987	0.508957	0.949966
Q9UHQ9;H7C0R7	CYB5R1	-0.755644	0.133727	0.869233			Q13620-1;A0A669KAX4;A0A669KAU9;K4DI93;Q13620	Q13620-1	128	CUL4B.128.S.1	CUL4B	0.545319	0.247552	0.901464
Q6BCY4;Q6BCY4-2;E9PMI2;E9PIV9;E9PQW2;E9PRM4	CYB5R2	-0.54047	0.265299	0.876232			Q13620-1;A0A669KAX4;A0A669KAU9	Q13620-1	10	CUL4B.10.S.1	CUL4B	-0.720049	0.2808	0.909342
P00387-2;P00387;P00387-3;B1AHF3	CYB5R3	-0.503801	0.284442	0.881708			Q13620-1;A0A669KAX4;A0A669KAU9;K4DI93;Q13620	Q13620-1	175	CUL4B.175.S.1	CUL4B	-1.57944	0.0155074	0.864593
Q7L1T6;A0A0A0MRM6	CYB5R4	-0.2028	0.670926	0.955597			O60716;A0A669KB05;O60716-2;O60716-3;O60716-5;C9JZR2;A0A669KB62;O60716-4;O60716-6;O60716-7;O60716-8;O60716-19;O60716-17;O60716-18;O60716-21;O60716-22;O60716-23;O60716-24;O60716-20;O60716-25;O60716-26;O60716-27;O60716-29;O60716-28;O60716-30;O60716-31;O60716-32;E9PKY0;O60716-13;O60716-11;O60716-10;O60716-9;O60716-16;O60716-15;O60716-14;O60716-12	O60716	349	CTNND1.349.S.1	CTNND1	0.992741	0.372632	0.924604
P13498;H3BR52;H3BPX1;H3BNP7	CYBA	0.778842	0.232208	0.875935			O60716;A0A669KB05;O60716-2;O60716-3;O60716-5;C9JZR2;A0A669KB62;O60716-4;O60716-6;O60716-7;O60716-8;O60716-19;O60716-17;O60716-18;O60716-21;O60716-22;O60716-23;O60716-24;O60716-20;O60716-25;O60716-26;O60716-27;O60716-29;O60716-28;O60716-30;O60716-31;O60716-32;E9PKY0;O60716-13;O60716-11;O60716-10;O60716-9;O60716-16;O60716-15;O60716-14;O60716-12	O60716	352	CTNND1.352.S.1	CTNND1	-0.760136	0.567634	0.956807
P04839;Q5H9D4;Q9Y5S8-2;Q9Y5S8-3;Q9Y5S8	CYBB	-1.21944	0.103604	0.858784			O60716;A0A669KB05;O60716-2;O60716-3;O60716-5;C9JZR2;A0A669KB62;O60716-4;O60716-6;O60716-7;O60716-8;O60716-19;O60716-17;O60716-18;O60716-21;O60716-22;O60716-23;O60716-24;O60716-20;O60716-25;O60716-26;O60716-27;O60716-29;O60716-28;O60716-30;O60716-31;O60716-32;H0YC95;O60716-13;O60716-11;O60716-10;O60716-9;O60716-16;O60716-15;O60716-14;O60716-12	O60716	920	CTNND1.920.S.1	CTNND1	-0.301172	0.682722	0.97728
Q9BQA9-2;Q9BQA9;J3QKS6;J3QRG5;J3KSJ5;J3KTF4;J3QRZ2;J3QLB7;H0Y2X1;J3QS53;J3QKZ6;J3QQQ4;J3KTI1;J3KSB6;J3KS78	CYBC1	-0.0915494	0.864259	0.987637			A0A669KB10;A0A669KBG8;Q92538-3;Q92538-2;Q92538	Q92538-3	1776	GBF1.1776.S.1	GBF1	0.292999	0.679617	0.975799
Q53TN4-3;Q53TN4	CYBRD1	-0.0760843	0.91209	0.993242			A0A669KB10;A0A669KBG8;Q92538-3;Q92538-2;Q92538	Q92538-3	1777	GBF1.1777.S.1	GBF1	-0.439488	0.394703	0.927909
P08574	CYC1	-0.659242	0.251865	0.875935			A0A669KB10;A0A669KBG8;Q92538-3;Q92538-2;Q92538	Q92538-3	1780	GBF1.1780.S.1	GBF1	-0.0339656	0.927928	0.994632
C9JFR7;P99999;CON__P62894	CYCS	0.0909588	0.876963	0.987996			A0A669KB10;A0A669KBG8;Q92538-3;Q92538-2;Q92538	Q92538-3	224	GBF1.224.S.1	GBF1	0.071789	0.879105	0.991749
Q7L576;A0A0G2JR96;A0A0G2JQT1;Q7L576-2;Q7L576-3;A0A0G2JRX2;A0A087WU52;A0A0G2JRV9;A0A087WWL1;H0YL50;A0A0G2JQH3;A0A087WVZ5	CYFIP1	-0.148883	0.711402	0.962258			A0A669KB10;A0A669KBG8;Q92538-3;Q92538-2;Q92538	Q92538-3	388	GBF1.388.S.1	GBF1	0.926403	0.237542	0.898596
E7EVJ5;Q96F07-2;E7EW33;A0A087WWZ1;A0A087WTQ3;A0A087WVE1;A0A087WZL7;A0A087WV63;A0A0G2JRF5;A0A087WWY5	CYFIP2	-0.481866	0.317257	0.893121			A0A669KB10;A0A669KBG8;Q92538-3;Q92538-2;Q92538	Q92538-3	389	GBF1.389.S.1	GBF1	0.391945	0.656336	0.97195
E9PJD7;Q6ZMK1-2;Q6ZMK1;E9PQ42;Q6ZMK1-4	CYHR1	0.0928165	0.722454	0.964622			A0A669KB10;A0A669KBG8;Q92538-3;Q92538-2;Q92538	Q92538-3	1318	GBF1.1318.S.1	GBF1	1.44645	0.0179455	0.864593
Q9NQC7-2;Q9NQC7;J3KRR7;H3BS09;H3BSW9;J3QKR2;H3BPZ5	CYLD	0.24095	0.693945	0.96045			A0A669KB10;A0A669KBG8;Q92538-3;Q92538-2;Q92538	Q92538-3	662	GBF1.662.S.1	GBF1	0.42554	0.31618	0.91556
E9PHG5;Q6UW02;Q6UW02-2;C9J8K7;Q8WZ13;F8WBE2	CYP20A1	-0.261656	0.613186	0.94451			A0A669KB10;A0A669KBG8;Q92538-3;Q92538-2;Q92538	Q92538-3	1769	GBF1.1769.S.1	GBF1	0.526075	0.162184	0.890902
P51589;A0A3B3IT99;A0A3B3IU95	CYP2J2	-0.335486	0.704246	0.961745			A0A669KB29;K7EQZ1;K7EJR0;Q9P0U4;Q9P0U4-2;K7EQ21	Q9P0U4	100	CXXC1.100.S.1	CXXC1	-0.0547618	0.887261	0.992335
Q6VVX0;E9PJT9	CYP2R1	2.04205	0.0214858	0.833569			A0A669KB29;K7EQZ1;K7EJR0;A0A669KB50;Q9P0U4;Q9P0U4-2;K7EQ21	Q9P0U4	6	CXXC1.6.S.1	CXXC1	-0.206231	0.368953	0.924373
Q08477;Q08477-2;V9GYP6	CYP4F3	-0.124008	0.793998	0.979186			A0A669KB29;K7EQZ1;Q9P0U4;Q9P0U4-2;K7EQ21;K7EKZ6	Q9P0U4	248	CXXC1.248.S.1	CXXC1	-0.112656	0.823558	0.988886
A0A0C4DFL7;Q16850;Q16850-2;H7C0D0	CYP51A1	0.105868	0.829368	0.98331			A0A669KB77;P11137-3;P11137	P11137-3	1151	MAP2.1151.S.1	MAP2	0.423774	0.706709	0.978443
Q9H0Q0;C9IYV6;C9JPE5	CYRIA	0.72719	0.43879	0.919141			A0A669KB77;P11137-3;P11137;P11137-2;P11137-4	P11137-3	1778	MAP2.1778.S.1	MAP2	-0.104626	0.853411	0.989866
Q9NUQ9;E5RI16;E5RJL8;E5RJE1;E5RIR8;E5RGI7;A0A1W2PRQ0;A0A087X178;E5RFS4;E5RHU5;E5RK61;E5RK81;E5RH75	CYRIB	-0.386074	0.377662	0.90104			A0A669KB77;P11137-3;P11137;P11137-2;P11137-4	P11137-3	1786	MAP2.1786.S.1	MAP2	0.209231	0.857005	0.990244
Q15438-2;Q15438;Q15438-3;K7EJN5	CYTH1	0.148171	0.731746	0.966242			A0A669KB77;P11137-3;P11137;E7EV03	P11137-3	281	MAP2.281.S.1	MAP2	0.438221	0.623695	0.967245
A0A0D9SFG6;Q99418-2;Q99418;G5E9B7;F8W8E2;A0A286YF81;M0QZ92	CYTH2	0.381433	0.35334	0.90022			A0A669KB77;P11137-3;P11137	P11137-3	1349	MAP2.1349.S.1	MAP2	-0.0140107	0.986779	0.999468
Q9UIA0;B1AHH4;B1AHH5;B1AHH6;H0Y724;REV__A0A2R8Y7M0;REV__P82094;REV__P82094-2	CYTH4	-0.0440572	0.892547	0.98966			A0A669KB77;P11137-3;P11137;P11137-2;P11137-4	P11137-3	1551	MAP2.1551.S.1	MAP2	0.237218	0.776078	0.985291
O60759;O60759-2;C9JSM2;C9JRF8;C9JNN8;F8WF61	CYTIP	-0.380563	0.577615	0.941824			A0A669KB77;P11137-3;P11137;P11137-2;P11137-4	P11137-3	1723	MAP2.1723.S.1	MAP2	0.0309745	0.987686	0.999468
Q9NWV4	CZIB	0.205139	0.635195	0.947104			A0A669KB77;P11137-3;P11137	P11137-3	829	MAP2.829.S.1	MAP2	-0.201936	0.785898	0.98721
Q8N465;G5E9E8;B5MCV2;Q8N465-3;H7C021;F8WCF9;H7C3L2;H7C0N1	D2HGDH	-0.295514	0.44276	0.919575			A0A669KB77;P11137-3;P11137;P11137-2;P11137-4;H7BZB9	P11137-3	1536	MAP2.1536.S.1	MAP2	0.120212	0.867671	0.99145
Q9Y4D1;Q9Y4D1-2;Q9Y4D1-3	DAAM1	0.880468	0.0389541	0.833569			A0A669KB77;P11137-3;P11137;P11137-2;P11137-4	P11137-3	1630	MAP2.1630.S.1	MAP2	-0.299418	0.713119	0.979087
P98082;P98082-3;P98082-2;D6RFF7;D6RIA5;D6REB1;D6RGZ1	DAB2	0.636378	0.186456	0.875935			A0A669KB77;P11137-3;P11137;P11137-2;P11137-4	P11137-3	1649	MAP2.1649.S.1	MAP2	0.573401	0.56479	0.956807
F5GXX5;P61803;F5H895;A0A0B4J239	DAD1	-0.0992469	0.838277	0.98331			A0A669KB77;P11137-3;P11137;P11137-2;P11137-4	P11137-3	1738	MAP2.1738.S.1	MAP2	-0.586142	0.561736	0.956807
Q14118	DAG1	0.466488	0.350761	0.90022			A0A669KB77;P11137-3;P11137;P11137-2	P11137-3	1530	MAP2.1530.S.1	MAP2	-0.30981	0.718826	0.979087
E7ET49;Q8NCG7-2;Q8NCG7-4;Q8NCG7	DAGLB	-0.344139	0.219419	0.875935			A0A669KBG4;B9EGQ5;O95785-4;A0A2R8YFV2;O95785;O95785-2;A0A669KBH9;M0QXA7;A0A669KAV7;O95785-3	O95785-4	701	WIZ.701.S.1	WIZ	0.195338	0.547181	0.955429
C9JA38;Q5D0E6-2;Q5D0E6;A0A096LNZ3;C9JJG6;Q5D0E6-4;Q5D0E6-3	DALRD3	-0.846236	0.442408	0.919575			A0A669KBG4;A0A669KBH9	A0A669KBG4	106	WIZ.106.S.1	WIZ	-0.291858	0.66189	0.972588
P51397;B4DQ75	DAP	0.0990725	0.78796	0.979186			A0A669KBG4;B9EGQ5;O95785-4;A0A2R8YFV2;O95785;A0A669KBH9;M0QXA7;A0A669KAV7;O95785-3	O95785-4	152	WIZ.152.S.1	WIZ	-0.696648	0.374721	0.924604
P51398;P51398-2;P51398-3;V9GZ03;V9GYL9;V9GYJ9;V9GYA7;V9GZ61;V9GY11;V9GYC9;V9GYW1;V9GYJ3;V9GYF7;V9GYL4	DAP3	-0.0785724	0.856621	0.98653			A0A669KBG4;B9EGQ5;O95785-4;A0A2R8YFV2;O95785;O95785-2;A0A669KBH9;M0QXA7;A0A669KAV7;O95785-3	O95785-4	664	WIZ.664.S.1	WIZ	0.0181177	0.98303	0.99902
P53355;P53355-3;P53355-4;P53355-2;F8WCQ3	DAPK1	-0.656282	0.412183	0.907892			A0A669KBG4;B9EGQ5;O95785-4;A0A2R8YFV2;O95785;A0A669KBH9;M0QXA7;A0A669KAV7;O95785-3	O95785-4	166	WIZ.166.S.1	WIZ	0.711284	0.116919	0.879668
Q9UIK4;Q9UIK4-2;H0YMK1;H0YLP5	DAPK2	-0.0292369	0.937605	0.99377			A0A669KBG4;B9EGQ5;O95785-4;A0A2R8YFV2;O95785;A0A669KBH9;M0QXA7;A0A669KAV7;O95785-3	O95785-4	167	WIZ.167.S.1	WIZ	0.71704	0.0509323	0.868812
O43293;O43293-2;M0QYW5;M0R0D0	DAPK3	-1.64263	0.0366729	0.833569			A0A669KBG4;B9EGQ5;O95785-4;A0A2R8YFV2;O95785;O95785-2;A0A669KBH9;M0QXA7;A0A669KAV7;O95785-3	O95785-4	330	WIZ.330.S.1	WIZ	-0.0563174	0.901482	0.993936
Q9UN19;J3KNB3;Q9UN19-2	DAPP1	0.285588	0.634661	0.946977			A0A669KBG4;B9EGQ5;O95785-4;A0A2R8YFV2;O95785;A0A669KBH9;M0QXA7;A0A669KAV7;O95785-3	O95785-4	180	WIZ.180.S.1	WIZ	0.924378	0.103823	0.879668
C9JLC1;C9J7S3;C9JQM9	DARS1	-1.03702	0.318759	0.893121			A0A669KBG4;B9EGQ5;O95785-4;A0A2R8YFV2;O95785;A0A669KBH9;M0QXA7;A0A669KAV7;O95785-3	O95785-4	196	WIZ.196.S.1	WIZ	-0.175401	0.66622	0.973453
P14868;H7BZ35;H7C278	DARS1	0.333567	0.231103	0.875935			A0A669KBG4;B9EGQ5;O95785-4;A0A2R8YFV2;O95785;A0A669KBH9;M0QXA7;A0A669KAV7;O95785-3	O95785-4	201	WIZ.201.S.1	WIZ	-0.472851	0.251671	0.901711
Q6PI48;A0A3B3ISK7;A0A3B3IT01;A0A3B3ITS3;A0A3B3IS54;A0A3B3IS01;A0A3B3ITK9;A0A3B3IT89	DARS2	-0.476204	0.343913	0.897623			A0A669KBG4;B9EGQ5;O95785-4;A0A669KBH9;M0QXA7;A0A669KAV7;O95785-3	O95785-4	15	WIZ.15.S.1	WIZ	0.929417	0.184851	0.894138
Q9UER7;Q9UER7-3;Q9UER7-2;Q9UER7-4;Q9UER7-5;A0A0G2JJZ4;Q4VX54	DAXX	-0.142134	0.697766	0.960489			A0A669KBG4;B9EGQ5;O95785-4;A0A669KBH9;M0QXA7;A0A669KAV7;O95785-3	O95785-4	30	WIZ.30.S.1	WIZ	0.503524	0.16823	0.892645
A0A0A0MSR9;A0A0A0MSS9;E9PBY2;E7EU38;A0A140T8Y1;E7ENA5;I3L0B6;A0A087X2D7;E7ENA6;E7ERQ6;E7EU39;E7ETR3;Q9NR90;Q13117-2;Q9NR90-2;Q13117-3;Q13117;Q86SG3;Q86SG3-2;Q9NQZ3-2;Q9NQZ3	DAZ1	1.03313	0.485281	0.928839			A0A669KBM4;H0YLX2;Q2KHR2-2;Q2KHR2	Q2KHR2-2	225	RFX7.225.S.1	RFX7	-0.341628	0.41855	0.934268
K7EQ55;K7EK33;Q96EP5;Q96EP5-2;K7EQ02	DAZAP1	-0.0443972	0.897184	0.990666			A0A669KBM4;H0YLX2;Q2KHR2-2;Q2KHR2	Q2KHR2-2	424	RFX7.424.S.1	RFX7	-0.071587	0.825857	0.988886
Q15038-2	DAZAP2	-1.14005	0.0405634	0.833903			A0A669KBM4;H0YLX2;Q2KHR2-2;Q2KHR2	Q2KHR2-2	1081	RFX7.1081.S.1	RFX7	-0.195894	0.621595	0.967166
F8VUW5;Q15038-3;Q15038-6;Q15038;Q15038-4	DAZAP2	0.325916	0.474586	0.927043			A0A669KBM4;H0YLX2;Q2KHR2-2;Q2KHR2	Q2KHR2-2	282	RFX7.282.S.1	RFX7	-0.400366	0.255836	0.903171
P07108;B8ZWD1;A0A0A0MTI5;P07108-3;P07108-2;P07108-4;P07108-5	DBI	-0.179839	0.667064	0.955152			A0A669KBM4;H0YLX2;Q2KHR2-2;Q2KHR2	Q2KHR2-2	1225	RFX7.1225.S.1	RFX7	-0.0300469	0.952442	0.997319
Q16643;Q16643-2;Q16643-3;D6R9W4;D6R9Q9;D6RFI1	DBN1	1.22903	0.260571	0.875935			A0A669KBM4;H0YLX2;Q2KHR2-2;Q2KHR2	Q2KHR2-2	1128	RFX7.1128.S.1	RFX7	-0.223693	0.579154	0.957584
Q9UJU6-2;B4DDD6;Q9UJU6-6;Q9UJU6-4	DBNL	-0.123697	0.838594	0.98331			A0A669KBM4;H0YLX2;Q2KHR2-2;Q2KHR2	Q2KHR2-2	202	RFX7.202.S.1	RFX7	-0.00655007	0.988924	0.999468
Q9UJU6;H0Y5J4;Q9UJU6-5;F8WBG8;F8WC20;F8WBB2;F8WFE1;F2Z2V3;F8WB73;F8WCK3;F2Z3E3;H7C111	DBNL	-0.289992	0.493835	0.929787			A0A6E1W9L1;Q9H5J0	Q9H5J0	549	ZBTB3.549.S.1	ZBTB3	0.536842	0.330768	0.91556
Q9UK59;F8WAY1	DBR1	-0.0343904	0.909692	0.993242			A0A6E1W9L1;Q9H5J0	Q9H5J0	362	ZBTB3.362.S.1	ZBTB3	-0.253242	0.388106	0.927397
P11182;Q5VVL7	DBT	0.0672018	0.894655	0.98966			A0A6E1WJ75;Q86U70;Q86U70-2;Q86U70-3	Q86U70	302	LDB1.302.S.1	LDB1	-0.0859836	0.880608	0.991749
Q9Y4B6;Q9Y4B6-2;Q9Y4B6-3	DCAF1	-0.483601	0.229193	0.875935			A0A6E1WJ75;Q86U70;Q86U70-2;Q86U70-3	Q86U70	294	LDB1.294.S.1	LDB1	-0.789857	0.104248	0.879668
Q5QP82;A0A0A0MQT4	DCAF10	0.434611	0.296074	0.886149			A0A6E1WJ75;Q86U70;Q86U70-2	Q86U70	410	LDB1.410.S.1	LDB1	-0.0479272	0.915074	0.994632
Q8TEB1-2;H0YN92;H0YM86;H0YLH4;H0YMN6;H0YN21	DCAF11	0.847247	0.113807	0.861516			A0A6I8PIV1;Q9P2J5;B4DER1;A0A6I8PIT3;A0A6I8PRS0;Q9P2J5-2;A0A6I8PLB8;A0A6I8PL42;A0A6I8PS05;A0A6I8PLB3;A0A6I8PIP7;Q9P2J5-3	Q9P2J5	720	LARS1.720.S.1	LARS1	-0.0905497	0.824051	0.988886
A0A087WT20;Q9NV06;B3KME9;E5RHM4;A0A087X1F8;Q9NV06-2	DCAF13	-0.113834	0.773361	0.974626			A0A6I8PRS5;Q8N954	Q8N954	117	GPATCH11.117.S.1	GPATCH11	-0.267272	0.712674	0.979087
Q9NXF7	DCAF16	0.437939	0.135675	0.869233			A0A6I8PRS5;Q8N954;Q8N954-2	Q8N954	141	GPATCH11.141.S.1	GPATCH11	-1.71497	0.085664	0.879668
Q96JK2-3;Q96JK2;Q96JK2-2;Q8TBB7	DCAF5	0.349715	0.472381	0.927043			A0A6I8PRS5;Q8N954	Q8N954	76	GPATCH11.76.S.1	GPATCH11	-1.28441	0.1925	0.894377
Q58WW2;Q58WW2-2;Q58WW2-4;Q58WW2-3;F2Z305	DCAF6	0.041793	0.925603	0.99377			I3L1H5;A0A6Q8JGF9;Q9BZG8;Q9BZG8-3;Q9BZG8-2	Q9BZG8	212	DPH1.212.S.1	DPH1	0.100624	0.881973	0.991749
P61962;A0A087WWI6;P61962-2	DCAF7	-0.177967	0.479794	0.927043			A0A6Q8KRG2;Q08379;B7ZC06;H0Y7B8	Q08379	273	GOLGA2.273.S.1	GOLGA2	-0.0615145	0.870198	0.991643
Q5TAQ9;V9GY54;Q5TAQ9-2;Q5TAQ8;V9GYQ9;V9GZ39;V9GYZ9;Q5TAQ6;Q5TAQ7;Q5TAQ5	DCAF8	0.174358	0.675157	0.957221			A0A6Q8KRG2;Q08379;A0A1W2PQY5;Q08379-2	Q08379	540	GOLGA2.540.S.1	GOLGA2	-0.380712	0.248859	0.901711
K7ESP4;Q8WVC6;Q8WVC6-2	DCAKD	-0.374308	0.357268	0.90022			A0A6Q8PGV6;A0A6Q8PEY3;I3L3G9;I3L522;A0A0J9YY14;I3L2R3;A0A6Q8PG46;Q9NXR1-1;Q9NXR1;I3L2R9;I3L2T8;I3L533	Q9NXR1-1	231	NDE1.231.S.1	NDE1	-0.38263	0.279646	0.909342
P81605;P81605-2	DCD	-0.0518317	0.945695	0.99377			Q96S66;A0A6Q8PEZ7;A0A6Q8PHQ1;A0A6Q8PG30;Q96S66-2;A0A6Q8PGA4;A0A6Q8PG75;Q96S66-3;A0A6Q8PG14;A0A6Q8PFF7;Q96S66-4	Q96S66	438	CLCC1.438.S.1	CLCC1	-0.159458	0.741725	0.983202
D6RFG8;P27707;D6RCP9;D6RG38	DCK	-0.998785	0.111814	0.861516			Q96S66;A0A6Q8PEZ7;A0A6Q8PHQ1;A0A6Q8PG30;Q96S66-2;A0A6Q8PGA4;A0A6Q8PG75;Q96S66-3;A0A6Q8PG14;A0A6Q8PFF7;Q96S66-4	Q96S66	464	CLCC1.464.S.1	CLCC1	0.111638	0.894213	0.9932
O15075;O15075-2;Q5VZY9;O15075-4;O15075-3;A0A1B0GWD1;A8K340;O43602-2;O43602	DCLK1	0.439123	0.654866	0.953056			A0A6Q8PHG4;A0A6Q8PF18;A0A6Q8PFL9;Q9C040;A0A6Q8PFM2;A0A6Q8PHP4;A0A0J9YX34;A0A6Q8PFI4;A0A6Q8PH06;A0A6Q8PG16;A0A6Q8PFB0;Q9C040-2;A0A6Q8PF63;A0A6Q8PGG4;A0A6Q8PF74;A0A6Q8PEY7;A0A6Q8PFX3;A0A6Q8PHE9;A0A6Q8PHR6;A0A6Q8PFS5;C9J084;A0A6Q8PGL5;A0A6Q8PFV0;A0A6Q8PG79;A0A6Q8PGE9;A0A6Q8PF82;A0A6Q8PGR7;A0A6Q8PFE3;A0A6Q8PHG3	Q9C040	456	.456.S.1		-0.261929	0.833734	0.988886
Q8N568;Q8N568-3;Q8N568-2;G5E9L9;A0A0U1RR70	DCLK2	0.241538	0.831715	0.98331			A0A6Q8PHG4;A0A6Q8PF18;A0A6Q8PFL9;Q9C040;A0A6Q8PFM2;A0A6Q8PHP4;A0A0J9YX34;A0A6Q8PFI4;A0A6Q8PH06;A0A6Q8PG16;A0A6Q8PFB0;Q9C040-2;A0A6Q8PF63;A0A6Q8PGG4;A0A6Q8PF74;A0A6Q8PEY7;A0A6Q8PFX3;A0A6Q8PHE9;A0A6Q8PHR6;A0A6Q8PFS5;C9J084;A0A6Q8PGL5;A0A6Q8PFV0;A0A6Q8PG79;A0A6Q8PGE9;A0A6Q8PF82;A0A6Q8PGR7;A0A6Q8PFE3;A0A6Q8PHG3	Q9C040	428	.428.S.1		-0.225669	0.755332	0.984466
Q96SD1-2;Q96SD1-3;Q96SD1;B3KSJ7;Q96SD1-4;X6RJV5;X6R9W9	DCLRE1C	-0.620908	0.133038	0.869233			A0A6Q8PHN8;A0A6Q8PF61;A0A6Q8PGS3;A0A6Q8PF96;Q1MSJ5-2;A0A6Q8PGI0;Q1MSJ5-1;Q1MSJ5	Q1MSJ5-2	540	CSPP1.540.S.1	CSPP1	0.0502172	0.938824	0.995839
Q9NPI6;Q9NPI6-2;A0A087WT55;A0A087WVE6;A0A087WXD0	DCP1A	0.0886988	0.781245	0.976737			A0A6Q8PHN8;A0A6Q8PF61;A0A6Q8PGS3;A0A6Q8PF96;Q1MSJ5-2;A0A6Q8PGI0;Q1MSJ5-1;Q1MSJ5	Q1MSJ5-2	521	CSPP1.521.S.1	CSPP1	-0.558317	0.0675597	0.879668
Q8IZD4;Q8IZD4-2;F5H4R4;B4DVJ6	DCP1B	0.0797048	0.869391	0.98784			A0A6Q8PHN8;A0A6Q8PF61;A0A6Q8PGS3;Q1MSJ5-2;Q1MSJ5-1;Q1MSJ5	Q1MSJ5-2	130	CSPP1.130.S.1	CSPP1	-0.627799	0.450458	0.941775
Q8IU60;Q8IU60-2;B7Z3U5;A0A6Q8PGL6	DCP2	0.102432	0.79713	0.979186			A0A6Q8PFA6;A0A6Q8PH57;O00139-2	O00139-2	101	KIF2A.101.S.1	KIF2A	0.0205557	0.970511	0.998106
Q96C86;A0A3B3ITF0	DCPS	0.781307	0.0494972	0.849076			A0A6Q8PFA6;A0A6Q8PH57;O00139-2;D6RD93;O00139;O00139-4;A0A6Q8PG37;O00139-1;O00139-5;A0A6Q8PGH7;D6R9M0;A0A6Q8PGG1	O00139-2	73	KIF2A.73.S.1	KIF2A	-0.091307	0.914693	0.994632
P32321-2;P32321;D6RBJ9;D6R9S0;D6RBN2;D6RC36;D6RAR9;D6RAD7	DCTD	-0.37627	0.490024	0.929787			A0A6Q8PFE4	A0A6Q8PFE4	17	ACTB.17.S.1	ACTB	0.126483	0.709988	0.978793
Q14203-3;E7EX90;Q14203-4;Q14203;Q14203-6;Q14203-5;Q14203-2;Q6AWB1;E7EWF7;C9JJD0;E9PCY0;C9JKG6;C9JJN7;C9JZA4;C9JTE5;C9J1B7;C9JUI8	DCTN1	0.0539608	0.87	0.98784			A0A6Q8PFE4;P60709;E7EVS6;A0A2R8YFE2;P63261;P68032;P63267;P68133;P62736;A6NL76;P63267-2	P60709	323	ACTG1.323.S.1	ACTG1	0.0381921	0.918325	0.994632
Q13561;Q13561-3;Q13561-2;F8W1I6;H0YI98;F8VW18;F8VX93;F8VRV7;H0YHL1;F8W0U6	DCTN2	0.17148	0.614029	0.94451			A0A6Q8PFE4;A5A3E0;P0CG38;P0CG39;P60709;A0A2R8YFE2;P63261;Q6S8J3;Q9BYX7	A5A3E0	1068	ACTG1.1068.S.1	ACTG1	0.240662	0.552626	0.956584
O75935;O75935-3;X6RCK5;X6RLR1;X6RA56;O75935-2;A0A0A0MRV8	DCTN3	0.0223962	0.946415	0.99377			A0A6Q8PFE6;Q9UKA9;Q9UKA9-2;A0A6Q8PFC0;Q9UKA9-5;B4DI28	Q9UKA9	308	PTBP2.308.S.1	PTBP2	0.215312	0.601342	0.962912
Q9UJW0;Q9UJW0-3;Q9UJW0-2;E5RGG1;H9KVE0;E5RI97;E5RK21	DCTN4	0.193827	0.504419	0.929787			A0A6Q8PFI7;A0A6Q8PGP5;Q96PU5-6;A0A6Q8PHJ5;Q96PU5-9;K7ERN1;Q96PU5;Q96PU5-7;Q96PU5-2;Q96PU5-5;Q96PU5-3;A0A1B0GVY1;Q96PU5-4;A0A6Q8PG51	Q96PU5-6	327	NEDD4L.327.S.1	NEDD4L	-0.505645	0.326778	0.91556
Q9BTE1;H3BR94;Q9BTE1-2;H3BUD2;H3BS05;Q9BTE1-3	DCTN5	0.467079	0.253379	0.875935			A0A6Q8PFI7;A0A6Q8PGP5;Q96PU5-6;A0A6Q8PHJ5;Q96PU5-9;Q96PU5;Q96PU5-7;Q96PU5-2;Q96PU5-5;A0A1B0GVY1;Q96PU5-4	Q96PU5-6	418	NEDD4L.418.S.1	NEDD4L	-0.307451	0.604833	0.964614
O00399;E5RK00;E5RFU3	DCTN6	0.488037	0.143419	0.872686			A0A6Q8PFI7;A0A6Q8PGP5;Q96PU5-6;A0A6Q8PHJ5;Q96PU5-9;Q96PU5;Q96PU5-7;Q96PU5-2;Q96PU5-5;A0A1B0GVY1;Q96PU5-4	Q96PU5-6	420	NEDD4L.420.S.1	NEDD4L	-0.26096	0.684233	0.977471
Q9H773;H3BSA6;H3BPN2	DCTPP1	-1.06877	0.0295155	0.833569			A0A6Q8PFJ0;P02545;P02545-3;P02545-5;P02545-4;A0A0C4DGC5	P02545	599	LMNA.599.S.1	LMNA	1.75452	0.232927	0.897334
Q96GG9;F8WC32	DCUN1D1	1.16531	0.159363	0.875935			A0A6Q8PFJ0;P02545;P02545-3;P02545-5;P02545-4;A0A0C4DGC5	P02545	601	LMNA.601.S.1	LMNA	0.0987186	0.868064	0.99145
C9JVE2;C9J8R4;C9JRU6;C9J0B2;C9JRE2;C9JAV2;H7C216;Q6PH85-2;Q6PH85	DCUN1D1	0.287079	0.432761	0.918172			A0A6Q8PFJ0;P02545;P02545-3;P02545-5;P02545-4;A0A0C4DGC5	P02545	603	LMNA.603.S.1	LMNA	0.405613	0.402126	0.930618
Q8IWE4	DCUN1D3	-0.18915	0.672968	0.956208			A0A6Q8PFJ0;P02545;P02545-3;P02545-5;P02545-4;A0A0C4DGC5	P02545	615	LMNA.615.S.1	LMNA	0.0418969	0.960969	0.997435
Q9BTE7;E9PM04;H0YCN4;E9PLH8;E9PM78;H0YD80;E9PLS2;E9PQV9;H0Y9C5;J3QQL8;H0Y907	DCUN1D5	-0.299342	0.537901	0.936737			A0A6Q8PFJ0;P02545;P02545-3;P02545-5;P02545-4;A0A0C4DGC5	P02545	616	LMNA.616.S.1	LMNA	2.40641	0.144249	0.885288
Q7Z4W1;J3KS22;J3QS36;J3KRZ4;J3QL34;J3KSZ5;J3QS45;J3QRQ2	DCXR	0.922212	0.071125	0.849076			A0A6Q8PFJ0;P02545;P02545-3;P02545-5;P02545-4;A0A0C4DGC5	P02545	619	LMNA.619.S.1	LMNA	0.539221	0.581392	0.958215
Q9BW61	DDA1	0.391524	0.391107	0.90241			A0A6Q8PFJ0;P02545;P02545-3;P02545-5;P02545-4;A0A0C4DGC5	P02545	625	LMNA.625.S.1	LMNA	0.248963	0.846109	0.989468
O94760;B4DYP1;O94760-2	DDAH1	0.253198	0.796722	0.979186			A0A6Q8PFJ0;P02545;P02545-3;P02545-6;A0A6Q8PHQ9;P02545-5;P02545-4;A0A0C4DGC5;P02545-2;Q3BDU5;Q5TCI8	P02545	404	LMNA.404.S.1	LMNA	2.86492	0.0490005	0.868812
O95865;A0A140T971;Q5SSV3;Q5SRR8;H0Y7N1	DDAH2	-0.179669	0.830636	0.98331			A0A6Q8PFJ0;P02545;P02545-3;P02545-6;A0A6Q8PHQ9;P02545-5;P02545-4;A0A0C4DGC5;P02545-2;Q3BDU5;Q5TCI8	P02545	406	LMNA.406.S.1	LMNA	3.99245	0.0828247	0.879668
Q16531;F5GY55;Q16531-2;F5H2L3;F5GZY8;F5GWI0;F5GYG8;F5H198	DDB1	0.180477	0.576063	0.941824			A0A6Q8PFJ0;P02545;P02545-3;P02545-6;A0A6Q8PHQ9;P02545-5;P02545-4;A0A0C4DGC5;P02545-2;Q3BDU5;Q5TCI8	P02545	407	LMNA.407.S.1	LMNA	1.80356	0.137554	0.884405
Q92466;Q92466-4;Q92466-2;Q92466-5;A0A087X0X5;A0A087WW71;Q92466-3;A0A087WV56;A0A087WTQ7;A0A087WYT8	DDB2	1.04492	0.147046	0.874907			A0A6Q8PFJ0;P02545;P02545-3;P02545-6;A0A6Q8PHQ9;A0A6Q8PF80;A0A6Q8PGH0;A0A6Q8PFM1;A0A6Q8PF59;A0A6Q8PFF5;P02545-2;Q3BDU5	P02545	12	LMNA.12.S.1	LMNA	1.45727	0.143034	0.885085
Q8NEL9;A0A087X0H7;Q8NEL9-2;Q8NEL9-4;A0A669KB51;A0A6E1W401;A0A669KAW5;Q8NEL9-3;G3V2P6;A0A669KB64	DDHD1	0.893429	0.0701218	0.849076			A0A6Q8PFJ0;P02545;P02545-3;P02545-6;A0A6Q8PHQ9;A0A6Q8PF80;A0A6Q8PGH0;A0A6Q8PFM1;A0A6Q8PF59;A0A6Q8PFF5;P02545-2;Q3BDU5	P02545	17	LMNA.17.S.1	LMNA	0.845502	0.391825	0.927909
O94830;O94830-2;H0YF17;E9PK57;H0YF30;E9PKE6;H0YE64;E9PIF5;E9PPH8;E9PQY9	DDHD2	0.876597	0.178159	0.875935			A0A6Q8PFJ0;P02545;P02545-3;P02545-6;A0A6Q8PHQ9;A0A6Q8PF80;A0A6Q8PGH0;A0A6Q8PFM1;A0A6Q8PF59;A0A6Q8PFF5;P02545-2;Q3BDU5	P02545	18	LMNA.18.S.1	LMNA	1.31181	0.0498884	0.868812
Q5TDH0;Q5TDH0-3;Q5TDH0-2;H0YII4;H0YI90;Q8WTU0	DDI2	0.463611	0.33195	0.896704			A0A6Q8PFJ0;P02545;P02545-3;P02545-6;A0A6Q8PHQ9;A0A6Q8PF80;A0A6Q8PGH0;A0A6Q8PFM1;A0A6Q8PF59;A0A6Q8PFF5;P02545-2;Q3BDU5	P02545	22	LMNA.22.S.1	LMNA	1.98503	0.0475315	0.868812
A0A0C4DGS1;P39656;P39656-3;P39656-2;U3KQ84	DDOST	-0.347706	0.330924	0.896704			A0A6Q8PFJ0;P02545;P02545-3;P02545-6;A0A6Q8PHQ9;P02545-5;P02545-4;A0A6Q8PF80;A0A6Q8PGH0;P02545-2;Q3BDU5;Q5TCI8	P02545	143	LMNA.143.S.1	LMNA	0.125312	0.908213	0.994632
Q96HY6;Q96HY6-2;A0A0A0MRX2	DDRGK1	-0.591255	0.273904	0.880218			A0A6Q8PFJ0;P02545;P02545-3;P02545-6;A0A6Q8PHQ9;P02545-5;P02545-4;A0A6Q8PF80;P02545-2;Q3BDU5;Q5TCI8	P02545	301	LMNA.301.S.1	LMNA	3.04835	0.0299116	0.864593
P30046;B5MC82;P30046-2;A6NHG4;J3KQ18;H7C342	DDT	-0.0968198	0.80175	0.979368			A0A6Q8PFJ0;P02545;P02545-3;P02545-6;A0A6Q8PHQ9;A0A6Q8PF80;A0A6Q8PGH0;A0A6Q8PFM1;A0A6Q8PF59;P02545-2;Q3BDU5	P02545	66	LMNA.66.S.1	LMNA	1.36015	0.336795	0.917486
Q92499;F1T0B3;A0A087X2G1;Q92499-3;Q92499-2	DDX1	0.410126	0.111519	0.861516			A0A6Q8PFJ0;P02545;P02545-3;P02545-6;A0A6Q8PHQ9;P02545-5;P02545-4;A0A0C4DGC5;P02545-2;Q3BDU5;Q5TCI8	P02545	423	LMNA.423.S.1	LMNA	4.20804	0.0113038	0.864593
Q13206;E9PIF2;A0A3B3ISR7	DDX10	-0.358871	0.45381	0.921592			A0A6Q8PFJ0;P02545;P02545-3;P02545-6;A0A6Q8PHQ9;P02545-5;P02545-4;A0A0C4DGC5;P02545-2;Q3BDU5;Q5TCI8	P02545	426	LMNA.426.S.1	LMNA	2.3602	0.0650111	0.875101
A0A5H1ZRQ2;A0A1X7SBZ2;Q92841;Q92841-3;Q92841-1;Q92841-2;A0A0U1RQJ0	DDX17	-0.0387981	0.87696	0.987996			A0A6Q8PFJ0;P02545;P02545-3;P02545-6;A0A6Q8PHQ9;P02545-5;P02545-4;A0A0C4DGC5;P02545-2;Q3BDU5;Q5TCI8	P02545	431	LMNA.431.S.1	LMNA	1.61094	0.340151	0.918831
Q9NVP1;H7C452	DDX18	0.0392691	0.914075	0.993242			A0A6Q8PFJ0;P02545;P02545-3;P02545-6;A0A6Q8PHQ9;P02545-5;P02545-4;A0A6Q8PF80;P02545-2;Q3BDU5;Q5TCI8	P02545	277	LMNA.277.S.1	LMNA	1.14314	0.241135	0.898903
Q9NUU7;I3L0H8;H3BTB3;J3QRH0;H3BSL8;H3BP36;H3BP50	DDX19A	0.188587	0.659876	0.95467			A0A6Q8PFJ0;P02545;P02545-3;P02545-6;A0A6Q8PHQ9;P02545-5;P02545-4;A0A0C4DGC5;P02545-2;Q3BDU5;Q5TCI8	P02545	390	LMNA.390.S.1	LMNA	1.26682	0.202353	0.894377
Q9UMR2;H3BQK0;Q9UMR2-2;Q9UMR2-4;Q9UMR2-3;H3BN59	DDX19B	0.729794	0.151834	0.874907			A0A6Q8PFJ0;P02545;P02545-3;P02545-6;A0A6Q8PHQ9;P02545-5;P02545-4;A0A0C4DGC5;P02545-2;Q3BDU5;Q5TCI8	P02545	392	LMNA.392.S.1	LMNA	1.099	0.272755	0.905185
Q9UHI6;E9PJ60;Q9UHI6-2	DDX20	-0.646124	0.0659727	0.849076			A0A6Q8PFJ0;P02545;P02545-3;P02545-6;A0A6Q8PHQ9;P02545-5;P02545-4;A0A0C4DGC5;P02545-2;Q3BDU5;Q5TCI8	P02545	395	LMNA.395.S.1	LMNA	1.86309	0.105829	0.879668
Q9NR30;Q9NR30-2	DDX21	0.181392	0.70297	0.961745			A0A6Q8PFJ0;P02545;P02545-3;P02545-6;A0A6Q8PHQ9;A0A6Q8PF80;A0A6Q8PGH0;A0A6Q8PFM1;A0A6Q8PF59;P02545-2;Q3BDU5	P02545	107	LMNA.107.S.1	LMNA	0.534572	0.554134	0.956807
Q9BUQ8;F8VVA2;H0YIL9;F8W1J5;H0YI52;Q9BUQ8-2	DDX23	0.366011	0.138339	0.869233			A0A6Q8PFJ0;P02545;P02545-3;P02545-6;A0A6Q8PHQ9;P02545-5;P02545-4;A0A0C4DGC5;P02545-2;Q3BDU5;Q5TCI8	P02545	398	LMNA.398.S.1	LMNA	0.347624	0.537605	0.953192
F5GYL3;A0A1W2PRR2;A0A087WXU8	DDX24	-1.38291	0.112701	0.861516			A0A6Q8PFJ0;P02545;P02545-3;P02545-6;A0A6Q8PHQ9;A0A6Q8PF80;A0A6Q8PGH0;A0A6Q8PFM1;A0A6Q8PF59;A0A6Q8PFF5;P02545-2;Q3BDU5	P02545	5	LMNA.5.S.1	LMNA	-0.323103	0.283144	0.909342
Q9GZR7;G3V529;Q9GZR7-2	DDX24	0.63322	0.273499	0.880218			A0A6Q8PFJ0;P02545;P02545-3;P02545-6;A0A6Q8PHQ9;P02545-5;P02545-4;A0A6Q8PF80;P02545-2;Q3BDU5;Q5TCI8	P02545	212	LMNA.212.S.1	LMNA	0.220294	0.866823	0.99145
B7Z6D5;Q96GQ7;A0A087X059;A0A087WYH5	DDX27	-0.171195	0.659382	0.954121			A0A6Q8PFJ0;P02545;P02545-3;P02545-6;P02545-5;P02545-4;A0A0C4DGC5;P02545-2;Q5TCI8	P02545	458	LMNA.458.S.1	LMNA	1.11115	0.219088	0.895067
Q9NUL7	DDX28	0.0261361	0.955494	0.994784			A0A6Q8PFJ0;P02545;P02545-3;P02545-6;P02545-5;P02545-4;A0A0C4DGC5;P02545-2;Q5TCI8	P02545	463	LMNA.463.S.1	LMNA	1.39283	0.412561	0.933767
F8WAJ0;Q9H8H2;Q9H8H2-2;Q9H8H2-4;Q9H8H2-3	DDX31	0.00708689	0.985713	0.998789			A0A6Q8PFJ0;P02545;P02545-3;P02545-5;P02545-4;A0A0C4DGC5	P02545	628	LMNA.628.S.1	LMNA	3.09362	0.0301023	0.864593
O00148;O00148-2;O00148-3;K7EQN7;A0A0D9SEM9;K7EPJ3;K7EN69;K7ENP6;K7EL56;K7EIL8;F6SXL5	DDX39A	-0.00956691	0.976798	0.997198			A0A6Q8PFJ0;P02545;P02545-3;P02545-5;P02545-4;A0A0C4DGC5	P02545	632	LMNA.632.S.1	LMNA	2.65217	0.0233472	0.864593
Q13838-2;Q13838;Q5STU3;A0A0G2JJZ9;A0A140T9X3;F6WLT2;A0A140T996;F6TRA5;A0A0A0MT12;F6S4E6;A0A140T973;A0A140T9K1;A0A140T9L4;F6R6M7;A0A0G2JJL7;F6QYI9;H0Y400;A0A140T9N3;A0A140T9K2;A0A0G2JHN7;F6S2B7;F6U6E2	DDX39B	-0.0341844	0.936581	0.99377			A0A6Q8PFJ0;P02545;P02545-3;P02545-5;P02545-4;A0A0C4DGC5	P02545	636	LMNA.636.S.1	LMNA	1.02767	0.348615	0.920283
O00571;A0A0D9SF53;A0A0D9SG12;A0A2R8YF78;A0A0D9SFB3;A0A2R8Y645;A0A2U3TZJ9;O00571-2;F6S8Q4;A0A2R8YDH3;A0A2R8Y7T2;A0A2R8Y650;A0A2R8YCU0;A0A087WVZ1;A0A2R8YF89;A0A087WX09;A0A2R8Y770	DDX3X	0.255476	0.346154	0.898709			A0A6Q8PFJ0;P02545;P02545-3;P02545-5;P02545-4;A0A0C4DGC5	P02545	652	LMNA.652.S.1	LMNA	1.19275	0.406911	0.930985
O15523;O15523-2;O15523-3;C9J081;C9J8G5;A0A2R8Y4D2;H0Y960	DDX3Y	-0.446857	0.706822	0.961972			A0A6Q8PFJ0;P02545;P02545-6;P02545-5;P02545-4;P02545-2;Q3BDU5;Q5TCI8	P02545	533	LMNA.533.S.1	LMNA	0.876734	0.363396	0.92267
Q9UJV9;A0A499FJW5;D6RGI7;D6RD33;H0Y8L8	DDX41	0.162513	0.544478	0.937242			A0A6Q8PFJ0;P02545;P02545-3;P02545-6;A0A6Q8PHQ9;A0A6Q8PF80;A0A6Q8PGH0;A0A6Q8PFM1;A0A6Q8PF59;P02545-2;Q3BDU5	P02545	94	LMNA.94.S.1	LMNA	0.0266389	0.972916	0.998328
Q86XP3;J3QRI2;J3KTK9;J3KRE3	DDX42	0.103719	0.706979	0.961972			A0A6Q8PFJ0;P02545;P02545-3;P02545-6;A0A6Q8PHQ9;P02545-5;P02545-4;A0A0C4DGC5;P02545-2;Q5TCI8	P02545	437	LMNA.437.S.1	LMNA	1.15248	0.440332	0.94049
Q86XP3-2;A0A0A0MSJ0	DDX42	1.05023	0.20884	0.875935			A0A6Q8PFJ4;O95140;A0A6Q8PGA3;A0A6Q8PGV8;A0A6Q8PGR2;Q5JXC5;A0A6Q8PH07;A0A6Q8PFT5	O95140	10	MFN2.10.S.1	MFN2	-1.04739	0.196246	0.894377
Q7L014	DDX46	-0.104321	0.70979	0.962198			A0A6Q8PGL8;A0A6Q8PFQ9;A0A6Q8PFM9;A0A6Q8PGR8;A0A6Q8PH28;Q96JN0-2;Q96JN0;A0A6Q8PG83;A0A6Q8PGP3;Q96JN0-3	Q96JN0-2	42	LCOR.42.S.1	LCOR	-0.462041	0.318344	0.91556
A0A0C4DG89;D6RJA6;H0Y9U3;F8VW50;Q2TAC6-3;Q2TAC6-2	DDX46	0.100327	0.758828	0.973854			A0A6Q8PFP0;Q9NQ88;A0A0U1RQD1	Q9NQ88	157	TIGAR.157.S.1	TIGAR	0.943674	0.0719823	0.879668
Q9H0S4;Q9H0S4-2;F5H1N9	DDX47	0.81175	0.0534104	0.849076			A0A6Q8PFY3;Q9BXW9	Q9BXW9	1435	FANCD2.1435.S.1	FANCD2	-1.54341	0.0470568	0.868812
Q9Y6V7;Q9Y6V7-2;M0R1S3;M0QZC0;M0R0K1;M0QXD4	DDX49	-0.251682	0.564626	0.941824			A0A6Q8PFY3;Q9BXW9;Q9BXW9-1	Q9BXW9	1412	FANCD2.1412.S.1	FANCD2	-1.05917	0.13955	0.884405
P17844;P17844-2;J3KTA4;J3QRQ7;J3QR02;J3QSF1;J3KRZ1;J3KTQ4;X6RLV5;J3QKN9;J3QS79;J3QRN5;J3QLG9;J3QR62	DDX5	0.392016	0.17754	0.875935			A0A6Q8PFY7;Q92734-2;Q92734;A0A6Q8PFC4;A0A6Q8PH89;A0A6Q8PH27;A0A6Q8PG00;A0A6Q8PG04;A0A6Q8PGS4;A0A6Q8PF40;Q92734-4;Q92734-3	Q92734-2	193	TFG.193.S.1	TFG	0.116427	0.794427	0.987531
Q9BQ39;A0A087WVC1;S4R3V4;S4R3G6	DDX50	0.504945	0.330157	0.896704			A0A6Q8PFY7;Q92734-2;Q92734;A0A6Q8PFC4;A0A6Q8PH89;A0A6Q8PH27;A0A6Q8PG00;A0A6Q8PG04;A0A6Q8PGS4;A0A6Q8PF40;Q92734-4;Q92734-3	Q92734-2	197	TFG.197.S.1	TFG	0.992733	0.017856	0.864593
Q8N8A6	DDX51	0.0625624	0.842493	0.983332			A0A6Q8PFY7;Q92734-2;Q92734;A0A6Q8PFC4;A0A6Q8PH89;A0A6Q8PH27;A0A6Q8PG00;A0A6Q8PG04;A0A6Q8PGS4;A0A6Q8PF40;Q92734-4;Q92734-3;C9JJP5	Q92734-2	164	TFG.164.S.1	TFG	1.17486	0.046035	0.868812
Q9Y2R4;A0A087X1P7;A0A087WTD6;A0A087X069;A0A087X121	DDX52	0.142506	0.772876	0.974603			A0A6Q8PFY7;Q92734-2;Q92734;A0A6Q8PFC4;A0A6Q8PH89;A0A6Q8PH27;A0A6Q8PG00;A0A6Q8PG04;A0A6Q8PGS4;A0A6Q8PF40;Q92734-4;Q92734-3;C9JJP5	Q92734-2	166	TFG.166.S.1	TFG	0.371035	0.39808	0.929463
Q8TDD1-2	DDX54	0.176609	0.649782	0.951199			Q6UWE0;A0A6Q8PGB2;Q6UWE0-2;A0A6Q8PGF7;A0A6Q8PFL5;A0A6Q8PGT8;A0A6Q8PGW1;A0A6Q8PG02;A0A6Q8PFT9;A0A6Q8PFD4;A0A6Q8PGY0;A0A6Q8PFW1;A0A6Q8PH70;A0A6Q8PFI6;A0A6Q8PHH6;A0A6Q8PFA4;A0A6Q8PH85;A0A6Q8PG22;A0A6Q8PGH6;A0A6Q8PH15;A0A6Q8PH67;A0A6Q8PF55	Q6UWE0	289	LRSAM1.289.S.1	LRSAM1	0.673782	0.270774	0.904254
F5H5U2;Q8NHQ9;E7EX41;Q8NHQ9-2	DDX55	0.298638	0.375623	0.900247			A0A6Q8PGE6;A0A6Q8PH84;A0A6Q8PG52;C9J592;C9IZZ0;P51149;C9J8S3	P51149	72	RAB7A.72.S.1	RAB7A	0.208989	0.73959	0.983202
Q9NY93-2;Q9NY93;H7C3E9;G3V0G3;H7BZN7;F8WDT8;F8WEI3	DDX56	-0.203534	0.625799	0.9449			A0A6Q8PGF4;A0A6Q8PH09;Q9NVI1;Q9NVI1-1;Q9NVI1-2;F8W7R3;H3BP78	Q9NVI1	407	FANCI.407.S.1	FANCI	-0.750026	0.253326	0.901744
O95786;O95786-2;A2A376	DDX58	-0.0651625	0.905471	0.99272			A0A6Q8PGI1;Q05682-6;Q05682-2;Q05682;E7EX44;Q05682-3;Q05682-4;Q05682-5;E9PGZ1	Q05682-6	529	CALD1.529.S.1	CALD1	0.15994	0.862673	0.991292
Q5T1V6;Q5T1V6-2;B7ZBU3;H0Y6Y1;Q5T1W1;Q5T1V5;B7ZBU4;H0Y7Z8	DDX59	-0.0221008	0.953782	0.99414			A0A6Q8PGI1	A0A6Q8PGI1	191	CALD1.191.S.1	CALD1	1.11378	0.33388	0.915797
P26196;Q8IV96	DDX6	0.119489	0.718083	0.963074			A0A6Q8PGN6;H0Y9H6;A0A6Q8PH20;B7Z574;E7EQ12;E7EQA0;P20810-8;P20810;E7ES10;P20810-4;E9PDE4;A0A6Q8PFE5;P20810-10;P20810-6;P20810-9;P20810-7;P20810-5	P20810-8	389	CAST.389.S.1	CAST	0.271819	0.743811	0.983202
Q8IY21;H0Y8Z7;REV__A0A087X1F9;H0Y9B2;REV__E9PI02	DDX60	-0.361796	0.547168	0.937338			A0A6Q8PGN6;A0A6Q8PH20;B7Z574;P20810-8;P20810;E7ES10;P20810-4;E9PDE4;A0A6Q8PFE5;P20810-10;P20810-6;P20810-9;P20810-7;H0YA91;E9PSG1;P20810-5;F8W7E0	P20810-8	65	CAST.65.S.1	CAST	-0.120375	0.741925	0.983202
O75398-3;O75398;O75398-4;O75398-5;H0YCH1;A0A0J9YXA4;A0A0J9YX80;A0A0J9YWD6	DEAF1	0.0477371	0.900537	0.991913			A0A6Q8PGN6;A0A6Q8PH20;B7Z574;P20810-8;P20810;E7ES10;P20810-4;E9PDE4;A0A6Q8PFE5;P20810-10;P20810-6;P20810-9;P20810-7;H0YA91;E9PSG1;P20810-5;F8W7E0	P20810-8	71	CAST.71.S.1	CAST	0.00766926	0.99145	0.999468
Q16698-2;Q16698;E5RFV2;E5RJG7;E5RID6;H0YAW3	DECR1	0.0400602	0.920112	0.99343			A0A6Q8PGN6;H0Y9H6;A0A6Q8PH20;B7Z574;E7EQ12;E7EQA0;P20810-8;P20810;E7ES10;P20810-4;E9PDE4;A0A6Q8PFE5;P20810-10;P20810-6;P20810-9;P20810-7;P20810-5	P20810-8	477	CAST.477.S.1	CAST	0.47409	0.541854	0.954124
Q9NUI1;Q4VXZ8;A0A0J9YWI0;Q9NUI1-3;Q9NUI1-2;A0A0J9YY83;G3V0I9;A0A0J9YXZ6;H7C078	DECR2	-0.104466	0.867215	0.98784			A0A6Q8PGN6;H0Y9H6;A0A6Q8PH20;B7Z574;P20810-8;P20810;E7ES10;P20810-4;E9PDE4;A0A6Q8PFE5;P20810-10;P20810-6;P20810-9;P20810-7;P20810-5;F8W7E0	P20810-8	265	CAST.265.S.1	CAST	0.572269	0.15661	0.890902
Q9H4E7;G3V2J3;G3V333	DEF6	0.146613	0.72349	0.964623			A0A6Q8PGN6;H0Y9H6;A0A6Q8PH20;B7Z574;P20810-8;P20810;E7ES10;P20810-4;E9PDE4;A0A6Q8PFE5;P20810-10;P20810-6;P20810-9;P20810-7;P20810-5;F8W7E0	P20810-8	275	CAST.275.S.1	CAST	0.137408	0.693349	0.977537
P59665	DEFA1	0.376713	0.772986	0.974603			A0A6Q8PGN6;A0A6Q8PH20;B7Z574;P20810-8;P20810;E7ES10;P20810-4;E9PDE4;A0A6Q8PFE5;P20810-10;P20810-6;P20810-9;P20810-7;H0YA91	P20810-8	214	CAST.214.S.1	CAST	0.76684	0.26856	0.904163
P59666	DEFA3	-0.645359	0.317779	0.893121			A0A6Q8PGN6;A0A6Q8PH20;B7Z574;P20810-8;P20810;E7ES10;P20810-4;E9PDE4;A0A6Q8PFE5;P20810-10;P20810-6;P20810-9;P20810-7;H0YA91	P20810-8	221	CAST.221.S.1	CAST	0.763495	0.208468	0.89492
P12838	DEFA4	-0.686702	0.571454	0.941824			A0A6Q8PGN6;H0Y9H6;A0A6Q8PH20;B7Z574;E7EQ12;E7EQA0;P20810-8;P20810;E7ES10;P20810-4;E9PDE4;A0A6Q8PFE5;P20810-10;P20810-6;P20810-9;P20810-7;P20810-5	P20810-8	494	CAST.494.S.1	CAST	0.314211	0.68767	0.977471
H0Y993;P35659;A0A494C028;H0Y8X0;A0A494C198;D6R9L5	DEK	-1.23344	0.106169	0.859997			A0A6Q8PGN6;H0Y9H6;A0A6Q8PH20;B7Z574;E7EQ12;E7EQA0;P20810-8;P20810;E7ES10;P20810-4;E9PDE4;A0A6Q8PFE5;P20810-10;P20810-6;P20810-9;P20810-7;P20810-5	P20810-8	505	CAST.505.S.1	CAST	0.42235	0.227517	0.896241
Q8TCE6;Q8TCE6-2;Q6NSW5;A0A3B3IRE4	DENND10	0.205053	0.533901	0.936737			A0A6Q8PGN6;H0Y9H6;A0A6Q8PH20;B7Z574;E7EQ12;E7EQA0;P20810-8;P20810;E7ES10;P20810-4;E9PDE4;A0A6Q8PFE5;P20810-10;P20810-6;P20810-9;P20810-7;P20810-5	P20810-8	418	CAST.418.S.1	CAST	0.579671	0.292655	0.914446
Q8TEH3;Q8TEH3-2;A0A0A0MS48;Q8TEH3-5;Q8TEH3-3;Q8TEH3-4	DENND1A	-0.338401	0.197716	0.875935			A0A6Q8PGN6;H0Y9H6;A0A6Q8PH20;B7Z574;E7EQ12;E7EQA0;P20810-8;P20810;P20810-4;E9PDE4;A0A6Q8PFE5;P20810-10;P20810-6;P20810-9;P20810-7;P20810-5	P20810-8	633	CAST.633.S.1	CAST	0.501964	0.542341	0.954398
Q6P3S1;B3KR95;Q6P3S1-2;Q6P3S1-5;Q6P3S1-3;Q6P3S1-4;B7ZBL5;K7EM80;K7EMN9;K7ENM0	DENND1B	-0.277625	0.70037	0.961357			A0A6Q8PGN6;H0Y9H6;A0A6Q8PH20;B7Z574;E7EQ12;E7EQA0;P20810-8;P20810;E7ES10;P20810-4;E9PDE4;A0A6Q8PFE5;P20810-10;P20810-6;P20810-9;P20810-7;P20810-5	P20810-8	555	CAST.555.S.1	CAST	0.195815	0.752044	0.984466
Q8IV53;Q8IV53-2;K7EKL5	DENND1C	-1.14794	0.00430325	0.833569			A0A6Q8PGN6;P20810-10;P20810-6;P20810-9;P20810-7;E9PSG1;P20810-5;F8W7E0	P20810-10	11	CAST.11.S.1	CAST	0.275617	0.62729	0.967245
Q68D51-2;Q68D51-3;Q68D51;H7C5K8;F8WAT8;Q9ULE3-2;Q9ULE3	DENND2C	-0.233319	0.767162	0.973854			A0A6Q8PGN6;H0Y9H6;A0A6Q8PH20;B7Z574;E7EQ12;D6RC54;E7EQA0;P20810-8;P20810;E7ES10;P20810-4;E9PDE4;A0A6Q8PFE5;P20810-10;P20810-6;P20810-9;P20810-7;P20810-5	P20810-8	344	CAST.344.S.1	CAST	0.723895	0.189307	0.894377
Q9H6A0-2;Q9H6A0;H0YFQ2;Q24JP5-4;Q24JP5;Q24JP5-2	DENND2D	-0.49086	0.402394	0.904674			A0A6Q8PGN6;H0Y9H6;A0A6Q8PH20;B7Z574;E7EQ12;D6RC54;E7EQA0;P20810-8;P20810;E7ES10;P20810-4;E9PDE4;A0A6Q8PFE5;P20810-10;P20810-6;P20810-9;P20810-7;P20810-5	P20810-8	351	CAST.351.S.1	CAST	0.700553	0.263257	0.904163
H0YAY3;E9PF32;A2RUS2-2;A2RUS2;B3KRG7;E5RI43;E5RIR7;E5RHH2;A2RUS2-3;A2RUS2-4;H0YBH5;E5RJ42;H0YBK9;H0YAW2	DENND3	-0.284343	0.565292	0.941824			A0A6Q8PGN6;H0Y9H6;A0A6Q8PH20;B7Z574;E7EQ12;D6RC54;D6RAA8;P20810-8;P20810;E7ES10;P20810-4;E9PDE4;A0A6Q8PFE5;P20810-10;P20810-6;P20810-9;P20810-7;P20810-5;F8W7E0	P20810-8	289	CAST.289.S.1	CAST	1.19103	0.0223439	0.864593
Q7Z401;Q7Z401-2;A0A0U1RR27;H3BTW5	DENND4A	-0.508677	0.221221	0.875935			A0A6Q8PGN6;A0A6Q8PH20;B7Z574;P20810-8;P20810;E7ES10;P20810-4;E9PDE4;A0A6Q8PFE5;P20810-10;P20810-6;P20810-9;P20810-7;H0YA91;E9PSG1;P20810-5;F8W7E0	P20810-8	49	CAST.49.S.1	CAST	-0.70436	0.344216	0.920283
O75064;H0YEF0	DENND4B	-0.0324888	0.944424	0.99377			A0A6Q8PGN6;A0A6Q8PH20;B7Z574;P20810-8;P20810;E7ES10;P20810-4;A0A6Q8PFE5;P20810-10;P20810-6;P20810-9;P20810-7;H0YA91;E9PSG1;P20810-5;F8W7E0	P20810-8	111	CAST.111.S.1	CAST	0.661626	0.464947	0.944591
Q5VZ89;Q5VZ89-7;Q5VZ89-3;Q5VZ89-5;X6RAE7;X6R5W5;R4GMN2;A0A0A0MRX3	DENND4C	0.620648	0.275979	0.880218			A0A6Q8PGP3;Q96JN0-3	Q96JN0-3	128	LCOR.128.S.1	LCOR	-0.636206	0.164509	0.891277
Q6ZUT9;F5H4A0	DENND5B	-0.110606	0.715338	0.962369			A0A6Q8PGS5;Q13614-2;A0A6Q8PHS7;Q13614;A0A6Q8PHL9	Q13614-2	558	MTMR2.558.S.1	MTMR2	0.171029	0.594804	0.961313
Q8IWF6;H7C5D0;H7C598	DENND6A	-0.329385	0.282021	0.880218			A0A6Q8PGZ3;P30279	P30279	271	CCND2.271.S.1	CCND2	0.565656	0.72417	0.979911
O43583;F8VVL1	DENR	-0.0357658	0.892478	0.98966			A0A6Q8PH20;P20810-10;P20810-6;P20810-9;P20810-7;H0YA91;E9PSG1;P20810-5;F8W7E0	P20810-10	51	CAST.51.S.1	CAST	0.268819	0.849253	0.989468
O75140-8;O75140-4;O75140-1;O75140;A0A2R8Y7U0;A0A2R8Y6H3;O75140-9;H0Y770;A0A5F9UWT1;A0A2R8YEW8;A0A2R8Y842;A0A2R8Y6V4;O75140-5;A0A2R8Y5T1;A0A2R8Y721;O75140-6;A0A2R8Y5K9;A0A2R8Y5E9;A0A2R8YF97;A0A2R8Y6H8;A0A2R8Y7U6;A0A2R8YF50;O75140-2;A0A2R8Y5P2;A0A2R8YFS1;H7C1T0;A0A2R8Y6Y2;C9JGS4;A0A2R8Y6F4;A0A2R8YET0;A0A2R8YEI8;H7C3I3;A0A2R8Y5V3	DEPDC5	-0.217599	0.442533	0.919575			A0A6Q8PH20;P20810-10;P20810-6;P20810-9;P20810-7;H0YA91;E9PSG1;P20810-5;F8W7E0	P20810-10	55	CAST.55.S.1	CAST	-0.219346	0.815416	0.988886
Q8TB45;Q8TB45-2	DEPTOR	1.42098	0.14051	0.869503			A0A6Q8PH20;P20810-10;P20810-6;P20810-9;P20810-7;H0YA91;E9PSG1;P20810-5;F8W7E0	P20810-10	57	CAST.57.S.1	CAST	-0.807106	0.401381	0.930342
Q9Y315;E9PPM8;E9PML7;G3V158;E9PMH9;E9PJ44;E9PJB9;E9PPK3	DERA	0.861899	0.0114897	0.833569			A0A6Q8PH20;P20810-10;P20810-6;P20810-9;P20810-7;H0YA91;E9PSG1;P20810-5;F8W7E0	P20810-10	58	CAST.58.S.1	CAST	0.309569	0.733822	0.982336
B4E1G1;Q9BUN8-2;Q9BUN8;E5RGY0	DERL1	-0.768677	0.12154	0.866364			A0A6Q8PH20;B7Z574;P20810-8;P20810;E7ES10;E9PDE4;P20810-10;P20810-6;H0YA91;P20810-5;F8W7E0	P20810-8	23	CAST.23.S.1	CAST	-0.305637	0.646365	0.970094
Q96Q80;Q96Q80-4;Q96Q80-3;Q96Q80-2	DERL3	-0.457129	0.360114	0.90022			A0A6Q8PH20;P20810-10;P20810-6;P20810-9;P20810-7;H0YA91;E9PSG1;P20810-5;F8W7E0	P20810-10	34	CAST.34.S.1	CAST	0.456093	0.595255	0.961464
P0CG12	DERPC	-0.292046	0.50941	0.929787			A0A6Q8PH21;Q9UHW9-4;Q9UHW9;Q9UHW9-3;Q9UHW9-5;B3KXX3;Q9UHW9-2;Q9UHW9-6	Q9UHW9-4	1014	SLC12A6.1014.S.1	SLC12A6	-0.847771	0.340041	0.918768
P17661	DES	-0.165182	0.915221	0.993242			A0A6Q8PH21;Q9UHW9-4;Q9UHW9;Q9UHW9-3;H0YMQ9;H0YKE6;H0YKJ2	Q9UHW9-4	23	SLC12A6.23.S.1	SLC12A6	-0.215615	0.591205	0.960883
Q6ICB0	DESI1	-0.109324	0.894179	0.98966			A0A6Q8PH21;Q9UHW9-4;Q9UHW9;Q9UHW9-3;Q9UHW9-5;B3KXX3;Q9UHW9-2;Q9UHW9-6	Q9UHW9-4	1020	SLC12A6.1020.S.1	SLC12A6	0.0505344	0.946549	0.99669
Q9BSY9;Q9BSY9-2	DESI2	0.434543	0.466633	0.925306			A0A6Q8PH21;Q9UHW9-4;Q9UHW9;Q9UHW9-3;Q9UHW9-5;B3KXX3;Q9UHW9-2;Q9UHW9-6	Q9UHW9-4	1023	SLC12A6.1023.S.1	SLC12A6	-0.0525581	0.910105	0.994632
O00273;K7ERT1	DFFA	-0.394378	0.192471	0.875935			A0A6Q8PH21;Q9UHW9-4;Q9UHW9;Q9UHW9-5;H0YMQ9;H0YKQ8;H0YKE6;H0YKJ2;H0YKL8	Q9UHW9-4	87	SLC12A6.87.S.1	SLC12A6	0.109193	0.802967	0.988177
O00273-2	DFFA	0.0993389	0.839137	0.98331			A0A6Q8PHA2;Q27J81;A0A6Q8PGN3;A0A6Q8PH71;A0A6Q8PHG2;A0A6Q8PF44;A0A6Q8PH25;A0A6Q8PF29;A0A087X118;A0A6Q8PGC7;A0A6Q8PH63;A0A6Q8PFN5;A0A6Q8PGU8;A0A6Q8PFB9;A0A6Q8PH59;A0A6Q8PGY8;A0A6Q8PH52;A0A6Q8PGK9;Q27J81-2	Q27J81	372	INF2.372.S.1	INF2	0.832073	0.511316	0.949966
B4DZS0;O76075;O76075-2;J3KT26;Q96P72;G3XAD0;Q96P73;O76075-4;O76075-3	DFFB	-0.303777	0.42158	0.912485			A0A6Q8PHA2;Q27J81;A0A6Q8PGN3;A0A6Q8PH71;A0A6Q8PHG2;A0A6Q8PF44;A0A6Q8PFW4;A0A0A0MQU1;A0A6Q8PHS8;Q27J81-2	Q27J81	1192	INF2.1192.S.1	INF2	-0.250081	0.704185	0.978443
Q8WYQ5-3;Q8WYQ5;Q8WYQ5-2;C9JSD5	DGCR8	-0.0275227	0.946045	0.99377			A0A6Q8PHA2;Q27J81;A0A6Q8PGN3;A0A6Q8PH71;A0A6Q8PHG2;A0A6Q8PF44;A0A6Q8PH25;A0A6Q8PF29;A0A087X118;A0A6Q8PGC7;A0A6Q8PH63;A0A6Q8PFN5;A0A6Q8PGU8;A0A6Q8PFB9;A0A6Q8PH59;A0A6Q8PGY8;A0A6Q8PH52;A0A6Q8PGK9;Q27J81-2	Q27J81	359	INF2.359.S.1	INF2	-0.221965	0.771272	0.985291
P23743;G3V4E1;P23743-3;F8W1H7;C9JM35;F8W1M3;P23743-2;G3V327;F8VNZ9;H0YJH4;G3V4I3;H0YJE7;F8VWX8;G3V312	DGKA	-0.086627	0.848265	0.984994			A0A6Q8PHE0;Q8N3X6-3	Q8N3X6-3	282	LCORL.282.S.1	LCORL	0.870758	0.0590753	0.873812
I3L112;P52429;I3L2V2;P52429-2	DGKE	-0.937968	0.0916096	0.849076			A0A6Q8PHK0;A0A6Q8PGG9;Q14669-2;G5E9G6;C9JLD7;C9JLJ5;C9JSX9;Q14669-3;Q14669	Q14669-2	100	TRIP12.100.S.1	TRIP12	-0.485797	0.343894	0.920283
P49619-3;P49619-2;P49619;H7C0L0	DGKG	-0.153402	0.876343	0.987996			A0A6Q8PHK0;A0A6Q8PGG9;Q14669-2;Q14669-4;Q14669-3;Q14669	Q14669-2	1460	TRIP12.1460.S.1	TRIP12	-0.749491	0.368592	0.924373
P52824;H0YA20;H0Y8Q7;D6RJB4	DGKQ	0.328956	0.663354	0.955152			A0A6Q8PHK0;A0A6Q8PGG9;Q14669-2;Q14669-4;Q14669-3;Q14669	Q14669-2	1030	TRIP12.1030.S.1	TRIP12	1.47902	0.0914701	0.879668
Q13574-1;Q13574;Q13574-4;Q13574-7;Q13574-5;Q13574-6;E9PNL8;H0YEG2;A0A087WV00;E7EM72;E7EWQ4;O75912;E9PNZ3;E9PFX6	DGKZ	-0.0425919	0.905067	0.99272			A0A6Q8PHK0;A0A6Q8PGG9;Q14669-2;G5E9G6;Q14669-3;Q14669	Q14669-2	267	TRIP12.267.S.1	TRIP12	-0.266047	0.724759	0.979988
Q7Z3D6-2;Q7Z3D6-3;Q7Z3D6;Q7Z3D6-4;H0YB09;Q7Z3D6-5;H0YB62;A0A0C4DGD4;H0YB11;E5RJ62;E5RIU5;A0A0C4DGD8;E5RIL4;E5RJ87;E5RGN8;E5RFZ6;E5RGP9;E5RK56;E5RFT5;Q7Z3D6-6;E5RHG2	DGLUCY	-0.0106174	0.987139	0.999229			A0A6Q8PHK0;A0A6Q8PGG9;Q14669-2;G5E9G6;Q14669-3;Q14669	Q14669-2	271	TRIP12.271.S.1	TRIP12	-0.968889	0.144939	0.885439
Q16854;Q16854-2;Q16854-3;Q16854-5;Q16854-4	DGUOK	-0.735548	0.285631	0.88342			A0A6Q8PHK0;A0A6Q8PGG9;G5E9G6;C9JLD7;Q14669-3	Q14669-3	45	TRIP12.45.S.1	TRIP12	-0.328097	0.522485	0.951528
Q9UBM7;E9PJ54;E9PM00;E9PRL8;E9PQ71;E9PIP9;H0YE57;E9PLZ2	DHCR7	-1.37295	0.0213223	0.833569			A0A6Q8PHK0;A0A6Q8PGG9;Q14669-2;G5E9G6;H7C1L9;Q14669-3;Q14669	Q14669-2	310	TRIP12.310.S.1	TRIP12	-0.290295	0.544645	0.955211
Q86SQ9-3;Q86SQ9-4;Q86SQ9;Q86SQ9-2;E9PKJ5;E9PL99;Q5T0A0;E9PSH7;E9PRS7;E9PI64;E9PR24;Q5T0A2;E9PI09;Q5T0A1;Q5T0A3	DHDDS	-0.0256607	0.965741	0.99594			A0A6Q8PHK0;A0A6Q8PGG9;Q14669-2;G5E9G6;H7C1L9;Q14669-3;Q14669	Q14669-2	312	TRIP12.312.S.1	TRIP12	0.114505	0.713996	0.979087
P00374;B4DM58;P00374-2;C9JJ68;Q86XF0	DHFR	-0.0829878	0.933849	0.99377			A0A6Q8PHK0;A0A6Q8PGG9;Q14669-2;Q14669-4;Q14669-3;Q14669	Q14669-2	430	TRIP12.430.S.1	TRIP12	0.663708	0.359099	0.921251
Q02127;I3NI32;J3QRQ3;I3L449;J3QRJ4	DHODH	-0.278682	0.65839	0.95353			A0A6Q8PHK0;A0A6Q8PGG9;Q14669-2;Q14669-4;Q14669-3;Q14669	Q14669-2	1409	TRIP12.1409.S.1	TRIP12	0.409778	0.521669	0.951528
P49366;A0A087WZK0;P49366-3;P49366-2;Q5J8M5;M0R253;M0QX43;A0A3B3IU31;B4E3M2;M0R264;M0R0V2;M0R1T4;M0QXT2;M0R0J4;M0QYZ7	DHPS	0.110272	0.742139	0.970456			A0A6Q8PHK0;A0A6Q8PGG9;Q14669-2;Q14669-4;G5E9G6;H7C1L9;Q14669-3;Q14669	Q14669-2	340	TRIP12.340.S.1	TRIP12	-0.0900932	0.867864	0.99145
Q96LJ7;H0YNC2	DHRS1	0.0285388	0.955885	0.994784			A0A6Q8PHK0;A0A6Q8PGG9;Q14669-2;G5E9G6;C9JLD7;C9JLJ5;C9JSX9;F8W9P3;Q14669-3;Q14669	Q14669-2	75	TRIP12.75.S.1	TRIP12	0.00835807	0.985316	0.999369
Q6UWP2;Q6UWP2-3;A0A087WZN3;Q6UWP2-2;A0A087WYV4;A0A087X0R1	DHRS11	0.563841	0.388496	0.90241			A0A6Q8PHK0;A0A6Q8PGG9;Q14669-2;G5E9G6;C9JLD7;C9JLJ5;C9JSX9;F8W9P3;Q14669-3;Q14669	Q14669-2	77	TRIP12.77.S.1	TRIP12	0.181059	0.743671	0.983202
Q6UX07;Q6UX07-3;Q6UX07-2	DHRS13	-0.477961	0.463833	0.925155			A0A6Q8PHK0;A0A6Q8PGG9;Q14669-2;G5E9G6;H7C1L9;Q14669-3;Q14669	Q14669-2	154	TRIP12.154.S.1	TRIP12	0.6193	0.522894	0.951528
Q9BTZ2;Q9BTZ2-4;Q9BTZ2-5;F5GWZ1;Q9BTZ2-2;Q9BTZ2-7;Q9BTZ2-3;Q6PKH6-2;Q6PKH6;H0YN69;A0A087WXI8;P0CG22;A0A087WSZ6;H0YKN3;H0YLE1;E9PFL3;F6TD35;H0YNP7	DHRS4	0.821965	0.149567	0.874907			A0A6Q8PHK0;A0A6Q8PGG9;Q14669-2;G5E9G6;H7C1L9;Q14669-3;Q14669	Q14669-2	236	TRIP12.236.S.1	TRIP12	1.12729	0.127093	0.879668
Q9Y394-2;Q9Y394;H0YJ66;H0YJR8;H0YJE4	DHRS7	-0.133721	0.754496	0.97266			A0A6Q8PHK0;A0A6Q8PGG9;Q14669-2;G5E9G6;H7C1L9;Q14669-3;Q14669	Q14669-2	239	TRIP12.239.S.1	TRIP12	-0.1773	0.792301	0.987531
A0A0C4DGQ8;Q6IAN0;J3KRS1;J3QKT1;J3QLJ8	DHRS7B	-0.0528861	0.920296	0.99343			A0A6Q8PHK0;A0A6Q8PGG9;Q14669-2;G5E9G6;H7C1L9;Q14669-3;Q14669	Q14669-2	241	TRIP12.241.S.1	TRIP12	-0.348389	0.477068	0.94717
Q8N5I4;C9JRH1;C9JB06	DHRSX	0.198056	0.68809	0.959959			A0A6Q8PHK0;A0A6Q8PGG9;Q14669-2;G5E9G6;H7C1L9;Q14669-3;Q14669	Q14669-2	161	TRIP12.161.S.1	TRIP12	-0.106612	0.815988	0.988886
Q96HY7;H7C1J3;C9JWN1;H7C149	DHTKD1	0.83501	0.0570869	0.849076			A0A6Q8PHK0;A0A6Q8PGG9;Q14669-2;G5E9G6;H7C1L9;Q14669-3;Q14669	Q14669-2	165	TRIP12.165.S.1	TRIP12	0.0543889	0.922148	0.994632
O43143	DHX15	-0.0886856	0.673401	0.956208			A0A6Q8PHK0;A0A6Q8PGG9;Q14669-2;Q14669-4;G5E9G6;C9JLD7;C9JLJ5;C9JSX9;F8W9P3;Q14669-3;Q14669	Q14669-2	12	TRIP12.12.S.1	TRIP12	0.010522	0.983177	0.99902
O60231;A0A140T947;A2AB15;Q5SQH5;A0A140T8Y5;A0A140T9T4	DHX16	0.517703	0.0523637	0.849076			A0A6Q8PHK0;A0A6Q8PGG9;Q14669-2;Q14669-4;Q14669-3;Q14669	Q14669-2	1063	TRIP12.1063.S.1	TRIP12	0.572001	0.21324	0.895067
Q7Z478;A0A087WYN9;H0Y8L1	DHX29	0.112755	0.720557	0.964171			A0A6Q8PHK0;A0A6Q8PGG9;Q14669-2;Q14669-4;Q14669-3;Q14669	Q14669-2	1069	TRIP12.1069.S.1	TRIP12	0.335585	0.692968	0.977537
Q7L2E3-2	DHX30	-0.348802	0.391885	0.90241			A0A6Q8PHK0;A0A6Q8PGG9;Q14669-2;G5E9G6;Q14669-3;Q14669	Q14669-2	278	TRIP12.278.S.1	TRIP12	0.865345	0.514797	0.949966
Q7L7V1-2;Q7L7V1;X6R717;X6RHK1	DHX32	-0.667178	0.556981	0.940653			A0A6Q8PHK0;A0A6Q8PGG9;Q14669-2;G5E9G6;H7C1L9;Q14669-3;Q14669	Q14669-2	336	TRIP12.336.S.1	TRIP12	0.327401	0.689757	0.977482
Q9H6R0;I3L1L6;Q05BE5;Q9H6R0-2;I3L0M5	DHX33	0.273222	0.471303	0.927043			A0A6Q8PHK0;A0A6Q8PGG9;Q14669-2;Q14669-4;Q14669-3;Q14669	Q14669-2	1087	TRIP12.1087.S.1	TRIP12	0.214108	0.774054	0.985291
Q14147;H7C504	DHX34	-0.145946	0.634768	0.946977			A0A6Q8PHK0;A0A6Q8PGG9;Q14669-2;Q14669-4;Q14669-3;Q14669	Q14669-2	1049	TRIP12.1049.S.1	TRIP12	-0.039358	0.925413	0.994632
Q5THR1;Q9H5Z1-2;Q9H5Z1;F2Z2Z2	DHX35	-0.327125	0.232394	0.875935			A0A6Q8PHP0;P49902;P49902-2	P49902	511	NT5C2.511.S.1	NT5C2	-0.0706788	0.915678	0.994632
Q9H2U1;Q9H2U1-3;Q9H2U1-2;E7EWK3;A0A0G2JQU7;H7C5F5;A0A0G2JRP3;H7C514	DHX36	-0.0919715	0.709692	0.962198			A0AV02-4;A0AV02-5;A0AV02-3;A0AV02;A0AV02-2	A0AV02-4	241	SLC12A8.241.S.1	SLC12A8	-0.875477	0.453979	0.942137
Q8IY37;F5H3Y4	DHX37	0.0656061	0.870439	0.98784			A0AVK6;E9PMT9	A0AVK6	102	E2F8.102.S.1	E2F8	-1.37302	0.141576	0.885085
Q92620;Q92620-2;H3BMS7;J3KSA8;H3BQT9;H3BV01;J3KTG2;J3KRT1	DHX38	0.453774	0.314609	0.893121			A0AVK6	A0AVK6	417	E2F8.417.S.1	E2F8	-1.25627	0.171742	0.893705
Q8IX18-3;Q8IX18;Q8IX18-4;J3KSW6;J3KTK0;F5H625;J3KSX9;J3KS08	DHX40	-0.564853	0.225267	0.875935			A0AVT1;A0AVT1-3;A0AVT1-4	A0AVT1	36	UBA6.36.S.1	UBA6	-0.135984	0.579995	0.957964
Q6P158;Q6P158-2;H7C109;A0A087WZ11;Q6P158-3;A0A087WW12;H7BZ23	DHX57	-0.191014	0.581788	0.941824			A0FGR8-2;A0FGR8-5;H7BXI1;A0A499FIX8;A0FGR8-6;A0A087WXU3;A0FGR8	A0FGR8-2	730	ESYT2.730.S.1	ESYT2	0.0254725	0.951961	0.997319
Q96C10;C9JG98;C9JE76;K7EMZ5	DHX58	0.328444	0.814374	0.979712			A0FGR8-2;A0FGR8-5;H7BXI1;A0A499FIX8;A0FGR8-6;A0A087WXU3;A0FGR8	A0FGR8-2	733	ESYT2.733.S.1	ESYT2	-0.190079	0.562008	0.956807
Q14562;F5H658;K7END7;K7EQH7	DHX8	0.0118164	0.963665	0.995468			A0FGR8-2;A0FGR8-5;H7BXI1;A0A499FIX8;A0FGR8-6;A0A087WXU3;A0FGR8	A0FGR8-2	663	ESYT2.663.S.1	ESYT2	0.146268	0.7782	0.985291
Q08211;REV__H0YA90;REV__Q7Z6J0-3	DHX9	0.0162273	0.953584	0.994122			A0JNW5;A0A0C4DGH6;A0JNW5-2;F8W665	A0JNW5	414	UHRF1BP1L.414.S.1	UHRF1BP1L	0.705418	0.097699	0.879668
Q9NR28;A0A024RBT2;Q9NR28-3;H7BZK7;A0A2U3TZH2;F5GXT8;F5GX50	DIABLO	-0.0853239	0.809157	0.979712			A0JNW5;A0A0C4DGH6	A0JNW5	989	UHRF1BP1L.989.S.1	UHRF1BP1L	0.0590636	0.870692	0.991749
A0A0G2JH68;O60610;A0A140T8Z0;O60610-2;O60610-3;A0A2R8Y5N1;H9KV28;B4E2I7;A0A2R8YEF8	DIAPH1	-0.353574	0.399662	0.903238			A0JNW5;A0A0C4DGH6	A0JNW5	933	UHRF1BP1L.933.S.1	UHRF1BP1L	-0.194456	0.728913	0.981006
A6NML8;C9J6U3;O60879-2;K4DI95;O60879-3;O60879	DIAPH2	-0.338804	0.565269	0.941824			A0JNW5;A0A0C4DGH6	A0JNW5	935	UHRF1BP1L.935.S.1	UHRF1BP1L	-0.552709	0.343843	0.920283
Q9NSV4-6;Q9NSV4-5;Q9NSV4-4;Q9NSV4;Q9NSV4-1;Q9NSV4-7;Q9NSV4-2	DIAPH3	-0.0329476	0.920022	0.99343			A0JNW5;A0A0C4DGH6	A0JNW5	891	UHRF1BP1L.891.S.1	UHRF1BP1L	0.244632	0.466782	0.944591
Q9UPY3;Q9UPY3-2;H0YJZ6;Q9UPY3-3;A0A6Q8PHG6;A0A6Q8PH99;A0A6Q8PFV4;F6SZ09	DICER1	0.183658	0.649171	0.951199			A0JNW5;A0A0C4DGH6	A0JNW5	1080	UHRF1BP1L.1080.S.1	UHRF1BP1L	-0.215268	0.819087	0.988886
Q9BTC0;Q9BTC0-1;Q9BTC0-2;Q9BTC0-3	DIDO1	0.406471	0.0812382	0.849076			A0JNW5;A0A0C4DGH6	A0JNW5	1081	UHRF1BP1L.1081.S.1	UHRF1BP1L	-0.676626	0.118998	0.879668
Q68CQ4;H7C2R4	DIEXF	0.0659622	0.889531	0.98949			A0JNW5;A0A0C4DGH6;H0YHT7	A0JNW5	1402	UHRF1BP1L.1402.S.1	UHRF1BP1L	-0.348901	0.514989	0.949966
A0A494C0G7;Q9UNQ2;A0A0C4DGB1;D6RCL3	DIMT1	0.380245	0.283503	0.880434			A0MZ66;A0MZ66-3;A0MZ66-4;A0MZ66-6;A0MZ66-5;A0MZ66-8;A0MZ66-7	A0MZ66	506	SHTN1.506.S.1	SHTN1	-0.83526	0.174141	0.894105
A0A494C143;Q14689-6;Q14689;Q14689-3;Q14689-2;Q14689-4;Q14689-5	DIP2A	-0.838906	0.0758751	0.849076			A0MZ66;A0MZ66-3;A0MZ66-4;A0MZ66-6;A0MZ66-5;A0MZ66-8;A0MZ66-7	A0MZ66	494	SHTN1.494.S.1	SHTN1	-0.738891	0.252795	0.901711
Q9P265;H0YIU5;H0Y7Q3	DIP2B	0.0548416	0.832132	0.98331			A1A4G5	A1A4G5	48	LNP1.48.S.1	LNP1	0.177003	0.769027	0.985291
A0A087X2C2;A0A087WZ97;Q5T7M9;A0A087WZK6;Q5T7M9-2	DIPK1A	0.0391995	0.943715	0.99377			A1A4G5;C9J587	A1A4G5	70	LNP1.70.S.1	LNP1	-0.573366	0.495911	0.949754
Q8NDZ4;E7ET39;Q8NDZ4-2;C9JY09	DIPK2A	-0.252456	0.603632	0.943633			A1A4S6;H0Y8W5	A1A4S6	591	ARHGAP10.591.S.1	ARHGAP10	0.35423	0.395831	0.928362
Q9Y2L1;Q9Y2L1-2;G3V1J5;F2Z2C0	DIS3	0.291017	0.54618	0.937242			A1E5M1;Q9NP56;Q13946-3;Q13946-2;Q13946	Q9NP56	74	PDE7A.74.S.1	PDE7A	-0.121225	0.839835	0.988886
Q8TF46-4;Q8TF46-2;Q8TF46;Q8TF46-3;E9PS35;E9PKI7;E9PIL0;E9PI27;E9PI20	DIS3L	-0.0275132	0.946066	0.99377			A1IGU5	A1IGU5	665	ARHGEF37.665.S.1	ARHGEF37	0.791616	0.135865	0.884405
Q8IYB7;Q8IYB7-2;Q8IYB7-3;Q8IYB7-4;C9JGP4;H7C036;H7C1Q8	DIS3L2	-0.359779	0.377093	0.900904			A1IGU5;D6RJH4	A1IGU5	15	ARHGEF37.15.S.1	ARHGEF37	1.13515	0.369422	0.924373
Q9NRI5-2;Q9NRI5;C4P0B1;A0A087WYX6;Q9NRI5-9;Q9NRI5-3;Q9NRI5-8;Q9NRI5-5;Q9NRI5-6	DISC1	0.266222	0.83653	0.98331			A1L170;A1L170-2	A1L170	222	C1orf226.222.S.1	C1orf226	0.322086	0.630133	0.967245
O60832;O60832-2;C9IYT0;H7C2Q2;H7C0M1;H7C2Q9;H7BZF2	DKC1	-0.477925	0.213827	0.875935			A1L170;A1L170-2	A1L170	223	C1orf226.223.S.1	C1orf226	0.625808	0.391582	0.927909
P10515;E9PEJ4;H0YDD4	DLAT	-0.583931	0.187343	0.875935			A1L188	A1L188	47	NDUFAF8.47.S.1	NDUFAF8	-0.569282	0.463083	0.943076
P09622;E9PEX6;P09622-2;P09622-3;F8WDM5;A0A1W2PR83;F2Z2E3	DLD	-0.164321	0.633788	0.946868			A1L390-3;A1L390;A0A0U1RR71;G3V3I3;G3V278	A1L390-3	76	PLEKHG3.76.S.1	PLEKHG3	0.335509	0.794402	0.987531
Q12959-7;Q12959;Q12959-6;A0A590UKA8;Q12959-3;A0A590UJR5;Q12959-5;A0A590UJ68;A0A590UJS9;A0A590UK48;A0A590UJ81;A0A590UJR4;A0A590UJX2;Q12959-9;Q12959-8;A0A590UK81;A0A590UJ29;A0A590UJ64;C9JUA9	DLG1	-0.658954	0.0454202	0.849076			A1L390-3;A1L390;A1L390-2;G3V311;A0A0U1RR71	A1L390-3	562	PLEKHG3.562.S.1	PLEKHG3	-0.974381	0.305889	0.915539
Q92796-3;Q92796-2;Q5JUW8;Q92796	DLG3	NA	NA	NA			A1L390-3;A1L390;A1L390-2;G3V311	A1L390-3	1023	PLEKHG3.1023.S.1	PLEKHG3	-1.04281	0.0871066	0.879668
Q9Y2H0-3;Q9Y2H0;Q9Y2H0-1	DLGAP4	0.0903776	0.869547	0.98784			A1L390-3;A1L390;A1L390-2;G3V311	A1L390-3	1025	PLEKHG3.1025.S.1	PLEKHG3	-0.275165	0.443727	0.940994
Q15398-1;Q15398-3;Q15398;G3V4E5	DLGAP5	-0.953451	0.150346	0.874907			A1L390-3;A1L390;A1L390-2;G3V311;A0A0U1RR71	A1L390-3	575	PLEKHG3.575.S.1	PLEKHG3	-1.34197	0.0588628	0.873812
P36957;P36957-2;Q86SW4;H0YJF9;G3V3F0;G3V5M3	DLST	0.676849	0.138488	0.869233			A1L390-3;A1L390;A1L390-2;G3V311;A0A0U1RR71	A1L390-3	587	PLEKHG3.587.S.1	PLEKHG3	-0.217429	0.64474	0.969875
Q9NW81;Q9NW81-5;Q9NW81-4;M0QZC4;K7EIV4;B4DFT4;M0QZP7;Q9NW81-6;K7ESN5;M0R078;Q9NW81-2;Q9NW81-3	DMAC2	-0.552714	0.19577	0.875935			A2A288	A2A288	428	ZC3H12D.428.S.1	ZC3H12D	0.174639	0.789709	0.987531
A0A5K1VW60;Q99766;A0A2R8YDJ1;A0A5F9ZGZ2;A0A5K1VW82;G3V467;Q99766-3;Q99766-2	DMAC2L	0.688831	0.265656	0.876232			A2A288	A2A288	345	ZC3H12D.345.S.1	ZC3H12D	0.0794708	0.929401	0.994974
Q9NPF5;Q5TG40;Q5TG39;Q5TG38;Q5TG36;Q5TG37	DMAP1	-0.212267	0.372219	0.90022			A2A3R5;P62753	P62753	240	RPS6.240.S.1	RPS6	0.41817	0.439394	0.939489
A0A087WV90;A0A5H1ZRP8;A0A087WTU7;A0A075B6G3;P11532-4;P11532-11;P11532;P11532-3;P11532-2;Q4G0X0;Q14174	DMD	1.43008	0.0836575	0.849076			A2A3R5;P62753	P62753	82	RPS6.82.S.1	RPS6	-1.29259	0.0527917	0.868812
Q08495;Q08495-4;E5RFK4;E5RGQ0;E5RJC0;E5RGQ7;E5RJ61;A0A087WT94;E5RFK6;A0A087WUC0	DMTN	1.18877	0.241149	0.875935			A2A3R5;P62753	P62753	148	RPS6.148.S.1	RPS6	1.15155	0.341021	0.919085
Q9Y485;F5H269;E7EMZ0	DMXL1	-0.0985476	0.751633	0.971803			A2A3R5;P62753	P62753	235	RPS6.235.S.1	RPS6	0.705407	0.220305	0.895067
H0YLM8;Q8TDJ6;Q8TDJ6-3;Q8TDJ6-2;H0YM41	DMXL2	-0.727873	0.19854	0.875935			A2A3R5;P62753	P62753	236	RPS6.236.S.1	RPS6	0.707851	0.173657	0.893705
Q9NVR5;Q9NVR5-2	DNAAF2	-0.385353	0.529942	0.936699			A2A4F6	A2A4F6	34	CEP350.34.S.1	CEP350	0.193974	0.625259	0.967245
Q86Y56;Q86Y56-2;H0Y650;E9PGY2;Q86Y56-3;H7C3B1	DNAAF5	-0.438212	0.202897	0.875935			A2AB05;Q14676;Q14676-3;Q14676-2;Q14676-4;A2AB07	Q14676	108	MDC1.108.S.1	MDC1	0.0273673	0.938958	0.995839
Q8TD57;Q8TD57-3	DNAH3	-2.22033	0.0971163	0.852396			A2AB27;P36915	P36915	68	GNL1.68.S.1	GNL1	-0.134416	0.712585	0.979087
P31689;P31689-2	DNAJA1	0.317326	0.271219	0.880218			A2AJT9-3;A2AJT9-2;A2AJT9	A2AJT9-3	312	BCLAF3.312.S.1	BCLAF3	0.52685	0.559042	0.956807
O60884;A0A087WT48;I3L320	DNAJA2	0.220279	0.596292	0.943147			A2AJT9-3;A2AJT9-2;A2AJT9	A2AJT9-3	100	BCLAF3.100.S.1	BCLAF3	0.36014	0.380835	0.926238
Q96EY1-2;Q96EY1-3	DNAJA3	-0.000867806	0.997795	0.999836			A2AJT9-3;A2AJT9-2;A2AJT9	A2AJT9-3	106	BCLAF3.106.S.1	BCLAF3	0.285902	0.3404	0.918912
Q96EY1;I3L1T6	DNAJA3	0.377526	0.40106	0.904204			A2AJT9-3;A2AJT9-2;A2AJT9;H7BXX2	A2AJT9-3	402	BCLAF3.402.S.1	BCLAF3	0.979538	0.0841309	0.879668
Q8WW22-2;Q8WW22;Q8WW22-3;F5H170;C9JDE6;F8WF76;F5H300;F5GWV1	DNAJA4	0.892623	0.35242	0.90022			A2AJT9-3;A2AJT9-2;A2AJT9	A2AJT9-3	192	BCLAF3.192.S.1	BCLAF3	0.494837	0.286972	0.911331
P25685;P25685-2;M0R080;M0QYT3;M0QXK0;M0R1D6;M0R128;A0A1B0GX60	DNAJB1	0.12686	0.714229	0.962369			A2AJT9-3;A2AJT9-2;A2AJT9	A2AJT9-3	139	BCLAF3.139.S.1	BCLAF3	0.559421	0.159552	0.890902
Q9UBS4;H7C2Y5	DNAJB11	0.803064	0.0484628	0.849076			A2RRP1;A2RRP1-2	A2RRP1	473	NBAS.473.S.1	NBAS	-0.0502358	0.857632	0.990353
Q9NXW2;Q9NXW2-2;J3KPS0;V9GYN7;V9GY70	DNAJB12	-0.623984	0.0575905	0.849076			A2RRP1;A2RRP1-2	A2RRP1	475	NBAS.475.S.1	NBAS	-0.291822	0.538836	0.953439
Q8TBM8;Q8TBM8-2;A0A087WWX2;H7BZK3;F2Z2L8	DNAJB14	-3.42482e-05	0.999958	0.99999			A2RRP1;A2RRP1-2;H0Y5G7;H7C007	A2RRP1	1937	NBAS.1937.S.1	NBAS	0.318628	0.563177	0.956807
P25686;C9JXB9;P25686-2;C9JRD2;C9J1G2;E7ETU0;C9JX00	DNAJB2	0.297414	0.475001	0.927043			A2RRP1;A2RRP1-2;H0Y5G7	A2RRP1	1441	NBAS.1441.S.1	NBAS	-0.0115511	0.979007	0.998722
Q9UDY4;C9JUL4	DNAJB4	1.08227	0.177656	0.875935			A2RTX5;A2RTX5-2;B7ZLP8	A2RTX5	453	TARS3.453.S.1	TARS3	1.34287	0.15896	0.890902
O75190;A0A0J9YX62;O75190-3;C9J2C4;E9PH18;O75190-4;C9JB42;C9JDR7;C9JDX6;F8WCZ4;C9J2P2;C9JN01;Q8NHS0;Q8WWF6;Q7Z6W7	DNAJB6	-1.11471e-05	0.999987	0.99999			A2RU30-2;A2RU30-3;A2RU30	A2RU30-2	173	TESPA1.173.S.1	TESPA1	-1.28828	0.0879359	0.879668
Q9UBS3	DNAJB9	-0.185956	0.752432	0.971803			A2RU30-2;A2RU30-3;A2RU30;H0YEX3	A2RU30-2	316	TESPA1.316.S.1	TESPA1	-0.386064	0.713033	0.979087
Q96KC8;Q5T1X2	DNAJC1	-0.193105	0.715816	0.962369			A2VCS9;E7ETZ8;Q49MG5;A0A0C4DG83;Q49MG5-2;A8MSM7	Q49MG5	79	MAP9.79.S.1	MAP9	-0.880409	0.220555	0.895067
Q8IXB1;Q8IXB1-2;Q8IXB1-3;A0A494C1G5;E7EP04;Q71S60;A0A087WXH7;H7C1G0	DNAJC10	-0.857668	0.172447	0.875935			A3KN83-2;A3KN83;A3KN83-3	A3KN83-2	793	SBNO1.793.S.1	SBNO1	-0.185131	0.754679	0.984466
Q9NVH1-3;Q9NVH1;Q9NVH1-2;B1AK20;Q5TH61	DNAJC11	-1.36946	0.0119827	0.833569			A3KN83-2;A3KN83;A3KN83-3	A3KN83-2	814	SBNO1.814.S.1	SBNO1	-0.365372	0.239687	0.898882
Q9UKB3;S4R3E2;Q9UKB3-2;S4R368	DNAJC12	0.418088	0.687659	0.959706			A3KN83-2;A3KN83;A3KN83-3;A3KN83-4	A3KN83-2	213	SBNO1.213.S.1	SBNO1	-0.116571	0.720151	0.979312
O75165;A0A3B3IRM0;H0Y8Q2;H0YA63	DNAJC13	-0.34039	0.356775	0.90022			A3KN83-2;A3KN83;A3KN83-3	A3KN83-2	1061	SBNO1.1061.S.1	SBNO1	0.331818	0.658008	0.972075
Q9Y2G8;Q5TDG9;Q5TDH4;Q9Y2G8-2	DNAJC16	-0.940089	0.0500928	0.849076			A4D1E1;A0A087WUA7	A4D1E1	877	ZNF804B.877.S.1	ZNF804B	0.287784	0.571085	0.956807
Q9NVM6;H0YLQ7;S4R343;H0YK99;H0YLV4	DNAJC17	-0.123484	0.772908	0.974603			A4D1P6;A4D1P6-3;A4D1P6-2;C9J1X0	A4D1P6	293	WDR91.293.S.1	WDR91	-0.221568	0.784249	0.98679
Q96DA6;Q96DA6-2;F2Z3A7;G5E9V2;A0A2R8Y839;A0A2R8Y817	DNAJC19	-0.0558956	0.90334	0.992309			A4D1P6;A4D1P6-3;A4D1P6-2;C9J1X0	A4D1P6	272	WDR91.272.S.1	WDR91	0.639246	0.310048	0.91556
Q99543;Q99543-2;H7C3L7;F2Z3N9;F2Z3H0;C9IZ83	DNAJC2	-0.175913	0.61664	0.94451			A4D1P6;A4D1P6-3;A4D1P6-2;C9J1X0	A4D1P6	256	WDR91.256.S.1	WDR91	-0.307322	0.846508	0.989468
Q5F1R6-3;Q5F1R6;A0A2R8Y534	DNAJC21	0.0758651	0.848128	0.984994			A4D1P6;A4D1P6-3;A4D1P6-2;C9J1X0	A4D1P6	269	WDR91.269.S.1	WDR91	-0.199917	0.818649	0.988886
Q9H1X3;Q9H1X3-2;F2Z3D1;J3QR79	DNAJC25	1.87652	0.0192653	0.833569			Q86UF2;A4D2H0;A0A5F9ZHA4;A0A2R8YE69;Q8IX94;P0CG41;A4FU28;G3V599;Q96PC5;Q96PC5-9;Q96PC5-14;Q96PC5-7;Q96PC5-10;Q96PC5-12;Q96PC5-5;Q96PC5-8;Q96PC5-6;G3V5K6;Q96PC5-11;Q96PC5-13	Q86UF2	138	MIA2.138.S.1	MIA2	-1.13483	0.0839874	0.879668
Q13217;X6R9L0	DNAJC3	0.810535	0.302074	0.887639			Q86UF2;A4D2H0;A0A5F9ZHA4;A0A2R8YE69;Q8IX94;P0CG41;A4FU28;G3V599;Q96PC5;Q96PC5-9;Q96PC5-14;Q96PC5-7;Q96PC5-10;Q96PC5-12;Q96PC5-5;Q96PC5-8;Q96PC5-6;G3V5K6;Q96PC5-11;Q96PC5-13	Q86UF2	140	MIA2.140.S.1	MIA2	0.74305	0.143844	0.885288
Q96LL9	DNAJC30	-0.0949663	0.907884	0.993017			A4QPH2;A4QPH2-2;A4QPH2-4;P42356;P42356-2;A8MTF1	A4QPH2	295	PI4KA.295.S.1	PI4KA	-0.720707	0.165647	0.891957
Q9H3Z4-2;Q9H3Z4	DNAJC5	-0.805841	0.0850945	0.849076			A5YKK6;A5YKK6-2;A5YKK6-3;A5YKK6-4;H3BVC9	A5YKK6	1061	CNOT1.1061.S.1	CNOT1	-0.278902	0.76762	0.985291
O75061-4;O75061;O75061-2;S4R305;O75061-3	DNAJC6	NA	NA	NA			A6NC98;A6NC98-4;A6NC98-2;A6NC98-3	A6NC98	596	CCDC88B.596.S.1	CCDC88B	-0.290765	0.592626	0.960883
Q99615;A0A6I8PU73;A0A6I8PS32;A0A6I8PUD4;A0A6I8PIK4;Q99615-2;A0A6I8PR89;A0A6I8PRZ0;K7ER44;A0A6I8PU89;A0A6I8PLE7;A0A6I8PUC2;K7EK03;K7EIH8;K7EPP7;K7ESP1;K7ELJ8;K7EJV7;K7EN19;K7EJL5;K7EJE9;A0A6I8PR93;K7EQ73;K7ENB7	DNAJC7	-0.0730117	0.798132	0.979186			A6NC98;A6NC98-4;A6NC98-2;A6NC98-3	A6NC98	597	CCDC88B.597.S.1	CCDC88B	-0.66399	0.176528	0.894105
O75937;S4R3J5	DNAJC8	-0.21446	0.416425	0.910045			A6NC98;A6NC98-4;A6NC98-6	A6NC98	1379	CCDC88B.1379.S.1	CCDC88B	-0.509072	0.492781	0.949486
Q8WXX5	DNAJC9	-0.0775117	0.835076	0.98331			A6NC98;A6NC98-4;A6NC98-6	A6NC98	1380	CCDC88B.1380.S.1	CCDC88B	-0.457399	0.579633	0.957807
P49184;A6QRJ0;E7ESG1;Q5HY40;E7EUJ0	DNASE1L1	0.836897	0.260792	0.875935			A6NC98;A6NC98-4	A6NC98	1370	CCDC88B.1370.S.1	CCDC88B	-0.339778	0.556148	0.956807
O00115;O00115-2;K7ENE5	DNASE2	0.488073	0.478729	0.927043			A6NC98;A6NC98-4;H7BY33;A6NC98-5	A6NC98	1314	CCDC88B.1314.S.1	CCDC88B	-0.654091	0.555121	0.956807
Q5SXM8;Q5SXM7	DNLZ	1.1654	0.0664233	0.849076			A6NC98;A6NC98-4;A6NC98-6	A6NC98	1397	CCDC88B.1397.S.1	CCDC88B	-1.0179	0.310049	0.91556
A0A0D9SFE4;A0A0U1RQP1;Q05193-3;Q05193;A0A0D9SFB1;Q05193-5;Q05193-2;A0A1B0GU67;A0A1B0GUX5	DNM1	0.874496	0.0203791	0.833569			A6NC98;A6NC98-4	A6NC98	1345	CCDC88B.1345.S.1	CCDC88B	-0.132936	0.716139	0.979087
O00429;O00429-3;O00429-6;O00429-5;O00429-7;F8VZ52;F8VUJ9;B4DDQ3;B4DPZ9;F8W1W3;F8VR28;F8VYL3;H0YI79;H0YHY4	DNM1L	0.440641	0.137254	0.869233			A6NC98;A6NC98-4;A6NC98-6	A6NC98	1475	CCDC88B.1475.S.1	CCDC88B	-0.0855458	0.879465	0.991749
O00429-2;O00429-4;O00429-8;O00429-9	DNM1L	0.464878	0.29054	0.884621			A6NC98;A6NC98-4;A6NC98-2;A6NC98-3	A6NC98	436	CCDC88B.436.S.1	CCDC88B	-0.104913	0.706649	0.978443
P50570-5;P50570;K7EPK9;H7C5U0	DNM2	0.388024	0.281814	0.880218			A6NC98;A6NC98-4;A6NC98-6	A6NC98	1408	CCDC88B.1408.S.1	CCDC88B	-0.716569	0.250782	0.901711
P50570-4	DNM2	0.218561	0.462925	0.925155			A6ND36	A6ND36	4	FAM83G.4.S.1	FAM83G	0.00394296	0.989218	0.999468
Q6XZF7;A0A1C7CYY6;A0A1B0GTX1;Q6XZF7-2	DNMBP	-0.706814	0.1092	0.861516			A6ND36;A6ND36-2	A6ND36	356	FAM83G.356.S.1	FAM83G	-0.680444	0.350084	0.920283
P26358;P26358-3;K7ENW7;K7EJL0;K7EIZ6;K7EP77	DNMT1	-0.444534	0.292536	0.884621			A6ND36;A6ND36-2;K7EKG0	A6ND36	650	FAM83G.650.S.1	FAM83G	-0.292114	0.484173	0.948896
Q9Y6K1;F8WE91;Q9Y6K1-2;A0A0C4DG02;Q9UBC3-7;Q9UBC3-8	DNMT3A	-0.795677	0.0675357	0.849076			A6ND36;A6ND36-2;K7EKG0	A6ND36	634	FAM83G.634.S.1	FAM83G	-0.664838	0.20834	0.89492
Q9ULA0;E5RIA4;E7ETB3;E7EMB6;B9ZVU2;E7EPX3;C9JBE1;F8WAN0;E3W974;C9J1E2;E5RJ35;C9JRG3;E3W979	DNPEP	0.437959	0.304348	0.887878			A6NDA1	A6NDA1	16	HAUS7.16.S.1	HAUS7	0.10375	0.725106	0.980193
O43598;H0Y8X4;O43598-2	DNPH1	-0.295073	0.486689	0.929563			A6NEM2;P51610-4;P51610-3;P51610;P51610-2	P51610-4	3	HCFC1.3.S.1	HCFC1	-0.0511114	0.897181	0.993936
P04053-2;P04053	DNTT	-0.0641339	0.942993	0.99377			A6NEM2;P51610-4;P51610-3;P51610;P51610-2	P51610-4	6	HCFC1.6.S.1	HCFC1	0.498675	0.294398	0.91455
Q9H147;H7C1M5;H7C1J2;F2Z2A4;H0Y501	DNTTIP1	0.434856	0.339321	0.897283			A6NEM2;P51610-4;P51610;P51610-2	P51610-4	1205	HCFC1.1205.S.1	HCFC1	0.79484	0.0540107	0.870722
Q5QJE6;J3KP30;E9PRB3	DNTTIP2	0.0922871	0.827414	0.98331			A6NEM2;P51610-4;P51610;P51610-2	P51610-4	1224	HCFC1.1224.S.1	HCFC1	-0.850574	0.425255	0.936543
A0A096LNH6;Q14185	DOCK1	-1.19005	0.575033	0.941824			A6NEM2;P51610-4;P51610;P51610-2;H7C1C4	P51610-4	2063	HCFC1.2063.S.1	HCFC1	-0.0282954	0.939678	0.995839
Q96BY6-3	DOCK10	-1.1018	0.02279	0.833569			A6NEM2;P51610-4;P51610;P51610-2;H7C1C4	P51610-4	2064	HCFC1.2064.S.1	HCFC1	-0.112978	0.766363	0.985291
Q5JSL3;A6NIW2;A0A0J9YW64	DOCK11	0.0438393	0.942783	0.99377			A6NEM2;P51610-4;P51610;P51610-2	P51610-4	666	HCFC1.666.S.1	HCFC1	0.961193	0.0565968	0.872448
Q92608;E5RFJ0;A0A3B3ISB1;H0YB76;A0A3B3IRS9	DOCK2	-0.751011	0.0444424	0.84528			A6NEM2;P51610-4;P51610;P51610-2	P51610-4	669	HCFC1.669.S.1	HCFC1	-0.523606	0.172469	0.893705
H0Y599;Q8N1I0;Q8N1I0-3;Q8N1I0-2;H0Y7H7;C9J637;A0A590UJ51;A0A590UJM5;F5GXW1;Q8N1I0-4	DOCK4	1.54538	0.0592622	0.849076			A6NEM2;P51610-4;P51610;P51610-2	P51610-4	794	HCFC1.794.S.1	HCFC1	0.138903	0.748352	0.984258
Q9H7D0;H0Y7N4;Q9H7D0-2;H0YB14;B9A015	DOCK5	-0.575855	0.258045	0.875935			A6NEM2;P51610-4;P51610;P51610-2	P51610-4	598	HCFC1.598.S.1	HCFC1	0.764567	0.0609743	0.874146
Q96N67-2;Q96N67-6;Q96N67-4;Q96N67-3;Q96N67;Q96N67-5;A0A1B0GWE0;A0A1B0GUE9;Q96N67-7;A0A0U1RQT6;A0A1B0GVW2;A0A0U1RRC1;A0A0U1RQJ5;A0A0C4DGY6;A0A0U1RR97	DOCK7	-0.726425	0.185845	0.875935			A6NEM2;P51610-4;P51610;P51610-2	P51610-4	507	HCFC1.507.S.1	HCFC1	0.347503	0.302573	0.914954
Q8NF50;Q8NF50-3;Q8NF50-2;Q8NF50-4;A2A369;E9PDJ4;A2A370;C9J7A3;C9J613;F8WC95;E9PHZ4	DOCK8	-0.137699	0.553831	0.939471			A6NEM2;P51610-4;P51610-3;P51610	P51610-4	411	HCFC1.411.S.1	HCFC1	-0.0719812	0.935021	0.995596
Q9BZ29;Q9BZ29-4;Q9BZ29-3;A0A0A0MT38;A0A0D9SF41	DOCK9	0.478851	0.464619	0.925155			A6NFI3	A6NFI3	112	ZNF316.112.S.1	ZNF316	-0.236525	0.558867	0.956807
Q9BU89;A0A5F9ZGM7	DOHH	0.623139	0.0836206	0.849076			A6NHG8;Q13114;Q13114-2;H0YMI8	Q13114	9	TRAF3.9.S.1	TRAF3	0.428667	0.514477	0.949966
[truncated: 23,167 more rows]

## Sheet: 7C
	TMT sample ID	TMT4.plex06	TMT12.plex09	TMT9.plex08	TMT6.plex05	TMT10.plex03	TMT12.plex03	TMT2.plex01	TMT2.plex07	TMT9.plex09	TMT14.plex07	TMT8.plex05	TMT2.plex04	TMT10.plex02	TMT5.plex08	TMT3.plex01	TMT8.plex04	TMT13.plex02	TMT9.plex04	TMT2.plex02	TMT8.plex02	TMT10.plex09	TMT8.plex08	TMT7.plex09	TMT6.plex04	TMT16.plex05	TMT7.plex03	TMT15.plex01	TMT15.plex09	TMT16.plex10	TMT2.plex05	TMT10.plex01	TMT16.plex08	TMT4.plex09	TMT4.plex02	TMT5.plex07	TMT2.plex09	TMT15.plex08	TMT13.plex10	TMT6.plex08	TMT4.plex03	TMT14.plex03	TMT6.plex02	TMT11.plex09	TMT16.plex09	TMT14.plex04	TMT4.plex10	TMT14.plex01	TMT6.plex07
[truncated: 23 more rows]
[truncated: 90 more columns]
