# Supplementary material for: The proteogenomic landscape of multiple myeloma reveals insights into disease biology and therapeutic opportunities
Source: Nat Cancer. 2024 Jun 28;5(8):1267–84. doi: 10.1038/s43018-024-00784-3 (PMC11358022; doi:10.1038/s43018-024-00784-3)
Supplement: Supplementary file 17 — Statistical source data. [file 43018_2024_784_MOESM17_ESM.xlsx]

## Sheet: 8A
Proteins
		status	healthy.CD138	healthy.CD138	healthy.CD138	MGUS	MGUS	MGUS	MGUS	MGUS	MGUS	MGUS	multiple.myeloma	multiple.myeloma	multiple.myeloma	multiple.myeloma	multiple.myeloma	multiple.myeloma	multiple.myeloma	multiple.myeloma	multiple.myeloma	multiple.myeloma	multiple.myeloma	multiple.myeloma	multiple.myeloma	multiple.myeloma	multiple.myeloma	multiple.myeloma	multiple.myeloma	multiple.myeloma	multiple.myeloma	multiple.myeloma	multiple.myeloma	multiple.myeloma	multiple.myeloma	multiple.myeloma	multiple.myeloma	multiple.myeloma	multiple.myeloma	multiple.myeloma	multiple.myeloma	multiple.myeloma	multiple.myeloma	multiple.myeloma	multiple.myeloma	multiple.myeloma	multiple.myeloma	multiple.myeloma	multiple.myeloma
		high.risk.FISH	NA	NA	NA	0	0	1	0	0	0	0	0	0	0	0	0	0	1	0	0	0	1	0	0	0	0	0	0	0	0	1	0	0	0	1	1	0	1	1	0	0	0	0	0	0	0	0	0
		protein risk score	-0.488866	-0.324752	-0.324599	-1.31848	-0.973291	-0.779165	-0.434272	-0.0572964	1.44726	3.12065	-2.65219	-2.62617	-2.38345	-2.26786	-2.2022	-2.13639	-1.94504	-1.92971	-1.88427	-1.84598	-1.77007	-1.74761	-1.48851	-1.45606	-1.42528	-1.39058	-1.35979	-1.35432	-1.29356	-1.24453	-1.23976	-1.2219	-1.21757	-1.18753	-1.1016	-1.06758	-1.03723	-1.01835	-0.974465	-0.948525	-0.902689	-0.819656	-0.818612	-0.768866	-0.715755	-0.686148	-0.684267
HR	Gene	TMT sample ID	TMT9.plex11	TMT4.plex11	TMT3.plex11	TMT8.plex08	TMT9.plex04	TMT6.plex04	TMT10.plex09	TMT7.plex09	TMT8.plex02	TMT2.plex02	TMT3.plex09	TMT3.plex07	TMT14.plex09	TMT11.plex01	TMT13.plex01	TMT6.plex07	TMT4.plex03	TMT15.plex02	TMT16.plex08	TMT16.plex04	TMT13.plex10	TMT13.plex03	TMT11.plex08	TMT5.plex06	TMT2.plex09	TMT10.plex05	TMT13.plex05	TMT4.plex08	TMT12.plex04	TMT3.plex08	TMT11.plex05	TMT8.plex01	TMT14.plex02	TMT14.plex10	TMT7.plex01	TMT7.plex05	TMT4.plex09	TMT4.plex01	TMT5.plex09	TMT3.plex04	TMT4.plex07	TMT10.plex07	TMT13.plex07	TMT15.plex08	TMT11.plex07	TMT11.plex04	TMT6.plex10
down	RILPL2		0.00142771	1.46524	-0.490811	0.191465	1.01974	0.14066	2.11339	0.913538	2.37658	0.648824	1.058	3.21218	1.32605	0.0872121	0.582278	2.40795	1.96888	-0.231152	2.65172	1.53866	1.88112	-0.189687	-0.357838	0.428743	1.31791	1.11477	-0.776281	-0.134106	1.33924	-0.05267	1.77791	0.428987	-0.980785	1.56126	0.851044	0.875137	1.2768	-0.270182	0.990192	-1.3432	1.17441	-0.0962768	-0.370278	0.935854	0.613314	0.907596	0.960206
down	KMT2D		-0.188149	0.108339	-0.289879	0.539223	0.877911	9.32934	0.446331	0.158294	0.044463	-0.128292	0.61864	0.747479	0.656451	0.710471	0.959422	0.408358	0.566697	0.985749	0.683533	1.12728	0.31034	-0.107623	0.422202	0.589002	-0.104741	-0.0811935	-0.239469	0.192428	-0.0246033	0.567751	0.256141	0.941789	0.533328	0.816579	-0.207342	0.345582	0.368932	0.0185096	0.567793	-0.638838	0.566511	-0.415587	-0.297248	0.731347	0.00744064	-0.215521	0.870704
down	GPCPD1		0.442958	-0.0894839	0.0839793	0.556096	1.67331	-0.179005	1.09884	0.806348	1.21627	2.10724	0.501815	1.44155	-0.22143	1.65811	1.48759	-0.255724	0.469602	-0.0113584	1.36781	0.497327	1.1205	0.638642	-1.18816	0.419119	2.42424	0.895363	-0.164857	1.48531	2.14139	1.24011	1.75463	1.68438	-0.277587	1.48835	-0.014152	1.17684	1.00756	-0.46208	0.29886	0.78371	1.07798	-0.135414	-0.78324	0.232692	0.146332	-0.445634	0.730254
down	PICALM		-0.130239	-0.0215982	-0.142355	-0.154733	2.17257	1.28445	0.419026	0.522677	-0.338594	0.135876	-0.194892	0.446004	0.422243	-1.1244	-0.240634	0.906062	-0.234736	0.247524	1.00791	-0.0178408	1.38671	0.692077	1.06872	0.28584	0.907309	0.495173	0.155145	0.299988	1.46789	0.282039	0.246931	2.33797	-0.471225	1.61547	0.200699	0.310531	1.21535	0.0119919	-0.409841	-0.108712	1.31478	-0.204121	-0.449592	-0.543218	-0.180092	0.2961	0.389547
down	FCHO2		1.03627	-0.410694	-0.154102	0.84265	1.39119	-0.401489	1.16599	1.38566	0.143963	0.291688	1.08053	0.431379	1.15219	-0.159175	0.0953922	0.689789	-0.79521	1.24791	0.470303	-0.175278	1.05663	-0.58799	0.691347	0.371455	1.07011	0.181604	1.97364	0.159052	0.692501	1.13334	0.107786	2.08593	0.89254	1.65826	1.03901	0.376298	1.4693	-0.163696	0.804922	-0.315014	1.36009	0.596785	0.871247	0.8136	1.03537	0.0951609	-0.999909
down	OSBPL9		-0.0578351	-0.174774	-0.142638	0.407417	0.351798	-0.229534	0.909168	-0.313338	0.708389	0.183328	1.30576	0.585091	2.17163	0.848654	0.96196	0.741777	-0.4192	0.577361	0.140651	0.29778	0.232594	0.96731	1.0345	1.24621	1.71488	-0.115992	-0.387017	1.05376	0.168176	0.102725	1.8794	1.57531	-0.257387	0.233591	0.582887	0.687573	0.509019	1.34127	0.824406	0.867548	-0.231163	0.427436	0.537782	-0.108847	0.403666	-0.472948	0.351878
down	BAG4		0.641321	-0.162072	0.571109	0.695915	0.673873	0.0629496	0.474146	0.407161	-3.06737	-1.7857	0.588745	1.18893	0.0645883	1.22233	0.172921	1.22578	0.77492	0.902161	-0.152342	0.887148	0.431915	0.326293	-0.389064	0.0416438	0.49335	-0.448101	0.477402	0.688399	0.510814	0.967131	0.576483	-0.186943	0.828288	1.1318	-0.369997	0.696061	0.210197	-0.133543	0.674491	-0.285011	0.294735	-0.178441	0.381401	0.360675	0.590208	-0.282476	-0.583975
down	ARHGAP35		0.579636	0.534715	0.38215	2.19041	0.37176	-0.571863	0.665361	-0.0388093	0.329961	0.550269	0.305146	1.9218	0.746757	1.08934	1.61343	1.11587	1.90529	0.00575559	1.16475	0.905647	0.969939	1.17376	1.20544	0.122448	0.898097	0.26117	0.213554	0.0265512	0.619868	0.318777	0.160128	0.460813	0.384993	0.853364	-0.0037332	0.799639	0.649012	0.171306	0.0161756	-0.410173	1.31303	-0.603202	-0.772549	2.23536	-0.1229	-0.419661	0.986171
down	PDCD10		0.711995	1.4398	0.562585	0.0794143	0.743522	0.779269	1.155	0.780038	-0.0111095	0.568939	0.709245	0.666613	1.15829	0.823118	-0.216162	0.96841	1.38063	0.501077	2.14007	0.589275	1.15067	-0.163616	0.65019	0.625084	0.767525	0.407149	-0.687013	-0.677802	0.862447	-0.0926597	0.848641	0.764286	0.172227	0.975352	-0.0339627	0.571909	2.12049	0.936574	0.855647	-1.06951	0.761691	0.285601	-0.596967	0.5939	-0.4208	1.52422	0.705332
down	CYFIP1		0.790775	0.457087	0.608594	0.706966	0.0196565	0.463403	0.592931	0.099374	0.374881	-0.422655	0.641452	1.09932	0.870751	-0.230601	-0.153016	0.594304	2.17829	0.668548	2.09418	0.897167	1.14162	0.600421	0.411065	-0.161422	-0.138985	0.281268	-0.0720172	-0.205618	1.54885	0.674879	-0.320824	0.741913	0.0223346	0.303986	0.125817	-0.0988313	0.951568	0.59315	0.688598	0.03431	-0.684412	0.237451	-0.87752	0.786029	0.0781182	-0.0790193	0.750532
down	PTP4A2		-0.454391	0.72912	-0.317676	0.69629	0.568661	-0.587332	0.611376	-0.684237	0.0752058	-0.35352	0.587701	1.00875	1.14588	0.617402	0.764945	0.943485	0.701219	1.2289	1.88885	0.615689	0.281528	0.152782	0.0215639	0.106335	0.568568	1.43392	0.380853	-0.294316	0.0739162	0.38046	1.49515	-0.496442	0.492957	0.451577	0.348902	0.369113	0.774212	0.688315	1.20482	0.302421	0.11892	0.561083	-0.195935	0.0349545	0.898627	0.730095	-0.565488
down	GRB2		0.428164	1.21623	0.468154	0.0997167	0.398466	-0.593059	0.812595	0.446433	0.235345	1.22077	0.315454	0.268178	0.924619	1.29021	-0.0498622	0.658959	0.889963	-0.54311	1.28727	-0.241243	1.1515	-0.355244	-0.0851962	0.303432	0.656268	0.0687861	-0.18734	-0.605743	0.299219	-0.85296	2.59106	-0.126216	-0.109363	1.0574	1.56806	0.212634	0.760185	-0.420662	0.918283	-0.453899	-0.453526	0.638806	0.160983	-0.0348856	-0.382608	-0.0068584	0.272509
down	RDX		-0.745621	-0.876767	-0.364677	0.21854	-0.724349	0.985624	-0.268867	-0.151481	0.158693	-1.15852	1.39536	0.608392	2.41232	0.0576897	2.13317	2.04126	-0.553276	1.42702	0.192737	0.80825	0.756949	2.14088	2.74159	2.2176	2.0862	1.4442	0.505242	0.321205	2.11769	1.06323	1.50763	1.37794	1.05678	0.0963649	1.22141	1.86774	0.053569	1.84966	0.0432579	2.23663	0.771548	2.49301	1.61794	-0.404201	0.210775	0.940202	0.386863
down	CORO1B		0.971186	1.2116	0.303352	0.511973	0.526959	-0.457859	1.56398	0.426611	1.85323	0.609243	0.42363	-0.260809	2.80736	1.52052	-0.963383	2.59274	1.56078	0.181915	2.1918	1.12602	0.477084	-0.0717528	0.832681	-0.733796	-0.632515	-0.348116	2.53742	-0.376772	0.853648	-0.744134	-0.155511	3.771	1.40517	-0.290966	0.482469	0.47579	-0.081052	-0.946249	0.582721	-0.158952	-2.14993	-0.897093	1.46197	0.51848	-0.0087741	1.49632	-0.666561
down	SRC		-0.0583751	1.68837	-0.14797	3.30019	0.315425	0.512186	0.820853	0.294857	1.18983	-0.066185	2.21766	2.30536	1.77844	2.06599	1.78049	1.8193	3.89472	2.79421	4.39846	0.527769	1.45496	-1.67866	-0.239614	-2.94	2.29275	1.19134	1.7933	3.04226	0.318299	-2.02011	-0.0105548	1.2592	0.736238	0.828863	-1.40735	0.489848	2.63325	-0.0713737	-0.322275	1.01775	-1.25565	0.0936324	0.483436	0.207779	2.57361	1.37225	1.58298
down	PTK2		1.62421	2.38865	1.23478	2.10713	2.39302	0.889101	1.55297	1.60012	2.1847	0.293363	1.5452	2.86017	1.29422	1.34767	2.49079	0.484407	2.95652	0.510976	5.182	1.94922	2.7215	1.53158	1.24569	0.164939	0.922409	0.692425	0.511203	2.38241	1.27245	1.15794	0.866166	1.2321	-1.49868	2.10577	-0.205316	0.00152786	1.78801	0.433957	1.76433	-0.783576	2.88419	-0.394391	-2.0284	1.23267	0.53381	1.65025	1.55576
down	RGCC		1.51842	3.49688	1.0899	2.18946	1.90765	-0.714433	0.883826	1.82654	1.58788	0.0724955	0.611085	3.30421	2.85553	1.43738	2.05048	2.87971	0.877924	-1.37572	5.27073	1.052	1.15283	-1.73346	-0.262563	-0.919761	1.34888	2.07105	0.457141	1.38455	2.43834	-0.632107	-0.149999	0.651874	0.388204	1.26676	1.23177	-0.414169	0.691928	-0.409859	1.99224	-0.450062	0.993932	0.979737	-0.0279739	0.374156	1.68771	1.35688	0.089907
down	NCKAP1		0.626742	1.35573	0.928584	0.936353	-0.386508	-1.38657	0.0164404	-0.623859	1.39722	-1.16723	3.22295	2.30192	3.90689	2.32308	-2.15778	1.03978	2.58989	1.47293	3.23179	-0.324932	1.76117	-0.0032518	0.250313	0.851295	0.576504	1.00011	-0.487599	-0.0141356	-0.361895	0.0730626	-0.553258	-0.544463	1.77151	0.248096	2.77598	-2.86524	1.82171	-0.389109	-0.715193	-1.40831	-2.21789	-0.70652	0.940881	-0.444582	2.04944	-1.26271	1.50627
down	CTTN		-0.438927	2.06328	-0.238002	0.596335	0.779251	-2.12373	-0.0267252	-0.11947	1.78596	-1.02752	1.26106	3.41451	4.90447	0.760803	-0.184851	1.85011	-0.0060219	0.309378	3.84616	-0.113779	0.635403	-2.47571	1.93587	-0.971522	0.527843	0.695969	-0.765079	-2.03269	0.880971	-2.27245	-0.690944	-0.832591	-0.461978	0.230056	1.45336	-2.72807	-0.318928	-1.18108	-0.44061	-2.29228	-2.76648	-0.416126	0.488987	-1.29067	0.513227	-0.0763675	0.27878
up	LPCAT4		0.546507	0.391509	0.638625	0.2121	-0.0874767	1.59274	0.656505	-0.0449792	1.93982	-0.552222	-0.91813	0.545322	-1.9936	-0.34526	1.8497	-1.17801	-0.436866	-0.165879	0.358606	-0.213021	-2.627	0.243835	-0.69271	-1.05141	0.170793	0.0355077	1.72361	0.189265	-1.18978	0.518807	-0.608994	-0.603117	-0.0322619	-0.899008	-1.3726	0.545429	0.377664	0.155588	-0.130468	0.462828	1.54261	-0.569089	-0.774328	2.41498	-0.661142	0.893696	0.249845
up	COX20		-1.31952	-3.10171	-0.34819	-0.906389	-1.13337	0.132865	-1.34914	-1.50723	2.2563	0.0316568	-0.871671	-0.760858	-1.44985	-0.378492	0.325804	-0.380276	-0.472986	-1.14896	-0.463515	-0.303274	-3.07086	0.717256	1.1651	-1.16791	-0.766688	2.64292	-1.68544	-1.09127	-0.85618	-1.82859	-0.44319	-2.17286	1.17455	-1.56133	-1.10235	-0.139222	-1.00425	1.76975	-1.11225	0.339647	1.14311	-0.702714	0.0922942	0.313363	-2.23685	0.919569	-2.51355
up	FLAD1		-1.04359	-0.914731	-1.45572	-0.659627	-0.345698	-0.753453	-1.18484	-1.11752	-0.0686539	-0.487055	-1.14845	-0.300216	-1.11857	-2.1016	-1.44403	-1.59628	-1.15628	-0.501535	-0.278064	-0.213818	-1.8261	-0.184831	-0.230767	-0.0195018	-0.821281	-0.107258	0.832101	-0.696427	-0.931074	0.0612948	-0.51868	-1.00066	0.194645	0.37674	-0.633646	0.162223	-1.03276	-1.20897	-2.46557	0.102647	-0.153577	0.0723274	1.06822	1.01917	-1.09919	0.506102	0.0552808
up	TARS2		-0.304148	-0.339221	0.0628823	0.383033	-0.98556	-1.3594	-0.26025	0.205149	-0.0549313	1.83653	-0.301541	0.443298	-0.598764	-0.484553	-0.78305	-1.635	-1.41665	-0.236064	-0.552351	-1.74924	-1.27368	-1.15296	-0.569439	0.0463713	-0.218392	-1.48296	0.834331	-0.0974536	-2.48063	0.186729	-1.16979	-0.806367	2.08466	0.351019	0.707149	-0.339503	-0.819522	-1.16766	-1.24827	0.300003	-0.441427	-1.04314	0.845125	0.582309	0.320737	-0.542009	-0.812285
up	FARS2		-0.78305	-0.454572	-0.961929	-1.1328	-0.298569	0.461666	-1.35926	-1.11969	-1.58937	-1.00014	-1.21102	-0.607661	-1.68625	-0.848259	-0.342452	-1.30486	-1.58831	0.490573	-1.41116	-0.675585	-1.80973	-0.130693	0.263797	-0.666217	-0.982577	-0.560721	0.953047	-0.455909	-1.65638	-0.358163	-1.24329	0.362899	-0.13461	-1.57462	-0.0036703	-0.420975	-1.01979	-0.718823	-2.06966	0.511771	-0.384993	-0.531333	0.399734	-0.240923	-0.918593	0.411175	-1.62021
up	FH		0.434421	-0.661034	0.428005	-1.22401	-0.999397	0.921633	-1.57873	-1.11217	-1.68464	-1.28461	-0.991179	-0.541578	-1.76002	-1.9076	-1.39997	-2.55612	-1.17639	-0.482756	-0.947384	-0.421523	-1.7041	-0.840894	0.402741	-0.932903	-1.34609	0.627095	1.35244	-0.574192	-1.34716	-0.368632	-1.44179	0.18023	1.35058	-1.44452	0.408105	-0.588226	-1.57742	-0.961113	-2.23828	-0.0032677	-0.0827869	-0.158485	1.51919	-0.000364	-0.743176	-0.965096	-0.888971
up	TFB2M		-0.404324	-0.447872	0.383768	-3.56056	-0.734749	-0.292347	-1.44201	-1.506	-2.2092	-2.21848	-1.25083	0.286629	-2.37074	-1.06252	-0.350388	-2.13052	-0.972053	-0.163784	-2.00581	-0.828387	-2.24387	-0.249303	-1.09506	-0.71697	-1.55317	-0.497727	1.00956	-0.996569	-2.24049	-2.04024	-2.26407	-0.814092	1.10572	-1.42326	-0.48328	-0.882719	-1.72903	-1.16161	-2.24572	1.13873	-0.577877	-0.347877	0.415137	0.0606166	-0.948107	-1.0874	-1.62784
up	LY9		-0.510445	-0.426012	-0.782049	-1.1249	-0.834072	0.025449	-2.33419	-1.7011	-1.13218	-0.42118	-2.96835	-2.04746	-3.33841	-0.466097	-0.286428	-1.25278	-0.016516	-1.35439	-0.831777	-1.01838	-0.695689	1.0332	-1.65134	0.576528	-3.93269	-0.549059	-0.472896	-0.502062	-0.743716	2.67184	-0.940046	-0.472519	-0.721538	-0.295168	-0.351098	-0.535352	-2.20889	1.04302	-1.30158	0.0743072	0.365177	0.14083	-0.0021618	-0.567625	-1.64247	-0.93622	1.96348
up	PDSS2		1.6895	1.27102	2.42975	0.374967	-1.03739	-0.414065	0.159243	0.442892	-0.360253	0.786367	-0.156482	0.29898	-1.5548	-0.622384	-0.41026	0.197373	-1.38467	-0.467003	-0.603697	-0.399491	-0.606213	-1.41695	-0.292307	0.193664	-0.245504	-1.18091	-0.939416	1.16096	-0.398	0.22026	-0.276179	-0.710456	1.32208	0.0819962	-0.208111	0.258944	-0.324886	0.00658668	-0.768304	-0.370206	0.122871	-0.398911	0.112572	0.821724	1.78162	-0.0807684	-0.757614
up	ACSL4		0.295011	-0.0736727	0.281899	-0.984529	-0.218029	0.493512	-0.488656	0.392577	-0.410952	-0.805593	-0.311347	-0.0157417	-0.911249	-0.753657	-0.921967	-0.834326	0.601324	-0.930516	0.644057	-0.316209	-0.491914	-0.135904	0.426406	-0.232275	-0.718724	0.0228077	-0.281125	-0.116252	-1.1662	1.63096	-1.37609	0.5605	-0.789272	-0.771355	-0.891588	-0.821045	0.177221	-0.497767	0.339718	0.444409	0.860259	-0.280866	-0.746106	0.0998126	-0.560427	1.79576	0.608974
up	ATAD1		0.504228	0.603976	0.703592	-0.494996	-1.43602	0.00344236	-1.01411	-0.0547881	-0.52231	0.117911	-0.367119	-0.796012	-1.81291	-0.359079	-0.128714	-1.08489	0.780637	-0.434937	-0.777857	-0.717859	-1.38755	-0.472229	-0.0398568	-0.566281	-0.830022	-0.431395	-0.544285	-0.306028	-1.58657	-0.662379	-1.82423	-1.12739	0.346558	-0.502689	-1.03516	-0.664621	-0.189166	-0.219604	-0.984584	-0.0273403	-0.349801	-0.147539	-0.340162	0.128158	-1.35816	1.39318	-1.11377
up	ANKZF1		0.0625129	0.140008	0.462636	-1.36037	0.291639	0.485074	-0.344861	0.4903	0.533918	0.123517	-1.04069	-0.106259	-0.538767	-1.3739	-1.19547	-1.07589	-0.672469	0.349015	-0.247751	-0.24567	-1.15586	0.149774	-0.854581	-0.255233	-0.259467	-0.627773	-0.0967556	0.342346	-0.0924765	-0.180805	-1.03599	-1.00373	-0.253445	-0.740791	-1.04324	-0.0320224	-0.0837343	-1.10959	-0.949667	0.526369	0.0956983	0.114108	0.337344	-0.60479	0.0232055	-0.350505	-0.887424
up	CCT4		-0.600597	-1.25546	-0.464463	-0.466464	0.473244	-0.291998	-0.398535	-0.82613	-0.17751	-0.359621	-0.367314	-0.99752	-0.946609	-0.962138	-1.09002	0.770414	0.192284	-0.194969	-0.0119397	-0.506995	-0.424943	-0.433798	-0.0904208	-0.23026	-0.436352	-0.417627	-0.386055	0.308713	-0.606388	-0.634487	-0.990201	-0.618122	0.310235	-0.585205	-0.20903	-0.556636	0.2534	-0.419874	-0.201492	0.345351	0.232559	-0.0915051	-0.51835	-0.404503	-0.976893	0.881604	-0.0482322
up	CCT7		-0.44766	-1.50292	-0.140346	-0.195512	0.518036	-0.140564	-0.366122	-0.831487	-0.413544	-0.305177	-0.60553	-0.553431	-1.02735	-0.346401	-1.01775	0.290616	0.167514	-0.251094	-0.0419964	-0.277365	-0.33391	-0.489042	-0.261167	0.0687713	-0.208479	-0.0895531	-0.331625	-0.135031	-0.453891	-0.35832	-0.670837	-0.634279	0.286831	-0.394835	0.289314	-0.0669177	0.262884	-0.528248	-0.352409	0.186653	-0.0743055	-0.200752	-0.354789	-0.514964	-0.384833	0.512112	-0.118719
up	CCT3		-0.523731	-1.08199	-0.502107	-1.17792	0.392184	-0.441085	-0.479246	-1.28176	-0.744039	-0.795488	-0.670746	-1.1737	-0.718868	-1.17091	-1.64684	0.230605	-0.0254257	-0.198998	-0.547871	-0.652559	-0.711028	-0.980261	0.0331041	-0.353508	-0.323115	-0.494223	-0.578838	0.219504	-0.737361	-1.05183	-1.3593	-0.86142	0.117634	-0.535156	-0.1731	-1.1014	-0.0143365	-1.11291	-0.554728	0.143468	-0.764825	-0.211865	-0.384369	-0.902511	-1.0041	0.513653	-0.189915
up	CBWD1		-1.08992	-0.352593	-0.330462	-1.35085	-0.549666	-1.98757	-0.556854	-1.21025	-0.154837	-0.149778	-1.15193	-1.01162	0.225381	-2.03163	-0.81413	-0.755628	-0.360489	-0.0171543	-0.921239	-0.261887	-0.306389	-0.698773	-0.434679	-0.511704	-0.0562875	-1.28711	-0.203941	-0.0341534	-1.87909	0.778308	-1.65508	-1.25639	-0.121834	-1.08421	-0.0866543	0.252297	-0.465861	-0.888349	-0.838648	0.140407	-1.56846	-0.857811	0.73673	0.124085	-1.1951	-0.260827	-0.354032
up	SCAMP3		-0.232159	-0.810981	0.0920195	-0.0689427	-1.76597	-1.22118	-1.54747	-0.411253	-0.467521	-0.458062	-0.255349	-0.307179	0.105915	0.137588	-0.109716	-0.730285	-0.365059	-0.400734	-0.703835	-0.766511	-1.30469	0.275877	-0.0681927	-1.22028	-2.28286	-0.52451	1.38378	-0.232175	-0.753241	0.62775	-1.74334	-0.904775	0.588159	-0.435715	-0.152659	-0.50093	-1.22785	-0.214944	0.676471	-0.372884	-0.52303	0.130609	0.258677	-0.171538	-0.0763666	-1.2004	-1.75255
up	UBE2Q1		-0.648989	-0.892775	-0.495847	-1.06898	-0.2204	-0.855615	-0.065915	-0.242059	-1.56299	0.516043	-1.19887	-0.409112	-0.694806	-0.319616	-0.881524	-0.553853	0.144124	-0.514209	-0.409699	-0.668811	-0.194709	0.239015	-0.433176	-0.995095	-0.13898	-0.808767	-0.292207	-1.42279	-0.320854	-0.466121	-0.381532	-0.490284	-0.509746	0.502749	-0.474284	-1.04194	-0.767049	-0.530145	-0.205283	-0.985992	-0.23157	-0.375347	-0.61035	-0.801628	-0.865187	-0.860522	-0.483829
up	MEF2D		-0.268712	0.0828141	0.15621	-1.28251	-0.242167	-0.28067	-1.53103	0.0241984	-1.42298	-1.30689	-0.898067	-0.938136	-0.383605	-0.219685	-1.05527	-1.50998	-0.742434	-0.997726	-1.1712	-1.11071	-1.30231	-0.762305	-0.549061	-0.737645	-0.983992	-1.28959	0.161813	-0.282589	-1.14598	-1.37914	-0.363637	-1.30121	-0.95076	-0.327456	-0.724678	-1.37641	-1.60462	-1.01565	-0.554091	0.281838	-0.999321	0.490287	-0.554852	0.265961	0.214108	-1.11846	-1.66703
up	IGF2R		0.473217	-0.550884	0.347093	-0.98679	-0.689155	-1.71537	-0.0040472	-0.590637	-0.267831	0.0774157	-2.28159	-1.70299	-2.27694	-1.21634	-1.29412	-0.606042	-0.819027	-1.9319	-0.234367	-1.97061	-0.203727	-1.53201	-1.18754	-1.8937	-2.08347	-1.54141	-2.01117	-1.29252	-0.0108717	-0.16008	-0.534173	-0.711264	-1.84215	-0.238286	-0.200374	0.43976	-1.09839	-0.794124	-1.61732	-0.960788	-2.30577	-1.76753	-1.7241	-0.162393	-1.21105	-1.62532	-0.863808
up	CAPN2		-0.213319	-0.515788	-0.113886	-2.74396	-1.36615	-2.74619	-1.83289	-0.0035756	-1.81022	-2.62512	-3.06232	-1.7428	-2.25111	-2.3357	-3.07011	-1.53165	0.0873719	-2.13392	-1.57819	-1.99188	-2.1034	-0.48297	-4.92974	-2.30726	-2.38589	-2.06432	-0.306084	-2.04149	-1.87789	-5.28466	-2.55168	-1.29882	-3.09875	-0.486235	-1.21731	-2.95805	-1.20469	-1.9509	-3.10434	-3.11433	-1.63048	-0.479114	-2.55707	-0.712306	-0.748996	-0.219792	-1.19849
Phosphopeptides
HR	ID	TMT sample ID	TMT9.plex11	TMT4.plex11	TMT3.plex11	TMT8.plex08	TMT9.plex04	TMT6.plex04	TMT10.plex09	TMT7.plex09	TMT8.plex02	TMT2.plex02	TMT3.plex09	TMT3.plex07	TMT14.plex09	TMT11.plex01	TMT13.plex01	TMT6.plex07	TMT4.plex03	TMT15.plex02	TMT16.plex08	TMT16.plex04	TMT13.plex10	TMT13.plex03	TMT11.plex08	TMT5.plex06	TMT2.plex09	TMT10.plex05	TMT13.plex05	TMT4.plex08	TMT12.plex04	TMT3.plex08	TMT11.plex05	TMT8.plex01	TMT14.plex02	TMT14.plex10	TMT7.plex01	TMT7.plex05	TMT4.plex09	TMT4.plex01	TMT5.plex09	TMT3.plex04	TMT4.plex07	TMT10.plex07	TMT13.plex07	TMT15.plex08	TMT11.plex07	TMT11.plex04	TMT6.plex10
down	FKBP15.1195.S.1		NA	NA	NA	0.00313661	0.257297	0.302079	1.16757	0.835726	0.424229	0.757329	0.451966	0.84769	0.236976	0.367245	0.291037	-0.261238	-0.31271	0.742977	0.87259	0.74669	1.07759	1.33889	0.756168	-1.21884	-0.611841	0.488859	0.200031	-0.102201	1.86911	1.2152	0.84226	3.33073	0.208061	1.2305	0.385734	0.344764	0.146242	-0.32404	0.323316	-0.402456	-0.0924423	0.0405965	1.19054	0.465523	0.533859	-0.375136	0.577647
up	MDN1.4538.S.1		NA	NA	NA	-0.492573	0.199819	1.53115	-1.03737	0.233628	-0.882113	-0.709326	-0.651414	-0.876328	-0.374281	-0.384229	-0.817584	-0.527489	0.193204	-0.0929743	-0.237819	-0.248589	-0.847681	0.217418	-0.281725	0.194673	-0.497061	-0.882695	-0.442054	-0.0975683	-1.08028	1.23023	-0.892525	-0.36925	-0.742752	-0.0902068	-1.04116	0.687755	0.12443	0.536155	-0.408615	1.05146	0.315743	-0.503509	-0.0079636	-0.0228375	-0.732605	-1.12613	-0.528358
up	BTAF1.224.S.1		NA	NA	NA	-0.180518	-1.09236	-0.598146	-0.891886	1.08425	-1.35869	-0.415746	-0.258642	-0.980389	-1.13759	-0.403747	0.150591	-2.69606	0.417221	-1.71949	-1.21069	-1.22446	0.551018	-0.323224	-1.38072	0.312144	-0.199329	-1.32421	-0.999558	-0.379175	-2.41029	-1.13748	-0.463381	-0.620962	-1.70258	-0.37995	-1.60961	0.436823	-1.23142	-2.32131	0.37013	-0.482217	-0.626279	-0.0369036	-0.465493	0.112588	-0.390294	-0.288435	1.08171
up	ATP8B2.1169.S.1		NA	NA	NA	-2.24013	-1.92852	-2.75903	-3.57195	-2.97406	-0.852959	-1.71784	-2.4282	-1.46645	-2.70176	-1.90544	-2.339	-1.81249	1.11093	-0.998279	-2.67956	-2.38453	-2.05492	-0.857293	-1.79261	-1.61087	-0.659748	-2.19923	-1.7141	-1.39304	-2.91425	-2.77816	-2.24734	-1.48124	-0.303923	-1.68809	-0.0040765	-3.33281	-2.32246	-1.49066	-2.38007	-0.461709	-0.209443	-0.192708	-0.570332	-2.08667	-0.475141	-0.683284	-2.35005
[truncated: 94 more columns]

## Sheet: 8B
TMT sample ID	Age	sex	R.ISS	plasmacell.content.before.MACS	High.Risk.FISH	protein risk score	PFS	PFS..in.months	OS	OS..months
TMT4.plex03	56	male	2	95	1	-1.94504	1	30.2623	1	40.918
TMT12.plex10	52	male	2	70	1	-0.648119	1	43.2131	1	86.2623
TMT15.plex04	53	male	1	5	0	-0.333765	1	79.6393	0	110.164
TMT14.plex08	57	male	1	40	0	0.456664	1	57.9672	1	95.0164
TMT3.plex04	57	male	2	80	0	-0.948525	1	51.4098	0	103.049
TMT12.plex05	63	male	3	55	0	0.361269	1	18.3279	1	24.5246
TMT16.plex06	54	male	2	1	0	-0.389987	1	63.7705	0	63.7705
TMT16.plex04	53	female	2	85	0	-1.84598	0	102.426	0	102.426
TMT13.plex07	60	male	NA	25	0	-0.818612	1	23.9672	1	23.9672
TMT6.plex10	55	male	2	70	0	-0.684267	1	38.2951	0	38.1967
TMT3.plex07	50	male	1	80	0	-2.62617	1	87.4098	0	101.934
TMT14.plex05	34	male	2	50	1	1.1777	1	5.11475	0	73.4754
TMT3.plex08	53	male	2	45	1	-1.24453	1	20.2951	1	23.6066
TMT5.plex01	44	male	2	95	0	-0.261792	1	24.9836	1	34.4262
TMT13.plex10	72	male	2	70	1	-1.77007	1	108.131	1	108.131
TMT11.plex08	51	male	1	60	0	-1.48851	0	3.01639	0	3.01639
TMT15.plex08	61	male	2	85	0	-0.768866	1	77.4754	0	84.3934
TMT2.plex08	54	female	2	98	1	2.62871	1	10.8525	1	22.8197
TMT3.plex05	65	male	3	90	0	-0.137078	1	5.11475	0	41.082
TMT5.plex07	59	male	1	30	0	-0.398328	0	42.8852	0	42.8852
TMT2.plex05	62	male	2	15	0	-0.444191	1	5.96721	0	100.754
TMT13.plex03	52	male	1	10	0	-1.74761	0	82.2951	0	82.2951
TMT6.plex06	69	female	1	80	0	0.00467583	1	21.2787	1	60.459
TMT6.plex01	59	male	3	80	1	1.27833	1	15.1148	1	23.5738
TMT13.plex08	49	male	2	30	0	2.16969	1	1.04918	0	30.6885
TMT4.plex10	40	male	2	1	0	2.54484	1	7.21311	1	7.21311
TMT14.plex03	59	female	3	75	1	0.258965	1	20.4918	1	34.5902
TMT15.plex03	57	female	2	5	0	-0.643736	1	30.7869	0	35.6066
TMT16.plex03	60	male	1	1	1	-0.14254	1	31.4754	1	52.0656
TMT4.plex07	66	male	NA	85	0	-0.902689	1	0.393443	1	0.393443
TMT14.plex02	43	male	1	1	0	-1.21757	1	49.8033	0	76.918
TMT5.plex06	62	female	2	85	0	-1.45606	1	3.40984	0	39.9016
TMT4.plex05	67	male	2	15	0	0.414463	1	22.4918	1	42.459
TMT6.plex08	60	male	2	85	1	1.29847	1	8.09836	1	10.8525
TMT3.plex02	67	male	2	5	1	2.81588	1	5.60656	1	11.4754
TMT4.plex08	42	female	2	1	0	-1.35432	0	51.6393	0	51.6393
TMT11.plex07	48	male	2	25	0	-0.715755	1	32.8852	0	38.7541
TMT7.plex01	56	female	2	1	1	-1.1016	0	47.6066	0	47.6066
TMT3.plex06	72	male	3	15	1	-0.332159	0	6.59016	0	6.59016
TMT12.plex08	61	female	3	35	0	-0.339939	1	0.754098	1	0.754098
TMT15.plex02	46	male	2	50	0	-1.92971	0	83.2787	0	83.2787
TMT8.plex01	52	male	2	5	0	-1.2219	0	42.7541	0	43.6393
TMT8.plex06	50	male	2	20	1	1.75199	1	18.1639	0	41.0164
TMT13.plex09	49	female	2	50	0	0.166233	1	30	0	30
TMT7.plex06	54	male	2	90	0	0.4238	1	36.1967	0	66.8197
TMT9.plex01	60	female	2	5	1	1.87274	1	19.1148	1	35.9344
TMT2.plex09	62	male	2	85	0	-1.42528	0	77.3443	0	77.3443
TMT15.plex06	62	male	3	45	0	1.26806	1	5.44262	0	50.2951
TMT4.plex09	73	male	3	85	1	-1.03723	1	82.1639	0	82.1639
TMT7.plex03	55	male	2	80	1	1.01935	1	13.1475	1	19.541
TMT9.plex05	64	female	2	1	0	2.03498	1	16.2623	0	53.4426
TMT12.plex02	59	male	1	90	0	1.64002	1	12.4918	1	26.3934
TMT10.plex07	59	male	1	70	0	-0.819656	0	66.7541	0	66.7541
TMT14.plex10	61	male	1	75	1	-1.18753	0	76.4262	0	76.4262
TMT15.plex09	55	female	2	15	1	0.866476	1	12.9508	1	39.4098
TMT10.plex10	66	male	2	5	0	2.44471	1	2.81967	1	13.541
TMT16.plex07	62	female	1	15	0	0.339381	1	4.52459	1	31.0492
TMT10.plex06	64	female	2	15	0	0.736257	1	9.70492	1	38.4262
TMT7.plex08	52	female	2	25	1	0.180263	1	58.6557	0	59.3443
TMT7.plex05	63	female	1	85	0	-1.06758	1	67.7049	0	67.7049
TMT10.plex08	65	female	1	5	0	-0.374724	1	15.3443	1	36.5246
TMT11.plex05	51	female	2	5	0	-1.23976	1	43.4754	0	65.9672
TMT16.plex05	45	male	3	40	1	-0.185517	1	41.5738	0	46.3934
TMT7.plex07	57	male	2	85	1	-0.123308	1	29.1475	0	50.0984
TMT9.plex03	56	male	2	20	1	0.995718	1	18.2623	1	25.3115
TMT7.plex04	61	female	2	1	0	-0.16108	1	2.29508	0	39.4754
TMT10.plex01	67	female	2	20	0	1.10024	1	18.3607	1	20.8852
TMT9.plex06	65	female	2	5	0	0.187642	1	20.3279	0	28.1311
TMT6.plex07	56	female	2	85	0	-2.13639	0	66.3934	0	66.3934
TMT10.plex05	52	male	1	15	0	-1.39058	1	47.5082	0	65.1475
TMT16.plex08	62	male	1	1	0	-1.88427	0	69.7705	0	69.7705
TMT10.plex04	57	male	2	55	1	0.709051	0	17.4426	0	17.4754
TMT12.plex06	53	male	2	25	1	1.08546	0	2.59016	0	2.59016
TMT13.plex05	60	female	3	1	0	-1.35979	0	0.0327869	0	1.01639
TMT2.plex03	55	male	1	90	0	0.135682	1	10	1	18.4262
TMT12.plex04	47	male	2	5	0	-1.29356	0	47.1803	0	49.9344
TMT3.plex09	61	male	2	5	0	-2.65219	0	60.918	0	60.918
TMT4.plex02	63	male	2	85	0	-0.417088	1	36.4262	0	44.0328
TMT11.plex04	70	male	2	95	0	-0.686148	1	19.3443	1	45.2787
TMT12.plex01	60	male	2	1	0	0.307718	1	55.2131	0	55.2131
TMT6.plex09	59	female	2	90	0	1.07438	1	12.2623	1	32.8197
TMT11.plex09	48	male	2	50	1	1.48457	1	23.4098	1	23.4098
TMT11.plex01	63	female	1	5	0	-2.26786	0	55.4754	0	55.4754
TMT16.plex02	46	female	2	5	0	-0.583222	1	7.40984	1	7.40984
TMT5.plex02	55	female	1	95	0	0.199206	1	6.29508	0	6.4918
TMT5.plex09	64	female	2	20	0	-0.974465	1	36	0	36
TMT13.plex01	53	female	2	5	0	-2.2022	1	54.7213	0	54.7213
TMT6.plex02	57	female	3	5	1	1.04467	1	25.6066	0	56.3607
TMT9.plex07	59	male	2	60	0	1.18254	1	25.3115	1	34.8852
TMT8.plex07	58	male	2	15	0	-0.566685	0	33.2459	0	34.3607
TMT8.plex09	39	female	3	90	1	0.372987	1	25.1475	0	46.0656
TMT14.plex01	58	male	2	2	1	1.22981	1	10.8197	1	13.1148
TMT14.plex09	58	female	2	15	0	-2.38345	0	54.4262	0	54.4262
TMT13.plex04	59	male	2	55	1	1.56213	1	4.68852	0	58.5246
TMT14.plex06	54	female	2	25	0	0.654739	1	34.5902	0	44.459
TMT11.plex03	62	male	3	90	1	-0.0607195	1	26.2295	1	33.4426
TMT16.plex09	48	male	2	90	1	-0.30118	1	22.9836	1	28.7541
TMT15.plex05	66	male	2	10	0	-0.683644	1	34.6557	1	36.2295
TMT15.plex01	62	female	3	1	0	0.0654549	1	28.1311	1	46.9836
TMT14.plex04	56	male	1	1	0	0.454729	1	28.5902	0	57.9016

## Sheet: 8C
TMT sample ID	High.Risk.FISH	protein risk score	PFS	PFS..in.months	OS	OS..months			PFS model								OS model
TMT4.plex03	1	-1.94504	1	30.2623	1	40.918
TMT12.plex10	1	-0.648119	1	43.2131	1	86.2623			FISH.high.risk=0								FISH.high.risk=0
TMT15.plex04	0	-0.333765	1	79.6393	0	110.164			time	n.risk	n.event	survival	std.err	lower 95% CI	upper 95% CI			time	n.risk	n.event	survival	std.err	lower 95% CI	upper 95% CI
TMT14.plex08	0	0.456664	1	57.9672	1	95.0164			0.393	67	1	0.9851	0.0148	0.9565	1			0.393	68	1	0.985	0.0146	0.957	1
TMT3.plex04	0	-0.948525	1	51.4098	0	103.049			0.754	66	1	0.9701	0.0208	0.9302	1			0.754	67	1	0.971	0.0205	0.931	1
TMT12.plex05	0	0.361269	1	18.3279	1	24.5246			1.049	65	1	0.9552	0.0253	0.907	1			7.213	63	1	0.955	0.0253	0.907	1
TMT16.plex06	0	-0.389987	1	63.7705	0	63.7705			2.295	64	1	0.9403	0.0289	0.8852	0.999			7.41	62	1	0.94	0.0292	0.884	0.999
TMT16.plex04	0	-1.84598	0	102.426	0	102.426			2.82	63	1	0.9254	0.0321	0.8645	0.99			13.541	61	1	0.924	0.0325	0.863	0.99
TMT13.plex07	0	-0.818612	1	23.9672	1	23.9672			3.41	61	1	0.9102	0.035	0.8442	0.981			18.426	60	1	0.909	0.0355	0.842	0.981
TMT6.plex10	0	-0.684267	1	38.2951	0	38.1967			4.525	60	1	0.895	0.0375	0.8244	0.972			20.885	59	1	0.894	0.0381	0.822	0.971
TMT3.plex07	0	-2.62617	1	87.4098	0	101.934			5.115	59	1	0.8799	0.0399	0.8051	0.962			23.967	58	1	0.878	0.0404	0.802	0.961
TMT14.plex05	1	1.1777	1	5.11475	0	73.4754			5.443	58	1	0.8647	0.042	0.7863	0.951			24.525	57	1	0.863	0.0425	0.783	0.95
TMT3.plex08	1	-1.24453	1	20.2951	1	23.6066			5.967	57	1	0.8495	0.0439	0.7677	0.94			26.393	56	1	0.847	0.0445	0.765	0.939
TMT5.plex01	0	-0.261792	1	24.9836	1	34.4262			6.295	56	1	0.8344	0.0456	0.7495	0.929			31.049	52	1	0.831	0.0465	0.745	0.927
TMT13.plex10	1	-1.77007	1	108.131	1	108.131			7.213	55	1	0.8192	0.0473	0.7316	0.917			32.82	51	1	0.815	0.0484	0.725	0.915
TMT11.plex08	0	-1.48851	0	3.01639	0	3.01639			7.41	54	1	0.804	0.0488	0.7139	0.905			34.426	49	1	0.798	0.0502	0.706	0.903
TMT15.plex08	0	-0.768866	1	77.4754	0	84.3934			9.705	53	1	0.7888	0.0501	0.6964	0.894			34.885	48	1	0.781	0.0518	0.686	0.89
TMT2.plex08	1	2.62871	1	10.8525	1	22.8197			10	52	1	0.7737	0.0514	0.6792	0.881			36.23	45	1	0.764	0.0535	0.666	0.876
TMT3.plex05	0	-0.137078	1	5.11475	0	41.082			12.262	51	1	0.7585	0.0526	0.6621	0.869			36.525	44	1	0.747	0.055	0.646	0.863
TMT5.plex07	0	-0.398328	0	42.8852	0	42.8852			12.492	50	1	0.7433	0.0537	0.6452	0.856			38.426	42	1	0.729	0.0565	0.626	0.849
TMT2.plex05	0	-0.444191	1	5.96721	0	100.754			15.344	49	1	0.7282	0.0547	0.6285	0.844			42.459	37	1	0.709	0.0583	0.604	0.833
TMT13.plex03	0	-1.74761	0	82.2951	0	82.2951			16.262	48	1	0.713	0.0556	0.6119	0.831			45.279	32	1	0.687	0.0605	0.578	0.817
TMT6.plex06	0	0.00467583	1	21.2787	1	60.459			18.328	47	1	0.6978	0.0565	0.5955	0.818			46.984	31	1	0.665	0.0625	0.553	0.8
TMT6.plex01	1	1.27833	1	15.1148	1	23.5738			18.361	46	1	0.6827	0.0572	0.5792	0.805			60.459	21	1	0.633	0.0671	0.515	0.779
TMT13.plex08	0	2.16969	1	1.04918	0	30.6885			19.344	45	1	0.6675	0.0579	0.563	0.791			95.016	6	1	0.528	0.1114	0.349	0.798
TMT4.plex10	0	2.54484	1	7.21311	1	7.21311			20.328	44	1	0.6523	0.0586	0.547	0.778
TMT14.plex03	1	0.258965	1	20.4918	1	34.5902			21.279	43	1	0.6371	0.0592	0.5311	0.764			FISH.high.risk=1
TMT15.plex03	0	-0.643736	1	30.7869	0	35.6066			22.492	42	1	0.622	0.0597	0.5154	0.751			time	n.risk	n.event	survival	std.err	lower 95% CI	upper 95% CI
TMT16.plex03	1	-0.14254	1	31.4754	1	52.0656			23.967	41	1	0.6068	0.0601	0.4997	0.737			10.9	30	1	0.967	0.0328	0.9045	1
TMT4.plex07	0	-0.902689	1	0.393443	1	0.393443			24.984	40	1	0.5916	0.0605	0.4842	0.723			11.5	29	1	0.933	0.0455	0.8482	1
TMT14.plex02	0	-1.21757	1	49.8033	0	76.918			25.311	39	1	0.5765	0.0608	0.4688	0.709			13.1	28	1	0.9	0.0548	0.7988	1
TMT5.plex06	0	-1.45606	1	3.40984	0	39.9016			28.131	38	1	0.5613	0.0611	0.4535	0.695			19.5	26	1	0.865	0.0627	0.7509	0.997
TMT4.plex05	0	0.414463	1	22.4918	1	42.459			28.59	37	1	0.5461	0.0613	0.4383	0.68			22.8	25	1	0.831	0.0691	0.7059	0.978
TMT6.plex08	1	1.29847	1	8.09836	1	10.8525			30	36	1	0.531	0.0614	0.4232	0.666			23.4	24	1	0.796	0.0743	0.663	0.956
TMT3.plex02	1	2.81588	1	5.60656	1	11.4754			30.787	35	1	0.5158	0.0615	0.4083	0.652			23.6	23	1	0.762	0.0788	0.6218	0.933
TMT4.plex08	0	-1.35432	0	51.6393	0	51.6393			32.885	34	1	0.5006	0.0615	0.3934	0.637			23.6	22	1	0.727	0.0824	0.582	0.908
TMT11.plex07	0	-0.715755	1	32.8852	0	38.7541			34.59	32	1	0.485	0.0616	0.3781	0.622			25.3	21	1	0.692	0.0855	0.5435	0.882
TMT7.plex01	1	-1.1016	0	47.6066	0	47.6066			34.656	31	1	0.4693	0.0615	0.363	0.607			28.8	20	1	0.658	0.0879	0.5061	0.855
TMT3.plex06	1	-0.332159	0	6.59016	0	6.59016			36	30	1	0.4537	0.0614	0.3479	0.592			33.4	19	1	0.623	0.0899	0.4697	0.827
TMT12.plex08	0	-0.339939	1	0.754098	1	0.754098			36.197	29	1	0.438	0.0613	0.333	0.576			34.6	18	1	0.588	0.0913	0.4342	0.798
TMT15.plex02	0	-1.92971	0	83.2787	0	83.2787			36.426	28	1	0.4224	0.0611	0.3182	0.561			35.9	17	1	0.554	0.0922	0.3996	0.768
TMT8.plex01	0	-1.2219	0	42.7541	0	43.6393			38.295	27	1	0.4067	0.0608	0.3035	0.545			39.4	16	1	0.519	0.0928	0.3659	0.737
TMT8.plex06	1	1.75199	1	18.1639	0	41.0164			43.475	24	1	0.3898	0.0606	0.2875	0.529			40.9	15	1	0.485	0.0928	0.333	0.705
TMT13.plex09	0	0.166233	1	30	0	30			47.508	22	1	0.3721	0.0603	0.2708	0.511			52.1	9	1	0.431	0.0969	0.2772	0.669
TMT7.plex06	0	0.4238	1	36.1967	0	66.8197			49.803	21	1	0.3544	0.06	0.2543	0.494			86.3	2	1	0.215	0.1598	0.0503	0.922
TMT9.plex01	1	1.87274	1	19.1148	1	35.9344			51.41	20	1	0.3366	0.0596	0.238	0.476			108.1	1	1	0	NaN	NA	NA
TMT2.plex09	0	-1.42528	0	77.3443	0	77.3443			54.721	17	1	0.3168	0.0593	0.2196	0.457
TMT15.plex06	0	1.26806	1	5.44262	0	50.2951			55.213	16	1	0.297	0.0588	0.2015	0.438
TMT4.plex09	1	-1.03723	1	82.1639	0	82.1639			57.967	14	1	0.2758	0.0583	0.1823	0.417
TMT7.plex03	1	1.01935	1	13.1475	1	19.541			63.77	12	1	0.2528	0.0578	0.1616	0.396
TMT9.plex05	0	2.03498	1	16.2623	0	53.4426			67.705	9	1	0.2247	0.0578	0.1358	0.372
TMT12.plex02	0	1.64002	1	12.4918	1	26.3934			77.475	6	1	0.1873	0.0591	0.1009	0.347
TMT10.plex07	0	-0.819656	0	66.7541	0	66.7541			79.639	5	1	0.1498	0.0579	0.0702	0.32
TMT14.plex10	1	-1.18753	0	76.4262	0	76.4262			87.41	2	1	0.0749	0.0604	0.0154	0.364
TMT15.plex09	1	0.866476	1	12.9508	1	39.4098
TMT10.plex10	0	2.44471	1	2.81967	1	13.541			FISH.high.risk=1
TMT16.plex07	0	0.339381	1	4.52459	1	31.0492			time	n.risk	n.event	survival	std.err	lower 95% CI	upper 95% CI
TMT10.plex06	0	0.736257	1	9.70492	1	38.4262			4.69	31	1	0.9677	0.0317	0.9075	1
TMT7.plex08	1	0.180263	1	58.6557	0	59.3443			5.11	30	1	0.9355	0.0441	0.8529	1
TMT7.plex05	0	-1.06758	1	67.7049	0	67.7049			5.61	29	1	0.9032	0.0531	0.8049	1
TMT10.plex08	0	-0.374724	1	15.3443	1	36.5246			8.1	27	1	0.8698	0.0608	0.7585	0.997
TMT11.plex05	0	-1.23976	1	43.4754	0	65.9672			10.82	26	1	0.8363	0.067	0.7148	0.979
TMT16.plex05	1	-0.185517	1	41.5738	0	46.3934			10.85	25	1	0.8029	0.0722	0.6731	0.958
TMT7.plex07	1	-0.123308	1	29.1475	0	50.0984			12.95	24	1	0.7694	0.0765	0.6331	0.935
TMT9.plex03	1	0.995718	1	18.2623	1	25.3115			13.15	23	1	0.736	0.0802	0.5944	0.911
TMT7.plex04	0	-0.16108	1	2.29508	0	39.4754			15.11	22	1	0.7025	0.0832	0.5569	0.886
TMT10.plex01	0	1.10024	1	18.3607	1	20.8852			18.16	20	1	0.6674	0.0862	0.5182	0.86
TMT9.plex06	0	0.187642	1	20.3279	0	28.1311			18.26	19	1	0.6323	0.0885	0.4806	0.832
TMT6.plex07	0	-2.13639	0	66.3934	0	66.3934			19.11	18	1	0.5971	0.0903	0.444	0.803
TMT10.plex05	0	-1.39058	1	47.5082	0	65.1475			20.3	17	1	0.562	0.0916	0.4084	0.773
TMT16.plex08	0	-1.88427	0	69.7705	0	69.7705			20.49	16	1	0.5269	0.0923	0.3737	0.743
TMT10.plex04	1	0.709051	0	17.4426	0	17.4754			22.98	15	1	0.4918	0.0926	0.34	0.711
TMT12.plex06	1	1.08546	0	2.59016	0	2.59016			23.41	14	1	0.4566	0.0924	0.3071	0.679
TMT13.plex05	0	-1.35979	0	0.0327869	0	1.01639			25.15	13	1	0.4215	0.0917	0.2751	0.646
TMT2.plex03	0	0.135682	1	10	1	18.4262			25.61	12	1	0.3864	0.0906	0.2441	0.612
TMT12.plex04	0	-1.29356	0	47.1803	0	49.9344			26.23	11	1	0.3513	0.0889	0.2139	0.577
TMT3.plex09	0	-2.65219	0	60.918	0	60.918			29.15	10	1	0.3161	0.0867	0.1847	0.541
TMT4.plex02	0	-0.417088	1	36.4262	0	44.0328			30.26	9	1	0.281	0.0838	0.1566	0.504
TMT11.plex04	0	-0.686148	1	19.3443	1	45.2787			31.48	8	1	0.2459	0.0804	0.1295	0.467
TMT12.plex01	0	0.307718	1	55.2131	0	55.2131			41.57	7	1	0.2108	0.0762	0.1038	0.428
TMT6.plex09	0	1.07438	1	12.2623	1	32.8197			43.21	6	1	0.1756	0.0711	0.0794	0.388
TMT11.plex09	1	1.48457	1	23.4098	1	23.4098			58.66	4	1	0.1317	0.0655	0.0497	0.349
TMT11.plex01	0	-2.26786	0	55.4754	0	55.4754			82.16	2	1	0.0659	0.0569	0.0121	0.359
TMT16.plex02	0	-0.583222	1	7.40984	1	7.40984			108.13	1	1	0	NaN	NA	NA
TMT5.plex02	0	0.199206	1	6.29508	0	6.4918
TMT5.plex09	0	-0.974465	1	36	0	36
TMT13.plex01	0	-2.2022	1	54.7213	0	54.7213
TMT6.plex02	1	1.04467	1	25.6066	0	56.3607
TMT9.plex07	0	1.18254	1	25.3115	1	34.8852
TMT8.plex07	0	-0.566685	0	33.2459	0	34.3607
TMT8.plex09	1	0.372987	1	25.1475	0	46.0656
TMT14.plex01	1	1.22981	1	10.8197	1	13.1148
TMT14.plex09	0	-2.38345	0	54.4262	0	54.4262
TMT13.plex04	1	1.56213	1	4.68852	0	58.5246
TMT14.plex06	0	0.654739	1	34.5902	0	44.459
TMT11.plex03	1	-0.0607195	1	26.2295	1	33.4426
TMT16.plex09	1	-0.30118	1	22.9836	1	28.7541
TMT15.plex05	0	-0.683644	1	34.6557	1	36.2295
TMT15.plex01	0	0.0654549	1	28.1311	1	46.9836
TMT14.plex04	0	0.454729	1	28.5902	0	57.9016

## Sheet: 8D
TMT sample ID	High.Risk.FISH	protein risk score	PFS	PFS..in.months	OS	OS..months	MACS_protein		Model PSF unsorted										Model PSF sorted
TMT10.plex01	0	1.10024	1	18.3607	1	20.8852	1		time	n.risk	n.event	n.censor	estimate	std.error	conf.high	conf.low	strata		time	n.risk	n.event	n.censor	estimate	std.error	conf.high	conf.low	strata
TMT10.plex04	1	0.709051	0	17.4426	0	17.4754	1		0.393443	18	1	0	0.944444	0.0571662	1	0.844338	cat=high		0.393443	18	1	0	0.944444	0.0571662	1	0.844338	cat=high
TMT10.plex05	0	-1.39058	1	47.5082	0	65.1475	1		3.40984	17	1	0	0.888889	0.0833333	1	0.754943	cat=high		3.40984	17	1	0	0.888889	0.0833333	1	0.754943	cat=high
TMT10.plex06	0	0.736257	1	9.70492	1	38.4262	1		19.3443	16	1	0	0.833333	0.105409	1	0.677789	cat=high		19.3443	16	1	0	0.833333	0.105409	1	0.677789	cat=high
TMT10.plex07	0	-0.819656	0	66.7541	0	66.7541	1		22.9836	15	1	0	0.777778	0.125988	0.995627	0.607595	cat=high		22.9836	15	1	0	0.777778	0.125988	0.995627	0.607595	cat=high
TMT10.plex08	0	-0.374724	1	15.3443	1	36.5246	1		30.2623	14	1	0	0.722222	0.146176	0.961826	0.542307	cat=high		30.2623	14	1	0	0.722222	0.146176	0.961826	0.542307	cat=high
TMT10.plex10	0	2.44471	1	2.81967	1	13.541	1		36.4262	13	1	0	0.666667	0.166667	0.924221	0.480886	cat=high		36.4262	13	1	0	0.666667	0.166667	0.924221	0.480886	cat=high
TMT11.plex01	0	-2.26786	0	55.4754	0	55.4754	1		38.2951	12	1	0	0.611111	0.188025	0.883421	0.422739	cat=high		38.2951	12	1	0	0.611111	0.188025	0.883421	0.422739	cat=high
TMT11.plex03	1	-0.0607195	1	26.2295	1	33.4426	0		43.2131	11	1	0	0.555556	0.210819	0.839801	0.367518	cat=high		43.2131	11	1	0	0.555556	0.210819	0.839801	0.367518	cat=high
TMT11.plex04	0	-0.686148	1	19.3443	1	45.2787	0		51.4098	10	1	0	0.5	0.235702	0.793597	0.315021	cat=high		51.4098	10	1	0	0.5	0.235702	0.793597	0.315021	cat=high
TMT11.plex05	0	-1.23976	1	43.4754	0	65.9672	1		66.3934	9	0	1	0.5	0.235702	0.793597	0.315021	cat=high		66.3934	9	0	1	0.5	0.235702	0.793597	0.315021	cat=high
TMT11.plex07	0	-0.715755	1	32.8852	0	38.7541	1		67.7049	8	1	0	0.4375	0.270948	0.744062	0.257245	cat=high		67.7049	8	1	0	0.4375	0.270948	0.744062	0.257245	cat=high
TMT11.plex08	0	-1.48851	0	3.01639	0	3.01639	1		76.4262	7	0	1	0.4375	0.270948	0.744062	0.257245	cat=high		76.4262	7	0	1	0.4375	0.270948	0.744062	0.257245	cat=high
TMT11.plex09	1	1.48457	1	23.4098	1	23.4098	1		77.3443	6	0	1	0.4375	0.270948	0.744062	0.257245	cat=high		77.3443	6	0	1	0.4375	0.270948	0.744062	0.257245	cat=high
TMT12.plex01	0	0.307718	1	55.2131	0	55.2131	1		77.4754	5	1	0	0.35	0.351301	0.696781	0.175808	cat=high		77.4754	5	1	0	0.35	0.351301	0.696781	0.175808	cat=high
TMT12.plex02	0	1.64002	1	12.4918	1	26.3934	0		82.1639	4	1	0	0.2625	0.454693	0.639978	0.10767	cat=high		82.1639	4	1	0	0.2625	0.454693	0.639978	0.10767	cat=high
TMT12.plex04	0	-1.29356	0	47.1803	0	49.9344	1		87.4098	3	1	0	0.175	0.611075	0.579677	0.0528311	cat=high		87.4098	3	1	0	0.175	0.611075	0.579677	0.0528311	cat=high
TMT12.plex05	0	0.361269	1	18.3279	1	24.5246	1		102.426	2	0	1	0.175	0.611075	0.579677	0.0528311	cat=high		102.426	2	0	1	0.175	0.611075	0.579677	0.0528311	cat=high
TMT12.plex06	1	1.08546	0	2.59016	0	2.59016	1		108.131	1	1	0	0	Inf	NA	NA	cat=high		108.131	1	1	0	0	Inf	NA	NA	cat=high
TMT12.plex08	0	-0.339939	1	0.754098	1	0.754098	1		5.11475	16	1	0	0.9375	0.0645497	1	0.826088	cat=low		5.11475	16	1	0	0.9375	0.0645497	1	0.826088	cat=low
TMT12.plex10	1	-0.648119	1	43.2131	1	86.2623	0		6.29508	15	1	0	0.875	0.0944911	1	0.727071	cat=low		6.29508	15	1	0	0.875	0.0944911	1	0.727071	cat=low
TMT13.plex01	0	-2.2022	1	54.7213	0	54.7213	1		8.09836	14	1	0	0.8125	0.120096	1	0.642092	cat=low		8.09836	14	1	0	0.8125	0.120096	1	0.642092	cat=low
TMT13.plex03	0	-1.74761	0	82.2951	0	82.2951	1		10	13	1	0	0.75	0.144338	0.995226	0.565198	cat=low		10	13	1	0	0.75	0.144338	0.995226	0.565198	cat=low
TMT13.plex04	1	1.56213	1	4.68852	0	58.5246	1		10.8525	12	1	0	0.6875	0.16855	0.956627	0.494086	cat=low		10.8525	12	1	0	0.6875	0.16855	0.956627	0.494086	cat=low
TMT13.plex05	0	-1.35979	0	0.0327869	0	1.01639	1		12.2623	11	1	0	0.625	0.193649	0.913512	0.427608	cat=low		12.2623	11	1	0	0.625	0.193649	0.913512	0.427608	cat=low
TMT13.plex07	0	-0.818612	1	23.9672	1	23.9672	1		12.4918	10	1	0	0.5625	0.220479	0.866552	0.365132	cat=low		12.4918	10	1	0	0.5625	0.220479	0.866552	0.365132	cat=low
TMT13.plex08	0	2.16969	1	1.04918	0	30.6885	1		13.1475	9	1	0	0.5	0.25	0.816151	0.306316	cat=low		13.1475	9	1	0	0.5	0.25	0.816151	0.306316	cat=low
TMT13.plex09	0	0.166233	1	30	0	30	1		15.1148	8	1	0	0.4375	0.283473	0.762555	0.251007	cat=low		15.1148	8	1	0	0.4375	0.283473	0.762555	0.251007	cat=low
TMT13.plex10	1	-1.77007	1	108.131	1	108.131	0		20.4918	7	1	0	0.375	0.322749	0.70592	0.199208	cat=low		20.4918	7	1	0	0.375	0.322749	0.70592	0.199208	cat=low
TMT14.plex01	1	1.22981	1	10.8197	1	13.1148	1		21.2787	6	1	0	0.3125	0.37081	0.646374	0.151083	cat=low		21.2787	6	1	0	0.3125	0.37081	0.646374	0.151083	cat=low
TMT14.plex02	0	-1.21757	1	49.8033	0	76.918	1		24.9836	5	1	0	0.25	0.433013	0.584146	0.106994	cat=low		24.9836	5	1	0	0.25	0.433013	0.584146	0.106994	cat=low
TMT14.plex03	1	0.258965	1	20.4918	1	34.5902	0		25.1475	4	1	0	0.1875	0.520416	0.519973	0.0676117	cat=low		25.1475	4	1	0	0.1875	0.520416	0.519973	0.0676117	cat=low
TMT14.plex04	0	0.454729	1	28.5902	0	57.9016	1		26.2295	3	1	0	0.125	0.661438	0.457011	0.0341895	cat=low		26.2295	3	1	0	0.125	0.661438	0.457011	0.0341895	cat=low
TMT14.plex05	1	1.1777	1	5.11475	0	73.4754	1		29.1475	2	1	0	0.0625	0.968246	0.41692	0.00936931	cat=low		29.1475	2	1	0	0.0625	0.968246	0.41692	0.00936931	cat=low
TMT14.plex06	0	0.654739	1	34.5902	0	44.459	1		36.1967	1	1	0	0	Inf	NA	NA	cat=low		36.1967	1	1	0	0	Inf	NA	NA	cat=low
TMT14.plex08	0	0.456664	1	57.9672	1	95.0164	1
TMT14.plex09	0	-2.38345	0	54.4262	0	54.4262	1
TMT14.plex10	1	-1.18753	0	76.4262	0	76.4262	0
TMT15.plex01	0	0.0654549	1	28.1311	1	46.9836	1
TMT15.plex02	0	-1.92971	0	83.2787	0	83.2787	1
TMT15.plex03	0	-0.643736	1	30.7869	0	35.6066	1
TMT15.plex04	0	-0.333765	1	79.6393	0	110.164	1
TMT15.plex05	0	-0.683644	1	34.6557	1	36.2295	1
TMT15.plex06	0	1.26806	1	5.44262	0	50.2951	1
TMT15.plex08	0	-0.768866	1	77.4754	0	84.3934	0
TMT15.plex09	1	0.866476	1	12.9508	1	39.4098	1
TMT16.plex02	0	-0.583222	1	7.40984	1	7.40984	1
TMT16.plex03	1	-0.14254	1	31.4754	1	52.0656	1
TMT16.plex04	0	-1.84598	0	102.426	0	102.426	0
TMT16.plex05	1	-0.185517	1	41.5738	0	46.3934	1
TMT16.plex06	0	-0.389987	1	63.7705	0	63.7705	1
TMT16.plex07	0	0.339381	1	4.52459	1	31.0492	1
TMT16.plex08	0	-1.88427	0	69.7705	0	69.7705	1
TMT16.plex09	1	-0.30118	1	22.9836	1	28.7541	0
TMT2.plex03	0	0.135682	1	10	1	18.4262	0
TMT2.plex05	0	-0.444191	1	5.96721	0	100.754	1
TMT2.plex08	1	2.62871	1	10.8525	1	22.8197	0
TMT2.plex09	0	-1.42528	0	77.3443	0	77.3443	0
TMT3.plex02	1	2.81588	1	5.60656	1	11.4754	1
TMT3.plex04	0	-0.948525	1	51.4098	0	103.049	0
TMT3.plex05	0	-0.137078	1	5.11475	0	41.082	0
TMT3.plex06	1	-0.332159	0	6.59016	0	6.59016	1
TMT3.plex07	0	-2.62617	1	87.4098	0	101.934	0
TMT3.plex08	1	-1.24453	1	20.2951	1	23.6066	1
TMT3.plex09	0	-2.65219	0	60.918	0	60.918	1
TMT4.plex02	0	-0.417088	1	36.4262	0	44.0328	0
TMT4.plex03	1	-1.94504	1	30.2623	1	40.918	0
TMT4.plex05	0	0.414463	1	22.4918	1	42.459	1
TMT4.plex07	0	-0.902689	1	0.393443	1	0.393443	0
TMT4.plex08	0	-1.35432	0	51.6393	0	51.6393	1
TMT4.plex09	1	-1.03723	1	82.1639	0	82.1639	0
TMT4.plex10	0	2.54484	1	7.21311	1	7.21311	1
TMT5.plex01	0	-0.261792	1	24.9836	1	34.4262	0
TMT5.plex02	0	0.199206	1	6.29508	0	6.4918	0
TMT5.plex06	0	-1.45606	1	3.40984	0	39.9016	0
TMT5.plex07	0	-0.398328	0	42.8852	0	42.8852	1
TMT5.plex09	0	-0.974465	1	36	0	36	1
TMT6.plex01	1	1.27833	1	15.1148	1	23.5738	0
TMT6.plex02	1	1.04467	1	25.6066	0	56.3607	1
TMT6.plex06	0	0.00467583	1	21.2787	1	60.459	0
TMT6.plex07	0	-2.13639	0	66.3934	0	66.3934	0
TMT6.plex08	1	1.29847	1	8.09836	1	10.8525	0
TMT6.plex09	0	1.07438	1	12.2623	1	32.8197	0
TMT6.plex10	0	-0.684267	1	38.2951	0	38.1967	0
TMT7.plex01	1	-1.1016	0	47.6066	0	47.6066	1
TMT7.plex03	1	1.01935	1	13.1475	1	19.541	0
TMT7.plex04	0	-0.16108	1	2.29508	0	39.4754	1
TMT7.plex05	0	-1.06758	1	67.7049	0	67.7049	0
TMT7.plex06	0	0.4238	1	36.1967	0	66.8197	0
TMT7.plex07	1	-0.123308	1	29.1475	0	50.0984	0
TMT7.plex08	1	0.180263	1	58.6557	0	59.3443	1
TMT8.plex01	0	-1.2219	0	42.7541	0	43.6393	1
TMT8.plex06	1	1.75199	1	18.1639	0	41.0164	1
TMT8.plex07	0	-0.566685	0	33.2459	0	34.3607	1
TMT8.plex09	1	0.372987	1	25.1475	0	46.0656	0
TMT9.plex01	1	1.87274	1	19.1148	1	35.9344	1
TMT9.plex03	1	0.995718	1	18.2623	1	25.3115	1
TMT9.plex05	0	2.03498	1	16.2623	0	53.4426	1
TMT9.plex06	0	0.187642	1	20.3279	0	28.1311	1
TMT9.plex07	0	1.18254	1	25.3115	1	34.8852	1

## Sheet: 8E
Kropivsek et al data	https://www.nature.com/articles/s43018-023-00544-9
SampleID	PatientID	Diagnosis	Treatment_stage	protein risk score	timre to next treatment or death in months	Event			model
MM026	P022	Plasma cell myeloma	untreated	0.814765	1.86885	1				cat=Low
MM037	P030	Plasma cell myeloma	untreated	1.41872	16.5574	0				time	n.risk	n.event	survival	std.err	lower 95% CI	upper 95% CI	CI
MM047	P036	Plasma cell myeloma	untreated	2.26879	28.918	0
MM049	P038	Plasma cell myeloma	untreated	-0.689966	22.5902	0				cat=High
MM052	P041	Plasma cell myeloma	untreated	0.113033	7.80328	1				time	n.risk	n.event	survival	std.err	lower 95% CI	upper 95% CI	CI
MM061	P048	Plasma cell myeloma	untreated	0.345814	4.65574	1				1.87	5	1	0.8	0.179	0.516	1
MM082	P059	Plasma cell myeloma	untreated	-0.320875	20.918	0				4.66	4	1	0.6	0.219	0.293	1
MM103	P072	Plasma cell myeloma	untreated	0.0644579	17.7705	0				7.8	3	1	0.4	0.219	0.137	1
MM118	P081	Plasma cell myeloma	untreated	-3.61907	13.6393	0
MM133	P090	Plasma cell myeloma	untreated	-2.40785	9.54098	0
