# Supplementary material for: The proteogenomic landscape of multiple myeloma reveals insights into disease biology and therapeutic opportunities
Source: Nat Cancer. 2024 Jun 28;5(8):1267–84. doi: 10.1038/s43018-024-00784-3 (PMC11358022; doi:10.1038/s43018-024-00784-3)
Supplement: Supplementary file 18 — Statistical source data. [file 43018_2024_784_MOESM18_ESM.xlsx]

## Sheet: 9A
Gene name	Protein.IDs	logFC_malignantCD138.healthyCD138	logFC_malignantCD138.healthyCD19	logFC_malignantCD138.healthyCD34	adj.P.Val_malignantCD138.healthyCD138	adj.P.Val_malignantCD138.healthyCD19	adj.P.Val_malignantCD138.healthyCD34	P.Value_malignantCD138.healthyCD138	P.Value_malignantCD138.healthyCD19	P.Value_malignantCD138.healthyCD34	candidate
	A6NM71	0.708706	1.18478	0.962038	0.714123	0.435465	0.531861	0.444648	0.202395	0.299539	FALSE
	H0YHG0;H0YHH1;H0YIP3;H0YHR6	0.415846	-1.09002	-0.138449	0.626871	0.091279	0.872012	0.341964	0.015279	0.74955	FALSE
	B4DLN1	0.63411	0.476558	0.710564	0.61467	0.692027	0.507407	0.329609	0.46388	0.275209	FALSE
A1BG	P04217;M0R009;P04217-2	-1.24875	0.0915831	-0.441693	0.37555	0.961546	0.778015	0.132719	0.911499	0.592914	FALSE
A2M	P01023;F8W7L3;P20742-2;P20742;H0YFH1	-2.34286	-0.910776	-1.4635	0.176179	0.648799	0.41421	0.0378872	0.413941	0.190998	FALSE
AAAS	Q9NRG9;Q9NRG9-2;F8VZ44;H3BU82;F8VUB6	-0.0105086	0.221361	0.161683	0.990162	0.693064	0.777033	0.972385	0.465689	0.59186	FALSE
AACS	Q86V21;Q86V21-2;Q86V21-3;E7EW25	-1.143	-0.326513	-0.763364	0.15351	0.741047	0.345895	0.0302562	0.52687	0.140412	FALSE
AAGAB	Q6PD74	0.0040648	0.0434432	0.184579	0.996466	0.965024	0.826975	0.99252	0.919873	0.66912	FALSE
AAGAB	Q6PD74-2;H0YL49	NA	NA	NA	NA	NA	NA	NA	NA	NA	FALSE
AAK1	A0A096LP25;Q6ZSR9	-0.711449	-0.555048	-0.816534	0.372154	0.482875	0.251749	0.130782	0.240367	0.083618	FALSE
AAK1	Q2M2I8;Q2M2I8-2;E9PG46;A0A096LP60	-0.48031	-0.472235	-0.561353	0.580234	0.554275	0.450246	0.296206	0.305902	0.222276	FALSE
AAMDC	Q9H7C9;E9PNP3;E9PR47;E9PIQ4;E9PJP1;E9PLK9;K4DI89;Q9H7C9-3;Q9H7C9-2	-0.0654882	-0.144082	-0.267035	0.972368	0.922759	0.843104	0.92346	0.831748	0.693852	FALSE
AAMP	C9JG97;C9JEH3;Q13685;C9JTS3;H7C0R2	0.243876	0.0203896	0.106416	0.81919	0.985193	0.911558	0.603839	0.965401	0.820563	FALSE
AAR2	Q9Y312;A2A2Q9	-2.11502	-1.51004	-0.958267	3.8e-06	0.00053846	0.0250931	4.52e-08	8.85e-06	0.0024625	FALSE
AARS1	P49588;A0A6Q8PFY2;H3BPK7;A0A6Q8PGN5;A0A6Q8PF33;P49588-2;A0A6Q8PGE8;A0A6Q8PGR9;A0A6Q8PGB5;A0A6Q8PFK3;A0A6Q8PHJ2;A0A6Q8PH44;A0A6Q8PHP7;A0A6Q8PHP3;A0A6Q8PF77;A0A6Q8PG28;A0A6Q8PG62;A0A6Q8PGI8;A0A6Q8PHN5	0.161246	1.34701	1.22966	0.920969	0.193001	0.236994	0.813961	0.0513596	0.0749403	FALSE
AARS2	Q5JTZ9	-0.13307	-0.226517	-0.224181	0.907286	0.817189	0.813764	0.784811	0.642367	0.645495	FALSE
AARSD1	Q9BTE6;C9J5N1;Q9BTE6-2;Q9BTE6-3;K7EQ85;L7N2F4;K7N799;H7C1K1;L7N2F5;H7C054	0.841893	0.838332	0.821113	0.286455	0.256605	0.258962	0.0809636	0.0824442	0.0880244	FALSE
AASDHPPT	Q9NRN7;E9PLW6;E9PNF3;Q9NRN7-2	0.605678	0.325625	0.766886	0.486009	0.722612	0.305296	0.213653	0.50251	0.114926	FALSE
AASS	Q9UDR5;F8WAH1;F8WE53	0.406347	0.680094	0.505183	0.873907	0.746838	0.813576	0.711159	0.535627	0.645207	FALSE
AATF	Q9NY61;A0A087WWS8;A0A087WTH8;A0A087WW41	0.416261	0.156228	0.431439	0.736963	0.901783	0.676533	0.471948	0.786855	0.455673	FALSE
ABAT	H3BRN4;P80404;H3BNQ7;H3BPW8	0.386934	-0.639642	0.167223	0.863695	0.730995	0.935199	0.69245	0.514092	0.864292	FALSE
ABCA7	Q8IZY2-2;Q8IZY2;H0YCN5;A0A087WZX6	NA	NA	NA	NA	NA	NA	NA	NA	NA	FALSE
ABCB1	P08183-2;P08183	NA	0.932736	0.493969	NA	0.743477	0.835354	NA	0.529628	0.683143	FALSE
ABCB10	Q9NRK6	0.0247093	0.787475	-0.141343	0.987582	0.399969	0.901387	0.965526	0.172019	0.80471	FALSE
ABCB6	Q9NP58-4;Q9NP58	2.31668	2.36131	2.33233	0.10253	0.0114732	0.00153866	0.0162873	0.0006759	5.22e-05	FALSE
ABCB7	A0A087WW65;A0A5F9ZA98;O75027-3;O75027;O75027-2;A0A590UJS8;B4DGL8;A0A2R8Y473;E9PJR8;A0A2R8YF35;E9PNQ5	0.841041	0.879899	0.89755	0.50679	0.447354	0.424194	0.230362	0.211889	0.200617	FALSE
ABCB8	Q9NUT2-5;Q9NUT2-4;Q9NUT2-2;Q9NUT2;Q9NUT2-3;C9JYI3;C9JTY4;H7C5K9	-0.226	0.813074	0.0934479	0.885587	0.472241	0.948712	0.737499	0.232202	0.889636	FALSE
ABCC1	P33527-2;P33527;I3L4X2;P33527-9;P33527-5;P33527-3;A0A0A0MS99;P33527-6;P33527-4;P33527-8;P33527-7	-0.566898	-0.474487	-0.652131	0.62126	0.653891	0.501346	0.335521	0.42085	0.267863	FALSE
ABCC10	Q5T3U5-2;Q5T3U5;H0Y904;D6R9B3	1.53336	1.54268	1.19418	0.164046	0.144992	0.272647	0.0339439	0.0315529	0.095276	FALSE
ABCD1	P33897;A6NEP8	-2.11483	-0.118961	-1.57011	0.0342349	0.937607	0.117857	0.00335796	0.863733	0.025129	FALSE
ABCD2	Q9UBJ2	NA	NA	NA	NA	NA	NA	NA	NA	NA	FALSE
ABCD3	A0A3B3ITW3;P28288;P28288-2;P28288-3	-0.856991	-0.714087	-0.131677	0.353194	0.430355	0.900726	0.1191	0.19815	0.801889	FALSE
ABCE1	P61221;D6R9I9;D6RGF4	0.296897	0.166738	0.258496	0.70701	0.827042	0.706435	0.432606	0.659512	0.494003	FALSE
ABCE1	H0Y990	0.69198	0.70518	0.598996	0.761821	0.71955	0.760548	0.508237	0.49964	0.566014	FALSE
ABCF1	Q8NE71;Q8NE71-2;H0YGW7;A0A0G2JIC2;F5GYK6	-0.188424	-0.407391	-0.129582	0.811602	0.492291	0.853091	0.592389	0.248446	0.712553	FALSE
ABCF1	Q5STZ8	5.69007	3.07825	4.88818	1.06e-09	0.0797569	0.00278137	3.37e-12	0.0122767	0.00011108	FALSE
ABCF2	Q9UG63;Q9UG63-2;C9JHK9;C9JZV3	0.5632	0.248655	0.256991	0.44317	0.757851	0.737811	0.179021	0.550173	0.536687	FALSE
ABCF3	Q9NUQ8;Q9NUQ8-2;F8WCU6	0.184941	0.417508	0.852071	0.838517	0.53915	0.141655	0.641274	0.291659	0.0333748	FALSE
ABHD10	Q9NUJ1;Q9NUJ1-3	-0.190007	-0.288822	0.325086	0.924994	0.872335	0.847843	0.82352	0.734878	0.702744	FALSE
ABHD11	Q8NFV4;Q8NFV4-4;Q8NFV4-6;C9J7Q4;H7BZ58;H7C396;H0YC52;Q8NFV4-3;Q8NFV4-2	0.62955	1.13712	1.13704	0.701511	0.373083	0.363449	0.426406	0.15301	0.152647	FALSE
ABHD12	Q8N2K0;Q8N2K0-2;Q8N2K0-3;A0A5F9ZH71;I3L206;A0A5F9ZHQ8;A0A5F9ZH49;A0A5F9ZHH2;A0A5F9ZHQ0;A0A5F9ZGT4;A0A5F9ZGW7;I3L380;A0A5F9ZH28;I3L294;A0A5F9ZGZ9;A0A5F9ZHF0;A0A5F9ZHG5;A0A5F9ZHM3;I3L1V0;I3L440;Q5T712	-0.0804547	-0.135093	0.180602	0.958521	0.918356	0.880331	0.89386	0.823801	0.764218	FALSE
ABHD13	Q7L211	NA	0.862404	1.8932	NA	0.585773	0.0390873	NA	0.33965	0.00474755	FALSE
ABHD14B	Q96IU4;F8W9U3;B4DQI4;Q96IU4-2	0.231249	-0.0253362	0.444365	0.835074	0.981511	0.591327	0.632459	0.958337	0.358381	FALSE
ABHD16A	A0A0G2JJD3;O95870;O95870-2;A0A0G2JI89;F2Z3G6;F2Z3H2	0.8669	1.12998	0.978264	0.311939	0.143482	0.207566	0.0953231	0.0310501	0.0608355	FALSE
ABHD5	Q8WTS1;A0A2R8YEZ7;A0A2U3TZT9;C9J1D1;F8W7B5;A0A2R8YG27;A0A2R8YER6;A0A2R8Y7S6;A0A2R8YG22;H7BZY9	NA	NA	NA	NA	NA	NA	NA	NA	NA	FALSE
ABHD6	Q9BV23;C9JNE7;C9J010	-0.780573	0.0391477	-0.811554	0.49694	0.978893	0.427339	0.221868	0.950833	0.202947	FALSE
ABI1	A0A0A0MRT6;Q8IZP0-2;Q8IZP0-4;Q8IZP0-3;Q8IZP0-5;Q8IZP0-6;Q8IZP0-9;Q8IZP0;B6VEX4;Q8IZP0-10;Q8IZP0-8;Q8IZP0-7;Q8IZP0-12;Q8IZP0-11	-0.863026	-1.01979	-0.553942	0.174527	0.0783392	0.375475	0.0371634	0.011895	0.162791	FALSE
ABI2	Q9NYB9;Q9NYB9-4;Q9NYB9-2;F8WAL6;A0A7D9NKC8;A0A0C4DG21;E7EP65;E7EW77;E9PEZ7;H7C3Q7;H0Y6B5;F8WEB9;A0A0A0MQU9;F8WBL5;F8WAU3;F8WAZ8;F8WCD7;E7EUA1	-0.685174	-0.17084	-1.24863	0.438317	0.870281	0.0797566	0.175327	0.730992	0.0140192	FALSE
ABI3	Q9P2A4;Q9P2A4-2;I3L3W4;I3L1X2	-1.04978	-2.46881	-0.462591	0.36476	0.00913777	0.709285	0.126065	0.00048752	0.497581	FALSE
ABITRAM	Q9NX38;X6REY2;X6R8U7	-0.62348	-1.0942	-1.52285	0.488035	0.143423	0.0296444	0.215315	0.0309866	0.00310612	FALSE
ABL1	P00519-2;P00519;R4GRW0	2.11352	1.98747	1.79332	0.00022807	0.00066273	0.00200023	5.31e-06	1.26e-05	7.2e-05	FALSE
ABL2	P42684;P42684-6;P42684-3;P42684-2;P42684-5;P42684-7;P42684-10;P42684-4;P42684-8	0.590576	0.678995	0.585333	0.294854	0.183151	0.255452	0.0858251	0.0469227	0.0856821	FALSE
ABLIM1	A0A3B3IS55;O14639-2;O14639;F8W8M4;A0A0A0MRL6;O14639-6;O14639-4;O14639-3;O14639-5;J3QSX6;A0A494C1G0;A0A494C1P1;H0Y7N6;F6XFR5	-1.73925	-2.03724	-1.86479	0.1781	0.0902027	0.118743	0.0385589	0.014974	0.0254825	FALSE
ABLIM3	A0A0C4DGA7;O94929;D6RAL0;F5GYR0;Q6H8Q1-4;Q6H8Q1-6;Q6H8Q1-8;Q6H8Q1-3;Q6H8Q1-7;Q6H8Q1-2;Q6H8Q1-5;Q6H8Q1;Q6H8Q1-9	-1.74185	-1.1124	-2.1803	0.4448	0.623745	0.260243	0.181162	0.382416	0.0887051	FALSE
ABR	Q12979;A0A1C7CYZ0;Q12979-4;A0A0G2JQ41;B7Z683;Q12979-3;I3L2P5;I3L3W0;A0A0G2JRJ1;I3L1U8;I3L379;A0A0G2JQB5;I3L2C0;I3NI05;A0A0G2JQT5;I3L0R7;I3L2L3;I3L259	-0.177842	-0.755958	-0.893966	0.920969	0.566425	0.46914	0.813979	0.318752	0.238884	FALSE
ABRACL	Q9P1F3;Q5SZC9	-2.00189	-2.15972	-2.09061	0.0434676	0.027957	0.0304602	0.00465061	0.00239235	0.00323329	FALSE
ABRAXAS1	D6REL5;Q6UWZ7-2;Q6UWZ7;A0A087WZ78;A0A087WWJ9	0.107688	-0.946566	-0.580614	0.929454	0.230958	0.494352	0.834361	0.0689318	0.261334	FALSE
ABRAXAS2	Q15018	0.746139	0.103413	0.124566	0.0812468	0.865523	0.826118	0.0114872	0.720667	0.667675	FALSE
ABT1	Q9ULW3	-0.119995	-0.590902	-0.149476	0.936244	0.585795	0.904738	0.84602	0.339816	0.809059	FALSE
ABTB1	Q969K4;Q969K4-4;Q969K4-3;Q969K4-2;F2Z3F5;H7C4W8	0.395483	0.268573	0.385848	0.739748	0.809688	0.703495	0.478215	0.62971	0.488818	FALSE
ACAA1	P09110;C9JDE9;H7C131;H0Y4D4;P09110-2;B4DVF4;F2Z2Q6;F2Z3P7	-0.211886	0.168383	0.170733	0.887221	0.903422	0.895445	0.741752	0.793254	0.790345	FALSE
ACAA2	K7ER88	NA	NA	NA	NA	NA	NA	NA	NA	NA	FALSE
ACAA2	P42765	0.254425	0.664382	0.821735	0.879991	0.604164	0.491565	0.725799	0.360087	0.258375	FALSE
ACACA	Q13085;Q13085-2;Q13085-3;Q59FY4;A0A0C4DGT1;A0A087X2F8;A0A087X126;A0A087X0W4;S4R3S7;A0A087WVR6	-0.869791	-0.662963	-1.17818	0.0883188	0.207338	0.0122114	0.0128718	0.0572304	0.00089677	FALSE
ACACB	O00763-2;O00763;O00763-3;F8W8T8;H0YGH5;A0A087WUA1	-0.364839	0.659817	0.49634	0.844677	0.65078	0.741048	0.653249	0.416156	0.540413	FALSE
ACAD10	Q6JQN1;Q6JQN1-5;Q6JQN1-2;F8W1I9;Q6JQN1-4;Q6JQN1-3;F8W0Q4;F8W179;D6RFF6;F8VXK4	2.66271	2.21444	2.69548	2.56e-05	0.00069328	2.51e-05	3.86e-07	1.4e-05	2.48e-07	FALSE
ACAD8	Q9UKU7;Q9UKU7-3;Q9UKU7-2;E9PLS3	0.79021	0.84216	0.950013	0.502796	0.43003	0.355488	0.22708	0.197776	0.146781	FALSE
ACAD9	Q9H845;H0Y8Z9;D6RCD8	0.0837568	0.550825	0.192353	0.961475	0.648235	0.886147	0.900804	0.413074	0.774474	FALSE
ACADM	Q5T4U5;P11310;P11310-2;B7Z9I1;E9PJM9;E9PRX4	0.206049	0.75982	1.07551	0.926159	0.65078	0.481929	0.825168	0.416253	0.250524	FALSE
ACADS	P16219;E9PE82	-0.47394	0.198621	0.104867	0.835677	0.929171	0.963221	0.635343	0.842203	0.916283	FALSE
ACADSB	P45954;P45954-2	-0.0799901	0.0704141	0.234395	0.952	0.952624	0.820466	0.879484	0.893846	0.657278	FALSE
ACADVL	P49748;P49748-3;P49748-2;G3V1M7;J3QRJ8;K7EQP4;J3KSR4;K7EJW8;J3KS89;J3QKU9;K7EMF8	-1.21587	0.466431	0.0999217	0.385842	0.768692	0.954775	0.138394	0.567114	0.902345	FALSE
ACAP1	Q15027	-0.598738	-1.59486	-0.995263	0.552285	0.0390544	0.222859	0.269836	0.00405013	0.068421	FALSE
ACAP2	Q15057;A0A087X1H5;A0A0U1RQT1;H7C3Q8;H7C3K3;C9J8L1;F8WAU0	-0.11141	-0.369545	0.0231955	0.890109	0.531766	0.979051	0.746516	0.283501	0.946109	FALSE
ACAT1	P24752;A0A5F9ZHL1;A0A5F9ZHJ7;A0A5F9ZHH9;H0YEL7;P24752-2;A0A5F9ZHL7;E9PRQ6	0.846284	1.37617	1.54436	0.608027	0.305019	0.233104	0.323157	0.10973	0.0732177	FALSE
ACAT1	A0A5F9ZHJ0;A0A5F9ZHD4;A0A5F9ZI66	-2.0334	-1.07157	-2.43588	0.298483	0.605203	0.165022	0.0878307	0.362296	0.0417855	FALSE
ACAT2	Q9BWD1;Q9BWD1-2	1.69715	0.656865	1.10527	0.0229072	0.46026	0.162086	0.0019777	0.222505	0.0404487	FALSE
ACBD3	Q9H3P7	-0.317132	0.74151	0.770652	0.735719	0.27751	0.24887	0.470882	0.0939753	0.0818341	FALSE
ACBD5	B7Z2R7;Q5T8D3-2;Q5T8D3-3;Q5T8D3-4;A0A087X0B8	-0.315755	-0.241896	-0.988213	0.869234	0.891816	0.462592	0.702157	0.769028	0.232937	FALSE
ACBD6	Q9BR61;A0A2R8Y544	-0.488005	-0.651956	-0.973714	0.634624	0.451195	0.214261	0.350169	0.214936	0.0642191	FALSE
ACD	A0A590TQL1;R4GNJ5;Q96AP0-2;Q96AP0;R4GMR6	-1.29642	-1.158	-0.358119	0.0187262	0.0301724	0.579107	0.00149562	0.00269607	0.345993	FALSE
ACIN1	Q9UKV3-5	NA	NA	NA	NA	NA	NA	NA	NA	NA	FALSE
ACIN1	S4R3H4	0.397685	-0.311402	0.0137014	0.45512	0.547836	0.983078	0.188837	0.29932	0.963319	FALSE
ACLY	P53396;K7EIE7;K7ESG8	0.0968324	-0.687129	-0.086595	0.919553	0.267432	0.915728	0.808296	0.0883949	0.827789	FALSE
ACO1	P21399;F5H2R8;F5H143;F5H3Z7	0.59784	1.182	1.19337	0.527515	0.121685	0.108933	0.246174	0.0236735	0.0221571	FALSE
ACO2	A2A274;Q99798	-0.369237	0.343532	0.83797	0.78468	0.771927	0.385165	0.543488	0.572249	0.169911	FALSE
ACOT1	Q86TX2;G3V4F2	-0.923434	-0.303045	-0.797477	0.576345	0.869483	0.594726	0.293308	0.728822	0.362836	FALSE
ACOT12	Q8WYK0-2;Q8WYK0	0.0535542	-0.377299	-1.0273	0.986442	0.866957	0.568429	0.959635	0.72254	0.333989	FALSE
ACOT13	Q9NPJ3;Q9NPJ3-2	0.838024	1.26088	1.5566	0.637267	0.390541	0.257297	0.353916	0.164926	0.0870309	FALSE
ACOT2	A0A087X0W7;A0A087WT95;P49753;P49753-2;A0A2R8Y7H3;Q8N9L9	NA	NA	NA	NA	NA	NA	NA	NA	NA	FALSE
ACOT7	O00154-4;O00154-7;O00154;O00154-5;K7EKP8;O00154-2;O00154-3;Q6ZUV0	-0.276559	-0.663351	-1.60571	0.840413	0.514985	0.0577516	0.644013	0.269249	0.00860356	FALSE
ACOT8	O14734;H7C5A7;E9PJN0;A0A494C0N6;E9PRD4;E9PMC4;E9PIS4;H0Y698;Q9BR14	0.0409167	0.0554583	-0.167603	0.982602	0.971761	0.899213	0.950331	0.932717	0.798643	FALSE
ACOT9	Q9Y305;Q9Y305-2;Q9Y305-4;Q9Y305-3;H7C5Q2;C9J7L8	-0.729558	-0.323973	-0.0336835	0.575691	0.816174	0.982728	0.29224	0.6388	0.961038	FALSE
ACOX1	Q15067-2;Q15067;Q15067-3;K7ELT1;I3L0T4;I3L4S5;K7ENF1;K7ESC7;I3L2U4	-1.05951	-0.156	-1.19022	0.250091	0.900821	0.156505	0.0648765	0.784625	0.0386329	FALSE
ACOX3	O15254;O15254-2;D6RJ89	-0.681231	-0.393837	-0.810625	0.634103	0.782765	0.496903	0.348423	0.587533	0.26468	FALSE
ACP1	P24666-2;D3YTI2	NA	NA	NA	NA	NA	NA	NA	NA	NA	FALSE
ACP1	P24666;G5E9R5;P24666-4;P24666-3;F2Z2Q9	0.199772	-0.121907	0.499386	0.847785	0.903422	0.507407	0.661489	0.79314	0.275126	FALSE
ACP2	P11117;E9PQY3;A0A5F9ZHR7;E9PHY0;B7Z7D2;A0A5F9ZH82;A0A5F9ZI20;A0A5F9ZH40;B7Z6U3;P11117-2	-0.59869	1.03564	0.138317	0.645223	0.317158	0.917862	0.362603	0.116835	0.83278	FALSE
ACP3	P15309;P15309-2;P15309-3;E9PFE6	-1.71689	-1.29188	-1.87329	0.35221	0.481017	0.260942	0.118566	0.239172	0.0891633	FALSE
ACP5	P13686;K7EIP0;A0A3B3IS75;K7ESF2;K7EJD9	-2.58644	-1.85589	-1.37094	0.00671333	0.0627145	0.183459	0.00038286	0.00855718	0.0495517	FALSE
ACP6	Q9NPH0;A0A087WYU6;Q9NPH0-2;V9GZ71;A0A0A0MS36;A0A087WW36	0.478588	0.783368	0.509413	0.807658	0.613965	0.75703	0.58502	0.372175	0.561	FALSE
ACSF2	Q96CM8-3;Q96CM8;Q96CM8-2;E9PF16;Q96CM8-4;D6RF87;H0Y8N1	-0.321478	-0.590242	-0.383889	0.816487	0.582615	0.735041	0.599388	0.336103	0.530907	FALSE
ACSF3	F5H5A1;F5H755;F5H362;H0YGC7;F5H3B2;H0YH37;H0YGJ0	-2.27319	-2.21095	-2.46037	0.191827	0.187509	0.128688	0.0431769	0.0488952	0.0288415	FALSE
ACSF3	Q4G176;A0A3B3ISK9;F5H2G6;F5GX20	0.472889	0.876502	1.18151	0.755874	0.448422	0.272534	0.500509	0.213097	0.095165	FALSE
ACSL1	P33121;E7EPM6;P33121-2;P33121-3;B7Z3Z9;D6RER0;H0Y9U7;H0Y9Z9;D6RG07	-2.01598	-1.05147	-1.35626	0.0753403	0.402294	0.245322	0.0101249	0.173457	0.0797085	FALSE
ACSL3	O95573;F5GWH2;F5H062;C9JC11	-0.498609	0.338721	0.116297	0.534915	0.674613	0.895075	0.254114	0.443639	0.789599	FALSE
ACSL4	O60488-2;O60488;D6RF95;H0Y9A0;D6RDA8	0.0020079	0.141356	-0.0678433	0.998363	0.895903	0.949146	0.996782	0.776348	0.891539	FALSE
ACSL5	Q9ULC5-3;Q9ULC5;Q9ULC5-4	-0.888906	-0.709651	-0.843359	0.325508	0.423341	0.316035	0.103313	0.192287	0.121309	FALSE
ACSM3	H3BSM0;Q53FZ2;Q53FZ2-2;H3BUF2;H3BV29;H3BT38	-0.584662	0.367034	-1.05709	0.708929	0.806091	0.372482	0.435119	0.623863	0.160257	FALSE
ACSS1	Q9NUB1-2;Q9NUB1;Q9NUB1-4;Q9NUB1-3;Q5TF43	-0.0812572	0.442413	0.282353	0.961297	0.716741	0.823942	0.900131	0.495509	0.662944	FALSE
ACSS2	Q9NR19;Q9NR19-2;F8WCJ4;C9IYL0;B4DEH9;C9JY31;C9JXD9;F8WDJ9;C9J7L5;F8WC73	-1.35033	-0.441792	-0.784323	0.198185	0.725499	0.471213	0.0452765	0.507256	0.240807	FALSE
ACSS3	A0A0B4J1R2;Q9H6R3;Q9H6R3-2;H0YII9	-0.558711	-0.579304	-0.859468	0.844305	0.816875	0.703495	0.652501	0.640348	0.488898	FALSE
ACTB	A0A6Q8PFE4	-1.95548	-2.28308	-1.87017	0.529815	0.407626	0.502803	0.248646	0.178875	0.269532	FALSE
ACTB	A0A2R8Y793;G5E9R0;A0A6Q8PH58;C9JUM1;C9JTX5;A0A6Q8PGD7;F8WCH0	-1.40123	-1.86104	-1.10855	0.415192	0.216907	0.49609	0.15826	0.0619936	0.263482	FALSE
ACTB	P60709;E7EVS6;A0A2R8YFE2	-1.88465	-2.52158	-1.48905	0.0396846	0.00428078	0.110121	0.0040549	0.00016446	0.0226405	FALSE
ACTB	A0A2R8YEA7	-3.00825	-3.44267	-3.80826	0.085341	0.0412752	0.0190838	0.0122726	0.00438933	0.00167221	FALSE
ACTC1	P68032;P63267;P68133;P62736;A6NL76;P63267-2;C9JFL5;F6UVQ4;F6QUT6;F8WB63;B8ZZJ2	-1.93718	-2.44156	-2.07095	0.048534	0.009901	0.0295023	0.00549317	0.00054503	0.00307735	FALSE
ACTG1	P63261;I3L3I0;I3L1U9;I3L3R2;J3KT65	-0.0334584	-0.901108	-0.23393	0.985546	0.380782	0.852048	0.957704	0.158055	0.710887	FALSE
ACTG1	I3L4N8	NA	NA	NA	NA	NA	NA	NA	NA	NA	FALSE
ACTL6A	O96019;O96019-2;H7C5S0;C9JQT2;O94805	0.474361	0.335163	0.471044	0.294538	0.471473	0.258962	0.0854259	0.231185	0.0880444	FALSE
ACTL8	Q9H568	NA	NA	NA	NA	NA	NA	NA	NA	NA	FALSE
ACTN1	P12814-3;P12814;P12814-2;P12814-4;G3V2N5;G3V5M4;G3V380	-2.24689	-1.48742	-2.49298	0.278451	0.477904	0.184348	0.0770842	0.236895	0.0499376	FALSE
ACTN1	G3V2X9	-1.0674	-0.955467	-1.14862	0.604409	0.614067	0.514802	0.31908	0.372424	0.284028	FALSE
ACTN3	Q08043;A0A087WSZ2	0.622834	0.633665	1.0656	0.911916	0.876917	0.773173	0.794832	0.745711	0.585974	FALSE
ACTN4	O43707;O43707-2;F5GXS2;O43707-3;H7C144;K7EP19;D6RH00	-0.909598	-1.05285	-1.2271	0.332545	0.216527	0.133903	0.106897	0.0618003	0.0302565	FALSE
ACTR10	Q9NZ32;V9GYX7;G3V2Q5;G3V5Y4;F6S9Y6;H0YJD9;G3V524;H0YJE8;G3V4K6	0.206155	0.143795	-0.009912	0.816487	0.860626	0.989953	0.599313	0.711986	0.979687	FALSE
ACTR1A	P61163;R4GMT0;A0A1B0GVS3	-0.165703	-0.0895468	-0.076625	0.812175	0.893851	0.901387	0.593337	0.772937	0.804642	FALSE
ACTR1B	P42025	0.55593	0.267532	1.03211	0.38577	0.692636	0.045537	0.1383	0.464769	0.00597628	FALSE
ACTR2	P61160;P61160-2;A0A1B0GWD0;A0A1B0GWH0	-1.00218	-1.80807	-1.07723	0.098965	0.00111439	0.0613055	0.0153379	2.57e-05	0.00931019	FALSE
ACTR3	P61158;B4DXW1;F8WDR7;F8WEW2;F8WE84	-0.611347	-1.53404	-0.773186	0.436204	0.015049	0.255942	0.173387	0.00102522	0.0861435	FALSE
ACTR5	Q9H9F9	0.870027	-0.113589	0.262973	0.00722395	0.811241	0.501695	0.00042342	0.631659	0.26826	FALSE
ACTR6	Q9GZN1;F8W057;G3V1Y1;F8VP72;F8W043;F8W0Q1;Q9GZN1-2;F8VRL1;F8VSD1	-0.392932	-0.548736	-0.842998	0.509709	0.283521	0.0716394	0.233019	0.0973796	0.0117642	FALSE
ACTR8	Q9H981;Q9H981-2;H0Y849;Q9H981-3;C9J7L6	-0.597762	-0.663893	-0.845955	0.275387	0.184901	0.0740821	0.0756905	0.0477086	0.0124865	FALSE
ACVR1	Q04771;A0A1B0GXA9;C9JHJ7	-0.915879	0.185383	-0.361571	0.254548	0.855641	0.678827	0.0665689	0.704472	0.459103	FALSE
ACY1	A0A1B0GU86;Q03154;C9JMV9;Q03154-4;Q03154-3;Q03154-2;A0A1B0GV31;A0A1B0GVA5;C9JYZ0;F8WC59;A0A1B0GTG3	0.121364	0.351224	0.130565	0.944612	0.807981	0.930562	0.86655	0.627077	0.856357	FALSE
ACY3	Q96HD9;E9PRA7	NA	NA	NA	NA	NA	NA	NA	NA	NA	FALSE
ACYP1	P07311;G3V2U7;G3V3F8;G3V597;P07311-2	-0.976085	-1.43089	-1.65611	0.454535	0.201804	0.123884	0.188474	0.0549658	0.0269998	FALSE
ACYP2	P14621;U3KPX1;E9PF46;F8WA34;U3KQL2;U3KPX8	-1.02464	-0.246003	-0.513771	0.601353	0.911411	0.793863	0.316197	0.809998	0.615004	FALSE
ADA	P00813;F5GWI4;F5GXW0;F5GYD4	0.0759714	0.169539	-0.431376	0.967887	0.912307	0.743652	0.914733	0.811228	0.543509	FALSE
ADA2	B4E3Q4;Q9NZK5;A0A087X0I3;Q9NZK5-2;A0A3B3IT96;A0A3B3IRR5;C9IZA8;F5H7J3	-0.165516	0.562698	0.41297	0.944612	0.768692	0.830642	0.86639	0.567523	0.674706	FALSE
ADAL	Q6DHV7;Q6DHV7-2;Q6DHV7-3;H3BQR9;H3BUD6	0.941939	1.11565	0.972528	0.192102	0.097083	0.150912	0.0432654	0.0169572	0.0364591	FALSE
ADAM10	O14672;O14672-2;H0YK87;C9J9B4;H0YNC5;H3BS53	-0.471912	-0.150731	-0.825301	0.755874	0.921281	0.470215	0.500612	0.829466	0.239741	FALSE
ADAM15	Q13444-8;Q13444-2;Q13444-7;Q13444-6;Q13444-12;Q13444-5;Q13444-4;Q13444-3;Q13444;Q13444-11;Q13444-10	-0.0414937	0.565194	-1.34411	0.986754	0.71955	0.49035	0.960702	0.499643	0.257479	FALSE
ADAM17	P78536;P78536-2;A6H8L4	2.71863	3.32458	3.58378	0.0475348	3.09e-05	1.15e-06	0.00527746	2.09e-07	5.29e-09	FALSE
ADAM8	P78325;P78325-2;P78325-3	-0.726313	-0.368606	-0.966593	0.807407	0.898098	0.684962	0.583448	0.780958	0.46594	FALSE
ADAM9	Q13443;A0AVL1;F8WC54;Q13443-2;A0A0J9YY58	0.584273	0.493937	0.197829	0.742294	0.758134	0.906216	0.483377	0.551541	0.811451	FALSE
ADAP1	O75689;A0A087WTN6;H0Y7Q1;A0A3B3ISA7;O75689-3;O75689-2;H7C264;H7C324;H7C4B3;H7BZT6;C9JN36	-1.04184	-1.96918	-0.931881	0.663328	0.291653	0.65854	0.383373	0.102347	0.435163	FALSE
ADAR	P55265;P55265-4;P55265-5;P55265-2;A0A3B3IRQ9;P55265-3;A0A3B3ISX1;A0A3B3ITG9;A0A3B3ISU1	0.441615	0.440991	0.590158	0.666693	0.629609	0.480073	0.387806	0.388968	0.249118	FALSE
ADARB1	P78563-4;P78563-2;P78563;P78563-5;P78563-6;P78563-3;A0A0A0MSG8	NA	NA	NA	NA	NA	NA	NA	NA	NA	FALSE
ADAT3	Q96EY9;D6W601;C9JFC1	0.232578	-0.548459	1.237	0.873907	0.626354	0.165669	0.710927	0.385848	0.0420484	FALSE
ADCY9	O60503;I3NI20	-0.279739	-0.720879	-0.364371	0.786873	0.362525	0.639224	0.548448	0.145788	0.413329	FALSE
ADD1	P35611;P35611-3;E7EV99;E7ENY0;P35611-5;H0Y9H2;A0A0A0MSR2;D6RAH3;D6RF25;D6RJE2;H0YG19;H0YFD8	-0.656073	-1.5447	-0.735724	0.557103	0.076762	0.447756	0.274393	0.0115554	0.22016	FALSE
ADD2	P35612;P35612-4;P35612-3;A0A1C7CYY0;P35612-5;P35612-6;C9JTM0;C9J080;C9J299;P35612-7	-1.11928	-1.37988	-1.21862	0.411233	0.254278	0.31731	0.155644	0.0808767	0.122097	FALSE
ADD3	Q9UEY8	-1.04298	-1.78365	-1.0639	0.213446	0.015951	0.176708	0.0510609	0.00111528	0.0465998	FALSE
ADGRE2	Q9UHX3-4;Q9UHX3-3;Q9UHX3;M0R0K5;Q9UHX3-6;Q9UHX3-2;Q9UHX3-5	-1.9834	-1.7613	-2.77388	0.161315	0.207609	0.0316348	0.0329019	0.0573321	0.00341616	FALSE
ADGRE5	P48960-3;P48960;P48960-2;K7EPE8;B4DWB8;M0QY55;K7EKV5;K7EPP8	0.286824	0.664399	0.489536	0.848861	0.56073	0.67714	0.663064	0.312606	0.456527	FALSE
ADGRG3	Q86Y34;H3BRU4;F8W8F7;H3BS78	-0.694963	0.077671	-0.665531	0.84161	0.981813	0.822043	0.645734	0.959113	0.659794	FALSE
ADGRG5	Q8IZF4;A0A087WZA0	1.12606	0.971818	1.35428	0.574031	0.603571	0.427045	0.289849	0.359419	0.202667	FALSE
ADH1B	V9HW50;P00325;D6RHZ6;P00325-2;P00326;P07327;A0A087WU81;A0A087WUC4	-3.73934	-1.55183	-1.96873	0.0274307	0.434266	0.288885	0.00251312	0.201099	0.104439	FALSE
ADH5	P11766;H0YAG8;D6RFE4;D6RAY0;D6R9G2	-0.0660871	-0.781888	-0.465168	0.956847	0.298428	0.56787	0.890368	0.105925	0.333471	FALSE
ADI1	Q9BV57;Q9BV57-2;A0A0G2JQN5;H7C382	0.728849	1.1551	0.814317	0.367819	0.0960108	0.260243	0.127921	0.0166823	0.0887266	FALSE
ADK	P55263;P55263-3;P55263-2;A0A5K1VW54;P55263-4;A0A5F9ZH31;A0A5K1VW94;A0A5F9ZH72;A0A5F9ZGZ8;A0A5F9ZH83;A0A5F9ZH76	0.1005	-1.9517	-0.238761	0.923878	0.00133821	0.772492	0.818654	3.29e-05	0.585182	FALSE
ADM	P35318;E9PL83;E9PQE6	NA	NA	NA	NA	NA	NA	NA	NA	NA	FALSE
ADNP	Q9H2P0;A0A669KBJ7;A0A2R8Y6X0;A0A2R8YCL6	0.316759	-0.111861	-0.373142	0.569771	0.856801	0.433856	0.285901	0.706095	0.209233	FALSE
ADNP2	Q6IQ32;H0YLN6;H0YM09	NA	NA	NA	NA	NA	NA	NA	NA	NA	FALSE
ADO	Q96SZ5	0.957435	0.69032	0.552833	0.060961	0.192686	0.308637	0.00750041	0.0511751	0.116922	FALSE
ADPGK	Q9BRR6-2;Q9BRR6;H3BRS6;Q9BRR6-4;Q9BRR6-3;H3BN66;Q9BRR6-6;H3BU35;Q9BRR6-5	0.114692	0.747866	0.82578	0.931256	0.408191	0.344738	0.837315	0.179921	0.139734	FALSE
ADPGK	H3BTH4	-0.404129	-0.531729	-1.74371	0.837607	0.746838	0.159529	0.639704	0.534999	0.0395466	FALSE
ADPRH	P54922;C9JZW7	-1.12336	-1.67955	-1.24498	0.307934	0.0828337	0.212219	0.0931728	0.0129392	0.0630914	FALSE
ADPRS	Q9NX46	-0.530977	-1.09567	-0.659626	0.402906	0.0367558	0.235325	0.149897	0.00366408	0.0742268	FALSE
ADRM1	Q16186;A0A087WX59;A0A087WUX6	0.796551	0.780759	0.838323	0.325437	0.305515	0.256718	0.103219	0.110314	0.0865917	FALSE
ADSL	A0A1B0GWJ0;A0A1B0GTJ7;P30566;A0A0A6YY92;P30566-2;A0A096LNY6;A0A1B0GTG9;A0A096LNY5;A0A096LNY4;B4DEP1;A0A096LP72;V9GY96;A0A096LP76;A0A096LP92;A0A1W2PRX2	-1.34055	-1.34243	-1.24404	0.105557	0.0945554	0.118743	0.0169589	0.0162691	0.0254806	FALSE
ADSS2	P30520;G3V5D8;G3V232;G3V2N1	0.485245	0.119392	0.0810908	0.659286	0.920707	0.945132	0.379264	0.828468	0.882926	FALSE
AFDN	A8MQ02;P55196;P55196-5;J3KN01;Q5TIG5;P55196-6;H0Y8L4;H0Y9I0;H0Y948;F8W9I4;E9PFY5;H0Y8U8;H0YA98	-0.874881	-0.416022	0.0130771	0.466914	0.749111	0.992531	0.19823	0.538958	0.984577	FALSE
AFF1	P51825-3;P51825-2;P51825;F5GXF9;A0A669KBI3;E7ETI4;E7EMC5;H0Y9S4	0.916787	1.62107	1.10322	0.365249	0.0550061	0.214261	0.126609	0.00704302	0.0642333	FALSE
AFF4	Q9UHB7;Q9UHB7-2;Q9UHB7-3;C9JCE0;H7C319	1.00969	0.455482	0.564356	0.0147464	0.335872	0.207609	0.00105317	0.128679	0.0609013	FALSE
AFG1L	Q8WV93;H0Y5F4;H7C448	-1.62398	-1.31632	-1.45189	0.0733533	0.15284	0.102931	0.00975139	0.0350647	0.0202855	FALSE
AFG3L2	Q9Y4W6;K7EP56	0.0934197	0.336185	0.259954	0.949021	0.76882	0.820976	0.873726	0.568041	0.658018	FALSE
AFTPH	Q6ULP2-8;Q6ULP2-6;Q6ULP2;Q6ULP2-9;Q6ULP2-7;B8ZZI9;A0A0U1RR74	0.134293	-0.453186	0.190875	0.89824	0.555004	0.825143	0.761637	0.307765	0.666336	FALSE
AGA	P20933;H0Y8L9;H0Y9C7	-1.71196	-0.540918	-1.396	0.323825	0.791406	0.396222	0.101743	0.600007	0.177186	FALSE
AGAP2	Q99490-2	-0.47364	-0.668474	-0.990422	0.371594	0.151122	0.0228155	0.130475	0.0340842	0.0021463	FALSE
AGAP3	Q96P47;Q96P47-2;Q96P47-4;H0Y873;Q96P47-5;E7ESL9;Q96P47-3;Q96P47-6;H7C5G0;H7C4U6;C9J975;H7C4F1;A0A087X044;Q9UPQ3-3	2.53095	2.08512	2.20693	0.00016596	0.00293549	0.00128379	3.72e-06	9.8e-05	4e-05	FALSE
AGFG1	P52594-2;P52594-3;P52594;P52594-4;B8ZZY2;C9J2I0;H7C0S7	-0.490453	-0.200369	-0.199193	0.292613	0.668213	0.65899	0.0845515	0.436731	0.435668	FALSE
AGFG2	O95081;A0A0C4DG34;O95081-2;H7BZA5	0.487079	0.107233	0.800111	0.704413	0.935332	0.414229	0.429106	0.860295	0.191263	FALSE
AGGF1	Q8N302;A0A2R8YFF1;Q8N302-3;Q8N302-2	1.29402	1.0376	0.91586	0.0920431	0.166347	0.22331	0.0137184	0.0402172	0.0688236	FALSE
AGK	Q53H12;E9PC15;A0A3B3ITD0;A0A3B3ISY9;A0A3B3ISZ0;A0A0G2JLG5;E9PG39;A0A3B3ITX7;A0A3B3ITV0;A0A3B3IS09;A0A3B3IUC9;A0A0G2JLD0;A0A3B3IRM6;Q53H12-2	0.781921	0.85057	0.849897	0.468907	0.387105	0.375584	0.199634	0.162649	0.163042	FALSE
AGL	P35573;P35573-2;P35573-3;A0A1C7CYW1	-0.521116	-0.989665	-0.641413	0.529728	0.140479	0.368133	0.248535	0.029998	0.156463	FALSE
AGMAT	Q9BSE5	-2.39908	-2.74236	-1.65078	0.37884	0.26704	0.53388	0.134636	0.0881308	0.301377	FALSE
AGO1	A0A6I8PTZ8;Q9UL18;Q5TA58;A0A0U1RQZ8	0.10185	-0.926667	-0.399153	0.898671	0.0570399	0.470431	0.763323	0.00738854	0.239912	FALSE
AGO2	Q9UKV8;Q9UKV8-2	1.3583	0.69519	1.10192	0.00121311	0.139951	0.0105886	4.2e-05	0.0298305	0.00072008	FALSE
AGO3	Q9H9G7;Q9H9G7-2;Q5TA56;A0A0U1RR19	0.387622	0.101373	0.088992	0.565661	0.895922	0.90134	0.282813	0.777183	0.803704	FALSE
AGPAT1	Q99943	-0.38511	0.506502	-0.432566	0.771266	0.642001	0.689159	0.522526	0.404198	0.472416	FALSE
AGPAT2	O15120;O15120-2	-2.13127	-1.401	-2.22365	0.150697	0.36908	0.113262	0.0294686	0.150709	0.0236879	FALSE
AGPAT3	Q9NRZ7-2;Q9NRZ7;Q9NRZ7-3;C9JL26;C9J184	0.844317	1.04342	0.798961	0.593812	0.443766	0.568429	0.309674	0.209148	0.334608	FALSE
AGPAT5	Q9NUQ2;H0YC22	0.807939	0.789085	0.741695	0.57276	0.549507	0.563033	0.288436	0.300702	0.329669	FALSE
AGPS	O00116;A0A1B0GWA2;A0A2R8YEL0;B8ZZ81	-1.24744	-0.582283	-1.24751	0.0511021	0.426525	0.0455115	0.00590755	0.194623	0.00595725	FALSE
AGR2	O95994;B5MC07;C9J3E2;H7C3Z9;H7C040;B5MC62;Q8TD06	-1.02192	0.26557	-1.14203	0.869234	0.965024	0.826651	0.701978	0.920707	0.66864	FALSE
AGT	P01019	-2.62409	-1.19535	-1.64673	0.022958	0.367158	0.179365	0.00200333	0.149223	0.0477632	FALSE
AGTPBP1	Q9UPW5;J3KNS1;Q9UPW5-2;Q9UPW5-3;A0A1B0GVQ2;A0A494BZI8;Q96MI9	-0.285352	0.0169458	0.158725	0.78707	0.988322	0.865179	0.549309	0.971304	0.73538	FALSE
AHCTF1	Q8WYP5;Q8WYP5-3;Q8WYP5-2;H7C4S1	-0.155913	-0.142349	-0.143465	0.815977	0.810573	0.803108	0.598383	0.631013	0.628264	FALSE
AHCY	P23526;P23526-2	0.114093	-0.0001189	0.310688	0.911916	0.999916	0.696581	0.795165	0.999785	0.480158	FALSE
AHCYL1	O43865;O43865-2	-0.364898	-0.344718	-0.113553	0.733735	0.715949	0.911661	0.468234	0.494328	0.821286	FALSE
AHCYL2	Q96HN2-2;Q96HN2;H0Y8B3;Q96HN2-4;Q96HN2-3;C9K0S0	1.07284	0.641631	0.965882	0.117073	0.377434	0.145177	0.0198656	0.156173	0.0345094	FALSE
AHNAK	Q09666;E9PKR9;E9PLK4;E9PJZ0;E9PJC6;E9PQE3	-3.44983	-4.16523	-3.8658	0.0475036	0.0132108	0.0209718	0.00525519	0.00086041	0.00188935	FALSE
AHSA1	O95433;O95433-2;G3V438;H0YJG7;H0YJU2;G3V3W9;H0YJ63	-0.139578	-0.46256	-0.346789	0.852504	0.38798	0.52686	0.672448	0.16337	0.296099	FALSE
AHSG	P02765	-1.9979	-0.975176	-1.1414	0.16302	0.545353	0.450141	0.0335078	0.296651	0.222047	FALSE
AHSP	Q9NZD4;H3BSK6	-0.100019	0.130196	-0.705385	0.985058	0.976241	0.848347	0.956946	0.943985	0.703593	FALSE
AIDA	Q96BJ3;Q96BJ3-3;Q96BJ3-2	-0.0061031	-1.10175	0.0457089	0.995552	0.0935684	0.964223	0.989112	0.015965	0.918494	FALSE
AIF1	P55008;Q5STX8;P55008-2;P55008-3	-0.677597	-0.636986	-0.83725	0.810513	0.798768	0.715572	0.589987	0.611944	0.505921	FALSE
AIFM1	O95831;A0A6Q8PFM5;O95831-3;A0A6Q8PG15;A0A6Q8PFE1;A0A6Q8PHJ9;A0A6Q8PHC0;A0A6Q8PFQ8;A0A6Q8PFS4;A0A6Q8PFA7;A0A6Q8PFW2;O95831-4;O95831-2;E9PMA0;O95831-5;A0A6Q8PHJ4;A0A6Q8PF87;A0A6Q8PFN1	-0.0508548	0.609314	0.434912	0.980562	0.620315	0.734174	0.941339	0.378614	0.529349	FALSE
AIFM2	Q9BRQ8;Q9BRQ8-2	1.14793	2.02445	1.89085	0.263779	0.0231468	0.0316348	0.0702713	0.00180863	0.00341522	FALSE
AIM2	O14862	1.15045	0.603438	1.2287	0.351431	0.644238	0.269478	0.117793	0.407197	0.0935064	FALSE
AIMP1	Q12904;Q12904-2;A0A5F9ZHC5	-0.606849	-0.413908	-0.465878	0.41919	0.583739	0.512975	0.160648	0.338082	0.281146	FALSE
AIMP2	Q13155;Q13155-2;A8MU58;F8WCL2	0.987856	1.01172	1.03548	0.300101	0.249355	0.231521	0.0889409	0.0784559	0.07251	FALSE
AIP	O00170;E9PMH2;V9GYQ3	0.226651	-0.846244	0.0838044	0.793308	0.146413	0.916013	0.558582	0.0320896	0.828527	FALSE
AK1	Q5T9B7;P00568;H0YID2;Q9Y6K8-2;Q9Y6K8-3;Q9Y6K8	-0.607924	0.280822	-0.381921	0.815051	0.91062	0.865785	0.596843	0.80731	0.739306	FALSE
AK2	F8W1A4;P54819-2;P54819;P54819-3;P54819-5;F8VY04;A0A5K1VW67;P54819-6;P54819-4	0.139986	-0.17342	-0.737897	0.90047	0.863238	0.322319	0.769709	0.717408	0.12521	FALSE
AK3	Q9UIJ7;Q9UIJ7-3;Q9UIJ7-2	-0.258925	0.575252	0.0138674	0.897286	0.717949	0.993602	0.760116	0.497863	0.986945	FALSE
AK4	P27144;F8VS11	-0.794222	-0.33251	-0.784164	0.69054	0.87095	0.646721	0.415418	0.732378	0.42098	FALSE
AK6	Q9Y3D8;Q9Y3D8-2;A0A087WVD7;D6RDH4;A0A087WY94	-0.956872	-0.802505	-1.62247	0.290488	0.353116	0.0309863	0.0835762	0.139992	0.00332171	FALSE
AKAP1	Q92667;Q92667-2;I3L0W0;I3L2A2;I3L2N7;I3NI36;I3L0K6;I3L364;I3L3K1	0.459745	0.0843525	-0.0366579	0.61027	0.933402	0.974885	0.325558	0.855515	0.936879	FALSE
AKAP10	O43572;E7EMD6;J3QL61;I3NI04;I3L479;I3L177;J3QR74;J3QRM7	0.0253506	0.0808202	0.109973	0.976647	0.899891	0.850052	0.93165	0.783325	0.707334	FALSE
AKAP11	Q9UKA4	0.230246	-0.610319	-0.136258	0.816859	0.392245	0.875075	0.599785	0.166838	0.755517	FALSE
AKAP12	Q02952-3;Q02952-2;Q02952	-0.359413	-0.273363	-0.400841	0.871209	0.894745	0.830205	0.706858	0.774058	0.674133	FALSE
AKAP13	Q12802;Q12802-4;Q12802-2;A0A087WTD7;A8MYJ1;H0YMW2;A0A087WY36;H0YLH1;A0A087X047;A0A087WX73;Q12802-5;H0YK84	-0.485922	-1.43795	-0.799697	0.399574	0.00159438	0.0973027	0.147697	4.26e-05	0.0186501	FALSE
AKAP17A	Q02040;X6RAJ1;Q02040-2;Q02040-3	1.29467	0.746804	0.868484	0.037023	0.265072	0.177468	0.0037243	0.0870273	0.0470714	FALSE
AKAP2	Q9Y2D5;Q9Y2D5-5;Q9Y2D5-6;Q9Y2D5-7;Q9Y2D5-4;C9JVY5	0.253032	-0.394438	0.865974	0.871522	0.764154	0.423668	0.707342	0.559855	0.199826	FALSE
AKAP6	Q13023;G3V3H7;Q13023-2;G3V3H2	0.938598	0.154246	1.31538	0.768264	0.962723	0.595074	0.518667	0.914924	0.363439	FALSE
AKAP7	Q9P0M2;J3KN37;O43687-2;O43687	-2.47883	-2.9572	-3.21443	0.38577	0.248943	0.196861	0.138317	0.0780342	0.0558812	FALSE
AKAP8	O43823;M0QYL4	1.07799	0.815268	0.903186	0.0211993	0.0958825	0.0561348	0.00177041	0.0166248	0.00818572	FALSE
AKAP8L	Q9ULX6;Q9ULX6-2;V9GZ50;M0R1Y5;M0R010;M0QYT7	-0.124349	-0.368455	-0.124926	0.893617	0.592993	0.872528	0.751936	0.348014	0.750284	FALSE
AKAP9	A0A0A0MRF6;Q99996-5;Q99996;Q99996-1;A0A087WX84;Q99996-4;A0A6I8PUD8;A0A2R8Y590;Q6PJH3;H7BZV6	0.135034	0.482105	0.574875	0.878699	0.438638	0.332402	0.721641	0.205392	0.131528	FALSE
AKNA	Q7Z591;Q7Z591-2;Q7Z591-7;Q7Z591-8;Q7Z591-5;Q7Z591-3;Q7Z591-4;Q7Z591-6	-1.53731	-2.19378	-1.52779	0.56215	0.327975	0.513608	0.279034	0.123772	0.281964	FALSE
AKR1A1	P14550;Q5T621;V9GYP9;V9GYG2	-0.495904	0.798385	1.01724	0.698511	0.434959	0.285336	0.423072	0.201649	0.102543	FALSE
AKR1B1	P15121;E9PCX2;E9PEF9	-0.164583	-0.607328	0.261298	0.919553	0.613428	0.845691	0.807858	0.371769	0.699213	FALSE
AKR1C3	A0A0A0MSS8;P42330;S4R3Z2;P17516;S4R3D5;A0A3B3IRI8;P52895-2	-1.60521	-1.85118	-2.58542	0.337765	0.22569	0.0687602	0.109842	0.0661821	0.011136	FALSE
AKR1D1	P51857-2;P51857	2.21878	1.12402	1.64587	0.217918	0.463549	0.240297	0.0525593	0.225002	0.0769819	FALSE
AKR7A2	O43488;H3BLU7;H7C5H7;A0A499FJT0;Q8NHP1;Q8NHP1-3;O95154	-0.0371955	-0.093958	0.540882	0.978205	0.927003	0.463704	0.934299	0.83702	0.23374	FALSE
AKT1	P31749;P31749-2;G3V4I6;A0A087WY56;G3V3X1;G3V2I6	0.123232	-0.0539159	-0.261841	0.914757	0.961467	0.775698	0.799431	0.911299	0.589372	FALSE
AKT1S1	Q96B36;Q96B36-3;Q96B36-2;H9KV91;M0R2V8	0.526227	0.901024	0.94062	0.485926	0.154605	0.124248	0.213454	0.0358849	0.0272262	FALSE
AKT2	P31751;P31751-2;M0R0P9;J3QKW1;C9JHS6;J3QLS6;M0QZK3;J3KRI8;E7EVP8;A8MX96;A0A1B0GXA2;A0A5F9ZHJ8;C9JIJ1;A0A0A0MRF1;C9JC83;J3QL45;J3KSY8;C9J258;M0R283;C9JIF6;M0QZW8;J3KTP4;J3KTC6	-0.0782142	-0.516213	-0.437167	0.91973	0.31188	0.414229	0.809605	0.113711	0.191125	FALSE
ALAD	P13716;P13716-2;B7ZBK6	-0.0388063	0.157786	0.0435045	0.981021	0.891816	0.974662	0.942413	0.769682	0.935609	FALSE
ALAS1	P13196	NA	NA	NA	NA	NA	NA	NA	NA	NA	FALSE
ALAS2	P22557;P22557-2;P22557-4;P22557-3;A0A2R8Y6N3;A0A2R8Y782;A0A2R8Y6R4	NA	0.232548	0.79691	NA	0.940885	0.570114	NA	0.870703	0.336586	FALSE
ALCAM	F5GXJ9;Q13740-2;Q13740;H7C543;Q13740-4;Q13740-3	-0.225268	-0.247543	-0.554264	0.916297	0.899585	0.738502	0.802471	0.782825	0.537772	FALSE
ALDH16A1	Q8IZ83;Q8IZ83-3;F5H4B6;Q8IZ83-2	0.519129	0.189347	0.669357	0.44317	0.805569	0.251749	0.178726	0.622829	0.083601	FALSE
ALDH18A1	P54886	-0.358224	1.02337	0.778855	0.774126	0.242924	0.390034	0.529451	0.0749466	0.173292	FALSE
ALDH18A1	P54886-2	NA	NA	NA	NA	NA	NA	NA	NA	NA	FALSE
ALDH1A1	P00352;Q5SYQ9;Q5SYQ8;Q5SYQ7	-2.76753	-1.59706	-3.63118	0.168611	0.458469	0.0465547	0.0353559	0.220862	0.00615266	FALSE
ALDH1B1	A0A0U1RQK9;Q9UED3	0.662202	-0.38712	0.0228971	0.901598	0.938674	0.995821	0.772094	0.865142	0.991992	FALSE
ALDH1B1	P30837	-0.0459497	0.319636	-0.157538	0.986754	0.87162	0.935849	0.960955	0.73356	0.866699	FALSE
ALDH1L1	O75891;O75891-3;O75891-2;O75891-4;C9IZ36;C9JYZ6;C9JY00;D6RFJ7;F2Z324;F8WC34	0.506732	1.51044	1.14446	0.786212	0.242924	0.393723	0.546871	0.0750699	0.175546	FALSE
ALDH1L2	A0A494C1M4;Q3SY69;Q3SY69-3;Q3SY69-2;H0YHN9;REV__Q14005-4;REV__H0YLH9;REV__Q14005-3;REV__Q14005-2;REV__Q14005	0.514471	2.34915	2.04527	0.845242	0.174966	0.242641	0.654847	0.0436391	0.0780964	FALSE
ALDH2	P05091;S4R3S4	-0.271542	0.351155	0.098666	0.918317	0.879602	0.970467	0.805452	0.750404	0.928777	FALSE
ALDH3A2	J3QRD1;A0A5F9ZHI5;A0A5F9ZHN9;P51648;P51648-2;A0A5F9ZI12;A0A5K1VW72;A0A5F9ZGX4;I3L1M4;A0A5F9ZHZ9;J3QKK9;J3QS00;J3KTG1;I3L0X1;A0A5F9ZHP6;K7EN73	0.366955	1.09088	1.00439	0.802488	0.285634	0.325462	0.575203	0.0984779	0.127157	FALSE
ALDH3B1	P43353;P43353-2;Q9BUJ8;A0A087X2D4;A0A087WUF8;A0A087X192;A0A087WTE0;P48448;REV__A0A087WTE9	-0.815072	-0.110488	-0.351152	0.64455	0.95635	0.843104	0.361865	0.901459	0.693879	FALSE
ALDH4A1	P30038;P30038-2;P30038-3;Q5TF55	-0.347923	-0.0620824	-0.317895	0.799661	0.965024	0.784094	0.569316	0.919121	0.602904	FALSE
ALDH5A1	P51649;P51649-2;C9J8Q5;A0A5F9ZI23;A0A5F9ZH98;A0A5F9ZH05	0.1378	0.149744	0.305832	0.961475	0.951968	0.891198	0.900765	0.892245	0.781993	FALSE
ALDH6A1	Q02252;Q02252-2;G3V4Z4	0.848347	1.51074	1.39582	0.66725	0.332382	0.369066	0.389135	0.126764	0.157818	FALSE
ALDH7A1	P49419-2;P49419;A0A1B0GW77;A0A1B0GTG2;A0A1B0GTY9;A0A1B0GW82;A0A1B0GUA1;A0A1B0GTJ4;P49419-4;A0A1B0GV49;A0A0J9YWF7;A0A1B0GUY0;H0YHM6;F8WDY6;F8VVF2;A0A1B0GVU0;A0A1B0GW65;F8WD33;A0A0J9YWM6	-0.745016	0.365344	-0.67831	0.828169	0.91062	0.816978	0.620115	0.807831	0.651586	FALSE
ALDH9A1	P49189;P49189-2	1.04867	0.661677	1.41929	0.268637	0.506393	0.0867947	0.072447	0.26	0.0158036	FALSE
ALDOA	P04075;J3KPS3;P04075-2;H3BQN4;H3BPS8;H3BUH7;H3BR04;H3BMQ8;H3BU78;H3BR68	0.727256	0.589063	0.511739	0.181065	0.271378	0.342827	0.0395202	0.0902736	0.138497	FALSE
ALDOC	P09972;A8MVZ9;J3KSV6;J3QKP5;C9J8F3;K7EKH5;J3QKK1	0.0591471	-0.415828	0.552849	0.972632	0.724659	0.605957	0.924478	0.505374	0.375181	FALSE
ALG1	Q9BT22;Q9BT22-2;K7EID2;K7EPU3;A0A087WZJ8;Q6GMV1;C9J202;K7EQK1	3.04856	2.96655	3.17024	0.00037128	0.00076457	0.00023342	9.8e-06	1.59e-05	4.45e-06	FALSE
ALG11	Q2TAA5;A0A3B3ISU2;A0A3B3ISP7;A0A3B3IS90	-1.44162	0.764714	0.401548	0.158365	0.494005	0.744193	0.0318027	0.250353	0.54436	FALSE
ALG13	Q9NP73-2;A0A096LP10;A0A087WT15	0.352902	0.986967	0.958877	0.784135	0.273348	0.282197	0.542735	0.0914608	0.100726	FALSE
ALG14	Q96F25	NA	NA	NA	NA	NA	NA	NA	NA	NA	FALSE
ALG2	Q9H553;A0A0A0MTE0	0.79293	2.21252	2.02772	0.425815	0.00478237	0.00900077	0.165773	0.00019277	0.0005794	FALSE
ALG3	F8WF93;H7BZZ2;F8WE30;H7C0X4;Q92685	NA	2.49437	2.28317	NA	0.332382	0.373927	NA	0.126693	0.161638	FALSE
ALG5	Q9Y673;Q9Y673-2	-1.02304	0.834804	0.300846	0.469022	0.543003	0.848557	0.200054	0.295047	0.70467	FALSE
ALG9	A0A087WZ62;Q9H6U8;Q9H6U8-3;H0YCW6;Q9H6U8-2;Q9H6U8-4;A0A087WTZ3;A0A087WVC0;A0A087WZY8;A0A087WX16;A0A087WV58;Q9BRP7;F6VJS9;B3KUL3;Q9BRP7-2	0.368118	0.990179	0.919498	0.832931	0.425728	0.453572	0.62654	0.194149	0.225833	FALSE
ALKBH1	Q13686;H0YJF3;G3V4M4	0.924219	1.63413	1.26467	0.325416	0.0437841	0.12604	0.103145	0.00487759	0.0278939	FALSE
ALKBH3	Q96Q83;E9PSA5;E9PN35;Q96Q83-2;E9PRD0;E9PRJ2	NA	NA	NA	NA	NA	NA	NA	NA	NA	FALSE
ALKBH4	Q9NXW9;Q9NXW9-2	-1.4103	-1.09549	-1.33724	0.00444495	0.0390544	0.00746172	0.00022122	0.00404961	0.00043621	FALSE
ALKBH5	Q6P6C2;Q6P6C2-3;Q6P6C2-1;K7ER58	2.83683	1.60503	2.28149	1.08e-06	0.0102102	0.00013459	1.11e-08	0.00057004	2.19e-06	FALSE
ALKBH6	Q3KRA9;Q3KRA9-2;H0YD83;H0YEC4;E9PI76;Q3KRA9-3	NA	NA	NA	NA	NA	NA	NA	NA	NA	FALSE
ALKBH7	Q9BT30;M0QZI0	0.85806	1.29822	1.50453	0.530406	0.254278	0.17106	0.249274	0.080967	0.0442256	FALSE
ALKBH8	Q96BT7;Q96BT7-4;Q96BT7-3;Q96BT7-2;C9JQN2	1.28244	0.395823	1.0625	0.0465643	0.620478	0.0984684	0.00512668	0.378875	0.018977	FALSE
ALMS1	A0A087WTU9;Q8TCU4-2;Q8TCU4;A0A087WV20;Q8TCU4-3;A0A494C1N9;A0A494BZW1;A0A494C0F1;A0A494C003	-1.39917	-1.71102	-2.31222	0.1284	0.0517544	0.00502718	0.0229171	0.0063461	0.00025493	FALSE
ALOX12	P18054;K7ENN9	-2.14522	-1.00785	-2.26296	0.234655	0.612086	0.178033	0.0584857	0.36912	0.0473149	FALSE
ALOX15	P16050;P16050-2	-1.44402	-1.11792	-1.49903	0.512936	0.602101	0.444674	0.23551	0.357643	0.218014	FALSE
ALOX5	P09917;P09917-3;P09917-2;P09917-5;P09917-4;A0A087X109	0.774577	-0.433451	0.911033	0.705693	0.826901	0.58772	0.431114	0.659169	0.354624	FALSE
ALOX5AP	A0A087WW23;P20292	-0.383761	-0.037154	-0.368881	0.879271	0.988939	0.864582	0.723167	0.972556	0.733736	FALSE
ALPL	P05186;P05186-3;P05186-2;B1ANL0	-2.53318	-0.761532	-0.980041	0.185821	0.746838	0.652051	0.0408928	0.535556	0.427277	FALSE
ALS2	Q96Q42;Q96Q42-3;H0Y696;Q96Q42-2	NA	NA	NA	NA	NA	NA	NA	NA	NA	FALSE
ALYREF	Q86V81	0.473537	-0.0083395	0.0930759	0.733946	0.996185	0.946842	0.468499	0.9898	0.886444	FALSE
AMACR	D6RB81;Q9UHK6;Q9UHK6-5;V9GZ45;V9GYU9;V9GYP4;Q9UHK6-4;Q9UHK6-2	NA	NA	NA	NA	NA	NA	NA	NA	NA	FALSE
AMBP	P02760;S4R471;S4R3Y4	-0.671613	-0.303998	-0.435687	0.746479	0.881274	0.817959	0.489135	0.75344	0.653082	FALSE
AMDHD1	Q96NU7;H0YI62	-0.208249	-0.0671433	-0.113477	0.896968	0.965024	0.935849	0.758112	0.920839	0.866624	FALSE
AMDHD2	Q9Y303;Q9Y303-2;Q9Y303-3;A0A3B3IU33;H3BTZ6;H3BSV9;H3BQ15;H3BSD5;H3BT49;H3BTE3	-1.10569	-1.61506	-0.794875	0.108035	0.0112576	0.252735	0.0175725	0.00064762	0.0841343	FALSE
AMFR	Q9UKV5;H3BRK9;R4GNG2	-0.171175	0.502058	-0.0132129	0.887945	0.589961	0.989953	0.74306	0.344963	0.979796	FALSE
AMPD1	P23109-2;P23109;A0A1B0GTL6	-1.52157	0.0654568	-0.0465337	0.489668	0.980951	0.98579	0.216682	0.957406	0.969697	FALSE
AMPD2	A0A5F9UK94;H0Y360;Q01433;Q01433-2;Q01433-5;Q01433-3;Q01433-4;A0A590UK85;A0A590UJY6;E9PJF6;E9PIJ1;A0A590UJX5;H0YF16;A0A590UK60;H0YE32;A0A590UJD1	-0.441717	-0.437284	-0.721116	0.713188	0.676738	0.435558	0.4426	0.445538	0.210283	FALSE
AMPD3	Q01432-5;Q01432-3	-0.827152	-1.58431	-0.938554	0.684787	0.316887	0.582355	0.410068	0.116531	0.350075	FALSE
AMT	P48728;A0A1B0GTM2;B3KTU4;A0A1B0GVP5;P48728-2;H0Y695;P48728-4;P48728-3;A0A1B0GTA8;A0A1B0GUH1;A0A1B0GTB6;A0A1B0GWC4;A0A1B0GTV8;A0A1B0GUU7;A0A1B0GV07;A0A1B0GU55;F8WF62;A0A1B0GUK9;A0A1B0GVD0	0.161071	0.651019	0.193697	0.973149	0.857223	0.960282	0.925873	0.706823	0.910977	FALSE
AMZ2	Q86W34;J3KSH1;J3KS38;J3KRS2;J3QLK6;J3KRD0;Q86W34-5;J3KTM1	0.2306	0.459154	0.480366	0.843775	0.613428	0.580928	0.651405	0.371618	0.347626	FALSE
ANAPC1	Q9H1A4;H0Y564;F8WAS1;A0A2R8YF63	0.178962	0.453002	-0.0528231	0.764444	0.285073	0.92513	0.512504	0.09821	0.84516	FALSE
ANAPC10	Q9UM13;D6RA92;D6R9Q5;A0A3B3ISY7;A0A286YEY6;D6RD74;D6RB36	-0.268863	-0.394137	-0.33942	0.711076	0.496841	0.557966	0.438567	0.252314	0.324409	FALSE
ANAPC13	Q9BS18	NA	NA	NA	NA	NA	NA	NA	NA	NA	FALSE
ANAPC16	Q96DE5;A0A087WUN5	0.567593	1.51324	1.07168	0.546854	0.0198764	0.110874	0.264387	0.00148748	0.0228244	FALSE
ANAPC2	Q9UJX6-2;Q9UJX6	-0.0676717	0.162514	-0.219327	0.936801	0.816875	0.735074	0.849066	0.640985	0.531509	FALSE
ANAPC4	Q9UJX5;Q9UJX5-3;Q9UJX5-2;D6RAP6;D6RFM7	-0.922472	-0.734637	-0.952829	0.284904	0.385869	0.22715	0.0803373	0.161727	0.0703949	FALSE
ANAPC5	F5H0F9;Q9UJX4;Q9UJX4-3;F5GY68;Q9UJX4-2;H0YFB5;F5H0N1;F5H3S5;F5GZ05	0.0598026	0.194512	0.0823053	0.93787	0.746838	0.896839	0.85244	0.535294	0.793158	FALSE
ANAPC7	Q9UJX3;Q9UJX3-2;H0YIW2;H0YIX7	0.0262839	0.00314087	-0.0967689	0.969	0.996185	0.846123	0.917148	0.989986	0.700011	FALSE
ANG	P03950	0.0760126	0.016847	-0.0156432	0.981555	0.995794	0.994363	0.947014	0.988261	0.989086	FALSE
ANGEL1	Q9UNK9;A0A3B3IU54	-0.95823	0.00186731	-0.0845464	0.581257	0.999421	0.969272	0.297112	0.998378	0.926487	FALSE
ANGEL2	Q5VTE6;Q5VTE6-2	0.723536	0.20591	0.202958	0.36088	0.826709	0.823942	0.123437	0.658875	0.663431	FALSE
ANK1	P16157-14;P16157-5;P16157-12;P16157;P16157-3;P16157-16;P16157-8;P16157-10;P16157-4;P16157-13;P16157-7;P16157-6;P16157-9;P16157-15;P16157-11;P16157-21;P16157-2;H0YBS0;A0A2R8Y4B0;H0YAY8	-0.936813	-0.263982	-0.870289	0.697901	0.916979	0.676759	0.422334	0.82081	0.456003	FALSE
ANK3	Q12955;Q12955-7;A0A087WTF3;A0A087WZ65;A0A087WY90;H0Y951;A0A087X0B4;B1AQT1;A0A087WX55;A0A087WZ26;D6RFK6;D6RBY7;D6RHY3;A0A087WTP5;H0YAH5;A0A087WTE8;A0A087WVC2;H0Y8Z4;A0A087WWI5;D6RF31;A0A087X0L3	-0.668843	-0.557806	-0.463592	0.825654	0.836375	0.861106	0.613763	0.673486	0.72618	FALSE
ANKFY1	Q9P2R3;Q9P2R3-2;Q9P2R3-4;I3L3P8;K7EPT2	-0.257023	0.222578	0.517018	0.737626	0.735313	0.324054	0.473152	0.518633	0.126225	FALSE
ANKHD1	Q8IWZ3-6;Q8IWZ3;Q8IWZ3-4;H0Y4P6;H0Y785;H0Y472;H7C0V5;H7C2E1	0.23523	0.426959	0.432635	0.669721	0.323287	0.305922	0.392549	0.120528	0.115457	FALSE
ANKHD1	E9PDP5;H7C2F5;H3BLS9;Q8IWZ3-2;Q8IWZ3-5;Q8IWZ3-3;D6RHC4	0.286309	-0.251704	-0.0716105	0.800066	0.803055	0.946842	0.570316	0.618686	0.886541	FALSE
ANKIB1	Q9P2G1;H7C2V2;C9JZ63	1.74262	1.52389	1.57474	0.00014686	0.00136858	0.00071333	3.2e-06	3.5e-05	1.91e-05	FALSE
ANKLE2	Q86XL3;Q86XL3-2;Q86XL3-3;F5H1D4;F5H6J0	-0.243645	-0.270722	-0.378875	0.792561	0.735036	0.594613	0.557566	0.517958	0.362377	FALSE
ANKMY2	Q8IV38;G3V0G5;F8WB95	0.976476	0.741859	0.669688	0.190663	0.32412	0.37366	0.0426522	0.12126	0.161266	FALSE
ANKRD10	Q9NXR5;Q8IUW1;Q9NXR5-2	-0.202411	-0.767582	-0.46562	0.908812	0.56196	0.737521	0.7879	0.314409	0.536282	FALSE
ANKRD11	Q6UB99;A0A2R8Y438;A0A087WTN8;X5D778;A0A2R8YE03;A0A2R8YEI0	NA	NA	NA	NA	NA	NA	NA	NA	NA	FALSE
ANKRD12	Q6UB98-2;Q6UB98;F5GYX2;B5MEA4;J3QRX3;J3KSU9	1.45172	1.37732	1.16841	0.00362707	0.00657856	0.0211396	0.00016663	0.00030207	0.00191067	FALSE
ANKRD13A	Q8IZ07;H0YIN8;S4R3D2;S4R3U2;F8W150	0.49399	-0.959424	-0.0707834	0.643854	0.249198	0.951377	0.361323	0.0782637	0.895633	FALSE
ANKRD13D	Q6ZTN6-3;Q6ZTN6;Q6ZTN6-2;A0A6E1YH78;A0A6E1W3F4;K7ENT0;Q86YJ7-2;Q86YJ7	1.25113	1.25238	1.37022	0.122075	0.109591	0.0722977	0.0211612	0.020317	0.0119958	FALSE
ANKRD16	Q6P6B7;Q6P6B7-2	0.620896	0.957358	0.563508	0.681633	0.435469	0.672977	0.406789	0.202567	0.451326	FALSE
ANKRD17	O75179-2;O75179;H0YM23;O75179-7;O75179-6;O75179-4;O75179-3;A0A1W2PQ15;H0YLQ3;O75179-5	0.360897	0.00676446	-0.277158	0.667123	0.995218	0.71733	0.388603	0.987146	0.508012	FALSE
ANKRD26	E7ESJ3;Q9UPS8;A0A6Q8PFU2;A0A6Q8PF30;A0A6Q8PG48;A0A6Q8PGH2;A0A6Q8PGX8;H0Y4T9;A0A6Q8PHK8;A0A6Q8PHI6;A0A6Q8PH02;A0A6Q8PHK2	1.36803	0.627035	1.67223	0.491851	0.820263	0.333334	0.218435	0.646689	0.13216	FALSE
ANKRD27	Q96NW4;K7ELM1;V9GYL8;K7EIH4;K7EIN0;K7ENE0;K7EPM2	-1.03791	-1.51238	-2.44963	0.438222	0.189427	0.0199454	0.175081	0.0497165	0.00176868	FALSE
ANKRD28	O15084;O15084-4;O15084-1;O15084-2;B4DIW9	-0.167618	0.373256	-0.0427583	0.810513	0.472241	0.948826	0.590292	0.23224	0.890615	FALSE
ANKRD36C	Q5JPF3;Q5JPF3-3;Q5JPF3-2;A0A0C4DH05;E9PJI0	-0.730327	1.24723	1.06779	0.77475	0.534492	0.592951	0.530794	0.28597	0.360248	FALSE
ANKRD44	A0A2R8Y7Y4;Q8N8A2-2;H7C209;Q8N8A2-3;Q8N8A2-5;H7C4A0;F8WBW3	-0.535264	-1.61532	-0.418715	0.516506	0.0104534	0.588191	0.237982	0.00058635	0.355295	FALSE
ANKRD49	Q8WVL7;F5H227;F5H3B3;F6R851;F5GWD9	0.73637	0.540572	0.720904	0.351857	0.493559	0.327809	0.118066	0.249677	0.128634	FALSE
ANKRD50	Q9ULJ7;Q9ULJ7-2	-0.391723	0.271105	-0.469872	0.879615	0.909987	0.827259	0.724362	0.805646	0.669893	FALSE
ANKRD52	Q8NB46	0.482319	0.0792723	0.213825	0.824455	0.971761	0.911558	0.611348	0.932844	0.820706	FALSE
ANKRD54	Q6NXT1;D3YTC9;H7C3L3;F8WB76;B5MCX7;Q6NXT1-2;C9JU48;V9GYU2;H7BZV9;C9JX82	4.36147	3.06519	3.07886	0.0003259	3.91e-05	0.00044722	8.43e-06	2.86e-07	1.02e-05	FALSE
ANKS1A	Q92625;A0A3B3ISP1;A0A3B3ITU5;Q92625-2;Q7Z6G8;R4GMN5;R4GN78;F8VR14;J3QSU0;F8VVQ4;R4GMQ4;H0YI72;R4GN70;R4GMS8;Q7Z6G8-6;Q7Z6G8-3;Q7Z6G8-7;Q7Z6G8-5;Q7Z6G8-2;Q7Z6G8-10;Q7Z6G8-8;Q7Z6G8-9;Q7Z6G8-4	-0.389227	-0.0497639	-0.197784	0.62126	0.956249	0.798859	0.335391	0.901186	0.622127	FALSE
ANKZF1	Q9H8Y5;C9K022;C9JQZ3;C9JS61	-0.133366	0.0254015	0.0339055	0.902032	0.980687	0.977446	0.772684	0.95616	0.941386	FALSE
ANLN	Q9NQW6;Q9NQW6-2;C9JJT6;H7C167;H7C1K5;H7C0Y6;C9J0G4;H7C1C2	0.0677336	0.332816	0.136986	0.981408	0.839469	0.935199	0.94531	0.678771	0.864273	FALSE
ANO10	Q9NW15-2;Q9NW15;Q9NW15-5;C9J670;Q9NW15-3;C9IYD3;C9JQC9;C9JPY2;C9JA49;Q9NW15-4;C9IZD0;H7C3N6;C9JH90	-0.933897	0.345821	-0.221231	0.455709	0.80713	0.874909	0.189788	0.625817	0.75499	FALSE
ANO5	Q75V66	-2.28991	-2.40556	-1.32328	0.17149	0.136207	0.448118	0.0361997	0.028656	0.220409	FALSE
ANO6	Q4KMQ2-3;Q4KMQ2;Q4KMQ2-2;Q4KMQ2-4	-0.308981	0.413996	-0.189562	0.825298	0.717935	0.875264	0.612854	0.497759	0.755837	FALSE
ANO8	Q9HCE9;Q9HCE9-2;M0QYD2	2.3727	2.39439	2.701	0.0428666	0.0412752	0.0170975	0.0045498	0.00439259	0.00144875	FALSE
ANP32A	P39687;H0YN26;H7BZ09;O95626;O43423	0.360672	-0.349856	-0.170965	0.741781	0.71715	0.865529	0.482259	0.496275	0.738633	FALSE
ANP32B	Q92688;Q92688-2	0.363912	-0.0641361	-0.534186	0.786354	0.962539	0.604903	0.547859	0.914449	0.373972	FALSE
ANP32E	Q9BTT0;Q5TB19;Q9BTT0-2;Q5TB25;E9PLC4;E9PPH5;E9PI45	-0.281324	-1.64906	-0.935341	0.867147	0.123647	0.421105	0.697874	0.0243874	0.196596	FALSE
ANPEP	P15144;H0YLZ8	-1.66475	-0.848048	-1.25471	0.353055	0.656567	0.468978	0.118897	0.424962	0.23837	FALSE
ANTXR2	J3KPY9;P58335-4;P58335-2;P58335;A0A0C4DG84;P58335-3	0.399132	1.95223	0.849941	0.804001	0.0709385	0.467707	0.578905	0.0102716	0.237137	FALSE
ANXA1	P04083;Q5T3N1;Q5T3N0	-1.15017	-1.71827	-1.75112	0.60672	0.353447	0.333899	0.321543	0.140258	0.132603	FALSE
ANXA11	P50995;P50995-2;H0Y6E1	-0.562395	-1.60236	-0.968243	0.531031	0.0221644	0.182809	0.249707	0.00170295	0.0492611	FALSE
ANXA2	P07355;P07355-2;H0YM50;A6NMY6	-1.99877	-2.31549	-1.80556	0.074721	0.0330355	0.100449	0.0100142	0.00315876	0.0195395	FALSE
ANXA2	H0YL33;H0YNA0;H0YN52;H0YLE2	-1.57319	-2.47539	-2.54596	0.35221	0.0937697	0.0744164	0.118411	0.0160483	0.012582	FALSE
ANXA3	P12429;D6RA82;D6RFG5	-0.406635	-0.318084	-0.447068	0.913843	0.928888	0.888509	0.79815	0.841403	0.778554	FALSE
ANXA4	P09525;Q6P452;P09525-2;B4E1S2	-0.149032	-1.15012	-0.638629	0.917996	0.21724	0.521051	0.804749	0.0621456	0.290781	FALSE
ANXA5	P08758;D6RBL5;E9PHT9;D6RBE9;D6RCN3	0.466564	0.931417	1.05626	0.701468	0.312404	0.233575	0.425974	0.113983	0.0734601	FALSE
ANXA6	E5RK69	-1.78602	-2.4346	-0.733709	0.143022	0.0311228	0.582447	0.0271297	0.00282971	0.350218	FALSE
ANXA6	P08133;P08133-2;E7EMC6;E5RK63;E5RJF5;E5RI05;E5RFF0;E5RJR0;E5RIU8;H0YC77	-0.412301	-1.03026	0.434974	0.809887	0.410428	0.761662	0.587883	0.181769	0.567344	FALSE
ANXA7	P20073-2;P20073	0.507508	0.156441	0.621347	0.578353	0.87704	0.423276	0.294607	0.746044	0.199255	FALSE
AOAH	P28039-2;P28039;A0A087WVT3;C9JJA7	-1.45107	-0.954473	-1.26744	0.330006	0.532623	0.368133	0.105476	0.284307	0.156597	FALSE
AOC3	Q16853-2;Q16853;K7EQZ5;K7EL47;Q16853-3;O75106-2;O75106	-1.86552	-0.856376	-1.47725	0.0998388	0.499976	0.187581	0.0156164	0.254784	0.0514048	FALSE
AP1AR	Q63HQ0;Q63HQ0-2;H0Y8Y4	2.23183	1.77631	1.69303	0.0117269	0.050243	0.0572899	0.00078953	0.00601619	0.00848962	FALSE
AP1B1	Q10567-3;Q10567-4	-1.05754	-0.614109	-0.493332	0.138853	0.420277	0.521069	0.0257329	0.18958	0.291065	FALSE
AP1B1	Q10567-2;Q10567;C9J1E7;H7C034	-0.640376	-0.256812	-0.182506	0.0708826	0.535273	0.670529	0.00928257	0.286908	0.447225	FALSE
AP1G1	O43747;O43747-2;H3BNR4;H3BR36;H3BUN9;B4DGE1;H3BN71;H3BRM7;H3BN75;H3BS13;H3BV30;B3KNW1;H3BNN2	-0.349353	-0.121021	0.142192	0.626258	0.874179	0.844005	0.340766	0.739278	0.695319	FALSE
AP1G2	O75843;G3V532;G3V2V9;G3V3Z2;H0YJ08;H0YJ47	-0.550085	-1.85848	-1.31696	0.554841	0.00726476	0.0631148	0.272257	0.00034895	0.00977567	FALSE
AP1M1	Q9BXS5;Q9BXS5-2;E7ENJ6;K7EJL1;K7EQX3;K7ENA7;K7EPJ8;K7ER75;A0A087WZX7;K7EJJ1;K7EQ90;K7EPR4;K7EK69;K7EMG5	-0.360746	-0.274591	-0.101356	0.557711	0.642001	0.876434	0.274917	0.40458	0.75778	FALSE
AP1S1	A0A2R8YGH5;P61966;H7C1E4;P61966-2	-1.86163	-1.36211	-1.64849	0.00470866	0.050269	0.0135226	0.00024491	0.00602711	0.00102503	FALSE
AP1S2	P56377;A0A5F9ZHW1;F6SFB5	-1.87651	-1.95403	-1.25933	0.027554	0.0198764	0.15236	0.00253169	0.00148826	0.0370091	FALSE
AP1S3	Q96PC3-4	NA	NA	NA	NA	NA	NA	NA	NA	NA	FALSE
AP2A1	O95782-2;O95782;E9PPY8;M0R2D9;E9PPZ3;E9PS94	-0.0868548	0.12375	0.0133016	0.888994	0.816174	0.982615	0.744878	0.638539	0.959707	FALSE
AP2A2	O94973;A0A0G2JS82;O94973-2;O94973-3;A0A0G2JQM1;E9PR62;A0A0G2JRF9;A0A0G2JQA4;A0A0G2JRS3;A0A0G2JQT9;H0YEG0;E9PNC4;A0A0G2JS17;H0YDE9;E9PQP4	-0.870966	0.0874481	-0.20534	0.125459	0.912733	0.768983	0.0220941	0.813013	0.579364	FALSE
AP2B1	P63010;P63010-2;A0A087X253;A0A087WU93;A0A087WZQ6;A0A087WYD1;K7ERB2;K7EN71;K7EJX1;K7EJ01;A0A087WXS3;K7EKZ5	-0.168331	0.712462	0.678613	0.780013	0.0872393	0.0805212	0.536043	0.0141681	0.0142911	FALSE
AP2M1	A0A087WY71;Q96CW1-2;Q96CW1;E9PFW3;C9JGT8;C9JJD3;C9JTK4;C9JPV8;H7C4C3	0.338746	0.704561	0.553594	0.503486	0.0851879	0.1899	0.227782	0.0136016	0.052689	FALSE
AP2S1	M0R0N4;M0QYZ2;P53680;X6R390;P53680-2;M0QZ21;M0R1S0	-0.86611	-0.149644	-0.458356	0.104994	0.834549	0.419673	0.016799	0.670383	0.195442	FALSE
AP3B1	O00203;O00203-3;A0A590UJE5;H0YBD0;A0A590UK64;A0A590UK30;F5GWU4;F5GYB0;A0A590UJ44;A0A590UK69	0.0314078	0.583477	0.505697	0.975835	0.292832	0.368133	0.929908	0.102908	0.156564	FALSE
AP3D1	O14617-5;O14617;O14617-4;A0A2R8Y4J3;A0A087WYN6	-0.378257	0.382355	0.507237	0.534915	0.486627	0.318514	0.253539	0.243948	0.123021	FALSE
AP3M1	Q9Y2T2;H0YBM0	-0.705484	0.0553374	0.0263319	0.148932	0.935332	0.97353	0.028894	0.860085	0.933209	FALSE
AP3M2	E5RJ52;P53677;E7ER80;P53677-2;H0YBA0;H0YAY4	NA	NA	NA	NA	NA	NA	NA	NA	NA	FALSE
AP3S1	Q92572;F5H459	-0.55811	0.00184684	-0.20192	0.429306	0.998544	0.793928	0.168435	0.996332	0.615159	FALSE
AP4B1	Q9Y6B7;B1ALD0;B1ALD2;B1ALD1;Q9Y6B7-2;B1ALD3	0.432962	0.0559522	0.104486	0.648999	0.958791	0.91551	0.365924	0.906726	0.826888	FALSE
AP4E1	Q9UPM8;Q9UPM8-2;H0YK95;H0YL95;H0YK94	-1.21544	-0.756166	-1.19742	0.00071792	0.051672	0.00074466	2.18e-05	0.00631577	2.02e-05	FALSE
AP4M1	C9JC87;O00189;C9JWL4;C9IZL5;C9JMG3;H7C0A0;H7BZV3;F8WCR6;H0Y6K1;F8WDR3;F8WCC5	0.578527	0.605366	0.566749	0.348305	0.279453	0.303656	0.115918	0.0953469	0.113891	FALSE
AP4S1	Q9Y587;G3V4P7;G3V5J6;A0A5F9ZHV3;G3V3X7;A0A5F9ZI62;A0A5F9ZH42;Q9Y587-3;Q9Y587-4;Q9Y587-2	NA	NA	NA	NA	NA	NA	NA	NA	NA	FALSE
AP5B1	Q2VPB7	-0.958101	-1.01345	-1.14853	0.113407	0.0878009	0.0415951	0.0188338	0.0142974	0.0051748	FALSE
AP5M1	E7EQ45;Q9H0R1;Q9H0R1-2;H0YIY0;G3V3L4;G3V573;S4R311	-0.415919	-0.623803	0.0403589	0.630116	0.380878	0.969423	0.344713	0.158145	0.926759	FALSE
AP5S1	Q9NUS5;Q5JX74;A2A2L4	2.53252	1.00795	1.10575	0.0172381	0.383404	0.31225	0.00131988	0.159752	0.11896	FALSE
AP5Z1	O43299;O43299-2;A0A3B3ISJ0;O43299-3;A0A3B3IS81;A0A3B3IRY2;A0A3B3ITJ1;A0A3B3IRY4;A0A3B3IU94	0.795768	0.616145	-0.0097774	0.333538	0.441848	0.992192	0.107349	0.207667	0.983906	FALSE
APAF1	O14727-4;O14727;C9JLV4;O14727-3;O14727-2;O14727-5;O14727-6;F8VNZ0	-0.149539	-0.544719	-0.373148	0.939365	0.725499	0.816226	0.855535	0.507736	0.64992	FALSE
APBA3	O96018	NA	NA	NA	NA	NA	NA	NA	NA	NA	FALSE
APBB1IP	Q7Z5R6	-0.572585	-1.95789	-1.11565	0.672721	0.0427982	0.281631	0.395462	0.00468401	0.100484	FALSE
APC	P25054;P25054-2;P25054-3;E9PFT7;A0A2Q2SV78;E7EMH9;R4GMU6;D6RFL6;H3BNH8	-0.996089	-1.34165	-1.62025	0.412494	0.208648	0.111225	0.156285	0.0578166	0.0229845	FALSE
APEH	C9JIF9;P13798;H7C393;H7C1U0;C9JLK2;F8WEH5;H0YFE5	-0.874933	-0.371869	-0.559836	0.443739	0.768692	0.617038	0.179312	0.56782	0.388818	FALSE
APEX1	P27695;G3V3M6;G3V5Q1;G3V3C7;A0A0C4DGK8;G3V5D9;H7C4A8;G3V359;G3V5M0;G3V3Y6;G3V2D9	-0.0269377	-1.49498	-0.501623	0.98578	0.0424791	0.562071	0.958061	0.00462496	0.32881	FALSE
API5	Q9BZZ5-2;G3V1C3;Q9BZZ5;Q9BZZ5-6;Q9BZZ5-5;Q9BZZ5-1;Q9BZZ5-3;H0YER7;E9PQK6	-0.519465	-1.21557	-1.00811	0.376814	0.0112261	0.0359463	0.133365	0.00064434	0.0041887	FALSE
APIP	Q96GX9;S4R3D6;Q96GX9-3	-0.135349	0.150391	0.200461	0.915252	0.897083	0.850438	0.801017	0.778998	0.708144	FALSE
APLF	Q8IW19;F8WET0;E9PRH6	NA	NA	NA	NA	NA	NA	NA	NA	NA	FALSE
APLP2	Q06481-3;Q06481-6;Q06481;Q06481-4;Q06481-2;Q06481-5;E9PQS3;E9PSC7;E9PK76	1.61543	1.11976	1.46994	0.273356	0.450145	0.288885	0.0748798	0.214123	0.104438	FALSE
APMAP	Q9HDC9;Q9HDC9-2;H0Y512	-1.15295	0.0871202	-0.744596	0.367665	0.95951	0.5568	0.127748	0.908095	0.32324	FALSE
APOA1	P02647;F8W696	-2.2353	-0.821449	-1.38592	0.294392	0.738159	0.513608	0.0853373	0.522758	0.282551	FALSE
APOA2	V9GYG9;V9GYM3;P02652;V9GYE3;V9GYC1;V9GYS1	-1.07713	-0.572296	-0.923898	0.753993	0.863238	0.756446	0.496789	0.717681	0.56018	FALSE
APOA4	P06727	-0.792008	-0.0861597	-0.480948	0.807658	0.979422	0.865817	0.584891	0.952482	0.739675	FALSE
APOB	P04114;A8MUN2;A0A669KB70	-1.81124	-0.552363	-1.47569	0.336148	0.805258	0.413475	0.108632	0.62222	0.190318	FALSE
APOBEC3A	P31941;P31941-2	-1.50258	-1.97211	-2.14302	0.432784	0.240383	0.189196	0.171	0.0737203	0.0523447	FALSE
APOBEC3B	Q9UH17;B0QYD3;Q9UH17-3;Q9UH17-2	-1.68238	-1.92929	-2.31943	0.0678109	0.0291602	0.00603494	0.00867578	0.00256379	0.0003314	FALSE
APOBEC3C	Q9NRW3	-0.885533	-0.489799	-0.397276	0.425571	0.670659	0.734867	0.165084	0.439363	0.53049	FALSE
APOBEC3D	Q96AK3;Q6ICH2;A0A087WX48	0.348849	0.53338	0.69093	0.844642	0.70718	0.596496	0.653078	0.484584	0.365091	FALSE
APOBEC3F	Q8IUX4;Q8IUX4-2;Q8IUX4-3	-0.846475	-0.174736	-0.404606	0.557103	0.916979	0.782644	0.27447	0.820847	0.600452	FALSE
APOBEC3G	Q9HC16;Q9HC16-3	-0.636959	-0.102341	0.27553	0.589669	0.940174	0.819941	0.305872	0.868551	0.65675	FALSE
APOBR	A0A4V7I447;Q0VD83;Q0VD83-3	-1.63528	-1.54599	-1.91361	0.355117	0.353458	0.223758	0.120341	0.140351	0.06905	FALSE
APOC1	K7ERI9;P02654;K7EJI9;K7ELM9;K7EPF9;K7EKP1	-4.15993	-1.65584	-2.01794	0.0726438	0.538043	0.421943	0.00960595	0.290118	0.197637	FALSE
APOC3	B0YIW2;P02656	0.458694	1.64178	1.1901	0.892036	0.498615	0.632806	0.749411	0.253795	0.406852	FALSE
APOC4	P55056	0.0894707	0.113987	0.463173	0.981555	0.971329	0.861206	0.946245	0.93138	0.726798	FALSE
APOC4-APOC2	K7ER74;P02655;Q6P163;V9GYJ8	-1.98518	-1.31237	-2.02436	0.502796	0.654937	0.444648	0.226984	0.423059	0.217943	FALSE
APOD	C9JF17;P05090;C9JX71;F8WBT9	-1.11659	-0.0622295	-0.67126	0.60352	0.980647	0.747545	0.318292	0.955486	0.548776	FALSE
APOE	P02649;H0Y7L5;E9PEV4;E7ERP7	-1.56884	-0.539671	-1.03621	0.585131	0.865674	0.706184	0.301073	0.721011	0.493364	FALSE
APOH	P02749;J3QRN2;J3QLI0;J3KS17	-1.24761	0.145508	-0.386224	0.671199	0.965024	0.895482	0.39377	0.920362	0.790865	FALSE
APOL2	Q9BQE5;E9PM95;B0QYK8	-1.52612	0.286234	-0.257698	0.26347	0.870044	0.874909	0.0700849	0.730413	0.755066	FALSE
APOL2	J3KQL8	2.73072	3.11061	3.22909	0.0151062	0.00550789	0.00317277	0.00109882	0.00023351	0.00013592	FALSE
APOL3	O95236;O95236-2;O95236-3	0.384855	0.648942	0.793218	0.863941	0.725364	0.642423	0.693434	0.506506	0.417001	FALSE
APOL6	Q9BWW8	0.562517	-0.319586	-0.109449	0.823409	0.893109	0.965901	0.610138	0.771947	0.920928	FALSE
APOO	H7C1U8;Q9BUR5-2;Q9BUR5;A0A0J9YWW6;G3V1B6	1.49165	2.14406	1.82617	0.191827	0.0382646	0.0775036	0.0431395	0.00390333	0.0133483	FALSE
APOOL	Q6UXV4;A0A087WYF7;A0A087WUX8	0.0080852	0.459346	0.199366	0.995945	0.712889	0.880099	0.990291	0.490448	0.763797	FALSE
APP	P05067-11;P05067-8;P05067;P05067-7;P05067-9;A0A0A0MRG2;E9PG40;P05067-4;P05067-6;P05067-3;P05067-5;P05067-10;H7C0V9;H7C2L2;P05067-2	-1.5375	-1.25968	-1.65404	0.204973	0.291274	0.139903	0.0478135	0.102117	0.0327518	FALSE
APPL1	Q9UKG1;C9K0C4;C9JAB0	-0.00028	-0.327384	0.0491785	0.999519	0.60489	0.948826	0.999374	0.361547	0.89019	FALSE
APPL2	Q8NEU8;Q8NEU8-2;Q8NEU8-3;F8VXB0;H0YH86;F8VWV2;F8W124;F8VS86;F8VR68	-1.08155	-0.397703	-0.989961	0.313785	0.748576	0.327809	0.0967244	0.537948	0.128615	FALSE
APRT	P07741;P07741-2;H3BQZ9;H3BQB1;H3BQF1;H3BSW3	0.69975	0.385638	1.38085	0.521809	0.738499	0.109755	0.241582	0.523288	0.0224643	FALSE
APTX	Q7Z2E3;Q7Z2E3-7;Q7Z2E3-5;C9J8U3;Q7Z2E3-4;Q7Z2E3-10;Q7Z2E3-8;A0A0A0MRW7;Q7Z2E3-11;Q7Z2E3-9;Q7Z2E3-13;A0A5F9ZGW5;Q7Z2E3-3;A0A5K1VW64;A0A5F9ZI51;Q7Z2E3-2;Q7Z2E3-6	-0.162682	0.0368522	0.232663	0.856347	0.966851	0.750973	0.678609	0.925021	0.553125	FALSE
AQP1	A0A494C115;K7N7A8;P29972-4;P29972-2;P29972-3;P29972;A0A494C1U4	NA	NA	NA	NA	NA	NA	NA	NA	NA	FALSE
AQR	O60306;H0YLN9	-0.0520097	-0.577571	-0.709741	0.934389	0.135755	0.0524291	0.842369	0.0284934	0.00737266	FALSE
ARAF	P10398;Q96II5;P10398-2	-0.0513404	-0.194432	-0.126133	0.954312	0.781868	0.859869	0.8854	0.586412	0.723065	FALSE
ARAP1	Q96P48;Q96P48-3;Q96P48-4;E7EU13;Q96P48-1;Q96P48-2;Q96P48-7;A0A0A0MSJ2;Q96P48-5;F8WBT0;F5GWN4;H0YGD1;F5GWQ2	-0.159545	-0.6948	-0.551402	0.902352	0.448047	0.555482	0.77358	0.212685	0.321826	FALSE
ARCN1	P48444;B0YIW6;P48444-2;Q6P1Q5;E9PK34	0.33906	1.57897	1.98321	0.630658	0.00131395	3.06e-05	0.345176	3.15e-05	3.37e-07	FALSE
ARF1	P84077;P61204;F5H423;P61204-2;F5H0C7;F5H1V1;F5H6T5;F8WDB3	-0.671028	-0.192695	-0.217783	0.295001	0.800358	0.763428	0.0862101	0.614624	0.569763	FALSE
ARF4	P18085;C9JPM4;C9JAK5;U3KQF2	-1.36682	0.911669	0.681375	0.0524739	0.219127	0.375584	0.00612369	0.0632569	0.163121	FALSE
ARF5	P84085;C9J1Z8	0.257953	0.0304483	0.255139	0.793458	0.976775	0.75703	0.559558	0.945075	0.560972	FALSE
ARF6	P62330	-0.209774	-0.963292	-0.654849	0.844305	0.169671	0.374657	0.652706	0.0413885	0.162111	FALSE
ARFGAP1	Q8N6T3;Q8N6T3-5;Q8N6T3-2;F8VWH9;Q8N6T3-4;F8W1U7;E5RHH7;Q8N6T3-3;E5RHT6;E5RHC5;H0YIQ0;F8VWB3;E5RGL6;E5RIU2	-0.360253	0.185128	0.212192	0.674717	0.830242	0.795612	0.397987	0.663423	0.617924	FALSE
ARFGAP2	E9PN48	NA	NA	NA	NA	NA	NA	NA	NA	NA	FALSE
ARFGAP2	Q8N6H7;G5E9L0;Q8N6H7-2;A0A0D9SF70;E9PQP3;E9PIY6;Q8N6H7-3;H0YDN9;E9PMU9;E9PK28;E9PJT7;H0YDX1;H0YF45;E9PMR9;E9PM63;E9PNY8;E9PM18	0.690997	0.686796	1.10381	0.341477	0.317617	0.0720031	0.111887	0.117169	0.0118712	FALSE
ARFGAP3	Q9NP61;Q9NP61-2;B0QYV8;B0QYV9	0.307655	1.9431	1.98388	0.810513	0.0148945	0.0112785	0.590464	0.00100644	0.00080306	FALSE
ARFGEF1	Q9Y6D6;E5RIF2;E5RHL7;E5RHZ1;E5RJN9	-0.269645	-0.510118	-0.521171	0.741463	0.412849	0.391415	0.480703	0.183702	0.174059	FALSE
ARFGEF2	Q9Y6D5	-0.692436	0.171852	0.345896	0.2721	0.824404	0.600941	0.0741842	0.654382	0.369154	FALSE
ARFGEF3	Q5TH69;REV__H0YCE7;REV__E9PSD3;REV__O43427-2;REV__O43427	-0.204866	0.388997	0.141011	0.926679	0.840949	0.943995	0.828298	0.68057	0.881368	FALSE
ARFIP1	P53367;P53367-3	-0.318076	-0.260905	-0.125595	0.661814	0.698231	0.862845	0.381537	0.47244	0.72933	FALSE
ARFIP1	P53367-2	-0.608779	-1.27883	-0.782108	0.564773	0.128445	0.380125	0.281902	0.0260149	0.166142	FALSE
ARFIP2	A0A087X1E4;P53365;P53365-3;P53365-2;E9PRV8;E9PPY7	-0.60442	0.10217	0.0777203	0.463199	0.919708	0.935849	0.195756	0.82601	0.866754	FALSE
ARFRP1	Q13795;Q13795-3;Q13795-2;Q13795-4	1.16032	1.64375	1.74191	0.0776837	0.00782177	0.00397658	0.0107673	0.00039384	0.00018546	FALSE
ARG1	P05089;P05089-2;A0A5F9ZH78;A0A5F9ZGN6;P05089-3	0.0141984	0.220029	-0.18526	0.996412	0.942521	0.949766	0.991808	0.873793	0.893481	FALSE
ARGLU1	Q9NWB6;Q9NWB6-2;Q9NWB6-3	1.2952	0.744049	0.589797	0.00635458	0.153537	0.268944	0.00035694	0.0354302	0.0932251	FALSE
ARHGAP1	Q07960;H0YE29;E9PNR6	-0.0592651	-0.224232	-0.389792	0.953319	0.776388	0.568888	0.883363	0.579102	0.335428	FALSE
ARHGAP10	A1A4S6;H0Y8W5	-0.373787	-0.422414	-0.593274	0.880281	0.850813	0.77013	0.728737	0.694591	0.581644	FALSE
ARHGAP12	Q1RLN5;Q8IWW6-3;Q8IWW6;Q8IWW6-4;Q8IWW6-2;H0Y5D8	-0.617113	-0.578875	-0.324265	0.524552	0.522237	0.73992	0.244217	0.274879	0.53929	FALSE
ARHGAP15	Q53QZ3;B8ZZK0;H7BZM0	1.19524	-0.162866	0.416253	0.19835	0.899209	0.696678	0.045352	0.78238	0.480316	FALSE
ARHGAP17	Q68EM7;Q68EM7-6;Q68EM7-5;Q68EM7-4;C9IZD3;Q68EM7-7;I3L4P0;I3L1S9;I3L460;I3L4P6;I3L4Y5	0.0114045	-2.349	-0.738466	0.993798	0.00199776	0.405735	0.983538	5.99e-05	0.184158	FALSE
ARHGAP18	Q8N392;Q8N392-2;E9PL26;J3KT69;Q9P2N2-2;Q9P2N2	-0.531907	0.0998876	-0.257639	0.665287	0.94067	0.831586	0.386174	0.870151	0.67591	FALSE
ARHGAP19	Q14CB8-7;Q14CB8-6;Q14CB8;Q14CB8-2;Q14CB8-3;Q14CB8-5;R4GNI4;Q14CB8-4;R4GMS4	NA	NA	NA	NA	NA	NA	NA	NA	NA	FALSE
ARHGAP21	Q5T5U3;A0A1B0GV73;E7ESW5;A0A1B0GTZ9	1.87822	1.78446	1.54789	0.00059978	0.00060997	0.00273722	1.73e-05	1.05e-05	0.00010822	FALSE
ARHGAP23	Q9P227;Q9P227-2;A0A087X0Z0;A0A087WTU4;A0A087X1W6;A0A087WZZ2;A0A087WXU2;A0A1B0GW11;H0Y5T2	4.29717	2.24522	NA	0.0295051	0.303808	NA	0.002763	0.108865	NA	FALSE
ARHGAP25	P42331-4;P42331-6;P42331-5;H7C4P1;C9JB56;P42331-2;B7Z8K7;F8WDF6	-0.231366	-1.46765	-0.568333	0.809887	0.0139536	0.406379	0.587891	0.00092717	0.185198	FALSE
ARHGAP26	Q9UNA1-2;Q9UNA1;A0A2R8YGB3;A0A2R8Y5C0;A0A2R8YDK5;H0Y4P9;H0Y835;C9J6V4;H7C3P8;H7C1J1	-0.907346	-1.60823	-2.0435	0.419334	0.0878009	0.0228155	0.160978	0.0143193	0.00215215	FALSE
ARHGAP27	Q6ZUM4;E9PIR1;Q6ZUM4-3;Q6ZUM4-4	-0.0295551	-0.602339	-0.154457	0.973149	0.211914	0.799538	0.925315	0.0594609	0.62364	FALSE
ARHGAP30	Q7Z6I6;A0A0A0MRJ8;Q7Z6I6-3;A0A0A0MRJ9;Q7Z6I6-2;Q7Z6I6-4;E9PLT5;H0Y3H0;A7KAX9-3	-0.696815	-1.43475	-0.707811	0.549763	0.122997	0.493223	0.267555	0.0241703	0.2602	FALSE
ARHGAP31	Q2M1Z3;C9J652	NA	NA	NA	NA	NA	NA	NA	NA	NA	FALSE
ARHGAP35	Q9NRY4	-0.475245	-0.259131	-0.816175	0.517792	0.73613	0.172586	0.238971	0.519952	0.0448017	FALSE
ARHGAP4	P98171;P98171-2;E7EQN5;E9PCM6;A0A0B4J1X7;S4R314;S4R352;C9JLA8;C9J5M2;H7C2Z8;F8WAR0;H7C3K8;H7C3G3;H7C120;A0A2R8YE00;A0A2R8Y4P6	0.599997	-0.576011	-0.24918	0.563615	0.548885	0.817959	0.280282	0.300233	0.65284	FALSE
ARHGAP42	A6NI28;E9PJK4;H0YEJ7;H0YDU1	NA	NA	NA	NA	NA	NA	NA	NA	NA	FALSE
ARHGAP45	Q92619;K7EM85;K7ES98;Q92619-2;F5H1R4;K7ES92;K7EQA4;A0A087X1A3;K7EM55;REV__Q6ZUB0;REV__P0C874	0.0364297	-0.975368	-0.218599	0.978736	0.154605	0.80481	0.936235	0.0358938	0.63078	FALSE
ARHGAP5	Q13017-2;Q13017;A0A0A0MSK6;H0YK04;Q13017-3;Q13017-4;G3V360;G3V444	-0.188849	0.0271292	-0.299242	0.823043	0.975283	0.640186	0.609268	0.940581	0.414288	FALSE
ARHGAP6	O43182-4;O43182;H7BYE6;B4DN07;O43182-5;O43182-2;O43182-3	-0.934586	-0.779484	-1.24695	0.587958	0.62836	0.386329	0.304031	0.387705	0.170786	FALSE
ARHGAP9	Q9BRR9-2;R4GN15;Q9BRR9-5;Q9BRR9;Q9BRR9-4;Q9BRR9-3;F8VW89;H0YI36;H0YI33;F8VR90;F8W1N6;F8VQR0;F8VQY5	-0.640354	-1.77225	-1.29644	0.713262	0.154605	0.317987	0.4434	0.035952	0.122552	FALSE
ARHGDIA	P52565;J3KTF8;J3QQX2;J3KRY1;P52565-2;J3KRE2;J3KS60	-0.396564	-0.722291	-0.345588	0.606779	0.239066	0.616661	0.321935	0.072924	0.387088	FALSE
ARHGDIB	P52566;F5H3P3;F5H6Q0;F5H2R5	-0.884394	-2.65576	-1.99203	0.626291	0.0452774	0.142557	0.341432	0.00509292	0.0336914	FALSE
ARHGEF1	M0QZR4;Q92888;Q92888-2;M0QYC1;M0QYS3;M0QZH8;M0QXV6;M0R3H5;REV__Q9BZR6;REV__H7C0V4;REV__H7C215	-0.554523	-1.68461	-1.12397	0.371266	0.00067732	0.0263873	0.130088	1.33e-05	0.00265191	FALSE
ARHGEF11	O15085;O15085-2	0.357888	0.34782	-0.0949511	0.767305	0.741047	0.935199	0.516139	0.527177	0.86265	FALSE
ARHGEF12	Q9NZN5-2	-0.181049	0.245959	-0.0115319	0.89301	0.832411	0.992192	0.751072	0.666385	0.983871	FALSE
ARHGEF18	Q6ZSZ5;Q6ZSZ5-6;Q6ZSZ5-5;A0A590UK10;A0A3B3IPE9;A0A087WZG4;Q6ZSZ5-1;Q6ZSZ5-2;M0QZS0;A0A0A6YYC8;A0A5F9ZHI8;M0R125	-0.477921	-2.01902	-0.899196	0.502796	0.0001644	0.116144	0.227204	1.87e-06	0.0246569	FALSE
ARHGEF2	Q92974-2;Q92974;V9GYM8;A0A5F9ZI21;Q92974-3;Q5VY93;V9GZ14;V9GYG5;V9GYF5;V9GZ58	0.393529	0.280973	-0.0976799	0.793308	0.838321	0.945924	0.558874	0.676474	0.88452	FALSE
ARHGEF40	Q8TER5;Q8TER5-4;Q8TER5-3;Q8TER5-2;G3V485;G3V3N2;G3V5C1	NA	NA	NA	NA	NA	NA	NA	NA	NA	FALSE
ARHGEF5	A0A2R8YF49;A0A2R8YFR7;H0Y895;Q12774-2;A0A5F9ZGZ6;C9J591	1.57239	0.914924	1.86089	0.181753	0.464759	0.0846615	0.0398057	0.225945	0.0152373	FALSE
ARHGEF6	Q15052	0.440447	-0.277164	-0.239226	0.766379	0.841943	0.859894	0.515371	0.682033	0.723507	FALSE
ARHGEF7	Q14155-1;Q14155-5	-0.0921931	-0.393153	-0.124721	0.926472	0.597177	0.881898	0.826425	0.352183	0.766695	FALSE
ARID1A	O14497;O14497-2;H0Y488;A0A1B0GTU5;O14497-3;A0A087WUV6;H0YEW5;H0YCU6	-0.100042	-0.797217	-0.806789	0.879271	0.0496938	0.0421409	0.723403	0.00585357	0.00530359	FALSE
ARID1B	A0A6Q8NVI4;A0A3F2YNW7;Q8NFD5-4;A0A1B0GVK1;A0A1B0GTJ8;A0A1B0GWJ2;A0A1B0GV63;H0Y2R3;A0A1B0GTI6;A0A6I8PTU7;A0A1B0GU09;A0A1B0GUG2;A0A1B0GUC6;A0A1B0GV92;A0A1B0GU65;A0A1B0GTE8;A0A1B0GVH0	0.627536	0.0307987	-0.125788	0.388278	0.975693	0.881611	0.140644	0.941905	0.766024	FALSE
ARID2	Q68CP9;Q68CP9-3;F8WCU9;F8W108;F8VWP4;A0A087WY37	-0.62197	-0.56157	-0.99983	0.179797	0.218398	0.0144636	0.03914	0.0627903	0.00115336	FALSE
ARID3A	Q99856;K7EJ04;H0YFY1;A6NKF2	-1.23042	-0.282015	0.0761175	0.224759	0.820263	0.954309	0.054862	0.646611	0.901404	FALSE
ARID3B	Q8IVW6-4;Q8IVW6;Q8IVW6-3;H3BQ92	1.36045	0.914707	1.31217	0.0217959	0.144803	0.024912	0.00185014	0.0314312	0.00242364	FALSE
ARID4A	P29374;P29374-2;H7C485;C9J1W3;F8WAR5;C9JIF4	0.359254	-0.615677	-0.149233	0.818993	0.614427	0.916013	0.603082	0.37349	0.828526	FALSE
ARID4B	Q4LE39;Q4LE39-2;Q4LE39-3;Q4LE39-4;H7C5R6;X6RCR8;H0Y7Y8	0.505117	0.0246075	0.291572	0.535977	0.980647	0.717782	0.255288	0.955574	0.509084	FALSE
ARID5B	Q14865;Q14865-2;Q14865-3	NA	NA	NA	NA	NA	NA	NA	NA	NA	FALSE
ARIH1	Q9Y4X5;A0A087WT96;H3BSK4	0.466317	-0.100087	0.500657	0.500798	0.904438	0.417818	0.225442	0.795188	0.194144	FALSE
ARIH2	O95376;C9JZ71;C9JBC5	0.389152	0.220611	0.199273	0.604738	0.771749	0.789058	0.319493	0.571714	0.609222	FALSE
ARL1	P40616-2;P40616;B4DZG7;F8VYN9;F8W1Z8;F8VP99;F8VP63	-0.133619	0.909875	0.75802	0.884153	0.116712	0.195266	0.735685	0.0221976	0.055204	FALSE
ARL14EP	Q8N8R7;E9PRK7	2.48907	1.41152	2.27358	2.8e-05	0.0282238	0.00015313	4.28e-07	0.00241886	2.66e-06	FALSE
ARL15	A0A087WUW9;Q9NXU5;A0A0B4J222;R4GN67	4.27461	3.0954	3.45767	0.00082115	5.53e-05	3.31e-06	2.55e-05	4.67e-07	2.13e-08	FALSE
ARL2	P36404;V9GYD0;P36404-2	-1.55809	-1.4432	-1.70033	0.0913698	0.114998	0.0518038	0.0135221	0.0217664	0.0072411	FALSE
ARL2BP	Q9Y2Y0-2;Q9Y2Y0;H3BU49;H3BM52	-1.26559	-1.37489	-1.49386	0.0695544	0.0436036	0.0236288	0.00904437	0.00481767	0.00224741	FALSE
ARL3	P36405	0.0573937	0.52335	0.450564	0.978736	0.693295	0.734636	0.936166	0.466206	0.529842	FALSE
ARL5A	Q9Y689;Q9Y689-2;F8WER2	0.95438	1.9946	2.32159	0.260022	0.00065484	4.66e-05	0.0688586	1.21e-05	5.88e-07	FALSE
ARL6	Q9H0F7;Q9H0F7-2;A0A0J9YXT0;C9IZ13;H7C5H6	-0.184306	-0.215412	-0.197012	0.906556	0.876917	0.881898	0.783833	0.745607	0.766681	FALSE
ARL6IP1	H3BN98;H3BPJ2;Q15041-2;Q15041;Q15041-3	-0.346081	0.121199	-0.220394	0.835854	0.940198	0.880099	0.636531	0.868818	0.763652	FALSE
ARL6IP4	Q66PJ3;Q66PJ3-6;A0A0A0MTG7	0.858426	-0.128562	-0.0648305	0.347016	0.912507	0.956306	0.115251	0.812087	0.9044	FALSE
ARL6IP4	Q66PJ3-2;Q66PJ3-5	NA	1.40846	0.193305	NA	0.649289	0.949172	NA	0.414593	0.891688	FALSE
ARL6IP4	Q66PJ3-3;Q66PJ3-4	1.97305	2.1554	1.71689	0.363987	0.27926	0.40164	0.125509	0.0951144	0.180981	FALSE
ARL6IP5	O75915;F8WF90;C9JQU6;F8WF33	-2.27697	-1.26781	-1.92442	0.00758042	0.173737	0.025454	0.00044832	0.0430177	0.00251186	FALSE
ARL6IP6	Q8N6S5	0.806662	0.523678	0.273423	0.365249	0.560937	0.781763	0.126668	0.312884	0.598852	FALSE
ARL8A	Q96BM9;A0A087X2J2	-0.492248	-0.627986	-0.627671	0.564023	0.397614	0.389322	0.28123	0.170643	0.172873	FALSE
ARL8B	Q9NVJ2;Q9NVJ2-2	-0.643541	-0.234782	-0.132045	0.484443	0.8223	0.898894	0.212505	0.649393	0.797876	FALSE
ARMC1	Q9NVT9;E5RJ86;E5RHK3;E9PR92	0.780506	0.797052	1.10214	0.255202	0.218398	0.0660169	0.0668073	0.0627115	0.0104507	FALSE
ARMC10	Q8N2F6-4;Q8N2F6-2;Q8N2F6-6;Q8N2F6-5	NA	NA	NA	NA	NA	NA	NA	NA	NA	FALSE
ARMC10	Q8N2F6-3;Q8N2F6;A0A0J9YWR7;H7BXQ8;A0A0J9YXE4;C9J5N7;H7C2M7;A0A0J9YXV5;A0A0J9YY38;H7BXM8	0.84289	0.995956	0.916363	0.386493	0.254334	0.294135	0.139188	0.081018	0.107467	FALSE
ARMC5	J3KQ26;Q96C12;H3BS74;Q96C12-4;Q96C12-2;Q96C12-3	NA	NA	NA	NA	NA	NA	NA	NA	NA	FALSE
ARMC6	Q6NXE6-2;Q6NXE6;B4E1N1;H0YH65;H0YGL0;F5H4P3;F5GWV0;F5H2X2;F5H2K4;F5H3X1;F5H052;H0YGQ5;F5H6J3;F5GZP0	0.16292	-0.141595	-0.399512	0.896968	0.901793	0.672209	0.75807	0.788766	0.450435	FALSE
ARMC8	Q8IUR7-7;Q8IUR7;Q8IUR7-8;C9J2I1;C9JBY2;C9JAA7	-0.427915	-0.449233	-0.629847	0.478294	0.409441	0.210183	0.206491	0.180953	0.0621272	FALSE
ARMCX2	Q7L311;Q5H9E0;Q5H9E1;Q5H9D7;A0A1B0GXK8;A0A0B4J1X4	0.796399	0.584109	0.518641	0.609084	0.693875	0.726431	0.32388	0.467501	0.519439	FALSE
ARMCX3	Q9UH62;H3BV87;H3BM63	0.445387	1.44174	1.14257	0.785159	0.19373	0.316035	0.544245	0.0516294	0.12127	FALSE
ARMH3	Q5T2E6;Q5T2E6-2;Q5T2E7	0.64276	0.878503	0.63646	0.372484	0.16667	0.336299	0.131045	0.0403738	0.134175	FALSE
ARMT1	Q9H993;F5GZY1	-0.409585	-0.804296	-0.078895	0.711278	0.338749	0.943762	0.438986	0.13071	0.880779	FALSE
ARNT	P27540-3;P27540;P27540-4;P27540-2;A6NGV6	-0.764474	-1.28426	-1.62385	0.325028	0.054035	0.0105886	0.102695	0.00680196	0.00072056	FALSE
ARPC1A	A0A1W2PNV4;E9PF58	0.190953	-0.620595	0.157637	0.845517	0.372663	0.853797	0.657327	0.152789	0.713704	FALSE
ARPC1A	Q92747;Q92747-2	-0.185295	0.665855	1.38755	0.900789	0.54614	0.137791	0.7701	0.297661	0.0318411	FALSE
ARPC1B	O15143;C9JEY1;C9K057;F8VXW2;C9JBJ7;C9JTT6;F8WEB3	-0.830805	-2.02703	-0.721633	0.398679	0.011899	0.431097	0.146849	0.00071711	0.20695	FALSE
ARPC2	O15144;C9JTV5;G5E9J0;G5E9S7	-0.892414	-1.65877	-0.7952	0.298406	0.0239908	0.319234	0.0877689	0.00191212	0.123489	FALSE
ARPC3	O15145;F8VR50;C9JZD1	0.586728	0.00898977	1.05232	0.557103	0.995218	0.188452	0.274452	0.987169	0.0518167	FALSE
ARPC4	P59998;F8WCF6;P59998-3;F8WDD7;A0A0A6YYG9;P59998-2;H7C0A3;P59998-4;R4GN08;F8WE39;F8WDW3	0.433209	-0.422139	0.0677493	0.65544	0.627274	0.948351	0.374517	0.386871	0.889172	FALSE
ARPC5	O15511;B1ALC0;O15511-2	-0.944445	-1.76594	-0.934734	0.386359	0.0532823	0.349158	0.13886	0.0066238	0.14247	FALSE
ARPC5L	Q9BPX5	0.920772	-0.276775	1.13812	0.33675	0.809822	0.179905	0.109183	0.630026	0.0480252	FALSE
ARPP19	P56211;H3BMD8;P56211-2;H3BQ52;H3BTD3	-0.30924	-1.09114	-0.565801	0.790694	0.163143	0.512678	0.555313	0.0388812	0.280181	FALSE
ARRB1	P49407-2;P49407;E9PM35;H0YET9	-0.941475	-1.10575	-1.74042	0.630833	0.512045	0.24928	0.345438	0.266005	0.082087	FALSE
ARRB2	P32121;P32121-3;P32121-4;P32121-5;P32121-2;I3L412;K7ENA6;Q68DZ5;I3L0V6	-0.508228	-0.910817	-0.964464	0.755639	0.467513	0.427045	0.499954	0.228024	0.202572	FALSE
ARRDC1	Q5T370;Q8N5I2;Q5T371;F2Z3I4	0.847182	-1.22675	0.0841553	0.12222	0.0048762	0.910326	0.02133	0.00019973	0.818047	FALSE
ARSA	A0A0C4DFZ2;P15289;P15289-2	-0.830909	0.773913	0.224429	0.705472	0.691297	0.917141	0.430547	0.462802	0.831113	FALSE
ARSB	P15848;P15848-2;A0A2U3U034;D6RDH0;Q5FYB1-2;Q5FYB1	-1.76688	-0.236953	-1.33794	0.0457262	0.853591	0.13766	0.0049869	0.701029	0.0317253	FALSE
ASAH1	Q13510-2;Q13510;A0A1B0GTM3;A0A1B0GUA4;A0A1B0GW68;A0A1B0GUH5;E7EMM4;A0A1B0GTZ5;A0A1B0GTP7;A0A1B0GUE3;A0A1B0GUG1;A0A1B0GUW4;Q13510-3;A0A1B0GV06;A0A1B0GVG2;A0A1B0GU62;A0A1B0GUB3;A0A1B0GVE7;A0A1B0GW48;A0A1B0GUJ3;A0A1B0GV95;A0A1B0GW66;A0A1B0GVC9;A0A1B0GV88	-1.69372	-0.111265	-0.496066	0.134408	0.94552	0.714949	0.0246178	0.880643	0.505123	FALSE
ASAP1	A0A0A0MRE5;Q9ULH1;Q9ULH1-2;H0YBF7;H0YBM4;E5RHD7;E5RFD9	-0.814986	-0.760651	-1.08667	0.418712	0.419976	0.210649	0.160354	0.1893	0.0624032	FALSE
ASAP2	O43150;O43150-2;A0A286YFG8	-2.06409	-1.8482	-2.60526	0.260566	0.289941	0.111138	0.0691466	0.101173	0.0229372	FALSE
ASB3	H7BYZ6;Q9Y575;Q9Y575-3;Q9Y575-2	NA	NA	NA	NA	NA	NA	NA	NA	NA	FALSE
ASCC1	A0A5F9ZHP1;Q8N9N2-2;A0A5F9ZH79;Q8N9N2;H0YCB3;A0A5F9ZI37;A0A5K1VW55;A0A5F9ZI10;H0YE76;E9PQZ6;H0YER2;E9PM82;E9PKM6;E9PL92;E9PR40;A0A5F9ZGP6;H0YE79;E7EQL6;A0A087WWM6;E9PQ44;E9PJM2;C9JIW4;O43272-2;O43272-1;O43272	-0.721283	-0.28158	-0.0591581	0.152786	0.624593	0.929165	0.0300529	0.383497	0.85354	FALSE
ASCC2	Q9H1I8;Q9H1I8-3;B1AH59;Q9H1I8-2;H7C3Y4;F2Z2W4;F8WAQ6	-0.977028	-0.837435	-0.289331	0.0411513	0.0837721	0.616661	0.00428626	0.0131271	0.387226	FALSE
ASCC3	Q8N3C0;Q8N3C0-4;E5RFZ0;J3KNJ4	0.340334	0.62015	0.528776	0.5536	0.180357	0.258448	0.271094	0.0459009	0.0875633	FALSE
ASDURF	L0R819;U3KQP1;U3KQP6;U3KQ49	-0.21067	-0.870008	-1.22926	0.856347	0.271378	0.0940003	0.678888	0.0903413	0.0176961	FALSE
ASF1A	Q9Y294	-0.545138	-0.897297	-1.27622	0.480661	0.165929	0.0346769	0.209016	0.0400428	0.00394056	FALSE
ASF1B	Q9NVP2;K7ES22;K7EIL9;K7ELW9	-1.92805	-2.6167	-3.57745	0.0703014	0.00911032	0.00018612	0.00918791	0.00048368	3.45e-06	FALSE
ASH1L	Q9NR48;Q9NR48-2;F8VWK7	-1.20012	-0.0763541	-1.95573	0.713262	0.982905	0.433539	0.443284	0.961493	0.208967	FALSE
ASH2L	Q9UBL3-3;Q9UBL3-2	-0.231716	-0.946736	-0.913336	0.755557	0.0545347	0.0603817	0.499441	0.00690043	0.00914609	FALSE
ASL	P04424;P04424-2;P04424-3;A0A5F9ZHM8;F8W943;A0A5F9ZHC6;A0A5F9ZI35	0.0123485	0.240711	0.232893	0.993269	0.807659	0.809755	0.980094	0.626511	0.637634	FALSE
ASMTL	O95671;O95671-2;O95671-3	0.852689	0.864568	0.838834	0.471175	0.427843	0.433856	0.201977	0.195783	0.209233	FALSE
ASNS	P08243;P08243-2;P08243-3;F8WEJ5;C9J057;C9JT45;C9JM09;C9JLN6;C9JLA3	-0.327226	0.543975	0.252243	0.886334	0.776388	0.898245	0.738556	0.578575	0.796626	FALSE
ASPH	Q12797;Q12797-10;A0A087WW51;E5RHK2;E5RG56;Q12797-6;Q12797-11;Q12797-2;E5RHJ2;A0A087WUJ2;Q12797-7;E5RG29;Q12797-9;Q12797-5;Q12797-8	-0.39088	0.614403	-0.537221	0.825641	0.659176	0.700943	0.613645	0.427699	0.486632	FALSE
ASPSCR1	Q9BZE9;Q9BZE9-2;Q9BZE9-3;J3QL04;J3QR12;Q9BZE9-4;J3KRY8;J3QRW3;J3QR50;J3KRG1;C9JAL9;J3KRF7	0.459593	0.1353	0.288513	0.491881	0.860785	0.657099	0.218675	0.71223	0.432743	FALSE
ASRGL1	Q7L266;Q7L266-2;A0A087WUG3;E9PJK6;A0A087WZI5	0.53418	0.415589	0.500544	0.638709	0.695222	0.613356	0.355906	0.469588	0.383307	FALSE
ASS1	P00966;Q5T6L6;Q5T6L5	-1.49007	-0.325181	-0.768203	0.729514	0.941689	0.848557	0.462388	0.872357	0.704333	FALSE
ASXL2	Q76L83;E7EWD6;Q76L83-2;A0A5F9ZHN2;A0A5F9ZH08;A0A5F9ZHC8	-2.36345	-1.88261	-1.20736	1.24e-07	3.67e-05	0.0122378	1.01e-09	2.59e-07	0.00090192	FALSE
ATAD1	Q8NBU5;Q8NBU5-2	-0.614829	-0.360731	-0.709968	0.62104	0.771927	0.499132	0.335099	0.572125	0.266287	FALSE
ATAD2	Q6PL18;A0A0B4J211;Q6PL18-2;E5RHW7;E5RIP2	-0.182367	-0.329512	-0.861276	0.880281	0.744573	0.283623	0.727005	0.531135	0.101757	FALSE
ATAD2B	Q9ULI0-2;Q9ULI0;H7BYF1;C9J1G9	-0.858234	-1.53659	-1.85875	0.508623	0.152003	0.0684437	0.231851	0.034494	0.0110057	FALSE
ATAD3A	Q9NVI7-2;Q9NVI7;Q9NVI7-3;Q5SV16;H0Y2W2	0.346338	0.841653	0.0180033	0.78707	0.365983	0.987767	0.549128	0.148064	0.975034	FALSE
ATAD3B	Q5T9A4;Q5T9A4-3;A0A5K1VW56;Q5T9A4-2	-3.50224	-2.0234	-2.82081	0.00519416	0.143729	0.0273117	0.00027839	0.0311231	0.00276572	FALSE
ATAD5	Q96QE3;A0A075B754;Q96QE3-2	2.04941	1.97845	1.11692	0.35098	0.074926	0.456792	0.117451	0.0111617	0.228396	FALSE
ATE1	O95260;H0Y5C2;B4DK25	0.0595879	-0.240717	0.0217938	0.954453	0.76714	0.982615	0.886791	0.564979	0.958416	FALSE
ATE1	F5GXE4;O95260-2;B4E107;Q5SQQ1	1.45626	0.770548	1.75894	0.0886992	0.43003	0.0323666	0.0129598	0.197737	0.00353572	FALSE
ATF1	P18846;F8VS03;F8VYN3;P18846-2	3.86584	1.55375	3.25916	0.00012866	0.0448802	6.72e-06	2.62e-06	0.00504068	5.21e-08	FALSE
ATF2	B8ZZU6;P15336-5;P15336;E9PBF9;P15336-4;H7C2N6;P15336-7;E9PEK8;P15336-3;F5H629;P15336-2;C9JCI8;P15336-6;P15336-8;H9KVC5	1.62628	1.2524	1.28961	0.0457262	0.137118	0.116094	0.00499192	0.0289045	0.0246113	FALSE
ATF6	P18850	0.377631	0.682742	0.940484	0.834443	0.799081	0.700943	0.62966	0.612721	0.486035	FALSE
ATF7	P17544-4;P17544-2;P17544;P17544-3;P17544-1;K7ELQ4;K7ESA4;P17544-5	-1.48981	-1.10756	-1.47774	0.230736	0.375912	0.203995	0.0570342	0.155249	0.0590116	FALSE
ATF7IP	Q6VMQ6-4;Q6VMQ6;Q6VMQ6-5;Q6VMQ6-2;A8MV73;F5H2H9;F5H502;F5H1K9;F5GZ10;F5H8I0;F5H2W9;F8WE35;F5H592;F5H221;F5H6X8;F5GZ98;F5GYR7;F5H3C4	-0.373181	-0.602146	-0.363762	0.585782	0.286802	0.546233	0.301591	0.0990496	0.313483	FALSE
ATG101	F8VQD9;Q9BSB4;F8VVA0;H3BMZ4	-1.82883	-0.840292	-0.652911	0.0201265	0.351891	0.479411	0.00166592	0.139223	0.248586	FALSE
ATG12	O94817	3.00017	2.35972	2.78992	2.93e-05	0.00169531	0.00013424	4.52e-07	4.64e-05	2.17e-06	FALSE
ATG13	O75143-2;O75143;O75143-5;O75143-3;O75143-4;E9PPR2;J9JIF6;H0YEM7;J3KRU6;J3QLH7;J3QR16;A0A1B0GXJ3;J3KST9;J3QR83;H0YDR0;J3QRL1	0.600752	0.539158	1.2466	0.459591	0.377434	0.0163374	0.193209	0.156107	0.00136932	FALSE
ATG14	Q6ZNE5;Q6ZNE5-2	1.5482	0.755326	0.676626	0.00625878	0.220486	0.27054	0.00034702	0.0639081	0.0942271	FALSE
ATG16L1	Q676U5;E7EVC7;Q676U5-2;Q676U5-3;Q676U5-5;Q676U5-4;C9J1B2;C9J8C6;C9JAY7;C9JK97	0.0318125	-0.134297	0.467174	0.98177	0.901793	0.580928	0.94885	0.787311	0.347623	FALSE
ATG2A	Q2TAZ0;Q2TAZ0-3;H7C3T2;Q2TAZ0-4	-0.374256	-0.284973	-0.780873	0.717052	0.765513	0.305296	0.447743	0.562383	0.115043	FALSE
ATG2B	Q96BY7	2.34057	2.98853	2.02919	0.00708076	0.00048247	0.017684	0.00041036	7.74e-06	0.00151471	FALSE
ATG3	Q9NT62;Q9NT62-2;F8WDI0;C9JNW8	-0.0283405	-0.0707882	-0.0220447	0.978736	0.929171	0.98012	0.936356	0.842043	0.950415	FALSE
ATG4A	Q8WYN0;Q8WYN0-2;Q8WYN0-5;Q8WYN0-3;H7BYM2;G5E979;A0A0A0MT61;F8W7J2	-1.10376	0.0104408	-0.0149208	0.130854	0.992915	0.987767	0.0236487	0.98241	0.974892	FALSE
ATG4B	Q9Y4P1;Q9Y4P1-6;Q9Y4P1-2;C9JIK8;Q9Y4P1-4;F2Z2K8;H0Y2Y0;Q9Y4P1-3;C9J1C1	-0.350214	-0.378298	-0.19567	0.601636	0.523791	0.764409	0.316504	0.276313	0.572386	FALSE
ATG4C	Q96DT6;A6NGQ4;C9JC51;H7BZW5	1.66638	1.3999	2.22452	0.0942334	0.164174	0.0151759	0.0142027	0.0393838	0.0012321	FALSE
ATG5	Q9H1Y0;Q9H1Y0-2;A0A2R8Y718;A0A1B0GV54;A0A1B0GUS1;L7UQJ2;L7UMD8;Q7Z3H3	-0.10005	-0.316549	-0.0344003	0.888406	0.55086	0.960282	0.743899	0.302285	0.910604	FALSE
ATG7	O95352;O95352-3;O95352-2;C9J415;C9JFF4;C9JNU2;C9JKA3;C9JGL2;F8WDY9;H7C2R3;H7BZ92;H7C2J8;H7C059	-0.539771	-0.446394	-0.526199	0.55792	0.606801	0.516454	0.27524	0.364679	0.28621	FALSE
ATG9A	Q7Z3C6-2;Q7Z3C6;H7C152;H7C1G6;C9JD65;Q7Z3C6-3;C9JX27;C9IYZ9;C9JKV7;C9JDK4;C9JXG2	-1.77335	-0.913026	-1.79425	0.252662	0.585794	0.211417	0.0658088	0.339739	0.0627562	FALSE
ATIC	P31939;P31939-2;H7C1S2;C9JLK0;F8WEF0	0.578382	-0.182634	0.331434	0.50316	0.853787	0.700943	0.227568	0.701771	0.486446	FALSE
ATL1	Q8WXF7-2;Q8WXF7;G3V5T4;A0A6I8PUC8;A0A6I8PIS8;G3V321;H0YJ65	-1.49126	-0.819737	-1.55915	0.312455	0.602248	0.24928	0.0959432	0.357923	0.0821001	FALSE
ATL2	Q8NHH9;Q8NHH9-5;C9JQQ5;H7C3A2;C9JC25;F8WD17;F8WEN4;F8WBH0	-0.466625	1.58284	0.784492	0.640543	0.0288674	0.31731	0.357577	0.00248801	0.122069	FALSE
ATL3	F5H6I7	NA	NA	NA	NA	NA	NA	NA	NA	NA	FALSE
ATL3	Q6DD88;F5GWF8	-0.308941	0.526722	0.211503	0.807658	0.598085	0.85052	0.585137	0.35328	0.708574	FALSE
ATM	Q13315;A0A6Q8PH76;E9PIN0;A0A087X0E9;M0QXY8;Q6P7P1;E9PRG7;H0YDU7;H0YEC6	0.558575	0.0768266	0.831178	0.656438	0.956551	0.408728	0.375405	0.902273	0.186913	FALSE
ATN1	P54259	NA	NA	NA	NA	NA	NA	NA	NA	NA	FALSE
ATOX1	O00244;E5RIM7;E5RGN3	-0.726831	-0.701251	-0.716259	0.345822	0.332515	0.311205	0.114372	0.127097	0.11848	FALSE
ATP10B	A0A2R8YDI5;O94823;Q2YDW8;O94823-3;O94823-2;Q6PEW3;H0Y8M7	2.24581	1.87664	2.09328	0.35221	0.421018	0.352532	0.11851	0.190353	0.144773	FALSE
ATP11A	E9PEJ6;H0Y547;P98196;H0Y8F0;A0A087WVE8;A2A3G9	0.429154	0.301569	-0.00539	0.844305	0.880199	0.997663	0.652616	0.751697	0.995489	FALSE
ATP11B	Q9Y2G3;H7C4W6;H7C4E6;H0Y854;A0A0C4DG94;H0Y8C7	0.0503581	0.272224	0.00225284	0.967887	0.765513	0.998004	0.914671	0.562698	0.996168	FALSE
ATP11C	Q8NB49;Q8NB49-2;Q8NB49-3;Q8NB49-4;H7C113	-0.978287	0.0804108	-0.54818	0.315224	0.951194	0.581727	0.0974595	0.890395	0.348923	FALSE
ATP13A1	Q9HD20-3	NA	0.960863	0.13478	NA	0.874804	0.983045	NA	0.740263	0.962899	FALSE
ATP13A1	Q9HD20;Q9HD20-2;H7C3H2	-0.23632	0.897631	0.508758	0.899422	0.505797	0.727849	0.765725	0.259364	0.521452	FALSE
ATP13A2	Q9NQ11-2;Q9NQ11-3;Q9NQ11;H0Y8V5;H0YAI7;H0Y8Z6;H0Y9K0;H0Y8I1;H0Y953	-1.45746	-1.08586	-1.46717	0.0511021	0.160064	0.0437956	0.00589863	0.0377296	0.0055924	FALSE
ATP13A3	A0A2R8Y635;Q9H7F0;A0A2R8YDN7;Q9H7F0-2;H7C1U7	2.79421	2.73632	2.34574	0.00012713	0.0002782	0.00160533	2.55e-06	3.67e-06	5.52e-05	FALSE
ATP1A1	P05023-4;P05023;P05023-3;P05023-2;M0R116;A0A2R8YEY8;P13637;P13637-2;H0Y7C1;Q13733;Q5TC01;Q5TC02;E9PRA5;A0A669K9X0;M0QXF2;Q5TC05	-0.278977	0.318148	-0.187578	0.820569	0.761682	0.861907	0.605975	0.557004	0.727503	FALSE
ATP1B1	P05026;P05026-2;V9GYR2	-0.0041692	0.458081	0.157554	0.998294	0.806695	0.935788	0.996449	0.624857	0.866329	FALSE
ATP1B3	P54709;P54709-2;C9JA36;C9JXZ1;H7C4L9;H7C547;F8WBY4;C9J6S2	-0.856735	0.320074	0.0438044	0.42565	0.793224	0.978154	0.165371	0.602265	0.943145	FALSE
ATP23	Q9Y6H3	-0.542364	0.039564	-0.757752	0.680592	0.978893	0.470568	0.405031	0.950929	0.240229	FALSE
ATP2A2	P16615;P16615-5;P16615-2;P16615-3;P16615-4;H7C5W9;J3QSY6;A0A0C4DH86	-0.287349	0.999275	0.213842	0.843256	0.316597	0.86481	0.649446	0.11638	0.734621	FALSE
ATP2A3	Q93084;Q93084-7	-0.414441	0.358699	-0.109237	0.791858	0.797238	0.941309	0.556443	0.608926	0.876196	FALSE
ATP2B1	P20020-6;P20020;P20020-4;P20020-1;P20020-5;P20020-2;E7ERY9;A0A0U1RQU3;H0YHH6;F8W1V5;A0A2R8Y535	-0.333869	0.135707	-0.0727336	0.78794	0.91062	0.951544	0.550258	0.808027	0.896292	FALSE
ATP2B4	P23634-6;P23634;P23634-7;P23634-8;H7BZS8	-1.3495	-1.06035	-1.80124	0.32273	0.430038	0.131924	0.101208	0.197853	0.0297227	FALSE
ATP2C1	P98194-3;P98194-4;H0Y9V7;H0Y9S7;H0Y8X9;D6RGE9;D6R9U9	0.238841	0.90974	0.601762	0.827796	0.214557	0.437424	0.619419	0.0608742	0.212154	FALSE
ATP5F1A	P25705;P25705-3;K7ENJ4;K7ERX7;K7ESA0	1.2099	1.4197	1.66695	0.207627	0.113362	0.0517822	0.048979	0.0213977	0.00721087	FALSE
ATP5F1B	P06576;H0YH81	0.492596	0.771218	1.15691	0.707455	0.458683	0.22168	0.43327	0.221025	0.067797	FALSE
ATP5F1B	F8W0P7	NA	NA	NA	NA	NA	NA	NA	NA	NA	FALSE
ATP5F1C	P36542	1.44904	1.9925	2.41128	0.181734	0.0437232	0.010923	0.0397776	0.00486511	0.00076019	FALSE
ATP5F1C	P36542-2	NA	NA	NA	NA	NA	NA	NA	NA	NA	FALSE
ATP5F1D	P30049	0.750549	1.43202	1.36992	0.334246	0.0299975	0.034866	0.107753	0.00266894	0.00397834	FALSE
ATP5IF1	Q9UII2;A0A0B4J230;Q9UII2-3;Q9UII2-2	2.83081	2.89612	2.93525	0.013116	0.0118737	0.00924521	0.00090724	0.00071248	0.00059999	FALSE
ATP5MD	Q96IX5	-0.419307	0.550997	0.21405	0.847565	0.766294	0.912411	0.660821	0.563729	0.822272	FALSE
ATP5ME	P56385	-0.0833354	0.23685	0.76227	0.973149	0.903422	0.62164	0.925667	0.79255	0.394609	FALSE
ATP5MF	P56134-3;P56134	-0.136463	0.170218	0.278144	0.928086	0.90257	0.823942	0.832163	0.790597	0.663906	FALSE
ATP5MF-PTCD1	G3V325;O75127;C9JGL8;C9JJT5;C9JU26;C9JQN9;P56134-4;P56134-2	-0.374626	1.07369	1.03999	0.879615	0.554275	0.557524	0.724341	0.306275	0.323932	FALSE
ATP5MG	E9PN17;A0A3B3ITX4;O75964;A0A3B3IRW3;Q7Z4Y8	2.7519	3.23499	2.81576	0.0172912	0.00444375	0.0128996	0.00133536	0.0001739	0.00096764	FALSE
ATP5MPL	P56378;P56378-2;A0A0A0MTQ5;G3V556	0.420972	1.59031	0.643786	0.876737	0.393706	0.766455	0.717932	0.167734	0.575615	FALSE
ATP5PB	P24539;Q5QNZ2	0.753314	1.1975	1.40589	0.578621	0.286802	0.189679	0.294925	0.0990989	0.0525779	FALSE
ATP5PD	O75947;O75947-2;F5H608	0.677359	1.41417	1.13027	0.681629	0.262487	0.379605	0.406458	0.0856822	0.165666	FALSE
ATP5PF	P18859-2;P18859;A8MUH2	-0.115676	0.335205	0.33703	0.937918	0.782104	0.773255	0.852608	0.586731	0.586239	FALSE
ATP5PO	P48047;A0A494C0K9;H7C0C1;H7C086;H7C068	-0.472218	0.233129	0.257289	0.739748	0.868356	0.845691	0.478336	0.725997	0.699139	FALSE
ATP6AP1	Q15904;A0A0C4DGX8;A6NLC6;A6QRJ1;H7C2Y8;H7C0T7;F2Z3L8	-0.715317	-0.490483	-0.220201	0.561164	0.680543	0.864554	0.277952	0.449117	0.733599	FALSE
ATP6AP2	O75787;O75787-2;A0A1C7CYW4;A0A1B0GVW0;A0A1B0GUT7;A0A1B0GVB9;A0A1B0GTU8;A0A1B0GTB0;B7Z1I9;H7C3E1;A0A1B0GWJ8;A0A1B0GWD6;H7C240;A0A1B0GV60;A0A1B0GW13;A0A1B0GV24;A0A1B0GUV3	-0.38281	0.0573333	0.0825074	0.763809	0.965334	0.946967	0.510975	0.921386	0.887202	FALSE
ATP6V0A1	Q93050-1;Q93050;Q93050-3;B7Z641;B7Z2A9;K7EPG4;K7EM24;K7EN36;K7ELZ6;K7EQW2;F5H1T6;K7ERA0;K7ERA6	-0.974692	-0.0294002	-0.098244	0.321232	0.981896	0.935788	0.10025	0.959738	0.866315	FALSE
ATP6V0A2	Q9Y487;A0A6Q8PFU6;Q8TBM3;F5H5F3;F5H847;F5GX48;A0A6Q8PHG7	-0.118135	0.487014	-0.0089526	0.924883	0.603348	0.993263	0.82276	0.359141	0.986478	FALSE
ATP6V0D1	F5GYQ1;P61421;R4GN72;J3QL14;H3BQJ1;H3BQB4;H3BSG7	-1.50954	-0.813535	-1.2036	0.113021	0.434266	0.205588	0.0187548	0.201172	0.0598234	FALSE
ATP6V1A	P38606-2;P38606;C9JVW8;C9JA17	-0.339675	-0.109865	-0.121938	0.634624	0.889708	0.865268	0.349741	0.764834	0.736555	FALSE
ATP6V1B2	P21281;H0YC04;C9JL73;P15313;C9JNS9;E5RGH6;H0YAT8;H0YC45	-0.320983	-0.288913	-0.162145	0.696743	0.692636	0.834503	0.420621	0.464674	0.682008	FALSE
ATP6V1C1	P21283	-0.553818	-0.341514	-0.362698	0.324329	0.555004	0.512975	0.102079	0.307667	0.281192	FALSE
ATP6V1D	Q9Y5K8;G3V2V6;G3V2S6;H0YJH8;G3V559;G3V3T8;G3V341;G3V5S7;H0YJS0;H0YJ55	-0.246369	0.00908101	-0.168138	0.793308	0.992915	0.842108	0.558961	0.98277	0.69204	FALSE
ATP6V1E1	P36543;P36543-3;P36543-2;C9J8H1	-0.203618	-0.201237	-0.228822	0.811024	0.784501	0.741748	0.591432	0.590534	0.541304	FALSE
ATP6V1F	Q16864;Q16864-2	-1.21587	-0.943917	-1.26026	0.0305191	0.106972	0.0236235	0.0028968	0.0195776	0.0022438	FALSE
ATP6V1G1	O75348;F2Z307	-0.922474	-0.378492	-0.292926	0.116623	0.577955	0.670873	0.0196759	0.330896	0.448469	FALSE
ATP6V1H	Q9UI12;Q9UI12-2;G3V126;E5RG49;E5RHH0;E5RK31;E5RJG1;H0YB41	0.122476	0.22816	0.655487	0.892975	0.76032	0.266447	0.750816	0.554806	0.0918965	FALSE
ATP7A	Q04656-5;Q04656;Q04656-2;Q04656-3;Q04656-4;A0A2R8YD60;A0A669KA36;Q04656-6	0.145113	0.46822	0.22858	0.900365	0.590722	0.813445	0.7695	0.345784	0.644496	FALSE
ATP8A1	Q9Y2Q0-3;Q9Y2Q0-2;Q9Y2Q0;Q4G1C1;H0YAA1;H0YAJ4;H0YAF4;H0Y8I6;F8VRS1;Q9NTI2-3	-1.01182	-0.64042	-0.840638	0.413766	0.612046	0.46914	0.156821	0.368936	0.238842	FALSE
ATP8B2	A0A5K1VW70;P98198;P98198-3;P98198-2;P98198-4	0.357095	0.665608	0.226169	0.789017	0.512605	0.848557	0.552631	0.266868	0.704286	FALSE
ATP9B	O43861-2;O43861;F6XUP2;K7ERE0;K7EPH4;K7ES39;B4DJ94;K7EQQ5;A0A0G2JNU9;A0A0J9YYD2;K7EJG1	-1.54119	-1.01131	-1.27561	0.0832677	0.277272	0.148624	0.0118608	0.0937501	0.0356331	FALSE
ATPAF1	I3L448;Q5TC12;A8MRA7;Q5TC12-3;H0YEW4;Q5TC12-2;H0YD21;H0YDD6;E9PPX6	1.07141	1.20907	1.10911	0.2721	0.179116	0.215713	0.0741852	0.0449776	0.0648488	FALSE
ATPAF2	Q8N5M1;C9J2Q2;K7ELC1	NA	NA	NA	NA	NA	NA	NA	NA	NA	FALSE
ATR	Q13535;Q13535-3;Q13535-2;A0A590UJ01;H0Y8R8;D6RFJ6;D6RIG7	0.978436	0.822401	0.233489	0.131281	0.201556	0.769957	0.023778	0.0548193	0.580907	FALSE
ATRAID	Q6UW56-3;Q6UW56;C9JA62;Q6UW56-2	2.90066	2.09883	2.89178	0.0527072	0.180216	0.0471688	0.00616483	0.0455779	0.00627719	FALSE
ATRIP	Q8WXE1-2;Q8WXE1;Q8WXE1-3;A0A0U1RQW3;Q8WXE1-5;A0A0U1RQJ8;A0A0U1RRM7;A0A0U1RQR9;A0A1W2PQ89	NA	NA	NA	NA	NA	NA	NA	NA	NA	FALSE
ATRN	O75882;O75882-2;O75882-3	0.60968	0.488017	0.236418	0.528135	0.592352	0.816241	0.24716	0.347484	0.650231	FALSE
ATRX	P46100;P46100-3;P46100-2;A0A6Q8PHA4;A0A096LNN3;A0A087WWG0;A0A096LNL6;H0Y3T0;A0A096LNR8	0.316223	-0.260675	-0.112097	0.530593	0.587318	0.834458	0.249431	0.341696	0.681862	FALSE
ATXN1	P54253	0.912767	1.42037	1.07694	0.160504	0.015736	0.0720986	0.0325669	0.00109532	0.0119274	FALSE
ATXN10	Q9UBB4;Q9UBB4-2;A0A1W2PQD2;B1AHE4;B1AHE3	-0.550718	-0.793674	-0.986864	0.414425	0.172488	0.0733075	0.157728	0.0424584	0.012267	FALSE
ATXN1L	P0C7T5	1.85713	1.01392	1.18614	0.0147829	0.224974	0.138349	0.00106359	0.0658547	0.0321154	FALSE
ATXN2	A0A2R8Y7P6;V9GY86;A0A5F9ZHW5;Q99700-4;Q99700;F8VQP2;Q99700-5;A0A5F9ZHG6	0.435352	0.652671	0.293412	0.387253	0.135501	0.551629	0.139697	0.0284046	0.317867	FALSE
ATXN2L	Q8WWM7;Q8WWM7-6;Q8WWM7-8;Q8WWM7-5;Q8WWM7-4;Q8WWM7-9;Q8WWM7-2;Q8WWM7-3;H3BRB0;A0A0C4DGL7	0.414601	0.421315	0.577092	0.398031	0.343077	0.162126	0.146024	0.133319	0.0405292	FALSE
ATXN3	P54252-1;P54252;A0A2R8Y3X7;P54252-4;G3V3R7;P54252-3;F5H211;A0A087X1A8;G3V328;D3VVH9;C9JQV6;G3V4U9;A0A0A0MS38;A0A087WXY4;G3V2G1;P54252-5;G3V2G2;G3V3T6;G3V526;S4R399;A0A2R8Y888;G3V5H3;G3V4F5;G3V4F4;G3V3T0;D3VVP3;G3V390;D6R9I5;G3V4B1;G3V3S5;Q9H3M9;G3V3A6	0.157227	-1.06363	-0.81963	0.869604	0.0758005	0.182809	0.702575	0.0113511	0.0491219	FALSE
ATXN7	O15265-2;A0A2R8YDD6;O15265;A0A1B0GX67	0.980431	1.5972	1.38992	0.0477785	0.0076601	0.106285	0.00534211	0.00037571	0.021419	FALSE
ATXN7L3B	Q96GX2	-1.53685	-1.85578	-2.3061	0.207627	0.101943	0.0328109	0.0489825	0.0181556	0.00359489	FALSE
AUH	Q13825;Q13825-2	0.522745	1.3997	1.37519	0.773268	0.275133	0.278746	0.527455	0.0928118	0.0987256	FALSE
AUP1	Q9Y679;Q9Y679-3	0.524176	0.767855	0.566073	0.634061	0.39598	0.543266	0.34821	0.169167	0.310172	FALSE
AURKB	Q96GD4-5;J3KTD6;Q96GD4;Q96GD4-4;J3QLN8;J3QR41;J3KT86;Q96GD4-2;Q96GD4-3;J3KRJ2;J3KRF8;M0QYK8;Q9UQB9-2;A0A0A0MSY3;Q9UQB9-3;Q9UQB9;B4DXA6;Q5Y191	-1.67856	-0.896106	-2.41918	0.108035	0.44739	0.0113647	0.0175994	0.211965	0.00081219	FALSE
AVEN	Q9NQS1;H0YKR0	0.621363	1.34191	1.07742	0.580983	0.128592	0.231075	0.296666	0.0260673	0.0722013	FALSE
AVL9	Q8NBF6;B8ZZW5;Q8NBF6-2;H7C0I1;A0A1W2PRP5	-0.451715	-0.0615416	0.136217	0.55239	0.944967	0.865268	0.270106	0.879512	0.7375	FALSE
AZGP1	P25311;C9JEV0;H7BZJ8	-3.41099	-0.642433	-1.952	0.00066106	0.646788	0.0679731	1.96e-05	0.41114	0.0108943	FALSE
AZI2	Q9H6S1;C9JVK8;Q9H6S1-3;Q9H6S1-5;Q9H6S1-4;C9JGA2	0.135695	0.399652	0.0738646	0.880281	0.557824	0.927687	0.727299	0.310056	0.849689	FALSE
AZU1	P20160	0.765875	2.25976	0.872238	0.759092	0.192686	0.67148	0.504158	0.0511253	0.44905	FALSE
B2M	P61769;H0YLF3;F5H6I0	1.63693	1.17333	1.36636	0.31349	0.471619	0.376848	0.0963852	0.231687	0.163918	FALSE
B3GAT3	O94766;G3V150;O94766-2;E9PNA1;A0A087WXU9;Q9NPZ5	-0.238167	-0.167672	-0.0741465	0.914849	0.934652	0.974885	0.800223	0.858451	0.937316	FALSE
B3GLCT	Q6Y288	2.50823	2.04998	2.66613	0.00611277	0.032457	0.00337021	0.00033812	0.00303147	0.00014699	FALSE
B3GNT2	Q9NY97-2;Q9NY97	NA	NA	NA	NA	NA	NA	NA	NA	NA	FALSE
B4GALT1	P15291;P15291-2;Q86XA6	3.80815	2.97344	3.71127	5.25e-05	0.0155427	0.00010424	9.01e-07	0.00107439	1.62e-06	FALSE
B4GALT3	O60512;O60512-2	1.68549	2.44982	2.61202	0.150381	0.0223148	0.0120415	0.0293561	0.00172615	0.00087514	FALSE
B4GALT4	C9J3R8;O60513;E7ETS9;C9J4S5;C9J5S0;C9JE00;C9JA31	-0.697988	-1.29339	-0.719737	0.843775	0.642001	0.810893	0.651233	0.404493	0.64103	FALSE
B4GALT7	Q9UBV7;D6RJI5;H0Y9D6	4.7644	3.03337	3.77601	9.14e-09	0.00319812	3.21e-06	4.63e-11	0.00011139	2.03e-08	FALSE
BABAM1	Q9NWV8;J3KQS6;M0R0I0;Q9NWV8-3;Q9NWV8-2;M0QYV1;M0QZ44	0.630219	0.327469	0.564609	0.159615	0.508289	0.193002	0.0322225	0.261836	0.0540418	FALSE
BABAM2	Q9NXR7;Q9NXR7-4;Q9NXR7-3;Q9NXR7-1;F8W733;C9J2G0;A0A075B7D2	0.35669	-0.735332	-0.208501	0.635377	0.205945	0.772492	0.35178	0.0567106	0.585265	FALSE
BACH1	O14867;C9JMP6;C9IYR0;C9IYH8;H7C4B6;M0QZP0	-0.276593	-0.109719	-0.481544	0.748624	0.900821	0.463364	0.491637	0.78484	0.233387	FALSE
BAD	Q92934;F5H1R6;F5H3B1;F5GYS3;A8MXU7	-1.1161	-0.30268	-0.357027	0.188796	0.775707	0.719099	0.0420579	0.577278	0.510511	FALSE
BAG1	J3QTA2;Q99933;Q99933-3;Q99933-2;A0A0U1RR89	-0.28892	-0.288712	-0.350224	0.845242	0.825622	0.775698	0.65583	0.655996	0.589081	FALSE
BAG2	O95816;O95816-2	0.236576	-0.0395095	-0.169365	0.88369	0.980295	0.90416	0.734744	0.95484	0.808278	FALSE
BAG3	O95817;C9JFK9	0.431648	0.470045	0.285661	0.825298	0.7782	0.865268	0.613003	0.581714	0.737501	FALSE
BAG4	O95429;O95429-2;H0YBT1	-0.326451	-0.964769	-1.33497	0.673478	0.0849361	0.010891	0.396442	0.0134949	0.00075483	FALSE
BAG5	Q9UL15-2;Q9UL15;G3V274	-0.300777	-0.613445	-0.840617	0.714123	0.3242	0.145453	0.444971	0.121332	0.0346243	FALSE
BAG6	P46379-3;P46379;P46379-2;A0A0G2JK23;A0A024RCR6;P46379-5;A0A0G2JL47;P46379-4;A0A0G2JJM1;X6REW1;F6S6P2;H0Y710;F6VEM6;F6U341;F6X9W3;A0A1B0GX79;F6WML8;A0A0G2JJR8;F6XTU0;F6U1F2;F6UR09;F6TC96;H0Y4L1;A0A0G2JIA9;A0A0G2JIB3;A0A0G2JJ92;H0Y759;H0Y7K4	-0.1768	-0.178508	-0.140718	0.746001	0.707199	0.770025	0.48847	0.484781	0.581261	FALSE
BAIAP2L1	Q9UHR4	NA	NA	NA	NA	NA	NA	NA	NA	NA	FALSE
BAK1	Q16611;Q16611-2;A0A0A0MRG8	-0.500406	-0.111728	-0.299807	0.741781	0.942592	0.828799	0.481234	0.874719	0.672334	FALSE
BANF1	O75531;E9PJJ8	0.470734	-0.39011	-0.168658	0.802235	0.816875	0.922075	0.574115	0.641444	0.84043	FALSE
BANK1	Q8NDB2;Q8NDB2-3;Q8NDB2-2	0.0486683	-3.67468	-0.472874	0.987474	0.0114054	0.815624	0.962872	0.00066504	0.649113	FALSE
BANP	Q8N9N5-7;Q8N9N5	3.30345	2.39148	2.56299	1.36e-13	3.25e-08	3.88e-09	1.44e-16	4.48e-11	5.1e-12	FALSE
BAP1	F8W6N3;Q92560;H0Y8E8;C9J7L9;F8WEY5	-0.776416	-0.96291	-1.34733	0.641125	0.499134	0.299937	0.358173	0.254125	0.111629	FALSE
BAP18	Q8IXM2-3;H0YIS7;Q8IXM2;F8W038;K7ES76	-1.83288	-2.09966	-1.65298	0.162421	0.0907122	0.193021	0.0333203	0.0151581	0.0541161	FALSE
BARD1	Q99728-2;Q99728;Q99728-3;A0A087X2H0;A0A494C142;F6MDI1;C9IYG1;A0A087X0C6;F8WCG2;A0A087WZ19;Q99728-4	-1.92634	-1.07857	-1.04727	0.0108024	0.178708	0.198759	0.0007116	0.0448051	0.0567658	FALSE
BARGIN	Q6ZT62;Q6ZT62-2;A0A3B3IU28;B1AHD3	NA	NA	NA	NA	NA	NA	NA	NA	NA	FALSE
BARX2	Q9UMQ3	NA	NA	NA	NA	NA	NA	NA	NA	NA	FALSE
BASP1	P80723;P80723-2;U3KQP0	1.14084	0.0922962	1.06917	0.711886	0.978541	0.686996	0.440195	0.950051	0.468856	FALSE
BAX	Q07812-5;Q07812-8;Q07812;Q07812-2;Q07812-7;K4JQN1;Q07812-4;I6LPK7;Q07812-6;Q07812-3	-1.17867	-1.80569	-1.54773	0.117073	0.00911032	0.0254376	0.0198548	0.00048208	0.00250633	FALSE
BAZ1A	Q9NRL2;Q9NRL2-2;A0A087WWN7;H0YJP5	-0.841399	-0.932971	-1.28788	0.230736	0.156787	0.0358155	0.0570741	0.0366299	0.00415464	FALSE
BAZ1B	Q9UIG0-2;Q9UIG0	-0.248375	-0.351769	-0.469912	0.797015	0.651023	0.511004	0.565866	0.416599	0.278595	FALSE
BAZ2A	J3KPG5;F8VU39;Q9UIF9-2;Q9UIF9-3;Q9UIF9;A0A0C4DGI9;H0YHL2;H0YII3;F8VWQ3;H0YHQ7	0.372096	0.516584	0.128368	0.513401	0.296248	0.834377	0.23586	0.104997	0.681153	FALSE
BAZ2B	Q9UIF8-5;Q9UIF8-3;Q9UIF8;Q9UIF8-4;Q9UIF8-2;A0A0A0MR97;H7C092;F6VJC3;C9JCA6;H7C1I6	0.262487	0.263782	-0.487078	0.898197	0.884326	0.764166	0.761127	0.758421	0.571017	FALSE
BBC3	Q9BXH1;Q9BXH1-2	-0.248945	0.102852	0.0614838	0.863941	0.940885	0.966202	0.693389	0.87086	0.92203	FALSE
BBOX1	O75936;E9PKC9	3.62492	2.66052	2.74033	0.29329	0.43637	0.413475	0.0848472	0.203613	0.190218	FALSE
BBS7	Q8IWZ6;Q8IWZ6-2;H0Y973	-3.87025	-3.28294	-3.7882	0.161067	0.229587	0.150335	0.0327662	0.0682278	0.0362406	FALSE
BBX	Q8WY36;Q8WY36-2;C9JA69;C9J8D0;C9JZA0;C9JYU6;C9K0D1;C9JSH4;C9JIZ2;C9JNU3;C9IYS9;C9IYG9;C9J0J4;C9JE62;C9JC04;H7C1U1;C9J067	0.784901	0.844131	1.21358	0.234655	0.167436	0.0330626	0.0584502	0.0406616	0.00364418	FALSE
BCAM	P50895;A0A087WXM8;K7ENU8	NA	NA	NA	NA	NA	NA	NA	NA	NA	FALSE
BCAP29	B7Z2L0;A0A669KBH7;A0A669KB27;Q9UHQ4;H0Y7N8;C9JTE9;H7C5E2;A0A669KAY5;Q9UHQ4-2;C9IYK6;F8WB99	1.64492	1.88009	1.73221	0.187259	0.109591	0.138209	0.0416048	0.0203428	0.0320102	FALSE
BCAP31	P51572;P51572-2;A0A2R8Y5M6;C9JQ75;C9J0M4;C9JSP1;C9JMD7;C9JM14	1.52732	1.6979	1.56728	0.238913	0.158244	0.191995	0.059936	0.0371352	0.0536992	FALSE
BCAR1	P56945-3;P56945;P56945-8;P56945-6;P56945-7;P56945-2;P56945-5;A0A2R8Y8C4;A0A2R8Y4C2;A0A2R8YFS8;A0A2R8Y596;A0A2R8YFK2;A0A2R8Y5C9;A0A2R8Y6M6;P56945-4;A0A2R8Y5E4;H3BN62;H3BQJ7;H3BSB2;H3BSY4;H3BTB0;H3BVF0;H3BU42;H3BTL5	2.24791	1.85605	1.83851	0.0519834	0.111424	0.108732	0.00604585	0.0209011	0.0220835	FALSE
BCAR3	O75815;O75815-3;O75815-2	NA	3.40226	NA	NA	0.154605	NA	NA	0.0359819	NA	FALSE
BCAS1	O75363;G3XAF7;H7C1E7	3.39966	3.14333	3.35267	0.0682729	0.0335624	0.214151	0.00878761	0.00321789	0.0640034	FALSE
BCAS2	O75934	2.36265	1.58027	2.07537	9.14e-09	0.00025479	7.36e-07	4.8e-11	3.19e-06	2.9e-09	FALSE
BCAS3	Q9H6U6-2;Q9H6U6;K7ESE9;Q9H6U6-6;K7EKB0;K7EJH7;K7EML5;K7EJU7	-0.175189	-0.447282	-0.511043	0.845242	0.500685	0.418013	0.655316	0.255372	0.194344	FALSE
BCAT1	P54687-4;P54687;P54687-3;P54687-2;F5H2F2;A0A087WYF2	-3.00496	-2.72522	-4.03496	0.00737477	0.0185156	0.0002287	0.00043431	0.00136706	4.33e-06	FALSE
BCAT2	O15382;M0QXF9;B3KSI3;M0QZ10;O15382-2;M0QZP4;M0R2K7	-0.526727	-0.244307	-0.328588	0.72238	0.869183	0.810223	0.453836	0.727796	0.639893	FALSE
BCCIP	Q9P287;Q9P287-3;Q9P287-4	-0.268293	-1.02036	-0.766869	0.806772	0.163829	0.310338	0.58258	0.0392583	0.118109	FALSE
BCDIN3D	Q7Z5W3	1.61395	0.471943	1.78775	0.164046	0.740196	0.266306	0.0339196	0.525456	0.0918006	FALSE
BCHE	F8WF14;P06276;F8WEX7;H7C4Y0;H0Y885	NA	NA	NA	NA	NA	NA	NA	NA	NA	FALSE
BCKDHA	F5H5P2;P12694;P12694-2;F5GXU9;H0YH31	0.978949	1.16866	1.33841	0.420969	0.280994	0.199566	0.162181	0.0962914	0.0571707	FALSE
BCKDHB	P21953;P21953-2	0.802284	1.2936	1.44257	0.653275	0.36627	0.295081	0.371267	0.148257	0.108082	FALSE
BCKDK	O14874;O14874-2;O14874-3;H3BTL2;H3BS02;H3BNP3;H3BQP2;H3BUV3	1.90035	2.30581	2.51543	0.0746494	0.0256476	0.0110136	0.00997296	0.00207094	0.00077986	FALSE
BCL10	O95999	-1.17903	-1.70587	-0.724069	0.21144	0.0456003	0.45377	0.0504107	0.00517983	0.226056	FALSE
BCL11A	A0A2U3TZJ5;Q9H165-6;Q9H165;Q9H165-2;A0A2R8YDW6	-0.317088	-1.46113	-0.923616	0.88369	0.32495	0.559398	0.734833	0.121849	0.32563	FALSE
BCL11B	Q9C0K0-2;Q9C0K0;D3YTK1;H0YFS7;E7EW59;F5H433;Q9Y467	-2.28092	-1.94337	-1.56643	0.0413544	0.0878009	0.176175	0.00431833	0.0143395	0.0463351	FALSE
BCL2	P10415-2;P10415	2.81631	1.92387	3.05227	0.0776837	0.244664	0.0449368	0.0107964	0.075927	0.00581014	FALSE
BCL2L1	Q5QP56;Q9H1R6;Q5TE64;Q07817-3;Q07817;Q07817-2;Q5QP59	-0.989361	0.0724305	0.0562882	0.425571	0.964898	0.974885	0.165285	0.918591	0.936698	FALSE
BCL2L11	O43521-4;O43521-8;O43521-12;O43521;C9J417;O43521-11;O43521-10;O43521-14;O43521-19;E9PAM9;A0A0C4DH20;O43521-13;O43521-20	-0.787252	-0.0882458	-0.674895	0.66725	0.96601	0.680368	0.389047	0.922914	0.4607	FALSE
BCL2L13	Q9BXK5;A0A087WX97;A0A087WTL4;Q9BXK5-4;Q9BXK5-2;E9PDD6;F2Z2C3;A0A087WW80;A0A0A0MR90;F6VJB4;H0Y3R5	0.137049	-0.193497	-0.320616	0.898197	0.833538	0.693638	0.761096	0.668574	0.477035	FALSE
BCL2L15	Q5TBC7;I6LA81	-0.707965	-0.699864	-1.14291	0.710062	0.674613	0.437391	0.437331	0.443638	0.211544	FALSE
BCL7A	Q4VC05;Q4VC05-2	-0.166929	-1.94465	-1.7639	0.879991	0.00290985	0.00636801	0.726297	9.68e-05	0.00035554	FALSE
BCL7B	Q9BQE9-4;Q9BQE9;F2Z3H6;F8WE18;F8WDZ4;Q9BQE9-3;Q9BQE9-2	-1.0167	-1.80744	-1.6857	0.106707	0.0017091	0.00301504	0.0172562	4.73e-05	0.00012503	FALSE
BCL7C	Q8WUZ0;I3L1Q2;Q8WUZ0-2;I3L4D5	-0.756226	-1.28331	-1.04894	0.247172	0.0250893	0.0674824	0.0637917	0.00202153	0.0107802	FALSE
BCL9	O00512	1.04998	0.976097	1.07133	0.295001	0.305323	0.247925	0.086261	0.109886	0.0811978	FALSE
BCL9L	Q86UU0-4;Q86UU0-2;Q86UU0;A0A087WZX0;Q86UU0-3;E9PNR0	-1.84685	-1.90925	-2.38946	0.0155966	0.0122871	0.00131427	0.00115254	0.00078217	4.18e-05	FALSE
BCLAF1	Q9NYF8;Q9NYF8-2;H0YF14	0.83332	0.213264	0.33266	0.119778	0.755705	0.581174	0.0205178	0.546621	0.347892	FALSE
BCOR	Q6W2J9-4;Q6W2J9-2;Q6W2J9;H7BYY2;H7C231;Q6W2J9-3;H7C2V9;A1A564;H7BZ37;A0A5F9ZGX7	4.71941	3.18901	2.80389	4.49e-09	1.52e-06	0.0144622	2.01e-11	5.55e-09	0.00115135	FALSE
BCORL1	Q5H9F3-3;A0A075B6Q3;Q5H9F3;Q5H9F3-2;H7C4B2	2.8084	2.13571	2.63642	0.0547188	0.158244	0.146147	0.00653014	0.0371355	0.0348663	FALSE
BCR	P11274;P11274-2	0.807785	0.728681	0.307948	0.260325	0.288531	0.699549	0.0689982	0.10038	0.484023	FALSE
BCS1L	Q9Y276;H7C492;C9J1S9;H7BZF6;C9J8G3;C9J4Q9;C9JAS4;A0A2R8Y7T3	0.081224	0.267541	0.576956	0.959177	0.83075	0.581492	0.895156	0.664676	0.348498	FALSE
BDH1	Q02338;E9PCG9;C9JM78;C9JQ90;A0A0G2JRX6;H7C2W1;C9JEB9	0.949358	0.619463	0.74089	0.57276	0.709175	0.632251	0.288324	0.486704	0.405913	FALSE
BDH2	Q9BUT1;Q9BUT1-3;Q9BUT1-2;D6R9U8;D6RIR6;D6RFG2;D6RBF6	-0.017435	-0.551207	-0.784072	0.994206	0.776388	0.655565	0.986001	0.579315	0.430785	FALSE
BDP1	A0A0G2JNU3;A6H8Y1-7;A6H8Y1-6;A6H8Y1;A6H8Y1-2;A6H8Y1-4;A6H8Y1-3;A6H8Y1-5;A0A0G2JN16;A0A0A0MRX7;H0YCV8;H7C5U4;A6H8Y1-8	-0.680587	1.4033	NA	0.852911	0.462974	NA	0.673659	0.224663	NA	FALSE
BECN1	Q14457;E7EV84;K7ELY9;K7ER46;K7EN35;K7EQQ7;K7EMA2;K7EKK2;A0A087WVZ2	0.0172259	-1.38334	-0.670106	0.987474	0.00909542	0.24853	0.96406	0.00047662	0.0815918	FALSE
BEND3	Q5T5X7	NA	4.19357	NA	NA	0.0285672	NA	NA	0.00245575	NA	FALSE
BEND5	Q7L4P6;Q7L4P6-2	0.682506	-0.525408	-0.342029	0.924722	0.910048	0.924796	0.821166	0.806019	0.84449	FALSE
BET1	H7C1N3;O15155	0.352884	0.84431	0.786981	0.804001	0.417158	0.445164	0.579093	0.186704	0.218313	FALSE
BET1L	Q9NYM9;H7BXT7;A0A0C4DH16;B8ZZS0;E9PHY4;E9PQJ6	-0.454887	0.878584	0.24673	0.745633	0.412262	0.849388	0.487734	0.182967	0.706075	FALSE
BGN	P21810;C9JKG1	-1.65682	-0.120349	-0.877318	0.625536	0.976241	0.789957	0.339184	0.944131	0.61055	FALSE
BHLHA15	Q7RTS1	1.48689	2.28656	1.99755	0.241505	0.0419354	0.0744274	0.0610855	0.00452942	0.0125936	FALSE
BHLHE41	Q9C0J9	NA	NA	NA	NA	NA	NA	NA	NA	NA	FALSE
BICD1	A8MVZ6;Q96G01-4;Q96G01-3;Q96G01;F8VZX7;F8W056;A0A087WYJ7;Q96G01-2;U3KQF7	1.29965	0.524251	1.14086	0.341884	0.737806	0.374759	0.112156	0.522316	0.162222	FALSE
BICD2	Q8TD16;Q8TD16-2	-0.476733	-0.773906	-1.05528	0.482167	0.17309	0.0472885	0.210732	0.0427618	0.00630554	FALSE
BICRA	A0A087WWH3;Q9NZM4-2;Q9NZM4	NA	NA	NA	NA	NA	NA	NA	NA	NA	FALSE
BICRAL	Q6AI39	NA	NA	NA	NA	NA	NA	NA	NA	NA	FALSE
BID	P55957;P55957-2;P55957-4;P55957-3	-0.388872	-0.365713	-0.928478	0.711278	0.693675	0.22006	0.439067	0.467095	0.0671642	FALSE
BIN1	O00499-6;O00499-2;O00499;O00499-11;O00499-7;O00499-4;O00499-3;O00499-5;O00499-8	-0.681453	-3.01967	-0.92967	0.675669	0.00697941	0.482183	0.399346	0.00033231	0.25072	FALSE
BIN2	Q9UBW5;Q9UBW5-3;Q9UBW5-2;S4R418	-0.492616	-0.468173	-0.528606	0.675791	0.653992	0.597974	0.399744	0.42114	0.366456	FALSE
BIN3	Q9NQY0;H7BYV6;Q9NQY0-2;E5RHU4;A0A1W2PS11;E5RJI6	NA	NA	NA	NA	NA	NA	NA	NA	NA	FALSE
BIRC2	E9PMH5;Q13490-2;Q13490;A0A087X2B2;E9PIW1;E9PI77;H0YDY3;E9PNM6;E9PQZ9	-0.148857	0.192825	0.0186503	0.899431	0.853447	0.98579	0.7665	0.700007	0.970249	FALSE
BIRC3	Q13489;A0A669KBC7;H0YCJ5	NA	2.12203	NA	NA	0.573653	NA	NA	0.325888	NA	FALSE
BIRC5	A0A0B4J1S3;O15392-5;O15392-4;O15392;H3BLT4;O15392-2;K7EMW2;O15392-7;O15392-6;O15392-3;K7EP76;K7ELG2	-2.42314	-1.41959	-2.85569	0.00654625	0.153537	0.00128713	0.0003716	0.0354253	4.02e-05	FALSE
BIRC6	Q9NR09	0.0492233	0.061736	0.0908384	0.941662	0.918594	0.868909	0.859427	0.824232	0.743801	FALSE
BLK	P51451;E9PJX5	NA	NA	NA	NA	NA	NA	NA	NA	NA	FALSE
BLM	A0A3B3IT82;P54132;H0YNU5;H0YLV8	-1.30963	-1.11694	-1.15939	0.0195502	0.0524793	0.0389533	0.00159757	0.00647605	0.00471308	FALSE
BLMH	Q13867;K7ES02;K7ESE8;J3KSD8;J3KS79;K7ENH5	-0.495378	0.0900497	0.196536	0.574723	0.931388	0.828799	0.29051	0.848894	0.672337	FALSE
BLNK	Q8WV28;Q8WV28-3;Q2MD59;K7EKR2;Q2MD47	-0.240118	-1.1746	0.681531	0.899431	0.368128	0.628333	0.767082	0.149873	0.400996	FALSE
BLOC1S1	P78537;P78537-2;G8JLQ3;F8W036;F8VP73;A0A087WSV2;F8W099;F8W606;F8VNQ1;H0YHA4	-0.46578	-1.29252	-0.58284	0.456221	0.00827256	0.282388	0.190198	0.00041978	0.10088	FALSE
BLOC1S2	Q6QNY1;J3QRU7;Q6QNY1-2;A0A087X1N6	-0.874937	-1.12359	-0.58637	0.246765	0.0902439	0.421943	0.0633853	0.0150093	0.197797	FALSE
BLOC1S3	Q6QNY0;K7EN58	0.431876	-0.0729897	0.650291	0.553299	0.932652	0.279708	0.270843	0.852356	0.0993428	FALSE
BLOC1S4	Q9NUP1	1.688	0.767539	1.75953	0.155263	0.573263	0.116094	0.0308092	0.325442	0.0245909	FALSE
BLOC1S5	Q8TDH9;Q8TDH9-3;G5E931;Q8TDH9-2;A0A0D9SEU2;A0A0A0MTN6	1.12871	-0.113501	0.613084	0.00878786	0.863238	0.189514	0.00054261	0.717617	0.0524753	FALSE
BLOC1S6	H3BST1;Q9UL45;H3BR42;H3BRA4;H3BNE3;H3BPR6;H3BN13;Q9UL45-2	0.448063	0.795942	0.93518	0.604088	0.242924	0.152465	0.318671	0.0750521	0.0370546	FALSE
BLVRA	C9J1E1	-2.07912	-1.53135	-1.821	0.0485793	0.159731	0.0807714	0.0055157	0.0376066	0.0143462	FALSE
BLVRA	P53004	-1.6881	-1.17361	-1.49841	0.278531	0.453066	0.306246	0.077143	0.216486	0.115627	FALSE
BLVRB	P30043;A0A2R8YEP4;M0R192;A0A2R8Y7Y9;M0QZL1	0.667543	1.1335	1.34562	0.669025	0.365681	0.254387	0.391258	0.147875	0.0850854	FALSE
BLZF1	Q9H2G9;Q5T532;Q9H2G9-2;Q5T534	-0.390671	0.553481	0.239518	0.602531	0.383619	0.73929	0.317351	0.160256	0.538715	FALSE
BMF	Q96LC9;Q96LC9-3;Q96LC9-2	-0.952405	-1.22817	-1.12312	0.548047	0.373323	0.414165	0.266321	0.15321	0.190791	FALSE
BMP2K	Q9NSY1;H0Y9P1;Q9NSY1-2;Q9NSY1-3;K4DI97;Q5H9B9	-0.957117	-0.764721	-1.31938	0.40359	0.493568	0.18134	0.150674	0.24981	0.0486035	FALSE
BMP6	P22004;P22003-2;P22003;H0Y4B5;B1AL00;P18075	0.0178582	0.669065	0.579484	0.994793	0.777289	0.806077	0.988227	0.580381	0.632096	FALSE
BMPR2	Q13873;Q13873-2;A0A1W2PPB5	0.42658	1.20679	1.55702	0.780013	0.25152	0.118461	0.536223	0.0793177	0.0252889	FALSE
BMS1	Q14692	0.635966	0.375388	0.464035	0.330006	0.58255	0.465265	0.105515	0.335502	0.234711	FALSE
BNIP1	Q12981;Q12981-1;Q12981-2;Q12981-3	-0.2511	0.397385	0.079252	0.810513	0.635127	0.935199	0.589233	0.394684	0.864445	FALSE
BNIP2	J3KN59;Q12982-2;Q12982	0.0757338	-0.14787	-0.725042	0.964685	0.916445	0.49609	0.907249	0.819254	0.263791	FALSE
BOD1L1	Q8NFC6;F8WDD0	0.855944	0.312621	0.614765	0.0229072	0.483946	0.109828	0.00199588	0.241594	0.0225513	FALSE
BOLA1	Q9Y3E2	0.224126	-0.641562	-0.249876	0.851714	0.459668	0.806787	0.670915	0.221991	0.633389	FALSE
BOLA2	Q9H3K6;A0A087WZT3;H3BV85;Q9H3K6-2;H3BTW0;A0A0B4J295;H3BPT9	-0.38042	-0.106721	-0.123475	0.771101	0.93366	0.918742	0.522234	0.856587	0.834434	FALSE
BOLA3	Q53S33	1.29413	1.26861	1.22732	0.178112	0.172803	0.182809	0.0385851	0.0426034	0.0492905	FALSE
BOP1	Q14137;Q14137-2;A0A075B729	-0.384907	-0.787084	-0.865181	0.653779	0.234185	0.179829	0.372371	0.0706257	0.047934	FALSE
BORCS5	G3V1P3;Q969J3;Q969J3-2	0.25715	-0.313968	0.0477813	0.807658	0.724659	0.964588	0.584933	0.505093	0.919096	FALSE
BORCS6	Q96GS4	0.113519	-0.448649	-0.0183506	0.908812	0.538043	0.984031	0.788054	0.290154	0.965287	FALSE
BORCS7-ASMT	A0A0B4J1R7;Q96B45	-0.715087	-1.20994	-1.03426	0.254009	0.0266878	0.0565608	0.0663776	0.00220765	0.00827755	FALSE
BORCS8	Q96FH0;Q96FH0-2;K7ENY0	-0.94878	-0.768456	-0.50849	0.149846	0.242924	0.466	0.0291384	0.0750192	0.23551	FALSE
BPGM	P07738;C9JH23	0.00294894	-0.424496	-0.306362	0.998749	0.838991	0.880099	0.997695	0.677434	0.763901	FALSE
BPHL	Q86WA6-2;Q86WA6;Q49AI2;B4DML3;H7C0M3	-0.204209	-0.0079828	-0.0026988	0.892826	0.996185	0.998348	0.750445	0.990079	0.996643	FALSE
BPI	A0A2R8YDF1;P17213;H0Y738;A0A0D9SFX6	-2.62122	-1.73524	-2.42165	0.331924	0.53114	0.338031	0.106435	0.282891	0.13531	FALSE
BPNT1	O95861;O95861-4;O95861-2;A6NF51;F8VVW8;F8W1J0;F8VZG4	0.806559	0.0312267	0.942667	0.498132	0.983405	0.365534	0.222481	0.962203	0.154099	FALSE
BPNT2	Q9NX62;H0YBS3;H0YB38	0.453565	1.86377	1.36104	0.774126	0.0719633	0.203142	0.529243	0.0104959	0.0586848	FALSE
BPTF	Q12830;Q12830-4;Q12830-2;F5GXF5	0.672812	0.26742	0.04302	0.0684639	0.538531	0.935502	0.00883931	0.290692	0.865696	FALSE
BRAF	H7C560;A0A2R8Y8E0;P15056;A0A2U3TZI2;A0A2R8YDP5;A0A2R8Y492;A0A2R8Y679;H7C4S5;A0A2R8Y467;H7C5K3;A0A2R8YES9	-0.630183	-0.258997	0.146515	0.287798	0.693791	0.834377	0.0816814	0.467297	0.681094	FALSE
BRAP	J3KNN7;Q7Z569;Q7Z569-2	0.148816	-0.342445	-0.0662943	0.880002	0.654455	0.941309	0.726423	0.421712	0.876263	FALSE
BRAT1	Q6PJG6;Q6PJG6-3;Q6PJG6-2;F8WDN5	-0.0135915	-0.894001	-1.05183	0.991268	0.173054	0.0940537	0.975565	0.0426879	0.0177185	FALSE
BRAWNIN	Q69YU5	2.4749	2.11784	2.52387	0.0430985	0.085724	0.0329738	0.0045858	0.0137431	0.00361707	FALSE
BRCA1	P38398-4;P38398;P38398-8;P38398-7;Q5YLB2;A0A0U1RRA9;P38398-5;E7EUM2;B7ZA85;P38398-3;P38398-6;E7EWN5;A0A494C182;E9PH68;H0Y8B8;Q3B891;H0Y881;A0A0A0MSN1;A0A2R8Y7V5;E7EQW4;H0Y8D8;E7ENB7;C9IZW4;A0A2R8Y587;H0Y850;K7EPC7	0.612758	0.276957	-0.550465	0.804847	0.909223	0.796053	0.579809	0.802828	0.618583	FALSE
BRCC3	P46736;P46736-2;H9KVA9;P46736-3;A0A0D9SF50;A0A087WZR3;P46736-4;P46736-5;X6RJS7;A0A0A0MS96	-0.359487	-1.23401	-0.999082	0.581769	0.00931801	0.0351736	0.297633	0.00049994	0.0040425	FALSE
BRD1	O95696-2;O95696;J3KQ61	0.080938	-0.417747	-0.626638	0.917996	0.435183	0.199687	0.804807	0.201975	0.0572407	FALSE
BRD2	P25440-2;P25440;A0A0G2JK44;H0Y6K2;A0A140T9E9;P25440-3;A0A140T9V2;A0A0G2JHL0;U3KQA6;A0A140T9F7;A0A0G2JHN8;A0A140T9I1;E9PIQ3;H0YDJ7;A0A140T9X8;H0Y799;U3KPW0;E9PKQ9;REV__A0A0G2JHN8;REV__P25440-4;REV__A0A140T9I1	-0.801337	-0.770046	-0.740512	0.121638	0.130512	0.139903	0.0209661	0.026814	0.0327395	FALSE
BRD3	Q15059;Q15059-2;A9J571	1.36543	0.231991	0.376735	0.0105595	0.757851	0.566968	0.00068724	0.550411	0.332718	FALSE
BRD4	O60885;O60885-2;O60885-3;M0QZD9;M0QYW0;M0R0H4	-0.0618679	-0.895091	-0.508852	0.926464	0.0249805	0.233104	0.825968	0.0020073	0.0732202	FALSE
BRD7	Q9NPI1;Q9NPI1-2;I3L4V5;I3L0Y7	0.368386	0.20796	-0.089921	0.434578	0.670659	0.865268	0.172339	0.439564	0.735981	FALSE
BRD8	Q9H0E9-2;H7C179;H7C127;Q9H0E9-4;H7C128;B5MCW3;Q9H0E9;Q9H0E9-3;H0YAH7;F8WBH2;H7C2P4;C9JV05;H0YA84;F8WDX5;D6RID0;F8WCS7	-0.42808	-0.602316	-0.433408	0.39414	0.166347	0.341321	0.144033	0.0401967	0.137469	FALSE
BRD9	Q9H8M2;Q9H8M2-3;Q9H8M2-6;Q9H8M2-1;Q9H8M2-2;H0YBR9;H0YAW8;H0YBF1;Q9H8M2-4;C9JBY0	-0.311911	-0.711205	-0.544823	0.681633	0.212861	0.355525	0.406802	0.0600502	0.14693	FALSE
BRF1	Q92994;Q92994-5;Q92994-7;Q92994-8;Q92994-9;Q92994-3;F8VS45;F8VWT8;H0YIV6;Q3SYD7;A3KN61;Q92994-6;Q92994-4;F6VUY7;Q92994-2	4.32643	3.34659	3.28924	5.23e-05	0.00286906	0.00290641	8.91e-07	9.39e-05	0.00011737	FALSE
BRF2	Q9HAW0-2;Q9HAW0;E5RGF6;E5RGX1	NA	3.11927	NA	NA	0.00501689	NA	NA	0.0002068	NA	FALSE
BRI3BP	Q8WY22;A0A5F9ZHY7;REV__Q96PE2	2.29403	2.07896	1.98418	0.29497	0.213713	0.339698	0.0860124	0.0604952	0.136557	FALSE
BRIX1	Q8TDN6	0.66021	0.66031	0.927682	0.501438	0.462959	0.258358	0.226061	0.224595	0.0874658	FALSE
BRK1	Q8WUW1;Q8WUW1-2	-0.638145	-1.50074	-0.841942	0.447275	0.0267917	0.244255	0.183279	0.00223925	0.0790444	FALSE
BRMS1	E9PJF5;G5E9I4;Q9HCU9;H0YCF7;E9PPD1;REV__H0Y5F2;REV__H7BXQ2;REV__Q5SNV9;REV__Q5SNV9-2	0.249823	-0.295301	-0.135085	0.826565	0.757926	0.892477	0.615859	0.55097	0.784728	FALSE
BRMS1L	Q5PSV4;Q5PSV4-2;H0YHD0	-0.956968	-0.805446	-0.722926	0.386918	0.447638	0.495396	0.139434	0.212433	0.262379	FALSE
BROX	Q5VW32;Q5VW32-2;F5GXQ0;Q5VW33	-0.313853	-0.398629	-0.723123	0.835074	0.753814	0.505022	0.632794	0.544072	0.272348	FALSE
BRPF1	P55201-3;P55201;P55201-2;A0A5F9ZH11;P55201-4;A0A5F9ZHW9;A0A5F9ZHX4;C9JHC0;C9JDK5	1.38637	1.12887	0.971902	0.00040589	0.00638795	0.0179654	1.1e-05	0.00028584	0.00154825	FALSE
BRPF3	Q9ULD4;E9PI60;Q9ULD4-3;Q9ULD4-2;H0Y7I6;F6XDC4;E9PSF3;H0Y7B4;E9PJ12;A8WI62;A8WI61	NA	NA	NA	NA	NA	NA	NA	NA	NA	FALSE
BSDC1	Q9NW68;Q9NW68-7;Q9NW68-3;Q9NW68-8;Q9NW68-2;Q9NW68-9;Q9NW68-5;E9PS77;F8W6C6;E9PNA9;Q9NW68-6	-0.417959	0.231216	0.239214	0.578621	0.765087	0.746753	0.294888	0.56149	0.547767	FALSE
BSG	A0A087X2B5;P35613-2;P35613;P35613-4;I3L192;A0A087WUV8;P35613-3;R4GMX5;R4GN83;A0A2R8YDZ0	-0.258035	0.445385	0.21296	0.850063	0.687609	0.858965	0.666908	0.457539	0.721747	FALSE
BSPRY	Q5W0U4;Q5W0U4-2	-0.938766	-0.131559	-3.33599	0.66725	0.956551	0.0319084	0.389084	0.902252	0.00345828	FALSE
BST1	A6NC48;Q10588;H0Y984;Q10588-2;H0Y8G4;H0Y9Q9	-2.86052	-0.938367	-2.10745	0.0735497	0.624836	0.191622	0.00979692	0.383909	0.0535192	FALSE
BST2	Q10589-2;Q10589	0.649467	1.14563	0.774277	0.652221	0.315861	0.51638	0.369979	0.115886	0.2858	FALSE
BTAF1	O14981;A0A0A0MTH9;O14981-2	-0.180207	0.0278788	-0.165892	0.790694	0.968011	0.771708	0.55496	0.926719	0.583792	FALSE
BTBD1	Q9H0C5;Q9H0C5-2	0.857034	1.19467	NA	0.431616	0.404729	NA	0.170253	0.176231	NA	FALSE
BTBD2	Q9BX70;K7ENV9;K7EMW9;Q9BX70-2	NA	1.619	2.00395	NA	0.00053057	0.0114189	NA	8.65e-06	0.00082057	FALSE
BTD	P43251-4;P43251;P43251-3;P43251-2;A0A5F9ZH80;C9JSN9;A0A5F9ZH15	-0.0150918	-0.171888	-0.0317976	0.994567	0.935818	0.987598	0.98774	0.861109	0.974172	FALSE
BTD	A0A5F9ZHF5;A0A5F9ZH97;A0A5F9ZHE9;A0A5F9ZHR1;A0A2R8Y5J9	-4.90085	-3.54179	-4.51825	0.0216677	0.119021	0.0345942	0.0018293	0.0228851	0.00392661	FALSE
BTF3	P20290;H0Y9Y1	2.04525	1.12018	0.818474	0.0148129	0.226126	0.398047	0.00107161	0.0664868	0.178473	FALSE
BTF3L4	Q96K17;E9PL10;Q96K17-3;Q96K17-2	1.03837	0.129834	0.644463	0.206134	0.910048	0.442894	0.0483291	0.806167	0.216269	FALSE
BTK	Q06187;Q06187-2;U3NG26;Q5JY90;F8W9W0;B7ZKW7;F8VP57;J3KR66;C9JXA2;B7ZKJ3;P54762-5;P54756-3;P29320;P54753;P54756-2;Q9UF33-3;P54756;Q9UF33-2	-0.644548	-1.55128	-0.688295	0.337765	0.00525865	0.259001	0.109938	0.00021745	0.0880918	FALSE
BTLA	Q7Z6A9-2;Q7Z6A9	1.03131	0.195002	1.16439	0.626558	0.93366	0.514311	0.341691	0.856926	0.283054	FALSE
BTN2A1	Q7KYR7;Q7KYR7-5;Q7KYR7-3;Q7KYR7-1;Q7KYR7-6;Q7KYR7-4;Q8WVV5;H7BYC3;C9IY66;Q8WVV5-3;Q8WVV5-2;H7C542;C9JNC3;C9JAJ6;Q8WVV5-5;Q8WVV5-4	NA	NA	NA	NA	NA	NA	NA	NA	NA	FALSE
BTN3A1	O00481;O00481-4;O00481-2;O00481-3	3.45047	1.68048	2.51283	0.00163473	0.160476	0.0226454	6.32e-05	0.0380132	0.00212258	FALSE
BTN3A2	P78410-3;P78410-2;P78410;E9PRR1;S4R3N0	-0.631469	-1.69701	-0.645996	0.903101	0.677077	0.884714	0.776143	0.44585	0.771045	FALSE
BTN3A3	O00478;O00478-2;C9JZT5;C9JUV8;C9JQT8;C9J877;C9JNZ3;E9PRX1;E7EPR2;C9JVU4;C9J3Q8;E9PJE9;E9PFB8	0.981463	0.758184	0.925501	0.331648	0.451788	0.326287	0.10626	0.21535	0.127602	FALSE
BUB1B	O60566-3;O60566;O60566-2	2.50993	2.09392	1.60909	0.0498412	0.108268	0.224041	0.00568486	0.0199983	0.0692256	FALSE
BUB3	O43684;O43684-2;J3QT28;J3QSX4	0.891649	-0.0261278	0.768347	0.0155259	0.966597	0.0381727	0.00114085	0.924241	0.00458263	FALSE
BUD13	Q9BRD0;Q9BRD0-2;H7C462	0.969466	0.382268	0.65985	0.107248	0.58262	0.275884	0.0173861	0.336407	0.0973134	FALSE
BUD23	O43709;O43709-3;H7C0G4;H7C170;F8VZ18;F8WD87;B3KR83;F8WD67;E9PCQ7;F2Z3D9;O43709-2	-0.408692	-0.235317	-0.363675	0.755557	0.852712	0.7468	0.499543	0.697515	0.547934	FALSE
BUD31	P41223;P41223-2;C9JCD9;F8WCN7	-0.305249	-0.677831	-0.117282	0.700615	0.256406	0.876876	0.425363	0.0821303	0.758915	FALSE
BYSL	Q13895;F8WBL2;H7BY94	-0.665636	-0.429865	-0.76971	0.542222	0.693323	0.417144	0.260306	0.466434	0.193502	FALSE
BZW1	Q7L1Q6;Q7L1Q6-2;Q7L1Q6-4;Q7L1Q6-3;C9IZ80;C9JFN4;C9J188;C9JWF5;H0Y503;C9JV57	0.372605	-0.0247683	0.373427	0.510283	0.973893	0.458539	0.233586	0.937083	0.229574	FALSE
BZW2	Q9Y6E2;E7ETZ4;B5MCH7;Q75MG1;B5MCE7;E9PFD4;E7EMS9;C9JF98;Q9Y6E2-2;E9PFE3;F8WDX8	0.679304	0.0237566	-0.0377226	0.399574	0.981896	0.974662	0.147655	0.959408	0.935557	FALSE
C11orf54	Q9H0W9-2;Q9H0W9;A0A087WT99;Q9H0W9-3;Q9H0W9-4;E9PQS1;E9PPB5;E9PJU8;E9PIP1;E9PSC3;E9PLC5;E9PLB3;E9PR95	-0.148117	0.245733	0.634121	0.911269	0.83075	0.496349	0.793375	0.66473	0.264208	FALSE
C11orf68	Q9H3H3-3;Q9H3H3;Q9H3H3-1	-1.65594	-1.71254	-1.3817	0.0152218	0.0121097	0.0455115	0.00110923	0.00073612	0.005957	FALSE
C11orf96	A0A087WW59;Q7Z7L8	NA	NA	NA	NA	NA	NA	NA	NA	NA	FALSE
C11orf98	E9PRG8;E9PLD3;A0A494BXY3	1.55547	0.112175	1.0697	0.0746829	0.931816	0.231747	0.0099873	0.850254	0.0726114	FALSE
C12orf29	Q8N999;Q8N999-3;G3V1X7;Q8N999-2	0.105662	0.0915584	0.403144	0.924722	0.929279	0.616883	0.821202	0.844182	0.387456	FALSE
C12orf4	Q9NQ89;F5GXX6;F5H744;F5H271;H0YGS6	-1.74413	-0.276484	-0.499405	0.634517	0.945738	0.894096	0.349215	0.88143	0.787541	FALSE
C12orf45	Q8N5I9;A0A087WT30;J3KN91;A0A1B0GW16	1.50385	1.89003	1.82627	0.347045	0.187474	0.198525	0.115315	0.0488617	0.0566731	FALSE
C12orf57	Q99622;U3KQ85;U3KQ07;F5GXW5	0.0129132	-0.123262	-0.517805	0.994169	0.933516	0.669943	0.98485	0.856068	0.44657	FALSE
C12orf65	Q9H3J6;F5GWJ6;F5H4X5;Q9H3J6-2	NA	NA	NA	NA	NA	NA	NA	NA	NA	FALSE
C14orf119	Q9NWQ9	NA	NA	NA	NA	NA	NA	NA	NA	NA	FALSE
C15orf38-AP3S2	A0A0A6YYH1;Q7Z6K5-2;Q7Z6K5;H0YMP5;H0YL85;H0YL03	1.59395	0.83304	0.508578	0.282963	0.5988	0.76438	0.0793789	0.354234	0.571782	FALSE
C15orf39	Q6ZRI6;Q6ZRI6-2;H3BMJ2;Q6ZRI6-3;H3BN41;H3BRS2;H3BT66	0.405291	0.72665	0.278289	0.675791	0.344206	0.757127	0.399908	0.134162	0.561281	FALSE
C15orf40	Q8WUR7;H3BMR1;Q8WUR7-2;Q8WUR7-3;H0YAC3;H0Y996;H3BQZ5	-0.395385	-1.12923	-0.413501	0.68045	0.103086	0.612709	0.404856	0.0185468	0.382581	FALSE
C16orf54	Q6UWD8	NA	NA	NA	NA	NA	NA	NA	NA	NA	FALSE
C16orf70	Q9BSU1;H3BSG0;H3BS58;Q9BSU1-2;H3BRA5	-0.0131232	-0.164472	-0.509726	0.989425	0.816519	0.356552	0.970355	0.639419	0.148157	FALSE
C17orf49	F8W1H0	1.30343	0.743614	0.926355	0.285083	0.56191	0.427045	0.0804254	0.314233	0.202622	FALSE
C17orf75	Q9HAS0;J9JIC5;J3KRR1;K7EII1;K7ERX0;J3QKQ1;K7EIQ2	1.04673	1.51535	1.29072	0.092578	0.00902118	0.0261678	0.0138225	0.00046953	0.00261266	FALSE
C17orf80	I3L072;Q9BSJ5-2;Q9BSJ5-3;Q9BSJ5;J3KTJ7;J3KT60	0.2301	0.331606	0.84133	0.856492	0.754469	0.324147	0.679879	0.545176	0.126346	FALSE
C18orf21	Q32NC0-2;Q32NC0;L7N2F3;K7EM84	-0.533225	-1.01473	-1.22405	0.780013	0.483946	0.36866	0.536309	0.241347	0.157257	FALSE
C18orf25	Q96B23-2;A0A087WVF1;K7EQH1	-0.868992	-0.708713	-0.636903	0.231431	0.317158	0.369276	0.0573764	0.116821	0.158005	FALSE
C18orf32	Q8TCD1	2.83228	2.62749	2.45163	0.00538833	0.011916	0.0176274	0.00029307	0.00071969	0.00150754	FALSE
C19orf12	K7EPS8;Q9NSK7-3;Q9NSK7-4;F8W6J3;Q9NSK7-2	-1.48854	-1.41622	-0.931904	0.125199	0.137256	0.356552	0.0220317	0.0289515	0.148114	FALSE
C19orf25	Q9UFG5;E7EP72;K7EK56;Q9UFG5-2;K7ER12;K7EQW1;A0A087WUU5;K7ELZ1	0.925308	1.02663	1.45282	0.116665	0.0709385	0.00633089	0.0196983	0.0102553	0.00035181	TRUE
C19orf47	Q8N9M1-2;Q8N9M1;Q8N9M1-3;J3QS80;A0A2R8Y6U9;J3QKZ5;J3QS16;J9JIE4;J3QKY6	0.274846	0.147563	0.524919	0.763852	0.868167	0.437424	0.511251	0.724341	0.212132	FALSE
C19orf53	Q9UNZ5;K7ESE5;A0A0A0MQS3;K7EN09;K7EIU1	1.52669	1.65974	1.87314	0.0486457	0.0299975	0.010923	0.00553566	0.00267262	0.00076131	FALSE
C1D	J3KPZ4;Q13901	0.513287	-0.342203	0.128403	0.528038	0.666111	0.883335	0.246884	0.434391	0.769052	FALSE
C1GALT1	Q9NS00;Q9NS00-2;C9K0C8	-0.0308259	0.128518	-0.0100717	0.987142	0.929171	0.99377	0.962075	0.842914	0.987605	FALSE
C1GALT1C1	Q96EU7	0.218797	-0.0406593	-0.239221	0.882729	0.978387	0.850438	0.733372	0.949173	0.708194	FALSE
C1orf109	V9GYQ8;Q9NX04;V9GYT8;V9GYI2;V9GY35;V9GYN4;Q9NX04-2;A0A087WUX7	-1.93941	-1.23515	-0.648862	0.00038048	0.0265823	0.262229	1.02e-05	0.00218692	0.0898917	FALSE
C1orf122	Q6ZSJ8;Q6ZSJ8-2	0.761991	0.845493	0.98557	0.191827	0.125515	0.0606288	0.0431534	0.0249197	0.00919946	FALSE
C1orf131	Q8NDD1;Q8NDD1-5;Q8NDD1-6;Q5TBI2;Q5TBH9;Q8NDD1-7	NA	NA	NA	NA	NA	NA	NA	NA	NA	FALSE
C1orf174	Q8IYL3	1.18822	-0.13777	0.741423	0.26358	0.921281	0.479258	0.0701488	0.829784	0.248443	FALSE
C1orf198	Q9H425-3;Q9H425;Q9H425-2;E5RI90;E5RFY9	-1.48835	-1.07123	-1.75441	0.436031	0.56877	0.294135	0.173261	0.321259	0.107487	FALSE
C1orf43	X6R6S3;Q9BWL3;A0A1W2PQP6;Q9BWL3-5;Q9BWL3-3;Q9BWL3-4;Q9BWL3-2;A0A3B3IS96;A0A1W2PQS0;X6R6F3	NA	NA	NA	NA	NA	NA	NA	NA	NA	FALSE
C1orf50	Q9BV19;R4GMT4;B4DSR2	0.125653	-0.108688	0.493244	0.899496	0.903422	0.466266	0.767451	0.792944	0.235706	FALSE
C1orf52	Q8N6N3;Q8N6N3-2;Q8N6N3-3	-0.748207	-1.13137	-1.11734	0.259062	0.0522041	0.0503926	0.0683993	0.00641995	0.00697102	FALSE
C1QA	X6RLJ0;P02745	0.32835	0.277006	0.942001	0.906547	0.914521	0.656029	0.783506	0.81646	0.431586	FALSE
C1QB	D6R934;P02746;A0A0A0MSV6;D6RGJ1	-1.58909	-0.0418612	0.0369301	0.514046	0.989807	0.989249	0.236427	0.974992	0.977942	FALSE
C1QBP	Q07021;I3L3Q7;I3L3B0	0.120067	0.257451	0.186924	0.95072	0.8749	0.90549	0.877424	0.7408	0.810207	FALSE
C1QC	P02747	-0.482024	-0.0252411	-0.0315391	0.880281	0.994435	0.99098	0.728591	0.985492	0.981867	FALSE
C1R	A0A3B3ISR2;B4DPQ0;P00736;F5H2D0;A0A3B3ITU4;F5H1V0;F5H6Y3;F5H3N3	-1.57874	-1.14554	-1.27316	0.424743	0.559442	0.493788	0.164575	0.311236	0.260776	FALSE
C1S	A0A087X232;P09871;F8WCZ6;H0Y5D1;F5H7T4;B5MCV4;C9JMA2	0.280164	0.931157	0.59337	0.916216	0.642001	0.779194	0.802279	0.404286	0.594976	FALSE
C20orf27	Q9GZN8;Q9GZN8-2;H7BYU9	-1.56743	-1.53414	-1.57515	0.152058	0.147791	0.128104	0.0298495	0.032851	0.0286432	FALSE
C2CD2L	O14523-2;O14523;E9PK05	0.319675	1.26544	0.787961	0.785941	0.101943	0.344128	0.54574	0.0181221	0.139288	FALSE
C2CD3	Q4AC94;Q4AC94-1;Q4AC94-3;Q4AC94-2;Q4AC94-4;H7BZB4;H7C288;F5H0U2;H0YG44	NA	NA	NA	NA	NA	NA	NA	NA	NA	FALSE
C2CD5	Q86YS7-3;Q86YS7;Q86YS7-2;Q86YS7-4;Q86YS7-5;H0YFC4;H0YFE9;H0YGU7	-0.389253	-0.507283	-0.349726	0.516869	0.332382	0.519307	0.238271	0.126814	0.289125	FALSE
C2orf42	Q9NWW7;C9JZF3;C9JJF4	-0.292835	-0.576504	-0.491938	0.842747	0.620513	0.662759	0.648486	0.379059	0.439605	FALSE
C2orf49	Q9BVC5;C9J4K0;Q9BVC5-2	-0.38496	-0.224512	-0.633705	0.774747	0.861931	0.534884	0.530355	0.714303	0.302489	FALSE
C2orf69	Q8N8R5	0.438049	0.189844	0.269128	0.587958	0.820654	0.725044	0.303998	0.647338	0.517171	FALSE
C2orf76	Q3KRA6;C9JTA8	NA	3.67068	3.10396	NA	0.0136832	0.00239952	NA	0.0008996	9.17e-05	FALSE
C2orf88	Q9BSF0;H7BZ15;C9JS57	-0.403556	0.831059	0.0282819	0.739606	0.357871	0.982615	0.477297	0.142857	0.959925	FALSE
C3	P01024;M0QYC8;M0QXZ3;M0R1Q1	-1.6632	-1.01092	-1.0514	0.298927	0.545492	0.510603	0.0880651	0.29694	0.278176	FALSE
C3orf38	Q5JPI3;Q5JPI3-2;E9PFZ1	1.72315	1.71114	1.69311	0.00144532	0.00169925	0.00163939	5.44e-05	4.68e-05	5.66e-05	FALSE
C4A	A0A0G2JPR0;A0A140TA49;A0A3B3ISD7	NA	NA	NA	NA	NA	NA	NA	NA	NA	FALSE
C4B	P0C0L5;F5GXS0;A0A0G2JL54;A0A3B3ISA6	-1.38795	-0.0426339	-0.496895	0.634624	0.990195	0.865268	0.349647	0.97702	0.737163	FALSE
C4BPA	P04003;A6PVY5;F2Z2V7	-1.8529	-0.697695	-1.39506	0.377161	0.770367	0.49035	0.133801	0.570188	0.25737	FALSE
C4BPB	P20851-2;P20851	NA	NA	NA	NA	NA	NA	NA	NA	NA	FALSE
C4orf33	D6RIS3;D6RD26;D6RIT3;Q8N1A6	NA	NA	NA	NA	NA	NA	NA	NA	NA	FALSE
C5	P01031	-1.03246	-0.342127	-0.853169	0.687403	0.900897	0.709349	0.412442	0.785482	0.497905	FALSE
C5AR1	P21730	-0.849597	-0.273157	-1.14106	0.739748	0.916516	0.575192	0.477799	0.819534	0.3417	FALSE
C5orf22	Q49AR2;B4DR92;E5RHP8;Q49AR2-3;E5RFG1	1.05759	0.816996	1.00305	0.203569	0.327942	0.204975	0.0472866	0.123716	0.0595132	FALSE
C5orf24	Q7Z6I8;Q7Z6I8-2;H0YAE0	6.00632	3.24947	3.74291	9.7e-08	0.0064741	0.00124028	7.57e-10	0.00029434	3.83e-05	FALSE
C5orf51	A6NDU8;A0A0C4DGW6	0.752607	0.537851	0.584912	0.16349	0.322087	0.266447	0.0337124	0.119617	0.0919193	FALSE
C6orf47	O95873	0.516718	1.89601	2.30358	0.844677	0.29525	0.096623	0.653329	0.104354	0.0183858	FALSE
C6orf89	Q6UWU4-2;Q6UWU4;Q6UWU4-3	NA	NA	NA	NA	NA	NA	NA	NA	NA	FALSE
C7orf25	Q9BPX7;Q9BPX7-2;C9K0L6;C9JF90	0.564967	0.771725	0.352797	0.391036	0.181544	0.588191	0.142167	0.0463924	0.355238	FALSE
C7orf26	Q96N11-2;Q96N11	2.0644	1.55917	1.68232	0.00283225	0.0311687	0.0160839	0.00012384	0.00284117	0.00133751	FALSE
C7orf50	C9JQV0;Q9BRJ6;H7C0T1;H7C2R9	-0.603846	-0.811072	-0.808541	0.50679	0.302303	0.297136	0.230303	0.108208	0.109573	FALSE
C8A	P07357	-0.291033	-0.333542	-0.450512	0.914849	0.892519	0.844005	0.800126	0.771204	0.695318	FALSE
C8orf33	A0A3B3IRR6;A0A3B3IT54;A0A3B3ITA3;Q9H7E9;Q9H7E9-2	0.854374	0.162313	-0.308491	0.391333	0.89715	0.779595	0.142335	0.779886	0.595553	FALSE
C8orf82	H0YF29;Q6P1X6;Q6P1X6-2;J3KNI2	0.673824	1.18173	1.04158	0.675669	0.354976	0.417214	0.399353	0.141266	0.193589	FALSE
C9	P02748	-1.64121	-1.50391	-0.662435	0.480888	0.492291	0.789058	0.209306	0.248457	0.609312	FALSE
C9orf16	Q9BUW7	NA	NA	NA	NA	NA	NA	NA	NA	NA	FALSE
C9orf40	Q8IXQ3	1.29535	-0.270782	-0.451071	0.353194	0.875959	0.771708	0.119159	0.742249	0.58385	FALSE
C9orf64	Q5T6V5;Q5T6V7;Q5T6V6	0.156544	0.158035	0.437121	0.863695	0.847681	0.504277	0.692151	0.689777	0.271301	FALSE
C9orf78	Q9NZ63	0.36696	-0.393968	-0.11173	0.65497	0.58499	0.893236	0.373984	0.339044	0.78563	FALSE
C9orf85	Q96MD7-1;F6X0R3;Q96MD7;E9PN32;Q96MD7-2	0.732187	-0.0027591	0.910965	0.408834	0.998544	0.351	0.154089	0.996429	0.143545	FALSE
CA1	E5RG43	NA	NA	NA	NA	NA	NA	NA	NA	NA	FALSE
CA1	P00915;E5RHP7;E5RH81;E5RFE7;H0YBE2;E5RGU8;E5RFL2;E5RJI8;E5RJF6;E5RII2;E5RG81;E5RHS7	0.735177	0.423493	0.0785785	0.81242	0.884326	0.98236	0.593737	0.758587	0.954482	FALSE
CA13	Q8N1Q1	-1.45819	-1.08597	-1.26996	0.268637	0.407598	0.312996	0.0724523	0.178809	0.119475	FALSE
CA2	P00918;E5RID5;E5RK37	-0.247277	-0.0544514	-0.176777	0.937269	0.986052	0.949658	0.85091	0.967022	0.893143	FALSE
CA3	P07451;E5RHI4	0.0868416	0.114925	0.110491	0.978898	0.963259	0.964723	0.93664	0.916139	0.919351	FALSE
CA4	P22748;K7EKY5;P22748-2;K7ENI8;K7EIH9	-1.66065	-0.506991	-1.1522	0.44317	0.840596	0.582034	0.178851	0.680064	0.349511	FALSE
CA5B	Q9Y2D0;C9JA11;C9IZP3;H7C4G3	-1.62694	-2.08678	-1.76195	0.0735497	0.0155427	0.0419943	0.00979416	0.00107457	0.00525757	FALSE
CA8	P35219	-1.39431	-1.32905	-1.76931	0.556621	0.545392	0.38022	0.273865	0.296814	0.166234	FALSE
CAAP1	Q9H8G2;Q9H8G2-2;A0A3B3ISJ3	0.0486095	0.242802	0.249102	0.961475	0.746083	0.728814	0.900786	0.533416	0.522579	FALSE
CAB39	Q9Y376;A0A087X0K1	-0.360395	-0.155946	0.502216	0.604417	0.838991	0.380657	0.319164	0.677562	0.166575	FALSE
CAB39L	Q9H9S4;B7ZBJ4;Q5TAW7;B7ZBJ5;B7ZBJ7;B7ZBJ6	1.8733	1.80672	2.27599	0.0248749	0.0322002	0.00517128	0.00220344	0.00298228	0.00026767	FALSE
CABIN1	A0A087WWW8;Q9Y6J0-2;Q9Y6J0;B5MEB3;C9JT60;C9J068	0.444641	-1.27521	-0.228743	0.542222	0.0328862	0.764136	0.260338	0.00311445	0.570793	FALSE
CACNA1A	O00555;A0A1C7CYY9;A0A1B0GTN7;A0A087WW63;A0A1B0GU81;A0A1B0GUS3;A0A1B0GTW2;K7EKF7;O00555-4;O00555-6;K7EQ95;O00555-5;A0A1B0GTI4;A0A590UJK2;B5TYJ1;A0A1B0GU74;A0A384DVW2;O00555-2;O00555-3;A0A1B0GUM7	-0.422673	-1.06594	-0.774487	0.625536	0.100929	0.253367	0.339306	0.0178265	0.0844942	FALSE
CACTIN	Q8WUQ7;Q8WUQ7-2;K7ENY9;K7EMQ0;K7EIU6;K7EQE3	0.962839	0.458783	0.84864	0.018259	0.323287	0.0384097	0.00144144	0.120546	0.00462713	FALSE
CACUL1	Q86Y37;Q86Y37-2;Q86Y37-4	NA	NA	NA	NA	NA	NA	NA	NA	NA	FALSE
CACYBP	Q9HB71;Q9HB71-3;Q9HB71-2;B2ZWH1	0.600054	0.0771379	-0.253866	0.528038	0.945738	0.799538	0.24669	0.881164	0.623007	FALSE
CAD	F8VPD4;P27708;H7C2E4;H7C3Z5	-0.0262407	0.134435	-0.354066	0.981555	0.869483	0.594927	0.946199	0.728842	0.363272	FALSE
CADM1	A0A087X1W8;A0A0A0MTJ8;X5DQS5;Q9BY67-5;Q9BY67;Q9BY67-4;Q9BY67-3;A0A087X0T8;Q9BY67-2;F5H8J9;F5H125;F5H0H5;H0YG94	-0.350615	-0.471613	-0.568009	0.919553	0.876365	0.843104	0.808096	0.74387	0.694022	FALSE
CADPS2	Q86UW7-3;Q86UW7-2;C9IYE1;Q86UW7;H7BYR4	0.909189	1.35147	0.998993	0.336016	0.102627	0.243381	0.108513	0.0183941	0.0784626	FALSE
CALCOCO1	Q9P1Z2-3;Q9P1Z2;Q9P1Z2-2;Q9P1Z2-4;F8VWP8;F8VPN1;F8VUB3;F8VZI3;F8W0X2;F8VRQ9;F8VXS2;F8VQE3;H3BRW8	-0.86332	-0.643162	-0.764149	0.290488	0.419949	0.316024	0.0832286	0.189158	0.121187	FALSE
CALCOCO2	Q13137-4;Q13137;Q13137-3;Q13137-5;Q13137-2;D6REB0;H0Y9G3;D6RF70;D6RJE7;I3L493;D6RBI4;D6RBF9;H0YBP4;I3L4E1	-0.596078	-0.783558	-0.62925	0.480661	0.286969	0.406171	0.208994	0.0992002	0.184596	FALSE
CALD1	Q05682-4;Q05682-5;E9PGZ1;C9J813	-1.80312	-1.062	-1.75225	0.417604	0.639433	0.384997	0.159434	0.399706	0.169601	FALSE
CALM3	P0DP25;P0DP24;P0DP23;E7EMB3;Q96HY3;G3V361;A0A590UJI2;A0A590UJC0;G3V226;M0QZ52;F8WBR5;G3V479	-0.230127	-0.616384	-0.554825	0.738204	0.214686	0.258962	0.475296	0.0609561	0.0879657	FALSE
CALR	K7EJB9	2.53258	1.02567	0.70103	0.308427	0.716718	0.810191	0.0934441	0.495122	0.63968	FALSE
CALR	P27797;K7EL50	0.555766	1.53509	1.06275	0.754184	0.218398	0.419297	0.497015	0.0627163	0.195106	FALSE
CALU	O43852-2;O43852-4;O43852-8;O43852-7	-0.553779	1.68224	1.00024	0.786057	0.231864	0.508754	0.546141	0.0693233	0.2765	FALSE
CALU	O43852;O43852-3;O43852-6;O43852-5;O43852-10;O43852-15;H0Y875;O43852-9;O43852-11;O43852-13;O43852-14;O43852-12	0.412713	1.75822	1.31942	0.78707	0.0797569	0.201809	0.549145	0.012275	0.0580114	FALSE
CAMK1	Q14012;H7C071;C9JES6;F8W6S9	-1.50097	-1.37894	-1.82505	0.275502	0.288107	0.136553	0.0757586	0.0998656	0.0312688	FALSE
CAMK1D	Q8IU85;A0A087WUR6	-0.006867	-0.613788	0.770921	0.996058	0.578276	0.441807	0.991192	0.331379	0.215505	FALSE
CAMK2D	H0Y9C2	NA	NA	NA	NA	NA	NA	NA	NA	NA	FALSE
CAMK2D	D6R938;Q13557;E9PF82;Q13557-6;Q13557-11;Q13557-8;Q13557-3;Q13557-4;E9PBG7;Q13557-10;Q13557-9;Q13557-5;H0Y9J2	0.877864	0.316366	1.78627	0.761536	0.91205	0.398047	0.506894	0.810801	0.178354	FALSE
CAMK2G	A0A2Q3DQE3;Q13555-8;Q13555-2;Q13555;Q13555-4;H0Y6G2;Q8WU40;H7BXS4;E9PBE8;E7EQE4;E7ETC9	0.444975	-0.127655	-0.516619	0.667655	0.909223	0.547413	0.38984	0.80349	0.314698	FALSE
CAMK4	Q16566	NA	-0.140817	0.890782	NA	0.948209	0.596191	NA	0.886155	0.364435	FALSE
CAMKK2	Q96RR4-3;Q96RR4-2;Q96RR4-7;Q96RR4;Q96RR4-5;Q96RR4-6;Q96RR4-4;F5GZ00;F5H4I7;F5H360	-0.47794	-0.649249	-1.17679	0.701511	0.528278	0.188961	0.426109	0.280402	0.052205	FALSE
CAMLG	P49069;D6RIW3	0.754505	1.13069	0.066664	0.344233	0.110343	0.947456	0.113563	0.0204968	0.887971	FALSE
CAMP	J3KNB4;P49913	0.769464	0.537952	0.463713	0.845242	0.881784	0.894096	0.655201	0.754221	0.787561	FALSE
CAMSAP1	Q5T5Y3-3;Q5T5Y3;Q5T5Y3-2	0.56274	0.289009	0.102943	0.241267	0.578496	0.862463	0.0608662	0.331884	0.728425	FALSE
CAMSAP2	Q08AD1-2;Q08AD1-3;Q08AD1;H0Y4Z1	NA	NA	NA	NA	NA	NA	NA	NA	NA	FALSE
CAMSAP3	Q9P1Y5-2;Q9P1Y5;H0YE13	2.31181	1.99738	1.66141	0.15029	0.111208	0.301897	0.0292644	0.020817	0.112557	FALSE
CAND1	Q86VP6;H0YH27;Q86VP6-3	0.187956	-0.104576	0.393773	0.750872	0.853448	0.35708	0.493742	0.700341	0.148518	FALSE
CAND2	O75155;A0A3B3ISC4;F8WBB8;C9JH00;Q96NL1	2.52059	2.14357	1.7853	0.0408782	0.0862038	0.160692	0.00423083	0.013865	0.0399196	FALSE
CANT1	Q8WVQ1-3;Q8WVQ1;K7EN15;Q8WVQ1-2;K7EIP9;K7EQT4;K7EMT2;K7EKT2;K7EKW6	-0.899903	0.137352	-0.325883	0.207391	0.887079	0.688295	0.0487681	0.761759	0.471101	FALSE
CANX	P27824;P27824-2;H0Y9Q7;D6RDP7;D6RB85;D6RGY2;D6RAU8;H0Y9H1;D6RAQ8;D6RHJ3;D6RD16	-0.247807	1.08876	0.285534	0.869234	0.278828	0.820976	0.701737	0.0948582	0.658051	FALSE
CAP1	Q01518;Q5T0R1;Q5T0R4;Q5T0R3;Q5T0R2;Q5T0R7;Q5T0R6;Q5T0R5;Q5T0S3;Q5T0R8	0.0985963	-0.766292	0.295375	0.940539	0.395809	0.775698	0.857473	0.168939	0.589128	FALSE
CAP1	Q01518-2;Q5T0R9	NA	NA	NA	NA	NA	NA	NA	NA	NA	FALSE
CAPG	P40121;P40121-2;E7ENU9;H7C0X8	-0.769023	-1.70952	-0.802619	0.620989	0.151096	0.546233	0.334883	0.0340587	0.313515	FALSE
CAPN1	P07384;E9PRM1;E9PJJ3;E9PMC6;E9PJA6;E9PSA6;E9PQB3;E9PL37;E9PIA9	0.217257	-0.327907	0.411476	0.812175	0.656942	0.545347	0.593343	0.425479	0.311946	FALSE
CAPN1	E9PLX0	NA	NA	NA	NA	NA	NA	NA	NA	NA	FALSE
CAPN15	O75808;A0A1B0GVE3;O75808-2;H3BR03	4.44436	3.82122	3.87323	1.33e-08	1.47e-08	1.15e-06	7.4e-11	1.53e-11	5.31e-09	FALSE
CAPN2	P17655;P17655-2;C9JWY7	-0.714989	-0.712413	-0.425627	0.70658	0.665382	0.810155	0.431877	0.433549	0.639545	FALSE
CAPN5	E7EV01;O15484;A0A3B3IRX8;E9PS73	NA	NA	NA	NA	NA	NA	NA	NA	NA	FALSE
CAPN7	Q9Y6W3;H7C1B7;F8WCZ1;F8WDQ3;H7C0F1	0.425205	0.473275	0.695631	0.558553	0.464617	0.238549	0.275931	0.225763	0.0762002	FALSE
CAPNS1	A0A0C4DGQ5;P04632;K7ELJ7;K7EKD8;A0A075B7C0;K7EIV0;K7EM73;U3KPR7;K7EMQ1;Q96L46	0.115495	0.226001	0.14615	0.924166	0.822992	0.884103	0.819122	0.651652	0.77028	FALSE
CAPRIN1	E9PLA9	NA	NA	NA	NA	NA	NA	NA	NA	NA	FALSE
CAPRIN1	Q14444;Q14444-2;G3V153	0.378502	0.200252	0.106576	0.674512	0.823877	0.90589	0.397406	0.653105	0.810922	FALSE
CAPZA1	P52907	-0.0853331	-0.981822	0.0671943	0.92765	0.0931033	0.935199	0.830849	0.0158215	0.863842	FALSE
CAPZA2	P47755;F8W9N7;A0A0D9SET8;C9JUG7;P47755-2;F8WED3	-0.467399	-0.892872	-0.583314	0.524552	0.139139	0.355525	0.243967	0.0294577	0.146937	FALSE
CAPZB	P47756-2;B1AK88	-0.672494	-1.33378	-1.02013	0.324817	0.0212672	0.0793595	0.102355	0.00161182	0.0139077	FALSE
CARD11	Q9BXL7;H7BY05;E2QRC0	-0.579062	-2.71869	-0.929245	0.772552	0.0367939	0.541055	0.524418	0.00369571	0.308199	FALSE
CARD16	Q5EG05-2;Q5EG05	0.939954	0.333355	0.754769	0.617294	0.869979	0.658417	0.331913	0.729724	0.434995	FALSE
CARD19	Q96LW7-2;Q96LW7	-0.666752	0.313091	0.728972	0.558553	0.793224	0.449606	0.275995	0.602243	0.221495	FALSE
CARD8	Q9Y2G2-5;Q9Y2G2-4;Q9Y2G2;Q9Y2G2-3;Q9Y2G2-2;E5RHJ3;E5RGG3;E5RFV9;E5RFI5;E5RIN1;E5RHZ3;E5RJG3;E5RGC9;H0YB90	-0.439737	-0.504665	-0.379453	0.677208	0.582615	0.686996	0.401318	0.336036	0.468551	FALSE
CARD9	Q9H257;Q9H257-2;Q9H257-3;A0A286YFD5	-0.0251997	-0.0738823	-0.56131	0.988186	0.957923	0.597974	0.967433	0.904816	0.366467	FALSE
CARHSP1	Q9Y2V2;H3BUY4;H3BPY5;H3BNU9;H3BTK3;I3L3X8;H3BSW7	2.12515	1.39235	1.96988	0.0482026	0.227337	0.0629133	0.00541441	0.0671888	0.00969068	FALSE
CARM1	Q86X55-1;Q86X55;Q86X55-2;K7EQA8;K7EK20;K7EPK1;K7EQB9	-0.596978	-0.007338	0.0456631	0.484429	0.995535	0.967377	0.212381	0.987676	0.923406	FALSE
CARMIL1	Q5VZK9;Q5VZK9-2;A0A0U1RQQ1;Q5VZK9-3;Q5VZK9-4;REV__Q9NP31-3;REV__Q9NP31-4;REV__Q9NP31;REV__Q9NP31-2	0.172226	0.939008	0.987072	0.92765	0.489432	0.450749	0.830951	0.246057	0.222769	FALSE
CARMIL2	Q6F5E8;Q6F5E8-2;R4GMZ7	-0.29055	-0.889526	-0.201143	0.78468	0.22433	0.830205	0.543596	0.0655784	0.674028	FALSE
CARNMT1	Q8N4J0;Q5T8V1;Q5T8U9	-0.221811	-0.0689749	-0.732073	0.889863	0.965024	0.513608	0.745958	0.919128	0.282197	FALSE
CARS1	P49589;P49589-2;B4DKY1;E9PRS8;C9JLN0	0.54066	1.12316	0.743396	0.924883	0.816875	0.876434	0.822467	0.64148	0.757841	FALSE
CARS1	P49589-3;E9PLP0	0.563601	1.02042	1.11717	0.508454	0.146413	0.0995085	0.231707	0.0320498	0.0192298	FALSE
CARS2	Q9HA77;H0YFF0;F5H579;A0A087WWV1;H0YFV1;F5H623	-0.203199	0.0141071	-0.227458	0.84617	0.989807	0.797508	0.658197	0.975508	0.620552	FALSE
CASC3	O15234;J3KSY7;K7EQ38;J3QSC4	1.85609	0.966511	1.44249	7.16e-06	0.0311687	0.0006257	9.26e-08	0.00285386	1.63e-05	FALSE
CASK	A0A2U3TZM4;O14936-3;O14936-4	NA	NA	NA	NA	NA	NA	NA	NA	NA	FALSE
CASKIN2	Q8WXE0;Q8WXE0-2;J3QRN1	5.63139	3.84799	4.62708	5.65e-13	6.84e-09	1.58e-09	6.72e-16	5.36e-12	1.64e-12	FALSE
CASP1	P29466-2;P29466;A0A1W2PRX7;Q5FBZ0	0.0357546	-0.48994	-0.169982	0.984362	0.678234	0.895482	0.955513	0.446789	0.7909	FALSE
CASP10	Q92851-4;Q92851-6;Q92851;Q92851-3	-0.424446	0.717355	0.596651	0.73305	0.457225	0.539065	0.466955	0.219666	0.306428	FALSE
CASP2	P42575;P42575-2;A0A087WYM1;C9JRR9;P42575-3	0.383006	-0.793647	-1.1766	0.779266	0.433476	0.204347	0.535044	0.200398	0.0591404	FALSE
CASP3	P42574;A8MVM1;C9JXR7	0.359205	0.872724	0.906879	0.823114	0.454893	0.423276	0.609702	0.218012	0.199349	FALSE
CASP4	P49662;P49662-4;E9PMT1;P49662-5;P49662-3;P51878-3;P51878-6;P51878-2;P51878;P51878-5;H0YD34;H7C0P5;Q6UXS9-3	0.311628	-0.341971	-0.169668	0.786873	0.727466	0.868329	0.548682	0.509682	0.74319	FALSE
CASP6	P55212;D6RHU3;P55212-2;D6RBM3	-0.144649	-0.231612	-0.726694	0.914849	0.845291	0.43017	0.800236	0.685636	0.206156	FALSE
CASP7	P55210;P55210-3;A0A5F9ZHZ6;A0A0A0MRL7;P55210-4;P55210-2	-0.468973	-0.365277	-0.0005729	0.618878	0.686028	0.999579	0.333173	0.455771	0.999053	FALSE
CASP8	Q14790-2;Q14790-4;Q14790;Q14790-9;Q14790-3;A0A0A0MS31;Q14790-8;Q14790-7;E7ETB7;H7C0E2;Q14790-5;E7EQ01;E7EVN1;C9JB29	-0.187202	-0.330719	-0.346605	0.826719	0.617239	0.586233	0.616258	0.375931	0.35311	FALSE
CASP9	P55211;F8VVS7;Q5JRU8;P55211-2;P55211-4;Q5JRU2;P55211-3;F8VWA5;H0Y3S8;H0Y6Y2;A0A087WX72	0.191097	-0.212492	-0.138244	0.880281	0.853447	0.900655	0.728321	0.700036	0.801621	FALSE
CASS4	Q9NQ75;Q9NQ75-2;Q9NQ75-3	-1.94215	-1.4672	-2.07495	0.314807	0.440571	0.238992	0.0971992	0.206952	0.0763883	FALSE
CAST	E7EQ12;D6RC54;D6RAA8	-0.520392	-0.327465	-0.572103	0.789017	0.857372	0.719728	0.552781	0.707057	0.51143	FALSE
CAST	A0A6Q8PGN6;H0Y9H6	2.74813	2.22883	2.49181	0.00144532	0.0133432	0.00450781	5.41e-05	0.00087377	0.00022148	FALSE
CAST	P20810-10;P20810-6;P20810-9;P20810-7;H0YA91;E9PSG1	0.48906	-0.156753	0.596275	0.59288	0.876365	0.440924	0.308845	0.743712	0.214785	FALSE
CASTOR2	A6NHX0;F2Z3I9;F2Z2C1;F8WD52;B7WPJ3;Q8WTX7	NA	NA	NA	NA	NA	NA	NA	NA	NA	FALSE
CASZ1	Q86V15;Q86V15-2	0.870552	1.38627	0.948474	0.116393	0.0076601	0.0687602	0.0196217	0.00037499	0.011142	FALSE
CAT	P04040;A0A3B3ITJ0	-0.640372	-1.09389	-1.368	0.733946	0.453594	0.319494	0.468601	0.216975	0.123724	FALSE
CAV1	E9PCT5;Q03135	3.24	3.25235	3.29819	0.0482026	0.0456939	0.0381727	0.00541524	0.0052036	0.00457975	FALSE
CAVIN1	Q6NZI2;Q6NZI2-2;Q6NZI2-3	-2.62353	-1.33298	-3.08566	0.268491	0.599974	0.146063	0.0722229	0.355554	0.034808	FALSE
CAVIN2	O95810	-1.7254	-1.47814	-1.88116	0.489202	0.534873	0.396591	0.216278	0.286345	0.177455	FALSE
CBFA2T3	O75081;O75081-4;H3BNI7	-0.0941804	-0.397953	-0.505586	0.969439	0.830273	0.769893	0.918503	0.664023	0.580758	FALSE
CBFB	Q13951;A0A494C0A9;H3BSC0;J3KRT0	-0.190272	-0.361277	-0.275406	0.893617	0.756986	0.815078	0.751911	0.548534	0.647822	FALSE
CBFB	Q13951-2;J3KTD8	-0.916269	-1.62964	-1.55256	0.127614	0.00269531	0.00366663	0.0226275	8.61e-05	0.00016666	FALSE
CBL	P22681;A0A1B0GW38;A0A0U1RQX8;A0A0U1RR39;A0A0U1RRJ5	-0.565803	-1.27811	-0.975073	0.58259	0.110497	0.237493	0.29887	0.0205542	0.07533	FALSE
CBLB	Q13191;A0A2R8Y8D8;A0A2R8Y5E1;Q13191-3;Q13191-2;A0A2R8YFD4;C9JU85;A0A2R8Y7I2;A0A2R8YDW4;A0A2R8Y875;C9K048;C9JRB3;A0A2R8Y582	1.29682	0.804274	1.15667	0.403377	0.69306	0.423276	0.150434	0.465392	0.199332	FALSE
CBLL1	Q75N03;Q75N03-2;C9J2P9;C9K074;F8WEM5	3.4413	2.45631	3.26133	1.77e-06	0.00111439	8.3e-06	1.96e-08	2.56e-05	6.54e-08	FALSE
CBR1	P16152;E9PQ63;A8MTM1;P16152-2	0.262535	0.598969	0.71834	0.869234	0.624836	0.5265	0.701739	0.383959	0.29562	FALSE
CBR3	O75828	0.712084	-0.0439988	0.732017	0.691166	0.982251	0.628421	0.415886	0.960313	0.401634	FALSE
CBR4	Q8N4T8;Q8N4T8-2;H0Y962;D6RAV8;D6RJF4;D6RGF2	0.818119	1.00205	1.13866	0.575691	0.431466	0.351965	0.292422	0.199017	0.144402	FALSE
CBSL	P0DN79;P35520;P35520-2;C9JMA6;H7C2H4;H7C1W6;H7C2W0	NA	NA	NA	NA	NA	NA	NA	NA	NA	FALSE
CBWD1	Q9BRT8;Q9BRT8-3;Q9BRT8-2;A0A087X140;F2Z2T4;A0A087WTC0;A0A087WZQ3;Q9BRT8-4;A0A087WVU7;A0A087WY70	0.377433	-0.0738233	-0.167878	0.698616	0.942686	0.858385	0.423227	0.87493	0.720503	FALSE
CBX1	P83916;J3KS05;B5MD17;K7ELA4;C9JWS9	-0.0369397	-0.566958	-0.319058	0.982087	0.580083	0.772492	0.949668	0.333263	0.585357	FALSE
CBX3	Q13185;S4R2Y4;C9JMM0;B8ZZ43	0.244038	-0.945444	-0.742629	0.771717	0.0902439	0.194331	0.523138	0.0149975	0.0546092	FALSE
CBX4	O00257;O00257-3;F8WCW6;I3L4F1	1.75427	1.10246	1.23533	0.015719	0.160136	0.102567	0.00117337	0.0377895	0.0201712	FALSE
CBX5	P45973;F8VNY3	0.0671815	-0.8197	-0.214106	0.959177	0.305515	0.831928	0.895006	0.110231	0.676335	FALSE
CBX6	B0QXZ6;O95503	NA	NA	NA	NA	NA	NA	NA	NA	NA	FALSE
CBX7	O95931;B0QYP3;B0QYP2	-0.498651	-0.675624	0.854748	0.764803	0.614427	0.492936	0.512898	0.373497	0.259827	FALSE
CBX8	Q9HC52;C9J6K3;C9JM54	0.371358	0.949852	0.265803	0.734117	0.225944	0.784939	0.468968	0.0663833	0.603735	FALSE
CC2D1A	Q6P1N0;K7EJY5	-0.0836977	-0.131141	0.123216	0.922144	0.862728	0.863913	0.815867	0.715414	0.731579	FALSE
CC2D1B	Q5T0F9-2;Q5T0F9;H7C1U3;H0Y517;Q5T0F9-3;Q5T0F9-4;Q5T0F9-5	-0.296457	-0.570962	-0.410186	0.641204	0.250667	0.428505	0.358651	0.0789997	0.204445	FALSE
CCAR1	Q8IX12-2;Q8IX12;A0A0C4DGG8;F5H2E6;F5H1H2;F5H3E1;H0YFJ7;F5H7M9;F5H1L3;F5H3I8	0.433195	-0.37081	-0.0430276	0.255191	0.31553	0.929165	0.0667708	0.115453	0.853608	FALSE
CCAR2	Q8N163;Q8N163-2;H0YB24;A0A087X2B6;E5RHJ4;E5RFJ3;H0YC69;H0YC58;E5RGU7;E5RHH8	0.114668	-0.641489	-0.0876909	0.899431	0.295032	0.911453	0.766469	0.104181	0.820332	FALSE
CCAR2	G3V119	-1.4362	-1.6596	-1.14159	0.0991568	0.046909	0.18567	0.0153939	0.00537257	0.0504812	FALSE
CCDC102A	Q96A19	-0.376097	0.249607	0.0710127	0.835074	0.879704	0.969971	0.632323	0.750721	0.927938	FALSE
CCDC115	Q96NT0;B8ZZ99;F8WCZ3;Q96NT0-2	-0.100498	0.859775	0.39401	0.922144	0.178818	0.586398	0.815803	0.0448561	0.353334	FALSE
CCDC117	Q8IWD4;Q8IWD4-4;Q8IWD4-3;Q8IWD4-2;F8WBN8;B0QYH3;B0QYH1	2.18352	1.80355	2.00573	0.00285085	0.0139536	0.00484711	0.00012532	0.0009283	0.0002407	FALSE
CCDC12	J3KR35;Q8WUD4;C9JUN5;S4R331	0.142526	-1.14437	-0.539863	0.880281	0.0550061	0.412623	0.728243	0.00704618	0.189453	FALSE
CCDC124	Q96CT7;M0R2F5	0.6984	0.556124	0.48896	0.358266	0.453228	0.508572	0.121881	0.216701	0.276334	FALSE
CCDC127	Q96BQ5;D6R9R2	1.62067	1.747	1.59135	0.0771601	0.0511419	0.0733075	0.0106058	0.00619197	0.0122693	FALSE
CCDC130	P13994;K7ELI4;K7ES43;K7EJZ6	-0.113036	-0.0707045	-0.0337449	0.897268	0.93135	0.969531	0.759664	0.848494	0.927118	FALSE
CCDC134	Q9H6E4;B0QY51	-0.798554	-0.551163	-0.947778	0.476336	0.622535	0.33511	0.205186	0.381512	0.133481	FALSE
CCDC137	Q6PK04;I3L0U5;I3L4F6	3.14098	2.20612	2.22671	3.02e-08	0.00010134	6.14e-05	1.87e-10	9.91e-07	8.31e-07	FALSE
CCDC174	Q6PII3;A0A0B4J1R8;A0A087WYA9	-0.316959	-1.72022	-1.36253	0.771032	0.0126908	0.0511347	0.521856	0.00081449	0.00709383	FALSE
CCDC186	Q7Z3E2;H0Y7V5;A0A0C4DFU7	0.556115	0.784571	0.913756	0.297251	0.0958825	0.0435801	0.0872329	0.0166383	0.0055477	FALSE
CCDC22	O60826	-0.432608	-0.369512	-0.27821	0.460465	0.512045	0.628421	0.194034	0.265869	0.401162	FALSE
CCDC25	Q86WR0;G3V121;B7Z2L8;Q0VGD4	0.709423	0.279583	0.752732	0.311211	0.725499	0.237388	0.094945	0.507171	0.075096	FALSE
CCDC28A	B4DUJ5;Q8IWP9	-1.55024	-1.50217	-1.74024	0.0300164	0.0258772	0.00755919	0.00283323	0.00210973	0.00044886	FALSE
CCDC32	H0YN78;Q9BV29;Q9BV29-2;H0YLN5;H0YM19;H0YLI5;H0YMC0;Q9BV29-3	3.85729	3.04418	2.94474	0.00334938	0.0275966	0.0297345	0.00014989	0.00234712	0.00312588	FALSE
CCDC43	Q96MW1;Q86WV7;Q96MW1-2;K7ER24	-0.323696	-0.394222	-0.498615	0.589071	0.445562	0.305296	0.304937	0.210285	0.115068	FALSE
CCDC47	Q96A33;A0A087WYW6;J3QR89	-0.0631668	0.724589	0.760405	0.960619	0.359659	0.322592	0.898607	0.143887	0.125358	FALSE
CCDC50	Q8IVM0-2	0.882611	0.119598	1.35929	0.311002	0.916569	0.0681123	0.0948403	0.820189	0.0109255	FALSE
CCDC51	Q96ER9;Q96ER9-2;C9JSW8;C9JPZ8	0.686158	0.893281	0.27053	0.514016	0.328986	0.809867	0.236346	0.124531	0.638689	FALSE
CCDC58	Q4VC31	-0.391585	-0.416117	-0.459229	0.809887	0.76714	0.731441	0.588305	0.565125	0.525615	FALSE
CCDC59	Q9P031;F8VNY5	-1.03708	-0.62966	-0.834007	0.261628	0.508998	0.344738	0.0694912	0.263462	0.139761	FALSE
CCDC6	Q16204	-0.0593215	-0.0666987	0.0814734	0.978736	0.968662	0.960845	0.935833	0.927849	0.911869	FALSE
CCDC61	Q9Y6R9;Q9Y6R9-2;M0QYL5;M0QY15	0.528805	0.782844	0.462182	0.632577	0.390989	0.637916	0.346978	0.165301	0.411645	FALSE
CCDC69	A6NI79;H0YBY5;H0YB32	-1.44797	-1.51982	-1.49129	0.159901	0.121685	0.120928	0.0323602	0.023683	0.0261497	FALSE
CCDC71L	Q8N9Z2	-0.395397	-0.0866215	-0.388975	0.764858	0.948209	0.727421	0.513642	0.886243	0.520528	FALSE
CCDC82	A0A2R8YE98;A0A2R8Y7C3;Q8N4S0;A0A2R8Y4L3;Q8N4S0-2;F5H777;E9PMD6	2.09915	0.687575	1.97376	3.78e-06	0.181776	2.24e-05	4.44e-08	0.0464755	2.15e-07	FALSE
CCDC86	Q9H6F5;Q9H6F5-2;H0YG79	0.417389	-0.435101	-0.827793	0.7726	0.725499	0.433539	0.52513	0.507449	0.208918	FALSE
CCDC88A	Q3V6T2;Q3V6T2-3;A0A2U3TZV9;Q3V6T2-5;A0A2R8YG73;A0A2R8Y4W8;A0A2R8Y4X4;A0A2R8Y820;A0A2R8YGU1;A0A2R8Y885;H7C2C6;A0A2R8Y7D4;A0A2R8YG52;A0A087WXD9;A0A2R8Y6B2;A0A2R8Y7D9;A0A2R8YD81;A0A2R8Y846;A0A2R8YD99;A0A2R8Y7L3;A0A2R8YFV1;A0A2R8YFK8	-0.0467389	0.189362	-0.206742	0.980065	0.881331	0.863955	0.93841	0.753604	0.731971	FALSE
CCDC88B	A6NC98;A6NC98-4;A6NC98-2;A6NC98-3;A6NC98-6	-0.597628	-0.761507	-0.547528	0.434994	0.257419	0.435558	0.172735	0.0828737	0.210275	FALSE
CCDC88C	Q9P219;Q9P219-3;Q0P665;G3V3S0	0.592835	0.449491	0.51022	0.423323	0.537964	0.458539	0.163461	0.289502	0.229751	FALSE
CCDC9	A0A2R8Y4Z8;M0QYB4;M0QZR0;M0R2W0	1.72295	0.812531	1.46102	0.00096559	0.169078	0.00579455	3.1e-05	0.0412217	0.00031211	FALSE
CCDC90B	Q9GZT6-2;Q9GZT6;Q9GZT6-3;H0YF06	1.15271	1.41726	1.85898	0.297758	0.155189	0.0474297	0.0874986	0.0361554	0.00633061	FALSE
CCDC91	Q7Z6B0-2;Q7Z6B0;Q7Z6B0-3;A0A0A0MTP0;A0A0A0MTK0;H0YGB4;F5GWB1;H0YH48;F5GZH9;F5GWR1;H0YH50;H0YGN9;H0YFR6	1.20863	0.506213	0.997967	0.175905	0.620315	0.253699	0.0376806	0.378596	0.0847301	FALSE
CCDC93	Q567U6;F8W9X7;H7C050	-0.34775	-0.33019	-0.25329	0.55239	0.542533	0.64649	0.270101	0.294267	0.420745	FALSE
CCDC97	Q96F63;M0QXS4	0.925357	0.0321452	0.228451	0.176619	0.975693	0.785006	0.0380051	0.941811	0.603914	FALSE
CCL3	P10147;P16619;A0A087X1J9;A0A0B4J2E2;Q16663;P55773;P55773-2	NA	NA	NA	NA	NA	NA	NA	NA	NA	FALSE
CCL5	P13501;A0A494C1Q1;A0A075B7C5	0.571991	-0.39562	0.891363	0.852179	0.891317	0.713029	0.671731	0.768305	0.502951	FALSE
CCM2	Q9BSQ5;Q9BSQ5-3;A0A3B3IRS0;E9PEC4	0.0517464	-0.134837	-0.295039	0.979482	0.927489	0.818973	0.937587	0.838307	0.655329	FALSE
CCN2	P29279;P29279-2	-0.551742	-0.612126	-0.860338	0.840354	0.796459	0.688208	0.643662	0.607266	0.47095	FALSE
CCNA2	P20248	2.31951	1.55934	1.53849	0.00128602	0.0436513	0.0370783	4.57e-05	0.00483695	0.00440342	FALSE
CCNB1	P14635;E9PC90;P14635-2;D6RHI0;H0YA62	-0.209814	-0.0876016	-1.40557	0.886334	0.951553	0.125892	0.73867	0.891293	0.0278052	FALSE
CCND1	P24385;F5H437	NA	NA	NA	NA	NA	NA	NA	NA	NA	FALSE
CCNDBP1	O95273;O95273-2;H3BR23;H3BQA6;O95273-3;H3BUF4;O95273-4;REV__Q8N4P3	-0.778993	-0.544118	-0.801266	0.444788	0.595791	0.383581	0.18088	0.350611	0.168791	FALSE
CCNH	A0A2R8YEM2;P51946;D6RHI7;D6RG18;A0A2R8Y4K6	2.75036	2.05716	1.75276	6.82e-08	8.87e-05	0.0006831	4.68e-10	8.45e-07	1.8e-05	FALSE
CCNK	G3V5E1;O75909;O75909-1;O75909-4;O75909-2;G3V2Q3;G3V235	0.808548	0.12438	0.254529	0.0453593	0.825109	0.594467	0.00491886	0.655481	0.362209	FALSE
CCNL1	Q9UK58;Q9UK58-6;Q9UK58-4;H7C4G1;Q9UK58-5	0.173898	0.100598	-0.18673	0.786354	0.869183	0.724185	0.547634	0.7277	0.516024	FALSE
CCNL2	Q96S94;Q96S94-3;A0A0A0MSF3;Q96S94-2;Q96S94-4;C9J148;J3QSH2	-1.07739	-1.01404	-1.52972	0.221012	0.23525	0.0502109	0.0536556	0.0712255	0.006926	FALSE
CCNT1	O60563;A0A1W2PQ16;O60563-2	1.27877	0.852495	0.88008	0.0035488	0.069919	0.0552772	0.00016163	0.010051	0.00800256	FALSE
CCNT2	O60583-2;O60583;F8WDY7;F2Z2C9;C9JUL2;H7BZ27	1.81946	1.69192	1.74407	0.0173011	0.0291602	0.0211953	0.00134216	0.00256348	0.00191849	FALSE
CCNY	Q8ND76;Q8ND76-3;Q8ND76-2;R4GNF3;A0A494C0K2	-0.886554	-1.32776	-1.74743	0.358778	0.109002	0.0254231	0.122288	0.0201766	0.00250157	FALSE
CCP110	O43303-2;O43303;I3L262;H3BMS1;H3BVH3	-0.351115	-0.762564	-0.645391	0.902898	0.745453	0.780229	0.774645	0.532325	0.596959	FALSE
CCPG1	Q9ULG6-5;Q9ULG6-2;Q9ULG6;Q9ULG6-4;Q9ULG6-3;H3BN32;H3BPP4;H3BNE2;H3BV63	-0.555722	0.273205	-0.161058	0.763809	0.877275	0.927252	0.510768	0.746474	0.848682	FALSE
CCR1	P32246	NA	NA	NA	NA	NA	NA	NA	NA	NA	FALSE
CCS	O14618;J3KNF4;E9PP76;E9PK03	0.0140539	-0.0247698	0.192212	0.990918	0.979821	0.817959	0.973781	0.953874	0.65351	FALSE
CCSAP	Q6IQ19;Q6IQ19-2;Q6IQ19-3;Q6IQ19-4	3.01538	3.17307	3.16247	0.00101775	0.00069328	0.00058051	3.37e-05	1.4e-05	1.45e-05	FALSE
CCT2	P78371;P78371-2;F5GWF6;F8VQ14	0.263393	-0.0711999	0.36226	0.684512	0.918616	0.49035	0.409632	0.82443	0.257424	FALSE
CCT3	P49368;P49368-2;B4DUR8;E9PRC8;Q5SZX6;Q5SZW8;E9PQ35;Q5SZX9	0.437481	-0.226664	0.130907	0.546854	0.766665	0.865268	0.264439	0.56426	0.73739	FALSE
CCT4	P50991;P50991-2	0.616451	-0.122767	0.3898	0.290795	0.870747	0.502803	0.0837643	0.73178	0.269485	FALSE
CCT5	P48643;E7ENZ3;B7ZAR1;E9PCA1;P48643-2;H0Y914;D6RIZ7	0.313895	-0.444704	-0.14394	0.630202	0.41255	0.824051	0.344843	0.183296	0.664156	FALSE
CCT6A	P40227;P40227-2	0.18929	-0.108584	0.241999	0.822543	0.892519	0.720431	0.608193	0.771172	0.51234	FALSE
CCT6B	Q92526;Q92526-2;J3KRI6	NA	NA	NA	NA	NA	NA	NA	NA	NA	FALSE
CCT7	Q99832;Q99832-3;Q99832-4;Q99832-2;F8WAM2;F8WBP8;A0A0D9SG95	0.573797	-0.185106	-0.0138639	0.231027	0.740196	0.983001	0.0571849	0.525379	0.96212	FALSE
CCT8	P50990;P50990-2;P50990-3;H7C2U0	-0.288415	-0.76615	-0.629896	0.738102	0.216289	0.316035	0.475114	0.0617042	0.121326	FALSE
CCZ1B	P86790;P86791;F8WD66	-0.912229	-1.19885	-0.898384	0.0477785	0.0064281	0.0450388	0.00534027	0.00029013	0.00583398	FALSE
CD101	Q93033	-1.25016	-0.820107	-1.4345	0.604699	0.730296	0.485766	0.319393	0.512621	0.253795	FALSE
CD109	Q6YHK3;Q6YHK3-2;Q6YHK3-4;Q6YHK3-3	NA	NA	NA	NA	NA	NA	NA	NA	NA	FALSE
CD14	P08571;D6RFL4;E7EVL5	-1.22253	-0.624808	-1.2045	0.334369	0.644516	0.305341	0.107837	0.407846	0.115124	FALSE
CD151	E9PMR4;E9PRJ3;K4DIA7;P48509	0.363092	0.606249	1.04073	0.857103	0.714986	0.471059	0.68093	0.493104	0.240604	FALSE
CD163	Q86VB7;F5GZZ9;Q86VB7-3;Q86VB7-2;C9JHR8;Q86VB7-4;H0YGZ7;H0YFM0	-2.31564	-0.662336	-0.964484	0.286064	0.799081	0.681674	0.0808155	0.612545	0.462718	FALSE
CD177	A0A087WVM2;Q8N6Q3;Q8N6Q3-2;A0A087X113;Q8N6Q3-3	-1.09337	-0.110131	-0.931859	0.725416	0.975283	0.731767	0.457583	0.940321	0.525946	FALSE
CD180	Q99467	-0.490919	-1.26468	-0.361284	0.801898	0.367158	0.832994	0.57345	0.149144	0.678704	FALSE
CD2	P06729;Q5JVN7	-0.700802	-1.65657	-1.16188	0.716878	0.239603	0.431097	0.44754	0.0732935	0.206981	FALSE
CD200	U3KQG5;P41217-2;P41217;P41217-3;F8W7G1;U3KQQ2;F8WC99	NA	NA	NA	NA	NA	NA	NA	NA	NA	FALSE
CD2AP	Q9Y5K6	0.0834465	-0.120276	0.126178	0.952283	0.920551	0.910913	0.879872	0.827613	0.819008	FALSE
CD2BP2	O95400	1.33236	0.577687	0.875498	0.0334731	0.427586	0.184137	0.00324788	0.195498	0.0497836	FALSE
CD300A	Q9UGN4;J3QKQ4;Q9UGN4-4;Q9UGN4-2;Q9UGN4-3	3.33092	2.663	2.69705	0.00351117	0.0257143	0.0203434	0.00015945	0.00207969	0.00181198	FALSE
CD300LF	Q8TDQ1-3;Q8TDQ1-4;Q8TDQ1-2;Q8TDQ1-6;J3KS52;Q8TDQ1-5;Q8TDQ1	-2.34342	-2.3667	-2.84637	0.290488	0.254901	0.151992	0.083549	0.0813979	0.0368	FALSE
CD320	Q9NPF0;Q9NPF0-2;M0R100	NA	NA	NA	NA	NA	NA	NA	NA	NA	FALSE
CD33	P20138;P20138-3;P20138-2;B4DF51	0.489118	0.843024	0.412207	0.862832	0.715394	0.865268	0.690379	0.493592	0.737398	FALSE
CD36	E7EU05;P16671;P16671-4;P16671-3;E9PLT1;P16671-2;E7EX47;E7ERZ9;E7EWI4;E9PC45;E9PJX8;E7EVU1	-3.38397	-1.46015	-2.3253	0.0241081	0.398744	0.136553	0.00212278	0.171284	0.0312035	FALSE
CD38	P28907;H0Y950;P28907-2	0.590535	1.9914	2.01659	0.78707	0.180293	0.168221	0.549174	0.0457436	0.0431823	FALSE
CD3E	E9PSH8;P07766	NA	-1.23981	NA	NA	0.735919	NA	NA	0.519348	NA	FALSE
CD3G	P09693;A8MUH3;A0A3B3IUD8	NA	NA	NA	NA	NA	NA	NA	NA	NA	FALSE
CD4	P01730;F5H480	-2.46373	-1.97896	-2.37975	0.0644049	0.146778	0.0652055	0.0081129	0.0323557	0.0102538	FALSE
CD40	P25942;A0A087X1D0;P25942-2	0.251667	-0.0692484	0.394412	0.909792	0.975693	0.832994	0.791489	0.94195	0.678537	FALSE
CD44	P16070;P16070-16;P16070-8;P16070-7;P16070-3;P16070-4;P16070-6;P16070-17;P16070-18;P16070-5;P16070-10;P16070-11;P16070-13;P16070-14;P16070-12;H0YD13;H0Y2P0;H0YE40;H0Y5E4;P16070-15;H0YCV9;P16070-9;H0YDW7;E9PKC6;H0YDX6;P16070-19;H0YD17;Q86UZ1;H0YEU1;H0YD90;H0YEV3;H0YF08	-0.951215	-0.90933	-0.728786	0.712206	0.690463	0.751901	0.440863	0.461328	0.554491	FALSE
CD46	P15529-2;P15529-16;P15529-5;P15529-3;P15529-6;P15529-4;P15529-7;P15529-14;P15529-8;P15529-12;P15529-11;P15529-13;P15529-9;P15529-15;P15529-10;P15529;R4GN18	1.99996	1.8041	1.56958	0.134586	0.170661	0.238095	0.0246785	0.0417414	0.0756638	FALSE
CD47	Q08722;Q08722-4;H7BYS8;A0A2R8Y484;Q08722-2	0.334261	0.530021	0.336658	0.838517	0.691297	0.809867	0.641479	0.462787	0.638873	FALSE
CD48	A0A087X1S7;P09326;P09326-2	0.717178	0.592214	0.975697	0.774126	0.793685	0.620272	0.529422	0.603288	0.392601	FALSE
CD5	P06127;F5GYK3	-0.311455	-1.26103	-0.833481	0.86153	0.305515	0.520153	0.688314	0.110083	0.289867	FALSE
CD53	P19397	NA	2.30857	2.04725	NA	0.345187	0.403979	NA	0.135117	0.182725	FALSE
CD55	B1AP13;P08174-2;P08174-4;P08174;P08174-3;P08174-5;H3BLV0;H7BY55;P08174-6;P08174-7;B1AP15;A0A2R8YDY3;A0A2R8YEC5;A0A2R8Y4B4	-0.0871939	0.271516	-0.0404355	0.957248	0.83473	0.979372	0.891789	0.670746	0.949394	FALSE
CD58	B1AMW1;P19256-2;P19256-3;P19256;H0YDI1	-1.02199	-0.867611	-1.60154	0.458508	0.521834	0.169437	0.191696	0.274423	0.0436763	FALSE
CD59	E9PNW4;A0A2U3TZL5;P13987;P13987-2;H0YET2	2.22279	3.12067	2.53615	0.0726438	0.00690923	0.0296444	0.00958925	0.00032717	0.00309702	FALSE
CD5L	O43866	-1.41678	-0.418471	-0.829927	0.446178	0.848685	0.656431	0.182442	0.691259	0.432044	FALSE
CD6	P30203-5;P30203-3;P30203-4;P30203-2;P30203;G5E973;E7ER04;P30203-6;P30203-7;F6UFK6;H0YGL3	-0.549099	-1.42073	-0.478527	0.65497	0.127596	0.657675	0.374046	0.0256157	0.433881	FALSE
CD63	F8VV56;F8W022;F8VWK8;P08962-3;P08962-2;P08962;F8VNT9	0.295237	0.926081	0.739119	0.909229	0.641314	0.713673	0.789319	0.402641	0.50394	FALSE
CD74	P04233-2;H0YBZ8;E7ESL3;P04233-3;E7EQJ3;E7ER71	-0.705873	-1.26188	-0.0601923	0.814109	0.58922	0.983252	0.595616	0.343878	0.963876	FALSE
CD74	P04233-5	-0.904688	-0.65351	-1.15091	0.190663	0.352941	0.0620429	0.0426632	0.139823	0.00947108	FALSE
CD79A	P11912;M0QX61;P11912-2	NA	NA	NA	NA	NA	NA	NA	NA	NA	FALSE
CD81	E9PJK1;E9PRJ8;H0YDL9;H0YDJ9;E9PIF1;A6NMH8;P60033;E9PM31;H0YEE2	-2.27978	-1.53598	-0.30764	0.290248	0.479088	0.907539	0.0830414	0.237669	0.813113	FALSE
CD82	P27701-2;P27701	-0.147186	0.167224	-0.0462675	0.949562	0.934652	0.982728	0.875229	0.858414	0.960601	FALSE
CD84	Q9UIB8-3;Q9UIB8-2;Q9UIB8;Q9UIB8-7;Q9UIB8-6;Q9UIB8-5;Q9UIB8-4	-2.58035	-2.20029	-2.54108	0.29194	0.351355	0.26	0.0842484	0.138851	0.0885337	FALSE
CD86	P42081-6;P42081-3;P42081;C9JXS1;H7C4F8;P42081-4;P42081-2;P42081-5	NA	NA	NA	NA	NA	NA	NA	NA	NA	FALSE
CD8A	B8ZZZ4;P01732-2;P01732;P01732-3	3.70538	2.14566	3.82337	0.00010966	0.03747	8.22e-05	2.07e-06	0.00379783	1.21e-06	FALSE
CD9	A6NNI4;A0A2R8Y478;G8JLH6;P21926;A0A087WU13	-1.14559	0.0558894	-0.562241	0.742294	0.988941	0.863205	0.483433	0.972687	0.730753	FALSE
CD93	Q9NPY3;Q9UHG2	-1.69321	-1.01071	-1.75922	0.376898	0.612017	0.313484	0.133593	0.368599	0.119807	FALSE
CD99	A0A096LP69;A8MQT7;P14209-2	-2.76217	-2.04709	NA	0.0806498	0.320773	NA	0.0113389	0.11892	NA	FALSE
CD99	P14209;P14209-3	-0.951288	-1.24498	-1.44914	0.669296	0.50839	0.414851	0.391681	0.261954	0.191729	FALSE
CD99L2	Q8TCZ2-3;Q8TCZ2-2;Q8TCZ2;A0A0U1RQT8;Q8TCZ2-5;H0Y4H3;Q8TCZ2-6	-0.506875	0.123042	-0.571573	0.773268	0.943861	0.691941	0.527271	0.877621	0.475005	FALSE
CDA	P32320	-0.990631	-1.01728	-0.736846	0.760896	0.716741	0.797698	0.50636	0.49553	0.620909	FALSE
CDAN1	Q8IWY9-1;Q8IWY9;H3BM60;H3BPZ6;A0A2R8Y5C2	NA	1.96035	2.44998	NA	0.0118458	7.07e-05	NA	0.00070926	9.85e-07	FALSE
CDC123	O75794;X6RA30;X6RKY7;X6RF82;H7BZW7	-0.537142	-1.26179	-0.914756	0.609146	0.116792	0.272571	0.324081	0.022241	0.0952137	FALSE
CDC16	Q13042-3;Q13042-2;Q13042;Q5T8C6;Q13042-4;A0A3B3ISD2	-0.530909	-0.528939	-0.815176	0.246341	0.21544	0.0381727	0.0629267	0.0613215	0.00458854	FALSE
CDC23	Q9UJX2;Q9UJX2-3;D6RBY8;D6RCF8;Q9UJX2-2;H0Y936	0.196716	0.591609	0.283318	0.762886	0.188189	0.573124	0.509598	0.0492455	0.339417	FALSE
CDC26	Q8NHZ8	-0.374922	-0.421	-0.629592	0.62126	0.527207	0.294135	0.335448	0.279583	0.107538	FALSE
CDC27	G5EA36;F6QPS0;I3L394;I3L3H6;I3L328;I3L2Z8;I3L225;K7EMA6;I3L1K3;I3L3G1;E9PRZ6	0.562607	0.782087	0.267099	0.290488	0.0979581	0.634675	0.083361	0.0171612	0.40845	FALSE
CDC34	P49427;U3KQ77;U3KPV8;U3KQP9	-1.25603	-0.955197	-1.03784	0.294854	0.419949	0.364317	0.0857736	0.189135	0.153203	FALSE
CDC37	Q16543;K7EQA9;K7EKQ2;K7EIU0	0.142843	-0.395318	-0.562589	0.842369	0.437901	0.231382	0.647136	0.204756	0.0723753	FALSE
CDC37L1	B1AL69;Q7L3B6	1.48119	1.46974	1.29375	0.0539258	0.0537377	0.089004	0.00638199	0.00670845	0.0163579	FALSE
CDC40	O60508;Q5SRN1	0.282709	-0.505698	-0.164539	0.589569	0.225287	0.746501	0.305564	0.0660344	0.547421	FALSE
CDC42	P60953-1	NA	NA	NA	NA	NA	NA	NA	NA	NA	FALSE
CDC42	P60953;A0A590UJK8;Q5JYX0;A0A494C1M1;A0A494BZX6;A0A3B3IRV0	1.1586	0.622105	1.10632	0.121638	0.445985	0.123002	0.0210198	0.211124	0.0267156	FALSE
CDC42BPB	Q9Y5S2;H0YLY0;A0A0U1RRC3;Q09013-12;Q09013-10;Q09013-2;Q09013-8;Q09013-5;Q09013-7;Q09013-11;Q09013-15;Q09013;Q09013-16;Q09013-6;Q09013-1	-0.177617	0.207024	0.0787964	0.877269	0.837952	0.93939	0.719071	0.675173	0.873366	FALSE
CDC42SE1	Q9NRR8;Q9NRR8-2	3.07006	2.68937	2.61739	0.0143561	0.0373853	0.0390873	0.00101204	0.00375999	0.00475255	FALSE
CDC5L	Q99459	0.267992	-0.262716	-0.124219	0.60672	0.577606	0.813445	0.321552	0.33031	0.644667	FALSE
CDC73	Q6P1J9;A0A3B3IRP5;A0A1B0GUB2;A0A2R8YHB3;A0A2R8Y640;A0A3B3ISN2	0.676956	0.0123483	0.270616	0.238913	0.98888	0.670873	0.0600084	0.972368	0.448198	FALSE
CDCA2	E9PEI0;Q69YH5	NA	NA	NA	NA	NA	NA	NA	NA	NA	FALSE
CDCA5	Q96FF9;B5MBX0;H0YCL8	-2.12383	-1.4273	-3.00547	0.0066341	0.107725	9.89e-05	0.00037747	0.0198137	1.49e-06	FALSE
CDCA7L	Q96GN5-5;Q96GN5-4;Q96GN5-2;Q96GN5;C9J8L0;C9IZR6;C9JFL7	-0.724213	-1.66254	-2.1075	0.610808	0.129578	0.0432915	0.326006	0.0265187	0.00547116	FALSE
CDCA8	Q53HL2	0.652473	0.351997	0.241501	0.774126	0.872335	0.909388	0.529056	0.734695	0.815611	FALSE
CDIPT	O14735;H3BUR9;B3KY94;O14735-3;O14735-2	-0.765433	-0.7647	-1.37758	0.532565	0.492712	0.158974	0.251406	0.248991	0.0393258	FALSE
CDK1	A0A024QZP7;P06493;P06493-2;A0A087WZZ9;E5RIU6	-1.01383	-1.64956	-3.08382	0.425571	0.129578	0.00152025	0.165183	0.0265544	5.13e-05	FALSE
CDK11A	Q9UQ88-4;Q9UQ88-2;Q5QPR3;Q9UQ88-3;Q9UQ88	-0.800846	-0.823101	-0.8063	0.419334	0.368271	0.369652	0.160917	0.14998	0.15836	FALSE
CDK11B	P21127-2;P21127-8;P21127;P21127-3;A0A0D9SEI3;A0A0D9SER5;A0A0D9SEN2;P21127-10;Q9UQ88-9;A0A087WYI9;A0A087X1I0;E9PFJ2;Q5QPQ9	0.339256	0.181331	0.105665	0.575294	0.771109	0.867686	0.290998	0.571039	0.742054	FALSE
CDK12	Q9NYV4-2	0.440357	0.17178	0.115717	0.290248	0.716741	0.813994	0.0830703	0.495383	0.645891	FALSE
CDK13	Q14004;A0A2R8Y4Z0;A0A2R8YFE7;A0A2R8YCQ1;A0A087X209;A0A2R8Y7Y0	-0.140487	-0.656312	-0.770393	0.832954	0.127184	0.0592637	0.627327	0.0254239	0.00889112	FALSE
CDK14	O94921;O94921-3;O94921-2;E7EUK8;C9IYJ9;C9JWL6;F8WF96;Q96Q40-6;Q96Q40-4;Q96Q40-3;Q96Q40-5;Q96Q40	-2.51003	-2.2709	-2.03202	0.00077631	0.0035756	0.00792049	2.37e-05	0.00012967	0.00048593	FALSE
CDK16	Q00536;Q00536-3;Q00536-2;A0A087WZU2;E5RGN0;E5RJM2;E5RIY8;E5RIU4;H0YAZ9;H0YBX5;E5RJQ8;E5RGV7;H0YC36;H0YC60	-1.86592	-1.85406	-3.87981	0.0113465	0.0238003	3.33e-07	0.00075793	0.00188952	1.09e-09	FALSE
CDK17	Q00537;Q00537-2;F5H6Z0;F8VQZ9;F8VZY6;F8W1S5;F8VUX2	-1.3397	-0.912452	-0.587338	0.0553957	0.213506	0.452182	0.00663286	0.060409	0.223952	FALSE
CDK19	Q9BWU1;Q9BWU1-2;F6QTA4	-0.701871	-1.42716	-1.63236	0.246765	0.00638795	0.00131427	0.0634259	0.00028523	4.15e-05	FALSE
CDK2	G3V5T9;P24941;P24941-2;E7ESI2;G3V317;K7EJ83	-0.51454	-1.54499	-1.23736	0.444551	0.00316754	0.0181109	0.180081	0.00010977	0.00156317	FALSE
CDK2AP1	O14519-2;O14519;O75956;F5GZF0;E9PKR4	NA	1.48311	2.9342	NA	0.194366	0.120111	NA	0.0519763	0.0259252	FALSE
CDK3	Q00526;K7ELV5	0.675424	0.0255419	1.02621	0.689312	0.989807	0.438108	0.414224	0.975456	0.212781	FALSE
CDK4	P11802;F8VYH9;F8VTV8;F8VWX7;F8W1L8	-0.0672795	-0.583866	0.169917	0.978736	0.70398	0.920014	0.935046	0.480061	0.837111	FALSE
CDK5	Q00535;Q00535-2	-1.26172	-0.505227	-0.969561	0.195003	0.650759	0.312996	0.0440894	0.415956	0.119508	FALSE
CDK5RAP1	Q96SZ6-3;Q96SZ6-6;Q96SZ6;Q96SZ6-2;Q96SZ6-5;Q96SZ6-4;H0Y721	1.84622	1.64948	2.24063	0.0090917	0.0121473	0.00040577	0.00056411	0.00075425	9.01e-06	FALSE
CDK5RAP2	Q96SN8;Q96SN8-2;Q96SN8-4;Q96SN8-3;A0A0A0MRG9;B1AMJ5;F8WCI3;Q5JTU8;F8WF55;F8WBJ0;C9K0C9;Q5VU43-9;Q5VU43-8;Q5VU43-12;Q5VU43-10;A0A087WWI2;Q5VU43-11;E9PS60;A0A087WYE4	0.111908	0.168912	-0.111101	0.903101	0.833167	0.887375	0.775806	0.667751	0.776802	FALSE
CDK5RAP3	Q96JB5;Q96JB5-4;Q96JB5-2;J3QQY1;Q96JB5-3;J3QL86;J3QS62;J3QRM1;J3KRK4;J3KS63;J3KRI2;J3QL95;J3KTA5	-0.165444	0.847556	1.16089	0.882729	0.25772	0.0970627	0.733416	0.0830422	0.0185404	FALSE
CDK6	Q00534	-2.19795	-2.40112	-4.05039	0.0697126	0.043012	0.00023351	0.00908334	0.00471599	4.48e-06	FALSE
CDK7	P50613;D6RAD4;D6R9G1;D6REC6;D6RFL0;D6RGG9;D6RI01;D6R9Z2;D6RF14;D6RIG9	-0.0956028	-0.0245227	-0.232432	0.91986	0.978893	0.755342	0.810337	0.950781	0.559064	FALSE
CDK9	P50750-2;P50750;X6RE90	-0.295564	-0.170327	0.17146	0.713262	0.824972	0.817959	0.443071	0.655156	0.653676	FALSE
CDKAL1	Q5VV42;Q5VV42-2;Q5VV42-3	0.192969	0.645834	0.255568	0.839573	0.326277	0.738014	0.642731	0.122577	0.537319	FALSE
CDKN1A	P38936	-0.257642	0.0804961	-0.404322	0.922144	0.975693	0.853893	0.815364	0.941763	0.713896	FALSE
CDKN1B	P46527;E7ES52;H7C2T1	-1.07048	-1.5636	-0.190593	0.0776837	0.00557687	0.810223	0.0108082	0.00023789	0.63995	FALSE
CDKN2AIP	Q9NXV6;J3KNE1;D6RGD2	0.433051	-0.421054	-0.1025	0.507476	0.486627	0.886823	0.230994	0.243865	0.775795	FALSE
CDKN2AIPNL	Q96HQ2;Q96HQ2-2	1.25026	1.01164	0.703881	0.0865618	0.169897	0.365594	0.0125015	0.0414881	0.15422	FALSE
CDKN2C	P42773	0.155451	0.684051	0.342664	0.938579	0.652386	0.836841	0.853704	0.419361	0.684908	FALSE
CDKN2D	P55273	-1.65244	-1.35275	-1.8447	0.284818	0.369453	0.187793	0.0802753	0.150958	0.0514946	FALSE
CDNF	Q49AH0;Q49AH0-2	NA	NA	NA	NA	NA	NA	NA	NA	NA	FALSE
CDR2	Q01850;H3BU23;H3BQS4	2.46619	-0.0976025	1.14332	0.00220768	0.937297	0.174872	9.06e-05	0.863325	0.0457941	FALSE
CDS2	O95674	0.230523	1.02242	0.27025	0.835518	0.159207	0.766429	0.63449	0.0374031	0.575021	FALSE
CDV3	Q9UKY7;H0Y8K3	1.22286	1.34912	1.83314	0.290795	0.208235	0.0652055	0.0837526	0.0575901	0.0102622	FALSE
CDV3	D6R9V8;D6RFH2;Q9UKY7-3;D6RDN0;D6R973	3.99208	1.59223	1.02444	0.164046	0.535252	0.705604	0.033957	0.286827	0.491846	FALSE
CDYL	Q9Y232-2;Q9Y232;Q9Y232-4;C9JQG7	-0.112476	-0.42993	-0.258705	0.905066	0.534338	0.726208	0.780922	0.285483	0.518913	FALSE
CEACAM1	P13688-2;P13688-8;P13688-10;P13688;P13688-3;P13688-4;P13688-11;P13688-9;P13688-6;P13688-5;M0R2K4;M0R109;A0A087WYX0;P13688-7;M0QX98;T2HUW8	-1.07899	0.87715	-0.172108	0.574031	0.628527	0.935318	0.289722	0.38789	0.865166	FALSE
CEACAM8	P31997	-3.6578	-2.03932	-3.68198	0.103256	0.404859	0.0865848	0.0164256	0.17634	0.0157541	FALSE
CEBPB	P17676;P17676-2;P17676-3	-1.45144	-1.26472	-1.47321	0.198132	0.25413	0.168204	0.0451977	0.0805553	0.0431558	FALSE
CEBPD	P49716	-1.82935	-2.07732	-2.90204	0.0808898	0.0439332	0.00290641	0.0113833	0.00490566	0.00011798	FALSE
CEBPE	Q15744	-0.388864	-0.546319	-0.794265	0.863883	0.776388	0.646336	0.692817	0.579404	0.420475	FALSE
CEBPZ	Q03701;C9J9W7	0.299192	0.131477	-0.211893	0.741781	0.882475	0.794119	0.482355	0.755503	0.615588	FALSE
CELF1	G5EA30;Q92879-2;Q92879-3;Q92879;Q92879-6;Q92879-4;Q92879-5;E9PSH0;E9PQK4;E9PKU1;F5H4Y5;F5H0D8;E9PKA1	0.642985	-0.434201	-0.280608	0.461078	0.621731	0.762096	0.194535	0.380828	0.568568	FALSE
CELF2	E9PC62;A0A0J9YXJ0;Q5VZZ6;A0A0J9YX66;A0A1B0GU44;A0A1B0GUN8;O95319-5;O95319-2;O95319;O95319-4;O95319-3;V9GYD9;V9GY47;A0A0J9YXK1	0.164664	-0.867324	-0.654725	0.885434	0.252531	0.406171	0.736985	0.0798844	0.184587	FALSE
CELSR1	A0A6I8PRU0;Q9NYQ6;A0A6I8PL36;A0A6I8PRD4	1.13061	1.3847	1.02194	0.278624	0.129293	0.282846	0.0772423	0.0263886	0.101255	FALSE
CEMIP2	Q9UHN6;Q9UHN6-2;F5H6B2;B4E1B9;H3BLX9;H3BLY0	-0.0701607	-0.208878	-0.233929	0.977494	0.909223	0.889338	0.933233	0.802972	0.779865	FALSE
CEND1	Q8N111	NA	NA	NA	NA	NA	NA	NA	NA	NA	FALSE
CENPB	P07199	0.877389	0.399018	0.554062	0.175682	0.586854	0.406908	0.0375692	0.341161	0.185618	FALSE
CENPC	Q03188;H0Y8J2;Q03188-2;H0Y9W1	0.246368	-0.0087578	0.17155	0.754697	0.992376	0.808631	0.497988	0.980745	0.635899	FALSE
CENPF	P49454;A0A087WTY4	0.894912	0.797143	0.282742	0.409382	0.439327	0.816675	0.154434	0.206024	0.651003	FALSE
CENPH	B3KVZ3;Q9H3R5;H0Y9E6;D6RBJ6	-0.268678	-0.16741	-0.680745	0.810513	0.873544	0.390324	0.590322	0.736689	0.173472	FALSE
CENPK	D6RHD3;Q9BS16;D6RJF0;D6RC76;D6RAX0;D6R984;D6RBN6	-1.18624	-1.0724	-1.72423	0.206529	0.244302	0.039539	0.0485035	0.0755878	0.00485285	FALSE
CENPN	Q96H22-5;Q96H22-4;Q96H22;Q96H22-3;H3BMD5;H3BMC7;Q96H22-2	-1.31467	-1.14157	-1.8169	0.141407	0.200449	0.0260426	0.0264554	0.054492	0.00258989	FALSE
CENPQ	Q7L2Z9	NA	NA	NA	NA	NA	NA	NA	NA	NA	FALSE
CENPT	H3BTR4;Q96BT3;H3BUW2;Q96BT3-2;H3BMP6;H3BQS6;H3BN05;H3BTS2;H3BQJ0;I3L4F8;Q96BT3-3;H3BQ71	0.979906	0.83268	0.929464	0.365249	0.419949	0.350655	0.1266	0.189085	0.143321	FALSE
CENPU	Q71F23;Q71F23-3;Q09GN1;D6R9S4;Q71F23-2	1.72487	1.21729	1.36743	0.025876	0.128445	0.0756366	0.00231944	0.0259908	0.012828	FALSE
CENPV	Q7Z7K6;Q7Z7K6-3;A0A0M3HER2;Q7Z7K6-2	-0.36795	-0.902056	-1.22735	0.852343	0.547692	0.369819	0.672089	0.299066	0.15848	FALSE
CENPX	A8MT69;A8MT69-2;J3QR35;J3QR01;A8MT69-3	-1.6217	-1.27495	-1.6108	0.0712995	0.165158	0.0634719	0.00935754	0.0397491	0.00987266	FALSE
CEP120	Q8N960;A0A6Q8PH95;A0A6Q8PF83;A0A6Q8PHT7;A0A6Q8PG38;Q8N960-3;A0A6Q8PG66;D6R8Z4;A0A6Q8PF64	1.54429	0.943349	1.4123	0.00120878	0.0663556	0.00337395	4.16e-05	0.00933098	0.00014764	FALSE
CEP128	Q6ZU80;Q6ZU80-1;H0YJE3;Q6ZU80-3;H0YIZ9;H0YJH2;Q86TS1;H0YJD7;G3V3F4;G3V3U2	-0.288538	0.771704	0.760734	0.845517	0.477342	0.473276	0.657078	0.236525	0.242805	FALSE
CEP131	Q9UPN4-2;Q9UPN4;Q9UPN4-3;I3L2J8;I3L2X7;I3L4M5;I3L316	0.623773	0.222324	-0.281745	0.387253	0.789628	0.713029	0.139751	0.59734	0.503017	FALSE
CEP135	Q66GS9;Q66GS9-2	0.241538	-0.196887	0.13539	0.774747	0.797238	0.860262	0.530108	0.608627	0.724747	FALSE
CEP152	O94986;O94986-3;O94986-1;O94986-2;A0A075B719;H0YMG1	-0.117875	0.0232296	-0.46563	0.904646	0.980687	0.502803	0.779393	0.956149	0.269832	FALSE
CEP164	Q9UPV0;Q9UPV0-2	-0.915546	-0.135715	-0.0203209	0.33233	0.904919	0.98565	0.10674	0.797317	0.969334	FALSE
CEP170	Q5SW79;E5RFU8;E5RIH6;E5RJT5	1.017	0.185623	0.458721	0.143635	0.843044	0.546465	0.0274755	0.683398	0.313938	FALSE
CEP192	Q8TEP8;H0Y966;A0A0A0MR42;K7ENP4;Q8TEP8-1;Q8TEP8-2;K7EPA2;K7ELX0;C9JT09;H0Y9P3	-1.01459	-0.244664	-0.197876	0.183384	0.789657	0.826118	0.0402598	0.597651	0.667883	FALSE
CEP20	I3NI25;Q96NB1;I3L269;I3L0U4;I3L2N4;I3L4V2;I3L0K3;I3L3N6;Q96NB1-2	NA	NA	NA	NA	NA	NA	NA	NA	NA	FALSE
CEP250	Q9BV73-2;Q9BV73;H7C0P0;H7C0D6;E9PHT2;E7ETF9;A6PVI9	-0.292141	-0.822097	-0.485789	0.706068	0.136207	0.414229	0.43147	0.0286592	0.191279	FALSE
CEP290	O15078;A0A6Q8PGB1;A0A6Q8PH78;J3KNF5;A0A6Q8PH24;A0A5F9ZHU6;A0A6Q8PGC3;A0A6Q8PG44;A0A6Q8PGP6;A0A5K1VW81;S4R322;F8VS29;A0A5F9ZHV7;A0A0A0MS86;A0A6Q8PGA1;A0A6Q8PGQ4;A0A6Q8PEZ6;F8W097;A0A6Q8PFZ5	-0.189204	-0.223546	-0.466038	0.959177	0.943284	0.870031	0.895232	0.8765	0.746269	FALSE
CEP350	Q5VT06;H0Y7F7;Q5T2X4;H0Y6Q4;E9PIK0;Q5T2X5;H0YD38	1.06077	0.901829	1.04785	0.114094	0.179441	0.103121	0.0189931	0.0451528	0.020375	FALSE
CEP41	Q9BYV8;A0A6Q8PEV5;A0A6Q8PFB1;A0A6Q8PFB5;A0A6Q8PH03;A0A6Q8PF12;A0A6Q8PGR4;Q9BYV8-2;Q9BYV8-5;A0A6Q8PGX0;A0A6Q8PG60;F8WAV3;A0A6Q8PHU1;C9JCX6;C9J6R3;A0A6Q8PH12;A0A6Q8PH93;Q9BYV8-4;A0A6Q8PFZ2	0.825278	0.518931	0.567524	0.361486	0.574828	0.51507	0.123741	0.32742	0.284466	FALSE
CEP43	O95684-2;O95684;A0A087WV25;O95684-3	-0.0078983	-0.0858131	-0.157762	0.994206	0.929962	0.858385	0.985732	0.84555	0.720326	FALSE
CEP44	Q9C0F1;Q9C0F1-2;D6RGX6;D6RBX1;D6RC25	-0.247871	-0.319903	-0.717489	0.873907	0.812504	0.517212	0.71147	0.633172	0.287134	FALSE
CEP55	Q53EZ4;Q53EZ4-2;H0Y432	-0.304143	-0.172754	-0.497613	0.878699	0.928112	0.755814	0.72161	0.839369	0.559612	FALSE
CEP57	Q86XR8-4;Q86XR8-5;Q86XR8;F5GYW0;Q86XR8-2;Q86XR8-3;H0YFT8;F5H1B0;F5H0C6;F5GXS6;F5H6R3	0.559548	0.486539	0.857675	0.632229	0.648142	0.35953	0.346572	0.412508	0.150245	FALSE
CEP63	Q96MT8-3;Q96MT8-2	-0.526654	-0.186411	-0.566569	0.434939	0.809222	0.349153	0.172655	0.628717	0.142387	FALSE
CEP76	Q8TAP6;Q8TAP6-2;B4DP81;Q8TAP6-3;K7EP44;K7EII2;K7EPF5;K7EIV8	0.242354	0.619379	0.361346	0.742543	0.245911	0.526793	0.484442	0.0765706	0.295957	FALSE
CEP78	A0A2R8Y7U5;A8MST6;A0A2R8Y5W6;Q5JTW2;Q5JTW2-5;A0A2R8Y4C1;A0A2U3TZI9;A0A2R8Y432;A0A2R8YCP0;A0A2R8Y7A4;Q5JTW2-3;Q5JTW2-2;A0A2R8Y589;A0A2R8YFB0;A0A2R8Y7M8	0.794512	0.189035	0.59379	0.398679	0.869338	0.508939	0.146866	0.728153	0.276801	FALSE
CEP83	Q9Y592;A0A0A0MS84;A0A338VFC5;Q9Y592-2;F8VYN8;H0YHH5	-0.775367	-2.34126	-2.11376	0.534915	0.0140447	0.026124	0.254201	0.00093619	0.00260485	FALSE
CEP85	Q6P2H3-2;Q6P2H3;Q6P2H3-4;H7BZW2;Q6P2H3-3	-0.111882	0.00300531	-0.809076	0.914793	0.997968	0.229554	0.799583	0.994584	0.0714717	FALSE
CEP85L	Q5SZL2;Q5SZL2-4;A2A3P3;Q5SZL2-3;Q5SZL2-5;Q5SZL2-2;E0CX11	NA	NA	NA	NA	NA	NA	NA	NA	NA	FALSE
CEP95	Q96GE4;Q96GE4-2;A0A0A0MTQ1;J3KRC3;K7ENV0;J3QLG4;J3KRW3;B7ZAE2	2.12563	1.96325	2.22492	0.0574031	0.0802319	0.0397026	0.00700962	0.0123603	0.00489326	FALSE
CEP97	Q8IW35;Q8IW35-2;E9PG22;F8WF91	-0.309134	-0.0336043	-0.0395369	0.835677	0.981813	0.980783	0.635109	0.959079	0.951663	FALSE
CEPT1	Q9Y6K0;A0A0C4DGS9	-1.29165	0.762632	0.193303	0.23042	0.497358	0.884639	0.0567914	0.252896	0.770864	FALSE
CERS2	Q96G23;Q5SZE3;H0YKH6;Q5SZE4;Q5SZE1;H0YNU7;Q5SZE2;H0YLQ6	1.03489	2.10465	1.33929	0.428107	0.0433378	0.227802	0.1674	0.00477134	0.0707111	FALSE
CERS4	H0YKR4;H0YNR6;H0YN04;H0YKC9;Q9HA82;H0YLY3;H0YMY6	NA	NA	NA	NA	NA	NA	NA	NA	NA	FALSE
CERS5	Q8N5B7-2;Q8N5B7;Q49AQ3;H0YI10;F8VXY1;Q6ZMG9;Q6ZMG9-2	-0.0131459	0.498297	-0.234541	0.995951	0.826709	0.919109	0.990692	0.658766	0.835312	FALSE
CERT1	Q9Y5P4;Q9Y5P4-3;Q9Y5P4-2;A0A2R8Y7Q9;A0A2R8Y5S9;A0A2R8Y7C5;A0A2R8YE18;A0A2R8YEK8;A0A2R8Y5H3;A0A2U3TZL3;A0A2R8YFI2;A0A2R8YEA4;A0A2R8YE59;A0A2R8YFA1;A0A2R8YCI0;A0A2R8YDX6;H0Y9J1;A0A2R8Y773;A0A0A0MRE4	0.238819	0.037764	0.130273	0.802488	0.969409	0.876876	0.574898	0.92907	0.758892	FALSE
CES1	P23141;P23141-2;P23141-3;H3BQV8;A0A140TA63;H3BSU0;Q9UKY3;Q9UKY3-2	-2.45664	-2.4339	-2.49498	0.0949267	0.0906835	0.0773784	0.014381	0.0151415	0.0133154	FALSE
CETN2	P41208;Q12798	2.78022	2.1212	1.90965	1.01e-05	0.00131237	0.00342022	1.36e-07	3.13e-05	0.00015097	FALSE
CETN3	E5RK82;E5RJF8;O15182;H0YBL5;E5RH67;E5RFM2	-0.753529	-0.526189	-0.435097	0.390493	0.551908	0.620443	0.141918	0.303302	0.393059	FALSE
CFAP20	Q9Y6A4;H3BPA3	-1.5126	-1.86537	-1.76742	0.0183914	0.00320771	0.00485178	0.00145941	0.00011256	0.00024221	FALSE
CFAP298	P57076;C9J818;D3DSE6;A0A669KBI0;A0A669KAZ0;A0A669KAW7;C9JX57;H7C2R6;Q9NX33;H7C3D9	-0.0897973	-0.412147	-0.578735	0.941946	0.652137	0.49035	0.859875	0.418692	0.257242	FALSE
CFAP36	B5MCA1;Q96G28;Q96G28-2;B5MC35;B5MD16	1.5204	1.36079	1.59533	0.132557	0.173558	0.0943253	0.0241049	0.042948	0.0178068	FALSE
CFAP410	O43822-2;O43822	1.00181	0.475111	0.373337	0.0754625	0.448164	0.553652	0.0101513	0.21289	0.319375	FALSE
CFB	B4E1Z4;E7ETN3;P00751;H7C5H1;A0A0G2JH38;P00751-2;H7C526;C9JRT3;F8WCJ9;A0A0G2JJM0;Q5ST52;F2Z3N2;Q8N6L6	-0.750502	0.0981206	-0.224011	0.641138	0.957654	0.891499	0.358445	0.903884	0.782916	FALSE
CFDP1	Q9UEE9;Q9UEE9-2;H3BUV5;H3BUI4	-0.770798	-1.70338	-1.87674	0.553298	0.0954596	0.0572891	0.270769	0.0164563	0.00848197	FALSE
CFH	P08603;A0A0D9SG88;P08603-2;Q5TFM2;A0A3B3IS28;A0A087WYK9;A0A3B3ISW6;Q6NSD3;Q02985-2;Q02985	-2.1502	-0.868289	-1.50799	0.122863	0.591547	0.287479	0.0214746	0.346703	0.103782	FALSE
CFHR1	B1AKG0;Q03591;A0A3B3IRW0;A0A3B3IS00;V9GYE7;A0A3B3IQ51;P36980-2;P36980	-2.37977	-1.05391	-1.41075	0.192428	0.600298	0.447011	0.0433885	0.356198	0.219688	FALSE
CFHR5	Q9BXR6	NA	NA	NA	NA	NA	NA	NA	NA	NA	FALSE
CFI	A0A2R8Y3M9;G3XAM2;E7ETH0;P05156;A0A087X0I2;D6R9Z8;A0A0C4DGC6;Q9BZM1	-2.75804	-2.53708	-1.28662	0.0316958	0.0503138	0.365082	0.00303359	0.00604913	0.153812	FALSE
CFL1	P23528;G3V1A4;E9PK25	0.373653	-1.33053	0.0588298	0.701511	0.0606204	0.953434	0.426267	0.0081133	0.8997	FALSE
CFL2	Q9Y281;Q9Y281-3;F8WDN3;G3V2U0	1.20072	2.13639	2.08943	0.549875	0.191844	0.196692	0.267887	0.050583	0.0556847	FALSE
CFLAR	O15519;O15519-14;O15519-11;O15519-5;O15519-6;O15519-10;O15519-8;O15519-12;O15519-9;O15519-2;O15519-13;F8WBH9;E9PAP3;C9JV51;C9J408;C9J4Q0;C9JSU3;O15519-4	0.127181	0.551442	0.6486	0.926679	0.591963	0.503661	0.827843	0.347024	0.270628	FALSE
CFP	P27918;E9PAQ1;C9J7V5	0.278978	0.507961	0.169799	0.919888	0.830242	0.945924	0.811827	0.663891	0.884523	FALSE
CGAS	Q8N884;Q8N884-2	0.132148	0.883169	0.692451	0.909762	0.244512	0.375475	0.790977	0.075848	0.162877	FALSE
CGGBP1	Q9UFW8;C9JUJ0	0.226351	-0.997684	-0.333718	0.834784	0.159222	0.695046	0.630918	0.0374273	0.478552	FALSE
CGREF1	A0A4W8VYG7;A0A4W8W4R1;Q99674;Q99674-3	NA	NA	NA	NA	NA	NA	NA	NA	NA	FALSE
CHAC2	Q8WUX2;H7BY97;A6NCT7;Q07092-2;Q07092	0.272807	0.66583	0.431228	0.84343	0.515236	0.69015	0.650232	0.269447	0.473443	FALSE
CHAF1A	Q13111;Q13111-3;Q13111-2;K7EJF1;K7EPA1	0.0139768	-0.0746525	-1.1765	0.993302	0.956053	0.186061	0.981238	0.900805	0.0506891	FALSE
CHAF1B	Q13112	0.343874	-0.245306	-1.04585	0.845517	0.880333	0.398969	0.657241	0.751947	0.178991	FALSE
CHAMP1	Q96JM3;A0A2R8Y735;S4R3K0;A0A2R8Y4S6	-0.120543	-0.677434	-0.545308	0.851718	0.104581	0.200043	0.671111	0.0189489	0.0573953	FALSE
CHCHD1	Q96BP2;A6NJX6	0.118467	1.16339	0.608475	0.937269	0.227309	0.568429	0.851028	0.0671311	0.334555	FALSE
CHCHD10	Q8WYQ3;B5MBW9;E5RGN4	-0.329139	-1.10713	-0.0822557	0.899431	0.567042	0.977233	0.766603	0.319282	0.940901	FALSE
CHCHD2	Q9Y6H1;Q5T1J5	-0.900908	-0.594427	-1.44437	0.399574	0.583609	0.106544	0.147697	0.337483	0.0215271	FALSE
CHCHD3	C9JRZ6;Q9NX63;F8WAR4;A0A286YEX5	0.683937	0.817234	0.706797	0.486053	0.351161	0.423008	0.213934	0.138705	0.198889	FALSE
CHCHD4	Q8N4Q1;Q8N4Q1-2	2.81583	2.36368	2.32939	0.0123356	0.043012	0.0421409	0.00084371	0.00471864	0.00529931	FALSE
CHCHD5	Q9BSY4;Q9BSY4-2;F8WC14	1.28078	1.63698	0.57966	0.229058	0.0328862	0.512957	0.0563044	0.00311048	0.280497	FALSE
CHCHD6	J3QTA6;Q9BRQ6;J3QTB2;H0Y922	1.98943	1.70276	1.86832	0.00877945	0.0312101	0.0143967	0.0005401	0.00286615	0.00114047	FALSE
CHCHD7	J3KPV1;Q9BUK0;Q9BUK0-2;Q9BUK0-4;E5RJ08;E5RHM5;E5RFN2;E5RII1	-0.379838	0.480172	0.0119599	0.83808	0.758831	0.994028	0.640371	0.552672	0.988188	FALSE
CHD1	O14646;O14646-2;A0A087WVF4;H0Y8V4	-0.0379453	-0.330358	-0.630619	0.964406	0.559574	0.191773	0.90663	0.311394	0.0536119	FALSE
CHD1L	Q86WJ1;Q86WJ1-2;A0A494C1F7;A0A0A0MRH8;A0A0A0MSH9;Q86WJ1-3;Q86WJ1-4;Q86WJ1-5;A0A494C179	-0.707542	-1.35041	-1.77714	0.355839	0.0374086	0.00377178	0.120727	0.00377108	0.00017194	FALSE
CHD2	O14647;O14647-2;A0A1B0GTU9;A0A0D9SEP7;B7Z3I4;O14647-3;A0A0D9SGK0;A0A1B0GTM9;A0A1B0GU59;A0A0D9SFV8;A0A0D9SFA3;A0A0D9SFI3;A0A0D9SF92	0.78822	0.587799	0.6961	0.0461597	0.152003	0.0752345	0.00506385	0.034438	0.01274	FALSE
CHD3	Q12873;Q12873-3;Q12873-2;A0A5F9ZHX5;H7C2H0;I3L229;A0A5F9ZHM2;I3L1I4	-0.194883	-0.913522	-0.925637	0.936801	0.616687	0.600944	0.849583	0.375514	0.369235	FALSE
CHD4	Q14839-2;F5GWX5;A0A2R8Y425;A0A2R8Y5J0;A0A2U3TZM0;A0A2R8YFK9;A0A2R8Y212;A0A2R8Y521;A0A0C4DGG9;Q14839;A0A2R8YFD8;A0A2R8YDJ9;A0A2R8YD40;A0A2R8Y8C1;A0A2R8Y445;A0A2R8YER1;A0A2R8YDW2;A0A2R8Y4X2;A0A2R8Y5Z7;A0A2R8Y685;A0A2R8Y8B3;A0A2R8Y7I0;A0A2R8Y5M9;A0A2R8Y7M9;A0A2R8YE38;F5H6N4;F2Z2R5;A0A2R8Y7X1;A0A2R8Y6G9;A0A2R8Y795;F6T542;A0A2R8Y512	-0.092376	-0.814529	-0.823999	0.90083	0.0775192	0.06784	0.770672	0.01173	0.010864	FALSE
CHD6	Q8TD26;Q8TD26-3;C9JFU2;H7C294;A0A075B6P4;Q8TD26-2	-0.980592	-0.810059	-1.85977	0.268579	0.35103	0.00959532	0.0723301	0.13847	0.00063222	FALSE
CHD7	Q9P2D1;Q9P2D1-3;Q9P2D1-2;Q9P2D1-4	3.55504	2.40576	3.16324	0.00033536	0.0227358	0.00168314	8.81e-06	0.00176761	5.85e-05	FALSE
CHD8	Q9HCK8;Q9HCK8-2;A0A2R8Y840;H0YJG4;A0A2R8Y4P3;A0A2R8Y808;A0A2R8YFT4;H0YJA4;A0A2R8YFI9;G3V303	-0.983256	-2.1152	-1.39014	0.0269466	1.15e-06	0.00103277	0.00246046	3.89e-09	3.05e-05	FALSE
CHD9	Q3L8U1-2;Q3L8U1-3;Q3L8U1;H3BTW3;H3BSP3;A0A087WU44;H3BRU9;J3KRH9;J3KSW5	0.180476	0.0338142	0.311849	0.961503	0.992582	0.917141	0.901464	0.981492	0.830614	FALSE
CHDH	Q8NE62;C9J7D8;C9JYW4	-0.547906	-0.0909433	-0.577067	0.856436	0.976819	0.823942	0.679558	0.945386	0.663701	FALSE
CHEK1	O14757;E7EPP6;O14757-2;O14757-3;E9PPA5;E9PKQ3;E9PJI4;A0A087WT52;E9PQW7	-0.629527	-1.02148	-2.2053	0.518378	0.211837	0.00201643	0.239377	0.059301	7.31e-05	FALSE
CHEK2	O96017-9;O96017;O96017-4;O96017-12;O96017-13;H0Y820;O96017-7;O96017-11;O96017-8;B7ZBF6;B7ZBF7;B7ZBF2;A0A087X102;O96017-3;C9JFD7;O96017-5;O96017-2;O96017-6;A0A3B3ITA7;B7ZBF8;F8WCV2;H7C0V7	-0.219346	-0.603218	-0.582003	0.841758	0.443154	0.453032	0.645959	0.208512	0.224799	FALSE
CHERP	J3QK89;Q8IWX8	-0.356435	-0.766451	-0.552623	0.457661	0.0477139	0.168474	0.19116	0.00553322	0.043358	FALSE
CHFR	Q96EP1-2;Q96EP1-4;Q96EP1;Q96EP1-3;A0A096P6K8;F5GWH4;F5H375	-1.54862	-1.15549	-1.0084	0.0360243	0.122033	0.177551	0.00358578	0.0238128	0.0471169	FALSE
CHI3L1	P36222;H0Y3U8	-2.25843	-0.295658	-0.681821	0.283792	0.913736	0.775698	0.079799	0.814806	0.589417	FALSE
CHID1	Q9BWS9;Q9BWS9-3;Q9BWS9-2;E9PPA0;E9PI70;E9PIP0;E9PRL3;E9PPH0;H0YC89;H0YDL6;H0YEA3;H0YCC4	0.610634	1.81842	0.933548	0.782044	0.233491	0.581727	0.539414	0.0702665	0.349056	FALSE
CHIT1	Q13231-3;Q13231;Q13231-4;D6REY1;Q13231-2	-2.05327	-1.01866	-1.13807	0.382118	0.683239	0.629345	0.136352	0.453205	0.403056	FALSE
CHKA	P35790;P35790-2;E9PM06	NA	NA	NA	NA	NA	NA	NA	NA	NA	FALSE
CHKB	Q9Y259;Q9Y259-2	-0.232716	-0.577697	-0.605537	0.849562	0.53084	0.493223	0.664514	0.282662	0.260219	FALSE
CHM	P24386;P24386-2	0.62019	0.664288	0.913672	0.428214	0.340279	0.162773	0.16767	0.131742	0.0408093	FALSE
CHML	P26374;A0A1B0GUK6	-0.293817	-0.0654576	-0.303341	0.845517	0.965334	0.813576	0.657239	0.9213	0.645239	FALSE
CHMP1A	Q9HD42;F8VVT7;A0A6Q8PG85;A0A6Q8PF35;F8VUA2;F5H875;A0A6Q8PGM8;A0A6Q8PFX8;A0A6Q8PFF9;A0A6Q8PHU0;Q9HD42-2;A0A6Q8PGI9;A0A6Q8PF26	0.947188	0.362201	1.13561	0.259738	0.706629	0.128832	0.0687149	0.484002	0.0289077	FALSE
CHMP1B	Q7LBR1	3.2281	2.13325	2.25975	2.25e-06	0.00313116	0.00136924	2.55e-08	0.00010641	4.41e-05	FALSE
CHMP2A	O43633;M0R1L7;M0QXX8	0.670331	0.369582	0.618209	0.362274	0.634638	0.367908	0.124393	0.394062	0.156211	FALSE
CHMP2B	Q9UQN3;Q9UQN3-2;A0A087WW88;C9J0A7	1.76077	0.851592	1.39284	0.00283225	0.200056	0.0214937	0.00012413	0.0542408	0.00197092	FALSE
CHMP3	Q9Y3E7;Q9Y3E7-4;Q9Y3E7-3;Q9Y3E7-2;A0A140T963	-0.365466	-0.505174	-0.504619	0.697509	0.512879	0.499222	0.42136	0.267077	0.2664	FALSE
CHMP4A	Q9BY43-2;Q9BY43;H0YIN6	-0.308699	-0.65925	-0.515916	0.802488	0.471186	0.580843	0.574754	0.230983	0.347422	FALSE
CHMP4A	E9PSI1;E9PQ80;E9PQI5;E9PMQ9;O15321-2;O15321;E9PL78;E9PJM1;E9PQY7;E9PS99;H0YI89;E9PJC4	1.1641	1.01179	1.38664	0.0568233	0.1033	0.0167066	0.00692381	0.0186226	0.00141124	FALSE
CHMP4B	Q9H444;P59074	0.0155525	-0.399483	-0.0502898	0.991013	0.644577	0.963221	0.97429	0.408177	0.916691	FALSE
CHMP4C	Q96CF2	0.18823	0.959351	0.476538	0.924557	0.493157	0.759899	0.820201	0.249404	0.564633	FALSE
CHMP5	Q9NZZ3;Q9NZZ3-2	0.82125	0.919785	0.944825	0.321922	0.227193	0.204975	0.100678	0.0670016	0.0595272	FALSE
CHMP6	Q96FZ7;I3L4A1	-1.45632	-1.15065	-1.65714	0.155263	0.264524	0.080826	0.0308271	0.0867829	0.0143761	FALSE
CHMP7	Q8WUX9;E5RJI3;E5RIU9;Q8WUX9-2;E5RFR8	0.818459	-0.458085	0.426902	0.259738	0.55472	0.570128	0.0686806	0.30671	0.336669	FALSE
CHORDC1	Q9UHD1;Q9UHD1-2;E9PPQ5;E9PHZ2;E9PIZ4;E9PSD5;E9PL00;E9PIF7	-0.442288	-1.18327	-0.600942	0.523619	0.0278897	0.303105	0.242904	0.00237932	0.113348	FALSE
CHP1	Q99653;H0YNG9;H0YKE7;F5GX29;H0YLY7;H0YLX1	-0.396224	-0.052534	-0.674529	0.602463	0.952801	0.264623	0.317178	0.894634	0.0909425	FALSE
CHPF	Q8IZ52;Q8IZ52-4;Q8IZ52-2;F8W6H2	2.46407	3.34392	2.92868	0.0337459	0.00209357	0.00075632	0.00328772	6.31e-05	2.06e-05	FALSE
CHPF2	G5E9W2;Q9P2E5;Q9P2E5-2;C9JZF7;H7C5L5	0.41617	0.892726	0.339428	0.741781	0.344658	0.760548	0.482161	0.134496	0.565957	FALSE
CHPT1	F8W1B3;Q8WUD6-2;Q8WUD6	NA	NA	NA	NA	NA	NA	NA	NA	NA	FALSE
CHRAC1	Q9NRG0;H0YBP8;E5RGS9	0.176768	-0.726602	-0.200429	0.87069	0.32495	0.824669	0.704341	0.121824	0.66552	FALSE
CHST11	F8VXK3;Q9NPF2-2;Q9NPF2;A0A087WU70;Q8NET6-2;Q8NET6	1.40921	1.72426	2.08929	0.325508	0.186134	0.182809	0.103346	0.0482739	0.0492764	FALSE
CHST12	Q9NRB3;C9J991	-0.155213	1.07273	0.462866	0.918487	0.266529	0.675063	0.805965	0.0877535	0.453974	FALSE
CHST15	Q7LFX5;A0A0D9SFZ3;Q7LFX5-2	NA	NA	NA	NA	NA	NA	NA	NA	NA	FALSE
CHSY1	Q86X52	2.15998	1.87563	2.55117	0.0477785	0.0865208	0.0123281	0.00531946	0.0139396	0.00091255	FALSE
CHSY3	Q70JA7	NA	NA	NA	NA	NA	NA	NA	NA	NA	FALSE
CHTF18	E7EXA6;Q8WVB6;Q8WVB6-2;Q8WVB6-3	1.01497	0.235286	-0.785954	0.314904	0.853447	0.416402	0.0973188	0.70001	0.192993	FALSE
CHTF8	J3KSJ7;P0CG13	NA	NA	NA	NA	NA	NA	NA	NA	NA	FALSE
CHTOP	Q9Y3Y2-4;Q9Y3Y2;Q9Y3Y2-3;A0A087X1B7;X6R700	-0.02483	-0.568124	-0.077553	0.98171	0.354976	0.921862	0.948403	0.141277	0.839873	FALSE
CHUK	O15111	-1.27748	-1.20286	-1.27944	0.0171742	0.0261133	0.0145701	0.00131272	0.0021358	0.00116409	FALSE
CHURC1	A0A0C4DGJ7;Q8WUH1;Q8WUH1-2;H0YIM9	-0.457401	-1.25158	-0.890093	0.729389	0.183259	0.362526	0.462091	0.0469913	0.152211	FALSE
CHURC1-FNTB	B4DL54;P49356-2;H0YHA3;H0YID9;H0YHB4;H0YIM3;Q8WUH1-3;H0YJ25	1.80895	1.23804	1.6533	0.00095148	0.0337963	0.00290641	3.03e-05	0.00328881	0.00011855	FALSE
CIAO1	O76071	-0.130947	-0.350219	-0.112552	0.869234	0.543003	0.865268	0.70109	0.294806	0.735897	FALSE
CIAO2A	Q9H5X1;H0YKV4;Q9H5X1-2;H0YLH6	-0.0697818	0.120541	0.423902	0.936801	0.876585	0.480259	0.849036	0.744561	0.249341	FALSE
CIAO2B	Q9Y3D0;H3BNV7;J3QLT9;J3KS95	-1.12555	-0.889013	-1.08694	0.0784916	0.174047	0.0792131	0.0109836	0.0433128	0.0138717	FALSE
CIAO3	Q9H6Q4;Q9H6Q4-3;H3BSH2;H3BSJ7;I3L2A3;Q9H6Q4-2;B4DEE7;H3BUF3;H3BPX8	-0.248516	-0.515695	-0.0669382	0.77475	0.421793	0.935199	0.530819	0.191034	0.864422	FALSE
CIAPIN1	Q6FI81;Q6FI81-3;H3BV90;H3BT65;H3BUG4;H3BPG7;Q6FI81-2;H3BQ23;H3BTZ8;H3BTT4	1.01025	-0.109957	0.319604	0.086864	0.899151	0.645477	0.012568	0.782212	0.419577	FALSE
CIB1	Q99828;Q99828-2;A0A3B3ISY8	-2.19583	-2.47137	-2.43216	0.0539258	0.027043	0.0263739	0.00637535	0.00228239	0.00264709	FALSE
CIC	I3L2J0;I3L135;I3L2I4	0.546209	-0.215421	0.249807	0.275021	0.714327	0.637186	0.0755174	0.491982	0.410672	FALSE
CINP	H0YN33;Q9BW66;Q9BW66-3;H0YKY0;Q9BW66-2	1.27568	1.56029	1.65694	0.00466119	0.00068812	0.00016451	0.00024183	1.37e-05	2.96e-06	FALSE
CIP2A	A0A087X211;Q8TCG1;Q8TCG1-2;F8WAX6;F8WF26	0.0174352	-0.306433	-0.0293799	0.991013	0.772651	0.982615	0.974251	0.57339	0.956552	FALSE
CIR1	Q86X95;Q86X95-2;H3BLY3	0.0351286	-0.0018034	-0.142055	0.980393	0.998767	0.879165	0.9404	0.996943	0.761935	FALSE
CIRBP	Q14011	2.11112	2.03567	2.4196	0.123058	0.130846	0.0585852	0.0215574	0.0269681	0.00875919	FALSE
CISD1	Q9NZ45	0.605938	0.884749	0.946394	0.637267	0.406623	0.357132	0.354261	0.177629	0.14868	FALSE
CISD2	Q8N5K1;D6RCF4;A0A2R8Y540;I3L1N9	0.0320274	1.8465	0.995594	0.989154	0.135358	0.460557	0.969278	0.0283217	0.231428	FALSE
CISD3	P0C7P0	2.70736	1.88252	2.02265	0.0103597	0.0939663	0.0634061	0.0006715	0.0161187	0.00983675	FALSE
CIT	O14578-4;O14578;H7BYJ3;O14578-3;O14578-2;F5H4K4	0.595908	0.95248	0.882801	0.724414	0.476544	0.502803	0.455974	0.235785	0.269643	FALSE
CIZ1	F5H2X7;Q9ULV3;Q9ULV3-5;H0Y5D5;Q9ULV3-2;Q9BTG3;Q5SYW2;Q9ULV3-3;Q9ULV3-4;A0A494C0L7;A0A0U1RQR2;F6WSM2	0.702751	0.41578	0.334911	0.0880656	0.342	0.452852	0.0128043	0.132812	0.224641	FALSE
CKAP2	Q8WWK9-6;Q8WWK9-5;Q8WWK9	2.09424	1.50422	0.944326	0.465948	0.421955	0.638279	0.197697	0.191217	0.412131	FALSE
CKAP2L	Q8IYA6;Q8IYA6-3;F8WBE0;Q8IYA6-2	2.90905	1.81952	2.06055	0.00373203	0.0888296	0.111344	0.00017638	0.0145886	0.0230236	FALSE
CKAP4	Q07065	0.397367	2.09028	1.76112	0.833748	0.0809078	0.14443	0.628476	0.0125172	0.0342671	FALSE
CKAP5	Q14008;Q14008-2;Q14008-3;H0YDX5;E9PQH5;H0YCF6;H0YEK7	-0.455585	-0.423653	-0.626581	0.244119	0.257359	0.0687602	0.0620742	0.0828209	0.0111164	FALSE
CKB	P12277;H0YJG0;G3V4N7;G3V461;P06732;G3V2I1	-1.34757	-0.708243	-0.985158	0.732955	0.853787	0.779016	0.466672	0.701707	0.59438	FALSE
CKMT1A	F8WCN3;P12532;P12532-2;C9JSQ1;C9J6W7;C9JT96;C9JJX8;C9J995;C9J8F6	NA	NA	NA	NA	NA	NA	NA	NA	NA	FALSE
CLASP1	Q7Z460-4	-1.30408	-0.414102	-0.736577	0.00722395	0.447538	0.130762	0.00042292	0.212124	0.0294266	FALSE
CLASP2	E3W994;J3KR49;O75122;A0A0U1RQI6;B3KR06;E7ENG2;O75122-2;D6RBU8;H7C4M5;C9J668;H7C5M8;H7C4I5;H7C4X8	NA	NA	NA	NA	NA	NA	NA	NA	NA	FALSE
CLASP2	E7ERI8;E7EW49;O75122-3	0.765787	0.70444	0.660775	0.309448	0.32662	0.355702	0.0938761	0.122749	0.147298	FALSE
CLASRP	F5H0Q6;A0A0A0MQS2;Q8N2M8;Q8N2M8-4;Q8N2M8-3;K7EP11;K7EM61;K7EKC9	2.10447	1.1448	1.84716	0.0006243	0.0937729	0.00312344	1.84e-05	0.0160704	0.00013336	FALSE
CLC	Q05315;A8MUM7	0.59899	0.0725281	0.492255	0.832954	0.979422	0.839796	0.627241	0.953056	0.688617	FALSE
CLCC1	Q96S66;A0A6Q8PEZ7;A0A6Q8PHQ1;A0A6Q8PG30;Q96S66-2;A0A6Q8PGA4;A0A6Q8PG75;Q96S66-3;A0A6Q8PG14;A0A6Q8PFF7;Q96S66-4;Q5T1P5;A0A6Q8PF11;A0A6Q8PG68;A0A6Q8PFT6;A0A6Q8PF97;A0A6Q8PFH1	0.27501	0.778998	0.580618	0.863644	0.508422	0.628421	0.691485	0.262037	0.401668	FALSE
CLCN3	P51790-4;P51790;A0A087WU31;A0A0A0MTB7;P51790-5;E9PE15;D6RIX3;D6RDZ6;A0A2R8YGW0;H0Y8Z8	1.92299	1.66451	1.74661	0.00629648	0.0235814	0.014102	0.00035077	0.00186104	0.0010986	FALSE
CLCN7	P51798;P51798-2;H0Y2M6;H3BNG8;I3L470	0.589979	0.558953	0.642134	0.703631	0.683152	0.617038	0.428217	0.453058	0.388902	FALSE
CLDND1	D6RD48;D6RAZ7;D6RCR8;D6RDI6;D6RFX6;D6RCE6;D6R9S8;D6RC11;A0A0R4J2F2;D6RA76;D6RDY1;D6RHU6;H0Y8T9;D6RDP6;D6RIU2;Q9NY35;Q9NY35-2	NA	NA	NA	NA	NA	NA	NA	NA	NA	FALSE
CLEC16A	Q2KHT3;Q2KHT3-2;H7BZI2;A0A2R8YDG4;H7BZJ9;H7BXG1;Q2KHT3-3	0.267661	-0.0462287	0.0748546	0.796072	0.965024	0.938422	0.563608	0.920538	0.871603	FALSE
CLEC1B	Q9P126;Q9P126-2;H7BYT7	1.97432	1.30844	2.42884	0.294392	0.492712	0.248039	0.0853297	0.248984	0.0812676	FALSE
CLEC4E	Q9ULY5;F5H5X7;F8WFA1	0.849813	0.826025	0.222219	0.887209	0.878125	0.972617	0.741065	0.748571	0.93109	FALSE
CLEC4M	M0QYX2;M0R0P0;E7ENS9;M0QZ42;H7BXU4;M0QZG5;Q9NNX6-11;Q9NNX6;Q9H2X3;Q9NNX6-2;Q9NNX6-10;Q9NNX6-6;Q9H2X3-8;Q9NNX6-7;Q9H2X3-10;Q9H2X3-4;Q9H2X3-5;Q9H2X3-3;Q9NNX6-3;Q9NNX6-12;Q9H2X3-9;Q9H2X3-2;Q9NNX6-8;Q9H2X3-7;Q9H2X3-6;Q9NNX6-5	NA	NA	NA	NA	NA	NA	NA	NA	NA	FALSE
CLEC5A	Q14DL9;Q9NY25;C9JCE4;C9JPR7;Q9NY25-2	-1.92244	-1.15623	-2.11627	0.141407	0.408626	0.0835011	0.0265445	0.180167	0.0149846	FALSE
CLGN	O14967;O14967-2;D6RAZ4	NA	1.75867	NA	NA	0.43197	NA	NA	0.199475	NA	FALSE
CLIC1	O00299	-0.681695	-0.917235	-0.281523	0.465435	0.26704	0.776716	0.197353	0.0881238	0.591414	FALSE
CLIC2	O15247;A6PVS0	-0.112712	1.76314	0.289239	0.968603	0.291653	0.893606	0.915965	0.102379	0.78666	FALSE
CLIC3	O95833	-1.15962	-1.39849	-0.227939	0.546286	0.407717	0.914153	0.26358	0.179296	0.824323	FALSE
CLIC4	Q9Y696	-1.36089	-0.157072	0.102257	0.247121	0.920896	0.947456	0.0637458	0.828878	0.887861	FALSE
CLIC5	A0A2R8Y4M1;A0A5F9ZHK1;A0A2R8YGW2;A0A2R8Y615;Q9NZA1-3;Q9NZA1-2;Q9NZA1	NA	3.53723	3.58135	NA	0.179441	0.00987992	NA	0.0451321	0.00065884	FALSE
CLINT1	Q14677-2	-1.10555	-0.474363	-0.417686	0.0374796	0.437901	0.495772	0.00378012	0.204801	0.262866	FALSE
CLINT1	Q14677;H0YD52;H0YDU9	5.66671	4.1303	3.53855	8.16e-13	6.84e-09	3.21e-06	1.08e-15	4.53e-12	2.01e-08	FALSE
CLIP1	P30622-2;J3KP58	0.677468	0.691806	1.41797	0.528038	0.475702	0.0860487	0.2466	0.234873	0.0156099	FALSE
CLIP1	P30622-1;P30622;F5H0N7;F5H6A0;A0A3B3ITA2;F5H1T5;F5H270;F5H367;A0A3B3IS27	-0.489182	-0.127478	-0.0613407	0.589938	0.901793	0.952555	0.306352	0.789065	0.897494	FALSE
CLIP2	Q9UDT6-2;Q9UDT6;H7C4L6	1.06499	0.391236	0.957687	0.460571	0.809688	0.470568	0.194139	0.629681	0.240072	FALSE
CLK1	P49759;P49759-3;F8WBF5;A0A087WVK0;B8ZZR0;P49759-2	-1.00748	-1.02233	-0.899684	0.378824	0.339054	0.399533	0.134576	0.13096	0.179349	FALSE
CLK3	P49761-1;P49761;P49761-3;H3BUL5;H3BVF8;H3BQG1;H3BRT8;H3BQR7;H3BV35;H3BRK0;P49761-2;H3BRW2;H3BNQ5	-0.259934	-0.730752	-0.481466	0.899422	0.641461	0.770014	0.765505	0.402949	0.581125	FALSE
CLK4	Q9HAZ1;B7ZL31;A0A087WX74	NA	NA	NA	NA	NA	NA	NA	NA	NA	FALSE
CLMN	Q96JQ2;G3V3D8;G3V4C0;G3V5U3	0.716731	1.05174	1.1792	0.63766	0.403852	0.329647	0.355003	0.175796	0.129789	FALSE
CLN5	A0A1B0GWI2;O75503;A0A087WZY0;A0A1B0GTR6;A0A1B0GWJ7;A0A1C7CYZ2;A0A1B0GTV7;A0A1B0GUE8;A0A1B0GV94;A0A1B0GVL0	-1.06607	-0.711004	-0.448398	0.444788	0.612096	0.76438	0.180705	0.369418	0.571879	FALSE
CLNS1A	P54105;E9PMI6;E9PJF4;J3KN38;E9PQ83	-0.433261	-0.539816	-0.849702	0.575294	0.420389	0.162126	0.291491	0.189708	0.0404925	FALSE
CLP1	Q92989;Q92989-2;E9PL17;E9PJM4;E9PKV5	0.595753	-0.0657313	-0.0167755	0.321981	0.933234	0.983001	0.100739	0.854684	0.962726	FALSE
CLPB	Q9H078-2;Q9H078;Q9H078-3;H0YGM0;Q9H078-4;A0A2U3TZY2;F5H7A5;A0A2R8YDH5;A0A2R8Y6R5;F5H392;A0A2R8Y7E8	0.073369	0.634301	0.0967329	0.953319	0.440501	0.926193	0.883472	0.206805	0.846495	FALSE
CLPP	Q16740;M0R208;A0A2R8YEF5;M0QYV5	0.0531563	0.34916	0.495344	0.980562	0.809222	0.706184	0.941318	0.62882	0.493188	FALSE
CLPTM1	O96005;O96005-4;O96005-3;K7EQQ1;K7EJ16	0.899368	1.20181	0.950104	0.430694	0.229587	0.355621	0.169719	0.0682531	0.147023	FALSE
CLPTM1L	G5E9Z2	0.104096	0.327433	0.0993145	0.964412	0.861889	0.960282	0.906866	0.713481	0.911083	FALSE
CLPTM1L	Q96KA5-2;Q96KA5	1.879	2.13337	2.14713	0.124302	0.0674365	0.0601979	0.021808	0.00954456	0.00908489	FALSE
CLPX	O76031;H0YM48;H0YK07	-0.502589	0.0625988	-0.37767	0.481646	0.942814	0.577793	0.20994	0.875294	0.344083	FALSE
CLTA	P09496-2;P09496-4;P09496-3;P09496;F8WF69;P09496-5;C9J8P9	-0.138928	0.0544613	0.100542	0.845432	0.936274	0.870259	0.656405	0.861651	0.747129	FALSE
CLTB	P09497-2;P09497;D6RJD1;H0Y9Q6	1.40847	1.29324	1.90773	0.0647814	0.0892428	0.00716355	0.00818426	0.0147043	0.00041031	FALSE
CLTC	Q00610-2;A0A087WVQ6;Q00610;J3KS13;K7EJJ5;J3KRF5;J3KSQ2;J3QL20	-0.160757	0.424635	0.779467	0.804001	0.369487	0.0540267	0.579065	0.151053	0.00775055	FALSE
CLTCL1	P53675-2;P53675;A0A087WX41;F5H5N6;A0A087WV74;A0A087WXH4	0.354003	0.16704	0.750904	0.699068	0.85322	0.253367	0.423594	0.698736	0.084511	FALSE
CLU	P10909-4;P10909-6;P10909;P10909-5;P10909-2;H0YC35;H0YLK8;H0YAS8;E7ETB4;E5RJZ5;E5RG36;E5RGB0;E5RH61	-0.75629	-0.260436	-0.560715	0.79626	0.929171	0.826193	0.564252	0.842287	0.668053	FALSE
CLUH	A0A494C0R8;K7EIG1;I3L2B0;I3L318;I3L4B5;I3L3A3;I3L350	0.400041	0.408004	0.188899	0.505684	0.458107	0.762199	0.229485	0.220449	0.568745	FALSE
CLYBL	Q8N0X4;Q8N0X4-2;Q5JVC0;Q5JVC2;Q5JVB9;Q5JVC1;REV__J3QL73	0.23845	0.221812	0.553641	0.899901	0.900821	0.707419	0.768834	0.78477	0.495435	FALSE
CMAS	Q8NFW8;Q8NFW8-2;F5GYM0;F5H296	-0.164337	-0.318788	0.286322	0.887221	0.738795	0.760444	0.741525	0.523594	0.565438	FALSE
CMBL	Q96DG6	-2.41915	-1.38169	-3.04405	0.208649	0.505119	0.0798828	0.0493321	0.258688	0.0141109	FALSE
CMC1	Q7Z7K0;C9JES7	0.343851	0.318766	0.29324	0.794361	0.782984	0.795612	0.560405	0.587906	0.617669	FALSE
CMC2	Q9NRP2;H3BQQ1;H3BPP2	-0.594865	-0.369402	-0.314252	0.542532	0.706532	0.749211	0.260712	0.483349	0.550885	FALSE
CMC4	P56277	1.9612	1.64584	2.80522	0.242192	0.315458	0.055461	0.0613234	0.115385	0.00804788	FALSE
CMIP	Q8IY22;A0A087WY48;Q8IY22-3;Q8IY22-2	-1.13661	-0.830785	-1.72667	0.369212	0.508998	0.108617	0.128676	0.263312	0.0220385	FALSE
CMPK1	P30085;P30085-3;P30085-2;A0A494BXC7;Q5T0D2;E9PJD2	0.661346	0.847781	1.06445	0.552029	0.381466	0.241194	0.269593	0.158439	0.077409	FALSE
CMPK2	Q5EBM0;Q5EBM0-4;Q5EBM0-3;Q5EBM0-2	0.399751	0.318419	0.142441	0.843308	0.863238	0.938334	0.649805	0.717751	0.871398	FALSE
CMSS1	Q9BQ75-2;Q9BQ75;C9J384;H7C515	-0.04415	-0.761432	-1.14208	0.980562	0.438638	0.204581	0.941176	0.205462	0.0593082	FALSE
CMTM5	C9JAI6;Q96DZ9-4;Q96DZ9-5;Q96DZ9-3;Q96DZ9-6;Q96DZ9-2;Q96DZ9	-1.34136	-0.988831	-1.36563	0.544525	0.643806	0.484843	0.262163	0.406734	0.252995	FALSE
CMTM6	Q9NX76	-1.1655	-0.778182	-0.661729	0.132865	0.332428	0.418013	0.0242381	0.126969	0.194298	FALSE
CMTR1	Q8N1G2;Q5T7F5;H0Y4T0;H0YCQ1	0.218402	-0.27736	-0.313922	0.823043	0.732465	0.682278	0.609461	0.515668	0.463218	FALSE
CMTR2	Q8IYT2;H3BR19;H3BTZ7;H3BS00;H3BNZ8;H3BUK2	-0.446792	-1.01935	-0.824389	0.669287	0.194096	0.304246	0.391499	0.0518786	0.114264	FALSE
CNBP	P62633-8;P62633-4	0.499201	0.34379	0.740847	0.673478	0.754743	0.414844	0.39653	0.545629	0.191672	FALSE
CNBP	P62633-2;P62633;P62633-7;P62633-3;D6RAT4	0.0241675	-0.351621	-0.797638	0.988753	0.765513	0.41421	0.968224	0.562165	0.190977	FALSE
CNDP2	Q96KP4;Q96KP4-2;J3QKT2;A0A087WYZ1;J3KSV5;J3QKQ0;J3QRA8;J3QRD0;J3QLU1;J3QR27;J3QL02;J3QQN6;A0A087WVS2;J3QRH4;J3KSS4;J3QRP4;J3KRJ8	0.641739	-0.114343	1.17209	0.626291	0.938674	0.251088	0.341237	0.865252	0.0832893	FALSE
CNEP1R1	Q8N9A8;H3BUT5;H3BN40;Q8N9A8-3;Q8N9A8-2	-1.24416	0.198034	0.00968996	0.161376	0.869326	0.993263	0.0329356	0.728029	0.986477	FALSE
CNK3/IPCEF1	G9CGD6;G9CGD6-2;Q8WWN9;Q8WWN9-2;A0A2Q2T6B6;G9CGD6-3;E5RGN6;E5RGB6;E5RJQ7;E5RK08	3.16226	2.77491	2.2883	0.0295051	0.0611886	0.127037	0.00276939	0.00826118	0.0282524	FALSE
CNN2	B4DDF4;B4DUT8;Q99439;Q99439-2;H3BVI6;A0A087X271;A0A087X1X5;H3BQH0;U3KPS3;A0A087WV51	-0.208087	-0.988253	-0.262172	0.8797	0.278969	0.817959	0.725128	0.094979	0.654133	FALSE
CNN3	Q15417;Q15417-2;Q15417-3;E9PDU6;K7ESJ2;K7ENC5;K7ERK4	NA	NA	NA	NA	NA	NA	NA	NA	NA	FALSE
CNNM3	Q8NE01;Q8NE01-2;Q8NE01-3	-1.24733	-0.644804	-1.15126	0.074721	0.407681	0.0917147	0.0100319	0.179165	0.0170609	FALSE
CNNM4	Q6P4Q7;Q6P4Q7-2;Q9H8M5-2;Q9H8M5;Q9H8M5-3	NA	NA	NA	NA	NA	NA	NA	NA	NA	FALSE
CNOT1	A5YKK6;A5YKK6-2;A5YKK6-3;A5YKK6-4;H3BMZ2;H3BNB1;H3BTH2;H3BMH0;H3BT18;H3BU44;H3BR89	0.159701	-0.280541	-0.136161	0.71175	0.402294	0.71733	0.440017	0.173664	0.50782	FALSE
CNOT10	Q9H9A5;Q9H9A5-2;Q9H9A5-6;Q9H9A5-3;Q9H9A5-4;E9PCN5;Q9H9A5-5;H7C1X9;H7C0K1;H7BZZ7	0.928782	0.508864	0.330037	0.00101007	0.101222	0.318387	3.33e-05	0.0179707	0.122848	FALSE
CNOT11	Q9UKZ1;H7C0C7	0.808533	0.8316	0.665003	0.138034	0.112572	0.213804	0.0255112	0.0212046	0.0638462	FALSE
CNOT2	Q9NZN8;F8VP97;F8VV52;F8VUB4;Q9NZN8-5;Q9NZN8-4;Q9NZN8-2;F8W145;F8VVY1;F8VRS8;F8VX63;A0A087X050;H0YH84;H0YI11;Q9NZN8-3;F8VQF4;F8VWH8;F8VSK9;H0YHT6;F8VV05;F8VVD4;F8VS14;F8VPX5	0.913102	0.558023	0.692033	0.00952241	0.143482	0.0538702	0.00060475	0.0310511	0.00770368	FALSE
CNOT3	O75175;B7Z6J7;H7C148;A0A2R8Y7Z8;A0A0G2JNJ7;H7C3F5;A0A2H2FJL5;H7C5J4;A0A0G2JPP0;H0Y5X7;A0A2R8Y6N5;A0A2R8Y4W0;A0A0G2JN65;A0A087X0F9;A0A2R8Y691	0.661061	0.545448	0.318734	0.157914	0.24106	0.52415	0.0316056	0.0740539	0.293887	FALSE
CNOT4	O95628-2;O95628;O95628-8;O95628-4;O95628-7;O95628-9;O95628-10;O95628-6;O95628-3;O95628-5	0.62614	0.62729	0.296465	0.176179	0.153536	0.546233	0.0378226	0.0353496	0.313148	FALSE
CNOT6L	H0Y9Z5;Q96LI5;H0Y9C1;Q96LI5-2;D6RGK9;D6RIW9;D6R9H6	0.391511	0.164302	0.171523	0.604826	0.839259	0.823815	0.319619	0.678008	0.662367	FALSE
CNOT7	Q9UIV1;Q9UIV1-2;E5RGH2;H0YAV9;E5RJE0;E5RHV9;E5RGA8;H0YBT3	-1.23112	-1.44137	-1.54487	0.00536569	0.00116729	0.00036726	0.00029113	2.74e-05	7.82e-06	FALSE
CNOT8	Q9UFF9-3;Q9UFF9;B7Z9U0;E5RIL2;Q9UFF9-2;E5RFJ4;E5RHL9;E5RJC5;E5RHP3;E5RGE4	0.301292	-0.293404	-0.624432	0.842369	0.8223	0.568429	0.647341	0.64929	0.334573	FALSE
CNOT9	Q92600;Q92600-2;Q92600-3;H7C0W0;F8WBZ6	0.359342	-0.0858096	0.0356223	0.440797	0.876917	0.949417	0.176726	0.745572	0.892792	FALSE
CNP	P09543;P09543-2;K7ERC4;C9K0L8;K7ERZ0;K7EN66	0.136275	0.5678	0.333763	0.909637	0.513746	0.722494	0.790394	0.268018	0.514387	FALSE
CNPY2	F8W031;F8VXJ7;F8W1K5;F8VP03;F8W1U5;H0YIH9	-0.334191	0.324122	0.208743	0.845109	0.830242	0.888984	0.653997	0.66387	0.779304	FALSE
CNPY3	Q9BT09;A0A0C4DFY8;Q9BT09-2	0.0837797	0.178277	-0.0052715	0.962912	0.904516	0.997041	0.90333	0.795757	0.993897	FALSE
CNPY4	Q8N129;A0A0J9YYJ0	0.471261	0.55183	0.095102	0.777844	0.693295	0.953447	0.533657	0.466064	0.899838	FALSE
CNRIP1	Q96F85;B8ZZB8;Q96F85-2	1.77611	1.15105	0.764938	0.219154	0.440501	0.627812	0.053031	0.2068	0.400081	FALSE
CNST	Q6PJW8;Q6PJW8-2;Q6PJW8-3	-0.624892	-0.548575	-0.752734	0.812907	0.815958	0.726548	0.594307	0.63778	0.519618	FALSE
CNTLN	Q9NXG0-2;Q9NXG0;Q9NXG0-3	-0.640526	-0.491159	1.05993	0.680645	0.730995	0.37973	0.405512	0.514156	0.16577	FALSE
CNTN1	Q12860-2;Q12860;Q12860-3;F8VUI8;F8VUI9;F8VQW3;F8VX96	0.224373	0.910594	0.64256	0.949018	0.735313	0.815456	0.873598	0.51849	0.648683	FALSE
CNTRL	Q7Z7A1-5;Q7Z7A1;Q7Z7A1-2;Q7Z7A1-3;Q5JVD1;Q7Z7A1-4;Q5JVD6;Q5JVD3;Q5JVD5;REV__Q5VU69	-0.241058	-0.824302	-0.542441	0.801437	0.205945	0.43017	0.57279	0.0567115	0.206111	FALSE
CNTROB	Q8N137-3	-0.177932	-0.670485	-0.0491747	0.857554	0.327372	0.95951	0.68146	0.123373	0.909384	FALSE
COA1	Q9GZY4;C9J6J1;C9JA07	2.86393	2.87639	3.67605	0.0456891	0.0432779	0.00690522	0.00496398	0.00475345	0.0003937	FALSE
COA3	Q9Y2R0;K7EPV0	0.420017	0.601033	0.219713	0.786212	0.629966	0.873209	0.546779	0.389517	0.751763	FALSE
COA4	Q9NYJ1;Q9NYJ1-2	2.85876	1.52165	1.98958	0.0816798	0.402151	0.238219	0.0115592	0.17321	0.0758349	FALSE
COA5	Q86WW8;B9A057	0.719343	0.231971	0.359571	0.614925	0.880717	0.800487	0.329925	0.752504	0.625289	FALSE
COA6	Q5JTJ3-3;Q5JTJ3;Q5JTJ3-2	0.370139	-0.068799	-0.118719	0.771101	0.958395	0.920014	0.522313	0.905387	0.837305	FALSE
COA7	Q96BR5	1.49895	1.60256	0.991793	0.230736	0.171342	0.428505	0.0569483	0.0420243	0.204635	FALSE
COASY	Q13057;Q13057-2;K7EN91;K7ES73;K7ESK6;K7EP09;K7EPT0;K7EPC2	0.298677	0.236682	0.604522	0.754706	0.784213	0.385165	0.498255	0.58995	0.170015	FALSE
COBLL1	A0A0X1KG75;Q53SF7;Q53SF7-2;A0A0D9SG04;A0A0B4J1Z0;H7C1G2;C9J8C4;C9JAU3;C9J5Y6;C9JK90;C9JWZ0;F8WEK0;REV__O75820-3;REV__O75820-4;REV__O75820-2;REV__O75820	-1.91764	-2.12343	-0.379987	0.117073	0.0703318	0.809867	0.0198354	0.0101378	0.638668	FALSE
COG1	Q8WTW3;A0A087WVI0;E9PBL8;J3KRP4;J3QKY9;J3QLT5	-0.357816	0.459754	0.700309	0.713109	0.573472	0.336962	0.44199	0.325704	0.134617	FALSE
COG2	Q14746;Q14746-2;B7Z2Y2;V9GY21	-0.0540566	1.04794	0.477784	0.965398	0.135755	0.546233	0.908812	0.0284921	0.312728	FALSE
COG3	Q96JB2;Q96JB2-2;A0A087WTH9;A0A087WYY9	-0.207516	0.70266	0.620889	0.863693	0.410428	0.467707	0.69197	0.181796	0.237153	FALSE
COG4	Q9H9E3;A0A6I8PIQ6;J3KNI1;A0A0A0MS45;Q9H9E3-3;Q9H9E3-2;H3BMV9;H3BSD2;E9PRT5;J3KRB5;H3BQB2;J3QLW1	-0.252736	0.690289	0.479661	0.800066	0.327258	0.513414	0.56989	0.123287	0.281595	FALSE
COG5	Q9UP83-2;Q9UP83;Q9UP83-3	0.685032	1.156	1.24137	0.273459	0.0330355	0.0182263	0.0749507	0.00315819	0.00158271	FALSE
COG6	Q9Y2V7;Q9Y2V7-2;H0YGX8;F5GX76;F5GX38;REV__H0YGX8;REV__Q9Y2V7-2;Q9Y2V7-4	-0.407232	0.689395	0.391442	0.658854	0.348193	0.622249	0.378158	0.136761	0.395159	FALSE
COG7	P83436	0.0281847	0.921901	0.566347	0.981555	0.146891	0.406171	0.94741	0.0324402	0.184677	FALSE
COG8	B4DYU2;Q96MW5;H3BQV3;H3BSH5;A0A087X1T3;H3BMQ9;H3BUN2;J3QRV3	0.70868	1.64975	1.67074	0.418551	0.0168891	0.0136559	0.160219	0.00121612	0.00105028	FALSE
COIL	P38432;I3L369	0.711574	0.409706	0.0671094	0.225471	0.512919	0.929401	0.0550953	0.267351	0.854677	FALSE
COL14A1	Q05707-2;Q05707;Q05707-3;J3QT83;Q4G0W3;A0A0A0MQT7;H0YBB2	NA	2.54662	NA	NA	0.543003	NA	NA	0.295069	NA	FALSE
COL18A1	P39060-2;P39060-1;P39060;H7BXV5	NA	NA	NA	NA	NA	NA	NA	NA	NA	FALSE
COL1A1	P02452;I3L3H7	-3.86775	-3.15067	-3.02819	0.336744	0.418611	0.430065	0.109065	0.1879	0.205895	FALSE
COL1A2	A0A087WTA8;P08123	-0.891776	-0.480558	-0.624109	0.817191	0.895922	0.853606	0.600439	0.777093	0.713167	FALSE
COL6A1	P12109;A0A087X0S5	-3.06191	-0.866562	-1.96881	0.153577	0.744573	0.36866	0.03031	0.531287	0.157375	FALSE
COL6A2	P12110;P12110-3;P12110-2;H7C0M5	NA	NA	NA	NA	NA	NA	NA	NA	NA	FALSE
COL6A3	P12111-2;P12111;E7ENL6;P12111-4;P12111-5;P12111-3;C9JNG9;I3L392	-1.91493	-0.583976	-1.14682	0.427844	0.834627	0.630895	0.167127	0.670554	0.404638	FALSE
COLEC11	Q9BWP8-7;Q9BWP8-4;Q9BWP8-3;Q9BWP8;Q9BWP8-10;Q9BWP8-8;Q9BWP8-6;Q9BWP8-5;Q9BWP8-2;Q9BWP8-9;F8WB29;C9JWT5	0.65837	0.121379	0.516849	0.713262	0.948952	0.745531	0.44303	0.88743	0.546059	FALSE
COLGALT1	Q8NBJ5;M0QX72;M0QYH0	-1.35647	-0.694548	-1.33795	0.231689	0.573472	0.205965	0.0575178	0.32571	0.0600958	FALSE
COMMD1	Q8N668;Q8N668-2;E9PE85;H7C377;H0Y7J4;H7C169	0.798766	0.327586	0.223025	0.0528117	0.497397	0.659399	0.00619099	0.252981	0.436076	FALSE
COMMD10	Q9Y6G5;D6RJ90;H0Y9N4;D6RC04	-0.294702	-0.181106	-0.246329	0.665456	0.785484	0.686005	0.386448	0.592102	0.466919	FALSE
COMMD2	Q86X83-2;Q86X83;F8WC41;F8WBW1	1.55509	1.47082	2.47541	0.0193732	0.0261248	6.68e-05	0.00156776	0.00214015	9.21e-07	FALSE
COMMD3	Q9UBI1;R4GMW6;H0Y6Z9;R4GN54;H0Y4W0;R4GN06;H0Y4E5;Q5T8Z1;R4GNF2	-1.58709	-1.68983	-2.0383	0.016209	0.00615331	0.00057438	0.00121327	0.00027371	1.42e-05	FALSE
COMMD3-BMI1	R4GMX3;P35226;Q5T8Z6;Q5T8Z4;P35227;J3KT13	0.315006	0.411018	0.546478	0.729389	0.581046	0.427431	0.461901	0.334257	0.203158	FALSE
COMMD4	Q9H0A8;A0A0B4J287;H3BM91;Q9H0A8-2;H3BQF2;Q9H0A8-3;H3BPG2;H3BRX0;H3BTV9	-0.686162	-0.709588	-0.645447	0.321246	0.269851	0.316318	0.100358	0.0894809	0.12162	FALSE
COMMD5	Q9GZQ3;H0YEQ6;E9PJE4	-0.587987	-0.350131	0.038308	0.186209	0.462959	0.949146	0.0411423	0.22454	0.891329	FALSE
COMMD6	Q7Z4G1;Q7Z4G1-2;H7C607	-0.434461	-0.673823	-0.242511	0.49072	0.209238	0.704952	0.217342	0.058146	0.490466	FALSE
COMMD7	Q86VX2-2;Q86VX2	-0.0313251	-0.246769	-0.266033	0.980956	0.769305	0.73929	0.941977	0.5688	0.538655	FALSE
COMMD8	Q9NX08	-2.24522	-0.726629	-0.886881	1.75e-07	0.128445	0.0534005	1.51e-09	0.0259706	0.00758355	FALSE
COMMD9	Q9P000;Q9P000-2;E9PJ95	-0.589815	-0.61734	-0.644995	0.217152	0.166762	0.138349	0.0521738	0.0404398	0.0321028	FALSE
COMT	P21964-2;P21964;E7EMS6;E7EUU8;F8WBW9;H7BZ45	0.389949	0.694119	0.230348	0.752654	0.466915	0.839796	0.495609	0.227637	0.688484	FALSE
COMTD1	Q86VU5	0.0974579	0.896138	0.543699	0.96613	0.549922	0.733855	0.91032	0.301073	0.528892	FALSE
COP1	Q8NHY2-3;Q8NHY2;H0Y339;Q8NHY2-2;Q8NHY2-4;H0YF49	-2.88124	-2.76562	-2.91759	7.87e-08	1.24e-06	1.08e-07	5.71e-10	4.37e-09	2.98e-10	FALSE
COPA	P53621;A0A3B3IT15;P53621-2;A0A3B3IS84;A0A3B3IU89;A0A3B3ITV3;A0A3B3ISK1;A0A3B3ITX2;A0A3B3IS23;A0A3B3IU84	0.0183594	1.2609	1.30927	0.986442	0.0123322	0.00820792	0.95974	0.00078665	0.00050787	FALSE
COPA	A0A3B3ISC6;A0A3B3ITI7;A0A3B3IU78	-1.54105	-0.242061	2.56335	0.575294	0.958777	0.250105	0.291634	0.906211	0.0825361	FALSE
COPB1	P53618;E9PP73;E9PP63;E9PKQ1	-0.0425822	1.25308	1.45971	0.967796	0.0239397	0.00600236	0.914131	0.00190493	0.00032843	FALSE
COPB2	P35606;P35606-2;H0YAC7;D6R997;D6RBT6;D6RBZ7;D6RCL6;D6RBG7;H0Y938	0.209115	1.31594	1.32943	0.774021	0.00343835	0.00273722	0.528431	0.00012379	0.00010824	FALSE
COPE	O14579;M0QXB4;O14579-3;O14579-2;M0R061	0.0161433	1.24801	1.31254	0.987623	0.0222205	0.0122401	0.96633	0.00171016	0.0009037	FALSE
COPG1	Q9Y678;H0Y8X7;D6RG17;H0Y8G2	0.352915	1.56335	1.66608	0.674617	0.00670366	0.00312076	0.397557	0.00031481	0.00013242	FALSE
COPG2	Q9UBF2;Q9UBF2-2	0.296154	0.166839	0.104447	0.727401	0.838321	0.897116	0.459818	0.676419	0.793812	FALSE
COPRS	H9KV77;Q9NQ92;J3QRX6	-1.19691	-2.47884	-3.82234	0.614925	0.183259	0.0269709	0.330071	0.0470219	0.00271813	FALSE
COPS2	P61201;P61201-2;B4DIH5;H0YKU5;H0YM03;H0YMC2	0.193608	0.0105813	0.163135	0.788364	0.989645	0.793863	0.551386	0.974024	0.614887	FALSE
COPS3	Q9UNS2;C9JLV5;J3QKR0;J3KTQ1;K7ES36;J3QL22;J3QS85	-0.1241	-0.140478	0.138802	0.879271	0.847195	0.841693	0.72293	0.688852	0.691533	FALSE
COPS4	Q9BT78;D6RFN0;D6RAX7;Q9BT78-2;D6RD63	-0.326627	-0.406862	-0.0697171	0.570671	0.420633	0.911373	0.286579	0.190015	0.819815	FALSE
COPS5	Q92905;E5RHH5;E5RFS1;E5RG35;E5RK55;E5RHF2	1.19768	0.754604	1.25167	0.0239152	0.195339	0.0160438	0.00209949	0.0524566	0.00132783	FALSE
COPS6	Q7L5N1;E7EM64;H7C3T0	-0.0274951	-0.0264432	0.432918	0.979829	0.975283	0.451816	0.938049	0.940675	0.223549	FALSE
COPS7A	Q9UBW8;F5GYF7;F5H248;F5H7C6;F5H4U8;F5H4Z0;F5H3M6;G3XAP1;F5GXT7	-0.528801	0.118837	0.129099	0.509491	0.901793	0.883787	0.23259	0.787609	0.769772	FALSE
COPS7B	Q9H9Q2;A0A087X1P5;J3KQ34;Q9H9Q2-2;J3QT73;J3KQ41;Q9H9Q2-3;J3QT95;J3KQV6;J3QT67;J3QT66;J3QT69;J3QT50;J3QT43	0.942547	-0.425154	0.0873377	0.189333	0.598988	0.927408	0.0422406	0.35458	0.849068	FALSE
COPS8	E9PGT6;Q99627;Q99627-2;H7C3S9;F8WEF2	-0.714493	-0.700099	-0.19922	0.341086	0.322087	0.817959	0.111714	0.119552	0.653276	FALSE
COPZ1	F8VVA7;P61923;F8W651;P61923-5;P61923-4;F8VXB1;F8W156;F8VYZ4;F8VUC5;F8VXR1;P61923-3;F8VYK5;P61923-2;F8VYE0	-0.537442	0.554328	0.464791	0.512936	0.459402	0.535813	0.235368	0.221559	0.303665	FALSE
COPZ2	Q9P299;J3KRJ9;J3QLS7;A0A0G2JLH9	-2.79441	0.201784	-0.485182	0.143022	0.941249	0.844786	0.0271878	0.871386	0.697071	FALSE
COQ10B	Q9H8M1;B8ZZX2;B8ZZV9;Q9H8M1-2	0.409785	0.833015	0.572486	0.844305	0.604398	0.733889	0.652168	0.36071	0.529013	FALSE
COQ3	Q9NZJ6;F6WGP0	0.183564	0.3421	0.0899018	0.909275	0.803792	0.951487	0.789719	0.619673	0.896054	FALSE
COQ4	Q9Y3A0;Q9Y3A0-2;Q5T4B9	1.16367	0.768973	0.930788	0.207391	0.413057	0.297136	0.0488156	0.184114	0.109579	FALSE
COQ5	Q5HYK3;F8VVX6;F8VVW7;B4DP72;F8VP53	0.439057	0.46522	0.584668	0.702438	0.639719	0.521069	0.427212	0.400387	0.291021	FALSE
COQ6	Q9Y2Z9-3;Q9Y2Z9;A0A0D9SFJ1;Q9Y2Z9-2;G3V434;G3V2L5;G3V4A6;G3V3A1	0.36661	0.740238	0.76898	0.806442	0.508998	0.476107	0.582177	0.26276	0.245652	FALSE
COQ7	H3BP28;Q99807;Q99807-2;I3L1T0;H3BSZ3;H3BS11;H3BTN8	0.707657	0.867625	0.799798	0.483563	0.332132	0.369967	0.211746	0.126207	0.158676	FALSE
COQ8A	Q8NI60;Q8NI60-3;Q8NI60-4;Q8NI60-2	0.242559	-0.193686	-0.246761	0.883269	0.901031	0.862845	0.734133	0.785963	0.729427	FALSE
COQ8B	Q96D53;Q96D53-2;M0R001;M0R011;M0R3F7;M0R362;M0R0L2;M0QZZ2;M0R2F4;M0R307;M0R0F4;M0R340	1.6076	1.13731	1.7389	0.0771601	0.237995	0.0435801	0.010614	0.0724913	0.00554221	FALSE
COQ9	O75208;H3BSJ5;H3BNT2;H3BRC0;H3BPY0;H3BPC6;H3BPW3;H3BVA5;O75208-2	0.999284	0.796966	1.01059	0.29292	0.394092	0.248281	0.0846857	0.168034	0.0814121	FALSE
CORO1A	P31146;H3BRY3;H3BRJ0	0.144989	-2.10777	-0.586168	0.940719	0.0747532	0.687372	0.85801	0.0110969	0.469656	FALSE
CORO1A	H3BTU6	NA	NA	NA	NA	NA	NA	NA	NA	NA	FALSE
CORO1B	Q9BR76;A0A087WW53;F5H390;F5H0D2	-0.768444	0.266568	-0.0717458	0.551671	0.853668	0.963517	0.269099	0.701219	0.917532	FALSE
CORO1C	Q9ULV4;Q9ULV4-2;Q9ULV4-3;F8W1H8;F8VSA4;F8VRE9;F8VTT6;F8VVB7	-0.698046	-1.04204	-1.49856	0.606819	0.351078	0.144457	0.322195	0.138627	0.0342924	FALSE
CORO2A	Q92828	-0.315031	-1.28527	-1.22134	0.884116	0.397708	0.415968	0.735538	0.170787	0.192464	FALSE
CORO7	P57737-3;A0A0A6YYL4;I3L167;E7EP81;Q9Y3D7;I3L0X9;I3L3T0;I3L359;I3L2Y6;I3L0X8;I3L1G9;I3NI06;I3L1M1;I3L1U7;I3L442;I3L212;I3L351;I3L426;I3L482;I3L0Z7;I3L258	-0.224421	-0.776986	-0.608244	0.790353	0.17385	0.29957	0.55403	0.0431109	0.111259	FALSE
CORO7	P57737;P57737-4;P57737-2	-2.70069	-2.52953	-2.73852	0.0006243	0.00188493	0.00057595	1.84e-05	5.46e-05	1.43e-05	FALSE
COTL1	Q14019;H3BT58	-0.428188	-2.15472	-0.958638	0.880658	0.25983	0.662568	0.729638	0.0843616	0.439376	FALSE
COX11	Q9Y6N1;B4DI26;Q9Y6N1-2;I3L4E7	NA	NA	NA	NA	NA	NA	NA	NA	NA	FALSE
COX15	A0A3B3IRX1;Q7KZN9-2;Q7KZN9	0.907242	0.912977	0.399598	0.566051	0.527111	0.807671	0.283362	0.27937	0.634932	FALSE
COX17	Q14061;H7C4E5;C9J8T6	2.55427	2.29969	2.08284	0.142734	0.180357	0.226047	0.0270394	0.0458979	0.0699345	FALSE
COX18	B7ZL88;Q8N8Q8	-0.579083	0.69437	-0.079101	0.812175	0.737806	0.977446	0.593226	0.521606	0.941688	FALSE
COX19	Q49B96;F8WEL9	-1.35411	-1.309	-1.47617	0.127029	0.131279	0.07639	0.0224544	0.0271086	0.0130267	FALSE
COX20	Q5RI15;Q5RI15-2	1.81174	1.03698	1.94996	0.163247	0.456105	0.105669	0.0335977	0.21889	0.0211993	FALSE
COX4I1	P13073;H3BN72;H3BNV9;H3BPG0;Q86WV2;H3BNI5	-0.103119	0.44385	0.654474	0.952991	0.739545	0.578311	0.881658	0.524222	0.344791	FALSE
COX5A	P20674;H3BNX8;H3BRM5;H3BV69;H3BRI0	1.46765	1.93288	2.05035	0.342659	0.158572	0.124248	0.112636	0.0372333	0.0272024	FALSE
COX5B	P10606	0.210855	0.430461	0.273009	0.903101	0.764555	0.852124	0.775153	0.5607	0.711073	FALSE
COX6A1	P12074	0.508745	0.777615	1.19479	0.667065	0.421805	0.172598	0.388439	0.191094	0.04485	FALSE
COX6B1	P14854;A0A494C160;K7EQD3	-1.81433	-0.765656	-1.35785	0.0200759	0.39598	0.0861411	0.00165643	0.169145	0.0156475	FALSE
COX6C	P09669	2.48319	2.83319	2.72214	0.0820329	0.0383709	0.0435801	0.0116308	0.00393712	0.0055433	FALSE
COX7A2	D6RIE3;D6RGV5;H0UI06;P14406;D6R9C3	-1.00472	0.494551	0.291602	0.593335	0.798753	0.880776	0.309318	0.611746	0.764899	FALSE
COX7A2L	O14548;E5RJZ1;H0YBD2;E5RFH8	0.996585	0.914923	0.913505	0.45369	0.462939	0.452518	0.1878	0.224283	0.224238	FALSE
COX7C	D6R9Z7;P15954	0.682751	1.07334	0.871974	0.731318	0.493714	0.579657	0.46465	0.250004	0.346637	FALSE
CP	P00450;E9PFZ2;H7C5R1;H7C5N5;D6RE86	-2.34133	-0.367048	-0.699438	0.0780649	0.841498	0.658227	0.0108847	0.681343	0.434678	FALSE
CPD	O75976;O75976-2;J3QQJ4;J3QRJ9	-0.788853	0.141895	-0.967878	0.454245	0.912507	0.291414	0.188294	0.812018	0.106007	FALSE
CPEB4	B7ZLQ8;Q17RY0-2;Q17RY0;E5RJM0;A0A590UJI5;H0YBG1;A0A590UJN2	-0.279521	0.682851	0.694882	0.721902	0.231966	0.214218	0.45344	0.0693841	0.064136	FALSE
CPNE1	Q99829;B0QZ18;F2Z2V0;A6PVH9;E7ENH5;Q5JX44;Q5JX58;Q5JX59;Q5JX60;Q5JX45;Q5JX56;Q5JX52;Q5JX61;Q5JX55;Q5JX54;E7EV27;Q5JX57;H0Y524;Q5JX53	-0.259892	-0.791386	-0.672889	0.827641	0.340419	0.42343	0.618628	0.131975	0.199477	FALSE
CPNE2	Q96FN4;Q96FN4-2;H3BQQ3;H3BUC8;H3BPR8	-0.957788	-1.24224	-1.66646	0.666693	0.508998	0.337328	0.387775	0.263331	0.134843	FALSE
CPNE3	O75131;A0A087WYQ3;E5RHZ0;H0YB26;A0A087WXR6;A0A087WUS8;E5RFT7;A0A0G2JMP5;O95741;Q9UBL6-2;O95741-2;Q9UBL6	-0.450316	-0.486407	-0.162862	0.634624	0.561599	0.86481	0.350158	0.313681	0.734803	FALSE
CPNE8	Q86YQ8;E7ENV7;Q86YQ8-2;Q9HCH3;Q8IYJ1;A0A0J9YWA1;A0A087WX62;Q8IYJ1-2;A0A0J9YWU8;Q9HCH3-2	-1.64496	-1.44664	-1.98356	0.246765	0.288367	0.11859	0.0634075	0.100147	0.0253787	FALSE
CPOX	P36551;P36551-2;H0YA22;D6RER6	-1.19483	-0.45947	-0.973726	0.298927	0.726301	0.375584	0.0881011	0.508676	0.163115	FALSE
CPPED1	Q9BRF8;Q9BRF8-2;Q9BRF8-3	-0.950216	-1.75724	-1.63427	0.598807	0.221001	0.253197	0.313988	0.0640864	0.0843213	FALSE
CPQ	Q9Y646;E5RH35;E5RJZ7;E5RJP8;E5RJA8	0.924586	2.1989	1.75891	0.660432	0.16299	0.274862	0.380131	0.0387776	0.0967486	FALSE
CPS1	P31327;P31327-3;P31327-2;A0A669KBF2;Q5R211	-0.207754	-0.142361	-1.02486	0.924883	0.944225	0.503661	0.822929	0.878502	0.2708	FALSE
CPSF1	Q10570;A0A087X101;A0A087WTV4;E9PIM1	0.574287	0.206918	0.531154	0.160448	0.666858	0.177107	0.0325144	0.435171	0.0468128	FALSE
CPSF2	Q9P2I0;H0YJF4;G3V5T3;G3V3T7	0.424211	0.41491	0.542363	0.387361	0.37881	0.207714	0.140111	0.157039	0.06107	FALSE
CPSF3	Q9UKF6;G5E9W3;C9JZH6	-0.51496	-0.730888	-0.57237	0.159615	0.0291602	0.0922081	0.0322496	0.00255491	0.0171891	FALSE
CPSF4	O95639;O95639-2;B7Z7B0;H7C419;C9K0K2;H7C016;F8WEL7;H9KVA5	-0.440028	-0.612302	-0.202227	0.458711	0.233238	0.742219	0.191902	0.0700385	0.542038	FALSE
CPSF6	Q16630-2;Q16630;F8WJN3;Q16630-3;F8W084;A0A3B3ISW1	-0.161072	-0.692406	-0.608783	0.842534	0.193782	0.256614	0.647667	0.0516684	0.0864369	FALSE
CPSF7	Q8N684;Q8N684-3;Q8N684-2;F5H669;F5H6M0;F5H047;J3QT54;C9JM38;C9J286;C9J323;F5H5B7;F5H1W4;F5H2K8;F5H6P5;F5H6A8;F5GXA3	1.0562	0.548056	0.424314	0.0963878	0.430001	0.550397	0.0147858	0.197166	0.316847	FALSE
CPT1A	P50416;P50416-2;H3BMD2;H3BP22;H3BUV7;H3BUJ0	-1.0796	0.113909	-0.768284	0.400327	0.944299	0.533289	0.14824	0.878768	0.300833	FALSE
CPT2	P23786;A0A1B0GVF3;A0A1B0GV75	0.615416	1.37675	1.33471	0.68628	0.229632	0.240569	0.411496	0.0683817	0.0771769	FALSE
CPTP	Q5TA50;J3KST3	-1.45194	-0.717467	-0.908421	0.186882	0.55248	0.417412	0.0413731	0.30377	0.193736	FALSE
CPVL	Q9H3G5;H7C0X5;H7C218;C9JLV0;C9JVI2;C9JZ94;C9J6L4;C9JI22	-1.79943	-0.738622	-1.6536	0.481213	0.793224	0.476883	0.209574	0.602499	0.246273	FALSE
CR1	Q5SR44;E9PDY4;P17927;E9PQN4;H0YE06;A0A0C4DGF5;Q2VPA4-2;Q2VPA4-3;Q2VPA4	-1.78542	-1.71604	-1.85657	0.191434	0.195165	0.14892	0.0429295	0.0523682	0.0357235	FALSE
CRABP1	P29762;B5MCB5;Q5SYZ4;P29373	-0.434696	-0.466643	-2.62304	0.899031	0.877802	0.233967	0.764562	0.747608	0.0737063	FALSE
CRACR2A	Q9BSW2-2;Q9BSW2;H7BXT2;H0YFI5	0.22838	-0.206339	-0.13736	0.879991	0.879766	0.917862	0.725915	0.750888	0.83272	FALSE
CRADD	P78560	-0.685393	-1.06651	-1.53967	0.491881	0.209238	0.049729	0.2187	0.0582187	0.00683349	FALSE
CRAT	P43155-2;P43155;P43155-3;H0Y4Z7;B7ZBP5;A6PVN3	0.251337	0.824512	0.64131	0.911916	0.635317	0.71733	0.795105	0.395146	0.508031	FALSE
CRBN	A0A1W2PPJ5;Q96SW2;J3QT87;J3QT51	0.432237	0.181652	0.242621	0.731373	0.884326	0.834377	0.465052	0.758506	0.681445	FALSE
CREB1	P16220-1;P16220;P16220-3;C9JBT4;C9J896;C9J4L5;H7C3I0;E7EWP8;H7C1R5;C9J276	0.457432	-0.173956	-0.0095884	0.437418	0.794423	0.98897	0.174329	0.604187	0.977147	FALSE
CREB3L2	Q70SY1;Q70SY1-2;Q70SY1-3;C9JPH0;A0A087WU77;A0A087WUP1;H7C1W8;Q96BA8-2;Q96BA8;H0YEU7	0.483764	0.131767	0.22931	0.835074	0.953941	0.911453	0.633128	0.89687	0.82032	FALSE
CREBBP	Q92793;Q92793-2;I3L466;I3L3I5;I3L0Q1	-0.398043	-0.726941	-0.64066	0.689604	0.348581	0.412623	0.414491	0.137159	0.189402	FALSE
CREBRF	Q8IUR6-3;Q8IUR6;Q8IUR6-2	NA	NA	NA	NA	NA	NA	NA	NA	NA	FALSE
CREG1	A0A3B3IRL2;O75629	-1.26038	-0.732148	-1.56169	0.399234	0.63892	0.235674	0.147308	0.398971	0.0743989	FALSE
CRELD1	Q96HD1;Q96HD1-2;A0A669KAV0;A0A669KBB3;A0A669KB87;A0A669KBD3;H7C2L3;F8WBY3	0.811733	0.898162	0.984095	0.579548	0.490908	0.428907	0.29578	0.247247	0.204988	FALSE
CRELD2	Q6UXH1;Q6UXH1-6;Q6UXH1-5;Q6UXH1-4;A6PWM2;Q6UXH1-3;Q6UXH1-2	1.71939	2.79395	2.96501	0.314807	0.0588894	0.0395321	0.0971774	0.00775104	0.00482985	FALSE
CREM	Q03060-21;Q03060-32;Q03060-31;Q03060-6;G5E998;Q03060-26;E9PAR2;Q03060-24;Q03060-8;Q03060-23;Q03060-9;Q03060-1;Q03060-14;Q03060-7;Q03060-20;Q03060-16;Q03060-15;Q03060;Q03060-22;Q03060-30;J3KR46;C9IYM9;C9K092;Q03060-2;Q03060-12;Q03060-13;E9PB41;A0A0A0MSU8;Q03060-17;Q03060-29;Q03060-25;Q03060-28;Q03060-10;Q03060-27;Q03060-19;Q03060-11	NA	NA	NA	NA	NA	NA	NA	NA	NA	FALSE
CRIP1	P50238;K4DIB9;H3BRQ4	-1.83897	-3.42592	-2.04294	0.498369	0.127278	0.395109	0.223204	0.025502	0.176429	FALSE
CRIP2	P52943;H0YFA4;P52943-2;H0YHD8	-3.22437	-3.37903	-3.21562	0.00881801	0.0066122	0.00886014	0.00054596	0.00030706	0.00056336	FALSE
CRIPT	Q9P021	-1.36153	-1.83959	-1.55883	0.275387	0.0986208	0.167548	0.0756898	0.0173416	0.0427957	FALSE
CRISP3	J3KPA1;P54108;P54108-2;P54108-3;I3L0A1	-1.59027	-0.731375	-1.46684	0.507072	0.774217	0.498948	0.230743	0.57536	0.266123	FALSE
CRISPLD2	H3BTI0;Q9H0B8;Q9H0B8-2;Q9H0B8-3;H3BSZ9;H3BTP0;Q9H0B8-5;Q9H0B8-4	1.08917	0.709148	1.23189	0.591338	0.722661	0.476107	0.30773	0.502639	0.245775	FALSE
CRK	P46108;P46108-2;I3L297	-0.144548	0.632105	0.352428	0.90083	0.435894	0.693638	0.770758	0.203106	0.476907	FALSE
CRKL	P46109	-1.12851	-1.35542	-1.33843	0.0409625	0.0104929	0.0110115	0.00425577	0.00058994	0.00077715	FALSE
CRLF3	Q8IUI8-2	0.169974	-0.862472	0.137843	0.84617	0.13515	0.85747	0.658411	0.0282076	0.719027	FALSE
CRLF3	Q8IUI8;J3KST8;J3QLS9	-1.70399	-2.82822	-1.68693	0.0123356	2.58e-05	0.0130769	0.00084517	1.61e-07	0.00098781	FALSE
CRNKL1	Q9BZJ0-2;Q5JY65;Q9BZJ0-3;Q9BZJ0	-0.550492	-1.15469	-0.973075	0.168611	0.00097936	0.00538075	0.0353916	2.15e-05	0.00028275	FALSE
CROCC	Q5TZA2;B1AKD8;Q5TZA2-2;A0A087WW81;A0A087WU09;Q8IVE0;Q86T23	-0.60779	-0.816824	-0.718372	0.425897	0.220194	0.282388	0.166065	0.0637086	0.10098	FALSE
CROT	Q9UKG9;Q9UKG9-3;C9J3D7;Q9UKG9-2	0.478912	1.03156	0.800398	0.731418	0.31188	0.444648	0.465211	0.113704	0.217887	FALSE
CRTAP	O75718;C9JP16	-0.859276	-0.52868	-1.61411	0.385896	0.60656	0.0470378	0.138464	0.364047	0.00622966	FALSE
CRTC1	Q6UUV9;Q6UUV9-3;Q6UUV9-2;M0QX46;M0QXN6	0.226366	-0.204027	-0.17749	0.831594	0.826389	0.846297	0.62499	0.657746	0.700609	FALSE
CRTC2	Q53ET0;Q5T4K5;J3KNE6	0.846057	0.0225521	0.325699	0.268491	0.982905	0.700112	0.0722357	0.961376	0.48496	FALSE
CRTC3	Q6UUV7-3;Q6UUV7;H0YK33;H0YK64	-0.361334	-1.05754	-0.703971	0.879991	0.554247	0.706673	0.725534	0.305396	0.494263	FALSE
CRY1	Q16526;H0YHT0	NA	NA	NA	NA	NA	NA	NA	NA	NA	FALSE
CRYBG1	A0A0J9YWL0;Q9Y4K1;A0A494C1M5;Q9Y4K1-2;Q96QW7	-1.36706	-1.87443	-1.12886	0.246765	0.0709385	0.309078	0.0634132	0.0102716	0.117264	FALSE
CRYBG3	Q68DQ2;Q68DQ2-1;Q68DQ2-2;C9J659	1.32397	2.29012	1.96547	0.0994033	0.00179543	0.00730491	0.0154535	5.06e-05	0.00042225	FALSE
CRYL1	Q9Y2S2;Q9Y2S2-2;A0A2R8Y4K2;A0A2R8YCZ4;A0A2R8YFQ7;A0A087WW38;A0A2R8Y7B4;A0A2R8Y5S5	-0.940609	-0.141047	-0.140525	0.469102	0.930635	0.926561	0.200336	0.84689	0.847419	FALSE
CRYM	Q14894;I3NI53;I3L2W5;I3L325;I3L3J9	NA	NA	NA	NA	NA	NA	NA	NA	NA	FALSE
CRYZ	Q08257;Q08257-3;A6NP24;C9JH92	-0.293542	-0.738087	-0.0463997	0.904818	0.706532	0.983785	0.779995	0.483226	0.964786	FALSE
CRYZL1	O95825;A6NND8;A6NHJ8;A6NMA8;H7C3I5;C9K0F7;O95825-2;C9JAL0;F8WF64;C9JZK8;C9JQD0;H7C0X3;A0A0C4DG14;H7C3S0;H7C338	-0.538366	-0.550225	-0.141947	0.4448	0.406817	0.859894	0.181107	0.177916	0.723228	FALSE
CS	F8VWQ5;F8W0J2	0.175937	-0.0176059	0.340538	0.919093	0.992238	0.807565	0.806981	0.980425	0.634637	FALSE
CS	O75390;B4DJV2;A0A0C4DGI3;H0YH82;H0YIC4;F8VTT8;F8W4S1;F8VPA1;F8VRI6;F8W1S4;F8VPF9;F8VR34;F8VZK9;F8VX68;F8VRP1;F8VX07;F8W642;F8VU34	-0.0679177	0.0440544	0.214234	0.956834	0.969116	0.823816	0.890013	0.928536	0.662559	FALSE
CSDE1	O75534;O75534-4;O75534-2;O75534-3;E9PLT0;E9PNG3;E9PLD4;E9PKN4;E9PJK7	-0.13827	0.308871	0.0995332	0.863685	0.616133	0.886095	0.691632	0.374936	0.774227	FALSE
CSE1L	P55060-3;P55060;P55060-4;P55060-2	-0.155028	-0.523505	-0.620431	0.832954	0.293414	0.195125	0.627305	0.103303	0.05503	FALSE
CSGALNACT1	Q8TDX6;Q8TDX6-3;E5RJB6;E5RK93;Q8TDX6-2	NA	NA	NA	NA	NA	NA	NA	NA	NA	FALSE
CSGALNACT2	Q8N6G5;Q8N6G5-2	2.58919	2.18439	2.14347	0.0104381	0.0329653	0.0337342	0.00067796	0.00313509	0.00375809	FALSE
CSK	P41240;H3BUM9;H3BN15;K7ENL8;K7ES68	-0.0829658	-1.63152	-0.137154	0.943391	0.0154003	0.886011	0.862285	0.0010568	0.774038	FALSE
CSNK1A1	U3KPX3;A0A590UJ43;P48729;H0Y9X2;U3KQK7;A0A590UK94;U3KQ83;A0A590UJQ7;E5RG27;D6RGE5	-0.0491713	-0.154877	-0.256276	0.944068	0.78415	0.603841	0.864919	0.5898	0.372284	FALSE
CSNK1D	P48730-2	-0.462104	-0.591983	-0.707234	0.396795	0.218697	0.122768	0.145361	0.062923	0.0266439	FALSE
CSNK1E	P49674;B0QY35;B0QY34;H0Y5S9;H0Y682;B0QY36	0.218613	1.0082	0.444256	0.91973	0.512919	0.799538	0.809128	0.26735	0.623812	FALSE
CSNK1G2	P78368;K7ESB6;K7EP38;A0A087WWF5;K7EJC0;A0A087WXD7;A0A087WZK4;A0A087WW97	NA	NA	NA	NA	NA	NA	NA	NA	NA	FALSE
CSNK1G3	Q9Y6M4-3;Q9Y6M4-4;Q9Y6M4;Q9Y6M4-2;Q9Y6M4-5;Q9Y6M4-6;H0YBN6	-0.224558	-0.0864077	-0.604202	0.793225	0.917777	0.309094	0.558347	0.822599	0.117338	FALSE
CSNK2A1	P68400;E7EU96;A0A2R8YD58;Q8NEV1;A0A2R8Y5A0;A0A2R8YFU2;A0A2R8YF43;A0A2R8YDP2;A0A2R8Y4D6;A0A2R8Y4H0;P68400-2;V9GYA2;A0A2R8YEW1;A0A2R8YDY7;A0A2R8YCK2;A0A2R8Y7T1;A0A087WY74;A0A2R8YF47;V9GY80;A0A2R8YEL7;A0A2R8Y797;A0A2R8Y3W6;V9GYW6;A0A2R8YCC9;REV__E7EP72	-0.414046	-0.824495	-0.570762	0.539782	0.124174	0.308637	0.257978	0.0245885	0.117007	FALSE
CSNK2A2	P19784;H3BSA1;H3BNI9;H3BV19	-0.826648	-1.04216	-1.18565	0.360301	0.193234	0.124248	0.122859	0.0514466	0.0272214	FALSE
CSNK2B	P67870;Q5SRQ6;Q5SRQ3;N0E472;A0A0G2JM12;N0E644;A0A0G2JM58	-1.15774	-1.00268	-1.10397	0.0142573	0.0382646	0.0185398	0.00100209	0.00389049	0.00161481	FALSE
CSPP1	Q1MSJ5-1;Q1MSJ5	NA	0.862364	0.911912	NA	0.515518	0.568744	NA	0.269729	0.335236	FALSE
CSRP1	P21291;E9PS42;E9PP21;A0A087X134	0.575762	0.69043	0.273759	0.654993	0.531841	0.828151	0.374146	0.283663	0.671159	FALSE
CST3	P01034	-1.86904	-1.12955	-1.21211	0.0394204	0.24142	0.198153	0.00401229	0.074289	0.0564886	FALSE
CST7	O76096	NA	NA	NA	NA	NA	NA	NA	NA	NA	FALSE
CSTA	P01040;C9J0E4	-2.09623	-2.07835	-2.62756	0.241505	0.219313	0.100559	0.0610311	0.0633964	0.0196095	FALSE
CSTB	P04080;A0A1W2PS52;A0A1W2PQG6	-2.13716	-2.04088	-1.42754	0.0212422	0.0299154	0.142645	0.00178272	0.0026497	0.033731	FALSE
CSTF1	Q05048;A0A0A0MSZ9;A3KFI9;A0A087WV92	0.246367	0.128859	0.0960494	0.699867	0.837982	0.874909	0.424367	0.675436	0.754868	FALSE
CSTF2	E7EWR4;A0A0A0MT56	-0.469733	-0.657236	-0.203463	0.472094	0.240383	0.765326	0.202781	0.0737021	0.573545	FALSE
CSTF2T	Q9H0L4	-0.856222	-1.19677	-1.02377	0.0577045	0.00531646	0.0163955	0.00705404	0.00022143	0.00137634	FALSE
CSTF3	Q12996;Q12996-2;E9PJ06;Q12996-3	-0.675084	-0.730686	-0.651809	0.205465	0.146413	0.195253	0.0480639	0.0320994	0.0551491	FALSE
CTBP1	Q13363;Q13363-2;D6RAX2;E7ESU7;E7EPF8;E9PGB1;H0Y8W7;A0A087WYL1;H0Y8U5;H0Y9M9;E7EUB3	0.59781	0.103429	0.541275	0.547999	0.930635	0.546233	0.26548	0.847145	0.313302	FALSE
CTBP2	P56545;P56545-3;P56545-2	-0.776727	-1.37567	-2.51302	0.733946	0.433525	0.104295	0.46866	0.200532	0.0207849	FALSE
CTBS	Q01459	-0.563676	0.426631	0.21773	0.739748	0.785166	0.892373	0.478419	0.591384	0.78412	FALSE
CTC1	Q2NKJ3;Q2NKJ3-2;A0A2R8Y574;J3KSZ1;J3QKT7	1.11663	0.809927	1.08402	0.0772549	0.211563	0.0716688	0.0106372	0.0591496	0.0117785	FALSE
CTCF	A0A2R8YFL0;P49711;A0A2R8Y595;P49711-2;V9GY73;Q8NI51-11;Q8NI51-6;Q8NI51-5;Q8NI51-10;Q8NI51-2;Q8NI51-3;A0A2R8Y6Z6;A0A2R8Y6C1;F5H2V8	2.84235	1.59919	2.02482	1.49e-10	0.00037769	2.91e-06	2.76e-13	5.71e-06	1.68e-08	FALSE
CTDP1	Q9Y5B0;A0A0A0MR03;A0A0J9YWB6;K7EJD2;A0A0J9YWJ4;K7EPW4	-0.211759	-0.7914	-0.705103	0.71175	0.0424046	0.0686431	0.439683	0.00460222	0.0110738	FALSE
CTDSPL2	Q05D32;Q05D32-2;H0YMH7;H0YNU2;H0YNW9;H0YMB4	-0.0211247	-0.892655	-0.777941	0.987582	0.233567	0.30223	0.965382	0.0703198	0.112742	FALSE
CTH	P32929;P32929-3;P32929-2	0.326768	1.1955	0.723937	0.888279	0.473535	0.687137	0.743574	0.233323	0.469217	FALSE
CTHRC1	Q96CG8;Q96CG8-3;Q96CG8-2;E7EVQ5;E5RK99	-0.710484	-0.31216	-0.448382	0.898325	0.952769	0.927173	0.761945	0.894106	0.848366	FALSE
CTIF	O43310;K7EK08;K7EQS5;K7EQS9;K7EPK6	-0.144994	0.0489892	0.0491438	0.92743	0.975693	0.977446	0.829606	0.941425	0.941431	FALSE
CTNNA1	P35221;P35221-2;G3XAM7;P35221-3;E5RIB1;E5RJ41;E5RGY7;E5RG03;E5RGY6;E5RHV7;E5RIE0;H0YBB8;E5RJL0;E5RJP7;E5RGD2;E5RFM3;E5RFM5;E5RIT8;C9IZ88;E5RFK9;REV__Q9P2T0-2;REV__Q9P2T0;E5RFG3;E5RJZ2	0.00293454	0.378361	-0.379237	0.997866	0.682205	0.67148	0.995326	0.451006	0.449558	FALSE
CTNNB1	B4DGU4;A0A2R8YCH5;A0A2R8Y5A3;P35222;A0A2R8Y804;A0A2R8Y543;A0A2R8Y5C3;A0A2R8Y750;A0A2R8Y5Z1;A0A2R8Y7Z0;A0A2R8Y6G0;A0A2R8Y815;A0A2R8YG06	0.0194272	0.685663	-0.705167	0.993798	0.701646	0.683948	0.984012	0.476754	0.46498	FALSE
CTNNBIP1	Q9NSA3	-0.951974	-1.1257	-1.38891	0.382602	0.25153	0.137061	0.136634	0.0794358	0.0314384	FALSE
CTNNBL1	A0A087WUB9;Q8WYA6;Q8WYA6-4;Q8WYA6-3;Q8WYA6-2;A2A2P1	0.435329	-0.417665	-0.129805	0.367819	0.353632	0.814149	0.127956	0.140465	0.646571	FALSE
CTNND1	O60716;A0A669KB05;O60716-2;O60716-3;O60716-5;C9JZR2;A0A669KB62;O60716-4;O60716-6;O60716-7;O60716-8;O60716-19;O60716-17;O60716-18;O60716-21;O60716-22;O60716-23;O60716-24;O60716-20;O60716-25;O60716-26;O60716-27;O60716-29;O60716-28;O60716-30;O60716-31;O60716-32;H0YC95;E9PKY0	-0.343453	0.0172018	-0.954989	0.856048	0.993071	0.479488	0.677606	0.983355	0.248689	FALSE
CTPS1	P17812;A0A3B3IRI2;B4E1E0;P17812-2;A0A3B3IRQ8;A0A3B3ITF6;A0A3B3ITB8;A0A3B3ISY3;A0A3B3ITH9	1.58552	0.850734	0.427672	0.0220418	0.267701	0.617038	0.00188337	0.0885236	0.389002	FALSE
CTPS2	Q9NRF8;H0Y5S6	-0.489704	-0.256674	-0.735313	0.67296	0.82596	0.427748	0.395814	0.656587	0.203786	FALSE
CTR9	Q6PD62;H0YCE8;A0A2R8Y3S3	1.33266	1.1294	1.14396	0.00021657	0.00260181	0.00185889	4.99e-06	8.25e-05	6.62e-05	FALSE
CTSA	X6R5C5;X6R8A1;P10619-2;P10619;U3KQ41;Q5JZH0;U3KQU6;U3KQF1	-0.378019	0.333755	0.327754	0.782533	0.783577	0.779149	0.540512	0.588966	0.5947	FALSE
CTSB	P07858;E9PKQ7;E9PNL5;E9PHZ5;E9PLY3;E9PSG5;E9PQM1;R4GMQ5;E9PR54;E9PJ67;E9PCB3;E9PS78	-1.6568	-0.40863	-1.1572	0.331648	0.846104	0.492257	0.106302	0.687501	0.259153	FALSE
CTSC	P53634;H0YCY8;P53634-2;P53634-3	-0.391148	0.766207	0.457693	0.835074	0.595791	0.767502	0.633082	0.350667	0.577374	FALSE
CTSD	A0A1B0GWE8;P07339;A0A1B0GW44;A0A1B0GV23;A0A1B0GVD5;A0A1B0GVP3;A0A1B0GU92;A0A1B0GU03;C9JH19;H7C469;H7C1V0;F8WD96;F8W787;A0A1B0GV01;A0A1B0GVF1	-1.50278	-0.102404	-0.78017	0.126026	0.942244	0.453563	0.0222594	0.873291	0.225653	FALSE
CTSF	Q9UBX1;H0YD65	-1.02121	-0.871378	-1.27091	0.68133	0.702365	0.533917	0.406122	0.478077	0.301608	FALSE
CTSG	P08311	-1.82836	0.240253	-1.48683	0.428021	0.933356	0.49481	0.16731	0.855069	0.261899	FALSE
CTSH	A0A087X0D5;P09668;E9PKT6;A0A3B3IRM7	-3.14455	-2.24552	-1.72436	0.0141924	0.0975803	0.216451	0.00099488	0.0170695	0.0652309	FALSE
CTSL	P07711;P07711-3;Q5T8F0	-1.58234	0.149958	-0.87973	0.493026	0.958791	0.706184	0.21934	0.906762	0.492949	FALSE
CTSO	P43234	NA	NA	NA	NA	NA	NA	NA	NA	NA	FALSE
CTSS	P25774;P25774-2;U3KPS4;U3KQE7	-1.78137	-0.575004	-1.20495	0.0843997	0.64575	0.255751	0.0120778	0.409806	0.0859784	FALSE
CTSW	P56202;E9PI30;H0YDT2	-1.86725	-1.62877	-2.49	0.295345	0.342	0.110908	0.0864006	0.132774	0.0228605	FALSE
CTSZ	Q9UBR2	0.66384	1.14841	1.29001	0.719221	0.424494	0.353063	0.450997	0.193365	0.145223	FALSE
CTTN	Q14247;Q14247-3;Q14247-2;H0YCD9;H0YEV2	-1.27016	-0.243614	-0.60991	0.449314	0.904679	0.727849	0.184563	0.79675	0.521645	FALSE
CTTNBP2NL	Q9P2B4;B1AMN7	NA	NA	NA	NA	NA	NA	NA	NA	NA	FALSE
CTU1	Q7Z7A3	1.85782	0.586766	0.612721	0.0678109	0.635127	0.606223	0.00868108	0.394844	0.375425	FALSE
CTU2	H3BSW6;Q2VPK5;Q2VPK5-5;Q2VPK5-3;H3BPG4;H3BNM3	2.4347	2.01291	1.51953	0.00128602	0.00827016	0.0470378	4.58e-05	0.00041858	0.00622723	FALSE
CUL1	Q13616;A0A590UJ50;A0A590UJ21;A0A590UJR3;A0A0C4DGX4;A0A590UK34;A0A590UJ56;A0A590UJC4;A0A590UJA0;A0A590UJM8;A0A590UJ97;A0A590UJ59;K7EKM2;A0A286YF31;Q8NI38-2	-0.543143	-0.489498	-0.667865	0.085341	0.117976	0.0239882	0.0122801	0.0226071	0.00229105	FALSE
CUL2	A0A0A0MTN0;Q13617;Q13617-2;Q5T2B5;Q5T2B7	-0.0400871	-0.574967	-0.23225	0.95335	0.165086	0.626399	0.883934	0.0396888	0.3987	FALSE
CUL3	Q13618;Q13618-2;Q13618-3;A0A087WTG3;H7C399;A0A087X1R9	-0.107887	-0.298388	0.14909	0.898781	0.644577	0.832749	0.763757	0.408221	0.67784	FALSE
CUL4A	Q13619;A0A0A0MR50;Q13619-2;A0A087WWN2	-0.512957	-0.765999	-0.904769	0.50679	0.240262	0.146082	0.230414	0.0736205	0.0348317	FALSE
CUL4B	K4DI93	-0.102707	-0.258921	0.102264	0.932394	0.797367	0.921999	0.839709	0.609506	0.84024	FALSE
CUL5	Q93034;H0YCA0;E9PP19	-0.28611	-0.588427	-0.301418	0.752629	0.386702	0.688634	0.495493	0.162278	0.471875	FALSE
CUL7	A0A669KBH4;Q14999;Q14999-2;A0A669KB95;A0A669KAU7	2.14305	1.06793	2.18697	0.00028793	0.0809876	0.00039151	7.26e-06	0.0125401	8.56e-06	FALSE
CUL9	Q8IWT3;E9PEZ1;Q8IWT3-3	0.463887	0.680781	0.0462601	0.564773	0.317306	0.962291	0.281902	0.116972	0.914357	FALSE
CUSTOS	Q96C57;F5H7W8;G5EA44;E7ENF1;F5H3K2;F5H8B7;H0YGK4	-0.29314	-0.627344	-0.757892	0.724557	0.297352	0.187581	0.45616	0.105466	0.0513667	FALSE
CUTA	O60888-3;O60888;O60888-2;C9IZG4;C9IZQ5	-0.0162911	0.850141	0.218762	0.993269	0.425728	0.865268	0.979967	0.194135	0.736457	FALSE
CUTC	Q9NTM9;A0A0B4J226;Q5TCZ7	-0.114009	-1.76549	-0.667052	0.947016	0.0841703	0.574907	0.870504	0.0132525	0.341379	FALSE
CUX1	P39880-3;P39880;P39880-4;P39880-2;A0A2R8Y852;P39880-5;A0A2R8YDI1;P39880-6;A0A2R8Y8D0;O14529	0.35563	0.885294	0.111054	0.582191	0.0755952	0.869671	0.298435	0.0112825	0.745124	FALSE
CUX1	Q13948;Q13948-2;Q13948-10;P39880-9;Q13948-9	0.127564	0.704902	0.87086	0.902728	0.31188	0.188156	0.77438	0.113692	0.0516859	FALSE
CWC15	Q9P013	1.20454	0.599901	1.05533	0.00455198	0.213927	0.0129815	0.00023015	0.0606118	0.00097668	FALSE
CWC22	Q9HCG8;B7WP74	-0.110704	-0.401624	-0.539551	0.869604	0.392245	0.213585	0.702801	0.166519	0.0636968	FALSE
CWC25	Q9NXE8;A0A087WY60;Q9NXE8-2	0.594569	-0.509851	-0.0258627	0.44317	0.493714	0.981697	0.179023	0.250013	0.953066	FALSE
CWC27	Q6UX04;Q6UX04-2;D6REK3	0.354931	-0.278636	-0.305146	0.625536	0.682845	0.63781	0.339317	0.452498	0.411364	FALSE
CWF19L1	Q69YN2;Q69YN2-3;A0A286YF56;Q69YN2-2;A0A0S2Z5Q6;A0A286YEP9	-0.0112876	-0.720726	-0.0468962	0.990975	0.168171	0.949202	0.973969	0.0408692	0.891965	FALSE
CWF19L2	Q2TBE0;Q2TBE0-2;H7C3G7;Q2TBE0-3;H0YE03	1.58887	0.878194	1.04732	0.0286746	0.270078	0.169437	0.00266116	0.0896973	0.043717	FALSE
CXorf38	Q8TB03;Q8TB03-2;Q8TB03-3	-1.18275	-1.53746	-1.3158	0.0268536	0.00304532	0.010923	0.00243997	0.00010249	0.00076197	FALSE
CXorf56	Q9H5V9;Q9H5V9-3;Q9H5V9-2	-0.517521	-1.1969	-1.12498	0.49996	0.0500558	0.062062	0.224902	0.00596805	0.0094903	FALSE
CXXC1	Q9P0U4;Q9P0U4-2;K7EQ21;K7EKZ6	-0.0254523	-0.750847	-0.308863	0.980641	0.147261	0.60465	0.941545	0.0326947	0.373657	FALSE
CXXC4	J9JIF5;Q9H2H0	NA	NA	NA	NA	NA	NA	NA	NA	NA	FALSE
CXXC5	Q7LFL8;Q7LFL8-2;D6RBE0;E7EVI8;D6RDY2;E7EV55;D6R966;D6RHG9;D6RHC6;D6RIR8;D6R9V1;D6RCN9	NA	NA	NA	NA	NA	NA	NA	NA	NA	FALSE
CYB5A	P00167-2;P00167;P00167-3;J3KNC7	-1.75232	-2.77773	-1.5907	0.11451	0.0066122	0.139547	0.0191077	0.00030567	0.032568	FALSE
CYB5B	D6RFH4;H3BUX2;O43169;J3QR91	1.17341	0.189932	0.487286	0.171933	0.869827	0.597974	0.0363375	0.729243	0.366443	FALSE
CYB5R1	Q9UHQ9;H7C0R7	0.350134	1.54999	0.839485	0.842747	0.180216	0.50681	0.64811	0.0456299	0.274191	FALSE
CYB5R2	Q6BCY4;Q6BCY4-2;E9PMI2;E9PIV9;E9PQW2;E9PRM4	-0.68714	-0.034009	0.187061	0.709663	0.986957	0.917382	0.435794	0.969182	0.831694	FALSE
CYB5R3	P00387-2;P00387;P00387-3;B1AHF3	-1.87217	-0.91477	-1.26843	0.015385	0.291344	0.114624	0.00112518	0.102195	0.0241836	FALSE
CYB5R4	Q7L1T6;A0A0A0MRM6	-0.589267	-0.735579	-0.900053	0.531092	0.371024	0.246611	0.249955	0.151923	0.0805405	FALSE
CYBA	P13498;H3BR52;H3BPX1;H3BNP7	1.28593	0.837624	0.990498	0.290488	0.50185	0.400069	0.0833104	0.256292	0.179642	FALSE
CYBB	P04839;Q5H9D4;Q9Y5S8-2;Q9Y5S8-3;Q9Y5S8	-0.691948	-0.151906	-0.390062	0.790694	0.953941	0.865817	0.555303	0.896921	0.739642	FALSE
CYBC1	Q9BQA9-2;Q9BQA9;J3QKS6;J3QRG5;J3KSJ5;J3KTF4;J3QRZ2;J3QLB7;H0Y2X1;J3QS53;J3QKZ6;J3QQQ4;J3KTI1;J3KSB6;J3KS78	1.76516	2.01919	1.93764	0.122871	0.061711	0.0701312	0.0214923	0.00835586	0.0114152	FALSE
CYBRD1	Q53TN4-3;Q53TN4	-0.580067	-0.901071	-0.719764	0.741781	0.522815	0.612463	0.481466	0.27532	0.382347	FALSE
CYC1	P08574	-0.11579	0.659461	0.415921	0.937496	0.535198	0.710589	0.851517	0.286728	0.499615	FALSE
CYCS	C9JFR7;P99999;CON__P62894	0.606943	1.03148	1.3654	0.766098	0.515518	0.352584	0.515081	0.269694	0.144858	FALSE
CYFIP1	Q7L576;A0A0G2JR96;A0A0G2JQT1;Q7L576-2;Q7L576-3;A0A0G2JRX2;A0A087WU52;A0A0G2JRV9;A0A087WWL1;H0YL50;A0A0G2JQH3;A0A087WVZ5	-0.664714	-0.929153	-0.936895	0.299877	0.103795	0.0922874	0.088637	0.0187525	0.0172402	FALSE
CYFIP2	E7EVJ5;Q96F07-2;E7EW33;A0A087WWZ1;A0A087WTQ3;A0A087WVE1;A0A087WZL7;A0A087WV63;A0A0G2JRF5;A0A087WWY5	-0.436342	-1.6593	-0.834531	0.764157	0.0875942	0.43704	0.511758	0.0142372	0.211126	FALSE
CYHR1	E9PJD7;Q6ZMK1-2;Q6ZMK1;E9PQ42;Q6ZMK1-4	0.229121	0.414437	0.463148	0.795184	0.539765	0.469014	0.56235	0.292132	0.238554	FALSE
CYLD	Q9NQC7-2;Q9NQC7;J3KRR7;H3BS09;H3BSW9;J3QKR2;H3BPZ5	-1.01599	-1.22285	-0.751385	0.122201	0.0498598	0.255452	0.0212784	0.00591022	0.0857393	FALSE
CYP20A1	E9PHG5;Q6UW02;Q6UW02-2;C9J8K7;Q8WZ13;F8WBE2	-1.47702	0.515882	-0.26178	0.307627	0.76032	0.880099	0.0929419	0.554717	0.763485	FALSE
CYP2J2	P51589;A0A3B3IT99;A0A3B3IU95	NA	NA	NA	NA	NA	NA	NA	NA	NA	FALSE
CYP2R1	Q6VVX0;E9PJT9	0.343543	0.230388	0.0216835	0.908812	0.933542	0.993263	0.787768	0.856213	0.98638	FALSE
CYP4F3	Q08477;Q08477-2;V9GYP6	-2.02882	-1.13662	-1.63215	0.283037	0.571165	0.36866	0.0794745	0.323198	0.157182	FALSE
CYP51A1	A0A0C4DFL7;Q16850;Q16850-2;H7C0D0	-1.30902	-0.416287	-1.34076	0.20015	0.736868	0.162086	0.0459223	0.52069	0.0404312	FALSE
CYRIA	Q9H0Q0;C9IYV6;C9JPE5	-0.388197	-0.208177	-0.14979	0.835074	0.904679	0.929165	0.631666	0.79692	0.853084	FALSE
CYRIB	Q9NUQ9;E5RI16;E5RJL8;E5RJE1;E5RIR8;E5RGI7;A0A1W2PRQ0;A0A087X178;E5RFS4;E5RHU5;E5RK61;E5RK81;E5RH75	-1.00175	-1.68961	-1.06868	0.142734	0.00690923	0.0971242	0.0270319	0.00032643	0.0185753	FALSE
CYTH1	Q15438-2;Q15438;Q15438-3;K7EJN5	-1.25224	-1.68105	-1.46803	0.121923	0.0270312	0.0518038	0.0211172	0.00227172	0.00723743	FALSE
CYTH2	A0A0D9SFG6;Q99418-2;Q99418;G5E9B7;F8W8E2;A0A286YF81;M0QZ92	NA	NA	NA	NA	NA	NA	NA	NA	NA	FALSE
CYTH4	Q9UIA0;B1AHH4;B1AHH5;B1AHH6;H0Y724;REV__A0A2R8Y7M0;REV__P82094;REV__P82094-2	-0.730504	-1.1457	-0.718369	0.479491	0.188067	0.442666	0.207305	0.0491878	0.216092	FALSE
CYTIP	O60759;O60759-2;C9JSM2;C9JRF8;C9JNN8;F8WF61	1.63049	0.733185	1.27629	0.106707	0.523179	0.206389	0.0172365	0.275583	0.0603279	FALSE
CZIB	Q9NWV4	-0.0099015	-0.294045	0.312265	0.993103	0.670659	0.627812	0.978797	0.439611	0.400094	FALSE
D2HGDH	Q8N465;G5E9E8;B5MCV2;Q8N465-3;H7C021;F8WCF9;H7C3L2;H7C0N1	NA	NA	NA	NA	NA	NA	NA	NA	NA	FALSE
DAAM1	Q9Y4D1;Q9Y4D1-2;Q9Y4D1-3	0.37783	0.458331	-0.0182042	0.855423	0.799966	0.992192	0.676998	0.61415	0.98398	FALSE
DAB2	P98082;P98082-3;P98082-2;D6RFF7;D6RIA5;D6REB1;D6RGZ1	-2.48543	-0.741718	-1.81279	0.132557	0.715394	0.27456	0.0240798	0.493665	0.0964135	FALSE
DAD1	F5GXX5;P61803;F5H895;A0A0B4J239	0.933309	1.14824	1.04257	0.509491	0.354998	0.402489	0.232599	0.141332	0.181816	FALSE
DAG1	Q14118	0.930286	1.14537	0.384087	0.344159	0.195165	0.719357	0.113484	0.0523092	0.510892	FALSE
DAGLB	E7ET49;Q8NCG7-2;Q8NCG7-4;Q8NCG7	0.21659	-0.0449508	-0.202947	0.81819	0.962386	0.799548	0.602158	0.913501	0.624011	FALSE
DALRD3	C9JA38;Q5D0E6-2;Q5D0E6;A0A096LNZ3;C9JJG6;Q5D0E6-4;Q5D0E6-3	NA	1.40562	1.37585	NA	0.369712	0.371912	NA	0.151193	0.159786	FALSE
DAP	P51397;B4DQ75	0.974726	0.731611	1.01068	0.273171	0.406817	0.214218	0.0747769	0.178224	0.0640833	FALSE
DAP3	P51398;P51398-2;P51398-3;V9GZ03;V9GYL9;V9GYJ9;V9GYA7;V9GZ61;V9GY11;V9GYC9;V9GYW1;V9GYJ3;V9GYF7;V9GYL4	0.156718	0.427701	0.344357	0.907286	0.682845	0.744455	0.784876	0.452395	0.544845	FALSE
DAPK1	P53355;P53355-3;P53355-4;P53355-2;F8WCQ3	0.889057	0.886736	0.781417	0.662382	0.624171	0.66504	0.382288	0.382922	0.441816	FALSE
DAPK2	Q9UIK4;Q9UIK4-2;H0YMK1;H0YLP5	-1.05227	-0.895955	-1.08854	0.45415	0.508289	0.388439	0.188195	0.261796	0.172379	FALSE
DAPK3	O43293;O43293-2;M0QYW5;M0R0D0	-1.62439	-1.08453	-1.26592	0.398316	0.577606	0.489235	0.146286	0.330369	0.256315	FALSE
DAPP1	Q9UN19;J3KNB3;Q9UN19-2	-1.24945	-1.9443	-1.70905	0.247121	0.039843	0.0720465	0.0637258	0.0041532	0.0119034	FALSE
DARS1	C9JLC1;C9J7S3;C9JQM9	1.31677	1.27717	0.170604	0.788182	0.649017	0.975774	0.551051	0.414219	0.938343	FALSE
DARS1	P14868;H7BZ35;H7C278	-0.303588	-0.0896064	-0.0125986	0.651428	0.903196	0.98579	0.369155	0.791386	0.970216	FALSE
DARS2	Q6PI48;A0A3B3ISK7;A0A3B3IT01;A0A3B3ITS3;A0A3B3IS54;A0A3B3IS01;A0A3B3ITK9;A0A3B3IT89	0.26895	0.405125	0.268145	0.879638	0.788777	0.860427	0.724727	0.59589	0.725349	FALSE
DAXX	Q9UER7;Q9UER7-3;Q9UER7-2;Q9UER7-4;Q9UER7-5;A0A0G2JJZ4;Q4VX54	0.235926	-1.05408	0.213705	0.845242	0.187686	0.837263	0.655597	0.0489826	0.685694	FALSE
DAZ1	A0A0A0MSR9;A0A0A0MSS9;E9PBY2;E7EU38;A0A140T8Y1;E7ENA5;I3L0B6;A0A087X2D7;E7ENA6;E7ERQ6;E7EU39;E7ETR3;Q9NR90;Q13117-2;Q9NR90-2;Q13117-3;Q13117;Q86SG3;Q86SG3-2;Q9NQZ3-2;Q9NQZ3	NA	NA	NA	NA	NA	NA	NA	NA	NA	FALSE
DAZAP1	K7EQ55;K7EK33;Q96EP5;Q96EP5-2;K7EQ02	0.24698	-0.850581	0.215876	0.788765	0.186823	0.782256	0.552099	0.0485701	0.599708	FALSE
DAZAP2	Q15038-2	NA	NA	NA	NA	NA	NA	NA	NA	NA	FALSE
DAZAP2	F8VUW5;Q15038-3;Q15038-6;Q15038;Q15038-4	NA	NA	NA	NA	NA	NA	NA	NA	NA	FALSE
DBI	P07108;B8ZWD1;A0A0A0MTI5;P07108-3;P07108-2;P07108-4;P07108-5	-0.329517	-1.27822	-0.53261	0.810513	0.163485	0.614148	0.590177	0.0390135	0.384447	FALSE
DBN1	Q16643;Q16643-2;Q16643-3;D6R9W4;D6R9Q9;D6RFI1	-0.582062	-0.24352	-0.538932	0.774747	0.90257	0.754244	0.530467	0.790388	0.557855	FALSE
DBNL	Q9UJU6-2;B4DDD6;Q9UJU6-6;Q9UJU6-4	1.51813	1.1254	0.945952	0.121638	0.262543	0.352901	0.0209741	0.0857874	0.145064	FALSE
DBNL	Q9UJU6;H0Y5J4;Q9UJU6-5;F8WBG8;F8WC20;F8WBB2;F8WFE1;F2Z2V3;F8WB73;F8WCK3;F2Z3E3;H7C111	0.0457703	-1.06718	0.0240656	0.968966	0.103215	0.982615	0.916904	0.0185937	0.95618	FALSE
DBR1	Q9UK59;F8WAY1	-0.064226	-0.86313	-0.584787	0.924722	0.031568	0.162126	0.821082	0.00290725	0.0405527	FALSE
DBT	P11182;Q5VVL7	0.889332	1.54956	1.34949	0.507908	0.161817	0.227802	0.231324	0.0384173	0.0707167	FALSE
DCAF1	Q9Y4B6;Q9Y4B6-2;Q9Y4B6-3	0.274121	0.308819	0.251709	0.784135	0.714327	0.766429	0.542366	0.492052	0.575124	FALSE
DCAF10	Q5QP82;A0A0A0MQT4	NA	NA	NA	NA	NA	NA	NA	NA	NA	FALSE
DCAF11	Q8TEB1-2;H0YN92;H0YM86;H0YLH4;H0YMN6;H0YN21	-0.442319	-0.461578	-0.388387	0.581769	0.524492	0.592188	0.297539	0.27675	0.359498	FALSE
DCAF13	A0A087WT20;Q9NV06;B3KME9;E5RHM4;A0A087X1F8;Q9NV06-2	0.159278	-0.338305	-0.275646	0.854568	0.611341	0.68509	0.675739	0.368113	0.466117	FALSE
DCAF16	Q9NXF7	-0.817858	-0.823531	-1.49733	0.246765	0.217207	0.0122335	0.0633038	0.0621076	0.0009	FALSE
DCAF5	Q96JK2-3;Q96JK2;Q96JK2-2;Q8TBB7	-0.769006	-1.49754	-0.78587	0.672613	0.289073	0.615786	0.39529	0.100719	0.385958	FALSE
DCAF6	Q58WW2;Q58WW2-2;Q58WW2-4;Q58WW2-3;F2Z305	3.48153	1.03289	1.59438	2.51e-07	0.173895	0.0242358	2.25e-09	0.0431974	0.00232106	FALSE
DCAF7	P61962;A0A087WWI6;P61962-2	-0.380908	-0.638096	-0.307324	0.441106	0.125937	0.507407	0.177083	0.0250527	0.27533	FALSE
DCAF8	Q5TAQ9;V9GY54;Q5TAQ9-2;Q5TAQ8;V9GYQ9;V9GZ39;V9GYZ9;Q5TAQ6;Q5TAQ7;Q5TAQ5	0.275054	0.397101	0.406495	0.850063	0.746766	0.730715	0.666554	0.534601	0.524517	FALSE
DCAKD	K7ESP4;Q8WVC6;Q8WVC6-2	-0.602558	0.272888	-0.639918	0.48769	0.777902	0.409616	0.21497	0.581176	0.187535	FALSE
DCD	P81605;P81605-2	-5.15661	-5.18586	-4.24564	0.00025482	0.00044698	0.00311069	6.29e-06	7.06e-06	0.00013159	FALSE
DCK	D6RFG8;P27707;D6RCP9;D6RG38	0.57998	-2.49158	-0.954406	0.558505	0.00069585	0.235875	0.275824	1.42e-05	0.0745243	FALSE
DCLK1	O15075;O15075-2;Q5VZY9;O15075-4;O15075-3;A0A1B0GWD1;A8K340;O43602-2;O43602	-0.777217	-0.575082	-0.539775	0.874317	0.900897	0.899213	0.713385	0.785696	0.798559	FALSE
DCLK2	Q8N568;Q8N568-3;Q8N568-2;G5E9L9;A0A0U1RR70	NA	NA	NA	NA	NA	NA	NA	NA	NA	FALSE
DCLRE1C	Q96SD1-2;Q96SD1-3;Q96SD1;B3KSJ7;Q96SD1-4;X6RJV5;X6R9W9	NA	NA	NA	NA	NA	NA	NA	NA	NA	FALSE
DCP1A	Q9NPI6;Q9NPI6-2;A0A087WT55;A0A087WVE6;A0A087WXD0	-0.488013	-1.20466	-0.801109	0.409382	0.01136	0.104022	0.154457	0.00065499	0.0206897	FALSE
DCP1B	Q8IZD4;Q8IZD4-2;F5H4R4;B4DVJ6	-0.19542	-0.753665	-0.807671	0.856436	0.309571	0.261363	0.67947	0.112505	0.0894574	FALSE
DCP2	Q8IU60;Q8IU60-2;B7Z3U5;A0A6Q8PGL6	1.71536	0.921102	0.491318	0.00183544	0.130615	0.455662	7.2e-05	0.026858	0.227711	FALSE
DCPS	Q96C86;A0A3B3ITF0	0.704605	0.270668	1.1638	0.601278	0.853447	0.276887	0.315998	0.699879	0.0978488	FALSE
DCTD	P32321-2;P32321;D6RBJ9;D6R9S0;D6RBN2;D6RC36;D6RAR9;D6RAD7	0.706398	0.327184	0.241409	0.611508	0.819981	0.86481	0.326765	0.645952	0.734838	FALSE
DCTN1	Q14203-3;E7EX90;Q14203-4;Q14203;Q14203-6;Q14203-5;Q14203-2;Q6AWB1;E7EWF7;C9JJD0;E9PCY0;C9JKG6;C9JJN7;C9JZA4;C9JTE5;C9J1B7;C9JUI8	-0.259461	-0.198968	-0.152753	0.694408	0.746838	0.806788	0.418753	0.535144	0.633496	FALSE
DCTN2	Q13561;Q13561-3;Q13561-2;F8W1I6;H0YI98;F8VW18;F8VX93;F8VRV7;H0YHL1;F8W0U6	-1.13728	-0.752904	-0.717499	0.0229072	0.156787	0.173488	0.00199499	0.0366191	0.0452636	FALSE
DCTN3	O75935;O75935-3;X6RCK5;X6RLR1;X6RA56;O75935-2;A0A0A0MRV8	-0.381012	-0.480198	0.0117981	0.577522	0.419976	0.987579	0.29406	0.189334	0.973957	FALSE
DCTN4	Q9UJW0;Q9UJW0-3;Q9UJW0-2;E5RGG1;H9KVE0;E5RI97;E5RK21	0.00326776	0.151967	0.410732	0.996058	0.798456	0.378836	0.991154	0.611289	0.165082	FALSE
DCTN5	Q9BTE1;H3BR94;Q9BTE1-2;H3BUD2;H3BS05;Q9BTE1-3	0.284033	0.509432	0.0766784	0.714123	0.39078	0.918348	0.444519	0.16511	0.833576	FALSE
DCTN6	O00399;E5RK00;E5RFU3	0.408245	0.898001	0.566438	0.561937	0.102148	0.334548	0.278855	0.0182284	0.132993	FALSE
DCTPP1	Q9H773;H3BSA6;H3BPN2	-1.3504	-2.62572	-3.12098	0.162091	0.00216103	0.0001766	0.0331763	6.57e-05	3.21e-06	FALSE
DCUN1D1	Q96GG9;F8WC32	-0.285256	-0.392154	0.244362	0.902728	0.851031	0.902286	0.774298	0.69539	0.806036	FALSE
DCUN1D1	C9JVE2;C9J8R4;C9JRU6;C9J0B2;C9JRE2;C9JAV2;H7C216;Q6PH85-2;Q6PH85	0.825106	0.408441	0.875432	0.102107	0.473224	0.0660709	0.0161779	0.233086	0.0104939	FALSE
DCUN1D3	Q8IWE4	-0.637322	-0.561648	-0.626247	0.560094	0.583739	0.515747	0.277264	0.338045	0.284975	FALSE
DCUN1D5	Q9BTE7;E9PM04;H0YCN4;E9PLH8;E9PM78;H0YD80;E9PLS2;E9PQV9;H0Y9C5;J3QQL8;H0Y907	-0.726018	-1.53827	-1.34114	0.312455	0.0100847	0.024912	0.0958173	0.00055909	0.00242442	FALSE
DCXR	Q7Z4W1;J3KS22;J3QS36;J3KRZ4;J3QL34;J3KSZ5;J3QS45;J3QRQ2	0.329966	0.677805	0.771532	0.819886	0.538043	0.456897	0.605363	0.289997	0.228509	FALSE
DDA1	Q9BW61	-0.229878	-0.561148	-0.505043	0.8031	0.403852	0.450246	0.576672	0.17573	0.2224	FALSE
DDAH1	O94760;B4DYP1;O94760-2	-1.3119	-1.33213	-1.18182	0.53225	0.486627	0.532643	0.250903	0.243574	0.300119	FALSE
DDAH2	O95865;A0A140T971;Q5SSV3;Q5SRR8;H0Y7N1	-0.204008	-0.552123	-0.57782	0.911916	0.706532	0.680368	0.794365	0.483577	0.460647	FALSE
DDB1	Q16531;F5GY55;Q16531-2;F5H2L3;F5GZY8;F5GWI0;F5GYG8;F5H198	0.41372	0.112325	0.380483	0.453274	0.865338	0.453335	0.187533	0.7204	0.225238	FALSE
DDB2	Q92466;Q92466-4;Q92466-2;Q92466-5;A0A087X0X5;A0A087WW71;Q92466-3;A0A087WV56;A0A087WTQ7;A0A087WYT8	0.476651	-0.031736	-0.0735615	0.742368	0.98368	0.962129	0.483974	0.962784	0.913846	FALSE
DDHD1	Q8NEL9;A0A087X0H7;Q8NEL9-2;Q8NEL9-4;A0A669KB51;A0A6E1W401;A0A669KAW5;Q8NEL9-3;G3V2P6;A0A669KB64	1.36632	1.35558	1.58832	0.00472588	0.0048762	0.00061027	0.00024768	0.00019965	1.58e-05	FALSE
DDHD2	O94830;O94830-2;H0YF17;E9PK57;H0YF30;E9PKE6;H0YE64;E9PIF5;E9PPH8;E9PQY9	0.94725	-0.365411	-0.136133	0.354777	0.755633	0.911661	0.120133	0.546374	0.821357	FALSE
DDI2	Q5TDH0;Q5TDH0-3;Q5TDH0-2;H0YII4;H0YI90;Q8WTU0	-0.803463	-1.39152	-0.702132	0.310251	0.0413153	0.350402	0.0942834	0.00440855	0.14307	FALSE
DDOST	A0A0C4DGS1;P39656;P39656-3;P39656-2;U3KQ84	-0.0860568	2.41961	1.50168	0.961506	0.0121978	0.140275	0.901594	0.00076057	0.0329406	FALSE
DDRGK1	Q96HY6;Q96HY6-2;A0A0A0MRX2	2.36727	2.43435	2.82622	0.00574991	0.00540596	0.00084591	0.00031501	0.00022848	2.36e-05	FALSE
DDT	P30046;B5MC82;P30046-2;A6NHG4;J3KQ18;H7C342	-0.499484	-0.445333	-0.137145	0.651332	0.656567	0.90134	0.367931	0.424979	0.804243	FALSE
DDX1	Q92499;F1T0B3;A0A087X2G1;Q92499-3;Q92499-2	-0.451562	-0.186492	-0.169758	0.437218	0.772168	0.788855	0.174079	0.572629	0.60843	FALSE
DDX10	Q13206;E9PIF2;A0A3B3ISR7	0.164134	0.0209245	-0.0769791	0.898299	0.986957	0.946842	0.761805	0.969178	0.886763	FALSE
DDX17	A0A5H1ZRQ2;A0A1X7SBZ2;Q92841;Q92841-3;Q92841-1;Q92841-2;A0A0U1RQJ0	-0.373069	-0.981136	-0.575727	0.563926	0.0477139	0.274862	0.28094	0.00553193	0.0968085	FALSE
DDX18	Q9NVP1;H7C452	0.337257	0.00155523	-0.142798	0.626946	0.998544	0.837049	0.342184	0.996472	0.685188	FALSE
DDX19A	Q9NUU7;I3L0H8;H3BTB3;J3QRH0;H3BSL8;H3BP36;H3BP50	-0.395921	-0.454599	-0.165765	0.524735	0.412333	0.799969	0.24453	0.183146	0.624674	FALSE
DDX19B	Q9UMR2;H3BQK0;Q9UMR2-2;Q9UMR2-4;Q9UMR2-3;H3BN59	-0.607472	-0.54465	0.133803	0.725416	0.724659	0.937043	0.457755	0.505151	0.869461	FALSE
DDX20	Q9UHI6;E9PJ60;Q9UHI6-2	0.262779	0.0743049	0.0285465	0.731318	0.927003	0.974885	0.464665	0.836706	0.936342	FALSE
DDX21	Q9NR30;Q9NR30-2	-0.0186831	-0.456689	-0.558813	0.989492	0.612539	0.506387	0.970713	0.370388	0.273683	FALSE
DDX23	Q9BUQ8;F8VVA2;H0YIL9;F8W1J5;H0YI52;Q9BUQ8-2	-0.0229185	-0.424553	-0.24284	0.978963	0.357871	0.628333	0.936832	0.142939	0.400985	FALSE
DDX24	F5GYL3;A0A1W2PRR2;A0A087WXU8	NA	NA	NA	NA	NA	NA	NA	NA	NA	FALSE
DDX24	Q9GZR7;G3V529;Q9GZR7-2	0.339341	-0.146684	0.230307	0.802235	0.91062	0.847843	0.573921	0.807914	0.702605	FALSE
DDX27	B7Z6D5;Q96GQ7;A0A087X059;A0A087WYH5	0.465781	-0.236526	-0.0145283	0.60672	0.799081	0.987767	0.321581	0.613018	0.97518	FALSE
DDX28	Q9NUL7	0.536506	0.574616	0.0212275	0.490255	0.418826	0.982728	0.217007	0.188106	0.960846	FALSE
DDX31	F8WAJ0;Q9H8H2;Q9H8H2-2;Q9H8H2-4;Q9H8H2-3	-0.484465	-0.561668	-0.838912	0.664253	0.562809	0.339185	0.385039	0.315249	0.135861	FALSE
DDX39A	O00148;O00148-2;O00148-3;K7EQN7;A0A0D9SEM9;K7EPJ3;K7EN69;K7ENP6;K7EL56;K7EIL8;F6SXL5	0.586796	-0.281515	0.00581668	0.433407	0.730296	0.994363	0.171532	0.51245	0.989138	FALSE
DDX39B	Q13838-2;Q13838;Q5STU3;A0A0G2JJZ9;A0A140T9X3;F6WLT2;A0A140T996;F6TRA5;A0A0A0MT12;F6S4E6;A0A140T973;A0A140T9K1;A0A140T9L4;F6R6M7;A0A0G2JJL7;F6QYI9;H0Y400;A0A140T9N3;A0A140T9K2;A0A0G2JHN7;F6S2B7;F6U6E2	0.431451	-0.0342161	-0.0509992	0.697346	0.978387	0.967622	0.421077	0.948994	0.92402	FALSE
DDX3X	O00571;A0A0D9SF53;A0A0D9SG12;A0A2R8YF78;A0A0D9SFB3;A0A2R8Y645;A0A2U3TZJ9;O00571-2;F6S8Q4;A0A2R8YDH3;A0A2R8Y7T2;A0A2R8Y650;A0A2R8YCU0;A0A087WVZ1;A0A2R8YF89;A0A087WX09;A0A2R8Y770	0.511724	0.507108	0.541112	0.406797	0.381723	0.331222	0.152855	0.158645	0.130757	FALSE
DDX3Y	O15523;O15523-2;O15523-3;C9J081;C9J8G5;A0A2R8Y4D2;H0Y960	0.465438	0.744374	0.929873	0.9224	0.860228	0.812852	0.816705	0.710944	0.64349	FALSE
DDX41	Q9UJV9;A0A499FJW5;D6RGI7;D6RD33;H0Y8L8	-0.0930522	-0.237462	-0.326013	0.933927	0.797454	0.699549	0.841583	0.609793	0.483979	FALSE
DDX42	Q86XP3;J3QRI2;J3KTK9;J3KRE3	0.359671	-0.346455	-0.170419	0.458721	0.443336	0.736845	0.192088	0.208656	0.535013	FALSE
DDX42	Q86XP3-2;A0A0A0MSJ0	3.30742	2.57098	3.42282	0.0396237	0.120375	0.0279868	0.00404345	0.0232824	0.00284941	FALSE
DDX46	Q7L014	0.247557	-0.281084	-0.0135368	0.668172	0.577329	0.983001	0.39023	0.329558	0.962432	FALSE
DDX46	A0A0C4DG89;D6RJA6;H0Y9U3;F8VW50;Q2TAC6-3;Q2TAC6-2	NA	NA	NA	NA	NA	NA	NA	NA	NA	FALSE
DDX47	Q9H0S4;Q9H0S4-2;F5H1N9	0.384559	0.109049	0.340408	0.736701	0.927356	0.729683	0.471683	0.837959	0.523489	FALSE
DDX49	Q9Y6V7;Q9Y6V7-2;M0R1S3;M0QZC0;M0R0K1;M0QXD4	-0.0308287	-0.790042	-0.706837	0.981555	0.275241	0.331222	0.947784	0.0928839	0.130726	FALSE
DDX5	P17844;P17844-2;J3KTA4;J3QRQ7;J3QR02;J3QSF1;J3KRZ1;J3KTQ4;X6RLV5;J3QKN9;J3QS79;J3QRN5;J3QLG9;J3QR62	0.860905	0.336427	0.66658	0.18691	0.6517	0.297136	0.0414345	0.418002	0.10965	FALSE
DDX50	Q9BQ39;A0A087WVC1;S4R3V4;S4R3G6	-0.051732	-0.393041	-0.498308	0.962868	0.600236	0.472021	0.903126	0.355945	0.24177	FALSE
DDX51	Q8N8A6	-0.536354	-0.644065	-1.0766	0.471175	0.337419	0.0726336	0.201971	0.12955	0.0121088	FALSE
DDX52	Q9Y2R4;A0A087X1P7;A0A087WTD6;A0A087X069;A0A087X121	2.31817	2.54233	2.63105	0.00133602	0.00065371	0.00025879	4.85e-05	1.18e-05	5.04e-06	FALSE
DDX54	Q8TDD1-2	0.569657	0.335517	0.410498	0.498861	0.695366	0.607741	0.223516	0.469775	0.377145	FALSE
DDX55	F5H5U2;Q8NHQ9;E7EX41;Q8NHQ9-2	0.289355	0.157237	0.146309	0.73305	0.847455	0.851715	0.466894	0.689483	0.710285	FALSE
DDX56	Q9NY93-2;Q9NY93;H7C3E9;G3V0G3;H7BZN7;F8WDT8;F8WEI3	-0.385097	-0.377029	-0.776515	0.696187	0.660538	0.291794	0.420102	0.428986	0.106184	FALSE
DDX58	O95786;O95786-2;A2A376	0.72036	-0.123892	0.883703	0.64455	0.942814	0.49609	0.362134	0.875247	0.263897	FALSE
DDX59	Q5T1V6;Q5T1V6-2;B7ZBU3;H0Y6Y1;Q5T1W1;Q5T1V5;B7ZBU4;H0Y7Z8	-0.0428741	-0.252994	-0.189502	0.980156	0.823458	0.865268	0.939135	0.65245	0.735848	FALSE
DDX6	P26196;Q8IV96	-0.0859403	-0.475276	-0.290853	0.919888	0.419193	0.645527	0.811354	0.188325	0.419727	FALSE
DDX60	Q8IY21;H0Y8Z7;REV__A0A087X1F9;H0Y9B2;REV__E9PI02	0.825025	-0.229223	-0.203219	0.581257	0.893109	0.898245	0.297092	0.771861	0.796644	FALSE
DEAF1	O75398-3;O75398;O75398-4;O75398-5;H0YCH1;A0A0J9YXA4;A0A0J9YX80;A0A0J9YWD6	5.86919	3.58807	3.71735	3.77e-18	6.75e-09	6.16e-10	9.97e-22	3.52e-12	4.05e-13	FALSE
DECR1	Q16698-2;Q16698;E5RFV2;E5RJG7;E5RID6;H0YAW3	0.736153	0.620581	0.879861	0.556189	0.599042	0.414165	0.27339	0.354837	0.190814	FALSE
DECR2	Q9NUI1;Q4VXZ8;A0A0J9YWI0;Q9NUI1-3;Q9NUI1-2;A0A0J9YY83;G3V0I9;A0A0J9YXZ6;H7C078	-0.036841	0.548227	-0.199984	0.983164	0.615577	0.869671	0.952274	0.374517	0.745301	FALSE
DEF6	Q9H4E7;G3V2J3;G3V333	0.11658	-0.523007	-0.263348	0.899901	0.420569	0.715922	0.768739	0.189876	0.506657	FALSE
DEFA1	P59665	-0.57221	-1.63712	-0.962653	0.891635	0.60389	0.775698	0.748122	0.359766	0.589213	FALSE
DEFA3	P59666	-0.323185	1.87984	1.75213	0.924883	0.421039	0.450246	0.822324	0.190422	0.222284	FALSE
DEFA4	P12838	-0.484139	1.19246	-0.935827	0.912648	0.74054	0.742996	0.796504	0.526319	0.542898	FALSE
DEK	H0Y993;P35659;A0A494C028;H0Y8X0;A0A494C198;D6R9L5	-0.296982	-1.74226	-1.36659	0.880281	0.174047	0.29957	0.727164	0.0433126	0.111194	FALSE
DENND10	Q8TCE6;Q8TCE6-2;Q6NSW5;A0A3B3IRE4	-0.707486	-0.367516	-0.749583	0.124801	0.469217	0.0869574	0.0219288	0.229362	0.0158561	FALSE
DENND1A	Q8TEH3;Q8TEH3-2;A0A0A0MS48;Q8TEH3-5;Q8TEH3-3;Q8TEH3-4	-0.0410032	-0.0381319	-0.226956	0.966688	0.964117	0.737403	0.911303	0.917207	0.536099	FALSE
DENND1B	Q6P3S1;B3KR95;Q6P3S1-2;Q6P3S1-5;Q6P3S1-3;Q6P3S1-4;B7ZBL5;K7EM80;K7EMN9;K7ENM0	-1.01537	-0.44439	-1.1666	0.418376	0.747388	0.293288	0.159949	0.536855	0.107036	FALSE
DENND1C	Q8IV53;Q8IV53-2;K7EKL5	-0.975453	-1.77715	-1.26476	0.269817	0.0171296	0.101474	0.073059	0.00124238	0.0198582	FALSE
DENND2C	Q68D51-2;Q68D51-3;Q68D51;H7C5K8;F8WAT8;Q9ULE3-2;Q9ULE3	-0.330008	-0.243514	-0.363914	0.84617	0.877305	0.799891	0.658468	0.746728	0.624403	FALSE
DENND2D	Q9H6A0-2;Q9H6A0;H0YFQ2;Q24JP5-4;Q24JP5;Q24JP5-2	1.38471	0.781589	1.10618	0.181113	0.483946	0.27842	0.0395873	0.24126	0.0985371	FALSE
DENND3	H0YAY3;E9PF32;A2RUS2-2;A2RUS2;B3KRG7;E5RI43;E5RIR7;E5RHH2;A2RUS2-3;A2RUS2-4;H0YBH5;E5RJ42;H0YBK9;H0YAW2	-0.130594	0.141805	-0.407397	0.939433	0.929279	0.76428	0.855969	0.844001	0.571277	FALSE
DENND4A	Q7Z401;Q7Z401-2;A0A0U1RR27;H3BTW5	-0.0363775	-0.64413	-0.274387	0.97816	0.362525	0.736243	0.934126	0.145917	0.53335	FALSE
DENND4B	O75064;H0YEF0	-0.0237136	-0.859551	-0.598596	0.986754	0.25153	0.446178	0.96095	0.0794304	0.219049	FALSE
DENND4C	Q5VZ89;Q5VZ89-7;Q5VZ89-3;Q5VZ89-5;X6RAE7;X6R5W5;R4GMN2;A0A0A0MRX3	0.025144	-0.357676	-0.100125	0.983226	0.642001	0.907974	0.952983	0.404067	0.81398	FALSE
DENND5B	Q6ZUT9;F5H4A0	1.05791	1.50588	1.17986	0.213446	0.0503138	0.13404	0.0510248	0.00606443	0.0303051	FALSE
DENND6A	Q8IWF6;H7C5D0;H7C598	-0.309665	-0.679158	-0.824273	0.667123	0.215307	0.113304	0.388649	0.0612555	0.0237563	FALSE
DENR	O43583;F8VVL1	0.265467	-0.279524	-0.162796	0.658854	0.598085	0.774073	0.378038	0.353168	0.587368	FALSE
DEPDC5	O75140-8;O75140-4;O75140-1;O75140;A0A2R8Y7U0;A0A2R8Y6H3;O75140-9;H0Y770;A0A5F9UWT1;A0A2R8YEW8;A0A2R8Y842;A0A2R8Y6V4;O75140-5;A0A2R8Y5T1;A0A2R8Y721;O75140-6;A0A2R8Y5K9;A0A2R8Y5E9;A0A2R8YF97;A0A2R8Y6H8;A0A2R8Y7U6;A0A2R8YF50;O75140-2;A0A2R8Y5P2;A0A2R8YFS1;H7C1T0;A0A2R8Y6Y2;C9JGS4;A0A2R8Y6F4;A0A2R8YET0;A0A2R8YEI8;H7C3I3;A0A2R8Y5V3	2.00024	1.39229	1.09571	0.0011632	0.0329684	0.0974457	3.98e-05	0.00314374	0.0187159	FALSE
DEPTOR	Q8TB45;Q8TB45-2	-0.927702	-0.683419	-1.31092	0.618583	0.699895	0.387371	0.332932	0.474296	0.171752	FALSE
DERA	Q9Y315;E9PPM8;E9PML7;G3V158;E9PMH9;E9PJ44;E9PJB9;E9PPK3	-0.0735597	0.350451	0.234353	0.944068	0.649485	0.772122	0.864842	0.414803	0.584467	FALSE
DERL1	B4E1G1;Q9BUN8-2;Q9BUN8;E5RGY0	-1.37441	0.18975	-0.124602	0.325314	0.916529	0.943888	0.102855	0.819807	0.881144	FALSE
DERL3	Q96Q80;Q96Q80-4;Q96Q80-3;Q96Q80-2	-1.45912	1.15388	1.22375	0.459065	0.550641	0.5059	0.192571	0.301826	0.273287	FALSE
DERPC	P0CG12	-0.583207	-1.62339	-1.10782	0.531092	0.0215783	0.12807	0.249907	0.00164666	0.0285921	FALSE
DES	P17661	-3.27785	-1.99553	-3.09724	0.0527072	0.270054	0.0604132	0.00616224	0.0895836	0.00915881	FALSE
DESI1	Q6ICB0	-1.24778	-0.654212	-0.812947	0.279406	0.595243	0.477528	0.0776435	0.350111	0.247062	FALSE
DESI2	Q9BSY9;Q9BSY9-2	NA	NA	NA	NA	NA	NA	NA	NA	NA	FALSE
DFFA	O00273;K7ERT1	0.685819	0.113044	0.417892	0.273486	0.890852	0.506794	0.0750236	0.767113	0.274036	FALSE
DFFA	O00273-2	0.490142	0.452453	-0.0320571	0.602614	0.603195	0.979051	0.317576	0.358658	0.947321	FALSE
DFFB	B4DZS0;O76075;O76075-2;J3KT26;Q96P72;G3XAD0;Q96P73;O76075-4;O76075-3	NA	NA	NA	NA	NA	NA	NA	NA	NA	FALSE
DGCR8	Q8WYQ5-3;Q8WYQ5;Q8WYQ5-2;C9JSD5	1.364	0.709047	1.1809	0.00231632	0.147261	0.00801851	9.64e-05	0.0326142	0.00049405	FALSE
DGKA	P23743;G3V4E1;P23743-3;F8W1H7;C9JM35;F8W1M3;P23743-2;G3V327;F8VNZ9;H0YJH4;G3V4I3;H0YJE7;F8VWX8;G3V312	-0.928065	-2.2549	-0.970468	0.37884	0.00835754	0.309201	0.134682	0.00042827	0.117474	FALSE
DGKE	I3L112;P52429;I3L2V2;P52429-2	-0.0173516	1.63571	1.43918	0.993517	0.157209	0.219084	0.982249	0.0368107	0.0665556	FALSE
DGKG	P49619-3;P49619-2;P49619;H7C0L0	-0.91479	-0.810514	-1.44022	0.512936	0.539002	0.213585	0.235399	0.291481	0.06375	FALSE
DGKQ	P52824;H0YA20;H0Y8Q7;D6RJB4	0.84763	1.46833	2.51361	0.826565	0.344658	0.0710604	0.615737	0.134564	0.011624	FALSE
DGKZ	Q13574-1;Q13574;Q13574-4;Q13574-7;Q13574-5;Q13574-6;E9PNL8;H0YEG2;A0A087WV00;E7EM72;E7EWQ4;O75912;E9PNZ3;E9PFX6	-0.185169	-0.746934	-1.49703	0.879991	0.387278	0.0443012	0.726052	0.162808	0.00568554	FALSE
DGLUCY	Q7Z3D6-2;Q7Z3D6-3;Q7Z3D6;Q7Z3D6-4;H0YB09;Q7Z3D6-5;H0YB62;A0A0C4DGD4;H0YB11;E5RJ62;E5RIU5;A0A0C4DGD8;E5RIL4;E5RJ87;E5RGN8;E5RFZ6;E5RGP9;E5RK56;E5RFT5;Q7Z3D6-6;E5RHG2	-0.179829	-0.161669	-0.612197	0.943668	0.943284	0.754378	0.863317	0.876938	0.558053	FALSE
DGUOK	Q16854;Q16854-2;Q16854-3;Q16854-5;Q16854-4	-0.444217	-0.285455	-0.111915	0.741781	0.823768	0.933066	0.48277	0.652911	0.859396	FALSE
DHCR7	Q9UBM7;E9PJ54;E9PM00;E9PRL8;E9PQ71;E9PIP9;H0YE57;E9PLZ2	0.0144305	0.326802	-0.0270063	0.994456	0.860626	0.988072	0.986984	0.711767	0.975636	FALSE
DHDDS	Q86SQ9-3;Q86SQ9-4;Q86SQ9;Q86SQ9-2;E9PKJ5;E9PL99;Q5T0A0;E9PSH7;E9PRS7;E9PI64;E9PR24;Q5T0A2;E9PI09;Q5T0A1;Q5T0A3	NA	NA	NA	NA	NA	NA	NA	NA	NA	FALSE
DHFR	P00374;B4DM58;P00374-2;C9JJ68;Q86XF0	-0.720058	-1.04002	-2.31724	0.663471	0.445876	0.04621	0.383894	0.210607	0.00608282	FALSE
DHODH	Q02127;I3NI32;J3QRQ3;I3L449;J3QRJ4	0.816043	1.28343	0.891707	0.518284	0.225944	0.422915	0.239266	0.0663721	0.19877	FALSE
DHPS	P49366;A0A087WZK0;P49366-3;P49366-2;Q5J8M5;M0R253;M0QX43;A0A3B3IU31;B4E3M2;M0R264;M0R0V2;M0R1T4;M0QXT2;M0R0J4;M0QYZ7	0.227325	0.303414	0.226144	0.835074	0.739827	0.807565	0.633489	0.524808	0.63458	FALSE
DHRS1	Q96LJ7;H0YNC2	-0.0531749	0.512851	0.478833	0.978736	0.670659	0.688005	0.936025	0.439378	0.470179	FALSE
DHRS11	Q6UWP2;Q6UWP2-3;A0A087WZN3;Q6UWP2-2;A0A087WYV4;A0A087X0R1	0.668451	1.2395	0.883926	0.502223	0.129578	0.29957	0.226567	0.0265328	0.111267	FALSE
DHRS13	Q6UX07;Q6UX07-3;Q6UX07-2	2.07582	1.31944	1.12286	0.0776837	0.286802	0.370402	0.0107707	0.0989798	0.158924	FALSE
DHRS4	Q9BTZ2;Q9BTZ2-4;Q9BTZ2-5;F5GWZ1;Q9BTZ2-2;Q9BTZ2-7;Q9BTZ2-3;Q6PKH6-2;Q6PKH6;H0YN69;A0A087WXI8;P0CG22;A0A087WSZ6;H0YKN3;H0YLE1;E9PFL3;F6TD35;H0YNP7	0.45048	0.562694	0.880072	0.653436	0.512045	0.250542	0.371613	0.266175	0.0829435	FALSE
DHRS7	Q9Y394-2;Q9Y394;H0YJ66;H0YJR8;H0YJE4	-0.934649	0.804184	0.0983386	0.410808	0.464759	0.943751	0.155321	0.225953	0.880644	FALSE
DHRS7B	A0A0C4DGQ8;Q6IAN0;J3KRS1;J3QKT1;J3QLJ8	-0.994719	0.0884719	-0.619027	0.468988	0.960047	0.648451	0.19973	0.909001	0.423522	FALSE
DHRSX	Q8N5I4;C9JRH1;C9JB06	-0.091622	1.11675	0.90872	0.959642	0.312841	0.420984	0.896279	0.114183	0.196444	FALSE
DHTKD1	Q96HY7;H7C1J3;C9JWN1;H7C149	1.0795	1.99611	1.79164	0.524552	0.148259	0.195125	0.244306	0.0329743	0.0550357	FALSE
DHX15	O43143	-0.205936	-0.847018	-0.67417	0.710062	0.0235814	0.0733325	0.436887	0.00186063	0.0122831	FALSE
DHX16	O60231;A0A140T947;A2AB15;Q5SQH5;A0A140T8Y5;A0A140T9T4	0.368162	0.0656465	0.0248256	0.44317	0.911261	0.969544	0.178968	0.809508	0.927257	FALSE
DHX29	Q7Z478;A0A087WYN9;H0Y8L1	1.68495	1.65584	1.43879	0.0173011	0.0204581	0.0440255	0.00134298	0.00154517	0.00562754	FALSE
DHX30	Q7L2E3-2	0.552252	0.389531	0.195626	0.377143	0.534338	0.776716	0.13373	0.28557	0.59141	FALSE
DHX32	Q7L7V1-2;Q7L7V1;X6R717;X6RHK1	NA	NA	NA	NA	NA	NA	NA	NA	NA	FALSE
DHX33	Q9H6R0;I3L1L6;Q05BE5;Q9H6R0-2;I3L0M5	0.201495	0.2618	-0.15988	0.845242	0.764154	0.858385	0.656109	0.560307	0.720525	FALSE
DHX34	Q14147;H7C504	0.0898953	-0.808176	-1.41229	0.94089	0.288531	0.0383486	0.858414	0.100372	0.00461473	FALSE
DHX35	Q5THR1;Q9H5Z1-2;Q9H5Z1;F2Z2Z2	-1.20539	-1.28656	-1.21397	0.0946109	0.065603	0.0795938	0.0143134	0.0091738	0.0139801	FALSE
DHX36	Q9H2U1;Q9H2U1-3;Q9H2U1-2;E7EWK3;A0A0G2JQU7;H7C5F5;A0A0G2JRP3;H7C514	-0.475911	-0.230822	-0.280109	0.479831	0.745453	0.670873	0.208424	0.532397	0.448208	FALSE
DHX37	Q8IY37;F5H3Y4	-0.370822	-0.736104	-0.793758	0.60672	0.193001	0.149172	0.321177	0.0513102	0.0358233	FALSE
DHX38	Q92620;Q92620-2;H3BMS7;J3KSA8;H3BQT9;H3BV01;J3KTG2;J3KRT1	0.284748	-0.151119	0.0242242	0.710062	0.839637	0.979051	0.437017	0.67907	0.94708	FALSE
DHX40	Q8IX18-3;Q8IX18;Q8IX18-4;J3KSW6;J3KTK0;F5H625;J3KSX9;J3KS08	0.820545	-0.0840774	0.190297	0.339289	0.940202	0.850038	0.110732	0.869191	0.707046	FALSE
DHX57	Q6P158;Q6P158-2;H7C109;A0A087WZ11;Q6P158-3;A0A087WW12;H7BZ23	-0.253893	-0.435865	-0.726381	0.703421	0.405998	0.117857	0.427903	0.176942	0.0251237	FALSE
DHX58	Q96C10;C9JG98;C9JE76;K7EMZ5	0.470322	0.120439	0.307527	0.888861	0.972162	0.917183	0.74461	0.933484	0.831272	FALSE
DHX8	Q14562;F5H658;K7END7;K7EQH7	0.230475	-0.366143	-0.87538	0.732407	0.492291	0.0538755	0.466055	0.248447	0.0077147	FALSE
DHX9	Q08211;REV__H0YA90;REV__Q7Z6J0-3	0.626325	0.296872	0.550998	0.305995	0.652137	0.339716	0.0920206	0.41871	0.136654	FALSE
DIABLO	Q9NR28;A0A024RBT2;Q9NR28-3;H7BZK7;A0A2U3TZH2;F5GXT8;F5GX50	0.556394	0.0692567	0.346808	0.630833	0.958791	0.752843	0.345364	0.906631	0.555632	FALSE
DIAPH1	A0A0G2JH68;O60610;A0A140T8Z0;O60610-2;O60610-3;A0A2R8Y5N1;H9KV28;B4E2I7;A0A2R8YEF8	-0.239869	-1.06069	-0.798171	0.8797	0.325413	0.473276	0.725072	0.122125	0.242905	FALSE
DIAPH2	A6NML8;C9J6U3;O60879-2;K4DI95;O60879-3;O60879	0.363469	-0.287975	-0.536536	0.859794	0.878098	0.749064	0.685837	0.748319	0.550481	FALSE
DIAPH3	Q9NSV4-6;Q9NSV4-5;Q9NSV4-4;Q9NSV4;Q9NSV4-1;Q9NSV4-7;Q9NSV4-2	9.66563	3.60682	4.11927	1.74e-10	0.00063694	0.00523216	3.44e-13	1.12e-05	0.00027219	FALSE
DICER1	Q9UPY3;Q9UPY3-2;H0YJZ6;Q9UPY3-3;A0A6Q8PHG6;A0A6Q8PH99;A0A6Q8PFV4;F6SZ09	0.114399	0.269116	0.0271212	0.886925	0.668108	0.974885	0.740375	0.436371	0.937356	FALSE
DIDO1	Q9BTC0;Q9BTC0-1;Q9BTC0-2;Q9BTC0-3	0.381263	-0.183851	-0.0528084	0.509491	0.765513	0.936138	0.23247	0.562848	0.86776	FALSE
DIEXF	Q68CQ4;H7C2R4	0.35053	-0.240512	0.0709208	0.773268	0.83075	0.952567	0.527163	0.664532	0.897862	FALSE
DIMT1	A0A494C0G7;Q9UNQ2;A0A0C4DGB1;D6RCL3	0.323585	-0.184221	-0.177787	0.776895	0.866954	0.863955	0.532904	0.722311	0.731855	FALSE
DIP2A	A0A494C143;Q14689-6;Q14689;Q14689-3;Q14689-2;Q14689-4;Q14689-5	1.47951	1.07513	1.40178	0.0503333	0.170738	0.0602829	0.00577421	0.0417824	0.00912322	FALSE
DIP2B	Q9P265;H0YIU5;H0Y7Q3	0.139279	-0.296415	-0.0057468	0.847245	0.595997	0.992965	0.660124	0.350993	0.985511	FALSE
DIPK1A	A0A087X2C2;A0A087WZ97;Q5T7M9;A0A087WZK6;Q5T7M9-2	-0.0213846	0.909904	0.69421	0.993269	0.537964	0.642678	0.980074	0.289642	0.417385	FALSE
DIPK2A	Q8NDZ4;E7ET39;Q8NDZ4-2;C9JY09	0.175125	0.654646	0.342585	0.886925	0.445985	0.720431	0.740568	0.210909	0.512312	FALSE
DIS3	Q9Y2L1;Q9Y2L1-2;G3V1J5;F2Z2C0	-0.744616	-0.984259	-0.135566	0.478277	0.280124	0.910169	0.206394	0.0958473	0.816812	FALSE
DIS3L	Q8TF46-4;Q8TF46-2;Q8TF46;Q8TF46-3;E9PS35;E9PKI7;E9PIL0;E9PI27;E9PI20	0.0832698	-0.433433	-0.278351	0.938027	0.58262	0.737101	0.853022	0.336345	0.535396	FALSE
DIS3L2	Q8IYB7;Q8IYB7-2;Q8IYB7-3;Q8IYB7-4;C9JGP4;H7C036;H7C1Q8	-0.74469	-0.469105	-0.599963	0.141687	0.375809	0.226276	0.0267	0.155128	0.070035	FALSE
DISC1	Q9NRI5-2;Q9NRI5;C4P0B1;A0A087WYX6;Q9NRI5-9;Q9NRI5-3;Q9NRI5-8;Q9NRI5-5;Q9NRI5-6	NA	NA	NA	NA	NA	NA	NA	NA	NA	FALSE
DKC1	O60832;O60832-2;C9IYT0;H7C2Q2;H7C0M1;H7C2Q9;H7BZF2	2.17682	1.59184	1.97853	0.0194805	0.105735	0.0343842	0.00158673	0.0192323	0.00388536	FALSE
DLAT	P10515;E9PEJ4;H0YDD4	0.549903	1.04056	1.28726	0.705472	0.349137	0.22006	0.430636	0.137509	0.0671859	FALSE
DLD	P09622;E9PEX6;P09622-2;P09622-3;F8WDM5;A0A1W2PR83;F2Z2E3	1.24491	1.44676	1.22608	0.218119	0.124908	0.197135	0.0526365	0.0247665	0.0560949	FALSE
DLG1	Q12959-7;Q12959;Q12959-6;A0A590UKA8;Q12959-3;A0A590UJR5;Q12959-5;A0A590UJ68;A0A590UJS9;A0A590UK48;A0A590UJ81;A0A590UJR4;A0A590UJX2;Q12959-9;Q12959-8;A0A590UK81;A0A590UJ29;A0A590UJ64;C9JUA9	0.209414	0.385192	0.102971	0.816487	0.577606	0.89804	0.598973	0.330254	0.7954	FALSE
DLG3	Q92796-3;Q92796-2;Q5JUW8;Q92796	0.7194	0.8687	0.552444	0.595868	0.460403	0.65899	0.311818	0.222634	0.435719	FALSE
DLGAP4	Q9Y2H0-3;Q9Y2H0;Q9Y2H0-1	-1.49332	-2.01804	-1.58925	0.0131431	0.00065683	0.00754725	0.00091091	1.24e-05	0.00044419	FALSE
DLGAP5	Q15398-1;Q15398-3;Q15398;G3V4E5	1.28027	1.04141	0.527137	0.339289	0.424494	0.717435	0.110767	0.193263	0.508485	FALSE
DLST	P36957;P36957-2;Q86SW4;H0YJF9;G3V3F0;G3V5M3	0.458808	0.411888	1.17009	0.772552	0.769305	0.292215	0.524385	0.5688	0.10649	FALSE
DMAC2	Q9NW81;Q9NW81-5;Q9NW81-4;M0QZC4;K7EIV4;B4DFT4;M0QZP7;Q9NW81-6;K7ESN5;M0R078;Q9NW81-2;Q9NW81-3	0.514482	0.623629	0.431128	0.710095	0.590722	0.722446	0.437503	0.345798	0.514146	FALSE
DMAC2L	A0A5K1VW60;Q99766;A0A2R8YDJ1;A0A5F9ZGZ2;A0A5K1VW82;G3V467;Q99766-3;Q99766-2	-0.0303793	0.159406	0.300863	0.990239	0.93366	0.864517	0.972591	0.856665	0.733377	FALSE
DMAP1	Q9NPF5;Q5TG40;Q5TG39;Q5TG38;Q5TG36;Q5TG37	0.670793	0.53089	0.222361	0.130854	0.236214	0.669127	0.0236364	0.0717331	0.445665	FALSE
DMD	A0A087WV90;A0A5H1ZRP8;A0A087WTU7;A0A075B6G3;P11532-4;P11532-11;P11532;P11532-3;P11532-2;Q4G0X0;Q14174	-0.614685	0.309127	0.553214	0.620094	0.806429	0.609561	0.334073	0.624336	0.378699	FALSE
DMTN	Q08495;Q08495-4;E5RFK4;E5RGQ0;E5RJC0;E5RGQ7;E5RJ61;A0A087WT94;E5RFK6;A0A087WUC0	-1.24161	-0.57947	-1.29924	0.498872	0.765513	0.423668	0.223635	0.562706	0.199936	FALSE
DMXL1	Q9Y485;F5H269;E7EMZ0	0.139342	-0.066332	0.0805312	0.847565	0.924799	0.899811	0.660698	0.83408	0.80016	FALSE
DMXL2	H0YLM8;Q8TDJ6;Q8TDJ6-3;Q8TDJ6-2;H0YM41	-1.99304	-1.10912	-1.96268	0.163344	0.469217	0.147429	0.0336391	0.229112	0.0352819	FALSE
DNAAF2	Q9NVR5;Q9NVR5-2	-0.863259	-0.774588	-1.27299	0.441148	0.460786	0.177315	0.177273	0.223	0.0470075	FALSE
DNAAF5	Q86Y56;Q86Y56-2;H0Y650;E9PGY2;Q86Y56-3;H7C3B1	0.0559033	0.0215974	-0.31042	0.951743	0.979422	0.627693	0.879094	0.95315	0.399853	FALSE
DNAH3	Q8TD57;Q8TD57-3	-0.826805	1.96351	0.458079	0.669721	0.184489	0.807565	0.39249	0.0475301	0.634563	FALSE
DNAJA1	P31689;P31689-2	0.609835	0.309305	0.0628969	0.201909	0.55472	0.918742	0.0465124	0.307101	0.834737	FALSE
DNAJA2	O60884;A0A087WT48;I3L320	0.602887	0.262537	0.417915	0.258973	0.653849	0.425132	0.0682603	0.42066	0.201284	FALSE
DNAJA3	Q96EY1-2;Q96EY1-3	-0.807624	-0.521116	-0.706726	0.344159	0.55413	0.379575	0.11344	0.305241	0.165603	FALSE
DNAJA3	Q96EY1;I3L1T6	0.217501	0.12052	0.633164	0.893817	0.935137	0.585308	0.752238	0.859596	0.352477	FALSE
DNAJA4	Q8WW22-2;Q8WW22;Q8WW22-3;F5H170;C9JDE6;F8WF76;F5H300;F5GWV1	-1.45373	-1.52263	-1.50857	0.294683	0.235114	0.233612	0.0855455	0.0710618	0.0735301	FALSE
DNAJB1	P25685;P25685-2;M0R080;M0QYT3;M0QXK0;M0R1D6;M0R128;A0A1B0GX60	-0.043691	-0.501739	-0.379634	0.965119	0.419976	0.550019	0.90804	0.189305	0.316412	FALSE
DNAJB11	Q9UBS4;H7C2Y5	-0.343892	1.2051	0.969453	0.829464	0.263401	0.380125	0.621814	0.086277	0.166092	FALSE
DNAJB12	Q9NXW2;Q9NXW2-2;J3KPS0;V9GYN7;V9GY70	0.46295	0.40822	0.181136	0.712969	0.717669	0.880099	0.441805	0.49719	0.762977	FALSE
DNAJB14	Q8TBM8;Q8TBM8-2;A0A087WWX2;H7BZK3;F2Z2L8	NA	1.84731	2.34961	NA	0.349137	0.0583765	NA	0.137587	0.008712	FALSE
DNAJB2	P25686;C9JXB9;P25686-2;C9JRD2;C9J1G2;E7ETU0;C9JX00	-0.671075	-0.364231	-0.544334	0.406105	0.666111	0.476083	0.15211	0.4344	0.245462	FALSE
DNAJB4	Q9UDY4;C9JUL4	NA	NA	NA	NA	NA	NA	NA	NA	NA	FALSE
DNAJB6	O75190;A0A0J9YX62;O75190-3;C9J2C4;E9PH18;O75190-4;C9JB42;C9JDR7;C9JDX6;F8WCZ4;C9J2P2;C9JN01;Q8NHS0;Q8WWF6;Q7Z6W7	-0.250656	-0.360772	-0.577683	0.823043	0.691297	0.470568	0.608919	0.462879	0.240199	FALSE
DNAJB9	Q9UBS3	-0.200457	-0.0148401	-0.0452829	0.904636	0.993071	0.979372	0.778524	0.983434	0.949329	FALSE
DNAJC1	Q96KC8;Q5T1X2	0.395358	1.83368	1.46714	0.845242	0.168695	0.281202	0.655216	0.0410845	0.100223	FALSE
DNAJC10	Q8IXB1;Q8IXB1-2;Q8IXB1-3;A0A494C1G5;E7EP04;Q71S60;A0A087WXH7;H7C1G0	1.10688	1.76386	1.96592	0.444788	0.15238	0.0971352	0.18095	0.0346815	0.0186053	FALSE
DNAJC11	Q9NVH1-3;Q9NVH1;Q9NVH1-2;B1AK20;Q5TH61	0.69668	1.23043	0.889451	0.472019	0.128445	0.290062	0.202614	0.0259444	0.105134	FALSE
DNAJC12	Q9UKB3;S4R3E2;Q9UKB3-2;S4R368	NA	NA	NA	NA	NA	NA	NA	NA	NA	FALSE
DNAJC13	O75165;A0A3B3IRM0;H0Y8Q2;H0YA63	-1.14472	-0.990178	-1.23146	0.0313665	0.0693056	0.0173679	0.0029938	0.00992664	0.00147851	FALSE
DNAJC16	Q9Y2G8;Q5TDG9;Q5TDH4;Q9Y2G8-2	-0.45853	-0.37922	-0.247674	0.795664	0.811756	0.874909	0.563214	0.632272	0.75451	FALSE
DNAJC17	Q9NVM6;H0YLQ7;S4R343;H0YK99;H0YLV4	2.11846	0.422142	0.986607	0.00351117	0.662104	0.219722	0.00015939	0.430608	0.0669861	FALSE
DNAJC19	Q96DA6;Q96DA6-2;F2Z3A7;G5E9V2;A0A2R8Y839;A0A2R8Y817	0.438115	0.808592	0.814715	0.774021	0.48624	0.46907	0.52848	0.242993	0.238664	FALSE
DNAJC2	Q99543;Q99543-2;H7C3L7;F2Z3N9;F2Z3H0;C9IZ83	-0.264568	-0.37013	-0.520381	0.778806	0.626234	0.451314	0.534626	0.385329	0.223108	FALSE
DNAJC21	Q5F1R6-3;Q5F1R6;A0A2R8Y534	0.501492	0.65941	0.217437	0.460125	0.268858	0.764165	0.193769	0.0889764	0.570915	FALSE
DNAJC25	Q9H1X3;Q9H1X3-2;F2Z3D1;J3QR79	-0.0444435	0.490447	0.357727	0.988186	0.822915	0.867683	0.967444	0.651483	0.741839	FALSE
DNAJC3	Q13217;X6R9L0	0.378927	1.70814	1.34704	0.870766	0.27227	0.40164	0.705211	0.0908513	0.180897	FALSE
DNAJC30	Q96LL9	1.05482	1.00178	1.03126	0.487982	0.481017	0.554959	0.215163	0.239191	0.320977	FALSE
DNAJC5	Q9H3Z4-2;Q9H3Z4	0.505393	0.340861	0.00326424	0.805975	0.860228	0.998554	0.581361	0.710984	0.997155	FALSE
DNAJC6	O75061-4;O75061;O75061-2;S4R305;O75061-3	-0.762378	-0.92716	-1.63721	0.531092	0.37636	0.0794009	0.249904	0.155532	0.0139254	FALSE
DNAJC7	Q99615;A0A6I8PU73;A0A6I8PS32;A0A6I8PUD4;A0A6I8PIK4;Q99615-2;A0A6I8PR89;A0A6I8PRZ0;K7ER44;A0A6I8PU89;A0A6I8PLE7;A0A6I8PUC2;K7EK03;K7EIH8;K7EPP7;K7ESP1;K7ELJ8;K7EJV7;K7EN19;K7EJL5;K7EJE9;A0A6I8PR93;K7EQ73;K7ENB7	0.764712	0.587824	1.10492	0.132557	0.260794	0.0154221	0.0241141	0.0848848	0.00126626	FALSE
DNAJC8	O75937;S4R3J5	0.760228	-0.173168	0.2652	0.175875	0.810573	0.680473	0.0376361	0.630947	0.461277	FALSE
DNAJC9	Q8WXX5	0.0944575	-1.00656	-0.912928	0.913695	0.0583282	0.0854532	0.7979	0.00766195	0.0154471	FALSE
DNASE1L1	P49184;A6QRJ0;E7ESG1;Q5HY40;E7EUJ0	1.57363	1.4886	1.79308	0.273171	0.270196	0.168204	0.0747911	0.0897715	0.0431444	FALSE
DNASE2	O00115;O00115-2;K7ENE5	0.0213879	0.194852	0.167356	0.993517	0.928688	0.935199	0.982345	0.840253	0.862544	FALSE
DNLZ	Q5SXM8;Q5SXM7	0.746266	0.564591	1.00872	0.663471	0.726957	0.469783	0.383672	0.50923	0.239452	FALSE
DNM1	A0A0D9SFE4;A0A0U1RQP1;Q05193-3;Q05193;A0A0D9SFB1;Q05193-5;Q05193-2;A0A1B0GU67;A0A1B0GUX5	0.174473	0.145099	-0.125492	0.908818	0.917899	0.926193	0.788242	0.822847	0.846406	FALSE
DNM1L	O00429;O00429-3;O00429-6;O00429-5;O00429-7;F8VZ52;F8VUJ9;B4DDQ3;B4DPZ9;F8W1W3;F8VR28;F8VYL3;H0YI79;H0YHY4	-0.159347	0.0357539	-0.0736177	0.874317	0.972083	0.935199	0.713489	0.933281	0.862743	FALSE
DNM1L	O00429-2;O00429-4;O00429-8;O00429-9	NA	NA	NA	NA	NA	NA	NA	NA	NA	FALSE
DNM2	P50570-5;P50570;K7EPK9;H7C5U0	NA	NA	NA	NA	NA	NA	NA	NA	NA	FALSE
DNM2	P50570-4	-0.275862	-0.466145	-0.223601	0.74811	0.488395	0.766429	0.490839	0.245273	0.575028	FALSE
DNMBP	Q6XZF7;A0A1C7CYY6;A0A1B0GTX1;Q6XZF7-2	1.15639	0.778449	1.05659	0.173879	0.377434	0.196299	0.0369565	0.15616	0.0555475	FALSE
DNMT1	P26358;P26358-3;K7ENW7;K7EJL0;K7EIZ6;K7EP77	0.2893	-0.192321	-0.863112	0.741781	0.816875	0.155604	0.482262	0.640537	0.0383081	FALSE
DNMT3A	Q9Y6K1;F8WE91;Q9Y6K1-2;A0A0C4DG02;Q9UBC3-7;Q9UBC3-8	-0.597254	0.119977	-0.490907	0.71175	0.939773	0.708696	0.439991	0.867935	0.497074	FALSE
DNPEP	Q9ULA0;E5RIA4;E7ETB3;E7EMB6;B9ZVU2;E7EPX3;C9JBE1;F8WAN0;E3W974;C9J1E2;E5RJ35;C9JRG3;E3W979	-0.186543	-0.0513962	0.647581	0.863695	0.962386	0.386541	0.692553	0.913052	0.17113	FALSE
DNPH1	O43598;H0Y8X4;O43598-2	0.048083	0.515575	1.14625	0.972632	0.565481	0.119923	0.924311	0.317853	0.0258539	FALSE
DNTT	P04053-2;P04053	NA	0.513385	NA	NA	0.855493	NA	NA	0.703946	NA	FALSE
DNTTIP1	Q9H147;H7C1M5;H7C1J2;F2Z2A4;H0Y501	-0.425314	-1.11074	-0.915074	0.667018	0.128321	0.218356	0.388323	0.0258617	0.0661173	FALSE
DNTTIP2	Q5QJE6;J3KP30;E9PRB3	0.628287	0.146607	0.215549	0.361793	0.863238	0.779194	0.124132	0.717412	0.595041	FALSE
DOCK1	A0A096LNH6;Q14185	-0.364745	-1.24578	-0.41996	0.940719	0.749131	0.919496	0.857963	0.539225	0.835905	FALSE
DOCK10	Q96BY6-3	-0.870171	-1.44883	-0.635898	0.516472	0.192383	0.616661	0.237884	0.0509444	0.386916	FALSE
DOCK11	Q5JSL3;A6NIW2;A0A0J9YW64	-1.20178	-2.11284	-1.78017	0.211349	0.0122871	0.0361385	0.0502493	0.00077664	0.00422182	FALSE
DOCK2	Q92608;E5RFJ0;A0A3B3ISB1;H0YB76;A0A3B3IRS9	-0.409782	-0.834591	-0.482056	0.479831	0.0755952	0.341989	0.208181	0.0113008	0.137949	FALSE
DOCK4	H0Y599;Q8N1I0;Q8N1I0-3;Q8N1I0-2;H0Y7H7;C9J637;A0A590UJ51;A0A590UJM5;F5GXW1;Q8N1I0-4	-2.25865	-1.48915	-1.77438	0.195003	0.409272	0.299937	0.0440978	0.180718	0.111556	FALSE
DOCK5	Q9H7D0;H0Y7N4;Q9H7D0-2;H0YB14;B9A015	-0.533448	-0.442781	-1.22222	0.764856	0.782984	0.339213	0.513275	0.588004	0.135962	FALSE
DOCK7	Q96N67-2;Q96N67-6;Q96N67-4;Q96N67-3;Q96N67;Q96N67-5;A0A1B0GWE0;A0A1B0GUE9;Q96N67-7;A0A0U1RQT6;A0A1B0GVW2;A0A0U1RRC1;A0A0U1RQJ5;A0A0C4DGY6;A0A0U1RR97	0.364719	0.172718	0.0234525	0.826565	0.912532	0.987598	0.615776	0.812303	0.974235	FALSE
DOCK8	Q8NF50;Q8NF50-3;Q8NF50-2;Q8NF50-4;A2A369;E9PDJ4;A2A370;C9J7A3;C9J613;F8WC95;E9PHZ4	-0.636876	-1.02367	-0.683809	0.0920025	0.00331599	0.0564827	0.0137002	0.00011852	0.00825128	FALSE
DOCK9	Q9BZ29;Q9BZ29-4;Q9BZ29-3;A0A0A0MT38;A0A0D9SF41	NA	NA	NA	NA	NA	NA	NA	NA	NA	FALSE
DOHH	Q9BU89;A0A5F9ZGM7	-1.03332	-1.13692	-1.25467	0.0695757	0.0405971	0.0191243	0.00905632	0.00427366	0.00168079	FALSE
DOK1	Q99704;Q99704-3;Q99704-2;H7C093	-1.47057	-1.58144	-1.89122	0.0291096	0.0160981	0.00310884	0.0027169	0.00112977	0.0001311	FALSE
DOK2	O60496;E5RJ11;G3V114;E5RIG9	-1.07762	-1.34645	-0.857564	0.44317	0.277661	0.513608	0.178818	0.0941689	0.282299	FALSE
DOK3	D6RAM3;Q7L591;D6RC22;D6R951;D6R977;D6RAZ9;D6RF29	-0.409226	-0.512475	-0.471131	0.712896	0.58255	0.606602	0.441666	0.335479	0.375786	FALSE
DOP1A	Q5TA12;Q5JWR5	NA	NA	NA	NA	NA	NA	NA	NA	NA	FALSE
DOP1B	Q9Y3R5;Q9Y3R5-2;F8W8U9	-1.18317	-1.34897	-1.33672	0.473342	0.365639	0.361243	0.203397	0.147811	0.15134	FALSE
DPAGT1	A0A1W2PPC6;Q9H3H5-2;Q9H3H5;A0A1W2PQH0;Q9H3H5-3;F8W681;A0A1W2PQD1;F8WE55;A0A1W2PRR6	0.0319191	0.346635	0.628246	0.993103	0.895922	0.787853	0.979206	0.776665	0.607243	FALSE
DPCD	Q9BVM2;Q5JQQ4;Q5JQQ2	-0.435538	-0.419732	-1.19052	0.768239	0.746248	0.245303	0.51794	0.533938	0.0796621	FALSE
DPEP1	P16444;H3BQS5;H3BP43	-1.31282	1.80056	1.87966	0.768264	0.61636	0.588837	0.518547	0.375206	0.355762	FALSE
DPF2	Q92785;J3KMZ8;Q92785-2;E9PN04;Q92782-3	-0.509917	-1.35713	-1.42709	0.337096	0.00166042	0.00073009	0.109339	4.48e-05	1.97e-05	FALSE
DPF3	Q92784-2;Q92784-5;Q92784-3;F8W7T1	NA	NA	NA	NA	NA	NA	NA	NA	NA	FALSE
DPH1	I3L1H5;A0A6Q8JGF9;Q9BZG8;Q9BZG8-3;Q9BZG8-2;U3KQN3;I3L3X9;A0A0A0MTR4;V9GYS2	0.617172	0.40111	0.274114	0.458711	0.635127	0.75703	0.191875	0.39488	0.56101	FALSE
DPH2	Q9BQC3;Q9BQC3-3;H0YCR5;Q9BQC3-2;E9PLL2;E9PMH7;E9PJH6;H0YED1;E9PIY4;E9PPU3	-0.267079	-0.590976	-0.770185	0.764858	0.363638	0.205588	0.513694	0.146717	0.059825	FALSE
DPH3	Q96FX2;Q96FX2-2	0.776466	0.489663	1.13152	0.358539	0.57456	0.118204	0.122074	0.327003	0.0252185	FALSE
DPH5	Q9H2P9-3;Q9H2P9-2;Q9H2P9-4;Q9H2P9;Q9H2P9-5;Q9H2P9-6	4.18163	3.48337	2.83762	7.08e-10	1.77e-07	1.31e-05	2.15e-12	4.39e-10	1.15e-07	FALSE
DPH6	Q7L8W6;H0YND7;H0YNH5;Q7L8W6-2	0.457301	-0.815075	-0.891712	0.586931	0.273093	0.174872	0.30257	0.0912948	0.0458086	FALSE
DPH7	Q9BTV6	-1.53756	-1.00741	-1.27261	0.0402084	0.201846	0.0872239	0.00411373	0.0550299	0.015962	FALSE
DPM1	Q5QPK2;O60762;H0Y368;Q5QPJ9	1.08756	1.99141	2.14741	0.354497	0.0412752	0.0234296	0.119991	0.00439512	0.0022223	TRUE
DPM3	Q9P2X0-2;Q9P2X0	3.15495	2.06277	2.14209	0.0034514	0.0719633	0.0497078	0.00015537	0.0104949	0.00679868	TRUE
DPP3	Q9NY33;G3V1D3;G3V180;Q9NY33-4;Q9NY33-2;E9PPK9;E9PKK8;E9PNX5;E9PQF2	-0.0832709	-0.393881	-0.117849	0.931256	0.578496	0.88408	0.83713	0.331823	0.770144	FALSE
DPP7	Q9UHL4;R4GMR2;R4GNE8;R4GMV4;R4GN05;R4GMU5	0.751325	1.32219	1.43604	0.813655	0.59442	0.54265	0.594962	0.349394	0.309679	FALSE
DPP8	Q6V1X1-4;Q6V1X1-2;Q6V1X1-5;Q6V1X1-3;Q6V1X1;J3KPT0;Q6V1X1-6;H0YKA2;H0YK36;H0YMV1;H0YN53;H3BQ40;H3BNM2	0.239151	0.0542119	-0.157928	0.786354	0.951553	0.840457	0.547905	0.891105	0.689813	FALSE
DPP9	Q86TI2;Q86TI2-4;M0R162;M0QXI5;A0A2R8YF65;M0R1L4;M0R334;M0QXA6;M0R3E8	0.397612	0.209818	0.30132	0.481646	0.724069	0.570654	0.210144	0.503909	0.337324	FALSE
DPY19L1	A0A1B0GW05;Q2PZI1;Q2PZI1-2;H7C3M5	0.048573	0.801604	0.715458	0.98177	0.53869	0.57886	0.948791	0.290918	0.345476	FALSE
DPY19L3	K7ELH8;Q6ZPD9;K7ELG1;Q6ZPD9-2;Q8N6Q4	2.81626	1.84692	2.28934	0.0015496	0.0570911	0.0109543	5.95e-05	0.00741752	0.00076703	FALSE
DPY30	Q9C005	0.396585	-0.221271	0.0635448	0.700184	0.825109	0.952567	0.424825	0.655396	0.897856	FALSE
DPYD	Q12882;Q12882-2	-0.0913243	-0.267352	-0.379522	0.947697	0.815571	0.713529	0.871757	0.637264	0.503745	FALSE
DPYSL2	A0A1C7CYX9;Q16555-2;E5RFU4	-2.61537	-3.15395	-3.42021	0.0557001	0.0168003	0.00787178	0.00669136	0.00120753	0.00047916	FALSE
DPYSL3	Q14195;H0YBT4;D6RF19	NA	NA	NA	NA	NA	NA	NA	NA	NA	FALSE
DR1	Q01658	0.257058	-0.616743	-0.315106	0.782454	0.359356	0.673701	0.540022	0.14363	0.452349	FALSE
DRAP1	C9JCC6;Q14919;Q14919-2;E9PNC7;E9PMW2	0.462525	0.0597533	0.22996	0.573557	0.951553	0.780002	0.289315	0.891557	0.596448	FALSE
DRG1	Q9Y295;H0YI06;F8WEE0	-0.151811	-0.286193	-0.0534266	0.844305	0.635127	0.939812	0.652603	0.394626	0.874116	FALSE
DRG2	P55039;A8MZF9;J3QKW7;J3QRI9;J3KRL5;J3QR71;J3QL90;J3QKV7;J3QLF3	0.547828	0.784784	1.05879	0.386359	0.156391	0.0396435	0.138975	0.0364966	0.00487471	FALSE
DROSHA	Q9NRR4;Q9NRR4-4;Q9NRR4-2;Q9NRR4-3;H0YB67;H7C5U6;E5RHD1	-1.65177	-1.35748	-1.39468	0.0151062	0.0546672	0.0431853	0.00109788	0.00694572	0.00545205	FALSE
DSCC1	Q9BVC3	-1.42291	-1.03609	-2.29429	0.074721	0.19889	0.00160533	0.0100198	0.0537048	5.53e-05	FALSE
DSG2	Q14126;J3KSI6	1.59131	1.59714	0.840509	0.314807	0.283896	0.60865	0.0972059	0.0975824	0.378048	FALSE
DSN1	Q9H410;Q9H410-4;Q5JW54;Q9H410-2;Q9H410-3;Q5JW53;Q5JW57	0.250887	-0.510023	-0.305071	0.84617	0.612096	0.776412	0.658566	0.369255	0.590628	FALSE
[truncated: 6,336 more rows]

## Sheet: 9B
TMT_ID	CD38	NCAM1	PRDM1	SDC1	TNFRSF17	Status
TMT2.plex01	-2.17944	-1.51655	0.216101	-1.08264	-1.92418	plasmacell.leukemia
TMT3.plex01	1.63028	-4.40191	0.427615	-0.420838	-0.244501	plasmacell.leukemia
TMT4.plex01	1.12307	6.32237	0.149407	0.500845	0.214708	multiple.myeloma
TMT5.plex01	-0.127798	2.51299	0.144702	0.292465	-0.121003	multiple.myeloma
TMT6.plex01	1.68398	1.2215	-1.23882	-2.09219	1.99644	multiple.myeloma
TMT7.plex01	-0.613928	1.44633	1.17243	2.43391	0.769945	multiple.myeloma
TMT8.plex01	-1.10155	-5.90713	0.355739	-0.806709	-1.36473	multiple.myeloma
TMT9.plex01	0.455803	2.01784	1.37171	-0.212535	2.02235	multiple.myeloma
TMT10.plex01	0.460043	-3.12729	0.86729	1.74577	-0.050966	multiple.myeloma
TMT11.plex01	3.09861	4.5537	0.699108	3.59399	-0.851605	multiple.myeloma
TMT12.plex01	1.68977	-5.31534	0.371867	0.232861	-1.04768	multiple.myeloma
TMT13.plex01	5.43556	-5.04864	0.755839	3.0152	-0.616139	multiple.myeloma
TMT14.plex01	4.06876	2.03422	-0.0718753	0.959891	1.91023	multiple.myeloma
TMT15.plex01	0.794532	-4.85226	0.344807	-1.0779	0.169538	multiple.myeloma
TMT16.plex01	1.15206	4.55688	0.197218	-0.416554	0.242302	NA
TMT2.plex02	-0.688042	-6.74582	-0.133787	-3.50417	-1.42237	MGUS
TMT3.plex02	0.615446	-3.61127	0.214358	1.03101	0.268044	multiple.myeloma
TMT4.plex02	-2.49114	1.72212	0.536758	-0.88791	-0.856861	multiple.myeloma
TMT5.plex02	2.0194	-9.7923	0.821242	-0.415971	2.12485	multiple.myeloma
TMT6.plex02	-2.08413	-2.05544	0.762327	-1.3748	5.28014	multiple.myeloma
TMT7.plex02	-2.83561	-7.15282	-0.0326843	-1.20597	-1.22169	NA
TMT8.plex02	0.186949	-6.1806	0.223674	-1.85862	0.549106	MGUS
TMT9.plex02	-0.404909	-1.95424	0.0612965	1.05452	2.84226	NA
TMT10.plex02	-1.49674	-2.40533	0.957896	1.45911	-0.193145	plasmacell.leukemia
TMT11.plex02	0.897129	1.95964	0.355771	-1.42409	-0.037033	NA
TMT12.plex02	1.47122	0.992406	-0.804416	-2.29978	-1.07459	multiple.myeloma
TMT13.plex02	-1.45794	2.90533	0.272398	-0.129677	-0.70377	plasmacell.leukemia
TMT14.plex02	3.0231	-3.14669	0.306584	-0.936606	-1.46094	multiple.myeloma
TMT15.plex02	1.163	-11.4991	-0.263699	0.00912996	0.0795403	multiple.myeloma
TMT16.plex02	0.0913354	4.10913	0.547449	-0.511828	-1.83021	multiple.myeloma
TMT2.plex03	-2.32996	3.41842	-0.0539435	-0.473931	0.317795	multiple.myeloma
TMT3.plex03	-1.40459	-2.13824	1.77307	-0.181509	0.778807	NA
TMT4.plex03	0.122186	-1.50157	-1.439	-2.71213	-0.664125	multiple.myeloma
TMT5.plex03	0.908515	-1.81259	-1.17637	-1.08947	0.156963	NA
TMT6.plex03	0.468282	-2.47091	0.776902	-0.386618	0.648177	NA
TMT7.plex03	0.454784	-4.08631	-0.707447	2.65687	2.39283	multiple.myeloma
TMT8.plex03	0.96419	-3.60696	-0.578416	1.9498	1.55875	NA
TMT9.plex03	-2.83989	-5.64764	0.502165	-2.97393	0.0534613	multiple.myeloma
TMT10.plex03	-3.63262	-4.09553	1.36212	-2.56883	0.063095	plasmacell.leukemia
TMT11.plex03	-0.160489	-0.359372	-0.55462	-3.72946	-1.00537	multiple.myeloma
TMT12.plex03	-1.93218	-4.59969	0.121153	-5.37896	0.51466	plasmacell.leukemia
TMT13.plex03	0.845755	3.79488	1.00921	-0.186015	-0.205495	multiple.myeloma
TMT14.plex03	1.55722	1.31405	-0.768145	1.1477	-0.417964	multiple.myeloma
TMT15.plex03	1.10752	2.61657	1.37268	-0.288864	0.370855	multiple.myeloma
TMT16.plex03	0.263218	0.69747	1.87085	-0.292523	0.555534	multiple.myeloma
TMT2.plex04	-2.60895	-0.596435	-1.07238	-1.07935	-0.468578	plasmacell.leukemia
TMT3.plex04	2.03	3.74035	1.31715	-1.06736	0.614955	multiple.myeloma
TMT4.plex04	-0.132931	-1.5818	0.0279988	-2.45884	0.752028	multiple.myeloma
TMT5.plex04	-3.11372	2.6908	-0.159306	-2.78435	0.234483	multiple.myeloma
TMT6.plex04	0.422906	1.31967	1.00612	-1.26023	-0.286108	MGUS
TMT7.plex04	3.36617	1.16277	1.02075	-0.497947	-0.338861	multiple.myeloma
TMT8.plex04	-0.412563	-0.663355	0.746853	-0.832401	0.0135196	plasmacell.leukemia
TMT9.plex04	-1.58871	-0.632608	-1.17948	-2.40286	-0.499019	MGUS
TMT10.plex04	0.370183	2.62554	0.119117	-0.30654	0.315467	multiple.myeloma
TMT11.plex04	2.14263	2.96634	-0.361191	1.66176	-1.38254	multiple.myeloma
TMT12.plex04	-0.88485	1.05509	0.760964	-1.62251	1.15244	multiple.myeloma
TMT13.plex04	-2.01665	2.06202	-0.394092	-3.42628	0.515954	multiple.myeloma
TMT14.plex04	-0.564234	-3.95385	0.401243	-2.47859	0.559522	multiple.myeloma
TMT15.plex04	-0.0077706	3.28298	1.06745	1.38064	1.14518	multiple.myeloma
TMT16.plex04	-0.125874	0.646483	0.943592	-3.11556	-1.50992	multiple.myeloma
TMT2.plex05	0.0370307	2.54713	0.906567	1.13956	-1.18255	multiple.myeloma
TMT3.plex05	1.59342	3.82835	0.905635	2.39669	0.877776	multiple.myeloma
TMT4.plex05	3.71277	-3.63186	1.32612	-0.375902	3.05142	multiple.myeloma
TMT5.plex05	1.05616	0.87321	0.374946	2.49709	-0.589075	multiple.myeloma
TMT6.plex05	-2.4901	-0.50507	0.239269	0.524185	1.13588	plasmacell.leukemia
TMT7.plex05	0.690462	5.71663	-0.926668	-0.0060077	-1.70479	multiple.myeloma
TMT8.plex05	-1.29351	-3.25158	0.00684821	-4.99672	0.957162	plasmacell.leukemia
TMT9.plex05	-0.5607	4.70178	1.12683	1.78607	0.594226	multiple.myeloma
TMT10.plex05	1.46153	5.56856	-0.294882	2.58164	0.495576	multiple.myeloma
TMT11.plex05	0.179251	1.31618	0.824823	1.18846	-0.312168	multiple.myeloma
TMT12.plex05	0.274288	1.98748	0.59865	-0.255716	-0.792609	multiple.myeloma
TMT13.plex05	2.1656	-1.8391	0.749207	-2.40556	-1.34621	multiple.myeloma
TMT14.plex05	-0.307783	-0.111147	1.53897	1.31823	2.33939	multiple.myeloma
TMT15.plex05	-1.40372	1.09629	0.861613	-3.99294	-2.5636	multiple.myeloma
TMT16.plex05	-1.91893	-5.53825	-1.18212	0.767486	2.43109	multiple.myeloma
TMT2.plex06	-0.963196	0.936995	-0.28766	0.461757	0.017875	multiple.myeloma
TMT3.plex06	-0.977748	4.40295	0.651099	0.163367	0.575364	multiple.myeloma
TMT4.plex06	-1.90944	-4.0945	-0.701308	1.45696	0.440663	plasmacell.leukemia
TMT5.plex06	2.17679	0.148312	0.115944	1.48235	-0.901517	multiple.myeloma
TMT6.plex06	-0.0088031	-2.13946	-0.328836	2.05404	4.07463	multiple.myeloma
TMT7.plex06	-1.17398	1.37166	-1.03508	-0.324782	0.0493131	multiple.myeloma
TMT8.plex06	2.34419	-2.25378	0.859616	1.78699	1.98563	multiple.myeloma
TMT9.plex06	2.74609	2.15462	-0.0241712	-1.12184	1.75118	multiple.myeloma
TMT10.plex06	0.428853	-5.75904	0.957069	1.63486	3.82077	multiple.myeloma
TMT11.plex06	0.67711	0.209455	-0.259604	-2.7277	0.290131	multiple.myeloma
TMT12.plex06	0.676897	0.236372	0.00363808	1.3773	1.18447	multiple.myeloma
TMT13.plex06	-0.647059	1.23566	0.28215	-2.11376	-0.948645	multiple.myeloma
TMT14.plex06	2.51275	-5.66619	0.999449	1.74082	0.584142	multiple.myeloma
TMT15.plex06	-2.5511	-4.265	1.29063	0.526753	1.37453	multiple.myeloma
TMT16.plex06	4.29753	0.655567	0.379428	3.12586	0.375364	multiple.myeloma
TMT2.plex07	-1.77042	-6.35779	1.00503	-1.08417	0.277402	plasmacell.leukemia
TMT3.plex07	1.82256	-4.00173	-1.45993	1.30593	-1.54392	multiple.myeloma
TMT4.plex07	-0.655016	0.762438	-0.286317	-2.16286	-0.0609756	multiple.myeloma
TMT5.plex07	-2.52214	-0.538093	-1.38525	-1.2133	-0.0142918	multiple.myeloma
TMT6.plex07	0.418003	-5.91418	-0.965755	-2.48223	2.0081	multiple.myeloma
TMT7.plex07	0.718659	3.41407	0.0584125	1.14713	0.973775	multiple.myeloma
TMT8.plex07	0.768082	4.63409	0.501228	-0.432791	0.038484	multiple.myeloma
TMT9.plex07	1.04596	2.3031	0.727206	0.231371	2.91884	multiple.myeloma
TMT10.plex07	-0.135236	1.70054	1.87056	1.44951	0.398442	multiple.myeloma
TMT11.plex07	0.534403	-1.76835	-0.164995	-0.567005	0.837965	multiple.myeloma
TMT12.plex07	0.970355	-1.82742	-0.366014	-0.123602	0.281218	NA
TMT13.plex07	0.634375	2.08022	0.216438	-1.02492	0.0876574	multiple.myeloma
TMT14.plex07	-2.68568	-5.07026	-1.81941	-4.90952	0.0215246	plasmacell.leukemia
TMT15.plex07	0.690333	2.33033	0.944645	-2.35163	-0.612522	multiple.myeloma
TMT16.plex07	-2.65239	-8.37891	0.165319	0.66027	0.503901	multiple.myeloma
TMT2.plex08	0.817746	-3.98826	0.77336	0.386814	0.281336	multiple.myeloma
TMT3.plex08	1.81442	5.19816	0.459041	0.229572	-0.823259	multiple.myeloma
TMT4.plex08	1.59215	-1.90032	1.61331	2.06922	-1.02736	multiple.myeloma
TMT5.plex08	-1.92946	-4.83475	1.297	-1.30985	0.110207	plasmacell.leukemia
TMT6.plex08	-1.28976	2.23511	1.55981	-6.3109	-0.627536	multiple.myeloma
TMT7.plex08	0.970699	-2.26896	1.45122	-0.844436	1.50273	multiple.myeloma
TMT8.plex08	1.55722	0.385515	-0.411754	0.549341	0.673004	MGUS
TMT9.plex08	-2.61921	-6.63921	-0.232299	-2.51229	-0.438337	plasmacell.leukemia
TMT10.plex08	2.16513	-2.81741	0.301458	1.79779	0.403977	multiple.myeloma
TMT11.plex08	-0.433109	-5.56559	2.68165	-0.846397	1.27012	multiple.myeloma
TMT12.plex08	-0.926501	-5.46801	0.946706	-1.5099	2.17736	multiple.myeloma
TMT13.plex08	-0.408528	-1.51416	2.88313	-2.35182	0.0275745	multiple.myeloma
TMT14.plex08	0.144021	-1.17312	1.44705	2.7871	0.918814	multiple.myeloma
TMT15.plex08	-0.253214	-4.48712	-0.89465	-2.48663	0.527556	multiple.myeloma
TMT16.plex08	0.329221	-3.12667	-0.147223	-1.97923	-0.808427	multiple.myeloma
TMT2.plex09	-0.355819	5.6475	1.01807	2.18272	1.89119	multiple.myeloma
TMT3.plex09	4.71484	-12.9555	-0.497474	-0.567103	-2.55711	multiple.myeloma
TMT4.plex09	0.318387	NA	-0.265538	-3.04307	-0.633494	multiple.myeloma
TMT5.plex09	0.304101	-10.6599	0.0697398	-0.619118	-2.01957	multiple.myeloma
TMT6.plex09	2.09217	-6.64323	0.427407	1.42982	0.332781	multiple.myeloma
TMT7.plex09	0.883323	-9.74076	-1.05392	0.119457	-0.538327	MGUS
TMT8.plex09	-2.53333	-10.5732	-1.20947	1.45224	0.92795	multiple.myeloma
TMT9.plex09	-0.965978	-9.20667	1.03696	-0.194052	0.241657	plasmacell.leukemia
TMT10.plex09	-0.371109	-5.40136	-0.646197	-1.20286	-0.749635	MGUS
TMT11.plex09	0.634244	-1.81963	0.606616	-1.75621	2.00983	multiple.myeloma
TMT12.plex09	-2.19434	-8.92227	0.549149	-1.78127	-0.267363	plasmacell.leukemia
TMT13.plex09	-0.863085	-1.49388	0.198278	-1.804	0.0717684	multiple.myeloma
TMT14.plex09	0.53673	-11.0589	-1.17446	-1.23434	-2.85736	multiple.myeloma
TMT15.plex09	0.63229	-6.69259	1.42192	-0.67398	-0.619373	multiple.myeloma
TMT16.plex09	-0.794316	-3.81698	-0.791975	0.649283	0.51282	multiple.myeloma
TMT2.plex10	1.38235	NA	-0.409738	1.81728	0.412976	multiple.myeloma
TMT3.plex10	-1.95827	NA	-0.703174	-1.62285	-0.746772	NA
TMT4.plex10	1.21249	NA	0.411433	2.06536	1.30946	multiple.myeloma
TMT5.plex10	-0.805151	NA	0.0115761	0.241277	-1.5759	multiple.myeloma
TMT6.plex10	-1.7825	NA	-1.38583	-2.25784	-1.99138	multiple.myeloma
TMT7.plex10	0.841322	NA	1.58614	-0.773478	1.94445	NA
TMT8.plex10	2.3832	NA	0.830078	2.85696	1.01084	multiple.myeloma
TMT9.plex10	1.08136	NA	-1.28095	-0.640907	-0.908022	multiple.myeloma
TMT10.plex10	1.58081	NA	3.45606	1.59616	1.55312	multiple.myeloma
TMT11.plex10	-1.29599	NA	1.10549	-1.01315	-0.340347	NA
TMT12.plex10	-0.34516	NA	-1.40408	-1.36394	0.64359	multiple.myeloma
TMT13.plex10	0.0853194	NA	-0.881984	-2.23148	-0.552148	multiple.myeloma
TMT14.plex10	-1.26843	NA	-0.998277	-1.91202	-1.61654	multiple.myeloma
TMT15.plex10	2.90683	NA	-0.312843	3.18304	0.296683	multiple.myeloma
TMT16.plex10	1.4183	NA	0.195468	1.28099	1.02208	multiple.myeloma
TMT2.plex11	-1.11389	NA	-0.0547524	-0.206876	NA	NA
TMT3.plex11	0.438523	-10.316	-0.115841	0.259113	-2.86178	healthy.CD138
TMT4.plex11	-0.132271	-6.31607	-0.543632	-1.57558	NA	healthy.CD138
TMT5.plex11	-1.64707	NA	-0.654213	-1.77905	NA	healthy.CD34
TMT6.plex11	-1.42159	NA	-1.23459	-1.68675	NA	healthy.CD19
TMT7.plex11	-1.39644	-4.29811	-1.07197	-1.97291	NA	healthy.CD19
TMT8.plex11	-0.933016	NA	-0.256748	-0.0717799	NA	NA
TMT9.plex11	-0.0914683	-6.28082	-0.547094	-0.0581567	NA	healthy.CD138
TMT10.plex11	-1.16977	-3.82038	-0.754173	-0.856809	-2.5805	healthy.CD19
TMT11.plex11	-1.15299	NA	-0.867301	-1.5025	NA	healthy.CD34
TMT12.plex11	-1.16259	NA	-0.128401	-0.46567	NA	NA
TMT13.plex11	-1.26333	-4.45847	-0.866583	-1.14514	NA	healthy.CD34

## Sheet: 9C
lineage	DepMap_ID	cell.line	IRS1.dependency	POU2AF1.dependency	IRS1.protein	POU2AF1.protein
multiple.myeloma	ACH-000024	OPM2	-0.39733	-0.704641	NA	2.13679
multiple.myeloma	ACH-000183	L363	-0.670783	-1.12927	NA	2.99945
multiple.myeloma	ACH-000204	LP1	-0.597715	-0.713408	1.98568	3.87761
multiple.myeloma	ACH-000363	SKMM2	-0.010681	-0.656838	NA	NA
multiple.myeloma	ACH-000653	JJN3	-0.0217582	-1.12029	NA	4.03305
multiple.myeloma	ACH-000714	KMS11	-0.160322	-0.713319	-1.02355	2.8017
multiple.myeloma	ACH-000763	MM1S	-0.441796	-1.54893	0.837904	3.81053
multiple.myeloma	ACH-000817	RPMI8226	0.0142868	-0.287642	2.12706	3.25325
multiple.myeloma	ACH-000821	EJM	-0.726877	-1.77725	2.08259	4.21587
multiple.myeloma	ACH-000838	AMO1	-1.46506	-0.836411	2.2701	4.30305
lineage	DepMap_ID	cell.line	IRS1.dependency	POU2AF1.dep	IRS1.RNA	POU2AF1.RNA
multiple.myeloma	ACH-000024	OPM2	-0.39733	-0.704641	3.86987	7.42761
multiple.myeloma	ACH-000183	L363	-0.670783	-1.12927	2.18587	6.1918
multiple.myeloma	ACH-000204	LP1	-0.597715	-0.713408	3.91839	7.61021
multiple.myeloma	ACH-000363	SKMM2	-0.010681	-0.656838	2.51602	6.87811
multiple.myeloma	ACH-000436	OCIMY7	-0.315662	-1.10669	2.14405	6.83567
multiple.myeloma	ACH-000512	INA6	-0.527918	-0.756638	4.18507	7.96428
multiple.myeloma	ACH-000541	KMS34	-0.997401	-0.635354	3.06695	6.63749
multiple.myeloma	ACH-000576	KMS27	-0.206209	-0.797732	0.956057	7.08746
multiple.myeloma	ACH-000588	KMS26	-0.3853	-0.360289	4.02857	8.86805
multiple.myeloma	ACH-000653	JJN3	-0.0217582	-1.12029	2.56803	8.23774
multiple.myeloma	ACH-000714	KMS11	-0.160322	-0.713319	2.81967	6.37764
multiple.myeloma	ACH-000763	MM1S	-0.441796	-1.54893	3.29572	7.3978
multiple.myeloma	ACH-000817	RPMI8226	0.0142868	-0.287642	0.321928	5.749
multiple.myeloma	ACH-000821	EJM	-0.726877	-1.77725	3.73985	8.49693
multiple.myeloma	ACH-000829	HUNS1	0.0201341	-0.230541	0.0426443	5.86641
multiple.myeloma	ACH-000838	AMO1	-1.46506	-0.836411	3.21723	7.7924
multiple.myeloma	ACH-000854	OCIMY5	-0.806101	-0.855463	3.41007	7.30852
multiple.myeloma	ACH-000889	KMM1	-1.16224	-0.277318	2.86196	5.04963

## Sheet: 9D
M	AMO-1			INA-6			JJN3			LP-1			MM.1S			NCI-H929			OPM2
2e-05	96.9506	102.098	100.951	93.7172	105.49	100.793	79.4984	98.1791	97.9455	96.7838	99.1489	95.2635	97.2354	100.276	102.489	87.0083	98.1385	100.661	101.723	100.211	98.0665
0.0002	86.254	108.609	98.157	78.5035	77.6371	95.4719	90.6129	93.6176	95.5733	99.0202	99.8688	103.026	82.707	95.7743	100.946	79.5082	102.412	96.9644	81.8071	87.9598	84.1778
0.0006	72.7055	72.4838	74.5086	5.32846	3.77913	6.94988	75.3401	84.169	79.3505	80.9525	84.3155	82.3822	87.505	83.5083	85.6911	4.75029	5.06389	8.01618	30.4331	35.2705	31.7782
0.001	52.5685	49.8259	51.624	1.58537	1.24108	2.1889	73.0287	76.5296	70.4614	39.5823	42.4642	43.8857	57.5497	71.5325	68.5937	1.54382	1.77159	2.13802	9.66901	12.7312	14.1757
0.002	25.1379	30.1366	29.3501	0.805243	0.977795	1.44522	47.7684	49.8975	52.8641	13.4274	13.6549	16.7227	29.925	36.8275	40.171	1.69457	1.68356	2.07309	6.77639	10.316	6.69517
0.006	11.0668	11.1594	13.2278	0.706815	0.913392	1.01303	28.1213	27.3431	28.7096	5.00259	5.59686	6.06259	18.241	20.3581	21.9646	1.33145	1.52181	1.93005	4.04029	5.17731	4.55045
0.01	9.72021	9.74235	13.5817	0.808483	0.970504	1.11025	16.0664	17.4417	18.4548	3.776	4.34218	4.96057	9.66247	11.1538	12.124	1.58233	2.26016	1.798	2.52045	2.6951	7.91223

## Sheet: 9E
Gene	TMT sample ID	protein	RNA
SLAMF1	TMT15.plex04	-0.0658224	0.485355
FCRL2	TMT15.plex04	-0.642659	0.886799
FCRL5	TMT15.plex04	-0.767232	1.04594
TNFRSF17	TMT15.plex04	1.14518	1.78627
LAMP3	TMT15.plex04	-0.204339	2.02425
ROR2	TMT15.plex04	-1.24113	-1.94965
SLAMF1	TMT14.plex08	-3.05265	-1.07112
FCRL2	TMT14.plex08	0.64179	-0.613211
FCRL5	TMT14.plex08	-0.150498	0.967213
TNFRSF17	TMT14.plex08	0.918814	2.05267
LAMP3	TMT14.plex08	-0.303136	1.36505
ROR2	TMT14.plex08	2.9149	2.13089
SLAMF1	TMT3.plex04	2.81705	2.07389
FCRL2	TMT3.plex04	-2.58545	-2.75535
FCRL5	TMT3.plex04	0.42943	1.18223
TNFRSF17	TMT3.plex04	0.614955	1.44081
LAMP3	TMT3.plex04	2.42047	2.08551
ROR2	TMT3.plex04	0.363167	0.379854
SLAMF1	TMT13.plex07	0.678716	1.19717
FCRL2	TMT13.plex07	0.945039	0.881563
FCRL5	TMT13.plex07	-0.603479	0.868366
TNFRSF17	TMT13.plex07	0.0876574	2.10811
LAMP3	TMT13.plex07	-1.2022	0.570784
ROR2	TMT13.plex07	3.36458	1.6308
SLAMF1	TMT4.plex01	NA	1.62318
FCRL2	TMT4.plex01	-0.655971	-1.12119
FCRL5	TMT4.plex01	-1.17622	-0.25868
TNFRSF17	TMT4.plex01	0.214708	0.271792
LAMP3	TMT4.plex01	9.24032	0.85265
ROR2	TMT4.plex01	1.26032	-0.0303777
SLAMF1	TMT13.plex10	1.53994	-0.245902
FCRL2	TMT13.plex10	-0.384429	-2.04969
FCRL5	TMT13.plex10	0.142302	0.517461
TNFRSF17	TMT13.plex10	-0.552148	-0.402166
LAMP3	TMT13.plex10	-0.10794	0.688691
ROR2	TMT13.plex10	-0.182645	-0.865028
SLAMF1	TMT2.plex08	2.63915	2.20417
FCRL2	TMT2.plex08	-0.189706	-1.79112
FCRL5	TMT2.plex08	-1.24428	1.13314
TNFRSF17	TMT2.plex08	0.281336	1.53186
LAMP3	TMT2.plex08	-0.630433	0.375376
ROR2	TMT2.plex08	1.57058	1.45185
SLAMF1	TMT6.plex01	NA	2.75117
FCRL2	TMT6.plex01	0.455541	1.69335
FCRL5	TMT6.plex01	0.858446	2.35393
TNFRSF17	TMT6.plex01	1.99644	1.35392
LAMP3	TMT6.plex01	-15.2632	-1.96809
ROR2	TMT6.plex01	1.08766	2.5007
SLAMF1	TMT5.plex05	3.15044	1.34598
FCRL2	TMT5.plex05	-4.20981	-1.6409
FCRL5	TMT5.plex05	-0.684558	0.295914
TNFRSF17	TMT5.plex05	-0.589075	1.45386
LAMP3	TMT5.plex05	2.11965	2.09984
ROR2	TMT5.plex05	-0.635041	-0.202597
SLAMF1	TMT15.plex03	1.23781	2.17125
FCRL2	TMT15.plex03	-0.0478083	-0.151815
FCRL5	TMT15.plex03	NA	-0.136898
TNFRSF17	TMT15.plex03	0.370855	0.340864
LAMP3	TMT15.plex03	3.97722	1.95338
ROR2	TMT15.plex03	NA	NA
SLAMF1	TMT16.plex03	0.105599	1.24378
FCRL2	TMT16.plex03	1.45649	1.20252
FCRL5	TMT16.plex03	NA	1.73371
TNFRSF17	TMT16.plex03	0.555534	1.95064
LAMP3	TMT16.plex03	1.55658	0.770435
ROR2	TMT16.plex03	NA	NA
SLAMF1	TMT5.plex06	3.20835	-0.0780376
FCRL2	TMT5.plex06	-0.801391	-2.61063
FCRL5	TMT5.plex06	0.447264	0.585703
TNFRSF17	TMT5.plex06	-0.901517	-2.33001
LAMP3	TMT5.plex06	0.954236	-0.599628
ROR2	TMT5.plex06	0.562686	-0.123335
SLAMF1	TMT4.plex05	-3.89732	-1.67685
FCRL2	TMT4.plex05	4.4104	1.84826
FCRL5	TMT4.plex05	0.348358	2.1887
TNFRSF17	TMT4.plex05	3.05142	2.6016
LAMP3	TMT4.plex05	0.713985	2.40504
ROR2	TMT4.plex05	1.63698	1.68273
SLAMF1	TMT6.plex08	3.22101	3.03045
FCRL2	TMT6.plex08	5.8221	3.06887
FCRL5	TMT6.plex08	0.959651	1.16155
TNFRSF17	TMT6.plex08	-0.627536	-0.833284
LAMP3	TMT6.plex08	-2.25839	-2.07646
ROR2	TMT6.plex08	-1.96853	-4.92949
SLAMF1	TMT4.plex08	-5.35183	-6.1013
FCRL2	TMT4.plex08	3.39767	3.0174
FCRL5	TMT4.plex08	-0.253697	1.55416
TNFRSF17	TMT4.plex08	-1.02736	1.09885
LAMP3	TMT4.plex08	-0.523476	0.401801
ROR2	TMT4.plex08	-1.59459	1.25645
SLAMF1	TMT7.plex01	NA	2.12419
FCRL2	TMT7.plex01	1.00767	1.09876
FCRL5	TMT7.plex01	2.82251	1.98024
TNFRSF17	TMT7.plex01	0.769945	1.00539
LAMP3	TMT7.plex01	-1.51783	1.10024
ROR2	TMT7.plex01	1.74659	2.20811
SLAMF1	TMT3.plex06	1.35238	2.02203
FCRL2	TMT3.plex06	-1.07279	-2.13223
FCRL5	TMT3.plex06	-2.0282	-0.175404
TNFRSF17	TMT3.plex06	0.575364	0.935588
LAMP3	TMT3.plex06	2.09753	2.31695
ROR2	TMT3.plex06	0.174533	0.912102
SLAMF1	TMT15.plex02	NA	-5.29669
FCRL2	TMT15.plex02	-0.0655987	0.217502
FCRL5	TMT15.plex02	NA	0.41046
TNFRSF17	TMT15.plex02	0.0795403	1.58431
LAMP3	TMT15.plex02	1.34459	2.71089
ROR2	TMT15.plex02	-0.665655	-3.78954
SLAMF1	TMT8.plex06	1.74347	0.825842
FCRL2	TMT8.plex06	1.95881	2.49176
FCRL5	TMT8.plex06	0.737907	1.93286
TNFRSF17	TMT8.plex06	1.98563	2.34386
LAMP3	TMT8.plex06	-1.09557	0.891777
ROR2	TMT8.plex06	0.189887	-0.577262
SLAMF1	TMT5.plex10	2.16819	-0.0975228
FCRL2	TMT5.plex10	0.178843	-1.42005
FCRL5	TMT5.plex10	0.376461	-1.65951
TNFRSF17	TMT5.plex10	-1.5759	-3.37022
LAMP3	TMT5.plex10	2.41863	-1.9931
ROR2	TMT5.plex10	0.383385	-0.235056
SLAMF1	TMT7.plex06	1.59774	0.884267
FCRL2	TMT7.plex06	0.690413	1.60801
FCRL5	TMT7.plex06	0.460839	0.736824
TNFRSF17	TMT7.plex06	0.0493131	1.35008
LAMP3	TMT7.plex06	2.32533	0.442759
ROR2	TMT7.plex06	0.110318	-4.16101
SLAMF1	TMT9.plex01	NA	1.33935
FCRL2	TMT9.plex01	2.92869	2.64339
FCRL5	TMT9.plex01	1.7824	2.3943
TNFRSF17	TMT9.plex01	2.02235	1.1693
LAMP3	TMT9.plex01	-1.83152	-0.396478
ROR2	TMT9.plex01	1.96437	1.47619
SLAMF1	TMT2.plex09	NA	2.14396
FCRL2	TMT2.plex09	-0.721997	0.285693
FCRL5	TMT2.plex09	NA	0.79775
TNFRSF17	TMT2.plex09	1.89119	-0.39857
LAMP3	TMT2.plex09	-1.89144	-1.30867
ROR2	TMT2.plex09	NA	-0.371012
SLAMF1	TMT7.plex03	-2.92277	-1.3664
FCRL2	TMT7.plex03	3.39057	2.2915
FCRL5	TMT7.plex03	NA	-2.72619
TNFRSF17	TMT7.plex03	2.39283	1.42608
LAMP3	TMT7.plex03	-2.40156	-2.53842
ROR2	TMT7.plex03	NA	-2.40371
SLAMF1	TMT9.plex05	0.457129	1.00874
FCRL2	TMT9.plex05	4.58815	2.70019
FCRL5	TMT9.plex05	2.01971	2.18375
TNFRSF17	TMT9.plex05	0.594226	1.29041
LAMP3	TMT9.plex05	-0.065062	1.32183
ROR2	TMT9.plex05	1.40398	1.01415
SLAMF1	TMT15.plex09	NA	1.32515
FCRL2	TMT15.plex09	1.91122	0.257571
FCRL5	TMT15.plex09	NA	0.806663
TNFRSF17	TMT15.plex09	-0.619373	0.112925
LAMP3	TMT15.plex09	2.11663	2.12067
ROR2	TMT15.plex09	NA	1.36075
SLAMF1	TMT10.plex10	1.9828	1.27982
FCRL2	TMT10.plex10	1.90644	0.7524
FCRL5	TMT10.plex10	1.17815	0.588504
TNFRSF17	TMT10.plex10	1.55312	-1.70515
LAMP3	TMT10.plex10	0.240621	-2.40289
ROR2	TMT10.plex10	5.08384	2.03855
SLAMF1	TMT16.plex07	0.754515	-0.539784
FCRL2	TMT16.plex07	0.186825	1.0928
FCRL5	TMT16.plex07	2.01062	2.46734
TNFRSF17	TMT16.plex07	0.503901	-0.684847
LAMP3	TMT16.plex07	-1.10536	-1.54297
ROR2	TMT16.plex07	0.828999	-0.111693
SLAMF1	TMT7.plex07	0.14991	-0.85319
FCRL2	TMT7.plex07	5.04809	0.55223
FCRL5	TMT7.plex07	0.693014	0.562841
TNFRSF17	TMT7.plex07	0.973775	0.160365
LAMP3	TMT7.plex07	-0.256892	-1.88006
ROR2	TMT7.plex07	-1.11216	-0.674481
SLAMF1	TMT10.plex01	NA	0.231605
FCRL2	TMT10.plex01	1.96864	1.88604
FCRL5	TMT10.plex01	-0.355191	1.05845
TNFRSF17	TMT10.plex01	-0.050966	0.845281
LAMP3	TMT10.plex01	-0.176274	0.768095
ROR2	TMT10.plex01	-0.601059	-4.29659
SLAMF1	TMT9.plex06	0.331528	-0.366371
FCRL2	TMT9.plex06	0.120242	-0.639609
FCRL5	TMT9.plex06	-0.566685	-0.289433
TNFRSF17	TMT9.plex06	1.75118	0.528889
LAMP3	TMT9.plex06	2.53146	0.361337
ROR2	TMT9.plex06	-0.106508	-1.33366
SLAMF1	TMT6.plex07	2.03135	0.155278
FCRL2	TMT6.plex07	-2.58219	-2.19677
FCRL5	TMT6.plex07	-0.283048	-1.04384
TNFRSF17	TMT6.plex07	2.0081	-1.28951
LAMP3	TMT6.plex07	-0.875553	-1.59348
ROR2	TMT6.plex07	1.16514	1.40144
SLAMF1	TMT10.plex04	-0.657711	-1.0139
FCRL2	TMT10.plex04	-2.87283	-0.73889
FCRL5	TMT10.plex04	1.25812	0.325986
TNFRSF17	TMT10.plex04	0.315467	-0.341689
LAMP3	TMT10.plex04	2.85113	0.968638
ROR2	TMT10.plex04	1.81469	1.2524
SLAMF1	TMT12.plex06	0.653582	0.806832
FCRL2	TMT12.plex06	4.44738	2.34025
FCRL5	TMT12.plex06	0.988034	1.43175
TNFRSF17	TMT12.plex06	1.18447	0.147198
LAMP3	TMT12.plex06	0.904995	-0.379195
ROR2	TMT12.plex06	0.447759	-1.18126
SLAMF1	TMT13.plex05	-1.04144	-0.166141
FCRL2	TMT13.plex05	0.475752	-0.224035
FCRL5	TMT13.plex05	-0.330807	-0.773718
TNFRSF17	TMT13.plex05	-1.34621	-1.09931
LAMP3	TMT13.plex05	1.20941	-0.181677
ROR2	TMT13.plex05	-0.867425	0.635983
SLAMF1	TMT11.plex06	3.09103	0.83947
FCRL2	TMT11.plex06	0.542736	-1.95181
FCRL5	TMT11.plex06	-1.37482	-1.4331
TNFRSF17	TMT11.plex06	0.290131	-1.37942
LAMP3	TMT11.plex06	2.88093	-2.69209
ROR2	TMT11.plex06	-0.336302	NA
SLAMF1	TMT3.plex09	NA	-0.255209
FCRL2	TMT3.plex09	5.02555	-0.562345
FCRL5	TMT3.plex09	NA	0.0523786
TNFRSF17	TMT3.plex09	-2.55711	-1.44187
LAMP3	TMT3.plex09	1.43237	-0.370944
ROR2	TMT3.plex09	NA	-0.129924
SLAMF1	TMT11.plex04	-0.773662	0.678644
FCRL2	TMT11.plex04	-2.73911	-1.01232
FCRL5	TMT11.plex04	-2.36269	-1.11482
TNFRSF17	TMT11.plex04	-1.38254	-1.30914
LAMP3	TMT11.plex04	2.87043	0.871754
ROR2	TMT11.plex04	1.11823	1.65167
SLAMF1	TMT6.plex09	NA	-0.137941
FCRL2	TMT6.plex09	-3.5689	-1.50434
FCRL5	TMT6.plex09	NA	-2.64561
TNFRSF17	TMT6.plex09	0.332781	0.0485682
LAMP3	TMT6.plex09	5.94393	1.20466
ROR2	TMT6.plex09	NA	-0.237778
SLAMF1	TMT16.plex02	NA	0.542152
FCRL2	TMT16.plex02	-0.793036	0.416428
FCRL5	TMT16.plex02	NA	0.489447
TNFRSF17	TMT16.plex02	-1.83021	-0.245638
LAMP3	TMT16.plex02	2.65569	0.642497
ROR2	TMT16.plex02	-0.945511	-2.9049
SLAMF1	TMT13.plex01	NA	-4.44138
FCRL2	TMT13.plex01	6.78988	3.17999
FCRL5	TMT13.plex01	-0.658663	0.221715
TNFRSF17	TMT13.plex01	-0.616139	0.1255
LAMP3	TMT13.plex01	-0.899152	-0.938064
ROR2	TMT13.plex01	-0.217952	NA
SLAMF1	TMT6.plex02	NA	2.45001
FCRL2	TMT6.plex02	1.39562	2.96542
FCRL5	TMT6.plex02	NA	2.19732
TNFRSF17	TMT6.plex02	5.28014	1.47846
LAMP3	TMT6.plex02	-3.00593	-0.187755
ROR2	TMT6.plex02	1.65339	2.9074
SLAMF1	TMT8.plex09	NA	-1.45026
FCRL2	TMT8.plex09	-2.7413	-1.1416
FCRL5	TMT8.plex09	NA	-0.877214
TNFRSF17	TMT8.plex09	0.92795	-0.49296
LAMP3	TMT8.plex09	-6.91777	-2.5578
ROR2	TMT8.plex09	NA	-3.10029
SLAMF1	TMT14.plex06	0.335011	1.25542
FCRL2	TMT14.plex06	-0.975629	-1.46708
FCRL5	TMT14.plex06	1.40442	1.48616
TNFRSF17	TMT14.plex06	0.584142	1.20349
LAMP3	TMT14.plex06	-0.2506	0.0190325
ROR2	TMT14.plex06	0.0150246	0.417628
SLAMF1	TMT14.plex04	1.38169	0.648214
FCRL2	TMT14.plex04	-2.45201	-0.938786
FCRL5	TMT14.plex04	-0.688425	-0.107149
TNFRSF17	TMT14.plex04	0.559522	-0.203047
LAMP3	TMT14.plex04	-0.0800818	-0.600581
ROR2	TMT14.plex04	0.0729811	-1.10644
